# Supplementary material for: NHC‐Terphenyl Radicals and Anions: Tuning Stability and Redox Properties via Substituent Patterning
Source: Angew Chem Int Ed Engl. 2025 Oct 22;64(51):e202520260. doi: 10.1002/anie.202520260 (PMC12707353; doi:10.1002/anie.202520260)
Supplement: Supplementary file 2 — Supporting Information [file ANIE-64-e202520260-s001.zip]

Archive with 12 entries (11 files):
- ange202520260-sup-0002-SuppMat/
- ange202520260-sup-0002-SuppMat/11-m-Ter.cif
- ange202520260-sup-0002-SuppMat/11-p-Ter.cif
- ange202520260-sup-0002-SuppMat/2a.cif
- ange202520260-sup-0002-SuppMat/2b.cif
- ange202520260-sup-0002-SuppMat/2c.cif
- ange202520260-sup-0002-SuppMat/3a.cif
- ange202520260-sup-0002-SuppMat/4a.cif
- ange202520260-sup-0002-SuppMat/4b.cif
- ange202520260-sup-0002-SuppMat/4c.cif
- ange202520260-sup-0002-SuppMat/5a.cif
- ange202520260-sup-0002-SuppMat/[2a][Co(CO)4].cif
