# Supplementary material for: NHC‐Terphenyl Radicals and Anions: Tuning Stability and Redox Properties via Substituent Patterning
Source: Angew Chem Int Ed Engl. 2025 Oct 22;64(51):e202520260. doi: 10.1002/anie.202520260 (PMC12707353; doi:10.1002/anie.202520260)
Supplement: Supplementary file 2 — Supporting Information [file ANIE-64-e202520260-s001.zip › ange202520260-sup-0002-SuppMat/11-m-Ter.cif]

data_11-m-Ter

_database_code_depnum_ccdc_archive        2471674


# was steffen47

_audit_creation_date               2023-06-22
_audit_creation_method
;
Olex2 1.5-ac5-024
(compiled 2022.04.12 svn.rca3783a0 for Rigaku Oxford Diffraction, GUI svn.r6498)
;
_shelx_SHELXL_version_number       '2018/3'
loop_
  _audit_author_name
  _audit_author_email
  _audit_author_address
 'Steffenfauseweh, H.' ''
;
Bielefeld University
Department of Chemistry
Universitaetsstr. 25
Bielefeld
33615
Germany
;
 'Neumann, B.' ? ?

_audit_contact_author_address      ?
_audit_contact_author_email        ?
_audit_contact_author_name         ''
_audit_contact_author_phone        ?
_publ_contact_author_id_orcid      ?
_publ_section_references
;
Dolomanov, O.V., Bourhis, L.J., Gildea, R.J, Howard, J.A.K. & Puschmann, H.
 (2009), J. Appl. Cryst. 42, 339-341.

Sheldrick, G.M. (2015). Acta Cryst. A71, 3-8.

Sheldrick, G.M. (2015). Acta Cryst. C71, 3-8.
;
_chemical_name_common              ?
_chemical_name_systematic          ?
_chemical_formula_moiety           'C45 H48 N2'
_chemical_formula_sum              'C45 H48 N2'
_chemical_formula_weight           616.85
_chemical_absolute_configuration   ad
_chemical_melting_point            ?
_chemical_oxdiff_formula           'C56 H71 N3 O P'
loop_
  _atom_type_symbol
  _atom_type_description
  _atom_type_scat_dispersion_real
  _atom_type_scat_dispersion_imag
  _atom_type_scat_source
 'C' 'C' 0.0181 0.0091 'International Tables Vol C Tables 4.2.6.8 and 6.1.1.4'
 'H' 'H' 0.0000 0.0000 'International Tables Vol C Tables 4.2.6.8 and 6.1.1.4'
 'N' 'N' 0.0311 0.0180 'International Tables Vol C Tables 4.2.6.8 and 6.1.1.4'

_shelx_space_group_comment
;
The symmetry employed for this shelxl refinement is uniquely defined
by the following loop, which should always be used as a source of
symmetry information in preference to the above space-group names.
They are only intended as comments.
;
_space_group_crystal_system        'orthorhombic'
_space_group_IT_number             33
_space_group_name_H-M_alt          'P n a 21'
_space_group_name_Hall             'P 2c -2n'
loop_
  _space_group_symop_operation_xyz
 'x, y, z'
 '-x, -y, z+1/2'
 'x+1/2, -y+1/2, z'
 '-x+1/2, y+1/2, z+1/2'

_cell_length_a                     33.6074(4)
_cell_length_b                     10.27122(11)
_cell_length_c                     10.22648(10)
_cell_angle_alpha                  90
_cell_angle_beta                   90
_cell_angle_gamma                  90
_cell_volume                       3530.07(7)
_cell_formula_units_Z              4
_cell_measurement_reflns_used      38143
_cell_measurement_temperature      100.00(10)
_cell_measurement_theta_max        76.3860
_cell_measurement_theta_min        4.4720
_shelx_estimated_absorpt_T_max     0.947
_shelx_estimated_absorpt_T_min     0.856
_exptl_absorpt_coefficient_mu      0.501
_exptl_absorpt_correction_T_max    1.000
_exptl_absorpt_correction_T_min    0.773
_exptl_absorpt_correction_type     gaussian
_exptl_absorpt_process_details
;
CrysAlisPro 1.171.42.90a (Rigaku Oxford Diffraction, 2023)
Numerical absorption correction based on gaussian integration over
a multifaceted crystal model
Empirical absorption correction using spherical harmonics,
implemented in SCALE3 ABSPACK scaling algorithm.
;
_exptl_absorpt_special_details     ?
_exptl_crystal_colour              'clear colourless'
_exptl_crystal_colour_lustre       clear
_exptl_crystal_colour_primary      colourless
_exptl_crystal_density_diffrn      1.161
_exptl_crystal_density_meas        ?
_exptl_crystal_density_method      ?
_exptl_crystal_description         block
_exptl_crystal_F_000               1328
loop_
  _exptl_crystal_face_index_h
  _exptl_crystal_face_index_k
  _exptl_crystal_face_index_l
  _exptl_crystal_face_perp_dist
 5 -3 0 0.0281
 2 5 0 0.0498
 -1 0 0 0.0627
 -4 -1 5 0.1226
 4 1 -5 0.1226
 1 0 0 0.0917

_exptl_crystal_size_max            0.32
_exptl_crystal_size_mid            0.18
_exptl_crystal_size_min            0.11
loop_
  _exptl_oxdiff_crystal_face_indexfrac_h
  _exptl_oxdiff_crystal_face_indexfrac_k
  _exptl_oxdiff_crystal_face_indexfrac_l
  _exptl_oxdiff_crystal_face_x
  _exptl_oxdiff_crystal_face_y
  _exptl_oxdiff_crystal_face_z
 5.0024 -3.0005 -0.0004 0.5018 -0.0051 -0.0587
 2.0004 5.0004 -0.0048 -0.6694 0.1014 -0.3360
 -1.0004 0.0001 0.0005 -0.0161 -0.0090 0.0420
 -3.9996 -0.9948 5.0074 0.1025 0.6813 0.3873
 3.9996 0.9948 -5.0074 -0.1025 -0.6813 -0.3873
 1.0004 -0.0001 -0.0005 0.0161 0.0090 -0.0420

_exptl_transmission_factor_max     ?
_exptl_transmission_factor_min     ?
_diffrn_reflns_av_R_equivalents    0.0414
_diffrn_reflns_av_unetI/netI       0.0195
_diffrn_reflns_Laue_measured_fraction_full  0.999
_diffrn_reflns_Laue_measured_fraction_max  0.998
_diffrn_reflns_limit_h_max         40
_diffrn_reflns_limit_h_min         -42
_diffrn_reflns_limit_k_max         12
_diffrn_reflns_limit_k_min         -12
_diffrn_reflns_limit_l_max         12
_diffrn_reflns_limit_l_min         -12
_diffrn_reflns_number              60710
_diffrn_reflns_point_group_measured_fraction_full  1.000
_diffrn_reflns_point_group_measured_fraction_max  0.993
_diffrn_reflns_theta_full          67.684
_diffrn_reflns_theta_max           76.590
_diffrn_reflns_theta_min           2.630
_diffrn_ambient_environment        N~2~
_diffrn_ambient_temperature        100.00(10)
_diffrn_detector                   'CCD plate'
_diffrn_detector_area_resol_mean   5.3114
_diffrn_detector_type              Atlas
_diffrn_measured_fraction_theta_full  0.999
_diffrn_measured_fraction_theta_max  0.998
_diffrn_measurement_details
;
List of Runs (angles in degrees, time in seconds):

  # Type    Start    End  Width  t~exp~   \w     \q     \k     \f   Frames
--------------------------------------------------------------------------
  1  \w    -76.00  -6.10   0.30    0.30    --  -38.50 125.00 -90.00  233
  2  \w    -58.00   5.00   0.30    0.30    --  -38.50  38.00  90.00  210
  3  \w    -70.00  -5.80   0.30    0.30    --  -38.50 125.00-150.00  214
  4  \w   -124.00  42.20   0.30    0.30    --  -38.50   0.00-120.00  554
  5  \w     30.00  94.20   0.30    0.30    --   42.70-125.00-180.00  214
  6  \w     38.00  65.00   0.30    0.30    --   42.70  38.00   0.00   90
  7  \w     18.00  73.20   0.30    0.30    --   42.70  57.00 -90.00  184
  8  \w     13.00  40.90   0.30    0.30    --   42.70  82.00  12.35   93
  9  \w     15.00 105.00   0.30    0.30    --   42.70  70.00  72.67  300
 10  \w     11.00  39.80   0.30    0.30    --   42.70  82.00 111.38   96
 11  \w     27.00  58.80   0.30    0.30    --   42.70  38.00-120.00  106
 12  \w     11.00  38.90   0.30    0.30    --   42.70  81.00 -97.99   93
 13  \w     18.00 107.10   0.30    0.30    --   42.70  57.00 150.00  297
 14  \w     69.00  96.00   0.30    0.30    --   42.70  38.00   0.00   90
 15  \w     12.00  42.00   0.30    0.30    --   42.70  79.00 -36.74  100
 16  \w     26.00  90.20   0.30    0.30    --   42.70  38.00  60.00  214
 17  \w     12.00  42.00   0.30    0.30    --   42.70  79.00-176.12  100
 18  \w     61.00  88.00   0.30    0.30    --   42.70  38.00-120.00   90
 19  \w    136.00 177.10   0.30    0.36    --  111.00  71.00  53.60  137
 20  \w     82.00 107.80   0.30    0.36    --  111.00  71.00  53.60   86
 21  \w     84.00 171.00   0.30    0.36    --  111.00  64.00  42.95  290
 22  \w     88.00 157.00   0.30    0.36    --  111.00  48.00  22.95  230
 23  \w    151.00 177.10   0.30    0.36    --  111.00  69.00 -84.22   87
 24  \w     83.00 122.00   0.30    0.36    --  111.00  69.00 -84.22  130
 25  \w     34.00 106.00   0.30    0.36    --  111.00 -99.00   4.36  240
 26  \w     85.00 175.00   0.30    0.36    --  111.00  61.00-105.06  300
 27  \w     82.00 107.80   0.30    0.36    --  111.00  71.00  71.42   86
 28  \w     31.00 106.00   0.30    0.36    --  111.00 -94.00-120.00  250
 29  \w     85.00 112.00   0.30    0.36    --  111.00-125.00 120.00   90
 30  \w     85.00 110.80   0.30    0.36    --  111.00  60.00 161.02   86
 31  \w     84.00 111.00   0.30    0.36    --  111.00  63.00-114.38   90
 32  \w    121.00 178.00   0.30    0.36    --  111.00  71.00 -30.81  190
 33  \w     83.00 152.00   0.30    0.36    --  111.00  69.00-167.16  230
 34  \w     82.00 107.80   0.30    0.36    --  111.00  71.00 -30.81   86
 35  \w     83.00 176.00   0.30    0.36    --  111.00  70.00-139.30  310
 36  \w     88.00 116.20   0.30    0.36    --  111.00  48.00   3.50   94
 37  \w     85.00 168.10   0.30    0.36    --  111.00  59.00 116.95  277
 38  \w     85.00 115.00   0.30    0.36    --  111.00  61.00 -60.00  100
 39  \w    134.00 163.10   0.30    0.36    --  111.00  61.00 -60.00   97
 40  \w     85.00 110.80   0.30    0.36    --  111.00  61.00   0.00   86
 41  \w     85.00 124.00   0.30    0.36    --  111.00  61.00 -30.00  130
 42  \w    135.00 175.20   0.30    0.36    --  111.00  61.00 -90.00  134
 43  \w     57.00 126.90   0.30    0.36    --  111.00 -61.00-150.00  233
 44  \w     85.00 166.00   0.30    0.36    --  111.00  61.00  30.00  270
 45  \w     85.00 175.00   0.30    0.36    --  111.00  61.00-150.00  300
 46  \w     85.00 112.00   0.30    0.36    --  111.00  61.00  90.00   90
 47  \w     85.00 110.80   0.30    0.36    --  111.00  61.00-180.00   86
 48  \w     85.00 110.80   0.30    0.36    --  111.00  59.00 134.76   86
 49  \w     85.00 110.80   0.30    0.36    --  111.00  61.00 -90.00   86
 50  \w     85.00 112.00   0.30    0.36    --  111.00  61.00-120.00   90
 51  \w     85.00 110.80   0.30    0.36    --  111.00  61.00 150.00   86
 52  \w    116.00 178.10   0.30    0.36    --  111.00  61.00 150.00  207
 53  \w     32.00 106.10   0.30    0.36    --  111.00 -94.00-180.00  247
 54  \w     84.00 111.00   0.30    0.36    --  111.00  65.00-174.16   90
 55  \w     86.00 116.00   0.30    0.36    --  111.00  56.00 -35.10  100
 56  \w     43.00 123.10   0.30    0.36    --  111.00 -61.00   0.00  267
;
_diffrn_measurement_device         'four-circle diffractometer'
_diffrn_measurement_device_type    'SuperNova, Dual, Cu at home/near, Atlas'
_diffrn_measurement_method         '\w scans'
_diffrn_orient_matrix_type        
 'CrysAlisPro convention (1999,Acta A55,543-557)'
_diffrn_orient_matrix_UB_11        0.0161366000
_diffrn_orient_matrix_UB_12        -0.1403297000
_diffrn_orient_matrix_UB_13        0.0054851000
_diffrn_orient_matrix_UB_21        0.0090593000
_diffrn_orient_matrix_UB_22        0.0167871000
_diffrn_orient_matrix_UB_23        0.1466319000
_diffrn_orient_matrix_UB_31        -0.0419403000
_diffrn_orient_matrix_UB_32        -0.0503773000
_diffrn_orient_matrix_UB_33        0.0338412000
_diffrn_radiation_monochromator    mirror
_diffrn_radiation_probe            x-ray
_diffrn_radiation_type             'Cu K\a'
_diffrn_radiation_wavelength       1.54184
_diffrn_source                     'micro-focus sealed X-ray tube'
_diffrn_source_type                'SuperNova (Cu) X-ray Source'
_reflns_Friedel_coverage           0.882
_reflns_Friedel_fraction_full      1.000
_reflns_Friedel_fraction_max       0.988
_reflns_number_gt                  7109
_reflns_number_total               7367
_reflns_special_details
;
 Reflections were merged by SHELXL according to the crystal
 class for the calculation of statistics and refinement.
 
 _reflns_Friedel_fraction is defined as the number of unique
 Friedel pairs measured divided by the number that would be
 possible theoretically, ignoring centric projections and
 systematic absences.
;
_reflns_threshold_expression       'I > 2\s(I)'
_computing_cell_refinement         'CrysAlisPro 1.171.42.90a (Rigaku OD, 2023)'
_computing_data_collection         'CrysAlisPro 1.171.42.90a (Rigaku OD, 2023)'
_computing_data_reduction          'CrysAlisPro 1.171.42.90a (Rigaku OD, 2023)'
_computing_molecular_graphics      'Olex2 1.5-ac5-024 (Dolomanov et al., 2009)'
_computing_publication_material    'Olex2 1.5-ac5-024 (Dolomanov et al., 2009)'
_computing_structure_refinement    'SHELXL 2018/3 (Sheldrick, 2015)'
_computing_structure_solution      'SHELXT  (Sheldrick, 2015)'
_refine_diff_density_max           0.194
_refine_diff_density_min           -0.170
_refine_diff_density_rms           0.035
_refine_ls_abs_structure_details
;
 Flack x determined using 3225 quotients [(I+)-(I-)]/[(I+)+(I-)]
 (Parsons, Flack and Wagner, Acta Cryst. B69 (2013) 249-259).
;
_refine_ls_abs_structure_Flack     -0.20(16)
_refine_ls_extinction_coef         .
_refine_ls_extinction_method       none
_refine_ls_goodness_of_fit_ref     1.070
_refine_ls_hydrogen_treatment      constr
_refine_ls_matrix_type             full
_refine_ls_number_parameters       432
_refine_ls_number_reflns           7367
_refine_ls_number_restraints       1
_refine_ls_R_factor_all            0.0330
_refine_ls_R_factor_gt             0.0310
_refine_ls_restrained_S_all        1.070
_refine_ls_shift/su_max            0.000
_refine_ls_shift/su_mean           0.000
_refine_ls_structure_factor_coef   Fsqd
_refine_ls_weighting_details      
 'w=1/[\s^2^(Fo^2^)+(0.0404P)^2^+0.6684P] where P=(Fo^2^+2Fc^2^)/3'
_refine_ls_weighting_scheme        calc
_refine_ls_wR_factor_gt            0.0751
_refine_ls_wR_factor_ref           0.0772
_refine_special_details            ?
_olex2_refinement_description
;
1. Fixed Uiso
 At 1.2 times of:
  All C(H) groups
 At 1.5 times of:
  All C(H,H,H) groups
2.a Ternary CH refined with riding coordinates:
 C31(H31), C40(H40), C43(H43)
2.b Aromatic/amide H refined with riding coordinates:
 C2(H2), C3(H3), C5(H5), C7(H7), C9(H9), C11(H11), C12(H12), C13(H13),
 C14(H14), C15(H15), C17(H17), C18(H18), C19(H19), C20(H20), C21(H21), C24(H24),
  C25(H25), C26(H26), C36(H36), C37(H37), C38(H38)
2.c Idealised Me refined as rotating group:
 C29(H29A,H29B,H29C), C30(H30A,H30B,H30C), C32(H32A,H32B,H32C), C33(H33A,H33B,
 H33C), C41(H41A,H41B,H41C), C42(H42A,H42B,H42C), C44(H44A,H44B,H44C), C45(H45A,
 H45B,H45C)
;
_atom_sites_solution_hydrogens     geom
_atom_sites_solution_primary       dual
_atom_sites_solution_secondary     ?
loop_
  _atom_site_label
  _atom_site_type_symbol
  _atom_site_fract_x
  _atom_site_fract_y
  _atom_site_fract_z
  _atom_site_U_iso_or_equiv
  _atom_site_adp_type
  _atom_site_occupancy
  _atom_site_site_symmetry_order
  _atom_site_calc_flag
  _atom_site_refinement_flags_posn
  _atom_site_refinement_flags_adp
  _atom_site_refinement_flags_occupancy
  _atom_site_disorder_assembly
  _atom_site_disorder_group
 N1 N 0.33670(4) 0.71628(13) 0.66603(14) 0.0151(3) Uani 1 1 d . . . . .
 N2 N 0.31784(4) 0.53350(14) 0.54205(14) 0.0161(3) Uani 1 1 d . . . . .
 C1 C 0.35348(5) 0.59671(16) 0.60156(16) 0.0144(3) Uani 1 1 d . . . . .
 C2 C 0.29487(5) 0.69660(17) 0.67379(17) 0.0176(3) Uani 1 1 d . . . . .
 H2 H 0.277120 0.747361 0.725038 0.021 Uiso 1 1 calc R U . . .
 C3 C 0.28427(5) 0.59673(18) 0.59880(17) 0.0192(3) Uani 1 1 d . . . . .
 H3 H 0.257494 0.570609 0.584698 0.023 Uiso 1 1 calc R U . . .
 C4 C 0.38564(5) 0.63695(16) 0.50389(16) 0.0148(3) Uani 1 1 d . . . . .
 C5 C 0.40044(5) 0.54995(16) 0.41087(16) 0.0154(3) Uani 1 1 d . . . . .
 H5 H 0.390576 0.463292 0.408761 0.018 Uiso 1 1 calc R U . . .
 C6 C 0.42954(5) 0.58811(16) 0.32062(16) 0.0158(3) Uani 1 1 d . . . . .
 C7 C 0.44524(5) 0.71385(17) 0.32815(16) 0.0162(3) Uani 1 1 d . . . . .
 H7 H 0.465176 0.740231 0.267857 0.019 Uiso 1 1 calc R U . . .
 C8 C 0.43196(5) 0.80128(16) 0.42336(16) 0.0160(3) Uani 1 1 d . . . . .
 C9 C 0.40159(5) 0.76215(17) 0.50853(16) 0.0158(3) Uani 1 1 d . . . . .
 H9 H 0.391623 0.822370 0.570965 0.019 Uiso 1 1 calc R U . . .
 C10 C 0.44277(5) 0.49430(16) 0.21911(16) 0.0168(3) Uani 1 1 d . . . . .
 C11 C 0.41536(5) 0.40901(17) 0.16217(18) 0.0197(3) Uani 1 1 d . . . . .
 H11 H 0.388269 0.411603 0.188586 0.024 Uiso 1 1 calc R U . . .
 C12 C 0.42739(6) 0.32035(18) 0.06716(18) 0.0221(4) Uani 1 1 d . . . . .
 H12 H 0.408532 0.262462 0.029646 0.026 Uiso 1 1 calc R U . . .
 C13 C 0.46685(6) 0.31611(18) 0.02692(18) 0.0238(4) Uani 1 1 d . . . . .
 H13 H 0.475024 0.255885 -0.038268 0.029 Uiso 1 1 calc R U . . .
 C14 C 0.49423(6) 0.40061(19) 0.08278(19) 0.0237(4) Uani 1 1 d . . . . .
 H14 H 0.521244 0.398387 0.055471 0.028 Uiso 1 1 calc R U . . .
 C15 C 0.48233(5) 0.48850(18) 0.17850(18) 0.0207(3) Uani 1 1 d . . . . .
 H15 H 0.501377 0.545287 0.216681 0.025 Uiso 1 1 calc R U . . .
 C16 C 0.44841(5) 0.93523(17) 0.43642(18) 0.0183(3) Uani 1 1 d . . . . .
 C17 C 0.45866(6) 1.00912(18) 0.32669(19) 0.0240(4) Uani 1 1 d . . . . .
 H17 H 0.456070 0.972624 0.241762 0.029 Uiso 1 1 calc R U . . .
 C18 C 0.47263(6) 1.13590(19) 0.3412(2) 0.0297(4) Uani 1 1 d . . . . .
 H18 H 0.479780 1.185081 0.266066 0.036 Uiso 1 1 calc R U . . .
 C19 C 0.47618(6) 1.19078(19) 0.4643(2) 0.0305(4) Uani 1 1 d . . . . .
 H19 H 0.485279 1.277852 0.473726 0.037 Uiso 1 1 calc R U . . .
 C20 C 0.46641(6) 1.11804(19) 0.5736(2) 0.0284(4) Uani 1 1 d . . . . .
 H20 H 0.468953 1.155319 0.658215 0.034 Uiso 1 1 calc R U . . .
 C21 C 0.45290(6) 0.99085(18) 0.56047(18) 0.0220(4) Uani 1 1 d . . . . .
 H21 H 0.446659 0.941317 0.636198 0.026 Uiso 1 1 calc R U . . .
 C22 C 0.36086(5) 0.74011(17) 0.77835(16) 0.0157(3) Uani 1 1 d . . . . .
 C23 C 0.38529(5) 0.63348(16) 0.80530(16) 0.0170(3) Uani 1 1 d . . . . .
 C24 C 0.41375(5) 0.64207(18) 0.90217(18) 0.0207(4) Uani 1 1 d . . . . .
 H24 H 0.430748 0.570586 0.921037 0.025 Uiso 1 1 calc R U . . .
 C25 C 0.41693(6) 0.75877(19) 0.97186(18) 0.0236(4) Uani 1 1 d . . . . .
 H25 H 0.436318 0.766459 1.039014 0.028 Uiso 1 1 calc R U . . .
 C26 C 0.39225(6) 0.86333(17) 0.94452(18) 0.0220(4) Uani 1 1 d . . . . .
 H26 H 0.394802 0.940892 0.994424 0.026 Uiso 1 1 calc R U . . .
 C27 C 0.36363(5) 0.85749(16) 0.84508(17) 0.0177(3) Uani 1 1 d . . . . .
 C28 C 0.37223(5) 0.51893(16) 0.72171(16) 0.0159(3) Uani 1 1 d . . . . .
 C29 C 0.40566(5) 0.42387(17) 0.68851(17) 0.0195(3) Uani 1 1 d . . . . .
 H29A H 0.416057 0.385348 0.769244 0.029 Uiso 1 1 calc R U . . .
 H29B H 0.427061 0.470412 0.643220 0.029 Uiso 1 1 calc R U . . .
 H29C H 0.395314 0.354846 0.631754 0.029 Uiso 1 1 calc R U . . .
 C30 C 0.33973(5) 0.44706(16) 0.80038(18) 0.0195(3) Uani 1 1 d . . . . .
 H30A H 0.319853 0.509895 0.830911 0.029 Uiso 1 1 calc R U . . .
 H30B H 0.351875 0.403583 0.875778 0.029 Uiso 1 1 calc R U . . .
 H30C H 0.326855 0.382104 0.744391 0.029 Uiso 1 1 calc R U . . .
 C31 C 0.33753(6) 0.97178(17) 0.80781(18) 0.0222(4) Uani 1 1 d . . . . .
 H31 H 0.325798 0.952041 0.720162 0.027 Uiso 1 1 calc R U . . .
 C32 C 0.36134(8) 1.0975(2) 0.7942(3) 0.0395(6) Uani 1 1 d . . . . .
 H32A H 0.383543 1.083572 0.733735 0.059 Uiso 1 1 calc R U . . .
 H32B H 0.371712 1.123208 0.879996 0.059 Uiso 1 1 calc R U . . .
 H32C H 0.344045 1.166486 0.760278 0.059 Uiso 1 1 calc R U . . .
 C33 C 0.30290(8) 0.9881(2) 0.9038(2) 0.0409(6) Uani 1 1 d . . . . .
 H33A H 0.313279 1.012650 0.989844 0.061 Uiso 1 1 calc R U . . .
 H33B H 0.288317 0.905776 0.910870 0.061 Uiso 1 1 calc R U . . .
 H33C H 0.284951 1.056283 0.871939 0.061 Uiso 1 1 calc R U . . .
 C34 C 0.31368(5) 0.50233(17) 0.40436(16) 0.0159(3) Uani 1 1 d . . . . .
 C35 C 0.31411(5) 0.36949(17) 0.36837(17) 0.0178(3) Uani 1 1 d . . . . .
 C36 C 0.30591(5) 0.33623(18) 0.23885(19) 0.0208(4) Uani 1 1 d . . . . .
 H36 H 0.305684 0.247124 0.213968 0.025 Uiso 1 1 calc R U . . .
 C37 C 0.29812(5) 0.43078(19) 0.14614(18) 0.0227(4) Uani 1 1 d . . . . .
 H37 H 0.292121 0.406569 0.058679 0.027 Uiso 1 1 calc R U . . .
 C38 C 0.29910(5) 0.56105(19) 0.18131(18) 0.0218(4) Uani 1 1 d . . . . .
 H38 H 0.294393 0.625666 0.116678 0.026 Uiso 1 1 calc R U . . .
 C39 C 0.30685(5) 0.59912(16) 0.30952(18) 0.0177(3) Uani 1 1 d . . . . .
 C40 C 0.32274(6) 0.26136(17) 0.46599(18) 0.0215(4) Uani 1 1 d . . . . .
 H40 H 0.330959 0.302870 0.550217 0.026 Uiso 1 1 calc R U . . .
 C41 C 0.28498(7) 0.1821(2) 0.4919(2) 0.0330(5) Uani 1 1 d . . . . .
 H41A H 0.277235 0.135933 0.412011 0.049 Uiso 1 1 calc R U . . .
 H41B H 0.263452 0.240809 0.518509 0.049 Uiso 1 1 calc R U . . .
 H41C H 0.290065 0.118990 0.561749 0.049 Uiso 1 1 calc R U . . .
 C42 C 0.35672(6) 0.1732(2) 0.4208(2) 0.0304(4) Uani 1 1 d . . . . .
 H42A H 0.380881 0.225284 0.408868 0.046 Uiso 1 1 calc R U . . .
 H42B H 0.349498 0.131943 0.337712 0.046 Uiso 1 1 calc R U . . .
 H42C H 0.361554 0.105901 0.486826 0.046 Uiso 1 1 calc R U . . .
 C43 C 0.30813(5) 0.74470(17) 0.33982(18) 0.0194(3) Uani 1 1 d . . . . .
 H43 H 0.318161 0.756027 0.431174 0.023 Uiso 1 1 calc R U . . .
 C44 C 0.33688(6) 0.81453(18) 0.24676(19) 0.0251(4) Uani 1 1 d . . . . .
 H44A H 0.326222 0.811722 0.157600 0.038 Uiso 1 1 calc R U . . .
 H44B H 0.362830 0.771095 0.248980 0.038 Uiso 1 1 calc R U . . .
 H44C H 0.339938 0.905380 0.274255 0.038 Uiso 1 1 calc R U . . .
 C45 C 0.26658(6) 0.80618(18) 0.3312(2) 0.0272(4) Uani 1 1 d . . . . .
 H45A H 0.255655 0.792181 0.243424 0.041 Uiso 1 1 calc R U . . .
 H45B H 0.268506 0.899829 0.348378 0.041 Uiso 1 1 calc R U . . .
 H45C H 0.249057 0.765789 0.396120 0.041 Uiso 1 1 calc R U . . .

loop_
  _atom_site_aniso_label
  _atom_site_aniso_U_11
  _atom_site_aniso_U_22
  _atom_site_aniso_U_33
  _atom_site_aniso_U_23
  _atom_site_aniso_U_13
  _atom_site_aniso_U_12
 N1 0.0141(7) 0.0159(7) 0.0151(6) -0.0015(5) -0.0001(6) 0.0006(5)
 N2 0.0133(7) 0.0192(7) 0.0159(7) -0.0024(5) 0.0003(5) -0.0019(5)
 C1 0.0139(8) 0.0140(7) 0.0152(7) -0.0006(6) 0.0015(6) 0.0005(6)
 C2 0.0129(8) 0.0226(8) 0.0172(8) 0.0003(7) 0.0015(6) 0.0015(6)
 C3 0.0133(8) 0.0247(9) 0.0196(8) -0.0006(7) 0.0022(6) -0.0004(7)
 C4 0.0128(8) 0.0181(8) 0.0135(7) 0.0014(6) -0.0011(6) 0.0013(6)
 C5 0.0144(8) 0.0156(8) 0.0161(7) -0.0003(6) -0.0004(6) -0.0005(6)
 C6 0.0137(8) 0.0200(8) 0.0137(7) -0.0004(6) -0.0014(6) 0.0010(6)
 C7 0.0124(7) 0.0217(8) 0.0143(8) 0.0031(6) -0.0004(6) 0.0002(6)
 C8 0.0148(8) 0.0172(8) 0.0159(8) 0.0018(6) -0.0022(6) 0.0000(6)
 C9 0.0156(8) 0.0175(8) 0.0142(7) 0.0005(6) -0.0001(6) 0.0011(6)
 C10 0.0170(8) 0.0187(8) 0.0148(7) 0.0006(6) 0.0014(6) 0.0004(6)
 C11 0.0172(8) 0.0234(9) 0.0185(8) -0.0015(7) 0.0001(7) 0.0008(7)
 C12 0.0225(9) 0.0229(9) 0.0208(8) -0.0031(7) -0.0018(7) -0.0014(7)
 C13 0.0287(10) 0.0230(9) 0.0198(8) -0.0048(7) 0.0044(7) 0.0026(7)
 C14 0.0199(9) 0.0263(9) 0.0251(9) -0.0027(8) 0.0062(7) 0.0005(7)
 C15 0.0178(8) 0.0236(8) 0.0207(8) -0.0027(7) 0.0020(7) -0.0020(7)
 C16 0.0142(8) 0.0172(8) 0.0234(8) 0.0031(7) 0.0001(6) -0.0004(6)
 C17 0.0242(10) 0.0234(9) 0.0245(9) 0.0041(7) 0.0006(8) -0.0014(7)
 C18 0.0281(10) 0.0240(9) 0.0371(11) 0.0110(9) 0.0019(8) -0.0041(8)
 C19 0.0251(10) 0.0185(9) 0.0478(12) 0.0002(8) -0.0037(9) -0.0040(8)
 C20 0.0250(10) 0.0256(10) 0.0346(11) -0.0054(8) -0.0045(8) -0.0032(8)
 C21 0.0204(9) 0.0217(9) 0.0238(9) 0.0002(7) -0.0009(7) -0.0027(7)
 C22 0.0157(8) 0.0183(8) 0.0130(7) 0.0015(6) 0.0018(6) -0.0011(6)
 C23 0.0190(8) 0.0176(8) 0.0144(7) 0.0010(6) 0.0019(6) -0.0004(7)
 C24 0.0209(9) 0.0217(9) 0.0196(8) 0.0019(7) -0.0023(7) 0.0028(7)
 C25 0.0237(9) 0.0297(10) 0.0174(8) -0.0012(7) -0.0060(7) 0.0001(8)
 C26 0.0276(10) 0.0204(8) 0.0181(8) -0.0039(7) 0.0004(7) -0.0021(7)
 C27 0.0184(8) 0.0182(8) 0.0166(8) 0.0003(6) 0.0027(6) -0.0005(6)
 C28 0.0163(8) 0.0161(8) 0.0152(7) 0.0022(6) 0.0003(6) 0.0020(6)
 C29 0.0201(9) 0.0185(8) 0.0198(8) 0.0019(7) 0.0002(7) 0.0035(7)
 C30 0.0210(9) 0.0179(8) 0.0196(8) 0.0029(7) 0.0031(7) -0.0002(7)
 C31 0.0270(10) 0.0181(8) 0.0215(8) -0.0010(7) -0.0003(7) 0.0038(7)
 C32 0.0534(15) 0.0184(9) 0.0466(13) 0.0036(9) -0.0157(11) -0.0032(9)
 C33 0.0409(13) 0.0459(13) 0.0357(12) 0.0023(10) 0.0087(10) 0.0238(11)
 C34 0.0114(8) 0.0197(8) 0.0165(8) -0.0030(6) -0.0003(6) -0.0015(6)
 C35 0.0138(8) 0.0187(8) 0.0209(8) -0.0016(7) 0.0020(6) -0.0017(6)
 C36 0.0183(9) 0.0209(8) 0.0232(8) -0.0054(7) 0.0018(7) -0.0029(7)
 C37 0.0211(9) 0.0290(9) 0.0179(8) -0.0060(7) -0.0008(7) -0.0026(7)
 C38 0.0189(9) 0.0268(9) 0.0196(8) 0.0013(7) -0.0021(7) -0.0003(7)
 C39 0.0135(8) 0.0187(8) 0.0207(8) -0.0005(7) -0.0002(6) -0.0003(6)
 C40 0.0237(9) 0.0179(8) 0.0230(9) -0.0010(7) -0.0007(7) -0.0007(7)
 C41 0.0321(11) 0.0304(10) 0.0363(11) 0.0093(9) 0.0028(9) -0.0065(9)
 C42 0.0311(11) 0.0235(9) 0.0365(11) -0.0006(8) -0.0010(9) 0.0062(8)
 C43 0.0192(8) 0.0181(8) 0.0208(8) 0.0009(6) -0.0022(7) 0.0004(6)
 C44 0.0279(10) 0.0230(9) 0.0243(9) 0.0042(7) -0.0033(8) -0.0047(8)
 C45 0.0253(10) 0.0232(9) 0.0332(10) -0.0026(8) -0.0042(8) 0.0055(8)

_geom_special_details
;
 All esds (except the esd in the dihedral angle between two l.s. planes)
 are estimated using the full covariance matrix.  The cell esds are taken
 into account individually in the estimation of esds in distances, angles
 and torsion angles; correlations between esds in cell parameters are only
 used when they are defined by crystal symmetry.  An approximate (isotropic)
 treatment of cell esds is used for estimating esds involving l.s. planes.
;
loop_
  _geom_bond_atom_site_label_1
  _geom_bond_atom_site_label_2
  _geom_bond_distance
  _geom_bond_site_symmetry_2
  _geom_bond_publ_flag
 N1 C1 1.504(2) . ?
 N1 C2 1.422(2) . ?
 N1 C22 1.428(2) . ?
 N2 C1 1.492(2) . ?
 N2 C3 1.425(2) . ?
 N2 C34 1.451(2) . ?
 C1 C4 1.529(2) . ?
 C1 C28 1.595(2) . ?
 C2 H2 0.9500 . ?
 C2 C3 1.329(3) . ?
 C3 H3 0.9500 . ?
 C4 C5 1.397(2) . ?
 C4 C9 1.394(2) . ?
 C5 H5 0.9500 . ?
 C5 C6 1.401(2) . ?
 C6 C7 1.397(2) . ?
 C6 C10 1.484(2) . ?
 C7 H7 0.9500 . ?
 C7 C8 1.398(2) . ?
 C8 C9 1.401(2) . ?
 C8 C16 1.489(2) . ?
 C9 H9 0.9500 . ?
 C10 C11 1.398(2) . ?
 C10 C15 1.394(2) . ?
 C11 H11 0.9500 . ?
 C11 C12 1.392(2) . ?
 C12 H12 0.9500 . ?
 C12 C13 1.389(3) . ?
 C13 H13 0.9500 . ?
 C13 C14 1.388(3) . ?
 C14 H14 0.9500 . ?
 C14 C15 1.390(3) . ?
 C15 H15 0.9500 . ?
 C16 C17 1.398(3) . ?
 C16 C21 1.399(3) . ?
 C17 H17 0.9500 . ?
 C17 C18 1.392(3) . ?
 C18 H18 0.9500 . ?
 C18 C19 1.385(3) . ?
 C19 H19 0.9500 . ?
 C19 C20 1.384(3) . ?
 C20 H20 0.9500 . ?
 C20 C21 1.390(3) . ?
 C21 H21 0.9500 . ?
 C22 C23 1.396(2) . ?
 C22 C27 1.389(2) . ?
 C23 C24 1.380(2) . ?
 C23 C28 1.519(2) . ?
 C24 H24 0.9500 . ?
 C24 C25 1.399(3) . ?
 C25 H25 0.9500 . ?
 C25 C26 1.385(3) . ?
 C26 H26 0.9500 . ?
 C26 C27 1.401(3) . ?
 C27 C31 1.514(2) . ?
 C28 C29 1.527(2) . ?
 C28 C30 1.544(2) . ?
 C29 H29A 0.9800 . ?
 C29 H29B 0.9800 . ?
 C29 H29C 0.9800 . ?
 C30 H30A 0.9800 . ?
 C30 H30B 0.9800 . ?
 C30 H30C 0.9800 . ?
 C31 H31 1.0000 . ?
 C31 C32 1.525(3) . ?
 C31 C33 1.531(3) . ?
 C32 H32A 0.9800 . ?
 C32 H32B 0.9800 . ?
 C32 H32C 0.9800 . ?
 C33 H33A 0.9800 . ?
 C33 H33B 0.9800 . ?
 C33 H33C 0.9800 . ?
 C34 C35 1.413(2) . ?
 C34 C39 1.408(2) . ?
 C35 C36 1.395(2) . ?
 C35 C40 1.521(2) . ?
 C36 H36 0.9500 . ?
 C36 C37 1.382(3) . ?
 C37 H37 0.9500 . ?
 C37 C38 1.386(3) . ?
 C38 H38 0.9500 . ?
 C38 C39 1.393(3) . ?
 C39 C43 1.528(2) . ?
 C40 H40 1.0000 . ?
 C40 C41 1.531(3) . ?
 C40 C42 1.529(3) . ?
 C41 H41A 0.9800 . ?
 C41 H41B 0.9800 . ?
 C41 H41C 0.9800 . ?
 C42 H42A 0.9800 . ?
 C42 H42B 0.9800 . ?
 C42 H42C 0.9800 . ?
 C43 H43 1.0000 . ?
 C43 C44 1.534(3) . ?
 C43 C45 1.535(2) . ?
 C44 H44A 0.9800 . ?
 C44 H44B 0.9800 . ?
 C44 H44C 0.9800 . ?
 C45 H45A 0.9800 . ?
 C45 H45B 0.9800 . ?
 C45 H45C 0.9800 . ?

loop_
  _geom_angle_atom_site_label_1
  _geom_angle_atom_site_label_2
  _geom_angle_atom_site_label_3
  _geom_angle
  _geom_angle_site_symmetry_1
  _geom_angle_site_symmetry_3
  _geom_angle_publ_flag
 C2 N1 C1 106.21(13) . . ?
 C2 N1 C22 122.79(14) . . ?
 C22 N1 C1 106.22(13) . . ?
 C3 N2 C1 105.73(13) . . ?
 C3 N2 C34 114.79(14) . . ?
 C34 N2 C1 124.70(13) . . ?
 N1 C1 C4 109.33(13) . . ?
 N1 C1 C28 102.68(13) . . ?
 N2 C1 N1 103.48(13) . . ?
 N2 C1 C4 114.76(13) . . ?
 N2 C1 C28 114.41(13) . . ?
 C4 C1 C28 111.07(13) . . ?
 N1 C2 H2 125.0 . . ?
 C3 C2 N1 110.03(15) . . ?
 C3 C2 H2 125.0 . . ?
 N2 C3 H3 124.0 . . ?
 C2 C3 N2 111.98(15) . . ?
 C2 C3 H3 124.0 . . ?
 C5 C4 C1 121.58(15) . . ?
 C9 C4 C1 119.93(14) . . ?
 C9 C4 C5 118.46(15) . . ?
 C4 C5 H5 119.4 . . ?
 C4 C5 C6 121.22(15) . . ?
 C6 C5 H5 119.4 . . ?
 C5 C6 C10 119.23(15) . . ?
 C7 C6 C5 119.08(15) . . ?
 C7 C6 C10 121.70(15) . . ?
 C6 C7 H7 119.6 . . ?
 C6 C7 C8 120.77(15) . . ?
 C8 C7 H7 119.6 . . ?
 C7 C8 C9 118.79(15) . . ?
 C7 C8 C16 122.51(15) . . ?
 C9 C8 C16 118.69(16) . . ?
 C4 C9 C8 121.58(16) . . ?
 C4 C9 H9 119.2 . . ?
 C8 C9 H9 119.2 . . ?
 C11 C10 C6 120.04(16) . . ?
 C15 C10 C6 121.44(16) . . ?
 C15 C10 C11 118.52(16) . . ?
 C10 C11 H11 119.7 . . ?
 C12 C11 C10 120.61(17) . . ?
 C12 C11 H11 119.7 . . ?
 C11 C12 H12 119.8 . . ?
 C13 C12 C11 120.32(17) . . ?
 C13 C12 H12 119.8 . . ?
 C12 C13 H13 120.3 . . ?
 C14 C13 C12 119.43(17) . . ?
 C14 C13 H13 120.3 . . ?
 C13 C14 H14 119.8 . . ?
 C13 C14 C15 120.33(17) . . ?
 C15 C14 H14 119.8 . . ?
 C10 C15 H15 119.6 . . ?
 C14 C15 C10 120.79(17) . . ?
 C14 C15 H15 119.6 . . ?
 C17 C16 C8 121.42(17) . . ?
 C17 C16 C21 118.66(16) . . ?
 C21 C16 C8 119.90(16) . . ?
 C16 C17 H17 119.8 . . ?
 C18 C17 C16 120.38(19) . . ?
 C18 C17 H17 119.8 . . ?
 C17 C18 H18 119.8 . . ?
 C19 C18 C17 120.42(19) . . ?
 C19 C18 H18 119.8 . . ?
 C18 C19 H19 120.2 . . ?
 C20 C19 C18 119.62(18) . . ?
 C20 C19 H19 120.2 . . ?
 C19 C20 H20 119.8 . . ?
 C19 C20 C21 120.47(19) . . ?
 C21 C20 H20 119.8 . . ?
 C16 C21 H21 119.8 . . ?
 C20 C21 C16 120.44(18) . . ?
 C20 C21 H21 119.8 . . ?
 C23 C22 N1 111.03(15) . . ?
 C27 C22 N1 125.62(15) . . ?
 C27 C22 C23 122.99(16) . . ?
 C22 C23 C28 109.05(15) . . ?
 C24 C23 C22 119.95(16) . . ?
 C24 C23 C28 130.83(16) . . ?
 C23 C24 H24 120.9 . . ?
 C23 C24 C25 118.26(17) . . ?
 C25 C24 H24 120.9 . . ?
 C24 C25 H25 119.5 . . ?
 C26 C25 C24 121.06(17) . . ?
 C26 C25 H25 119.5 . . ?
 C25 C26 H26 119.2 . . ?
 C25 C26 C27 121.62(16) . . ?
 C27 C26 H26 119.2 . . ?
 C22 C27 C26 116.11(16) . . ?
 C22 C27 C31 120.70(16) . . ?
 C26 C27 C31 123.18(16) . . ?
 C23 C28 C1 99.19(13) . . ?
 C23 C28 C29 114.06(15) . . ?
 C23 C28 C30 106.34(14) . . ?
 C29 C28 C1 116.08(14) . . ?
 C29 C28 C30 109.30(14) . . ?
 C30 C28 C1 111.19(14) . . ?
 C28 C29 H29A 109.5 . . ?
 C28 C29 H29B 109.5 . . ?
 C28 C29 H29C 109.5 . . ?
 H29A C29 H29B 109.5 . . ?
 H29A C29 H29C 109.5 . . ?
 H29B C29 H29C 109.5 . . ?
 C28 C30 H30A 109.5 . . ?
 C28 C30 H30B 109.5 . . ?
 C28 C30 H30C 109.5 . . ?
 H30A C30 H30B 109.5 . . ?
 H30A C30 H30C 109.5 . . ?
 H30B C30 H30C 109.5 . . ?
 C27 C31 H31 107.3 . . ?
 C27 C31 C32 112.04(17) . . ?
 C27 C31 C33 111.34(16) . . ?
 C32 C31 H31 107.3 . . ?
 C32 C31 C33 111.36(19) . . ?
 C33 C31 H31 107.3 . . ?
 C31 C32 H32A 109.5 . . ?
 C31 C32 H32B 109.5 . . ?
 C31 C32 H32C 109.5 . . ?
 H32A C32 H32B 109.5 . . ?
 H32A C32 H32C 109.5 . . ?
 H32B C32 H32C 109.5 . . ?
 C31 C33 H33A 109.5 . . ?
 C31 C33 H33B 109.5 . . ?
 C31 C33 H33C 109.5 . . ?
 H33A C33 H33B 109.5 . . ?
 H33A C33 H33C 109.5 . . ?
 H33B C33 H33C 109.5 . . ?
 C35 C34 N2 117.70(15) . . ?
 C39 C34 N2 121.91(15) . . ?
 C39 C34 C35 120.27(16) . . ?
 C34 C35 C40 122.41(16) . . ?
 C36 C35 C34 118.78(16) . . ?
 C36 C35 C40 118.81(15) . . ?
 C35 C36 H36 119.5 . . ?
 C37 C36 C35 121.10(17) . . ?
 C37 C36 H36 119.4 . . ?
 C36 C37 H37 120.1 . . ?
 C36 C37 C38 119.72(17) . . ?
 C38 C37 H37 120.1 . . ?
 C37 C38 H38 119.3 . . ?
 C37 C38 C39 121.32(17) . . ?
 C39 C38 H38 119.3 . . ?
 C34 C39 C43 123.16(16) . . ?
 C38 C39 C34 118.73(16) . . ?
 C38 C39 C43 118.10(16) . . ?
 C35 C40 H40 107.9 . . ?
 C35 C40 C41 110.10(15) . . ?
 C35 C40 C42 112.10(16) . . ?
 C41 C40 H40 107.9 . . ?
 C42 C40 H40 107.9 . . ?
 C42 C40 C41 110.91(16) . . ?
 C40 C41 H41A 109.5 . . ?
 C40 C41 H41B 109.5 . . ?
 C40 C41 H41C 109.5 . . ?
 H41A C41 H41B 109.5 . . ?
 H41A C41 H41C 109.5 . . ?
 H41B C41 H41C 109.5 . . ?
 C40 C42 H42A 109.5 . . ?
 C40 C42 H42B 109.5 . . ?
 C40 C42 H42C 109.5 . . ?
 H42A C42 H42B 109.5 . . ?
 H42A C42 H42C 109.5 . . ?
 H42B C42 H42C 109.5 . . ?
 C39 C43 H43 108.2 . . ?
 C39 C43 C44 110.45(15) . . ?
 C39 C43 C45 111.44(15) . . ?
 C44 C43 H43 108.2 . . ?
 C44 C43 C45 110.16(15) . . ?
 C45 C43 H43 108.2 . . ?
 C43 C44 H44A 109.5 . . ?
 C43 C44 H44B 109.5 . . ?
 C43 C44 H44C 109.5 . . ?
 H44A C44 H44B 109.5 . . ?
 H44A C44 H44C 109.5 . . ?
 H44B C44 H44C 109.5 . . ?
 C43 C45 H45A 109.5 . . ?
 C43 C45 H45B 109.5 . . ?
 C43 C45 H45C 109.5 . . ?
 H45A C45 H45B 109.5 . . ?
 H45A C45 H45C 109.5 . . ?
 H45B C45 H45C 109.5 . . ?

loop_
  _geom_torsion_atom_site_label_1
  _geom_torsion_atom_site_label_2
  _geom_torsion_atom_site_label_3
  _geom_torsion_atom_site_label_4
  _geom_torsion
  _geom_torsion_site_symmetry_1
  _geom_torsion_site_symmetry_2
  _geom_torsion_site_symmetry_3
  _geom_torsion_site_symmetry_4
  _geom_torsion_publ_flag
 N1 C1 C4 C5 -166.42(15) . . . . ?
 N1 C1 C4 C9 15.2(2) . . . . ?
 N1 C1 C28 C23 -33.20(15) . . . . ?
 N1 C1 C28 C29 -155.82(14) . . . . ?
 N1 C1 C28 C30 78.42(16) . . . . ?
 N1 C2 C3 N2 4.7(2) . . . . ?
 N1 C22 C23 C24 173.52(15) . . . . ?
 N1 C22 C23 C28 -10.71(19) . . . . ?
 N1 C22 C27 C26 -173.60(16) . . . . ?
 N1 C22 C27 C31 4.9(3) . . . . ?
 N2 C1 C4 C5 -50.7(2) . . . . ?
 N2 C1 C4 C9 130.87(16) . . . . ?
 N2 C1 C28 C23 -144.57(14) . . . . ?
 N2 C1 C28 C29 92.81(17) . . . . ?
 N2 C1 C28 C30 -32.95(19) . . . . ?
 N2 C34 C35 C36 173.21(15) . . . . ?
 N2 C34 C35 C40 -6.1(2) . . . . ?
 N2 C34 C39 C38 -173.48(16) . . . . ?
 N2 C34 C39 C43 7.5(3) . . . . ?
 C1 N1 C2 C3 -13.27(19) . . . . ?
 C1 N1 C22 C23 -12.53(18) . . . . ?
 C1 N1 C22 C27 160.71(16) . . . . ?
 C1 N2 C3 C2 6.04(19) . . . . ?
 C1 N2 C34 C35 110.38(18) . . . . ?
 C1 N2 C34 C39 -73.7(2) . . . . ?
 C1 C4 C5 C6 179.16(15) . . . . ?
 C1 C4 C9 C8 177.99(15) . . . . ?
 C2 N1 C1 N2 16.04(16) . . . . ?
 C2 N1 C1 C4 138.75(14) . . . . ?
 C2 N1 C1 C28 -103.26(14) . . . . ?
 C2 N1 C22 C23 109.69(18) . . . . ?
 C2 N1 C22 C27 -77.1(2) . . . . ?
 C3 N2 C1 N1 -13.34(16) . . . . ?
 C3 N2 C1 C4 -132.36(15) . . . . ?
 C3 N2 C1 C28 97.55(16) . . . . ?
 C3 N2 C34 C35 -116.54(17) . . . . ?
 C3 N2 C34 C39 59.4(2) . . . . ?
 C4 C1 C28 C23 83.55(15) . . . . ?
 C4 C1 C28 C29 -39.07(19) . . . . ?
 C4 C1 C28 C30 -164.83(14) . . . . ?
 C4 C5 C6 C7 2.9(2) . . . . ?
 C4 C5 C6 C10 -176.76(15) . . . . ?
 C5 C4 C9 C8 -0.5(2) . . . . ?
 C5 C6 C7 C8 -0.6(2) . . . . ?
 C5 C6 C10 C11 36.7(2) . . . . ?
 C5 C6 C10 C15 -143.12(17) . . . . ?
 C6 C7 C8 C9 -2.2(2) . . . . ?
 C6 C7 C8 C16 178.82(16) . . . . ?
 C6 C10 C11 C12 -179.83(16) . . . . ?
 C6 C10 C15 C14 -179.63(17) . . . . ?
 C7 C6 C10 C11 -142.95(17) . . . . ?
 C7 C6 C10 C15 37.2(2) . . . . ?
 C7 C8 C9 C4 2.7(2) . . . . ?
 C7 C8 C16 C17 37.7(2) . . . . ?
 C7 C8 C16 C21 -144.00(17) . . . . ?
 C8 C16 C17 C18 177.65(17) . . . . ?
 C8 C16 C21 C20 -176.88(17) . . . . ?
 C9 C4 C5 C6 -2.4(2) . . . . ?
 C9 C8 C16 C17 -141.31(18) . . . . ?
 C9 C8 C16 C21 37.0(2) . . . . ?
 C10 C6 C7 C8 179.08(15) . . . . ?
 C10 C11 C12 C13 -0.5(3) . . . . ?
 C11 C10 C15 C14 0.5(3) . . . . ?
 C11 C12 C13 C14 0.3(3) . . . . ?
 C12 C13 C14 C15 0.2(3) . . . . ?
 C13 C14 C15 C10 -0.6(3) . . . . ?
 C15 C10 C11 C12 0.0(3) . . . . ?
 C16 C8 C9 C4 -178.22(15) . . . . ?
 C16 C17 C18 C19 -0.6(3) . . . . ?
 C17 C16 C21 C20 1.4(3) . . . . ?
 C17 C18 C19 C20 1.1(3) . . . . ?
 C18 C19 C20 C21 -0.3(3) . . . . ?
 C19 C20 C21 C16 -1.0(3) . . . . ?
 C21 C16 C17 C18 -0.7(3) . . . . ?
 C22 N1 C1 N2 148.26(13) . . . . ?
 C22 N1 C1 C4 -89.04(15) . . . . ?
 C22 N1 C1 C28 28.95(15) . . . . ?
 C22 N1 C2 C3 -135.50(17) . . . . ?
 C22 C23 C24 C25 0.6(3) . . . . ?
 C22 C23 C28 C1 27.30(17) . . . . ?
 C22 C23 C28 C29 151.35(15) . . . . ?
 C22 C23 C28 C30 -88.10(16) . . . . ?
 C22 C27 C31 C32 -132.07(19) . . . . ?
 C22 C27 C31 C33 102.5(2) . . . . ?
 C23 C22 C27 C26 -1.1(3) . . . . ?
 C23 C22 C27 C31 177.38(16) . . . . ?
 C23 C24 C25 C26 -0.1(3) . . . . ?
 C24 C23 C28 C1 -157.54(18) . . . . ?
 C24 C23 C28 C29 -33.5(3) . . . . ?
 C24 C23 C28 C30 87.1(2) . . . . ?
 C24 C25 C26 C27 -1.0(3) . . . . ?
 C25 C26 C27 C22 1.6(3) . . . . ?
 C25 C26 C27 C31 -176.88(18) . . . . ?
 C26 C27 C31 C32 46.3(2) . . . . ?
 C26 C27 C31 C33 -79.1(2) . . . . ?
 C27 C22 C23 C24 0.1(3) . . . . ?
 C27 C22 C23 C28 175.84(15) . . . . ?
 C28 C1 C4 C5 80.98(18) . . . . ?
 C28 C1 C4 C9 -97.43(17) . . . . ?
 C28 C23 C24 C25 -174.14(18) . . . . ?
 C34 N2 C1 N1 123.13(16) . . . . ?
 C34 N2 C1 C4 4.1(2) . . . . ?
 C34 N2 C1 C28 -125.98(17) . . . . ?
 C34 N2 C3 C2 -135.37(16) . . . . ?
 C34 C35 C36 C37 1.1(3) . . . . ?
 C34 C35 C40 C41 110.3(2) . . . . ?
 C34 C35 C40 C42 -125.70(18) . . . . ?
 C34 C39 C43 C44 126.25(18) . . . . ?
 C34 C39 C43 C45 -110.96(19) . . . . ?
 C35 C34 C39 C38 2.4(2) . . . . ?
 C35 C34 C39 C43 -176.68(16) . . . . ?
 C35 C36 C37 C38 1.1(3) . . . . ?
 C36 C35 C40 C41 -69.0(2) . . . . ?
 C36 C35 C40 C42 55.0(2) . . . . ?
 C36 C37 C38 C39 -1.6(3) . . . . ?
 C37 C38 C39 C34 -0.2(3) . . . . ?
 C37 C38 C39 C43 178.95(16) . . . . ?
 C38 C39 C43 C44 -52.8(2) . . . . ?
 C38 C39 C43 C45 70.0(2) . . . . ?
 C39 C34 C35 C36 -2.8(3) . . . . ?
 C39 C34 C35 C40 177.87(16) . . . . ?
 C40 C35 C36 C37 -179.60(16) . . . . ?

_shelx_res_file
;
TITL steffen47_a.res in Pna2(1)
    steffen47.res
    created by SHELXL-2018/3 at 11:29:40 on 22-Jun-2023
REM Old TITL steffen47 in Pna2(1)
REM SHELXT solution in Pna2(1): R1 0.090, Rweak 0.040, Alpha 0.002
REM <I/s> 0.769 for 285 systematic absences, Orientation as input
REM Flack x = -0.109 ( 0.267 ) from 2894 Parsons' quotients
REM Formula found by SHELXT: C45 N2
CELL 1.54184 33.60737 10.271224 10.226482 90 90 90
ZERR 4 0.000435 0.000112 0.000104 0 0 0
LATT -1
SYMM -X,-Y,0.5+Z
SYMM 0.5+X,0.5-Y,+Z
SYMM 0.5-X,0.5+Y,0.5+Z
SFAC C H N
UNIT 180 192 8

L.S. 4 0 0
PLAN  6
SIZE 0.11 0.18 0.32
TEMP -173
CONF
BOND
list 4
MORE -1
BOND $H
fmap 2 53
acta
REM <olex2.extras>
REM <HklSrc "%.\\steffen47.hkl">
REM </olex2.extras>

WGHT    0.040400    0.668400
FVAR       5.70070
N1    3    0.336695    0.716282    0.666032    11.00000    0.01415    0.01594 =
         0.01511   -0.00149   -0.00015    0.00058
N2    3    0.317845    0.533500    0.542053    11.00000    0.01335    0.01922 =
         0.01588   -0.00239    0.00027   -0.00192
C1    1    0.353482    0.596708    0.601557    11.00000    0.01393    0.01396 =
         0.01520   -0.00063    0.00148    0.00054
C2    1    0.294873    0.696597    0.673789    11.00000    0.01292    0.02256 =
         0.01719    0.00026    0.00146    0.00153
AFIX  43
H2    2    0.277120    0.747361    0.725038    11.00000   -1.20000
AFIX   0
C3    1    0.284269    0.596730    0.598796    11.00000    0.01332    0.02474 =
         0.01960   -0.00065    0.00218   -0.00037
AFIX  43
H3    2    0.257494    0.570609    0.584698    11.00000   -1.20000
AFIX   0
C4    1    0.385644    0.636948    0.503885    11.00000    0.01282    0.01813 =
         0.01355    0.00144   -0.00106    0.00133
C5    1    0.400435    0.549949    0.410867    11.00000    0.01438    0.01560 =
         0.01610   -0.00030   -0.00035   -0.00048
AFIX  43
H5    2    0.390576    0.463292    0.408761    11.00000   -1.20000
AFIX   0
C6    1    0.429540    0.588106    0.320619    11.00000    0.01366    0.02003 =
         0.01372   -0.00036   -0.00140    0.00104
C7    1    0.445240    0.713853    0.328151    11.00000    0.01244    0.02173 =
         0.01432    0.00311   -0.00037    0.00018
AFIX  43
H7    2    0.465176    0.740231    0.267857    11.00000   -1.20000
AFIX   0
C8    1    0.431956    0.801279    0.423360    11.00000    0.01478    0.01722 =
         0.01595    0.00183   -0.00217    0.00002
C9    1    0.401591    0.762146    0.508531    11.00000    0.01564    0.01750 =
         0.01424    0.00048   -0.00008    0.00110
AFIX  43
H9    2    0.391623    0.822370    0.570965    11.00000   -1.20000
AFIX   0
C10   1    0.442769    0.494297    0.219111    11.00000    0.01698    0.01866 =
         0.01479    0.00057    0.00137    0.00038
C11   1    0.415358    0.409008    0.162171    11.00000    0.01717    0.02337 =
         0.01850   -0.00148    0.00005    0.00076
AFIX  43
H11   2    0.388269    0.411603    0.188586    11.00000   -1.20000
AFIX   0
C12   1    0.427392    0.320354    0.067163    11.00000    0.02249    0.02294 =
         0.02077   -0.00308   -0.00179   -0.00136
AFIX  43
H12   2    0.408532    0.262462    0.029646    11.00000   -1.20000
AFIX   0
C13   1    0.466852    0.316109    0.026922    11.00000    0.02869    0.02301 =
         0.01976   -0.00475    0.00435    0.00261
AFIX  43
H13   2    0.475024    0.255885   -0.038268    11.00000   -1.20000
AFIX   0
C14   1    0.494233    0.400611    0.082776    11.00000    0.01986    0.02629 =
         0.02506   -0.00275    0.00624    0.00049
AFIX  43
H14   2    0.521244    0.398387    0.055471    11.00000   -1.20000
AFIX   0
C15   1    0.482327    0.488505    0.178499    11.00000    0.01779    0.02360 =
         0.02074   -0.00267    0.00204   -0.00204
AFIX  43
H15   2    0.501377    0.545287    0.216681    11.00000   -1.20000
AFIX   0
C16   1    0.448414    0.935230    0.436418    11.00000    0.01417    0.01722 =
         0.02342    0.00310    0.00009   -0.00041
C17   1    0.458658    1.009124    0.326693    11.00000    0.02422    0.02342 =
         0.02447    0.00412    0.00061   -0.00143
AFIX  43
H17   2    0.456070    0.972624    0.241762    11.00000   -1.20000
AFIX   0
C18   1    0.472633    1.135898    0.341152    11.00000    0.02810    0.02395 =
         0.03710    0.01096    0.00190   -0.00405
AFIX  43
H18   2    0.479780    1.185081    0.266066    11.00000   -1.20000
AFIX   0
C19   1    0.476185    1.190780    0.464323    11.00000    0.02511    0.01847 =
         0.04778    0.00016   -0.00370   -0.00400
AFIX  43
H19   2    0.485279    1.277852    0.473726    11.00000   -1.20000
AFIX   0
C20   1    0.466408    1.118036    0.573613    11.00000    0.02498    0.02556 =
         0.03462   -0.00536   -0.00445   -0.00325
AFIX  43
H20   2    0.468953    1.155319    0.658215    11.00000   -1.20000
AFIX   0
C21   1    0.452896    0.990846    0.560468    11.00000    0.02045    0.02168 =
         0.02381    0.00024   -0.00090   -0.00267
AFIX  43
H21   2    0.446659    0.941317    0.636198    11.00000   -1.20000
AFIX   0
C22   1    0.360856    0.740105    0.778349    11.00000    0.01572    0.01832 =
         0.01298    0.00150    0.00178   -0.00115
C23   1    0.385292    0.633480    0.805298    11.00000    0.01898    0.01755 =
         0.01444    0.00098    0.00188   -0.00035
C24   1    0.413755    0.642072    0.902173    11.00000    0.02088    0.02174 =
         0.01958    0.00191   -0.00230    0.00278
AFIX  43
H24   2    0.430748    0.570586    0.921037    11.00000   -1.20000
AFIX   0
C25   1    0.416930    0.758766    0.971856    11.00000    0.02368    0.02970 =
         0.01740   -0.00119   -0.00597    0.00014
AFIX  43
H25   2    0.436318    0.766459    1.039014    11.00000   -1.20000
AFIX   0
C26   1    0.392253    0.863328    0.944518    11.00000    0.02756    0.02035 =
         0.01810   -0.00393    0.00044   -0.00206
AFIX  43
H26   2    0.394802    0.940892    0.994424    11.00000   -1.20000
AFIX   0
C27   1    0.363633    0.857489    0.845082    11.00000    0.01841    0.01816 =
         0.01662    0.00030    0.00265   -0.00052
C28   1    0.372228    0.518927    0.721707    11.00000    0.01633    0.01611 =
         0.01517    0.00220    0.00028    0.00202
C29   1    0.405657    0.423875    0.688509    11.00000    0.02008    0.01853 =
         0.01975    0.00186    0.00018    0.00347
AFIX 137
H29A  2    0.416057    0.385348    0.769244    11.00000   -1.50000
H29B  2    0.427061    0.470412    0.643220    11.00000   -1.50000
H29C  2    0.395314    0.354846    0.631754    11.00000   -1.50000
AFIX   0
C30   1    0.339735    0.447063    0.800383    11.00000    0.02098    0.01790 =
         0.01962    0.00287    0.00314   -0.00019
AFIX 137
H30A  2    0.319853    0.509895    0.830911    11.00000   -1.50000
H30B  2    0.351875    0.403583    0.875778    11.00000   -1.50000
H30C  2    0.326855    0.382104    0.744391    11.00000   -1.50000
AFIX   0
C31   1    0.337529    0.971779    0.807812    11.00000    0.02702    0.01815 =
         0.02154   -0.00102   -0.00031    0.00381
AFIX  13
H31   2    0.325798    0.952041    0.720162    11.00000   -1.20000
AFIX   0
C32   1    0.361335    1.097499    0.794242    11.00000    0.05339    0.01835 =
         0.04662    0.00358   -0.01571   -0.00318
AFIX 137
H32A  2    0.383543    1.083572    0.733735    11.00000   -1.50000
H32B  2    0.371712    1.123208    0.879996    11.00000   -1.50000
H32C  2    0.344045    1.166486    0.760278    11.00000   -1.50000
AFIX   0
C33   1    0.302902    0.988090    0.903751    11.00000    0.04094    0.04589 =
         0.03574    0.00235    0.00869    0.02383
AFIX 137
H33A  2    0.313279    1.012650    0.989844    11.00000   -1.50000
H33B  2    0.288317    0.905776    0.910870    11.00000   -1.50000
H33C  2    0.284951    1.056283    0.871939    11.00000   -1.50000
AFIX   0
C34   1    0.313682    0.502329    0.404355    11.00000    0.01142    0.01969 =
         0.01654   -0.00297   -0.00034   -0.00155
C35   1    0.314114    0.369489    0.368369    11.00000    0.01380    0.01868 =
         0.02091   -0.00164    0.00204   -0.00165
C36   1    0.305915    0.336234    0.238846    11.00000    0.01830    0.02091 =
         0.02324   -0.00544    0.00176   -0.00291
AFIX  43
H36   2    0.305684    0.247124    0.213968    11.00000   -1.20000
AFIX   0
C37   1    0.298123    0.430779    0.146140    11.00000    0.02112    0.02899 =
         0.01787   -0.00596   -0.00076   -0.00256
AFIX  43
H37   2    0.292121    0.406569    0.058679    11.00000   -1.20000
AFIX   0
C38   1    0.299103    0.561046    0.181312    11.00000    0.01892    0.02683 =
         0.01961    0.00126   -0.00214   -0.00026
AFIX  43
H38   2    0.294393    0.625666    0.116678    11.00000   -1.20000
AFIX   0
C39   1    0.306854    0.599119    0.309522    11.00000    0.01351    0.01873 =
         0.02075   -0.00049   -0.00023   -0.00028
C40   1    0.322740    0.261359    0.465991    11.00000    0.02369    0.01787 =
         0.02296   -0.00096   -0.00066   -0.00071
AFIX  13
H40   2    0.330959    0.302870    0.550217    11.00000   -1.20000
AFIX   0
C41   1    0.284977    0.182149    0.491894    11.00000    0.03213    0.03044 =
         0.03631    0.00930    0.00277   -0.00651
AFIX 137
H41A  2    0.277235    0.135933    0.412011    11.00000   -1.50000
H41B  2    0.263452    0.240809    0.518509    11.00000   -1.50000
H41C  2    0.290065    0.118990    0.561749    11.00000   -1.50000
AFIX   0
C42   1    0.356717    0.173211    0.420793    11.00000    0.03111    0.02349 =
         0.03646   -0.00058   -0.00098    0.00624
AFIX 137
H42A  2    0.380881    0.225284    0.408868    11.00000   -1.50000
H42B  2    0.349498    0.131943    0.337712    11.00000   -1.50000
H42C  2    0.361554    0.105901    0.486826    11.00000   -1.50000
AFIX   0
C43   1    0.308128    0.744701    0.339821    11.00000    0.01915    0.01815 =
         0.02078    0.00089   -0.00219    0.00044
AFIX  13
H43   2    0.318161    0.756027    0.431174    11.00000   -1.20000
AFIX   0
C44   1    0.336875    0.814530    0.246761    11.00000    0.02790    0.02302 =
         0.02430    0.00423   -0.00326   -0.00474
AFIX 137
H44A  2    0.326222    0.811722    0.157600    11.00000   -1.50000
H44B  2    0.362830    0.771095    0.248980    11.00000   -1.50000
H44C  2    0.339938    0.905380    0.274255    11.00000   -1.50000
AFIX   0
C45   1    0.266581    0.806182    0.331152    11.00000    0.02534    0.02318 =
         0.03319   -0.00260   -0.00415    0.00548
AFIX 137
H45A  2    0.255655    0.792181    0.243424    11.00000   -1.50000
H45B  2    0.268506    0.899829    0.348378    11.00000   -1.50000
H45C  2    0.249057    0.765789    0.396120    11.00000   -1.50000
AFIX   0
HKLF 4


REM  steffen47_a.res in Pna2(1)
REM wR2 = 0.0772, GooF = S = 1.070, Restrained GooF = 1.070 for all data
REM R1 = 0.0310 for 7109 Fo > 4sig(Fo) and 0.0330 for all 7367 data
REM 432 parameters refined using 1 restraints

END

WGHT      0.0404      0.6704

REM Highest difference peak  0.194,  deepest hole -0.170,  1-sigma level  0.035
Q1    1   0.3612  0.5552  0.6603  11.00000  0.05    0.19
Q2    1   0.4383  0.5427  0.2685  11.00000  0.05    0.15
Q3    1   0.3810  0.5759  0.7646  11.00000  0.05    0.15
Q4    1   0.3813  0.6894  0.7873  11.00000  0.05    0.14
Q5    1   0.4579  0.4951  0.1953  11.00000  0.05    0.13
Q6    1   0.3057  0.3538  0.3198  11.00000  0.05    0.13
;
_shelx_res_checksum                42758
_shelx_hkl_file
;
   0   0 -12 64002.6 1461.43  46
   0   0 -11-5.31267 299.830  46
   0   0 -11 9.75382 367.378  27
   0   0 -10 12180.4 933.168  46
   0   0 -10 11721.8 937.038  27
   0   0 -10 11957.9 856.545  21
   0   0  -9 414.897 246.895  46
   0   0  -9-741.301 372.921  27
   0   0  -9 234.815 287.635  21
   0   0  -9-307.659 265.494  20
   0   0  -8 167042. 3334.51  27
   0   0  -8 171365. 3403.94  20
   0   0  -8 171406. 3258.18  21
   0   0  -8 168223. 3442.47  13
   0   0  -8 165383. 3698.15   9
   0   0  -7-102.278 221.743  13
   0   0  -7 343.791 331.342   9
   0   0  -6 41245.9 1450.56  13
   0   0  -6 35937.1 1449.45   9
   0   0  -5 54.7850 244.401   9
   0   0  -4 13154.7 694.657   9
   0   0  -4 13595.3 653.783  10
   0   0  -3 47.0249 143.360  10
   0   0  -2 382503. 2289.60  10
   0   0  -1 174.675 51.2531  10
   0   0   1-7.89515 54.4506   4
   0   0   2 394993. 1426.89  15
   0   0   2 401573. 2529.59   4
   0   0   3 167.614 63.7682  15
   0   0   3 79.0687 179.963   4
   0   0   4 12740.2 708.839   4
   0   0   5-14.0395 245.845   4
   0   0   6 35863.9 1475.11   4
   0   0   7 137.108 329.658   4
   0   0   8 173923. 3196.80  26
   0   0   8 180111. 3343.99  35
   0   0   8 168464. 3776.10   4
   0   0   8 171269. 3043.61  49
   0   0   8 165701. 3259.45  45
   0   0   9 628.457 260.779  45
   0   0   9 385.826 366.115  26
   0   0   9 19.7425 233.202  35
   0   0  10 13111.6 982.535  45
   0   0  10 12769.5 876.962  26
   0   0  10 11867.1 927.632  35
   0   0  11 94.5321 272.696  45
   0   0  11 141.551 235.976  35
   0   0  11-490.116 320.909  26
   0   0  12 64273.2 1446.86  35
   0   0  12 61907.0 1308.45  26
   0  -1 -12-27.5033 152.425  37
   0  -1 -12-110.080 200.125  19
   0   1 -12 151.819 225.908  46
   0  -1 -11 35629.0 1263.21  37
   0   1 -11 38035.4 1426.18  46
   0  -1 -11 38384.4 1409.08  46
   0   1 -11 39796.4 1482.99  27
   0   1 -11 39010.5 1303.12  21
   0   1 -10 369.371 445.293  46
   0  -1 -10 61.9097 374.296  46
   0  -1 -10 109.305 442.697  27
   0   1 -10 525.505 401.353  27
   0   1 -10 677.025 409.036  20
   0   1 -10 168.378 259.192  21
   0  -1  -9 37734.0 1623.84  46
   0   1  -9 36382.4 1656.17  27
   0  -1  -9 37009.0 1622.08  27
   0   1  -9 36970.4 1628.91  21
   0   1  -9 36863.5 1704.55  20
   0  -1  -8-527.232 301.340  21
   0   1  -8-11.9521 243.382  20
   0   1  -8 483.475 321.844  21
   0  -1  -8 55.9648 255.166  27
   0  -1  -8-727.757 383.417  46
   0  -1  -8 374.791 232.325   9
   0   1  -8 219.716 367.613   9
   0  -1  -8 487.958 210.069  13
   0   1  -8 1046.52 317.923  13
   0   1  -7 10014.2 922.409   9
   0   1  -7 12697.8 942.729  13
   0  -1  -7 12946.9 986.089   9
   0  -1  -7 13228.9 905.156  13
   0  -1  -6 31.2415 261.483   9
   0   1  -6 6.55035 306.716   9
   0  -1  -6-337.815 237.868  13
   0  -1  -5 59258.1 1610.97   9
   0  -1  -5 58914.4 1476.33  13
   0   1  -5 56886.4 1659.65   9
   0   1  -5 54584.7 1452.82  10
   0  -1  -4 26.9236 183.775  13
   0   1  -4-15.0195 240.767   9
   0   1  -4 45.7131 138.301  10
   0   1  -4 22.5503 211.110  16
   0  -1  -4-80.4741 196.318   9
   0   1  -3 478706. 3549.01  16
   0  -1  -3 492557. 3148.55  13
   0   1  -3 493059. 3598.63   9
   0   1  -3 488987. 3254.96  10
   0  -1  -3 480126. 3364.90   9
   0  -1  -2 22.6753 132.331  13
   0   1  -1 127129. 714.441   1
   0  -1  -1 149325. 1075.56  13
   0  -1   0 35.1223 50.5253   2
   0   1   0 24.6378 41.7595   4
   0  -1   1 147116. 1151.80  18
   0   1   1 149038. 1201.78  15
   0  -1   1 143211. 1115.16   4
   0   1   1 145590. 1233.84   4
   0  -1   2-9.62807 95.5037   7
   0   1   2 117.582 106.581  15
   0  -1   2 141.450 138.000   4
   0   1   2 17.0539 166.758   4
   0  -1   3 483070. 3376.03   4
   0   1   3 490020. 3677.53   4
   0   1   4 26.1508 253.776   4
   0  -1   4-190.686 206.023   4
   0   1   5 54644.3 1694.25   4
   0  -1   5 52066.9 1536.33   4
   0   1   6 121.666 216.873   4
   0  -1   6-156.174 320.097   4
   0  -1   7 13537.6 1002.95   4
   0   1   7 12330.4 1076.50   4
   0   1   8 884.386 232.927  24
   0  -1   8-222.201 238.040  26
   0   1   8 134.148 205.810  26
   0  -1   8-21.3685 154.703  35
   0   1   8-136.425 244.394  35
   0  -1   8-199.721 196.999  33
   0  -1   8-164.259 242.882   4
   0   1   8-794.120 338.028   4
   0   1   8-52.8686 225.805  49
   0  -1   8 615.554 354.071  45
   0   1   8 846.054 234.143  45
   0  -1   9 34081.4 1612.52  45
   0   1   9 38186.6 1566.51  45
   0  -1   9 37633.8 1485.46  26
   0   1   9 37327.6 1436.43  24
   0   1   9 39509.7 1579.77  26
   0   1   9 35311.9 1530.87  35
   0  -1   9 38987.4 1664.17  35
   0   1  10-36.3700 275.085  45
   0  -1  10-139.602 397.178  45
   0   1  10 20.2288 306.037  26
   0  -1  10-836.727 341.931  26
   0   1  10-74.6520 206.032  35
   0  -1  10 77.5664 376.249  35
   0   1  11 40858.5 1350.74  45
   0  -1  11 42182.2 1501.67  45
   0  -1  11 43623.7 1323.59  26
   0   1  11 43596.2 1454.51  26
   0  -1  11 38392.6 1450.81  35
   0   1  11 38891.3 1347.15  35
   0  -1  12-381.048 151.799  45
   0  -1  12 78.3113 237.988  35
   0   1  12-228.776 190.645  35
   0   1  12-3.13627 181.404  26
   0  -1  12 36.0633 120.836  26
   0  -2 -12 16224.5 584.998  37
   0   2 -12 20096.8 778.829  46
   0  -2 -11-394.521 278.277  37
   0   2 -11 155.371 171.612  21
   0   2 -11-702.858 429.290  27
   0  -2 -11 196.664 328.574  46
   0   2 -11 51.3592 307.391  46
   0  -2 -10 39060.3 1494.12  37
   0   2 -10 37211.1 1663.90  27
   0  -2 -10 39703.0 1597.01  46
   0   2 -10 35280.4 1643.64  20
   0   2 -10 37742.0 1640.79  21
   0  -2  -9 127.834 326.333  27
   0   2  -9 774.032 367.443  27
   0  -2  -9 342.663 378.565  46
   0   2  -9 1070.63 337.770  20
   0  -2  -8 49442.5 1755.36  46
   0   2  -8 47562.5 1868.38  44
   0  -2  -8 50727.2 1793.01  27
   0  -2  -8 51270.9 2007.27   9
   0   2  -8 49889.0 2159.50   9
   0   2  -8 44027.0 1965.28  13
   0   2  -8 47429.7 1968.58  20
   0   2  -8 48032.8 1960.08  21
   0   2  -7 83.1032 363.499   9
   0  -2  -7 65.5905 293.666   9
   0  -2  -7-354.478 252.616  13
   0   2  -6 80518.4 2297.30   9
   0  -2  -6 81851.7 2104.42   9
   0   2  -6 83446.4 2030.39  10
   0  -2  -6 85096.1 1935.23  13
   0   2  -5-78.3187 283.019  16
   0  -2  -5 221.690 189.608  13
   0   2  -5 75.9768 175.425  10
   0  -2  -5 166.318 208.700   9
   0   2  -5 65.0731 274.462   9
   0   2  -4 141762. 2376.30   9
   0  -2  -4 143759. 2133.42   9
   0   2  -4 142435. 2404.05  16
   0   2  -3-348.541 206.598  16
   0   2  -3-28.2157 212.446   9
   0  -2  -3 173.508 174.850  13
   0  -2  -3 114.779 151.954   9
   0  -2  -2 296502. 2195.57   9
   0  -2  -2 296932. 1584.12  17
   0  -2  -1 153.518 120.789  13
   0   2  -1-9.58786 119.020   4
   0   2   0 3341.77 241.280   8
   0  -2   0 3146.69 218.546   2
   0   2   0 3384.33 213.470   4
   0   2   0 3557.52 101.147   3
   0  -2   1-14.2696 84.3509  11
   0   2   1 5.60858 126.344   4
   0  -2   1 39.5469 138.601   2
   0  -2   1 55.2024 91.5665   1
   0  -2   2 293499. 2404.05  18
   0  -2   2 289235. 2146.78   2
   0  -2   2 296261. 2208.77   4
   0  -2   2 297447. 1417.74   1
   0   2   2 283740. 2572.73   4
   0  -2   2 284357. 1759.29   7
   0  -2   3 6.43625 205.929   4
   0  -2   3 14.9294 54.6952   5
   0   2   3 73.7244 240.008   4
   0  -2   3 23.7543 102.862   7
   0  -2   4 135070. 2091.76   4
   0   2   4 134151. 2425.69   4
   0  -2   4 137327. 1312.95   5
   0  -2   5-6.80390 249.588   4
   0   2   5-339.410 327.661   4
   0   2   6 79481.1 2404.35   4
   0  -2   6 80715.9 2068.91   4
   0  -2   7 21.1502 273.785   4
   0   2   7-396.814 360.944   4
   0  -2   8 47373.6 1929.06   4
   0   2   8 45849.2 2172.41   4
   0  -2   8 47600.8 1838.69  56
   0   2   8 49712.1 1728.80  49
   0  -2   8 49824.1 1943.92  45
   0   2   8 51390.9 1687.06  45
   0   2   8 49334.6 1741.59  26
   0  -2   8 48054.9 1619.89  26
   0   2   8 48025.4 1703.52  24
   0  -2   8 50474.2 1863.05  35
   0  -2   8 47118.3 1952.32  33
   0   2   8 49749.8 1664.55  35
   0  -2   9 148.824 370.174  45
   0   2   9-20.8891 234.121  45
   0   2   9-5.02366 369.022  26
   0   2   9-72.9317 326.796  24
   0  -2   9-728.882 287.664  26
   0   2   9-300.688 269.381  35
   0  -2   9 273.643 336.257  35
   0   2  10 41218.4 1420.17  45
   0  -2  10 37715.8 1637.76  45
   0   2  10 38014.9 1523.00  26
   0   2  10 38925.9 1422.89  24
   0  -2  10 41533.1 1386.61  26
   0   2  10 37701.8 1440.07  35
   0  -2  10 37489.7 1601.71  35
   0  -2  11-230.128 220.546  45
   0  -2  11-1.33432 382.921  35
   0   2  11-445.733 275.405  35
   0   2  11-75.8466 371.814  26
   0  -2  12 21055.6 856.088  45
   0  -2  12 22751.6 891.243  35
   0   2  12 18311.8 629.036  35
   0   2  12 19406.3 678.118  42
   0   2  12 20248.9 790.587  26
   0   3 -12 86.8986 134.290  46
   0  -3 -11 23731.2 978.336  37
   0   3 -11 23185.7 1064.91  21
   0   3 -11 22061.3 1074.61  27
   0   3 -11 23429.4 1051.97  46
   0  -3 -10-102.058 289.841  37
   0   3 -10 157.548 350.183  21
   0   3 -10 155.539 387.717  20
   0   3 -10-19.2205 421.275  27
   0  -3 -10-575.234 402.562  46
   0  -3  -9 30197.2 1389.04  37
   0   3  -9 29019.0 1577.24  21
   0   3  -9 28357.5 1570.79  20
   0   3  -9 31832.0 1524.04  44
   0  -3  -9 29410.5 1408.87  46
   0  -3  -8 212.824 237.365  37
   0  -3  -8-576.569 356.834  46
   0   3  -8-54.5150 202.891  44
   0   3  -8-487.860 357.303   9
   0   3  -8-168.371 180.077  20
   0   3  -8 564.114 379.159  21
   0   3  -7 79645.2 2449.92  21
   0  -3  -7 79618.4 2067.76  27
   0  -3  -7 79102.6 2058.33  46
   0  -3  -7 79831.3 2088.10  13
   0   3  -7 75570.6 2552.73   9
   0   3  -6-536.973 408.158   9
   0   3  -6-439.403 218.018  10
   0   3  -6 227.775 357.581  16
   0  -3  -6-99.8745 182.820  13
   0   3  -5 55166.2 1831.88  16
   0   3  -5 54651.9 1561.53  10
   0  -3  -5 57245.9 1580.98   9
   0  -3  -5 59588.0 1503.93  13
   0   3  -5 56648.0 1817.65   9
   0  -3  -4 428.920 97.1424  17
   0   3  -4 1.29558 281.214  16
   0   3  -4 155.363 251.712   9
   0  -3  -4-297.346 185.695  13
   0   3  -3 192798. 2646.43  16
   0  -3  -3 187863. 1488.79  17
   0  -3  -3 187096. 2164.32  13
   0   3  -2-1.34259 119.459   9
   0  -3  -2 47.5807 152.109  13
   0   3  -2 38.8022 171.363  16
   0   3  -1 73019.3 1145.14   4
   0  -3  -1 81912.7 550.495   3
   0  -3  -1 75033.6 1217.47  13
   0   3  -1 79347.6 1408.77   8
   0   3  -1 73526.4 1277.84  14
   0   3  -1 74488.6 1277.08  16
   0   3   0 33.1336 126.145   4
   0  -3   0-27.7102 164.751   2
   0   3   0 61.9879 155.366   8
   0  -3   0-186.910 176.040  13
   0  -3   1 74224.1 1164.10   2
   0   3   1 79399.4 1251.98   6
   0  -3   1 70145.5 1097.78   1
   0   3   1 76590.0 1261.90   4
   0   3   1 73652.3 1172.49   8
   0  -3   1 77968.4 1111.73  11
   0  -3   2-30.7744 131.283  18
   0   3   2 107.112 199.291   4
   0  -3   2-16.1329 193.818   2
   0  -3   2 286.487 90.8873   1
   0   3   2-1.27700 145.204   6
   0  -3   2-27.0555 71.1975   7
   0  -3   3 189684. 2486.55  18
   0  -3   3 187295. 1702.37   7
   0  -3   4 185.591 312.563   2
   0   3   4 199.164 318.219   4
   0  -3   4-116.372 293.938   4
   0   3   5 55686.6 1891.12   4
   0  -3   5 57372.2 1570.46   4
   0  -3   5 52806.7 1489.85   2
   0  -3   6 53.0454 221.830   4
   0   3   6 170.943 310.073   4
   0  -3   7 79757.7 2369.03  45
   0   3   7 79051.0 2114.00  49
   0   3   7 79578.6 2153.92  24
   0   3   7 81731.8 2096.82  26
   0  -3   7 78149.8 2217.36  35
   0  -3   7 81620.1 2479.16  33
   0   3   7 76049.0 2691.78   4
   0  -3   7 76818.7 2217.86   4
   0   3   7 81399.3 2069.82   6
   0  -3   7 75260.6 2159.51   2
   0   3   8-532.066 237.130   4
   0  -3   8-5.78987 306.588   2
   0  -3   8 801.972 329.884  56
   0   3   8 753.685 203.854  38
   0  -3   8-388.251 346.486  35
   0   3   8-79.7922 62.3223  35
   0   3   8-430.804 279.282  24
   0   3   8 14.5637 119.327  26
   0  -3   8-508.557 403.972  45
   0  -3   9 34516.8 1563.55  56
   0  -3   9 29271.9 1535.94  45
   0   3   9 29885.2 1383.01  26
   0   3   9 33714.5 1471.85  24
   0  -3   9 29824.9 1491.08  35
   0   3   9 33786.3 1305.43  35
   0  -3   9 30087.8 1658.93  33
   0   3  10-459.279 359.530  26
   0   3  10-1.42045 301.159  24
   0  -3  10 112.792 328.290  35
   0   3  10 457.900 153.541  35
   0  -3  11 24134.9 1145.58  45
   0  -3  11 22198.3 1065.22  35
   0   3  11 24262.0 1062.11  26
   0  -3  12 105.909 143.463  45
   0   3  12 380.676 151.688  42
   0  -3  12-47.3405 190.857  35
   0   3  12 15.7565 154.048  26
   0  -4 -11-28.1688 181.016  37
   0   4 -11 635.912 168.122  21
   0   4 -11 216.756 257.588  20
   0   4 -11 148.473 271.571  27
   0   4 -11-439.534 245.100  46
   0  -4 -10 1031.63 356.907  37
   0   4 -10 690.072 384.564  21
   0   4 -10 1725.66 460.656  20
   0   4 -10 1936.81 458.308  27
   0   4 -10 1684.94 371.218  44
   0  -4  -9 135.863 363.147  37
   0   4  -9-148.598 360.889  21
   0   4  -9 133.018 531.800  20
   0  -4  -9-85.8943 318.959  48
   0   4  -9 946.094 341.629  44
   0  -4  -8 7242.07 743.100  37
   0   4  -8 7513.46 836.073  21
   0   4  -8 7902.40 975.445   9
   0  -4  -8 7682.09 752.087  46
   0   4  -8 6970.70 859.458  44
   0  -4  -7-68.0977 372.613  37
   0  -4  -7-25.2002 179.841  13
   0   4  -7 313.240 320.809   9
   0   4  -7 672.572 324.441  44
   0  -4  -7-400.095 288.803  46
   0   4  -7 885.451 301.942  22
   0   4  -7 563.055 276.127  21
   0   4  -6 20298.9 1406.37  16
   0   4  -6 19585.7 1287.40   9
   0   4  -6 20010.1 1110.64  10
   0  -4  -6 20698.5 1048.80  13
   0   4  -5 103.574 265.201   9
   0   4  -5 382.105 377.112  16
   0  -4  -5-1.18369 171.486  13
   0   4  -4 195095. 3163.35   9
   0  -4  -4 191192. 2631.93  13
   0   4  -3-18.9542 175.461   4
   0  -4  -3-96.1414 83.7475   3
   0  -4  -3-365.440 204.630  13
   0   4  -3 120.012 291.276  16
   0   4  -3 8.68862 219.349   9
   0  -4  -2 1113.61 110.634   3
   0   4  -2 1060.52 229.955   4
   0  -4  -2 862.426 245.785  13
   0   4  -2 671.663 261.382  14
   0   4  -1 28.0518 157.594   4
   0  -4  -1-9.31756 192.913  13
   0   4  -1-16.6256 131.275  14
   0   4  -1 152.638 186.304  16
   0   4   0 11133.6 531.198   4
   0  -4   0 12060.0 583.079   2
   0   4   0 10295.0 579.591   8
   0  -4   0 10474.4 586.035  13
   0  -4   0 10019.9 453.781  11
   0   4   1 43.0928 164.233   4
   0  -4   1 33.6426 156.016   1
   0   4   1 173.368 185.422   6
   0  -4   1-82.6558 225.004   2
   0  -4   1 301.073 135.898  11
   0   4   1 4.37122 147.720   8
   0  -4   2 1117.02 229.238  18
   0   4   2 564.842 268.244   4
   0  -4   2 986.310 252.479   2
   0  -4   2 901.935 169.996   1
   0   4   2 866.113 262.595   6
   0   4   2 963.143 205.896   8
   0  -4   2 946.120 116.171   7
   0  -4   3 19.5072 210.732  18
   0   4   3 1.31038 255.983   4
   0  -4   3-204.229 254.182   2
   0   4   3-17.9700 204.890   6
   0   4   3-50.5672 134.478   8
   0  -4   4 185519. 2620.24   2
   0   4   4 183873. 3297.85   4
   0  -4   5-13.4947 234.470   2
   0   4   5-156.657 316.336   4
   0   4   5 207.597 212.536   6
   0  -4   6 20039.6 1075.75   2
   0   4   6 19911.3 1350.00   4
   0   4   6 21583.2 1080.33   6
   0   4   7-630.718 293.104   4
   0  -4   7 499.660 278.695   2
   0   4   7 583.250 200.382   6
   0  -4   7 1653.57 442.591  52
   0  -4   7 552.524 324.882  56
   0   4   7-218.486 142.454  56
   0   4   7-172.507 223.624  38
   0  -4   7 385.953 267.430  45
   0  -4   7 34.7093 319.150  35
   0  -4   7-133.237 117.287  33
   0   4   7 144.171 241.358  26
   0   4   7 379.804 393.200  24
   0  -4   8 7860.17 849.980  56
   0   4   8 5612.19 608.790  38
   0  -4   8 6535.62 802.420  45
   0  -4   8 6639.79 703.160  35
   0  -4   8 7215.36 922.732  33
   0   4   8 7775.44 764.249  24
   0   4   8 6491.28 684.543  26
   0  -4   9-304.368 282.751  56
   0  -4   9 103.289 422.645  45
   0  -4   9-231.970 390.635  33
   0  -4   9-195.484 267.280  35
   0   4   9 106.247 315.492  26
   0   4   9-11.5799 345.971  24
   0   4   9-449.270 231.462  38
   0  -4  10 1444.84 413.361  45
   0   4  10 1702.07 424.802  24
   0   4  10 1643.60 443.636  26
   0  -4  10 1972.01 427.554  35
   0  -4  11-195.638 279.398  45
   0  -4  11 17.6504 212.201  35
   0   4  11-33.9728 219.993  26
   0  -4  12 9296.94 482.779  45
   0   4  12 8166.15 415.094  42
   0  -4  12 8523.49 438.199  35
   0   4  12 8692.87 431.093  26
   0  -5 -11 4271.57 384.649  37
   0   5 -11 4639.28 506.608  20
   0   5 -11 4577.56 445.114  21
   0   5 -11 4068.21 382.028  46
   0   5 -11 4647.36 449.421  27
   0  -5 -10-453.253 287.652  37
   0   5 -10 64.7660 374.516  20
   0   5 -10-447.137 337.702  21
   0   5 -10-570.668 278.010  44
   0   5 -10-41.7318 338.183  27
   0  -5  -9 30859.3 1338.56  37
   0   5  -9 30287.1 1595.20  21
   0   5  -9 30846.0 1596.99  20
   0  -5  -9 33457.5 1278.26  48
   0   5  -9 30678.6 1560.76  44
   0  -5  -8-189.356 367.564  37
   0   5  -8 387.615 208.055  21
   0   5  -8-494.035 335.418  22
   0   5  -8 263.065 257.726  44
   0  -5  -8 197.480 296.142  48
   0  -5  -7 218.436 364.910  48
   0   5  -7 260.998 397.487  44
   0   5  -7 789.189 313.979  22
   0  -5  -7 885.445 363.612  37
   0   5  -7 376.554 377.191   9
   0  -5  -7 781.966 389.787   1
   0   5  -7-658.533 325.347   4
   0  -5  -6-323.719 321.167  48
   0   5  -6-416.329 395.251  44
   0  -5  -6 32.7817 271.893  37
   0   5  -6 41.2265 288.582   4
   0  -5  -6 410.221 262.569  13
   0   5  -6-16.2438 136.027   9
   0   5  -6-114.649 173.555  22
   0   5  -5 30115.0 1282.42   4
   0  -5  -5 30775.3 1267.23  13
   0   5  -5 27680.0 1458.61   9
   0   5  -5 29308.0 1618.38  16
   0  -5  -4-6.25099 223.417  13
   0   5  -4 21.8682 235.981  16
   0   5  -4 484.903 356.894   9
   0   5  -4 159.821 184.706   4
   0   5  -3 109166. 2278.89   9
   0  -5  -3 106720. 2101.50  13
   0   5  -3 113963. 2496.07  16
   0   5  -3 106759. 2050.58   4
   0   5  -2-428.919 290.690  16
   0   5  -2 65.8530 277.900  14
   0  -5  -2 75.6088 249.730  13
   0   5  -2 0.93770 176.205   4
   0   5  -1 270976. 3273.22  16
   0   5  -1 272434. 2903.08   4
   0  -5   0-28.4038 114.648  11
   0   5   0-2.10633 221.991  14
   0   5   0-194.271 229.537   8
   0  -5   0 28.7358 277.084   2
   0  -5   0-34.6089 192.387   1
   0   5   0 136.936 181.868   4
   0   5   1 263326. 3092.13   8
   0  -5   1 268034. 2639.58  11
   0   5   1 266881. 3161.82   4
   0  -5   1 264593. 2986.46   2
   0  -5   2-115.075 211.975   2
   0   5   2 63.2636 222.573   6
   0   5   2 23.2863 201.037   4
   0  -5   2-6.05962 119.668   1
   0   5   2 102.769 177.547   8
   0  -5   2 246.000 156.404  18
   0   5   3 114341. 2209.10   6
   0   5   3 119111. 1906.78   8
   0  -5   3 115421. 2208.41  18
   0   5   4-286.224 270.480   6
   0  -5   4-262.112 255.051   2
   0   5   4 11.6455 291.241   4
   0  -5   5 30292.8 1280.05   2
   0   5   5 32517.8 1343.21   6
   0   5   5 30828.7 1614.02   4
   0   5   6 91.9047 434.587   4
   0  -5   6 250.580 270.256   2
   0   5   6 276.689 230.775   6
   0  -5   6 546.820 251.331  52
   0   5   6-118.187 340.065  38
   0  -5   6 573.522 355.754  35
   0  -5   6 160.693 281.056  33
   0   5   6-449.113 240.891  26
   0   5   6-202.424 219.764  24
   0   5   7 288.726 264.351   6
   0   5   7 1392.31 383.413   4
   0  -5   7 574.566 305.269   2
   0  -5   7-74.8269 424.594  52
   0  -5   7-60.2894 409.518  56
   0   5   7-298.560 322.315  38
   0  -5   7 1176.89 329.918  45
   0  -5   7 137.332 314.394  33
   0  -5   7 510.968 271.039  35
   0   5   7 207.850 272.330  24
   0   5   7 189.642 296.305  26
   0  -5   8-955.157 339.406  56
   0   5   8 184.560 392.726  38
   0  -5   8-573.916 346.214  45
   0  -5   8 15.2267 211.945  35
   0  -5   8 526.130 333.816  33
   0   5   8 86.1233 385.261  24
   0   5   8 95.7815 190.698  26
   0  -5   9 34993.9 1564.97  56
   0  -5   9 29765.3 1503.66  45
   0  -5   9 29476.0 1579.61  33
   0  -5   9 31879.8 1379.92  35
   0   5   9 32122.2 1420.54  24
   0   5   9 29935.8 1267.96  26
   0   5   9 31652.1 1350.42  38
   0  -5  10-183.390 369.099  45
   0  -5  10 427.601 283.890  35
   0   5  10 448.863 276.671  26
   0  -5  11 4952.89 491.775  45
   0  -5  11 4968.10 409.836  35
   0   5  11 5081.01 421.708  26
   0   5  11 4660.87 445.549  42
   0  -6 -11 122.923 54.6423  37
   0   6 -11 308.126 184.428  21
   0   6 -11 78.0436 77.2851  27
   0  -6 -10 21697.2 937.186  37
   0   6 -10 20314.3 1087.04  20
   0   6 -10 20916.3 1126.14  21
   0   6 -10 21902.0 1024.98  44
   0   6 -10 20311.4 952.759  27
   0  -6  -9-93.5750 298.252  37
   0   6  -9 7.38076 414.535  20
   0   6  -9 403.034 426.306  21
   0   6  -9-591.680 431.231  44
   0  -6  -9 1.14169 234.049  48
   0  -6  -8 2410.20 483.626  37
   0   6  -8 1268.62 418.843  22
   0   6  -8 1779.17 543.556  21
   0  -6  -8 2509.17 451.811  48
   0   6  -8 2181.38 664.182  44
   0  -6  -7 96.4166 258.713  37
   0   6  -7-619.505 362.480  22
   0  -6  -7-14.0883 354.132  48
   0   6  -7-17.3164 436.759  44
   0   6  -6 120592. 3299.02  44
   0  -6  -6 118594. 2632.80  48
   0   6  -6 117068. 3570.17  16
   0   6  -6 118934. 3151.16  22
   0  -6  -6 127336. 2745.51  37
   0   6  -6 114229. 3239.33   9
   0   6  -6 116218. 2867.21   4
   0  -6  -5 883.116 227.903  48
   0   6  -5 330.024 182.007  22
   0   6  -5 406.803 397.533  16
   0   6  -5-340.663 270.858   9
   0  -6  -5-714.960 318.898  13
   0   6  -5 157.523 250.605   4
   0   6  -5 342.671 293.270  40
   0  -6  -5-29.6541 292.005  37
   0   6  -5-401.182 224.912  36
   0   6  -4 13404.3 1099.85  16
   0   6  -4 12885.3 879.410   4
   0   6  -4 12687.4 965.935   9
   0  -6  -4 13497.7 914.288  13
   0   6  -3 292.065 178.459   4
   0  -6  -3 380.164 262.803  13
   0   6  -3 434.159 341.437  16
   0   6  -3-397.301 326.649   9
   0   6  -2 31851.7 1173.62   4
   0  -6  -2 29586.4 1256.80  13
   0   6  -2 28893.4 1309.00  16
   0  -6  -1 18.7135 222.121   1
   0   6  -1 178.099 225.333   4
   0   6  -1-64.9303 265.667  16
   0  -6  -1 201.739 92.1919  11
   0   6  -1-452.322 313.348  14
   0   6   0 28.6186 232.467   4
   0  -6   0 67.8845 258.872   2
   0  -6   0 168.152 218.183   1
   0   6   0-2.80272 257.529  14
   0  -6   0-25.1313 156.813  11
   0  -6   1 314.579 156.424   1
   0  -6   1 187.979 236.704   2
   0   6   1 86.0430 200.311  14
   0   6   2 29812.9 1355.37   4
   0  -6   2 29443.4 1189.90   2
   0   6   2 30979.8 1181.90   8
   0   6   3 158.927 262.025   6
   0   6   3 225.761 323.522   4
   0  -6   3 39.6618 229.220   2
   0   6   4 13764.5 922.229   6
   0  -6   4 13757.7 910.221   2
   0   6   4 13071.3 1104.21   4
   0  -6   5 134.983 320.001   2
   0   6   5-489.817 224.831   6
   0   6   5 213.824 243.077   4
   0  -6   5-78.7151 340.082  45
   0  -6   5 544.008 359.257  52
   0   6   5-220.424 262.979  38
   0  -6   5 839.546 315.469  33
   0   6   5 440.941 159.883  24
   0  -6   6 122359. 2898.69   2
   0   6   6 118568. 2834.09   6
   0   6   6 122076. 3651.07   4
   0  -6   6 119231. 3286.51  52
   0   6   6 121518. 2815.57  38
   0  -6   6 119512. 2886.68  45
   0  -6   6 126133. 3226.01  33
   0   6   6 118916. 2386.85  26
   0   6   6 122245. 2714.17  24
   0  -6   7 142.658 301.513  56
   0   6   7 374.371 273.304  55
   0  -6   7 203.592 339.465  52
   0   6   7-47.1348 433.459  38
   0  -6   7-326.934 363.109  45
   0  -6   7 634.182 227.253  35
   0  -6   7-51.8228 371.584  33
   0   6   7-424.580 270.653  26
   0   6   7 125.826 330.462  24
   0  -6   8 1730.24 439.623  56
   0   6   8 1464.36 383.454  55
   0   6   8 1763.69 422.159  38
   0  -6   8 1673.70 520.435  45
   0  -6   8 1392.77 502.126  33
   0  -6   8 1849.88 430.810  35
   0   6   8 2093.12 525.062  24
   0   6   8 2183.63 418.493  26
   0  -6   9-685.459 252.983  56
   0  -6   9 148.772 315.789  45
   0  -6   9-62.8320 415.894  33
   0  -6   9 121.530 187.995  35
   0   6   9-201.438 276.864  26
   0   6   9-231.966 380.302  24
   0   6   9 105.179 298.246  38
   0  -6  10 19160.3 955.867  45
   0  -6  10 19922.9 816.763  35
   0   6  10 21187.1 866.315  26
   0   6  10 20868.4 958.388  42
   0   6  11-361.486 134.853  42
   0  -6  11-158.367 143.774  45
   0   6  11 108.616 121.336  26
   0  -7 -10 274.635 199.575  37
   0   7 -10-361.213 275.930  21
   0   7 -10-93.1333 267.602  20
   0   7 -10 425.336 202.085  44
   0   7 -10-247.279 159.738  27
   0  -7  -9 2133.30 423.287  37
   0   7  -9 2401.95 474.671  20
   0   7  -9 2373.36 490.959  21
   0   7  -9 2308.59 462.705  44
   0  -7  -8 257.880 284.068  37
   0   7  -8-55.7495 452.484  21
   0   7  -8 9.09505 256.336  22
   0   7  -8-616.823 493.342  44
   0  -7  -7 40057.0 1610.70  37
   0   7  -7 39847.9 1840.98  22
   0   7  -7 39841.6 1918.76  44
   0  -7  -7 37883.3 1489.29  48
   0  -7  -6 186.951 316.879  37
   0   7  -6 298.947 323.185  44
   0  -7  -6 252.294 297.437  48
   0  -7  -5 928.295 242.487  51
   0  -7  -5 1907.52 448.894  48
   0   7  -5 1343.24 428.032  22
   0   7  -5 2645.01 599.426  40
   0   7  -5 738.142 318.452  36
   0  -7  -5 2697.56 525.884  43
   0  -7  -5 1823.90 398.612  37
   0  -7  -5 2477.61 506.239   1
   0   7  -5 1533.63 379.264   4
   0   7  -5 2513.79 653.795  16
   0  -7  -5 1701.82 384.159  13
   0   7  -5 764.967 382.850   9
   0  -7  -4-59.4879 316.475  51
   0  -7  -4-416.333 317.097  48
   0   7  -4 264.936 192.367   4
   0  -7  -4-261.295 204.077   1
   0  -7  -4 239.523 274.907  37
   0   7  -4 132.150 406.299  40
   0  -7  -4-275.195 148.501  43
   0   7  -4-172.820 275.343  36
   0  -7  -4 591.730 210.720  13
   0   7  -4 241.867 211.108   9
   0   7  -4-483.541 397.516  16
   0  -7  -3 16468.5 961.816  37
   0   7  -3 15684.0 1084.68  40
   0   7  -3 15365.4 1025.16  36
   0   7  -3 17350.8 993.806   4
   0  -7  -3 15925.1 1238.11   1
   0  -7  -3 17436.9 1080.94  43
   0  -7  -3 15771.8 1072.95  13
   0   7  -3 16188.8 1189.67  16
   0   7  -3 14970.6 1048.15   9
   0   7  -2-104.150 160.300   4
   0  -7  -2 176.852 287.940   1
   0   7  -2 197.776 237.791  16
   0   7  -1 6485.02 645.377   4
   0  -7  -1 6130.50 719.469   1
   0   7  -1 5810.83 688.529  16
   0   7  -1 5780.43 719.850  14
   0   7   0 559.684 216.098   4
   0  -7   0-164.516 236.957   1
   0   7   0 109.202 250.382  14
   0   7   0-306.250 321.909  16
   0   7   1 6355.43 690.578   4
   0  -7   1 6108.39 669.909   2
   0   7   1 5790.80 682.343  14
   0  -7   2-411.454 288.570   2
   0   7   2-358.138 289.056  14
   0   7   3 16962.4 1006.89  38
   0  -7   3 16971.7 1205.81  52
   0   7   3 16677.5 1071.56  55
   0   7   3 14541.5 1153.33   4
   0  -7   3 16166.8 1055.68   2
   0   7   4 596.610 338.229   4
   0  -7   4 238.855 333.074   2
   0   7   4 52.2587 175.175  38
   0  -7   4-281.824 401.842  52
   0  -7   4-195.857 286.685  33
   0   7   4 268.563 215.448  24
   0  -7   5 2034.95 440.608   2
   0   7   5 2294.26 508.927   4
   0  -7   5 1466.94 552.988  52
   0   7   5 1872.09 471.030  55
   0   7   5 1426.13 380.770  38
   0  -7   5 3019.59 595.675  33
   0   7   5 1667.13 409.700  24
   0  -7   6-300.075 477.673  52
   0   7   6 11.2706 266.089  55
   0   7   6-64.1160 324.028  38
   0  -7   6 535.726 274.419  45
   0   7   6 525.795 356.371  34
   0  -7   6-827.918 427.661  33
   0   7   6 19.4178 219.078  24
   0  -7   7 39848.1 1896.16  56
   0  -7   7 39353.2 1939.19  52
   0   7   7 37184.7 1583.98  55
   0   7   7 38238.8 1581.03  41
   0   7   7 38244.4 1648.68  38
   0  -7   7 40646.8 1668.71  45
   0  -7   7 39330.0 1832.71  33
   0   7   7 40115.0 1336.47  26
   0   7   7 38059.9 1562.18  24
   0  -7   8 490.375 372.406  56
   0   7   8-733.532 308.807  55
   0   7   8 110.733 315.315  38
   0  -7   8 132.786 283.743  45
   0  -7   8 308.902 337.691  33
   0   7   8-505.564 216.677  26
   0  -7   9 2225.78 382.185  56
   0  -7   9 2571.77 430.498  45
   0  -7   9 2680.14 549.645  33
   0   7   9 2595.41 418.227  42
   0   7   9 2841.04 326.349  26
   0   7  10 136.636 165.357  42
   0  -7  10 202.533 202.467  45
   0   7  10 39.7908 81.6229  26
   0   8 -10 5070.51 364.991  21
   0   8 -10 4583.90 317.155  20
   0  -8  -9 116.639 208.223  37
   0   8  -9 100.943 263.363  21
   0   8  -9-59.6150 223.199  20
   0   8  -9 556.832 144.920  27
   0   8  -8 23119.1 1274.96  44
   0   8  -8 24527.5 1255.14  20
   0   8  -8 24255.1 1312.73  21
   0   8  -8 23782.4 1189.10  22
   0  -8  -8 23934.3 1097.94  37
   0   8  -7 222.078 491.175  44
   0   8  -7 208.142 274.240  22
   0   8  -7 582.839 489.777  21
   0  -8  -7 97.0516 312.503  37
   0   8  -6 4000.70 731.855  44
   0  -8  -6 3050.92 609.335  37
   0   8  -6 3395.60 525.732  22
   0  -8  -5 67.4346 348.736  37
   0   8  -5 372.525 388.153  40
   0   8  -5 110.782 324.546  22
   0   8  -4 29164.0 1563.38  36
   0  -8  -4 30561.5 1428.75  37
   0   8  -4 29521.0 1634.27  40
   0   8  -4 29825.5 1645.34  22
   0   8  -4 33167.1 1891.06  16
   0  -8  -4 30638.1 1412.20  51
   0  -8  -4 31528.5 1565.34  43
   0  -8  -3 474.522 515.210   1
   0  -8  -3 256.821 359.115  51
   0   8  -3 586.581 312.802  40
   0  -8  -3-88.9388 352.016  43
   0  -8  -3 58.4480 275.207  37
   0   8  -3-154.004 399.880  36
   0   8  -3 450.790 358.095  16
   0   8  -3 816.489 266.170   9
   0  -8  -2 26971.1 1442.00  43
   0   8  -2 27689.7 1427.60  36
   0   8  -2 25890.7 1339.30  41
   0  -8  -2 28867.8 1363.31  37
   0   8  -2 29679.0 1646.72  16
   0   8  -2 29252.2 1421.02   9
   0  -8  -2 30391.7 1392.77  30
   0   8  -2 26241.7 1397.30  34
   0  -8  -2 23640.6 1488.25   1
   0   8  -2 26759.0 1377.28   4
   0  -8  -1 40.0242 227.079   1
   0   8  -1 591.903 294.675   4
   0  -8  -1-302.877 186.086  52
   0   8  -1 140.815 325.180  55
   0  -8  -1 59.6667 294.376  43
   0  -8  -1 620.651 296.265  37
   0   8  -1 291.835 171.138  41
   0   8  -1-799.312 405.614  34
   0   8  -1-470.912 490.965  14
   0   8  -1 119.332 320.281  16
   0   8   0 15648.9 1109.90   4
   0  -8   0 16739.8 1146.12  43
   0  -8   0 17341.6 1086.11  37
   0   8   0 18742.4 1178.07  41
   0   8   0 16822.0 1053.47  55
   0  -8   0 18904.4 1197.21  52
   0   8   0 18795.4 1209.81  34
   0   8   0 18368.0 1246.32  16
   0   8   0 17494.7 1260.10  14
   0   8   1 710.550 236.617   4
   0  -8   1 119.650 213.785  37
   0   8   1-402.509 347.136  41
   0   8   1-745.447 349.566  55
   0  -8   1-20.9841 345.981  52
   0   8   1-573.068 291.823  34
   0   8   1 256.182 375.458  16
   0   8   1-166.389 454.916  14
   0  -8   2 26956.2 1361.67  37
   0   8   2 27401.7 1263.82  38
   0   8   2 26751.4 1465.50  41
   0  -8   2 28062.0 1556.64  52
   0   8   2 29289.2 1445.48  55
   0  -8   2 30521.7 1504.58   2
   0   8   2 27585.8 1615.51   4
   0   8   2 29193.0 1622.97  14
   0   8   3 341.327 370.286  41
   0   8   3-933.518 286.317  38
   0  -8   3 424.215 389.877  52
   0   8   3 125.447 368.964  55
   0   8   3-652.107 463.962  14
   0  -8   3-579.431 310.126   2
   0   8   3-205.901 392.011   4
   0   8   4 30383.9 1540.98  55
   0  -8   4 28458.3 1700.06  52
   0   8   4 28620.5 1573.21  34
   0  -8   4 32047.4 1566.58  33
   0   8   4 33852.4 1791.60  14
   0   8   4 29824.6 1583.27  41
   0   8   4 32544.0 1484.50  38
   0  -8   5 185.873 368.973  33
   0   8   5-868.633 467.477  34
   0   8   5 66.5023 329.510  55
   0  -8   5-262.153 374.406  52
   0   8   5 267.489 373.403  41
   0   8   5 252.738 260.011  38
   0   8   6 3128.88 447.267  34
   0  -8   6 2498.93 551.413  33
   0   8   6 3033.38 537.183  55
   0  -8   6 2731.84 610.602  52
   0   8   6 2694.82 464.996  42
   0   8   6 2608.26 555.140  38
   0   8   6 2451.39 491.878  41
   0  -8   7-854.791 450.123  33
   0  -8   7-478.786 422.994  56
   0  -8   7 502.382 357.799  52
   0   8   7-855.490 397.886  55
   0   8   7 66.8439 399.379  38
   0   8   7 232.161 235.016  42
   0   8   7 4.68907 258.741  41
   0  -8   8 23477.3 986.130  45
   0  -8   8 23489.4 1258.87  33
   0  -8   8 24724.3 1250.57  56
   0   8   8 25224.8 1109.33  55
   0   8   8 24786.3 991.714  42
   0  -8   9 84.7120 154.078  45
   0   8   9 88.4576 110.630  42
   0   9  -9 18536.5 681.155  44
   0   9  -9 19046.7 734.459  21
   0  -9  -9 19347.2 635.632  37
   0   9  -8 280.150 198.379  44
   0   9  -8 87.9148 283.709  21
   0   9  -8 171.311 132.631  20
   0   9  -8-291.815 312.529  22
   0  -9  -8 32.7643 227.286  37
   0   9  -7 20406.8 1201.15  44
   0   9  -7 19417.3 1124.43  22
   0   9  -7 19186.2 1177.11  21
   0  -9  -7 20629.1 1032.98  37
   0   9  -6 359.602 488.004  44
   0   9  -6-276.056 384.188  22
   0  -9  -6-169.322 425.436  37
   0   9  -5 7237.63 866.147  40
   0  -9  -5 6566.29 730.794  37
   0   9  -5 7085.45 852.804  22
   0  -9  -5 7293.87 713.126  43
   0  -9  -5 7222.60 668.863  52
   0   9  -4-753.338 401.034  36
   0   9  -4-400.583 356.583  40
   0  -9  -4 514.747 481.987  37
   0  -9  -4 156.123 380.900  43
   0   9  -4-193.405 390.178  22
   0  -9  -4 425.004 307.043  52
   0   9  -3 98286.0 2849.33  36
   0   9  -3 95678.8 2881.13  40
   0  -9  -3 102409. 2608.77  37
   0  -9  -3 97021.5 2753.53  43
   0  -9  -3 106328. 2787.96  52
   0  -9  -2 14.4801 328.902  37
   0   9  -2-307.737 427.188  40
   0   9  -2 299.499 186.415  41
   0  -9  -2 100.433 340.772  43
   0   9  -2-931.801 410.006  34
   0   9  -2-32.8581 412.931  36
   0  -9  -2-107.783 480.513  52
   0   9  -1 129880. 3069.91  41
   0  -9  -1 116376. 2846.97  37
   0   9  -1 120417. 3150.24  36
   0  -9  -1 125845. 3226.11  43
   0   9  -1 129224. 3190.49  34
   0  -9  -1 130350. 3199.64  52
   0  -9   0 200.052 442.269  52
   0   9   0-313.863 367.469  55
   0   9   0 248.660 204.216  34
   0   9   0 914.965 437.819  14
   0   9   0-72.5404 290.275  16
   0   9   0-196.798 314.805  41
   0  -9   0 351.641 253.838  37
   0   9   1 131257. 3206.05  41
   0  -9   1 120806. 2983.62  37
   0   9   1 125754. 2987.30  55
   0  -9   1 130590. 3332.17  52
   0   9   1 121923. 3181.10  34
   0   9   2 40.8437 305.533  41
   0   9   2-687.035 408.680  55
   0  -9   2-748.786 500.059  52
   0   9   2-751.610 478.398  34
   0   9   3 99069.2 2837.80  41
   0  -9   3 97302.2 2971.78  52
   0   9   3 102442. 2779.19  55
   0   9   3 96315.3 2860.08  34
   0   9   4 272.337 332.834  41
   0   9   4 245.315 381.505  55
   0  -9   4-102.544 348.452  52
   0   9   4 137.455 380.735  34
   0   9   5 6991.41 838.930  41
   0  -9   5 6966.04 901.667  52
   0   9   5 7086.63 779.759  55
   0   9   5 6855.72 773.700  34
   0  -9   5 7386.51 793.371  33
   0   9   6 295.495 157.156  41
   0   9   6-264.937 280.531  55
   0  -9   6 53.0287 342.297  52
   0   9   6 659.584 288.790  34
   0  -9   6 132.224 276.487  33
   0   9   7 19618.1 1010.37  41
   0  -9   7 19036.1 1172.53  52
   0  -9   7 20892.8 1176.09  56
   0   9   7 18973.2 1033.77  55
   0  -9   7 20658.7 1087.05  33
   0  -9   8-690.260 235.756  56
   0   9   8-600.538 228.876  55
   0  10  -8 15654.3 642.361  44
   0  10  -8 15425.7 632.646  21
   0 -10  -8 13965.9 551.116  37
   0  10  -7-386.953 271.669  44
   0  10  -7-98.9331 139.964  20
   0  10  -7-96.1492 255.424  22
   0  10  -7-85.5251 263.019  21
   0 -10  -7-20.7805 231.578  37
   0  10  -6 1904.38 493.119  44
   0  10  -6 2185.27 437.020  21
   0  10  -6 2809.02 463.324  22
   0 -10  -6 2491.26 437.920  37
   0  10  -5 185.241 369.751  44
   0 -10  -5 50.0874 321.311  37
   0  10  -5 236.985 290.885  22
   0 -10  -4 9319.44 819.034  37
   0  10  -4 7276.47 760.741  36
   0  10  -4 9935.46 961.453  40
   0  10  -4 10408.1 978.143  22
   0 -10  -4 11170.6 853.815  52
   0 -10  -3-72.6761 325.802  37
   0  10  -3 226.256 320.148  36
   0  10  -3 235.508 461.287  40
   0  10  -3 434.825 308.557  22
   0 -10  -3 26.4091 343.132  52
   0 -10  -2 42190.2 1809.57  52
   0  10  -2 39769.5 1887.09  40
   0 -10  -2 38021.1 1635.41  37
   0  10  -2 39391.0 1803.69  36
   0  10  -2 41168.4 1651.60  41
   0  10  -1-315.996 343.611  36
   0  10  -1-114.452 180.538  34
   0 -10  -1-64.1447 408.083  52
   0  10  -1-477.522 438.278  40
   0 -10  -1-693.048 379.949  37
   0  10  -1-200.271 353.542  41
   0  10   0 15399.9 1182.56  34
   0 -10   0 15844.5 1164.28  52
   0  10   0 15034.8 1179.75  41
   0  10   0 14939.5 1181.79  36
   0 -10   0 15810.8 1145.06  37
   0  10   1-697.239 433.557  34
   0  10   1 246.420 436.265  55
   0 -10   1 75.8769 472.292  52
   0 -10   1 1.92219 325.996  37
   0 -10   2 41468.1 1900.60  52
   0  10   2 39436.3 1736.17  55
   0  10   2 39929.2 1857.59  34
   0 -10   2 39975.1 1688.84  25
   0  10   2 39245.8 1767.72  41
   0  10   3 85.7200 419.485  41
   0  10   3 390.441 409.028  55
   0 -10   3 668.044 565.927  52
   0  10   3-556.540 482.809  34
   0  10   4 10624.2 927.245  41
   0  10   4 10925.0 957.083  55
   0 -10   4 8896.87 989.027  52
   0  10   4 9821.03 925.434  34
   0  10   5 3.25794 327.636  41
   0  10   5 306.654 283.883  55
   0 -10   5 452.008 302.733  52
   0  10   5 431.504 389.813  34
   0  10   6 2212.75 394.016  41
   0 -10   6 2529.02 404.150  56
   0  10   6 2393.86 437.401  55
   0 -10   6 2258.32 472.253  52
   0  10   6 2779.90 396.782  34
   0  10   7-211.603 218.556  41
   0 -10   7-117.993 97.8297  56
   0  10   7-396.389 229.403  55
   0  10   8 16090.6 639.525  39
   0  11  -6 28.3574 197.275  44
   0  11  -6-65.7396 241.958  21
   0  11  -6 29.5009 198.638  22
   0 -11  -6 72.7856 160.403  37
   0  11  -5 5865.96 610.038  44
   0  11  -5 4926.24 514.001  21
   0 -11  -5 5654.93 547.445  37
   0  11  -4 147.829 174.501  44
   0 -11  -4-382.747 312.725  37
   0  11  -4 103.304 276.727  22
   0  11  -3 4053.13 581.778  36
   0  11  -3 3916.72 623.609  40
   0 -11  -3 3639.17 528.771  37
   0  11  -3 3109.93 576.821  22
   0 -11  -3 4033.43 517.106  52
   0  11  -2-146.598 333.362  40
   0  11  -2-595.782 390.214  36
   0  11  -2-152.608 439.218  22
   0 -11  -2-48.4392 318.634  52
   0 -11  -1 11871.6 952.754  52
   0  11  -1 11848.1 1029.41  36
   0  11  -1 11993.5 891.664  41
   0  11  -1 13946.3 1117.93  40
   0 -11  -1 11794.6 935.235  37
   0  11   0 160.968 461.378  36
   0  11   0 16.5546 350.622  34
   0 -11   0-69.3960 397.838  52
   0  11   0 214.102 273.797  41
   0  11   0 48.7746 336.527  40
   0 -11   0 272.108 347.693  37
   0 -11   1 10988.4 977.013  52
   0  11   1 12715.3 1050.33  34
   0 -11   1 9535.10 813.908  25
   0  11   1 11962.5 997.118  40
   0  11   1 11016.9 898.809  41
   0  11   1 12157.0 1035.56  36
   0  11   2 319.717 328.896  40
   0  11   2 529.661 290.062  41
   0 -11   2-20.4470 387.507  52
   0  11   2 275.285 413.566  34
   0  11   2 363.301 404.026  36
   0  11   3 4402.99 504.365  39
   0  11   3 3840.70 599.073  41
   0  11   3 3741.90 589.996  36
   0  11   3 4638.58 561.599  40
   0 -11   3 3956.74 650.802  52
   0  11   3 3980.71 636.606  34
   0  11   4-275.185 308.498  41
   0  11   4-208.316 125.384  39
   0  11   4 433.758 145.666  40
   0 -11   4 104.053 350.763  52
   0  11   4 99.8273 270.391  34
   0  11   4 281.816 204.781  36
   0 -11   5 5547.82 610.226  52
   0  11   5 6543.53 517.061  36
   0  11   5 6225.87 583.522  41
   0  11   5 6627.14 521.391  39
   0 -11   6-64.3424 90.2033  56
   0  11   6-33.5962 153.000  39
   0  11   6 239.656 187.037  41
   0 -12  -4 4989.29 409.266  37
   0  12  -4 5348.14 450.219  22
   0 -12  -4 3320.81 379.923  25
   0  12  -4 3711.44 397.226  44
   0 -12  -3-27.3678 195.196  37
   0  12  -3-36.1509 227.961  22
   0  12  -3 111.055 182.831  44
   0  12  -2 3740.14 464.312  44
   0  12  -2 6015.45 630.674  22
   0  12  -2 6386.80 617.527  40
   0 -12  -2 5184.17 527.943  37
   0  12  -2 5504.34 572.687  36
   0 -12  -2 4976.49 455.149  52
   0 -12  -2 5882.24 546.723  25
   0  12  -1 20.8737 150.303  44
   0  12  -1-16.7542 359.612  40
   0  12  -1 4.00293 285.882  36
   0  12  -1 6.81231 311.845  22
   0 -12  -1 10.1313 173.489  52
   0 -12  -1 125.373 205.349  25
   0  12   0 9087.16 769.757  40
   0  12   0 9552.13 773.440  36
   0  12   0 8571.81 716.686  22
   0 -12   0 9394.14 700.793  52
   0 -12   0 8668.09 630.627  25
   0 -12   1-379.179 266.438  52
   0  12   1 56.2047 261.011  40
   0  12   1 76.1324 246.615  41
   0  12   1 44.7019 264.795  22
   0  12   1 206.134 307.785  36
   0 -12   1 466.818 166.587  25
   0 -12   2 5334.45 558.052  52
   0  12   2 5883.19 581.038  36
   0  12   2 5799.45 550.829  41
   0  12   2 5501.65 522.042  40
   0  12   3 55.6937 108.623  22
   0  12   3 66.0181 166.447  41
   0  12   3 124.344 212.504  40
   0 -12   3-358.209 183.086  52
   0  12   3 85.6496 246.540  36
   0 -12   4 4815.51 471.596  52
   0  12   4 4629.54 389.518  36
   0  12   4 4897.20 432.511  41
   1   0 -12-38.1979 284.417  46
  -1   0 -12-18.4250 212.962  46
   1   0 -12-8.19475 137.966  37
  -1   0 -11 330.124 183.106  37
   1   0 -11-157.900 478.242  27
  -1   0 -11-47.0531 441.524  27
  -1   0 -11 260.197 371.282  46
   1   0 -11 280.971 387.925  46
  -1   0 -10-664.855 405.373  27
   1   0 -10-14.1138 398.814  27
   1   0 -10 1.70120 350.498  46
  -1   0 -10 11.6318 361.023  46
  -1   0 -10-183.761 316.880  21
  -1   0  -9 124.317 347.368  27
   1   0  -9 263.072 296.274  27
   1   0  -9 867.574 286.382  46
  -1   0  -9 46.7454 382.850  46
  -1   0  -9-242.247 267.464  21
   1   0  -9 47.6937 412.125  20
   1   0  -9 82.7808 123.582  21
  -1   0  -9-402.401 286.721  20
  -1   0  -8 81.3307 330.242  27
   1   0  -8-708.870 312.518  27
  -1   0  -8-575.879 391.536   9
  -1   0  -8 905.599 247.489  13
   1   0  -8 276.850 330.491  13
   1   0  -8-427.815 397.508   9
  -1   0  -8 116.060 256.221  20
   1   0  -8-675.123 355.693  21
   1   0  -8-752.982 363.706  20
  -1   0  -8-337.374 282.534  21
   1   0  -7-63.3271 268.154   9
  -1   0  -7 469.535 206.268  13
   1   0  -7-312.377 265.580  13
  -1   0  -6-181.338 245.467   9
   1   0  -6-412.263 278.030  13
   1   0  -6 251.129 276.459   9
  -1   0  -6-5.21206 205.297  13
  -1   0  -5 90.7971 231.777   9
   1   0  -5-33.2199 270.532   9
   1   0  -4 216.864 199.636  10
  -1   0  -4 63.7401 188.208   9
   1   0  -4 48.0690 200.539   9
   1   0  -3 178.183 185.229   9
  -1   0  -3-12.1864 127.349  10
  -1   0  -3 177.458 181.204   9
   1   0  -3-9.23438 165.996  10
   1   0  -2 16.1231 116.906  10
  -1   0  -2 72.2812 109.622  10
  -1   0  -1 55.9330 47.8582  10
   1   0   1 349.391 82.2012   4
  -1   0   1 1316.29 112.698   4
   1   0   2 7.77283 140.003   4
  -1   0   2 32.0635 120.310   4
   1   0   2 145.964 117.106   7
   1   0   3 53.2426 191.507   4
  -1   0   3 2.03341 164.865   4
   1   0   3 252.901 169.311   7
   1   0   3 86.9883 76.2987  15
  -1   0   4-78.1002 211.414   4
   1   0   4 38.9390 251.390   4
   1   0   4 7.14014 58.8940  15
  -1   0   5 12.6478 246.595   4
   1   0   5 82.6286 221.500   4
   1   0   6-3.30254 235.421   4
  -1   0   6 131.466 211.398   4
  -1   0   7 567.765 283.586   4
   1   0   7 4.06675 335.664   4
  -1   0   8 440.613 462.745   4
   1   0   8-664.692 354.789   4
  -1   0   8-789.052 284.937  56
  -1   0   8-460.605 307.838  49
   1   0   8-271.814 193.273  45
  -1   0   8-746.507 375.547  45
   1   0   8 158.764 301.967  26
  -1   0   8 325.721 347.265  26
   1   0   8-380.254 286.652  35
  -1   0   8-74.6900 366.903  35
   1   0   9 143.134 340.744  45
  -1   0   9-471.461 301.182  45
   1   0   9-942.440 335.804  49
  -1   0   9 168.264 304.800  26
   1   0   9 88.8916 350.348  26
  -1   0   9 90.7041 287.239  35
   1   0   9 16.2487 207.198  35
  -1   0  10-3.35408 309.169  45
   1   0  10 222.698 363.087  45
  -1   0  10-541.385 295.369  26
   1   0  10 173.132 283.959  26
   1   0  10 270.294 340.012  35
  -1   0  10 185.867 301.626  35
  -1   0  11-294.669 283.465  45
   1   0  11-116.509 342.696  45
  -1   0  11 143.810 277.287  35
   1   0  11 72.7467 318.732  35
  -1   0  11-20.9712 291.818  26
   1   0  11-53.0318 339.493  26
  -1   0  12-36.3249 204.519  35
   1   0  12-20.0967 207.645  35
   1   0  12 88.7207 175.663  26
  -1   0  12 166.049 182.280  26
   1  -1 -12 2059.18 253.248  37
   1  -1 -12 994.653 219.013  19
  -1  -1 -12 1590.13 250.169  19
   1   1 -12 1706.43 322.514  46
  -1   1 -12 2138.27 336.053  46
   1  -1 -11 4948.13 529.512  37
  -1  -1 -11 4589.67 495.186  37
   1   1 -11 5839.61 693.910  27
  -1   1 -11 4864.68 640.032  27
  -1  -1 -11 6173.30 664.905  46
  -1   1 -11 4912.16 599.177  46
   1   1 -11 4960.13 609.384  46
   1  -1 -11 5242.95 643.651  46
  -1   1 -11 5031.06 531.120  21
   1   1 -10 28115.7 1433.06  27
   1  -1 -10 27714.7 1355.61  27
  -1  -1 -10 29265.7 1428.36  27
  -1   1 -10 26544.7 1373.49  27
   1  -1 -10 27498.5 1345.01  46
   1   1 -10 26622.6 1369.58  46
  -1   1 -10 27374.4 1354.67  46
  -1  -1 -10 27441.5 1339.66  46
   1   1 -10 30263.2 1354.37  21
  -1   1 -10 27567.2 1340.88  21
  -1  -1 -10 27517.8 1193.29  21
   1   1 -10 27802.3 1405.08  20
  -1  -1  -9 7275.57 765.389  27
  -1   1  -9 5678.52 722.394  27
   1  -1  -9 6538.68 759.652  27
   1   1  -9 6881.61 809.921  27
   1  -1  -9 7377.19 787.170  46
  -1  -1  -9 6974.45 738.259  46
  -1  -1  -9 7559.81 710.628  21
  -1   1  -9 6938.35 743.593  21
   1   1  -9 6420.07 768.802  20
  -1   1  -9 7430.99 805.900  20
   1   1  -9 8203.46 777.913  21
  -1  -1  -8 6465.78 668.003  46
   1  -1  -8 7887.82 751.613  46
  -1  -1  -8 6854.57 685.219  27
  -1   1  -8 7876.57 801.933  27
   1  -1  -8 6553.33 688.090  27
   1  -1  -8 8369.55 775.373  13
   1   1  -8 8735.47 894.771   9
  -1   1  -8 7616.66 850.255   9
  -1  -1  -8 6687.66 820.419   9
   1   1  -8 6046.60 759.512  13
   1  -1  -8 7275.61 827.929   9
  -1   1  -8 6027.01 672.646  13
  -1  -1  -8 8629.68 710.720  21
   1   1  -8 6521.92 775.606  20
   1   1  -8 7199.75 705.404  21
  -1   1  -8 6558.57 688.063  20
   1  -1  -8 7274.64 742.994  20
  -1   1  -8 7255.33 766.631  21
  -1   1  -7 2889.73 564.800   9
  -1   1  -7 2331.50 469.759  13
  -1  -1  -7 2964.21 433.090  13
   1   1  -7 3368.55 584.372  13
   1  -1  -7 3125.63 489.397  13
  -1  -1  -7 3210.52 515.659   9
   1  -1  -7 2072.44 498.123   9
   1   1  -7 1859.25 433.338   9
   1   1  -6 37331.5 1382.58  10
  -1  -1  -6 37176.3 1449.49   9
  -1  -1  -6 41176.9 1352.47  13
   1   1  -6 39035.9 1558.72   9
   1  -1  -6 40092.0 1507.92   9
  -1   1  -6 37094.1 1528.70   9
   1  -1  -6 38970.4 1377.48  13
  -1  -1  -5 45745.5 1426.39   9
  -1   1  -5 45716.3 1294.77  10
  -1   1  -5 42813.6 1440.97   9
   1  -1  -5 48645.6 1469.89   9
   1   1  -5 47123.7 1528.40   9
  -1  -1  -5 45079.3 1263.47  13
   1  -1  -5 47870.7 1363.04  13
   1   1  -5 44496.8 1354.06  10
  -1  -1  -4 43569.2 1200.17   9
  -1  -1  -4 43390.6 1080.79  13
  -1   1  -4 43355.0 1264.99   9
  -1   1  -4 43892.7 1102.78  10
   1  -1  -4 43541.1 1140.37  13
   1  -1  -4 43333.6 1210.29   9
   1   1  -4 43034.3 1277.67   9
   1   1  -4 44054.4 1181.16  10
   1   1  -4 44491.4 1294.45  16
   1   1  -3 7048.52 477.703   9
   1  -1  -3 7570.78 455.576  13
  -1   1  -3 6352.01 449.061   9
  -1   1  -3 6221.01 375.558  10
   1  -1  -3 6723.25 436.522   9
  -1  -1  -3 6878.59 386.571  13
  -1  -1  -3 7004.32 435.017   9
   1   1  -3 6176.76 440.357  16
  -1   1  -3 6148.76 448.966  16
   1  -1  -2 420783. 2487.67  13
  -1   1  -2 399873. 2625.38   9
   1  -1  -2 388724. 2444.49   9
  -1  -1  -2 402985. 2224.73  13
   1   1  -2 414259. 2666.15  16
   1  -1  -1 210771. 1292.63   9
  -1  -1  -1 208326. 1184.34  13
  -1   1  -1 202459. 1346.02   9
   1   1  -1 201037. 1233.37  14
  -1   1   0 341260. 1473.78   8
   1  -1   0 343389. 1320.34   2
  -1  -1   0 342665. 1373.78   2
   1  -1   1 200819. 1188.74   7
   1  -1   1 208782. 1001.89  12
  -1  -1   1 201081. 885.935   7
   1   1   1 208783. 1475.63  15
  -1  -1   1 206468. 1040.26   5
  -1   1   1 205247. 1445.39   4
   1  -1   1 195317. 1343.63   4
  -1  -1   1 198258. 1242.10   4
   1   1   1 204456. 1491.82   4
   1  -1   2 390316. 2678.99  18
   1   1   2 401027. 2755.23   4
   1  -1   2 386560. 2510.99   4
  -1   1   2 399003. 2698.27   4
   1  -1   2 402298. 2292.12   7
   1   1   2 397534. 2294.22  15
  -1  -1   3 6190.06 410.703   4
   1  -1   3 6504.90 438.779   4
   1   1   3 6201.52 464.344   4
  -1   1   3 6538.84 467.814   4
   1  -1   3 6353.41 390.309   7
   1   1   3 7046.89 355.317  15
  -1  -1   4 41581.8 1181.53   4
   1   1   4 42502.3 1304.09   4
  -1   1   4 41833.8 1273.62   4
   1  -1   4 43474.9 1223.36   4
   1  -1   4 41109.9 481.196  15
   1   1   5 43700.9 1533.80   4
   1  -1   5 44944.2 1431.99   4
  -1   1   5 43737.3 1520.68   4
  -1  -1   5 43842.6 1402.03   4
   1  -1   6 37768.3 1478.02   4
  -1  -1   6 36549.5 1457.73   4
   1   1   6 36792.6 1585.08   4
  -1   1   6 39097.3 1598.13   4
   1   1   7 3272.67 611.499   4
  -1   1   7 2713.34 617.966   4
   1  -1   7 3491.72 597.848   4
  -1  -1   7 2230.76 471.393   4
   1  -1   8 7974.08 844.813   4
  -1  -1   8 6325.76 767.744   4
   1   1   8 6619.71 833.787   4
  -1   1   8 7130.35 844.683   4
  -1   1   8 6689.50 726.649  56
  -1  -1   8 8644.19 762.035  56
  -1  -1   8 7414.31 695.129  35
  -1  -1   8 6548.05 708.091  33
   1  -1   8 7521.79 724.583  35
   1   1   8 8668.55 732.021  35
   1  -1   8 7370.66 779.131  33
  -1   1   8 7191.98 718.938  35
   1   1   8 6461.13 618.757  24
  -1   1   8 7526.76 642.330  24
  -1  -1   8 7515.19 723.539  26
   1  -1   8 9220.39 763.330  26
   1   1   8 7465.65 702.974  26
  -1   1   8 6653.66 683.156  26
  -1  -1   8 7117.57 760.183  45
   1   1   8 7122.88 675.574  45
   1   1   8 6535.69 643.368  49
  -1   1   8 7313.59 711.118  49
  -1   1   8 7467.56 725.320  45
   1  -1   8 7183.24 773.735  45
  -1  -1   9 7743.19 763.559  56
   1   1   9 7065.10 731.810  45
   1  -1   9 7005.00 801.449  45
   1   1   9 7435.25 695.331  49
  -1  -1   9 7708.18 800.183  45
  -1   1   9 7542.04 739.435  45
   1   1   9 7050.96 753.850  26
   1   1   9 6698.39 687.679  24
  -1   1   9 7089.66 701.481  24
  -1   1   9 6785.10 718.789  26
  -1  -1   9 7021.94 667.503  26
   1  -1   9 6764.34 637.630  26
   1   1   9 6598.94 721.791  35
  -1  -1   9 7362.69 806.300  35
  -1   1   9 6617.30 691.341  35
   1  -1   9 5938.75 752.587  35
   1   1  10 29290.5 1323.13  45
  -1  -1  10 28325.9 1406.48  45
  -1   1  10 28437.7 1311.20  45
   1  -1  10 27998.7 1409.89  45
  -1   1  10 28417.3 1305.36  26
   1   1  10 29866.9 1365.43  26
  -1  -1  10 29358.5 1255.88  26
   1  -1  10 30880.0 1305.38  26
  -1   1  10 26155.2 1256.57  35
   1  -1  10 28177.9 1426.53  35
   1   1  10 26090.8 1266.26  35
  -1  -1  10 28645.5 1418.26  35
  -1   1  11 5989.71 553.555  45
  -1  -1  11 5097.95 587.895  45
   1  -1  11 5227.96 588.575  45
   1   1  11 4675.25 491.490  45
   1   1  11 4921.83 596.178  26
   1  -1  11 5334.35 519.850  26
  -1  -1  11 5881.42 513.539  26
  -1   1  11 5216.99 569.475  26
  -1  -1  11 5370.67 627.051  35
  -1   1  11 4264.35 493.910  35
   1   1  11 5297.51 556.344  35
   1  -1  11 5145.25 611.175  35
  -1  -1  12 2638.41 323.291  45
   1  -1  12 2388.41 323.839  45
  -1   1  12 2577.63 295.055  35
  -1  -1  12 1746.77 345.983  35
   1  -1  12 2371.62 351.197  35
   1   1  12 1970.40 275.361  35
   1  -1  12 1832.07 236.309  26
  -1   1  12 1806.74 301.670  26
   1   1  12 2056.17 317.110  26
  -1  -1  12 1738.50 234.032  26
   1  -2 -12 1477.33 222.342  37
   1   2 -12 1604.32 311.204  46
  -1   2 -12 1587.93 294.525  46
   1  -2 -11 1652.50 343.746  37
  -1  -2 -11 1412.49 359.262  37
   1   2 -11 1669.52 319.782  21
  -1   2 -11 1199.65 345.248  21
  -1   2 -11 1321.74 437.559  27
   1   2 -11 1577.35 470.282  27
   1  -2 -11 1414.82 415.116  46
  -1   2 -11 1619.34 379.424  46
   1   2 -11 1538.84 435.098  46
   1  -2 -10 50810.4 1726.43  37
  -1  -2 -10 53025.8 1694.27  37
   1   2 -10 48153.3 1883.31  27
  -1   2 -10 49620.5 1866.67  27
   1  -2 -10 51204.2 1792.42  46
  -1  -2 -10 54284.0 1801.56  46
  -1   2 -10 48206.8 1751.23  46
   1   2 -10 52483.9 1841.66  21
   1   2 -10 51370.6 1946.32  20
  -1   2 -10 53832.1 1989.88  20
  -1   2 -10 53383.1 1902.10  21
   1   2  -9 12290.8 1065.95  27
  -1   2  -9 14831.8 1119.64  27
  -1  -2  -9 13418.6 1009.35  27
   1  -2  -9 13485.2 1006.26  27
  -1   2  -9 16298.0 1097.62  44
   1  -2  -9 13936.4 1005.52  46
  -1  -2  -9 15014.5 1032.79  46
   1   2  -9 14048.2 1045.04  21
   1   2  -9 12897.3 1107.06  20
  -1   2  -9 13662.4 1056.22  21
  -1   2  -9 13250.3 1086.42  20
   1  -2  -8 7096.24 719.678  46
  -1  -2  -8 6576.96 693.507  46
  -1   2  -8 8575.80 816.742  44
  -1  -2  -8 8272.51 785.502  27
   1  -2  -8 6633.92 683.310  27
  -1  -2  -8 7025.16 821.017   9
  -1   2  -8 6197.13 779.308  13
  -1   2  -8 7074.21 903.584   9
   1   2  -8 7302.56 843.375  13
   1   2  -8 8138.52 911.038   9
   1  -2  -8 7479.13 706.323  13
   1  -2  -8 8810.09 869.136   9
   1   2  -8 8010.70 902.444  20
  -1   2  -8 7496.06 857.680  20
   1   2  -8 7436.04 800.136  21
  -1   2  -8 8061.81 865.214  21
  -1  -2  -7 25683.4 1178.38  13
  -1   2  -7 24675.2 1438.55   9
  -1  -2  -7 26250.8 1358.47   9
   1  -2  -7 23230.6 1296.15   9
   1   2  -7 24666.9 1458.97   9
   1  -2  -7 26647.9 1234.50  13
  -1   2  -6 10790.8 877.557   9
  -1   2  -6 11886.4 758.203  10
  -1  -2  -6 12272.7 873.032   9
   1  -2  -6 11383.0 755.597  13
  -1  -2  -6 11613.8 734.005  13
   1  -2  -6 12794.6 878.047   9
   1   2  -6 11292.3 893.462   9
   1   2  -6 11014.7 780.017  10
  -1   2  -5 61367.9 1794.94   9
  -1  -2  -5 61701.2 1454.61  13
   1  -2  -5 59293.5 1583.34   9
   1   2  -5 58222.1 1589.69  10
  -1  -2  -5 59015.9 1593.31   9
   1  -2  -5 57338.8 1476.77  13
  -1   2  -5 61754.1 1532.73  10
  -1   2  -5 58734.1 1803.61  16
   1   2  -5 58555.8 1782.08  16
   1  -2  -4 17996.7 757.723  13
  -1  -2  -4 18207.8 794.573   9
  -1   2  -4 19172.9 889.844   9
   1  -2  -4 19595.1 813.851   9
   1   2  -4 19865.1 934.918   9
  -1  -2  -4 19765.1 741.919  13
  -1   2  -4 17617.0 899.577  16
   1   2  -4 18866.7 913.168  16
  -1  -2  -3 69894.0 1180.97  13
   1  -2  -3 66102.2 1253.14   9
  -1   2  -3 67337.4 1414.35   9
   1  -2  -3 67190.8 1242.88  13
   1   2  -3 65708.6 1410.65   9
  -1  -2  -3 65111.0 1245.72   9
  -1   2  -3 68803.3 1474.29  16
   1   2  -3 68562.2 1438.96  16
   1  -2  -2 63627.0 1015.30   9
   1  -2  -2 65096.1 1058.99  13
  -1  -2  -2 61838.6 958.277  13
  -1   2  -2 63541.2 1136.68   9
   1   2  -2 62064.9 1129.03   9
   1   2  -2 60913.3 1148.67  16
  -1  -2  -2 62154.4 624.186  17
   1  -2  -2 64261.2 822.444  17
   1  -2  -1 535629. 2224.33  17
  -1  -2  -1 553234. 2580.76  13
  -1   2  -1 524971. 2889.82  14
   1   2  -1 558896. 2749.73  14
   1  -2  -1 552178. 2721.41  13
   1   2  -1 562341. 2487.05   4
  -1  -2  -1 538216. 1901.54   3
   1   2   0 34231.3 704.135   8
  -1   2   0 33221.6 673.516   8
  -1  -2   0 34258.3 671.943  13
  -1   2   0 33360.8 618.565   4
  -1  -2   0 32417.9 613.321   2
   1   2   0 34138.7 593.305   4
   1  -2   0 33320.5 607.565   2
   1  -2   1 552234. 1330.92  12
  -1  -2   1 545262. 1452.74   7
   1  -2   1 570082. 2666.44  11
  -1   2   1 545313. 2366.98   8
  -1   2   1 563551. 2854.06   4
  -1  -2   1 555606. 2553.25   2
   1   2   1 563366. 2864.76   4
  -1   2   1 549098. 2685.35   6
   1  -2   1 560330. 2532.65   2
  -1  -2   2 61369.0 1089.17  18
   1  -2   2 66635.1 1183.54  18
   1   2   2 63257.9 1157.96  15
   1  -2   2 64686.2 913.315   7
  -1  -2   2 67902.3 782.935   7
   1  -2   2 61625.9 1010.15   2
  -1   2   2 60808.6 1197.48   4
  -1  -2   2 64203.6 1021.43   4
   1  -2   2 61438.2 1064.13   4
   1  -2   2 65289.3 507.946   1
  -1  -2   2 61855.3 1012.25   2
  -1  -2   2 67977.8 794.186   1
  -1  -2   2 62413.2 727.441   5
   1   2   2 60681.5 1205.66   4
   1  -2   3 65211.2 1417.88  18
   1   2   3 66394.5 1493.10   4
  -1   2   3 65510.2 1479.73   4
  -1  -2   3 64022.6 1231.84   4
   1  -2   3 60663.5 554.601   5
   1  -2   3 67534.7 1287.89   4
  -1  -2   3 62040.1 836.141   5
   1  -2   3 65228.3 1131.74   7
   1   2   4 19016.4 934.617   4
   1  -2   4 19072.5 437.095   5
  -1  -2   4 19488.0 554.093   5
   1  -2   4 18790.6 810.098   4
  -1   2   4 18733.4 926.598   4
  -1  -2   4 17922.8 783.479   4
   1  -2   4 19422.3 742.498   7
   1   2   5 58170.5 1829.40   4
   1  -2   5 60956.4 1621.86   4
  -1  -2   5 59418.3 1572.34   4
  -1   2   5 59765.7 1840.43   4
   1  -2   6 12347.2 855.966   4
   1   2   6 11320.8 965.076   4
  -1  -2   6 12227.2 855.263   4
  -1   2   6 13055.4 1009.30   4
   1  -2   7 24065.8 1281.27   4
  -1   2   7 25081.9 1522.57   4
  -1  -2   7 24165.4 1264.01   4
   1   2   7 24271.0 1484.53   4
  -1   2   8 7279.36 1002.34   4
   1   2   8 6343.11 872.246   4
  -1  -2   8 6905.86 757.390   4
   1  -2   8 7974.41 871.323   4
  -1   2   8 7858.02 734.287  56
  -1  -2   8 7399.72 766.529  56
  -1   2   8 6394.51 617.690  35
  -1  -2   8 8672.98 825.325  35
   1   2   8 8141.57 692.668  35
  -1  -2   8 8210.39 851.411  33
   1  -2   8 8715.22 861.134  33
   1  -2   8 8612.31 805.526  35
   1  -2   8 7975.99 694.559  26
   1   2   8 8387.12 772.758  26
  -1   2   8 7169.21 680.095  24
   1   2   8 7396.28 721.259  24
  -1  -2   8 8123.99 661.690  26
  -1   2   8 8142.31 735.940  26
  -1   2   8 8040.78 748.239  45
  -1   2   8 7619.14 704.498  49
   1   2   8 7917.54 683.274  45
   1  -2   8 7966.76 864.031  45
  -1  -2   8 8022.94 820.378  45
   1   2   8 9114.16 735.969  49
  -1  -2   9 15029.6 1058.18  56
  -1   2   9 15838.5 959.630  45
   1   2   9 15511.9 964.808  45
  -1  -2   9 13987.5 1088.86  45
   1  -2   9 13447.9 1091.47  45
   1   2   9 16188.3 1011.60  24
   1   2   9 16163.6 1065.29  26
  -1  -2   9 15860.2 925.789  26
  -1   2   9 15239.9 978.489  24
  -1   2   9 14694.2 998.604  26
   1  -2   9 15159.7 926.987  26
   1  -2   9 13702.7 1088.38  33
  -1  -2   9 13452.3 1038.18  35
   1   2   9 15022.1 948.890  35
  -1   2   9 14297.1 928.465  35
   1  -2   9 14747.4 1080.24  35
  -1  -2  10 52371.8 1928.14  45
   1  -2  10 52383.3 1929.51  45
  -1   2  10 57139.6 1680.35  45
   1   2  10 56189.3 1641.53  45
  -1   2  10 53585.8 1660.95  24
  -1   2  10 54260.3 1789.70  26
  -1  -2  10 54061.4 1542.58  26
   1  -2  10 57983.6 1654.41  26
   1   2  10 51008.1 1636.56  24
   1   2  10 55184.6 1821.48  26
  -1   2  10 52165.6 1659.51  35
  -1  -2  10 53210.1 1863.00  35
   1   2  10 51254.5 1664.29  35
   1  -2  10 56090.9 1915.96  35
   1  -2  11 1554.46 358.526  45
  -1  -2  11 1834.16 422.366  45
  -1   2  11 1406.09 307.399  35
  -1  -2  11 2131.33 474.251  35
   1  -2  11 1588.88 461.098  35
   1   2  11 1725.76 338.235  35
   1  -2  11 1586.93 267.085  26
  -1   2  11 1413.53 418.563  26
   1   2  11 1871.47 446.478  26
   1  -2  12 1836.28 293.804  45
  -1  -2  12 1856.84 317.175  45
   1   2  12 1636.62 257.148  42
  -1   2  12 1308.21 235.830  42
   1  -2  12 1881.95 345.358  35
  -1   2  12 1799.37 206.519  35
   1   2  12 1298.67 199.011  35
  -1  -2  12 1735.22 340.888  35
   1   2  12 1532.38 293.809  26
  -1   2  12 1595.71 290.329  26
   1  -3 -12 2829.15 245.030  37
   1   3 -12 3535.32 365.077  27
  -1   3 -12 3453.77 320.082  46
   1   3 -12 3109.63 312.556  46
   1  -3 -11 656.709 297.521  37
  -1  -3 -11 1175.65 265.947  37
  -1  -3 -11 1022.82 255.541  19
   1   3 -11 1560.34 337.062  21
  -1   3 -11 636.634 348.650  21
  -1   3 -11 1141.72 369.267  27
   1   3 -11 992.176 454.606  27
   1   3 -11 1113.13 329.983  46
  -1   3 -11 434.306 319.333  46
   1  -3 -10 2218.15 453.124  37
  -1  -3 -10 2505.27 423.949  37
  -1   3 -10 1349.63 477.139  21
   1   3 -10 2548.58 576.336  20
   1   3 -10 2413.12 500.241  21
  -1   3 -10 2511.81 529.385  20
   1   3 -10 2035.53 499.990  27
  -1   3 -10 1593.70 510.666  27
  -1   3 -10 2859.02 497.801  44
   1  -3 -10 1230.26 497.453  46
  -1  -3  -9 31994.9 1415.38  37
   1  -3  -9 30197.4 1412.44  37
   1   3  -9 30305.5 1601.33  20
  -1   3  -9 30255.2 1629.47  20
  -1   3  -9 29280.5 1628.95  21
   1   3  -9 30001.1 1588.71  21
  -1  -3  -9 31725.4 1454.44  46
  -1   3  -9 34237.4 1614.91  44
   1   3  -9 34616.8 1580.53  44
   1  -3  -9 30506.6 1461.75  46
  -1  -3  -8 6204.27 699.351  37
   1   3  -8 5336.81 776.795   9
  -1   3  -8 5944.02 795.013   9
   1   3  -8 5800.43 782.097  21
   1   3  -8 5271.84 736.907  20
  -1   3  -8 5500.19 732.319  20
  -1   3  -8 4423.28 668.112  21
  -1  -3  -8 6423.92 695.084  46
   1  -3  -8 5381.19 626.734  46
   1   3  -8 6610.55 796.963  44
  -1   3  -8 5375.98 757.326  44
   1   3  -7 32725.2 1590.64  21
  -1   3  -7 34241.1 1611.04  21
  -1  -3  -7 33886.4 1376.97  46
  -1   3  -7 36881.4 1699.18  44
   1  -3  -7 33182.1 1356.77  46
  -1  -3  -7 34024.5 1369.65  27
   1  -3  -7 35600.0 1386.03  27
   1  -3  -7 32426.1 1381.34  13
  -1  -3  -7 32201.1 1293.95  13
  -1   3  -7 31248.5 1676.53   9
   1   3  -7 32388.6 1707.55   9
  -1   3  -6 8169.61 891.364  16
   1   3  -6 9427.55 918.543  16
   1   3  -6 8835.69 877.132   9
   1  -3  -6 9809.77 771.000   9
  -1   3  -6 7531.87 642.609  10
   1   3  -6 8220.33 707.537  10
  -1   3  -6 9229.24 886.635   9
  -1  -3  -6 8324.35 654.027  13
   1  -3  -6 8471.34 684.805  13
   1   3  -5 26717.7 1300.84  16
  -1   3  -5 25954.3 1294.87  16
   1   3  -5 25580.3 1127.45  10
   1  -3  -5 23408.7 984.308  13
   1   3  -5 24400.0 1249.17   9
  -1   3  -5 26477.9 1058.83  10
  -1  -3  -5 26436.1 992.529  13
  -1   3  -5 25348.6 1232.66   9
   1  -3  -5 26096.6 1086.93   9
   1  -3  -4 221749. 1950.91  17
   1   3  -4 210788. 3133.50  16
  -1   3  -4 210253. 3161.39  16
   1   3  -4 211511. 3078.74   9
   1  -3  -4 220764. 2665.70  13
  -1  -3  -4 203037. 2431.77  13
  -1   3  -4 212517. 3053.03   9
  -1   3  -3 69242.2 1613.24  16
  -1  -3  -3 68558.5 787.856  17
   1   3  -3 67388.5 1566.44  16
   1  -3  -3 71192.8 1374.97  13
  -1  -3  -3 70165.1 1303.44  13
  -1   3  -3 71654.8 1548.22   9
   1   3  -3 69110.0 1543.75   9
   1  -3  -2 24421.5 578.716  17
  -1  -3  -2 24604.7 545.994   3
   1   3  -2 26215.7 735.168   4
  -1  -3  -2 25795.5 738.285  13
  -1   3  -2 23647.8 777.972   9
  -1   3  -2 26048.7 872.047  16
   1  -3  -2 24389.2 747.617  13
   1   3  -2 24294.0 832.886  16
   1   3  -1 149078. 1582.43   4
  -1  -3  -1 161607. 934.455   3
  -1   3  -1 160928. 1718.72   4
   1   3  -1 147921. 1765.99  14
   1  -3  -1 153534. 1759.77  13
  -1  -3  -1 157495. 1744.67  13
  -1   3  -1 161152. 1880.42  16
   1   3  -1 167398. 2049.09   8
   1   3  -1 155239. 1825.95  16
  -1   3  -1 160949. 1944.09  14
   1   3   0 17663.3 574.476   6
   1  -3   0 17257.2 566.387   2
  -1  -3   0 17169.6 569.388   2
   1   3   0 17026.1 540.595   4
  -1   3   0 17711.6 571.413   4
  -1   3   0 16699.0 613.213   8
   1  -3   0 17167.0 620.272  13
   1   3   0 17408.2 633.496   8
  -1  -3   0 17567.7 618.025  13
   1   3   1 155337. 1768.79   6
   1   3   1 159687. 1811.20   4
  -1   3   1 158472. 1755.70   6
  -1   3   1 160343. 1825.78   4
  -1  -3   1 163076. 1741.18   1
   1  -3   1 160932. 1685.31   2
  -1  -3   1 155103. 1669.73   2
   1  -3   1 155155. 1637.94  11
  -1  -3   1 158687. 1500.13  11
  -1   3   1 149081. 1618.62   8
   1  -3   2 25710.0 812.476  18
  -1  -3   2 24464.6 751.821  18
   1   3   2 26031.4 808.071   6
   1  -3   2 24330.8 513.789   1
  -1  -3   2 25775.1 751.901   2
   1  -3   2 25187.9 745.063   2
  -1  -3   2 26796.9 623.023   1
   1   3   2 23297.5 847.160   4
  -1   3   2 25116.3 763.925   6
  -1   3   2 25125.9 869.246   4
  -1  -3   2 24074.9 419.313   7
   1  -3   2 24895.8 582.714   7
  -1   3   2 25445.6 635.269   8
   1  -3   3 71824.5 1575.77  18
  -1   3   3 72502.1 1407.10   6
   1  -3   3 68984.1 1344.38   2
  -1   3   3 65794.8 1619.62   4
   1   3   3 67793.5 1643.51   4
  -1  -3   3 69564.7 1346.57   2
  -1  -3   4 218482. 2650.43   2
   1  -3   4 212825. 2696.82   4
   1   3   4 218966. 3296.90   4
  -1   3   4 211649. 3266.93   4
  -1  -3   4 220774. 2661.89   4
   1  -3   4 208328. 2606.34   2
   1  -3   4 218168. 2306.14   7
   1  -3   5 24892.4 1067.96   4
  -1  -3   5 26188.3 1066.59   4
   1   3   5 26108.5 1317.57   4
   1  -3   5 24995.5 1045.83   2
  -1   3   5 24201.2 1270.75   4
  -1  -3   5 24332.2 1033.80   2
  -1   3   6 9178.44 883.022   4
   1  -3   6 9448.91 757.931   4
   1  -3   6 7863.54 686.098   2
   1   3   6 8716.78 870.055   4
  -1  -3   6 8509.56 694.319   4
  -1  -3   6 8991.05 719.129   2
  -1   3   7 36323.9 1368.24   6
  -1   3   7 31443.7 1748.68   4
   1  -3   7 31419.6 1421.97   2
  -1  -3   7 32026.2 1435.65   2
   1  -3   7 33363.0 1499.91   4
   1   3   7 32330.5 1771.13   4
  -1  -3   7 31064.9 1433.27   4
   1   3   7 33148.0 1388.35  49
   1  -3   7 34105.2 1575.02  45
  -1  -3   7 34710.0 1568.25  45
  -1   3   7 34688.7 1393.01  49
   1  -3   7 31267.2 1405.98  50
   1   3   7 28344.7 1305.90  38
   1  -3   7 36539.5 1542.13  35
  -1  -3   7 35922.0 1677.23  33
   1  -3   7 33239.5 1594.25  33
  -1  -3   7 36098.8 1495.63  35
  -1   3   7 34245.6 1366.74  26
   1   3   7 32235.2 1396.46  24
   1   3   7 34064.3 1375.48  26
  -1   3   7 32243.0 1384.02  24
  -1  -3   8 5475.54 630.307   2
  -1   3   8 6356.61 934.367   4
   1  -3   8 6418.23 696.671   2
   1   3   8 4950.78 756.050   4
  -1   3   8 6326.24 658.377  56
  -1  -3   8 7443.60 755.100  56
  -1   3   8 6253.98 613.979  38
   1   3   8 6543.53 628.105  38
   1  -3   8 6023.94 719.799  35
   1  -3   8 6064.63 766.516  33
  -1   3   8 5742.78 532.164  35
   1   3   8 6355.38 567.446  35
  -1  -3   8 6500.49 715.722  35
  -1  -3   8 5990.70 733.357  33
   1   3   8 6014.97 699.135  24
   1   3   8 6777.27 705.057  26
  -1   3   8 6107.48 674.979  24
  -1   3   8 5901.21 646.942  26
  -1  -3   8 4847.80 671.286  45
   1   3   8 6544.60 695.201  49
   1  -3   8 5734.83 770.303  45
  -1  -3   9 34781.2 1570.43  56
   1  -3   9 30804.8 1598.52  45
  -1  -3   9 32093.2 1622.13  45
   1   3   9 33718.1 1476.29  26
  -1   3   9 33529.5 1469.65  26
   1   3   9 32947.1 1466.11  24
  -1   3   9 32854.8 1459.49  24
   1  -3   9 32494.9 1555.46  35
  -1   3   9 33919.0 1319.12  35
  -1  -3   9 34550.1 1559.29  35
   1  -3   9 31931.2 1698.21  33
  -1  -3   9 32098.6 1696.64  33
   1   3   9 33274.3 1299.71  35
   1  -3  10 2417.20 581.755  45
  -1  -3  10 2263.16 546.849  45
  -1   3  10 2132.36 490.132  26
   1   3  10 2557.07 477.167  24
   1   3  10 2041.04 467.158  26
  -1   3  10 1902.40 410.971  24
  -1   3  10 1974.91 341.456  35
  -1  -3  10 2158.91 512.962  35
   1   3  10 2796.31 381.991  35
   1  -3  10 2328.55 504.748  35
   1  -3  11 710.184 352.157  45
  -1  -3  11 630.842 336.257  45
  -1  -3  11 1067.53 394.060  35
   1  -3  11 856.667 407.328  35
  -1   3  11 868.791 246.109  35
  -1   3  11 729.185 350.436  26
   1   3  11 863.231 382.139  26
   1  -3  12 3672.04 363.852  45
  -1  -3  12 3636.24 368.622  45
   1  -3  12 3075.64 338.342  35
  -1  -3  12 3461.15 356.955  35
  -1   3  12 3255.01 301.694  42
   1   3  12 3097.02 300.009  42
  -1   3  12 3385.00 334.194  26
   1   3  12 2824.31 313.991  26
   1   4 -12 515.260 152.275  46
   1  -4 -11 4653.74 446.501  37
  -1  -4 -11 4062.59 400.873  37
  -1   4 -11 4395.92 507.344  21
   1   4 -11 4326.17 432.517  21
   1   4 -11 5021.44 564.284  20
  -1   4 -11 4401.88 574.166  20
  -1   4 -11 4140.56 501.739  27
   1   4 -11 4242.62 498.636  27
  -1   4 -11 4181.17 440.075  46
   1   4 -11 4330.16 448.248  46
  -1  -4 -10 7894.52 680.709  37
   1  -4 -10 6576.22 634.364  37
  -1   4 -10 7417.60 757.283  21
   1   4 -10 5502.00 675.599  21
   1   4 -10 8345.68 864.615  20
  -1   4 -10 8206.16 835.175  20
  -1   4 -10 7668.08 726.388  27
   1   4 -10 7025.69 752.333  27
  -1   4 -10 6506.05 663.469  44
   1  -4 -10 8108.43 623.092  48
  -1  -4  -9 12972.2 913.274  37
   1  -4  -9 14224.4 970.657  37
  -1   4  -9 12852.7 1138.93  20
   1   4  -9 12806.3 1087.08  21
   1   4  -9 13842.7 1130.69  20
  -1  -4  -9 14648.8 838.650  19
  -1   4  -9 12241.2 1075.13  21
   1  -4  -9 13988.4 899.931  48
  -1   4  -9 14374.5 1122.02  44
   1   4  -9 13388.3 1022.90  44
  -1  -4  -8 21205.9 1177.17  37
   1  -4  -8 21117.7 1197.18  37
  -1   4  -8 24400.6 1395.64  22
  -1   4  -8 21033.5 1389.67  21
   1   4  -8 20003.4 1364.02  21
  -1   4  -8 20562.7 1400.66  20
   1   4  -8 20936.8 1551.37   9
  -1   4  -8 19201.6 1476.79   9
  -1  -4  -8 22436.4 1200.10  46
  -1   4  -8 21593.0 1387.04  44
   1  -4  -8 20937.7 1155.20  46
   1   4  -8 21234.4 1367.82  44
   1  -4  -7 3471.55 528.104  37
  -1  -4  -7 2300.22 452.399  37
   1  -4  -7 2554.29 390.505  13
  -1   4  -7 2317.16 567.455   9
   1   4  -7 3042.65 610.769   9
  -1   4  -7 2782.35 567.021  44
   1  -4  -7 2121.35 424.648  46
  -1  -4  -7 3365.78 505.334  46
   1   4  -7 3409.42 542.308  44
  -1   4  -7 2218.65 525.212  21
  -1   4  -7 2157.82 409.749  22
   1   4  -7 3130.43 540.058  21
   1   4  -6 49061.8 2073.05  16
  -1   4  -6 46160.3 2006.71  16
  -1  -4  -6 50934.0 1594.98  13
   1   4  -6 53948.7 1828.80  10
   1   4  -6 51548.9 2046.57   9
   1  -4  -6 51100.5 1640.20  13
  -1   4  -6 46323.2 1930.55   9
  -1   4  -5 10611.8 948.041  16
   1   4  -5 10658.7 931.977  16
  -1  -4  -5 10864.2 705.275  13
  -1   4  -5 10506.0 874.092   9
   1   4  -5 10700.7 916.184   9
   1  -4  -5 11420.1 748.724  13
   1   4  -4 65920.9 1929.52  16
  -1   4  -4 70471.0 2004.49  16
   1  -4  -4 71040.9 1654.09  13
   1   4  -4 65097.1 1862.74   9
  -1   4  -4 62680.6 1794.94   9
  -1  -4  -4 71539.4 1588.43  13
  -1   4  -3 36554.1 1312.15  16
  -1   4  -3 37756.0 1117.90   4
  -1  -4  -3 39114.9 811.815   3
   1   4  -3 37147.2 1071.06   4
   1  -4  -3 35177.8 743.664   3
   1  -4  -3 37499.8 1127.53  13
  -1   4  -3 33803.5 1171.58   9
   1   4  -3 36689.9 1226.31   9
   1   4  -3 38892.1 1331.79  16
  -1  -4  -3 38600.4 1099.81  13
   1   4  -2 925.665 226.772   4
  -1   4  -2 812.181 234.647   4
  -1  -4  -2 1295.05 121.085   3
   1  -4  -2 1041.40 85.1672   3
   1   4  -2 1048.50 286.557  16
   1  -4  -2 1052.49 269.954  13
  -1   4  -2 1130.27 293.857  16
  -1  -4  -2 1254.81 247.323  13
   1   4  -2 1264.14 269.894  14
  -1   4  -1 25761.7 811.710   4
   1   4  -1 25452.0 778.036   4
  -1   4  -1 27581.2 932.712  16
  -1   4  -1 25866.1 922.083  14
   1  -4  -1 26116.3 882.602  13
   1   4  -1 25445.3 946.567   8
   1   4  -1 25056.4 869.015  14
   1   4  -1 24953.2 881.902  16
  -1  -4  -1 26009.8 865.255  13
  -1  -4   0 14682.7 690.830   1
  -1  -4   0 15014.2 633.920   2
   1  -4   0 14106.0 616.262   2
  -1   4   0 14658.1 617.341   4
   1   4   0 14989.5 614.493   4
   1  -4   0 13055.5 534.088  11
  -1   4   0 14712.1 688.911   8
  -1  -4   0 14458.8 502.010  11
   1   4   0 14568.0 686.564   8
   1  -4   0 14323.9 680.351  13
  -1   4   0 15274.5 683.653  14
   1  -4   1 25162.0 819.007   2
   1  -4   1 23963.2 770.804   1
  -1   4   1 26957.1 866.078   6
  -1  -4   1 25565.1 828.368   2
  -1  -4   1 22439.0 779.563   1
   1   4   1 26878.6 878.338   4
   1   4   1 26553.1 865.285   6
  -1   4   1 25297.8 864.340   4
  -1  -4   1 26817.8 717.718  11
  -1   4   1 26146.4 835.549   8
   1  -4   1 26259.4 771.993  11
   1   4   1 25146.6 847.052   8
   1  -4   2 1202.27 252.505  18
  -1  -4   2 1151.23 214.510  18
   1   4   2 1253.16 303.778   6
   1  -4   2 833.794 247.564   2
  -1   4   2 1145.96 281.310   4
   1  -4   2 828.135 142.986   1
  -1  -4   2 873.508 169.537   1
  -1   4   2 1314.37 274.862   6
  -1  -4   2 776.238 248.368   2
   1   4   2 994.263 304.989   4
   1   4   2 1483.83 259.248   8
  -1   4   2 1075.40 215.845   8
   1  -4   2 1472.02 165.344   7
  -1  -4   3 38059.8 1175.36  18
   1  -4   3 38136.2 1238.58  18
  -1  -4   3 39039.7 1128.80   2
  -1   4   3 39764.9 1167.34   6
  -1   4   3 35844.9 1331.84   4
   1   4   3 35724.0 1333.46   4
   1   4   3 39441.7 1202.50   6
   1  -4   3 36732.1 1092.95   2
  -1   4   3 39644.8 912.555   8
   1   4   4 71193.8 2060.43   4
  -1   4   4 66435.7 1620.66   6
  -1   4   4 62950.7 1961.10   4
  -1  -4   4 68398.9 1616.11   2
   1   4   4 72640.3 1742.63   6
   1  -4   4 69664.6 1623.31   2
  -1   4   5 11187.8 979.863   4
   1   4   5 10118.8 886.219   4
  -1   4   5 11099.4 742.196   6
   1  -4   5 11597.4 758.771   2
  -1  -4   5 10826.2 730.459   2
   1   4   5 12244.2 809.661   6
  -1   4   6 53982.2 1665.98   6
  -1   4   6 49597.8 2097.50   4
   1   4   6 49101.4 2092.95   4
   1   4   6 56191.2 1767.21   6
   1  -4   6 51355.7 1677.38   2
  -1  -4   6 53094.0 1705.34   2
   1   4   7 2831.71 468.289   6
   1   4   7 1579.58 520.635   4
   1  -4   7 2156.83 431.830   2
  -1   4   7 2651.31 538.464   4
  -1   4   7 2858.32 438.567   6
  -1  -4   7 2635.19 440.370   2
   1  -4   7 2014.45 476.541  52
  -1  -4   7 2135.81 537.929  52
  -1   4   7 3441.57 546.372  56
  -1  -4   7 2383.85 433.988  56
   1  -4   7 3293.15 540.138  56
   1   4   7 2622.12 524.738  38
  -1   4   7 2597.40 464.969  38
  -1  -4   7 1772.71 420.192  45
   1   4   7 2634.41 526.814  49
   1  -4   7 3854.81 631.450  45
  -1  -4   7 3508.16 494.192  35
   1  -4   7 2711.19 522.709  35
   1  -4   7 2468.29 461.688  33
  -1  -4   7 2617.86 467.488  33
  -1   4   7 2334.67 431.818  26
   1   4   7 3141.68 480.690  26
   1   4   7 2120.71 483.599  24
  -1   4   7 2256.64 498.403  24
  -1   4   8 21661.6 1246.94  56
   1  -4   8 21369.4 1266.53  56
  -1  -4   8 23650.4 1391.18  56
  -1   4   8 22076.2 1183.00  38
   1   4   8 21500.9 1167.47  38
   1  -4   8 23192.1 1373.20  45
  -1  -4   8 19637.4 1299.51  45
  -1  -4   8 20754.9 1213.15  35
   1  -4   8 22429.5 1479.13  33
   1  -4   8 22302.7 1261.61  35
  -1  -4   8 21449.4 1440.28  33
   1   4   8 22513.7 1256.47  24
  -1   4   8 20718.3 1189.10  24
  -1   4   8 21232.5 1126.97  26
   1   4   8 22367.8 1167.92  26
  -1  -4   9 12854.4 1005.81  56
  -1  -4   9 12242.9 1021.66  45
   1  -4   9 13078.5 1053.72  45
   1  -4   9 13020.0 985.132  35
  -1  -4   9 13039.2 1110.21  33
  -1  -4   9 14143.6 987.757  35
   1  -4   9 12975.4 1152.71  33
   1   4   9 14201.0 1015.95  24
  -1   4   9 13630.1 943.829  26
   1   4   9 13721.9 963.951  26
  -1   4   9 12906.3 958.258  24
   1   4   9 15059.1 947.142  38
  -1   4   9 13991.6 896.980  38
   1  -4  10 7278.86 801.154  45
  -1  -4  10 6999.75 749.235  45
   1   4  10 7724.94 707.873  24
   1   4  10 8035.44 737.048  26
  -1   4  10 7610.10 688.982  24
  -1   4  10 7098.54 673.703  26
  -1  -4  10 8347.49 730.901  35
   1  -4  10 8045.27 729.729  35
   1  -4  11 3812.06 508.966  45
  -1  -4  11 4939.62 530.843  45
  -1  -4  11 4159.47 472.913  35
   1  -4  11 4237.55 489.964  35
   1   4  11 4140.82 449.227  26
  -1   4  11 4133.25 465.875  26
  -1  -4  12 926.696 187.555  45
   1  -4  12 443.602 161.482  45
   1   4  12 542.927 163.151  42
  -1   4  12 845.718 167.863  42
   1  -4  12 663.267 179.198  35
  -1  -4  12 587.554 159.711  35
   1   4  12 636.059 182.187  26
  -1   4  12 723.064 153.955  26
  -1  -5 -11 11528.4 574.300  37
   1  -5 -11 11160.1 588.535  37
  -1   5 -11 11225.3 675.537  21
   1   5 -11 11419.2 735.354  20
   1   5 -11 11771.5 666.292  21
  -1   5 -11 11889.1 732.021  20
   1   5 -11 11492.6 615.545  46
  -1   5 -11 10958.1 556.433  46
  -1   5 -11 11502.8 618.792  27
   1   5 -11 10750.6 635.064  27
   1  -5 -10 3627.19 529.642  37
  -1  -5 -10 3562.03 480.312  37
   1   5 -10 3590.30 606.291  20
  -1   5 -10 3471.65 575.811  21
   1   5 -10 2578.95 512.445  21
  -1   5 -10 3598.00 606.902  20
  -1   5 -10 3886.37 485.749  44
   1   5 -10 4346.40 530.497  44
   1   5 -10 3363.03 513.197  27
  -1   5 -10 3456.72 537.691  27
   1  -5  -9 9434.88 829.851  37
  -1  -5  -9 9310.66 767.334  37
   1   5  -9 9149.30 892.695  20
  -1   5  -9 8902.81 927.642  20
  -1   5  -9 8052.11 890.998  21
   1   5  -9 8958.57 952.465  21
   1  -5  -9 9444.70 725.170  48
  -1   5  -9 8357.92 871.963  44
   1   5  -9 9086.45 896.991  44
   1  -5  -8 266.855 357.252  37
  -1  -5  -8 79.8036 354.769  37
   1   5  -8 434.039 341.526  21
  -1   5  -8 319.172 219.492  21
   1   5  -8 174.356 349.355  44
   1  -5  -8-61.5256 270.638  48
  -1   5  -8-332.266 480.726  44
  -1  -5  -8-150.732 244.492  48
  -1   5  -7 35366.4 1815.60  44
   1   5  -7 34870.8 1809.90  44
  -1  -5  -7 37444.6 1472.32  48
   1  -5  -7 35854.7 1470.06  48
  -1   5  -7 35565.5 1790.54  21
   1   5  -7 34892.2 1646.70  22
  -1   5  -7 35476.8 1736.44  22
  -1  -5  -7 38408.7 1540.88  37
   1  -5  -7 36075.2 1503.26  37
   1   5  -7 36572.6 1920.30   9
  -1   5  -7 36281.9 1878.57   9
  -1   5  -7 33760.2 1610.87   4
   1   5  -7 36158.4 1628.94   4
  -1  -5  -7 33785.1 1834.03   1
  -1  -5  -6 22108.6 1106.77  48
   1  -5  -6 19451.3 1060.87  48
   1   5  -6 18715.7 1295.95  44
  -1   5  -6 19808.7 1337.29  44
  -1   5  -6 19770.9 1452.47  16
   1   5  -6 20796.1 1218.07  22
   1   5  -6 19480.4 1404.58  16
  -1   5  -6 23153.9 1389.77  22
   1  -5  -6 17879.7 1066.02  13
  -1   5  -6 18244.9 1291.69   9
   1   5  -6 18769.9 1331.91   9
  -1  -5  -6 19315.6 1065.60  13
  -1   5  -6 21103.4 1188.52   4
   1   5  -6 21668.8 1198.86   4
  -1  -5  -6 20568.7 1085.44  37
   1  -5  -6 20718.8 1096.69  37
  -1   5  -5 12781.7 1080.75  16
   1   5  -5 11753.2 1045.31  16
  -1   5  -5 11092.5 841.155   4
   1   5  -5 12870.0 863.668   4
   1  -5  -5 12494.9 841.766  13
  -1  -5  -5 13822.1 862.494  13
   1   5  -5 11275.0 955.631   9
  -1   5  -5 11358.4 956.178   9
   1   5  -4 9263.02 872.574  16
  -1   5  -4 8030.49 791.512  16
   1   5  -4 9108.00 682.039   4
  -1   5  -4 8405.40 650.311   4
  -1   5  -4 7858.30 731.613   9
   1   5  -4 7464.98 732.654   9
   1  -5  -4 9212.22 698.043  13
  -1  -5  -4 8379.11 642.676  13
   1   5  -3 36680.9 1192.04   4
  -1   5  -3 34800.5 1200.36   4
  -1   5  -3 36769.0 1452.15  16
   1  -5  -3 34912.5 1234.05  13
   1   5  -3 38988.0 1468.69  16
  -1   5  -3 32217.6 1270.98   9
  -1  -5  -3 31246.0 1146.52  13
   1   5  -3 34276.7 1312.53   9
   1   5  -2 20505.5 840.070   4
  -1   5  -2 20520.3 878.985   4
   1   5  -2 20608.5 980.059  14
  -1  -5  -2 19691.4 900.740  13
  -1   5  -2 18760.8 963.721  16
   1  -5  -2 19130.8 897.606  13
   1   5  -2 20237.5 988.399  16
   1   5  -1 70372.9 1468.74   4
  -1   5  -1 67127.1 1471.43   4
   1   5  -1 73118.7 1709.39  16
  -1   5  -1 69811.1 1677.16  16
  -1  -5  -1 64869.0 1566.69  13
   1  -5  -1 68688.9 1636.67  13
   1   5  -1 67952.5 1648.20  14
  -1   5  -1 68860.8 1693.46  14
  -1   5   0 25799.6 939.849   4
   1   5   0 25881.4 924.859   4
  -1  -5   0 25663.1 1024.24   1
   1  -5   0 25816.9 966.716   2
  -1  -5   0 27093.5 995.550   2
  -1   5   0 25012.5 1018.31  14
   1   5   0 26393.6 1016.62  14
   1   5   0 26533.6 1075.40   8
  -1  -5   0 27579.6 774.657  11
   1  -5   0 27843.9 850.791  11
  -1  -5   1 69148.2 1559.48   2
   1  -5   1 67267.9 1530.78   2
   1   5   1 69522.2 1611.71   4
  -1  -5   1 68056.0 1523.37   1
  -1   5   1 69940.8 1644.69   4
   1   5   1 67451.6 1572.65   6
  -1  -5   1 69692.7 1293.20  11
   1   5   1 70118.9 1623.53   8
   1  -5   1 71055.8 1413.74  11
  -1   5   1 70359.9 1586.15   8
  -1  -5   2 21391.0 833.967  18
   1  -5   2 22018.7 916.170  18
  -1  -5   2 20905.3 788.970   1
   1   5   2 18054.9 875.300   6
   1  -5   2 22940.0 932.293   2
  -1   5   2 19853.7 996.698   4
   1   5   2 19477.3 990.324   4
   1  -5   2 21832.7 758.923   1
  -1   5   2 19680.1 901.210   6
  -1  -5   2 19993.5 885.368   2
  -1   5   2 22547.6 868.027   8
   1   5   2 22585.3 899.622   8
   1  -5   3 36891.6 1299.96  18
  -1  -5   3 36616.4 1226.11  18
  -1   5   3 34467.4 1454.86   4
  -1  -5   3 34983.1 1211.43   2
   1   5   3 33692.5 1433.61   4
   1   5   3 36453.8 1277.98   6
  -1   5   3 37782.3 1277.93   6
   1  -5   3 35984.4 1223.68   2
   1   5   3 37246.3 1115.19   8
  -1   5   4 8328.30 847.339   4
   1   5   4 9157.44 715.779   6
  -1   5   4 8891.16 684.641   6
   1   5   4 8236.80 825.726   4
   1  -5   4 8847.97 683.341   2
  -1  -5   4 8969.96 688.645   2
  -1  -5   5 12906.0 868.764   2
  -1   5   5 13163.4 1131.03   4
   1   5   5 11644.8 1048.60   4
  -1   5   5 13796.2 898.578   6
   1  -5   5 13557.1 876.379   2
   1   5   5 13944.1 906.134   6
   1   5   6 21263.9 1487.19   4
   1  -5   6 22119.5 1192.74   2
  -1   5   6 20672.9 1473.05   4
  -1  -5   6 21965.8 1167.98   2
  -1   5   6 21509.9 1159.59   6
   1   5   6 20044.9 1129.80   6
   1  -5   6 20914.0 1262.41  45
  -1  -5   6 20505.3 1200.94  45
   1  -5   6 23716.6 1400.95  52
  -1  -5   6 22342.9 1370.07  52
  -1   5   6 20026.5 1124.38  38
   1   5   6 20391.3 1168.43  38
   1  -5   6 20703.5 1336.78  33
   1  -5   6 21578.9 1184.91  35
  -1  -5   6 19927.6 1089.74  35
  -1  -5   6 23039.2 1369.51  33
   1   5   6 22744.2 1180.41  24
   1   5   6 21085.3 1042.19  26
  -1   5   6 22360.0 1063.45  26
  -1   5   6 20990.9 1131.88  24
  -1   5   7 35100.3 1996.52   4
   1   5   7 38713.3 1621.05   6
   1   5   7 35922.5 2006.07   4
  -1   5   7 34867.6 1537.27   6
   1  -5   7 37290.2 1597.36   2
  -1  -5   7 39159.3 1627.99   2
  -1  -5   7 36174.6 1777.42  56
  -1  -5   7 36099.8 1840.69  52
   1  -5   7 35153.6 1703.02  56
   1  -5   7 36652.4 1828.50  52
   1   5   7 34268.4 1513.14  38
  -1   5   7 37374.5 1586.33  38
  -1  -5   7 34796.9 1635.48  45
   1  -5   7 36062.5 1696.21  45
  -1  -5   7 35800.8 1493.90  35
   1  -5   7 38247.3 1581.49  35
  -1  -5   7 37021.5 1832.27  33
   1  -5   7 37826.5 1848.91  33
  -1   5   7 35813.5 1521.31  24
   1   5   7 36637.9 1430.52  26
  -1   5   7 36972.2 1449.36  26
   1   5   7 36615.4 1550.83  24
  -1  -5   8 255.800 215.936  56
   1  -5   8-483.204 343.961  56
  -1   5   8 170.598 347.340  38
   1   5   8 886.958 353.612  38
  -1  -5   8 30.3046 348.227  45
   1  -5   8 315.891 284.803  45
  -1  -5   8 302.257 452.097  33
   1  -5   8-50.0316 412.455  33
   1  -5   8-493.929 334.741  35
  -1  -5   8 452.083 163.250  35
  -1   5   8-655.534 382.786  24
  -1   5   8-554.740 296.318  26
   1   5   8 267.078 366.893  24
   1   5   8 97.3203 289.347  26
   1  -5   9 8672.24 800.508  56
  -1  -5   9 8500.06 816.984  56
  -1  -5   9 9088.46 911.266  45
   1  -5   9 9279.52 896.470  45
  -1  -5   9 10785.5 837.912  35
   1  -5   9 10070.7 820.465  35
  -1  -5   9 8610.82 902.224  33
   1  -5   9 9522.33 939.088  33
   1   5   9 8802.93 752.090  26
  -1   5   9 9301.65 824.754  24
  -1   5   9 9542.48 782.748  26
   1   5   9 8506.17 800.134  24
   1   5   9 10239.9 821.619  38
  -1   5   9 9023.71 727.617  38
  -1  -5  10 3782.39 567.790  45
   1  -5  10 3882.14 579.664  45
   1  -5  10 4295.40 513.201  35
  -1  -5  10 3715.76 491.367  35
   1   5  10 3983.31 510.158  26
  -1   5  10 3252.49 446.318  26
   1   5  10 4264.94 557.882  24
   1   5  10 4104.18 427.817  38
  -1  -5  11 12722.8 703.784  45
   1  -5  11 12087.9 718.195  45
   1   5  11 11621.7 664.489  42
  -1   5  11 12431.5 667.032  42
   1  -5  11 11091.2 598.998  35
  -1  -5  11 11191.3 592.330  35
  -1   5  11 12883.1 643.949  26
   1   5  11 11589.1 609.925  26
   1  -6 -11 7363.02 401.297  37
   1   6 -11 7888.36 466.230  21
  -1   6 -11 7271.73 474.202  21
   1   6 -11 6794.88 368.184  46
  -1   6 -11 6625.53 360.422  27
   1   6 -11 7444.67 423.574  27
   1  -6 -10 21826.1 957.683  37
  -1  -6 -10 21931.8 925.736  37
   1   6 -10 21929.0 1094.60  21
  -1   6 -10 22975.8 1128.19  20
   1   6 -10 25328.7 1192.79  20
  -1   6 -10 21668.7 1129.30  21
  -1   6 -10 20846.4 995.577  44
   1   6 -10 22824.8 991.879  44
   1   6 -10 21856.0 1002.40  27
  -1   6 -10 20874.4 926.499  27
  -1  -6  -9 10164.2 757.957  37
   1  -6  -9 9515.75 741.081  37
  -1   6  -9 10723.6 942.295  20
   1   6  -9 10363.5 901.994  20
  -1   6  -9 9493.13 803.438  22
  -1   6  -9 11195.1 1004.39  21
   1   6  -9 10205.7 911.579  21
  -1   6  -9 8807.97 793.552  44
   1   6  -9 9603.29 875.797  44
   1  -6  -9 10853.1 720.260  48
   1  -6  -8 653.506 388.639  37
  -1  -6  -8 475.411 284.443  37
   1   6  -8-528.446 383.177  22
  -1   6  -8 317.424 521.868  21
  -1   6  -8 1213.73 327.513  22
   1   6  -8-20.5625 395.612  21
   1   6  -8 705.884 439.956  44
   1  -6  -8 601.711 371.800  48
  -1  -6  -8 1053.26 329.569  48
  -1   6  -8 136.005 394.593  44
  -1  -6  -7 1022.85 379.292  37
   1  -6  -7 1440.10 453.445  37
   1   6  -7 861.033 315.596  22
  -1   6  -7 1396.19 419.264  22
   1   6  -7 2218.86 490.340  44
  -1   6  -7 493.093 446.324  44
   1  -6  -7 1458.16 393.821  48
  -1  -6  -7 1206.26 379.760  48
  -1   6  -6 36682.8 1873.04  44
  -1  -6  -6 37863.1 1499.46  48
   1  -6  -6 37320.5 1507.37  48
   1   6  -6 31158.9 1734.80  44
   1   6  -6 35232.7 2031.34  16
  -1   6  -6 35197.6 1738.38  22
  -1   6  -6 38118.1 2086.35  16
   1   6  -6 35330.6 1730.78  22
   1  -6  -6 37451.2 1537.97  37
  -1  -6  -6 37838.0 1519.05  37
  -1   6  -6 36195.9 1649.74   4
   1   6  -6 36996.1 1647.98   4
  -1  -6  -6 37657.8 1978.10   1
   1   6  -6 35967.1 1868.68   9
  -1   6  -6 33889.0 1789.35   9
   1  -6  -6 36804.2 1632.91  13
   1  -6  -5 13465.7 887.781  51
   1  -6  -5 15313.9 966.851  48
  -1  -6  -5 15142.3 952.965  48
  -1  -6  -5 14736.1 947.838  43
   1   6  -5 15397.8 1289.24  16
   1   6  -5 13464.0 1043.84  22
  -1   6  -5 14587.2 1076.16  22
  -1   6  -5 14779.5 1246.43  16
  -1  -6  -5 15918.6 1025.66  13
   1  -6  -5 13457.5 984.790  13
   1   6  -5 13540.7 1112.42   9
  -1   6  -5 13750.6 1081.59   9
  -1  -6  -5 15990.5 1244.41   1
  -1   6  -5 15910.0 1042.24   4
   1   6  -5 14493.1 991.890   4
   1   6  -5 12272.0 1031.34  40
  -1   6  -5 12902.8 1017.53  40
   1  -6  -5 16445.7 1002.84  37
  -1  -6  -5 15044.5 939.777  37
  -1   6  -5 12168.0 950.417  36
  -1   6  -4 45464.6 1938.07  16
   1   6  -4 42712.0 1880.22  16
   1   6  -4 42346.1 1500.79   4
  -1   6  -4 45987.9 1609.44   4
   1   6  -4 41436.8 1734.69   9
  -1   6  -4 44539.6 1743.60   9
  -1  -6  -4 45383.2 1590.43  13
   1  -6  -4 43992.1 1628.00  13
   1   6  -3 18793.7 954.014   4
  -1   6  -3 18345.7 989.203   4
   1   6  -3 19840.1 1211.42  16
   1  -6  -3 19240.9 1033.56  13
  -1   6  -3 18588.8 1168.63  16
   1   6  -3 19324.7 1102.39   9
  -1  -6  -3 19839.7 1040.24  13
  -1   6  -3 18770.3 1060.55   9
  -1   6  -2 6537.74 595.768   4
   1   6  -2 7717.86 601.480   4
  -1  -6  -2 8267.15 802.854   1
   1   6  -2 8185.06 746.319  16
  -1   6  -2 7117.70 710.089  16
   1  -6  -2 7413.89 683.245  13
   1   6  -2 8154.95 725.031  14
  -1  -6  -2 6400.64 624.668  13
  -1   6  -2 7933.43 641.421   9
  -1  -6  -1 2592.61 477.524   1
   1   6  -1 2055.44 319.725   4
  -1   6  -1 2729.44 409.032   4
   1  -6  -1 2663.63 425.930  13
   1   6  -1 2199.87 437.601  16
  -1   6  -1 2504.82 440.014  16
   1   6  -1 2707.91 432.645  14
  -1   6  -1 1467.95 398.453  14
   1  -6  -1 1707.11 286.120  11
   1   6   0 4524.50 495.108   4
  -1   6   0 3800.07 443.083   4
   1  -6   0 4161.40 504.948   2
  -1  -6   0 4518.31 528.829   2
  -1  -6   0 5096.19 538.903   1
   1  -6   0 5024.83 549.180   1
   1   6   0 4027.25 511.116  14
  -1   6   0 4706.55 566.764  14
   1  -6   0 4981.67 419.746  11
   1   6   1 1823.26 393.509   4
  -1   6   1 2036.92 381.632   4
   1  -6   1 2525.81 382.978   1
  -1  -6   1 2625.18 387.021   1
   1  -6   1 2581.07 420.459   2
  -1  -6   1 2544.39 408.252   2
   1  -6   1 2635.48 326.916  11
  -1   6   1 2873.08 437.068  14
   1   6   1 2579.02 471.732  14
   1   6   1 2248.82 396.783   8
   1  -6   2 8932.16 634.198  18
  -1  -6   2 7224.65 637.932   2
  -1   6   2 7336.67 713.045   4
   1   6   2 7547.40 670.411   6
   1   6   2 7113.66 717.042   4
   1  -6   2 7929.08 678.452   2
   1   6   2 8702.14 673.448   8
   1  -6   3 19695.8 1018.04  18
  -1   6   3 19347.6 1055.02   6
   1   6   3 20788.5 1083.32   6
   1  -6   3 18306.2 982.484   2
  -1  -6   3 17672.7 975.682   2
   1   6   3 18534.5 1180.95   4
  -1   6   3 18671.0 1184.15   4
  -1   6   4 45599.7 1632.50   6
   1   6   4 41317.0 1910.35   4
   1   6   4 46403.5 1662.89   6
   1  -6   4 44520.3 1582.88   2
  -1   6   4 42684.5 1943.30   4
  -1  -6   4 43518.9 1574.39   2
   1   6   5 15845.6 1063.49   6
   1  -6   5 15394.5 1013.75   2
  -1  -6   5 15559.2 1016.76   2
  -1   6   5 15665.1 1020.46   6
   1   6   5 15626.4 1264.19   4
  -1   6   5 13606.3 1189.51   4
   1  -6   5 15243.0 1027.65  45
  -1  -6   5 13680.0 981.918  45
   1  -6   5 13403.6 1090.38  52
  -1  -6   5 14951.0 1142.81  52
  -1   6   5 15006.9 977.428  38
   1   6   5 13855.9 956.367  38
   1  -6   5 14839.7 1136.57  33
  -1  -6   5 14701.8 1066.71  33
  -1   6   5 15877.1 952.079  24
   1   6   5 14696.4 920.373  24
  -1   6   6 39256.7 2081.79   4
  -1   6   6 36775.3 1590.92   6
  -1  -6   6 36737.0 1597.41   2
   1  -6   6 39050.0 1672.75   2
   1   6   6 37168.8 1649.83   6
   1   6   6 41583.8 2150.51   4
  -1  -6   6 38512.3 1893.41  52
   1  -6   6 37573.5 1871.50  52
   1   6   6 35724.0 1562.34  38
  -1   6   6 37668.2 1609.08  38
   1  -6   6 37125.7 1648.08  45
  -1  -6   6 36979.0 1639.12  45
   1  -6   6 37896.8 1818.46  33
  -1  -6   6 37657.1 1800.88  33
  -1   6   6 39674.4 1396.86  26
   1   6   6 38085.2 1534.62  24
  -1   6   6 38084.1 1552.71  24
   1   6   6 38688.2 1367.57  26
  -1  -6   7 712.050 357.700  56
  -1   6   7 942.358 369.511  55
   1  -6   7 1070.42 451.244  56
   1  -6   7 782.603 400.097  52
  -1  -6   7 2218.37 646.769  52
   1   6   7 1649.15 429.736  38
  -1   6   7 1408.70 322.349  38
   1  -6   7 777.517 399.861  45
  -1  -6   7 925.901 423.205  45
   1  -6   7 1116.45 505.106  33
  -1  -6   7 1221.07 477.956  33
   1  -6   7 435.204 280.482  35
   1   6   7 1052.92 273.898  26
  -1   6   7 705.309 390.596  24
  -1   6   7 1060.50 344.119  26
   1   6   7 1835.83 432.034  24
  -1   6   8 318.733 308.567  55
   1   6   8 732.213 209.218  55
  -1  -6   8 499.846 368.306  56
   1  -6   8 575.901 324.693  56
   1   6   8 605.318 352.003  38
  -1   6   8 950.472 372.901  38
  -1  -6   8 1067.98 302.828  45
   1  -6   8 470.871 314.660  45
   1  -6   8 987.676 311.183  35
   1  -6   8 525.766 363.942  33
  -1  -6   8 279.736 541.765  33
  -1  -6   8 1260.44 298.670  35
  -1   6   8 645.531 327.832  26
   1   6   8 305.271 232.633  26
  -1   6   8 335.657 446.125  24
   1   6   8 755.049 453.360  24
   1  -6   9 10556.2 820.214  56
  -1  -6   9 10085.8 866.040  56
  -1  -6   9 9272.53 768.323  45
   1  -6   9 7761.18 796.715  45
   1  -6   9 10353.2 977.115  33
  -1  -6   9 11170.9 725.797  35
   1  -6   9 10996.9 740.653  35
  -1  -6   9 10665.1 999.255  33
   1   6   9 9228.93 646.068  26
  -1   6   9 8654.80 660.522  26
   1   6   9 11232.3 837.799  24
  -1   6   9 9964.98 772.399  38
   1   6   9 10356.7 810.227  38
   1  -6  10 23785.8 1075.39  45
  -1  -6  10 23665.8 1041.53  45
   1  -6  10 23255.2 894.134  35
  -1  -6  10 22558.6 856.755  35
   1   6  10 22870.5 892.241  26
  -1   6  10 23515.8 900.318  26
  -1   6  10 23217.7 1000.97  42
  -1   6  11 6917.51 424.725  42
   1   6  11 7563.14 434.420  42
   1  -6  11 8407.89 483.059  45
  -1  -6  11 8378.17 461.357  45
   1   6  11 6819.50 382.651  26
  -1   6  11 7340.43 399.234  26
  -1  -7 -10 10329.0 575.184  37
   1  -7 -10 10590.3 596.526  37
   1   7 -10 10618.4 680.485  20
  -1   7 -10 9794.41 666.229  21
  -1   7 -10 9982.76 639.204  20
   1   7 -10 9797.82 657.462  21
  -1   7 -10 8178.35 431.938  46
  -1   7 -10 10564.8 622.696  44
   1   7 -10 9090.69 553.325  44
   1   7 -10 10011.5 552.406  27
  -1   7 -10 9998.20 499.354  27
  -1  -7  -9 1842.94 359.493  37
   1  -7  -9 1945.66 418.452  37
   1   7  -9 2193.40 491.504  21
  -1   7  -9 1402.28 388.209  21
   1   7  -9 2040.57 477.055  20
  -1   7  -9 1869.37 461.503  20
  -1   7  -9 1501.11 381.857  44
   1   7  -9 1552.11 351.148  44
  -1   7  -9 1509.70 301.731  27
  -1  -7  -8 19572.6 1070.15  37
   1  -7  -8 19257.7 1078.02  37
   1   7  -8 18567.2 1278.07  21
  -1   7  -8 19194.2 1224.18  20
  -1   7  -8 19350.3 1184.98  22
  -1   7  -8 18944.7 1283.97  21
   1   7  -8 17681.4 1101.62  22
   1   7  -8 19133.2 1308.77  44
   1  -7  -8 19615.8 1012.17  48
  -1   7  -8 19691.9 1282.73  44
  -1  -7  -7 6555.42 704.789  37
   1  -7  -7 7533.99 822.913  37
  -1   7  -7 8172.08 940.387  22
  -1   7  -7 8015.46 979.159  21
   1   7  -7 8232.39 865.973  22
  -1   7  -7 7973.43 914.895  44
   1   7  -7 7118.25 892.245  44
   1  -7  -7 8016.80 727.621  48
  -1  -7  -7 8165.57 740.187  48
  -1  -7  -6 18349.7 1107.01  37
   1  -7  -6 17528.1 1091.16  37
   1   7  -6 17366.2 1299.86  22
  -1   7  -6 17103.5 1254.01  22
   1  -7  -6 17237.2 1075.25  48
  -1   7  -6 16167.8 1344.93  44
   1   7  -6 15739.7 1281.04  44
  -1  -7  -6 18342.7 1072.57  48
   1  -7  -5 2078.73 416.553  51
  -1  -7  -5 1627.81 427.227  48
   1  -7  -5 2080.67 423.590  48
  -1   7  -5 1192.81 422.460  22
   1   7  -5 1861.41 521.128  22
  -1   7  -5 2330.15 434.893  36
   1   7  -5 3093.98 574.987  36
  -1  -7  -5 1498.56 411.452  37
   1   7  -5 1275.22 397.704  40
  -1   7  -5 1702.73 565.337  40
   1  -7  -5 757.772 335.996  43
   1  -7  -5 1874.24 470.372  37
  -1  -7  -5 1797.89 412.438  43
  -1  -7  -5 2041.63 528.650   1
   1  -7  -5 1025.29 495.244   1
   1   7  -5 2069.31 383.297   4
  -1   7  -5 625.997 226.090   4
   1   7  -5 104.617 440.882  16
  -1   7  -5 2369.86 507.988   9
   1   7  -5 1755.73 442.341   9
  -1   7  -5 2568.98 664.151  16
   1  -7  -5 2829.51 473.877  13
   1  -7  -4 70280.4 2032.51  51
  -1  -7  -4 64196.5 1916.47  51
  -1  -7  -4 71969.4 2153.94  43
  -1  -7  -4 68692.2 1993.16  48
   1  -7  -4 68977.1 2033.01  48
   1  -7  -4 71538.5 2157.67  43
  -1   7  -4 67713.5 2516.73  16
   1   7  -4 70523.2 2587.26  16
  -1   7  -4 64478.5 2251.90  40
   1   7  -4 67369.5 2203.57  36
  -1  -7  -4 67138.0 1964.46  37
   1   7  -4 63349.5 2172.01  40
  -1   7  -4 70076.1 2273.05  36
   1  -7  -4 70726.5 2022.98  37
   1   7  -4 69185.6 2054.77   4
   1  -7  -4 72215.6 2640.60   1
  -1  -7  -4 69304.3 2590.97   1
  -1   7  -4 73536.1 2166.61   4
   1   7  -4 62499.7 2239.66   9
  -1  -7  -4 70828.0 2196.44  13
   1  -7  -4 68916.1 2232.65  13
  -1   7  -4 67205.5 2300.00   9
   1  -7  -3 7597.80 712.599  51
   1  -7  -3 8069.80 710.554  48
   1  -7  -3 6847.31 690.720  43
  -1  -7  -3 6928.63 721.733  43
  -1  -7  -3 7581.75 703.696  37
   1  -7  -3 6865.93 625.855  37
  -1   7  -3 6347.47 682.645  40
   1   7  -3 7926.80 727.300  36
  -1   7  -3 6554.71 680.075  36
  -1  -7  -3 6711.67 777.482   1
   1   7  -3 6450.69 651.762   4
  -1   7  -3 6525.04 645.406   4
   1  -7  -3 6751.46 834.878   1
  -1   7  -3 5737.18 737.221  16
   1  -7  -3 6807.61 723.383  13
  -1  -7  -3 6719.35 751.850  13
   1   7  -3 5103.40 673.363   9
  -1   7  -3 6313.12 696.880   9
   1   7  -3 7198.04 823.141  16
  -1  -7  -2 6892.11 836.724   1
  -1   7  -2 7058.99 662.254   4
   1  -7  -2 7676.49 836.987   1
   1   7  -2 7725.27 695.108   4
   1  -7  -2 8340.75 773.389  13
  -1   7  -2 5987.54 758.414  16
  -1   7  -2 6882.81 664.787   9
   1   7  -2 7885.65 725.797   9
   1   7  -2 6905.06 763.980  16
   1   7  -1 20132.7 1066.36   4
  -1   7  -1 20942.7 1087.85   4
   1  -7  -1 20579.8 1224.88   1
  -1  -7  -1 20772.9 1257.22   1
  -1   7  -1 19623.3 1172.74  16
   1   7  -1 19622.6 1192.50  14
  -1   7  -1 19377.7 1216.72  14
   1   7  -1 21442.1 1246.87  16
   1   7   0 17435.8 1026.84   4
  -1   7   0 17977.6 1038.45   4
  -1  -7   0 19116.5 1126.70   1
   1  -7   0 17595.7 1077.11   1
  -1   7   0 17889.0 1124.66  16
  -1   7   0 16259.3 1098.11  14
   1   7   0 18746.1 1127.69  16
   1   7   0 16657.5 1085.16  14
  -1  -7   1 24404.4 1169.70   1
   1  -7   1 22237.8 1152.02   2
   1   7   1 20483.0 1204.60   4
  -1  -7   1 22085.7 1146.92   2
  -1   7   1 22430.4 1237.13   4
  -1   7   1 21889.3 1250.57  14
   1   7   1 23560.0 1308.90  14
   1   7   2 5871.66 690.121   4
   1  -7   2 7741.81 706.629   2
  -1   7   2 7260.24 782.337   4
  -1  -7   2 7643.16 694.669   2
  -1   7   2 7841.67 809.267  14
   1   7   2 7858.87 777.863  14
  -1   7   3 7198.11 656.157  38
   1   7   3 6441.16 614.529  38
  -1   7   3 6644.30 707.101  55
  -1  -7   3 6745.98 808.162  52
   1  -7   3 6778.85 764.721  52
  -1   7   3 7572.76 824.368  14
   1   7   3 6125.63 787.490   4
  -1   7   3 7572.44 831.634   4
  -1  -7   3 6339.86 706.402   2
   1  -7   3 6752.03 701.689   2
  -1  -7   4 67168.5 2118.99   2
   1   7   4 65567.2 2528.47   4
   1  -7   4 66640.4 2120.53   2
  -1   7   4 69651.4 2657.46   4
   1   7   4 70366.8 2105.98  38
  -1   7   4 69090.9 2096.62  38
  -1   7   4 68136.5 2157.07  55
   1  -7   4 65326.0 2370.06  52
  -1  -7   4 66247.9 2409.03  52
  -1  -7   4 74303.7 2302.56  33
   1  -7   4 70473.7 2303.79  33
   1   7   4 67437.3 1883.77  24
  -1   7   4 68112.5 1890.57  24
   1   7   5 1838.78 438.712   4
   1  -7   5 1518.06 376.104   2
  -1  -7   5 1391.65 379.286   2
  -1   7   5 2344.44 590.295   4
   1  -7   5 1715.20 539.002  52
  -1  -7   5 1886.39 622.115  52
  -1   7   5 1324.92 377.813  55
   1   7   5 1885.36 375.611  38
  -1   7   5 2052.07 455.335  38
  -1  -7   5 2395.91 555.918  33
   1  -7   5 1812.70 549.272  33
  -1   7   5 2304.65 403.596  24
   1   7   5 2178.28 462.805  24
  -1  -7   6 16927.0 1298.88  52
   1   7   6 17657.4 1162.87  55
  -1   7   6 16790.2 1097.01  55
   1  -7   6 17193.5 1351.63  52
  -1   7   6 17044.2 1145.68  41
  -1   7   6 18230.9 1161.63  38
   1   7   6 18716.9 1171.24  38
  -1  -7   6 18238.1 1111.39  45
   1  -7   6 17832.6 1117.62  45
  -1   7   6 17920.7 1130.75  34
   1  -7   6 17307.0 1254.74  33
  -1  -7   6 18176.5 1259.23  33
   1   7   6 18914.7 1088.93  24
  -1   7   6 18363.1 1080.58  24
   1  -7   7 8078.28 905.512  56
  -1   7   7 8308.37 797.141  55
  -1  -7   7 7029.69 948.009  56
  -1  -7   7 7871.67 992.028  52
   1  -7   7 7690.83 950.290  52
   1   7   7 8457.75 785.022  55
   1   7   7 7066.83 785.294  38
  -1   7   7 8714.33 858.123  38
  -1   7   7 8680.92 819.371  41
   1   7   7 7432.20 772.580  41
  -1  -7   7 7211.95 732.393  45
   1  -7   7 8026.17 808.007  45
  -1  -7   7 7992.58 883.966  33
   1  -7   7 8133.81 957.898  33
  -1   7   7 7717.16 760.001  24
   1   7   7 8519.98 794.499  24
  -1   7   7 8517.66 655.366  26
  -1  -7   8 20301.9 1299.05  56
   1   7   8 17396.6 993.444  55
   1  -7   8 19820.5 1182.28  56
  -1   7   8 19652.3 1063.41  55
   1   7   8 19215.6 1121.96  38
  -1   7   8 20702.3 1142.80  38
  -1  -7   8 18400.2 1053.93  45
   1  -7   8 20503.4 1168.10  45
   1  -7   8 20354.6 1299.78  33
  -1  -7   8 19547.1 1237.75  33
   1   7   8 19230.6 1078.24  24
  -1   7   8 19860.3 891.254  26
   1   7   8 18071.6 860.150  26
  -1  -7   9 2676.62 384.784  56
   1  -7   9 2006.91 356.908  45
  -1  -7   9 2063.94 377.339  45
   1  -7   9 1549.51 498.299  33
  -1   7   9 1690.85 377.723  42
   1   7   9 2126.90 345.612  42
   1   7   9 1958.38 279.446  26
  -1   7   9 2499.02 281.879  26
   1   7  10 10479.1 559.065  42
  -1   7  10 9229.99 550.925  42
   1  -7  10 11229.3 587.399  45
  -1  -7  10 10328.8 545.750  45
  -1   7  10 9322.77 448.651  26
   1   7  10 9609.93 445.516  26
  -1   8 -10 1726.55 246.538  21
   1   8 -10 1559.31 207.390  21
   1   8 -10 1464.40 216.976  20
   1  -8  -9 5151.49 457.945  37
  -1  -8  -9 5041.09 451.627  37
  -1   8  -9 3867.87 509.896  21
  -1   8  -9 4436.99 487.984  20
   1   8  -9 4652.78 497.735  20
   1   8  -9 3894.54 534.370  21
   1   8  -9 4556.52 360.288  27
  -1   8  -9 4935.32 479.884  44
   1   8  -9 4625.58 476.735  44
  -1  -8  -8 4568.38 549.038  37
   1  -8  -8 3669.90 514.120  37
   1   8  -8 3866.59 597.496  20
  -1   8  -8 3632.06 572.477  20
   1   8  -8 3491.52 609.923  21
  -1   8  -8 3848.71 572.773  22
   1   8  -8 3716.27 481.273  22
  -1   8  -8 4747.80 653.410  21
   1   8  -8 3481.64 593.319  44
  -1   8  -8 4013.70 652.111  44
  -1  -8  -7 4254.69 572.473  37
   1  -8  -7 4448.10 614.462  37
   1   8  -7 4220.14 597.271  22
  -1   8  -7 4151.91 596.183  22
  -1   8  -7 4765.66 800.387  21
   1   8  -7 2862.43 631.694  21
  -1   8  -7 3471.79 741.655  44
   1   8  -7 3840.53 723.452  44
  -1  -8  -6 12888.6 990.138  37
   1  -8  -6 12104.3 946.998  37
  -1   8  -6 11415.3 1039.44  22
   1   8  -6 11986.8 1043.51  22
  -1   8  -6 11232.8 1042.47  44
  -1  -8  -6 12700.2 923.470  43
   1   8  -6 11032.8 1100.19  44
  -1  -8  -5 7757.91 806.383  37
   1   8  -5 7755.79 791.370  36
   1  -8  -5 8006.79 809.780  37
  -1   8  -5 7762.30 895.275  40
   1   8  -5 6930.80 787.591  40
   1   8  -5 7084.97 844.286  22
  -1   8  -5 7406.56 874.922  22
   1  -8  -5 7695.33 703.905  51
  -1  -8  -5 8121.07 779.160  43
   1  -8  -5 7518.45 780.837  43
   1  -8  -4 26531.4 1418.24  43
  -1  -8  -4 28151.1 1457.38  43
   1   8  -4 29088.9 1602.69  22
  -1   8  -4 23527.6 1471.22  22
   1   8  -4 28774.1 1762.58  16
  -1   8  -4 26962.3 1708.13  16
  -1   8  -4 27407.9 1612.84  40
  -1  -8  -4 26395.8 1340.22  37
   1   8  -4 25812.5 1444.98  36
  -1   8  -4 25575.0 1486.44  36
   1   8  -4 25550.3 1509.15  40
   1  -8  -4 27834.7 1363.83  37
   1  -8  -4 27226.9 1333.30  51
  -1  -8  -4 29578.8 1356.73  51
   1   8  -4 25926.1 1514.73   9
   1   8  -3 20796.5 1222.22   4
  -1   8  -3 22816.7 1265.28   4
  -1  -8  -3 20556.6 1499.50   1
   1  -8  -3 24058.2 1647.20   1
   1  -8  -3 20754.1 1201.05  51
  -1  -8  -3 21396.5 1279.34  43
   1  -8  -3 22985.3 1337.82  43
  -1   8  -3 21373.6 1500.38  16
   1   8  -3 20944.6 1360.21  40
  -1   8  -3 20133.4 1314.98  36
  -1  -8  -3 22215.3 1208.13  37
  -1   8  -3 20058.5 1336.70  40
   1  -8  -3 22782.8 1213.90  37
   1   8  -3 21876.9 1348.37  36
   1  -8  -3 22461.9 1216.99  30
   1   8  -3 21871.8 1364.74   9
  -1  -8  -2 34523.3 1624.78  43
   1  -8  -2 38212.8 1695.54  43
   1   8  -2 34334.2 1511.27  41
  -1   8  -2 35750.4 1662.23  36
   1  -8  -2 34832.9 1498.38  37
  -1   8  -2 34339.3 1523.60  41
  -1  -8  -2 34667.4 1488.24  37
   1   8  -2 32889.4 1566.84  36
  -1   8  -2 33937.3 1566.36   4
   1   8  -2 36014.4 1605.45   4
  -1  -8  -2 28335.6 1630.58   1
   1  -8  -2 32996.6 1781.51   1
  -1   8  -2 34559.8 1594.37  34
   1  -8  -2 37150.4 1578.13  30
   1   8  -2 34391.2 1575.24  34
   1   8  -2 34446.8 1585.43   9
   1   8  -2 38072.6 1840.79  16
  -1   8  -2 39764.6 1907.99  16
  -1  -8  -1 2522.11 506.265  52
   1   8  -1 2871.91 434.483  55
  -1   8  -1 2723.41 471.049  55
   1   8  -1 3328.68 501.834   4
  -1  -8  -1 2270.72 566.362   1
  -1   8  -1 2862.16 490.872   4
   1  -8  -1 3689.19 606.284   1
  -1  -8  -1 2680.26 577.589  43
  -1   8  -1 3010.50 508.843  41
   1  -8  -1 2988.70 503.619  37
  -1  -8  -1 2309.97 391.710  37
   1  -8  -1 2721.00 526.313  43
   1   8  -1 2390.82 455.871  41
   1   8  -1 2372.16 449.860  34
  -1   8  -1 3944.55 552.424  34
  -1   8  -1 2772.27 559.899  16
   1   8  -1 2086.86 484.709  16
   1   8  -1 2020.87 529.288  14
   1   8   0 13806.6 950.792  55
  -1   8   0 15003.9 1021.88  55
  -1  -8   0 13077.2 1029.22  52
   1  -8   0 12800.7 1010.95  52
   1  -8   0 13719.0 1030.20  43
  -1  -8   0 13459.7 1060.45  43
   1  -8   0 12558.1 924.068  37
   1   8   0 13290.5 978.564  41
  -1   8   0 13943.6 1041.12  41
  -1  -8   0 13758.4 946.791  37
  -1   8   0 15136.8 1158.93  16
   1   8   0 14482.2 1148.74  14
   1   8   0 13998.4 1106.77  16
  -1   8   0 12221.3 1075.37  14
   1   8   0 13554.3 1047.03  34
  -1   8   0 12672.0 996.174  34
  -1   8   0 14140.2 1051.03   4
  -1  -8   0 13982.2 1064.04   1
   1   8   0 13445.0 1036.10   4
   1   8   1 2365.21 492.105   4
  -1   8   1 2902.12 478.372   4
  -1   8   1 3380.64 520.115  55
   1  -8   1 2616.22 539.309  52
   1   8   1 2177.21 418.821  55
  -1  -8   1 3250.27 574.417  52
  -1  -8   1 2564.45 468.198  43
  -1  -8   1 2298.05 485.587  37
   1   8   1 2426.43 533.037  41
   1  -8   1 2502.46 443.578  37
  -1   8   1 3384.62 586.889  41
  -1   8   1 1660.13 422.654  34
  -1   8   1 3316.81 598.177  14
  -1   8   1 2637.97 565.451  16
   1   8   1 3227.91 596.251  16
   1   8   1 3190.48 648.210  14
   1  -8   2 37986.8 1677.10   2
  -1   8   2 34052.7 1796.03   4
  -1  -8   2 38730.3 1681.56   2
   1   8   2 31576.3 1743.27   4
  -1   8   2 34594.8 1587.73  55
   1  -8   2 35497.9 1736.29  52
  -1  -8   2 36118.6 1765.13  52
   1   8   2 36492.7 1629.64  55
   1   8   2 34651.5 1639.15  41
   1  -8   2 34992.3 1569.82  37
  -1  -8   2 35364.6 1597.60  37
   1   8   2 35455.5 1452.28  38
  -1   8   2 35741.2 1659.14  41
  -1   8   2 34092.5 1661.37  34
   1   8   2 36465.0 1772.51  14
  -1   8   2 37772.5 1798.44  14
   1  -8   3 24723.3 1350.53   2
   1   8   3 21974.1 1490.18   4
  -1  -8   3 23905.8 1356.39   2
  -1   8   3 22291.1 1532.96   4
  -1   8   3 20712.6 1306.85  41
   1   8   3 21850.8 1180.85  38
  -1   8   3 21739.0 1201.84  38
   1   8   3 21276.5 1282.22  55
  -1   8   3 21651.4 1274.18  55
  -1  -8   3 19364.9 1347.83  52
   1  -8   3 20000.7 1389.11  52
  -1   8   3 20465.5 1306.34  34
  -1   8   3 24055.4 1452.57  14
   1   8   3 23304.9 1478.84  14
  -1   8   4 27717.0 1365.46  38
   1   8   4 25985.5 1354.81  38
  -1   8   4 26221.9 1461.68  41
  -1  -8   4 26081.4 1621.52  52
  -1   8   4 27784.8 1458.18  55
   1  -8   4 26442.5 1613.61  52
   1   8   4 27357.1 1455.67  55
  -1  -8   4 27897.6 1483.36  33
  -1   8   4 25710.5 1480.79  34
   1  -8   4 29106.4 1492.63  33
  -1   8   4 30701.8 1693.11  14
   1   8   4 30779.8 1684.69  14
   1  -8   5 7347.92 934.014  52
  -1   8   5 8136.02 828.857  55
   1   8   5 7653.25 832.669  55
  -1  -8   5 7239.16 958.762  52
   1   8   5 8429.23 881.915  34
  -1   8   5 7711.29 815.941  34
  -1  -8   5 8457.25 891.759  33
   1  -8   5 8281.57 886.864  33
   1   8   5 9167.66 768.309  24
  -1   8   5 8233.98 905.678  41
  -1   8   5 7493.48 759.186  38
   1   8   5 7444.51 841.375  41
   1   8   5 9210.11 842.901  38
  -1   8   5 8913.44 683.736  42
   1   8   6 13046.3 960.822  34
  -1  -8   6 12612.2 1039.80  33
  -1   8   6 13265.0 979.983  34
   1  -8   6 12666.6 1050.40  33
   1   8   6 13278.9 1023.25  55
  -1   8   6 11675.9 937.151  55
  -1  -8   6 12491.3 1160.85  52
   1  -8   6 12155.5 1160.43  52
   1   8   6 12988.0 1026.32  38
   1   8   6 12759.6 804.184  42
  -1   8   6 12361.6 807.746  42
   1   8   6 11618.3 972.717  41
  -1   8   6 12165.9 984.350  41
  -1   8   6 12356.7 1012.72  38
   1  -8   7 4681.13 555.350  45
   1  -8   7 5108.16 664.741  33
  -1  -8   7 3835.52 595.605  33
  -1  -8   7 3861.80 631.298  56
  -1   8   7 5447.18 620.144  55
   1   8   7 4516.74 587.681  55
  -1  -8   7 4100.69 701.739  52
   1  -8   7 4590.69 714.247  56
   1  -8   7 3807.60 728.530  52
  -1   8   7 3902.63 520.702  42
   1   8   7 3818.33 497.501  42
  -1   8   7 3679.49 529.845  41
   1   8   7 4613.66 665.638  38
   1   8   7 4875.32 611.244  41
  -1   8   7 4854.82 651.039  38
   1  -8   8 4921.12 478.863  45
  -1  -8   8 4494.98 603.799  33
   1  -8   8 3135.97 589.342  33
   1  -8   8 4138.60 480.630  56
   1   8   8 4541.05 513.602  55
  -1  -8   8 4222.01 558.363  56
  -1   8   8 4453.93 498.863  55
  -1   8   8 4553.63 437.219  42
   1   8   8 3995.55 413.108  42
   1   8   9 4441.28 375.155  42
  -1   8   9 4704.76 405.402  42
   1  -8   9 4801.70 406.029  45
  -1  -8   9 4530.31 465.238  56
  -1   9  -9 689.977 131.729  44
   1   9  -9 809.578 158.287  21
  -1   9  -9 689.427 194.434  21
   1   9  -9 624.414 150.257  20
   1  -9  -9 525.686 165.534  37
  -1  -9  -9 513.499 136.207  37
  -1   9  -8 3704.29 490.226  44
   1   9  -8 2728.82 398.865  44
   1   9  -8 4419.60 482.468  20
  -1   9  -8 3543.31 488.573  21
   1   9  -8 3684.75 521.374  21
   1   9  -8 2601.30 364.422  22
  -1   9  -8 3889.29 421.983  22
  -1   9  -8 4675.03 437.861  20
  -1  -9  -8 3134.17 376.489  37
   1  -9  -8 3742.46 436.517  37
   1   9  -7 2720.29 540.481  44
  -1   9  -7 3361.86 573.800  44
  -1   9  -7 2943.66 489.291  22
  -1   9  -7 3352.85 626.090  21
   1   9  -7 3364.41 584.267  21
   1   9  -7 3061.96 479.344  22
  -1  -9  -7 3750.59 496.356  37
   1  -9  -7 4141.90 553.425  37
  -1   9  -6 1790.60 603.783  44
   1   9  -6 813.935 513.679  44
   1   9  -6 413.429 411.822  22
  -1   9  -6 2264.59 524.491  22
   1  -9  -6 1875.46 468.835  37
  -1  -9  -6 2142.70 505.437  37
  -1   9  -5 3212.03 740.249  44
  -1  -9  -5 3664.46 531.360  43
  -1   9  -5 3049.76 602.914  22
   1   9  -5 4209.23 671.944  22
   1  -9  -5 2958.06 525.590  37
  -1  -9  -5 4196.04 629.856  37
   1   9  -5 2519.91 537.063  40
  -1   9  -5 3123.83 536.325  40
   1   9  -4 12865.9 1067.52  36
  -1   9  -4 11359.5 1045.36  36
  -1   9  -4 12915.5 1128.99  40
   1   9  -4 11401.2 1065.21  40
   1  -9  -4 13332.5 1005.27  37
  -1  -9  -4 12197.4 966.255  37
   1   9  -4 10470.0 1037.94  22
  -1   9  -4 11843.4 1101.58  22
  -1  -9  -4 12528.6 963.808  52
   1  -9  -4 11293.0 1013.69  43
  -1  -9  -4 12334.0 1035.05  43
  -1  -9  -3 13428.7 1025.40  37
  -1   9  -3 14106.2 1193.76  40
   1  -9  -3 13747.4 1031.82  37
  -1   9  -3 13662.1 1147.19  36
   1   9  -3 14376.1 1179.27  40
   1   9  -3 13279.3 1123.08  36
   1  -9  -3 15869.3 1162.44  52
  -1  -9  -3 14849.5 1052.92  52
   1  -9  -3 13989.8 1088.39  43
  -1  -9  -3 14148.9 1103.55  43
  -1  -9  -2 7885.13 808.995  37
   1   9  -2 8928.23 902.112  36
   1   9  -2 8747.53 822.582  41
  -1   9  -2 9972.93 874.314  41
  -1   9  -2 7920.52 877.127  36
   1   9  -2 8527.52 930.424  40
   1  -9  -2 8125.35 809.557  37
  -1   9  -2 7712.34 928.325  40
   1  -9  -2 9491.25 862.206  52
  -1  -9  -2 9059.05 865.985  52
  -1   9  -2 9687.88 930.847  34
   1   9  -2 8765.74 789.159  34
   1  -9  -2 7772.84 827.857  43
  -1  -9  -2 7732.77 859.243  43
  -1   9  -1 22897.3 1350.89  41
  -1   9  -1 20773.2 1366.69  36
   1  -9  -1 21125.7 1266.15  37
  -1  -9  -1 21858.1 1306.60  37
   1   9  -1 24187.5 1353.65  41
  -1  -9  -1 22385.5 1356.70  52
   1  -9  -1 23521.3 1412.16  52
   1   9  -1 21272.2 1383.20  34
  -1   9  -1 20618.3 1357.29  34
  -1  -9  -1 21868.6 1379.42  43
   1   9   0 1991.91 562.479  41
  -1   9   0 790.950 371.441  41
  -1  -9   0 1306.23 429.495  37
   1  -9   0 1559.36 479.244  37
   1  -9   0 1886.17 565.138  52
  -1   9   0 1882.79 419.455  55
   1   9   0 1469.79 448.312  55
  -1  -9   0 1094.69 370.728  52
   1   9   0 1742.22 398.825  34
  -1   9   0 2333.45 467.012  34
  -1   9   0 1342.26 570.886  16
   1   9   0 782.088 319.509  16
   1   9   0 1306.10 562.147  14
   1   9   1 21707.6 1421.67  34
  -1   9   1 22092.7 1441.62  34
  -1   9   1 21228.7 1288.45  55
  -1  -9   1 22382.4 1473.05  52
   1  -9   1 22821.9 1464.69  52
   1   9   1 21840.5 1320.24  55
  -1  -9   1 20521.2 1288.44  37
   1  -9   1 22241.4 1327.29  37
  -1   9   1 22469.7 1401.98  41
   1   9   1 21729.2 1381.85  41
   1  -9   2 9300.62 965.015  52
  -1  -9   2 7765.63 960.235  52
   1   9   2 8257.78 871.660  55
  -1   9   2 7963.76 813.514  55
   1   9   2 8027.14 906.544  34
  -1   9   2 9110.86 929.850  34
  -1  -9   2 7555.24 777.481  25
  -1  -9   2 7729.97 865.732  37
  -1   9   2 7796.77 846.475  41
   1  -9   2 8536.51 833.935  37
   1   9   2 8419.91 893.305  41
   1   9   3 12580.9 1115.67  41
  -1   9   3 13886.3 1153.32  41
   1   9   3 14289.1 1123.16  55
   1  -9   3 14857.8 1236.12  52
  -1  -9   3 15458.3 1280.24  52
  -1   9   3 13622.4 1104.85  55
  -1   9   3 14810.5 1183.04  34
   1   9   3 13066.9 1167.32  34
   1   9   4 12003.8 1040.90  41
  -1   9   4 13030.1 1083.54  41
   1   9   4 13518.9 983.684  38
   1   9   4 11101.6 989.362  55
  -1   9   4 11916.5 1000.76  55
   1  -9   4 11252.0 1087.08  52
  -1  -9   4 12921.5 1150.94  52
  -1   9   4 11922.0 1057.10  34
   1  -9   4 14209.7 991.226  33
   1   9   4 12351.5 1037.88  34
   1   9   5 2905.66 550.148  38
  -1   9   5 3441.61 625.826  41
   1   9   5 3809.92 675.523  41
  -1  -9   5 2875.36 728.952  52
   1  -9   5 3187.57 672.003  52
  -1   9   5 2751.90 571.079  55
   1   9   5 2905.13 554.483  55
   1  -9   5 2136.16 379.041  33
  -1  -9   5 3246.34 448.802  33
   1   9   5 3274.25 535.478  34
  -1   9   5 3348.86 598.524  34
   1   9   6 1376.92 394.852  41
  -1   9   6 1853.76 506.217  41
  -1   9   6 1963.34 446.323  55
  -1  -9   6 1899.28 542.617  52
   1   9   6 2134.34 512.127  55
   1  -9   6 2595.52 604.254  52
   1  -9   6 1696.18 405.491  33
   1   9   6 1800.38 487.116  34
  -1   9   6 1390.06 408.981  34
  -1  -9   6 2314.46 402.198  33
   1   9   7 3304.83 508.583  41
  -1   9   7 3181.16 328.343  42
  -1   9   7 3541.29 454.837  41
   1  -9   7 3872.46 507.428  56
  -1  -9   7 3459.60 543.447  56
   1  -9   7 2787.87 520.078  52
  -1   9   7 3490.99 508.284  55
   1   9   7 3923.26 540.301  55
  -1  -9   7 3486.09 566.017  52
  -1  -9   7 3247.19 468.690  33
   1  -9   7 3839.87 542.303  33
  -1   9   8 4474.12 347.034  42
   1  -9   8 2816.40 357.726  56
  -1  -9   8 4130.75 466.773  56
   1   9   8 3439.58 387.063  55
   1  10  -8 3011.61 308.455  44
  -1  10  -8 4095.00 342.140  44
  -1  10  -8 3617.63 322.527  21
   1  10  -8 3738.92 361.374  21
  -1 -10  -8 3043.74 266.417  37
   1 -10  -8 3341.76 289.209  37
   1  10  -7 566.802 269.755  44
  -1  10  -7 686.318 280.557  44
   1  10  -7 952.344 248.862  20
   1  10  -7 845.389 322.201  21
  -1  10  -7 849.695 238.885  22
  -1  10  -7 750.722 231.806  20
   1  10  -7 368.691 188.151  22
  -1  10  -7 930.341 306.111  21
  -1 -10  -7 675.290 269.589  37
   1 -10  -7 799.000 262.220  37
   1  10  -6 1559.96 471.357  44
  -1  10  -6 1129.20 453.556  44
   1  10  -6 1361.94 440.471  21
  -1  10  -6 1275.75 372.431  22
  -1  10  -6 1320.71 359.477  21
   1  10  -6 1752.45 361.826  22
  -1 -10  -6 1713.36 370.595  37
   1 -10  -6 1831.98 401.549  37
   1 -10  -5 3385.50 538.282  37
  -1 -10  -5 3296.32 545.131  37
  -1  10  -5 2825.82 581.079  22
   1  10  -5 3098.96 539.840  22
   1  10  -5 3025.31 623.900  44
  -1  10  -5 1924.51 504.904  44
   1 -10  -5 2963.20 451.918  52
   1 -10  -4 1689.73 471.087  37
  -1  10  -4 1268.81 468.045  40
   1  10  -4 857.557 312.111  36
   1  10  -4 2400.55 572.917  40
  -1 -10  -4 1910.62 503.815  37
  -1  10  -4 2116.32 434.380  36
  -1  10  -4 2329.14 556.288  22
   1  10  -4 1470.53 463.824  22
   1 -10  -4 2272.89 465.932  52
  -1 -10  -4 2897.10 428.018  52
   1 -10  -3 10604.6 881.594  37
  -1 -10  -3 9978.03 874.689  37
   1  10  -3 10125.1 979.065  40
  -1  10  -3 9969.79 983.830  40
   1  10  -3 9668.21 883.155  36
  -1  10  -3 10908.5 987.841  36
   1  10  -3 11290.2 1030.02  22
  -1  10  -3 10796.5 1012.69  22
  -1 -10  -3 10713.8 876.864  52
   1 -10  -3 13501.1 1004.32  52
   1 -10  -2 21615.2 1307.75  52
  -1 -10  -2 20887.4 1267.36  52
   1 -10  -2 19655.4 1216.74  37
   1  10  -2 21248.7 1398.09  40
  -1  10  -2 22374.2 1242.26  41
   1  10  -2 23387.9 1231.64  41
  -1  10  -2 20854.0 1415.49  40
  -1 -10  -2 20035.8 1223.37  37
  -1  10  -2 23167.9 1415.97  36
   1  10  -2 21847.9 1352.69  36
  -1  10  -1-405.476 255.250  34
  -1  10  -1 433.887 460.554  36
   1  10  -1 854.404 310.234  34
   1  10  -1 545.736 304.710  36
  -1 -10  -1 377.924 337.354  52
   1 -10  -1-20.8423 382.838  52
  -1  10  -1 680.556 443.946  41
   1 -10  -1 362.549 361.836  37
   1  10  -1 991.224 540.912  40
  -1  10  -1 553.275 490.658  40
   1  10  -1 655.122 311.419  41
  -1 -10  -1 317.164 408.654  37
   1  10   0 1773.51 551.400  34
   1  10   0 2688.02 595.623  36
  -1  10   0 2809.56 661.304  34
  -1  10   0 3273.57 631.457  36
  -1 -10   0 3089.60 589.166  52
   1 -10   0 2974.82 569.098  52
  -1  10   0 2260.81 528.815  40
  -1 -10   0 2833.22 535.408  37
   1 -10   0 3519.81 618.207  37
  -1  10   0 3557.76 612.536  41
   1  10   0 2800.89 617.467  41
  -1  10   1 367.409 425.784  34
   1  10   1-10.9087 380.479  34
  -1  10   1 743.239 436.814  55
  -1 -10   1 867.600 444.920  52
   1 -10   1 535.676 420.663  52
   1  10   1 72.4988 370.594  55
  -1  10   1 515.331 402.215  41
   1  10   1 939.791 457.428  41
  -1 -10   1 350.608 381.076  37
   1 -10   1 447.185 360.170  37
   1 -10   2 20808.7 1389.74  52
   1  10   2 19499.4 1260.07  55
  -1  10   2 21144.6 1322.62  55
  -1 -10   2 20593.5 1384.39  52
   1  10   2 20286.8 1350.86  34
  -1  10   2 22312.3 1399.67  34
  -1 -10   2 22980.0 1306.24  25
   1 -10   2 18856.0 1193.63  25
  -1  10   2 20076.9 1305.05  41
   1  10   2 20802.5 1335.03  41
   1  10   3 10344.1 963.040  41
  -1  10   3 10973.6 1031.49  41
   1  10   3 10522.4 931.547  55
  -1 -10   3 10902.4 1030.49  52
   1 -10   3 10977.8 1079.50  52
  -1  10   3 11329.6 1007.22  55
  -1  10   3 11475.3 1016.34  34
   1  10   3 9827.08 965.656  34
  -1  10   4 2120.07 556.617  41
   1  10   4 1472.81 491.333  41
  -1  10   4 2143.19 615.733  55
   1  10   4 2078.24 564.961  55
  -1 -10   4 2342.45 669.896  52
   1 -10   4 1895.19 697.622  52
   1  10   4 2764.74 589.204  34
  -1  10   4 1460.38 428.249  34
  -1  10   5 3316.74 566.077  41
   1  10   5 3274.92 547.908  41
   1  10   5 2573.10 504.276  55
   1 -10   5 2562.00 509.621  52
  -1  10   5 2615.22 559.410  55
  -1 -10   5 3555.50 627.770  52
  -1  10   5 2167.48 463.939  34
   1  10   5 2938.91 549.479  34
   1  10   6 1621.34 355.681  41
  -1  10   6 1009.97 318.654  41
   1  10   6 1709.62 384.464  55
  -1 -10   6 2314.83 380.450  56
   1 -10   6 2020.39 398.101  56
  -1 -10   6 1864.35 451.940  52
  -1  10   6 1052.31 349.428  55
   1 -10   6 796.584 296.601  52
  -1  10   6 1580.65 369.944  34
  -1  10   6 1751.46 312.845  36
   1 -10   6 2018.27 344.851  33
   1  10   6 1345.45 347.071  34
   1  10   7 755.526 224.327  41
  -1  10   7 1079.71 236.261  41
   1  10   7 607.511 254.826  55
  -1 -10   7 1174.50 224.946  56
   1 -10   7 418.631 179.643  56
  -1  10   8 3593.16 327.591  39
  -1  11  -6 4481.11 479.541  44
   1  11  -6 4007.22 422.596  44
  -1  11  -6 3326.43 389.888  21
  -1  11  -6 5208.09 435.659  22
   1  11  -6 4476.75 392.704  22
   1  11  -6 3621.14 383.462  21
   1 -11  -6 4378.40 402.356  37
  -1 -11  -6 4494.20 398.595  37
   1  11  -5 14.9826 362.805  44
  -1  11  -5 533.870 304.775  44
  -1  11  -5 362.706 299.254  22
   1  11  -5 336.285 284.146  21
   1  11  -5 517.957 229.260  22
  -1  11  -5 434.689 151.058  21
   1 -11  -5 289.155 255.338  37
  -1 -11  -5 292.361 274.036  37
  -1 -11  -4 393.020 340.143  37
   1 -11  -4 312.662 330.373  37
  -1  11  -4 527.137 300.390  22
   1  11  -4 453.924 366.712  22
   1  11  -4 515.145 308.427  44
  -1  11  -4 663.140 296.288  44
   1 -11  -4 719.084 260.011  52
   1  11  -3 13230.4 911.937  36
  -1  11  -3 12668.7 940.244  36
  -1  11  -3 11529.5 911.578  40
   1 -11  -3 13810.6 890.085  37
   1  11  -3 11723.8 944.429  40
  -1 -11  -3 12862.8 895.619  37
  -1  11  -3 13220.9 1026.26  22
   1  11  -3 14609.4 1030.90  22
   1 -11  -3 13695.9 875.384  52
  -1 -11  -3 13724.7 827.170  52
  -1 -11  -2 16473.8 1023.88  37
  -1  11  -2 17469.5 1154.48  36
   1  11  -2 16877.9 1152.76  36
   1 -11  -2 17848.7 1060.73  37
   1  11  -2 17477.8 1147.56  40
  -1  11  -2 16301.6 1146.79  40
   1  11  -2 16997.7 1172.80  22
  -1  11  -2 16688.4 1177.90  22
   1 -11  -2 17059.6 1058.89  52
  -1 -11  -2 17234.4 1014.84  52
   1 -11  -1 5077.24 612.760  52
  -1 -11  -1 4710.29 582.955  52
   1  11  -1 4565.62 735.298  36
   1 -11  -1 5385.89 686.971  37
  -1  11  -1 6252.04 815.931  40
   1  11  -1 4241.57 682.710  40
  -1  11  -1 4702.39 624.991  41
  -1 -11  -1 5136.36 685.500  37
   1  11  -1 5867.70 603.073  41
  -1  11  -1 4520.17 709.624  36
   1 -11   0 693.403 409.346  52
  -1 -11   0 563.319 309.305  52
   1  11   0 189.660 331.010  34
   1  11   0 887.833 446.076  36
  -1  11   0 290.914 483.899  36
  -1 -11   0 305.016 379.470  25
   1 -11   0 719.255 355.515  37
   1  11   0 804.903 424.729  40
  -1 -11   0 1210.26 485.916  37
  -1  11   0 635.900 350.093  41
  -1  11   0 777.808 417.035  40
   1  11   0 614.208 447.684  41
  -1 -11   1 4544.47 671.865  52
   1 -11   1 4777.91 680.434  52
   1  11   1 5484.88 752.461  34
  -1  11   1 4902.31 714.054  34
  -1 -11   1 4858.24 600.072  25
   1 -11   1 4162.51 600.636  25
  -1  11   1 4440.14 590.539  41
   1  11   1 5241.75 695.764  40
  -1  11   1 5376.17 708.096  40
   1  11   1 4923.81 732.979  36
  -1  11   1 5041.58 716.343  36
   1  11   1 5575.14 664.701  41
  -1 -11   2 17350.0 1162.81  52
   1 -11   2 16166.9 1153.18  52
   1  11   2 16853.2 1116.92  34
  -1  11   2 16259.6 1130.87  34
  -1 -11   2 14044.4 935.026  25
   1  11   2 17095.1 1085.91  41
  -1  11   2 17579.0 1127.70  36
  -1  11   2 16280.6 1077.03  40
   1  11   2 15235.7 1053.02  40
   1  11   2 16612.0 1126.95  36
  -1  11   2 15489.1 1081.61  41
   1  11   3 12875.2 958.935  41
  -1  11   3 13131.5 923.201  36
  -1  11   3 13443.7 964.369  41
  -1  11   3 11869.5 720.804  39
  -1  11   3 12864.5 880.268  40
   1  11   3 13185.3 945.919  36
   1  11   3 14330.3 914.950  40
   1 -11   3 12131.5 1014.82  52
  -1 -11   3 12912.1 994.973  52
   1  11   3 14599.8 961.468  55
   1  11   3 12345.1 931.814  34
  -1  11   3 13115.9 975.148  34
  -1  11   4 95.3487 158.493  40
   1  11   4 958.676 193.301  39
   1  11   4 370.220 312.422  41
  -1  11   4 272.070 113.727  39
   1  11   4 308.166 194.331  40
  -1  11   4 458.201 325.994  41
   1  11   4 644.371 311.197  55
  -1 -11   4 78.1136 330.756  52
   1 -11   4 658.854 370.172  52
   1  11   4 550.099 387.378  34
  -1  11   4 218.719 285.412  36
   1  11   4 480.135 300.359  36
  -1  11   4 733.777 334.232  34
  -1  11   5 242.613 130.901  39
  -1  11   5 171.292 240.321  41
   1  11   5 649.977 285.109  41
   1 -11   5 374.184 271.030  52
  -1 -11   5 204.107 243.135  52
  -1  11   5 57.6696 222.566  36
   1  11   5 384.346 292.512  34
   1  11   5 402.674 236.287  36
   1 -11   6 3554.78 375.377  56
  -1 -11   6 3719.56 412.738  56
   1  11   6 5219.57 428.415  41
  -1  11   6 4694.86 387.647  39
   1  11   6 4858.52 400.197  39
  -1  11   6 4296.18 390.396  41
   1 -12  -4-417.573 205.243  37
  -1 -12  -4 2.23272 180.781  37
  -1  12  -4 362.296 141.614  22
   1  12  -4-196.237 189.952  22
  -1 -12  -4 111.209 161.809  25
  -1  12  -4-39.4065 209.893  44
   1  12  -4 198.698 153.528  44
  -1 -12  -3 65.0720 202.005  37
   1 -12  -3 283.786 193.703  37
  -1  12  -3 218.979 253.034  22
   1  12  -3-22.0252 276.728  22
   1  12  -3-278.086 144.667  21
  -1 -12  -3-30.7964 207.346  25
   1  12  -3 361.622 203.533  44
  -1  12  -3-46.3889 271.456  44
  -1  12  -2 2099.79 358.368  44
   1  12  -2 1713.81 380.154  44
  -1  12  -2 3488.26 491.139  22
   1  12  -2 3131.24 504.588  22
   1 -12  -2 3116.70 436.003  37
   1  12  -2 2139.63 412.184  40
   1  12  -2 3500.64 440.403  36
  -1  12  -2 3172.82 473.911  40
  -1 -12  -2 2151.85 333.309  52
   1 -12  -2 2761.10 372.578  52
  -1 -12  -2 3048.13 447.987  25
   1 -12  -2 2718.22 415.574  25
  -1 -12  -1 16203.6 844.117  52
   1 -12  -1 15495.9 860.198  52
  -1  12  -1 18325.0 1012.58  36
  -1  12  -1 18083.9 1062.22  40
   1  12  -1 17358.4 999.321  36
   1  12  -1 17645.3 1004.21  40
  -1  12  -1 17312.6 997.659  22
   1  12  -1 17636.7 1002.16  22
  -1  12  -1 17854.7 899.598  32
   1 -12  -1 15180.3 855.371  25
  -1 -12  -1 17427.0 937.415  25
  -1  12   0 5828.71 638.478  36
   1  12   0 6448.93 650.635  36
  -1  12   0 6342.97 664.610  40
   1  12   0 6610.45 647.423  40
   1  12   0 6100.10 644.990  22
  -1  12   0 5349.07 583.299  22
   1 -12   0 5976.64 617.260  52
  -1 -12   0 6002.74 561.779  52
  -1 -12   0 5279.71 539.022  25
   1 -12   0 5040.11 514.323  25
   1  12   1 17367.1 891.758  41
  -1  12   1 18036.6 989.478  40
  -1  12   1 17181.1 934.842  41
  -1  12   1 17669.1 1001.30  36
   1  12   1 17552.4 990.234  40
   1  12   1 17621.1 982.778  36
  -1  12   1 15574.0 897.169  22
   1 -12   1 15830.0 932.513  52
  -1 -12   1 15622.5 916.447  52
  -1  12   2 2908.53 416.131  22
  -1 -12   2 2834.65 427.573  52
   1 -12   2 2087.65 410.344  52
   1  12   2 3170.73 443.460  36
   1  12   2 3457.68 437.173  41
  -1  12   2 3723.75 441.114  40
   1  12   2 3669.08 443.682  40
  -1  12   2 3154.76 461.093  36
  -1  12   2 3554.85 426.301  41
  -1  12   3-237.250 79.0002  22
   1  12   3-543.186 273.592  36
  -1  12   3 51.7562 212.922  36
   1 -12   3 82.1595 238.024  52
  -1 -12   3 252.981 215.739  52
  -1  12   3 517.377 211.877  40
   1  12   3 113.363 94.9934  40
   1  12   3 97.3090 150.702  41
  -1  12   3 729.405 166.204  41
   1  12   4 190.764 138.503  36
   1  12   4-263.641 226.806  41
  -1  12   4-73.0054 97.5773  36
  -1  12   4 317.972 208.645  41
  -1 -12   4 6.39184 191.295  52
   1 -12   4 18.4692 206.664  52
   2   0 -12 729.372 197.786  37
   2   0 -12 962.142 272.247  46
  -2   0 -11 71519.7 1648.04  37
   2   0 -11 77346.0 2014.77  27
  -2   0 -11 71069.7 1879.51  46
   2   0 -11 73234.3 1960.35  46
  -2   0 -11 71082.2 1704.75  21
   2   0 -10 3162.23 570.906  27
  -2   0 -10 2856.62 517.983  27
  -2   0 -10 2363.91 490.434  46
   2   0 -10 2423.67 502.661  46
  -2   0 -10 2452.00 463.505  21
  -2   0  -9 6100.14 730.274  27
   2   0  -9 6605.54 771.082  27
  -2   0  -9 6241.00 722.079  46
  -2   0  -9 6525.38 734.180  20
  -2   0  -9 6883.14 700.524  21
   2   0  -9 7521.71 824.734  20
  -2   0  -8 45053.4 1730.62  27
   2   0  -8 46133.2 1789.09  27
   2   0  -8 49916.9 2097.85   9
  -2   0  -8 48872.6 2028.98   9
   2   0  -8 47818.6 1910.11  13
  -2   0  -8 49180.0 1818.01  21
   2   0  -8 46779.8 1811.10  20
  -2   0  -8 47252.7 1827.67  20
   2   0  -7 17720.5 1124.09  13
   2   0  -7 16812.4 1153.66   9
  -2   0  -7 16708.3 998.767  13
  -2   0  -7 17515.3 1137.36   9
   2   0  -6 8451.38 704.455  13
  -2   0  -6 5900.01 571.958  13
   2   0  -6 6525.77 689.737   9
  -2   0  -6 7260.56 687.135   9
  -2   0  -5 39435.0 1337.34   9
   2   0  -5 38761.2 1346.98   9
   2   0  -5 36785.7 1246.71  10
   2   0  -4 22229.8 866.386  10
   2   0  -4 22107.7 891.844   9
  -2   0  -4 21166.8 867.509   9
  -2   0  -3 67122.6 1278.20   9
   2   0  -3 65684.3 1269.58  10
   2   0  -3 68447.8 1314.51   9
  -2   0  -2 250124. 1631.40  10
   2   0  -2 240192. 1985.73  10
   2   0  -1 524837. 1800.93  16
  -2   0   0 4023.28 112.357   3
  -2   0   0 2130.11 102.656   1
  -2   0   1 518910. 1933.48   4
   2   0   1 525816. 2157.39   4
   2   0   2 254328. 2065.13   4
  -2   0   2 258000. 1971.78   4
   2   0   2 260241. 2009.86   7
   2   0   3 64415.7 1307.34   4
  -2   0   3 67215.1 1279.15   4
   2   0   3 64742.7 1236.89   7
   2   0   4 20345.0 886.640   4
   2   0   4 21691.9 548.962  15
  -2   0   5 37022.6 1317.34   4
   2   0   5 35852.4 1339.61   4
  -2   0   6 6993.17 738.648   4
   2   0   6 7080.45 707.604   4
   2   0   7 16972.5 1174.74   4
  -2   0   7 17268.2 1145.15   4
   2   0   8 48554.5 2116.77   4
  -2   0   8 39902.7 1909.10   4
  -2   0   8 41803.2 1724.74  56
   2   0   8 51014.0 1820.61  35
  -2   0   8 48404.0 1745.05  35
  -2   0   8 48403.4 1679.69  26
   2   0   8 49232.8 1768.33  26
  -2   0   8 43880.4 1523.50  49
  -2   0   8 46921.4 1764.59  45
   2   0   8 45262.9 1750.10  45
   2   0   8 46472.3 1657.55  49
  -2   0   9 7074.44 706.653  56
   2   0   9 6060.14 579.969  49
  -2   0   9 6958.50 733.618  45
   2   0   9 6158.43 711.140  45
  -2   0   9 6182.93 680.793  26
   2   0   9 7289.45 737.194  26
  -2   0   9 6284.78 706.602  35
   2   0   9 6353.72 689.790  35
   2   0  10 3258.86 552.134  45
  -2   0  10 3278.75 525.208  45
   2   0  10 2900.38 486.258  26
  -2   0  10 2351.25 454.643  26
   2   0  10 2484.18 519.767  35
  -2   0  10 3048.91 541.097  35
  -2   0  11 79074.6 1968.68  45
   2   0  11 75268.7 1893.62  45
   2   0  11 74880.8 1870.90  26
  -2   0  11 75395.8 1801.75  26
   2   0  11 74288.8 1928.45  35
  -2   0  11 73884.3 1902.56  35
   2   0  12 928.487 205.631  45
  -2   0  12 902.682 251.232  35
   2   0  12 1005.81 279.135  35
  -2   0  12 803.422 201.902  26
   2   0  12 826.063 231.870  26
   2  -1 -12 15555.7 647.491  37
  -2  -1 -12 16118.5 648.013  19
   2   1 -12 17245.8 790.683  46
  -2   1 -12 16670.4 725.439  46
   2  -1 -11 828.942 315.319  37
  -2  -1 -11 1239.51 291.632  37
  -2   1 -11 679.289 409.844  27
   2   1 -11 1190.35 474.204  27
  -2  -1 -11 550.309 373.359  46
   2   1 -11 1022.67 379.676  46
   2  -1 -11 796.247 426.777  46
  -2   1 -11 927.914 388.049  46
  -2   1 -11 1274.55 313.891  21
   2  -1 -10 9823.37 860.351  27
   2   1 -10 9402.47 902.687  27
  -2  -1 -10 9193.98 858.362  27
  -2   1 -10 9900.23 887.492  27
   2  -1 -10 9487.90 865.850  46
  -2  -1 -10 9330.49 819.022  46
  -2   1 -10 9066.72 795.036  46
   2   1 -10 9166.91 869.621  46
  -2   1 -10 9291.80 842.834  21
  -2  -1 -10 9699.64 758.457  21
   2   1 -10 9585.49 856.508  20
   2   1 -10 9988.82 807.323  21
  -2   1  -9 4911.88 696.700  27
   2   1  -9 5753.24 732.706  27
  -2  -1  -9 5430.74 667.689  27
   2  -1  -9 5027.59 635.733  27
  -2  -1  -9 5175.52 666.480  46
   2  -1  -9 5052.30 631.155  46
  -2   1  -9 4961.11 638.986  21
   2   1  -9 4124.50 559.596  21
  -2   1  -9 5628.02 724.062  20
   2   1  -9 5205.76 738.508  20
  -2  -1  -9 5790.71 579.260  21
   2  -1  -8 2202.69 465.638  46
  -2  -1  -8 2096.83 454.720  46
  -2   1  -8 1011.13 324.320  44
  -2   1  -8 1763.51 430.594  27
   2  -1  -8 2124.89 437.700  27
  -2  -1  -8 1806.50 353.539  27
   2   1  -8 1544.62 458.069  13
  -2   1  -8 1072.32 419.202   9
  -2   1  -8 1363.46 306.211  13
   2  -1  -8 2001.95 526.488   9
   2   1  -8 1297.46 451.884   9
  -2  -1  -8 1913.01 488.268   9
   2  -1  -8 2110.48 478.316  13
   2   1  -8 2449.67 489.281  20
   2   1  -8 719.701 284.210  21
  -2   1  -8 2516.72 480.859  20
  -2   1  -8 1164.18 421.862  21
  -2  -1  -8 2379.07 369.668  21
   2  -1  -8 2039.58 412.595  20
  -2  -1  -7 7151.50 606.501  13
   2  -1  -7 6525.44 683.586  13
   2   1  -7 7646.43 806.131  13
  -2  -1  -7 6424.78 701.330   9
   2  -1  -7 6929.55 753.289   9
   2   1  -7 6236.18 761.992   9
  -2   1  -7 7709.60 816.306   9
  -2   1  -7 7765.35 736.526  13
  -2   1  -6 38105.1 1532.05   9
   2   1  -6 37223.5 1412.25  10
   2   1  -6 39355.1 1585.42   9
   2  -1  -6 38262.6 1471.43   9
   2  -1  -6 40320.0 1432.80  13
  -2  -1  -6 38798.5 1465.56   9
  -2  -1  -6 40901.5 1315.94  13
   2  -1  -5 2465.74 407.674  13
  -2   1  -5 2780.06 443.360   9
  -2  -1  -5 2737.08 415.587   9
  -2   1  -5 3185.20 351.181  10
   2   1  -5 2975.36 408.479  10
   2  -1  -5 2885.37 432.707   9
   2   1  -5 2530.58 426.824   9
  -2  -1  -5 3025.95 360.252  13
   2  -1  -4 5257.84 462.388  13
  -2  -1  -4 4184.55 428.867   9
  -2   1  -4 4718.34 454.826   9
   2   1  -4 5247.55 463.246  10
   2   1  -4 4346.76 478.831   9
  -2   1  -4 4525.30 370.364  10
  -2  -1  -4 4769.47 373.007  13
   2  -1  -4 3978.68 417.826   9
   2   1  -4 4765.95 486.076  16
   2   1  -3 172420. 2090.19  16
  -2   1  -3 174052. 2212.11  16
   2  -1  -3 172808. 2022.42   9
   2  -1  -3 187365. 2067.63  13
  -2  -1  -3 171262. 1725.85  13
  -2   1  -3 178763. 2161.95   9
   2   1  -3 190485. 2260.13   9
  -2   1  -3 173949. 1771.44  10
  -2  -1  -3 178976. 2045.85   9
   2  -1  -2 99346.1 1269.92  13
   2  -1  -2 97097.7 1225.17   9
  -2  -1  -2 102103. 1068.82  13
   2   1  -2 100152. 1299.53  16
   2   1  -1 6536.43 213.165  14
  -2  -1  -1 6557.30 203.815  13
   2   1  -1 6294.72 205.626  15
  -2   1  -1 6235.65 246.159   9
   2   1  -1 5853.30 244.089  16
   2  -1  -1 6237.55 224.902   9
   2  -1   1 6409.18 261.542   4
  -2  -1   1 5712.95 230.261   2
  -2  -1   1 6353.16 227.041   5
  -2   1   1 6577.30 226.158   6
  -2   1   1 6475.99 266.401   4
  -2  -1   1 5983.34 215.969   4
   2   1   1 6500.37 284.553   4
  -2  -1   1 6229.01 227.633   1
   2   1   1 6211.97 280.846  15
   2   1   1 6358.09 271.354   7
  -2   1   1 6365.52 131.452   8
   2  -1   1 6766.49 215.414  12
   2  -1   2 97996.5 1288.87   4
  -2  -1   2 93790.6 1033.29   5
   2   1   2 101573. 1402.70   4
  -2   1   2 97860.4 1355.87   4
  -2  -1   2 97235.3 1191.15   4
   2  -1   2 102009. 1224.87   7
   2   1   2 98836.1 1206.99  15
  -2  -1   3 175077. 1988.91   4
   2  -1   3 172442. 2086.68   4
  -2   1   3 174308. 2209.17   4
   2   1   3 177845. 2250.84   4
   2  -1   3 178080. 1977.32   7
  -2  -1   4 3761.52 403.330   4
   2   1   4 4538.38 493.525   4
  -2   1   4 4332.35 476.763   4
   2  -1   4 5025.46 476.282   4
   2   1   4 4573.10 330.818  15
   2  -1   4 4278.83 398.905   7
   2  -1   5 2648.42 430.294   4
  -2  -1   5 3303.56 468.861   4
   2   1   5 2861.40 470.871   4
  -2   1   5 2915.37 474.894   4
  -2  -1   6 36636.8 1453.64   4
   2  -1   6 37594.1 1485.67   4
  -2   1   6 40649.2 1645.60   4
   2   1   6 37806.0 1597.09   4
  -2   1   7 5266.76 715.365   4
   2   1   7 6816.35 777.876   4
   2  -1   7 6936.22 769.241   4
  -2  -1   7 7002.42 771.017   4
  -2  -1   8 1170.74 498.093   4
   2  -1   8 1419.08 445.837   4
  -2   1   8 1392.89 387.313   4
   2   1   8 876.440 442.857   4
  -2   1   8 1325.55 405.810  56
  -2  -1   8 2384.42 443.724  56
   2  -1   8 826.594 337.416  33
   2  -1   8 1812.98 407.923  35
   2  -1   8 1544.96 477.146  31
  -2   1   8 2181.02 446.340  35
  -2  -1   8 1541.91 319.009  35
   2   1   8 1963.98 365.817  35
   2   1   8 1581.71 376.420  26
  -2   1   8 2051.89 427.870  24
  -2  -1   8 2144.50 460.091  26
  -2   1   8 1870.14 404.844  26
   2   1   8 1934.90 372.406  24
   2  -1   8 1615.55 380.705  26
  -2  -1   8 888.797 395.206  45
   2   1   8 1848.25 416.581  45
  -2   1   8 1489.74 327.199  49
  -2   1   8 1310.64 422.706  45
   2  -1   8 1938.02 466.842  45
   2   1   8 1447.01 334.965  49
  -2  -1   9 2966.75 612.515  56
  -2   1   9 6045.78 632.560  56
  -2  -1   9 4566.09 642.464  45
  -2   1   9 5325.91 609.716  45
   2   1   9 5720.01 682.845  45
   2  -1   9 4518.61 683.164  45
   2   1   9 5318.03 631.200  49
   2   1   9 5786.12 614.159  24
  -2  -1   9 5561.29 593.956  26
   2   1   9 4959.62 659.845  26
   2  -1   9 4792.54 575.921  26
  -2   1   9 4980.35 584.050  24
  -2   1   9 5801.33 629.998  26
  -2  -1   9 5327.08 676.975  35
   2  -1   9 4631.22 678.140  35
  -2   1   9 4267.65 545.459  35
   2   1   9 5435.09 675.570  35
  -2   1  10 10087.3 813.611  45
   2   1  10 10766.6 812.515  45
  -2  -1  10 8909.36 853.525  45
   2  -1  10 10517.5 925.742  45
  -2  -1  10 9057.67 730.246  26
   2   1  10 9813.34 839.845  26
   2   1  10 10457.2 796.451  24
  -2   1  10 9296.37 798.486  26
   2  -1  10 10321.5 800.311  26
  -2   1  10 8129.45 754.490  35
   2  -1  10 10558.8 895.030  35
   2   1  10 8686.69 754.322  35
  -2  -1  10 9453.55 852.218  35
  -2  -1  11 648.023 300.818  45
   2   1  11 514.857 240.884  45
   2  -1  11 1071.94 312.782  45
  -2   1  11 753.488 223.560  45
  -2  -1  11 620.398 287.579  26
   2   1  11 1083.55 368.565  26
   2  -1  11 777.710 273.114  26
  -2   1  11 613.245 278.859  26
   2   1  11 549.535 287.463  35
  -2  -1  11 1092.65 417.724  35
   2  -1  11 1032.39 391.040  35
  -2   1  11 801.266 325.672  35
  -2  -1  12 17956.7 803.929  45
   2  -1  12 17287.1 762.594  45
  -2   1  12 16806.2 704.575  35
  -2  -1  12 19058.5 825.659  35
   2  -1  12 18065.1 816.682  35
   2   1  12 18721.2 716.810  35
  -2   1  12 17389.6 730.954  26
   2  -1  12 15049.0 609.580  26
   2   1  12 17689.9 749.762  26
   2  -2 -12 4949.00 374.297  37
  -2  -2 -12 4766.57 340.962  19
  -2   2 -12 4250.91 362.138  21
   2   2 -12 6138.63 523.801  27
  -2   2 -12 5541.28 435.483  46
   2   2 -12 5195.70 464.792  46
  -2  -2 -11 10536.2 648.828  37
   2  -2 -11 9718.07 720.288  37
   2   2 -11 8793.60 596.649  21
  -2   2 -11 10585.9 747.130  21
   2   2 -11 11349.7 853.464  27
  -2   2 -11 9998.25 782.415  27
  -2   2 -11 9715.59 729.071  46
   2  -2 -11 9686.52 743.521  46
   2   2 -11 9802.46 787.730  46
  -2  -2 -10 6542.35 629.344  37
   2  -2 -10 7737.12 749.740  37
  -2   2 -10 7981.15 801.419  27
   2   2 -10 7001.87 793.202  27
  -2  -2 -10 6928.29 724.955  46
  -2   2 -10 6976.09 732.861  46
   2  -2 -10 6002.68 747.080  46
   2   2 -10 8058.48 780.197  21
  -2   2 -10 6256.41 735.996  21
   2   2 -10 6960.55 825.742  20
  -2   2 -10 7277.96 810.959  20
   2  -2  -9 6504.30 726.985  27
  -2  -2  -9 6062.60 734.882  27
  -2   2  -9 6062.53 762.328  27
  -2  -2  -9 5843.00 706.690  46
   2  -2  -9 4713.06 658.781  46
  -2   2  -9 5467.99 702.034  44
   2   2  -9 5298.04 722.257  21
  -2   2  -9 4870.30 736.515  20
  -2   2  -9 5412.67 696.568  21
   2   2  -9 5987.81 715.312  20
  -2  -2  -9 4202.77 538.900  21
  -2  -2  -8 18857.4 1119.67  46
   2  -2  -8 21251.2 1177.62  46
  -2   2  -8 19669.5 1271.62  44
  -2  -2  -8 21676.4 1181.74  27
   2  -2  -8 19154.5 1081.81  27
   2  -2  -8 20244.6 1199.83  13
   2   2  -8 17718.0 1348.65   9
  -2  -2  -8 22011.4 1364.81   9
   2  -2  -8 21216.5 1340.84   9
  -2   2  -8 21100.8 1447.27   9
   2   2  -8 19298.2 1349.70  13
  -2   2  -8 19844.6 1260.22  13
   2   2  -8 19199.6 1273.15  20
  -2   2  -8 19542.4 1267.13  20
  -2  -2  -8 19351.8 1059.63  21
  -2   2  -8 21387.1 1329.38  21
   2   2  -8 20319.8 1253.00  21
   2  -2  -7 37451.8 1493.32  13
  -2   2  -7 35183.2 1689.68   9
  -2  -2  -7 38936.0 1393.07  13
  -2  -2  -7 35360.5 1581.33   9
   2  -2  -7 37632.1 1618.91   9
   2   2  -7 38333.1 1592.89  10
   2   2  -7 36855.0 1777.62   9
  -2  -2  -6 11038.8 716.438  13
   2   2  -6 10614.7 904.029   9
  -2   2  -6 12151.5 932.860   9
   2  -2  -6 12982.5 836.497  13
  -2  -2  -6 12342.8 859.531   9
   2  -2  -6 12348.2 859.618   9
   2   2  -6 10654.1 794.526  10
  -2   2  -6 12244.7 752.374  10
   2   2  -5 90481.6 2023.21  10
  -2  -2  -5 94356.1 1744.37  13
   2   2  -5 94711.2 2247.27   9
  -2   2  -5 91017.4 2158.02   9
   2  -2  -5 90994.9 1907.39  13
  -2   2  -5 93979.8 1818.03  10
   2  -2  -5 99808.0 2054.03   9
  -2  -2  -5 98233.5 2047.00   9
   2   2  -5 86622.3 2154.94  16
  -2   2  -5 97984.9 2330.42  16
   2  -2  -4 16492.1 749.605   9
  -2  -2  -4 16428.6 761.124   9
  -2   2  -4 16858.0 707.025  10
   2   2  -4 15868.9 849.134   9
  -2  -2  -4 17286.2 673.962  13
  -2   2  -4 15895.8 825.401   9
   2  -2  -4 16004.1 746.139  13
   2   2  -4 15519.5 830.731  16
  -2   2  -4 15967.4 868.286  16
  -2  -2  -3 48555.8 957.275  13
   2   2  -3 51251.3 1254.61   9
   2  -2  -3 52335.8 1124.63  13
  -2   2  -3 50940.5 1222.79   9
  -2  -2  -3 51162.0 1116.94   9
   2  -2  -3 51649.1 1103.13   9
  -2   2  -3 51422.1 1290.04  16
   2   2  -2 229946. 2202.59  16
   2   2  -2 232424. 2189.11   9
  -2   2  -2 223501. 2093.46   9
   2  -2  -2 225786. 2020.29  13
  -2  -2  -2 218589. 1727.64  13
   2  -2  -2 226654. 1881.42   9
  -2   2  -2 217761. 2231.26  16
   2  -2  -1 34577.3 623.585  17
   2   2  -1 34658.8 674.816  14
  -2  -2  -1 32778.4 628.228  13
  -2   2  -1 33671.3 739.689  16
   2   2  -1 32905.2 594.544   4
  -2  -2  -1 35170.3 518.622   3
  -2  -2   0 28381.5 614.908  13
  -2   2   0 27596.2 583.232   4
   2   2   0 26789.3 562.126   6
  -2  -2   0 29408.9 676.144   1
   2  -2   0 27441.1 545.596   2
  -2  -2   0 26985.8 566.860   2
  -2  -2   0 27690.1 395.704   3
   2   2   0 27528.3 524.700   4
  -2  -2   1 34777.5 586.193  18
  -2   2   1 33282.0 564.756   8
   2  -2   1 34316.2 701.659  11
   2  -2   1 34280.9 645.480   2
   2   2   1 34419.3 729.532   4
  -2   2   1 33918.0 670.454   6
  -2  -2   1 32516.6 636.221   2
  -2   2   1 32650.3 704.119   4
  -2  -2   1 33444.5 633.772   5
  -2  -2   1 34364.1 658.832   1
   2  -2   2 231424. 2251.83  18
   2  -2   2 215820. 1789.36   7
   2   2   2 221605. 2214.05  15
   2  -2   2 221815. 2011.74   4
   2   2   2 228017. 2315.31   4
  -2  -2   2 223524. 1905.49   2
  -2  -2   2 243799. 1687.93   1
  -2  -2   2 231039. 1565.14   5
  -2  -2   2 229978. 1857.75   4
   2  -2   2 233410. 1944.24   2
  -2   2   2 224543. 2266.83   4
  -2   2   2 238167. 1944.54   6
   2  -2   3 50843.7 1279.54  18
   2   2   3 48967.9 1290.94   4
  -2  -2   3 49781.4 1060.21   4
   2  -2   3 50265.4 1127.36   4
  -2   2   3 49409.7 1284.18   4
  -2  -2   3 50816.7 820.112   5
   2   2   3 51443.2 1140.75  15
   2  -2   3 51420.1 1056.18   7
  -2  -2   4 16915.5 556.175   5
  -2   2   4 15097.4 827.164   4
   2  -2   4 15157.3 732.394   4
   2   2   4 16530.9 892.094   4
  -2  -2   4 15835.4 729.101   4
   2  -2   4 16576.8 705.661   7
   2  -2   5 91120.7 1996.31   4
  -2  -2   5 91541.3 1918.51   4
  -2   2   5 92517.7 2269.88   4
   2   2   5 87741.9 2272.90   4
  -2   2   6 11674.5 988.456   4
   2  -2   6 11702.1 862.173   4
   2   2   6 11318.1 955.273   4
  -2  -2   6 11307.5 811.892   4
   2   2   7 36375.8 1802.62   4
   2  -2   7 36672.7 1563.02   4
  -2   2   7 35268.2 1777.38   4
  -2  -2   7 36319.2 1504.49   4
  -2  -2   8 16870.2 1144.64   4
  -2   2   8 18651.3 1429.43   4
   2   2   8 19720.6 1468.18   4
   2  -2   8 21877.2 1310.60   4
  -2   2   8 21499.9 1170.77  56
  -2  -2   8 18866.2 1256.39  56
   2  -2   8 19993.8 1299.95  33
   2  -2   8 22106.8 1291.45  35
  -2  -2   8 21531.0 1236.59  35
  -2  -2   8 20568.3 1290.01  33
   2  -2   8 21231.8 1218.88  31
   2   2   8 20385.2 1077.78  35
  -2   2   8 19012.2 1068.23  35
   2  -2   8 19771.7 1061.40  26
   2   2   8 20050.9 1148.08  26
   2   2   8 19291.0 1126.25  24
  -2   2   8 18614.7 1051.29  24
  -2   2   8 20582.8 1119.68  26
  -2   2   8 20115.5 1116.53  45
   2  -2   8 20509.1 1282.27  45
   2   2   8 20022.4 1073.20  45
  -2  -2   8 19184.0 1205.74  45
   2   2   8 21092.9 1187.58  49
  -2  -2   9 6155.07 691.475  56
  -2   2   9 6549.85 685.510  56
   2   2   9 5618.78 584.336  35
   2  -2   9 6507.88 790.583  33
  -2   2   9 5054.11 604.067  35
   2  -2   9 5153.21 714.540  35
  -2  -2   9 5424.69 661.578  35
   2   2   9 5583.55 653.424  24
  -2  -2   9 5363.88 545.851  26
   2  -2   9 6289.01 621.276  26
  -2   2   9 6925.35 717.063  24
   2   2   9 5323.66 676.719  26
  -2   2   9 5580.08 643.565  26
   2   2   9 6102.51 693.605  49
  -2  -2   9 5478.34 702.734  45
   2  -2   9 4303.03 683.853  45
   2   2   9 6581.26 614.562  45
  -2   2   9 6573.21 664.736  45
  -2  -2  10 6774.01 658.694  56
  -2  -2  10 7584.16 810.123  45
   2  -2  10 6070.72 759.550  45
   2   2  10 7896.19 658.307  45
  -2   2  10 9049.29 722.651  45
  -2   2  10 7509.17 645.789  24
   2   2  10 6865.70 630.578  24
   2  -2  10 6978.48 630.200  26
  -2  -2  10 6951.60 588.038  26
  -2   2  10 7575.48 734.742  26
   2   2  10 7214.45 740.827  26
   2  -2  10 7762.01 786.101  35
  -2  -2  10 6656.66 767.689  35
  -2   2  10 8092.54 708.599  35
   2   2  10 6682.69 638.243  35
   2  -2  11 10400.0 818.280  45
  -2  -2  11 11544.8 836.848  45
   2   2  11 10596.7 686.396  35
   2  -2  11 9815.50 800.245  35
  -2  -2  11 10846.1 800.731  35
  -2   2  11 10826.5 687.511  35
  -2   2  11 11095.8 769.493  26
   2  -2  11 10741.2 619.666  26
   2   2  11 10513.0 770.058  26
  -2  -2  12 6026.68 489.228  45
   2  -2  12 5853.04 466.879  45
   2   2  12 6067.82 422.204  42
  -2   2  12 5212.28 353.543  42
  -2   2  12 5157.98 349.862  35
  -2  -2  12 5468.56 468.357  35
   2  -2  12 5165.31 480.483  35
   2   2  12 5852.00 470.825  26
  -2   2  12 5887.77 456.391  26
   2  -3 -12 1388.62 204.626  37
  -2   3 -12 1599.09 185.766  21
   2   3 -12 1784.37 266.233  27
   2   3 -12 1373.07 249.561  46
  -2   3 -12 1384.84 192.074  46
   2  -3 -11 528.183 277.296  37
  -2  -3 -11 504.581 239.024  37
  -2   3 -11 590.778 272.715  21
   2   3 -11 462.224 314.597  20
  -2  -3 -11 690.542 180.609  19
   2   3 -11 893.806 229.140  21
   2   3 -11 722.022 378.155  27
  -2   3 -11 697.212 356.495  27
  -2   3 -11 921.694 284.782  46
   2   3 -11 631.037 328.572  46
   2  -3 -10 26870.3 1274.03  37
  -2  -3 -10 27278.4 1196.09  37
  -2   3 -10 24211.9 1338.03  21
   2   3 -10 24568.1 1378.37  20
  -2   3 -10 26818.8 1421.49  20
   2   3 -10 25389.5 1325.43  21
  -2   3 -10 24703.5 1300.84  27
   2   3 -10 22875.4 1306.97  27
   2  -3 -10 25811.7 1262.21  46
  -2   3 -10 25803.8 1300.23  44
   2  -3  -9 14912.6 1041.36  37
  -2  -3  -9 14360.4 933.085  37
  -2   3  -9 13404.0 1102.15  20
   2   3  -9 12689.7 1083.02  20
  -2   3  -9 13236.5 1136.08  21
   2   3  -9 15315.2 1103.62  21
  -2   3  -9 13834.6 1087.47  27
  -2   3  -9 15262.4 1107.80  44
  -2  -3  -9 15162.4 1020.87  46
   2  -3  -9 14648.6 1039.53  46
  -2  -3  -8 13770.4 951.318  37
  -2   3  -8 14029.1 1119.05  21
  -2   3  -8 12944.0 1061.27  20
  -2   3  -8 15422.8 1086.68  22
   2   3  -8 13067.2 1052.29  21
   2   3  -8 14257.0 1071.35  44
   2  -3  -8 14638.8 1002.19  46
  -2  -3  -8 13400.3 948.344  46
  -2   3  -8 13926.0 1145.41  44
   2  -3  -8 12260.7 967.184  13
   2   3  -8 14836.3 1250.12   9
  -2   3  -8 14580.8 1209.38   9
   2  -3  -7 5128.90 523.908  27
   2  -3  -7 5792.72 629.269  46
  -2  -3  -7 5351.03 561.072  46
  -2   3  -7 6198.31 705.702  44
   2   3  -7 5357.85 641.851  21
  -2   3  -7 5819.19 720.165  21
   2  -3  -7 4968.58 589.690  13
  -2   3  -7 5691.17 794.468   9
   2   3  -7 4872.98 593.772  10
   2   3  -7 5546.12 759.515   9
  -2  -3  -7 5161.83 665.307   1
  -2  -3  -7 5229.06 576.963  37
   2  -3  -6 43933.0 1502.02  13
   2  -3  -6 43862.6 1556.07   9
   2   3  -6 43243.3 1813.10   9
  -2  -3  -6 43701.0 1364.18  13
   2   3  -6 42557.3 1595.56  10
  -2   3  -6 40762.3 1717.13   9
   2   3  -6 40129.1 1778.61  16
  -2  -3  -5 8678.66 581.802  13
   2  -3  -5 8656.84 657.283   9
   2   3  -5 9537.26 795.049   9
   2  -3  -5 8295.49 618.457  13
  -2   3  -5 9307.97 635.227  10
  -2   3  -5 8909.71 740.030   9
   2   3  -5 8576.61 774.586  16
  -2   3  -5 7982.49 754.034  16
   2  -3  -4 4386.87 432.573   9
  -2  -3  -4 5571.72 423.619  13
  -2   3  -4 4631.63 521.889   9
   2  -3  -4 4514.16 450.039  13
   2   3  -4 4486.17 532.205   9
   2   3  -4 4308.41 528.053  16
   2  -3  -4 4974.75 339.406  17
  -2   3  -4 5059.10 585.024  16
  -2   3  -3 73277.8 1560.09   9
   2   3  -3 73045.4 1600.01   9
   2  -3  -3 76642.0 1462.11  13
  -2  -3  -3 75695.1 1316.24  13
   2  -3  -3 73801.9 1117.19  17
   2   3  -3 73293.7 1628.43  16
  -2   3  -3 72318.6 1655.58  16
   2  -3  -2 190899. 1723.05  17
  -2   3  -2 206530. 2408.24  16
   2   3  -2 208578. 2368.68  16
   2   3  -2 206262. 2221.85  14
  -2  -3  -2 199808. 1979.71  13
   2  -3  -2 212124. 2200.07  13
  -2   3  -2 202146. 2183.32   9
  -2  -3  -2 195887. 1571.30   3
   2   3  -2 209364. 1990.10   4
   2  -3  -1 5152.19 364.316  13
  -2   3  -1 4243.07 365.687  14
   2   3  -1 5030.24 398.316   8
  -2  -3  -1 4816.49 333.040  13
   2   3  -1 4559.25 338.852  14
  -2   3  -1 5251.13 375.092  16
  -2   3  -1 4694.00 338.097   4
  -2  -3  -1 4777.10 201.940   3
   2   3  -1 5258.19 317.764   4
   2   3   0 26910.4 784.251   8
  -2   3   0 25697.1 763.036  14
   2  -3   0 26614.8 767.982  13
   2   3   0 26250.3 655.792   4
  -2   3   0 26868.1 704.429   4
   2   3   0 25985.8 697.337   6
  -2  -3   0 28219.1 811.659   1
  -2  -3   0 26313.3 699.636   2
   2  -3   0 28058.0 702.172   2
  -2   3   1 5052.78 321.183   8
   2  -3   1 5022.98 333.366  11
   2   3   1 4774.78 351.257   6
  -2  -3   1 5858.61 361.050   2
   2   3   1 4380.28 338.168   4
   2  -3   1 5135.08 354.842   2
  -2   3   1 4889.60 336.922   6
  -2   3   1 4420.05 339.159   4
  -2  -3   1 5550.82 357.089   1
  -2  -3   2 203526. 2057.16  18
   2  -3   2 205287. 2322.66  18
   2  -3   2 203105. 1812.40   7
  -2   3   2 201241. 1674.34   8
   2   3   2 193997. 2387.56   4
  -2   3   2 198808. 2399.46   4
  -2  -3   2 205965. 2064.11   2
  -2  -3   2 212047. 1845.74   1
   2  -3   2 203660. 2031.14   2
  -2   3   2 198823. 2085.99   6
   2  -3   2 206300. 1385.05   1
   2  -3   3 75600.0 1652.50  18
   2   3   3 73742.8 1718.02   4
   2  -3   3 74114.6 1387.47   2
  -2   3   3 77995.1 1421.36   6
  -2  -3   3 72788.6 1007.72   5
  -2   3   3 71589.4 1694.45   4
  -2  -3   3 70774.0 1355.58   2
  -2   3   3 78667.7 975.669   8
   2  -3   3 76678.9 1262.41   7
  -2   3   4 4611.20 425.721   6
  -2   3   4 4591.11 549.628   4
   2  -3   4 4918.07 501.500   4
   2   3   4 4616.74 566.371   4
   2  -3   4 4911.31 502.555   2
  -2  -3   4 5178.96 483.832   2
   2  -3   4 5443.00 409.257   7
  -2  -3   5 8291.78 635.515   2
   2  -3   5 8762.91 659.612   4
  -2   3   5 10780.2 658.693   6
   2  -3   5 7554.01 618.138   2
  -2  -3   5 8465.20 636.273   4
  -2   3   5 9054.85 826.486   4
   2   3   5 8386.80 781.870   4
   2  -3   6 42353.9 1489.27   2
  -2  -3   6 44816.1 1519.25   4
  -2   3   6 43435.3 1845.79   4
   2  -3   6 44145.3 1568.55   4
  -2  -3   6 43251.1 1489.65   2
   2   3   6 41125.6 1834.49   4
  -2   3   7 5939.23 766.702   4
   2  -3   7 4710.59 602.710   2
   2   3   7 6059.67 820.014   4
  -2  -3   7 4261.66 612.762   4
   2  -3   7 5792.94 665.147   4
  -2  -3   7 5160.45 644.901   2
   2   3   7 5288.02 614.137  49
  -2  -3   7 5277.35 690.990  45
   2  -3   7 6503.91 734.510  45
  -2  -3   7 4548.64 668.810  56
   2  -3   7 5546.59 619.417  50
  -2  -3   7 4485.36 631.873  33
   2  -3   7 6080.08 683.947  35
   2  -3   7 6109.74 707.063  33
  -2  -3   7 5871.62 663.516  35
  -2   3   7 5774.85 578.268  24
   2   3   7 5684.25 578.366  26
  -2   3   7 6015.54 588.622  26
   2   3   7 5059.10 597.717  24
  -2  -3   8 14220.4 1013.79   2
   2   3   8 13315.1 1243.12   4
   2  -3   8 13106.1 985.648   2
  -2   3   8 13295.9 1227.85   4
  -2   3   8 14437.8 1022.49  56
  -2  -3   8 15463.6 1155.54  56
   2   3   8 13251.6 937.767  38
  -2   3   8 15417.2 920.076  35
  -2  -3   8 14483.8 1035.88  35
   2  -3   8 13383.0 1092.29  33
  -2  -3   8 13513.8 1104.68  33
   2  -3   8 13901.8 1035.10  35
   2   3   8 14364.0 975.979  26
   2   3   8 15506.8 1055.67  24
  -2   3   8 14448.9 962.529  26
  -2   3   8 14783.7 962.448  24
  -2  -3   8 14512.0 1110.12  45
  -2   3   8 14566.2 946.656  45
   2  -3   8 14660.7 1151.84  45
   2   3   8 14637.5 989.381  49
  -2   3   9 11954.0 928.404  56
  -2  -3   9 15533.2 1112.63  56
  -2  -3   9 14551.1 1031.23  35
   2  -3   9 14594.7 1135.72  33
   2   3   9 16397.2 918.215  35
   2  -3   9 14811.6 1102.92  35
  -2   3   9 15445.8 921.473  35
   2   3   9 15989.2 1056.05  24
  -2   3   9 14823.5 977.079  26
  -2   3   9 15215.0 997.696  24
   2   3   9 13518.1 990.052  26
  -2  -3   9 13700.7 1110.05  45
   2  -3   9 12619.7 1073.46  45
  -2  -3  10 25668.8 1279.17  56
   2  -3  10 25231.6 1365.12  45
  -2  -3  10 26340.3 1394.73  45
  -2   3  10 25868.8 1172.70  24
   2   3  10 25989.4 1222.78  24
   2   3  10 25662.7 1229.73  26
  -2   3  10 26173.1 1234.41  26
   2   3  10 26472.7 1064.90  35
  -2  -3  10 23986.6 1259.83  35
  -2   3  10 27440.1 1121.62  35
   2  -3  10 23622.3 1268.36  35
   2  -3  11 880.008 355.408  45
  -2  -3  11 790.973 320.636  45
  -2   3  11 605.220 164.254  35
   2  -3  11 1036.30 351.215  35
  -2  -3  11 687.853 316.494  35
   2   3  11 601.724 345.565  26
  -2   3  11 737.075 316.113  26
   2  -3  12 1469.41 273.651  45
  -2  -3  12 2193.87 300.970  45
   2  -3  12 1285.68 268.564  35
  -2  -3  12 1949.55 258.980  35
  -2   3  12 1319.36 212.817  42
   2   3  12 1503.47 229.971  42
  -2   3  12 1517.93 268.003  26
   2   3  12 1235.89 258.571  26
   2   4 -12 1677.17 220.589  27
   2   4 -12 1439.28 202.540  46
   2  -4 -11 590.034 261.398  37
  -2  -4 -11 636.171 221.581  37
   2   4 -11 280.492 341.070  20
   2   4 -11 531.541 214.490  21
  -2   4 -11 162.957 276.874  21
   2   4 -11 436.818 335.013  27
  -2   4 -11 240.270 263.762  27
   2   4 -11 315.090 309.399  46
  -2   4 -11 114.247 182.002  46
   2  -4 -10 320.660 298.525  37
  -2  -4 -10 225.616 247.546  37
   2   4 -10 643.019 469.438  20
   2   4 -10-28.4651 398.948  21
  -2   4 -10 344.599 311.267  21
  -2  -4 -10 33.1155 199.613  19
  -2   4 -10 595.495 446.090  20
   2   4 -10 159.317 388.218  27
  -2   4 -10 101.013 295.031  27
   2  -4 -10 122.623 294.873  48
  -2   4 -10 581.234 340.092  44
   2  -4  -9 31559.7 1431.48  37
  -2  -4  -9 31932.8 1367.19  37
  -2   4  -9 29889.3 1601.98  20
   2   4  -9 31260.9 1654.59  21
   2   4  -9 30673.6 1636.86  20
  -2   4  -9 29374.5 1598.58  21
  -2  -4  -9 31994.9 1270.45  19
  -2   4  -9 30056.9 1583.18  44
   2   4  -9 28699.2 1446.42  44
   2  -4  -8 8482.76 798.379  37
  -2  -4  -8 9187.91 786.234  37
  -2   4  -8 9219.10 935.475  21
   2   4  -8 7638.26 875.778  21
  -2   4  -8 8178.76 910.193  20
  -2   4  -8 9099.92 833.674  22
  -2   4  -8 6700.28 861.034   9
   2   4  -8 7999.43 976.989   9
   2  -4  -8 8284.35 744.797  46
  -2   4  -8 8369.68 933.800  44
   2   4  -8 8095.59 957.579  44
   2   4  -7 3510.47 597.075  44
  -2   4  -7 5462.45 673.365  44
  -2  -4  -7 4554.64 567.345  46
   2  -4  -7 4079.13 567.647  46
  -2   4  -7 3469.52 603.993  21
  -2   4  -7 3089.14 494.846  22
   2  -4  -7 5156.58 610.155  13
   2   4  -7 5110.76 813.327   9
  -2   4  -7 3855.18 641.286   9
  -2  -4  -7 5581.40 713.120   1
   2  -4  -7 4509.55 557.985  37
  -2  -4  -7 4367.59 601.556  37
   2   4  -6 1079.78 437.407   9
   2  -4  -6 1279.18 344.303  13
   2   4  -6 1970.95 473.694  16
  -2   4  -6 1414.64 565.096  16
  -2   4  -6 872.779 448.593   9
   2   4  -6 1236.72 363.864  10
  -2  -4  -6 649.707 235.564  13
   2   4  -5 79.6249 279.700   9
  -2  -4  -5 354.256 219.631  13
   2   4  -5 380.794 329.256  16
   2  -4  -5 283.650 275.305  13
  -2   4  -5 671.701 381.727   9
  -2   4  -5 184.754 335.251  16
   2   4  -4 11613.9 858.144  16
  -2   4  -4 11324.1 869.701  16
  -2  -4  -4 12410.9 589.590   3
  -2   4  -4 12312.4 830.384   9
   2  -4  -4 11963.5 725.073  13
   2   4  -4 11015.3 845.174   9
  -2  -4  -4 12526.5 670.141  13
  -2   4  -3 44886.1 1453.72  16
   2   4  -3 42591.4 1123.58   4
  -2   4  -3 43969.3 1228.34   4
  -2  -4  -3 44975.6 891.133   3
  -2  -4  -3 42643.8 1135.06  13
   2   4  -3 40364.3 1355.87  16
   2  -4  -3 42307.8 1201.29  13
  -2   4  -3 39948.3 1260.76   9
   2   4  -3 40694.8 1307.96   9
  -2  -4  -2 25629.8 523.984   3
  -2   4  -2 23831.1 840.935   4
   2   4  -2 23483.7 779.691   4
  -2   4  -2 24381.9 863.349   9
  -2   4  -2 25095.8 984.990  16
   2  -4  -2 25409.8 901.984  13
   2   4  -2 25321.1 916.871  14
   2   4  -2 25679.2 979.940  16
  -2  -4  -2 25296.3 855.179  13
  -2   4  -1 37697.3 995.732   4
   2   4  -1 39569.3 944.282   4
  -2  -4  -1 40321.6 508.745   3
  -2  -4  -1 41021.8 1067.33  13
  -2   4  -1 40829.1 1120.60  16
   2  -4  -1 39786.0 1091.42  13
  -2   4  -1 39245.7 1141.37  14
   2   4  -1 41133.2 1204.48   8
   2   4  -1 41612.8 1129.87  16
   2   4   0 1784.92 246.751   4
  -2  -4   0 2007.01 283.474   1
  -2  -4   0 1827.06 292.677   2
   2   4   0 1965.77 273.807   6
  -2   4   0 2127.71 292.537   4
   2  -4   0 2224.98 294.245   2
   2   4   0 2544.49 340.702   8
   2  -4   0 1828.04 293.095  13
  -2  -4   0 2711.38 216.414  11
  -2   4   0 2074.61 299.971  14
  -2   4   1 38611.4 1070.89   4
   2   4   1 39971.6 1067.89   4
   2  -4   1 38729.8 1001.39   2
  -2  -4   1 39102.9 1036.57   1
   2   4   1 44304.7 1129.63   6
  -2  -4   1 37677.6 1002.52   2
   2  -4   1 40947.2 1000.46  11
  -2   4   1 39287.2 1006.12   8
   2   4   1 41581.7 1110.50   8
  -2  -4   2 26105.6 817.307  18
   2  -4   2 26701.4 936.390  18
   2  -4   2 24589.7 830.721   2
  -2   4   2 25634.2 891.127   6
  -2  -4   2 25049.7 856.478   2
   2   4   2 25451.0 914.733   6
  -2  -4   2 23521.9 747.331   1
   2   4   2 23528.5 960.215   4
   2  -4   2 27416.5 690.500   1
  -2   4   2 25341.3 982.997   4
   2  -4   2 26337.1 685.718   7
  -2   4   2 26389.8 769.273   8
   2  -4   3 43253.0 1337.14  18
  -2   4   3 41660.8 1182.08   6
  -2   4   3 39368.0 1402.05   4
  -2  -4   3 45676.5 936.064   1
   2   4   3 43714.4 1275.37   6
   2   4   3 39963.2 1410.52   4
   2  -4   3 41738.3 1155.89   2
  -2  -4   3 42206.8 1183.74   2
  -2   4   3 43695.3 907.552   8
   2  -4   3 44496.1 942.826   7
   2  -4   4 12433.3 844.690  18
   2   4   4 11800.9 872.490   4
   2   4   4 13347.4 798.672   6
  -2  -4   4 12665.6 733.594   2
   2  -4   4 11413.2 701.185   2
  -2   4   4 13428.8 743.433   6
  -2   4   4 11659.7 889.978   4
   2  -4   5 392.307 281.755   2
   2   4   5 616.017 263.382   6
  -2   4   5 370.870 353.641   4
  -2  -4   5 523.049 285.256   2
   2   4   5 353.415 305.534   4
  -2   4   5 380.816 208.524   6
  -2   4   6 1488.72 277.131   6
  -2   4   6 1041.43 441.127   4
   2   4   6 666.753 372.052   4
  -2  -4   6 1602.13 368.903   2
   2  -4   6 1084.84 337.838   2
   2   4   6 857.038 313.970   6
   2  -4   7 4881.82 578.576   2
  -2   4   7 4808.41 828.571   4
   2   4   7 2532.37 561.527   4
  -2  -4   7 5103.89 564.459   2
   2   4   7 3730.01 542.681   6
  -2  -4   7 4425.21 680.921  56
  -2   4   7 5578.57 645.472  56
   2  -4   7 4511.94 632.746  56
   2  -4   7 4149.63 532.780  50
   2  -4   7 4066.84 631.878  52
   2   4   7 5399.36 657.207  38
  -2   4   7 4039.42 525.547  38
   2  -4   7 5268.73 746.006  45
  -2  -4   7 4903.99 598.197  45
   2   4   7 4636.34 614.039  49
   2  -4   7 4787.69 675.334  33
   2  -4   7 5363.25 674.901  35
  -2  -4   7 4927.29 651.456  33
  -2  -4   7 4589.28 562.941  35
   2   4   7 4705.91 576.689  24
  -2   4   7 5059.37 556.231  26
   2   4   7 4292.92 556.107  26
  -2   4   7 4342.48 598.650  24
  -2   4   8 8674.25 797.793  56
  -2  -4   8 8948.28 900.489  56
  -2   4   8 8923.20 790.371  38
   2   4   8 7322.45 753.595  38
   2  -4   8 7455.64 834.784  45
  -2  -4   8 7690.18 822.518  45
   2  -4   8 7438.33 922.694  33
  -2  -4   8 8450.15 763.339  35
  -2  -4   8 8552.54 964.010  33
   2  -4   8 8784.85 871.039  35
   2   4   8 8933.71 750.686  26
  -2   4   8 8597.80 728.575  26
  -2   4   8 7845.00 777.717  24
   2   4   8 8146.33 796.357  24
  -2  -4   9 31659.6 1602.60  56
  -2   4   9 33614.5 1354.82  38
   2   4   9 32211.0 1367.17  38
  -2  -4   9 31683.2 1447.90  35
   2  -4   9 31120.7 1485.81  35
   2  -4   9 30060.0 1670.43  33
  -2  -4   9 31682.5 1679.80  33
   2   4   9 31137.2 1443.58  24
   2   4   9 30408.2 1370.51  26
  -2   4   9 31737.0 1430.35  24
  -2   4   9 32061.0 1379.29  26
  -2  -4   9 28005.3 1487.61  45
   2  -4   9 29178.8 1542.36  45
  -2  -4  10 246.408 121.654  56
   2  -4  10 67.2020 413.644  45
  -2  -4  10 388.010 322.853  45
  -2  -4  10 146.290 295.385  35
   2  -4  10 509.792 323.382  35
   2   4  10 666.942 355.388  26
   2   4  10 494.840 348.229  24
  -2   4  10 507.086 340.626  26
   2  -4  11 277.125 294.962  45
  -2  -4  11 283.567 298.540  45
  -2  -4  11 267.234 273.561  35
   2  -4  11 279.938 288.128  35
   2   4  11 639.712 293.166  26
  -2   4  11 384.844 270.849  26
  -2   4  11 508.132 270.760  42
   2  -4  12 1573.30 231.785  45
  -2  -4  12 1548.54 244.893  45
   2   4  12 1567.94 221.338  42
  -2   4  12 1398.60 201.488  42
  -2  -4  12 1230.80 182.249  35
   2  -4  12 1913.99 236.289  35
   2   4  12 1513.25 222.967  26
  -2   4  12 1140.71 202.610  26
   2  -5 -11 2807.80 345.707  37
  -2  -5 -11 2859.68 289.037  37
   2   5 -11 2880.94 425.665  20
   2   5 -11 2704.21 332.258  21
  -2   5 -11 2393.09 332.860  21
  -2   5 -11 2712.37 296.835  46
   2   5 -11 2879.83 371.562  46
   2   5 -11 2167.62 331.540  27
  -2   5 -11 2611.77 316.160  27
  -2  -5 -10 250.561 310.148  37
   2  -5 -10 443.248 343.754  37
   2   5 -10 287.037 367.202  21
   2   5 -10 210.470 351.863  20
  -2   5 -10 436.628 328.018  21
  -2   5 -10 925.089 418.321  20
  -2   5 -10-229.924 166.581  44
   2  -5 -10 441.396 224.621  48
  -2   5 -10 298.599 317.427  27
   2   5 -10 799.604 364.897  27
   2  -5  -9 277.629 428.163  37
  -2  -5  -9 633.354 331.754  37
   2   5  -9-169.000 304.342  20
  -2   5  -9 635.549 420.090  20
   2   5  -9 658.311 389.864  21
  -2   5  -9-93.0324 283.830  22
  -2   5  -9-94.4938 403.058  21
   2  -5  -9 120.430 239.276  48
   2   5  -9-41.6075 393.249  44
  -2   5  -9 633.988 358.455  44
   2  -5  -8 480.785 323.079  37
  -2  -5  -8 1120.43 411.248  37
  -2   5  -8 1958.93 413.493  22
  -2  -5  -8 875.241 316.190  19
   2   5  -8 1047.02 364.291  21
  -2   5  -8 1059.31 515.155  20
  -2   5  -8 190.737 268.599  21
  -2   5  -8 780.305 497.016  44
   2  -5  -8 135.498 346.602  48
   2   5  -8 460.241 462.214  44
   2  -5  -7 9620.15 827.732  48
   2   5  -7 9478.39 963.960  44
  -2  -5  -7 9523.94 749.990  48
  -2   5  -7 7821.28 920.953  44
  -2   5  -7 9236.19 923.613  21
  -2   5  -7 8881.87 918.169  22
   2   5  -7 9668.51 901.971  22
  -2  -5  -7 8992.89 693.395  19
   2  -5  -7 8825.54 795.159  37
  -2  -5  -7 8639.89 783.379  37
   2  -5  -7 8487.56 786.829  13
  -2   5  -7 8077.28 852.838   9
   2   5  -7 7460.29 897.211   9
  -2  -5  -7 7275.64 878.174   1
   2   5  -7 10657.9 845.242   4
  -2   5  -7 8997.32 798.948   4
  -2   5  -6 13180.0 1087.80  44
  -2  -5  -6 16543.7 957.531  48
   2  -5  -6 15195.6 978.392  48
   2   5  -6 14904.9 1266.10  16
   2   5  -6 13863.7 1036.11  22
  -2   5  -6 15397.1 1312.23  16
  -2   5  -6 15865.9 1169.79  22
   2   5  -6 15802.3 1227.36   9
  -2   5  -6 14366.9 1143.43   9
   2   5  -6 14838.2 1087.85  10
   2  -5  -6 17568.3 1080.50  13
  -2   5  -6 15820.1 1045.06   4
  -2  -5  -6 15373.7 1225.84   1
   2   5  -6 16350.1 1040.52   4
  -2  -5  -6 16462.2 954.122  37
   2  -5  -6 17274.3 1012.81  37
   2   5  -5 6525.62 785.970  16
  -2   5  -5 5475.86 775.408  16
   2   5  -5 6414.48 612.936   4
  -2   5  -5 6344.76 647.706   4
   2  -5  -5 7238.19 669.430  13
  -2   5  -5 7024.02 775.897   9
  -2  -5  -5 7106.37 589.997  13
   2   5  -5 6924.83 795.461   9
  -2   5  -4 4204.72 602.611  16
   2   5  -4 4696.63 660.662  16
   2   5  -4 4208.74 465.199   4
  -2   5  -4 4441.82 502.536   4
  -2  -5  -4 4332.13 452.391  13
   2  -5  -4 4653.75 542.049  13
  -2   5  -4 4114.02 532.064   9
   2   5  -4 3457.75 541.224   9
  -2   5  -3 13167.0 899.396  16
  -2   5  -3 13296.9 761.933   4
   2   5  -3 12949.4 717.543   4
  -2   5  -3 12711.9 801.946   9
  -2  -5  -3 13534.7 765.611  13
   2   5  -3 13034.2 860.243   9
   2  -5  -3 14499.0 811.219  13
   2   5  -3 11892.4 864.273  16
   2   5  -2 2417.79 329.716   4
  -2   5  -2 2011.12 337.256   4
  -2   5  -2 2101.49 412.679  16
  -2   5  -2 2368.03 342.128   9
   2   5  -2 1286.46 330.463  14
   2   5  -2 2024.66 399.257  16
  -2  -5  -2 2101.92 329.329  13
   2  -5  -2 2265.33 374.016  13
  -2   5  -1 3555.19 393.646   4
   2   5  -1 2879.53 337.232   4
  -2  -5  -1 2986.35 457.945   1
  -2  -5  -1 2276.52 349.375  13
   2   5  -1 2243.38 356.013  14
   2  -5  -1 2894.67 417.544  13
   2   5  -1 2751.60 422.121  16
  -2   5  -1 2810.04 406.165  16
   2   5  -1 2957.24 457.753   8
  -2   5  -1 2883.15 438.750  14
   2  -5   0 95274.6 1801.86   2
  -2   5   0 92537.3 1769.66   4
  -2  -5   0 97503.7 1972.53   1
  -2  -5   0 95850.7 1826.53   2
   2   5   0 92476.0 1709.54   4
  -2  -5   0 97960.9 1365.22  11
   2  -5   0 95411.7 1968.75  13
   2   5   0 93478.6 1884.27  14
   2   5   0 94534.9 1971.94   8
   2  -5   0 92916.5 1629.82  11
  -2  -5   1 2868.52 283.638  18
   2  -5   1 2737.86 314.254   1
   2  -5   1 2907.51 428.633   2
  -2  -5   1 2632.69 346.340   1
  -2  -5   1 2837.40 397.511   2
   2   5   1 2556.42 372.965   4
   2   5   1 2541.12 375.278   6
  -2   5   1 2985.03 401.644   4
  -2   5   1 2810.98 419.754  14
   2  -5   1 3092.95 352.117  11
   2   5   1 2561.95 362.587   8
   2  -5   2 2266.64 334.636  18
  -2  -5   2 2178.92 295.043  18
   2  -5   2 2342.07 370.362   2
  -2  -5   2 2572.63 395.392   2
  -2   5   2 2236.87 359.834   6
  -2  -5   2 2352.20 300.793   1
   2  -5   2 2363.41 253.238   1
  -2   5   2 1938.60 401.138   4
   2   5   2 2270.49 373.441   6
   2   5   2 2056.76 407.970   4
   2   5   2 1850.79 299.295   8
   2  -5   3 13031.3 813.463  18
   2  -5   3 13802.2 772.449   2
   2   5   3 14202.6 823.307   6
   2   5   3 12239.0 885.936   4
  -2   5   3 12926.5 927.725   4
  -2  -5   3 13108.8 780.244   2
  -2   5   3 13406.9 774.870   6
   2   5   3 14061.8 730.518   8
   2  -5   4 4600.21 568.648  18
  -2  -5   4 3862.42 474.429   2
   2   5   4 3358.24 546.517   4
  -2   5   4 4617.40 508.783   6
   2  -5   4 4037.82 490.917   2
   2   5   4 4309.69 521.698   6
  -2   5   4 3572.22 607.866   4
  -2   5   5 6925.65 651.544   6
   2   5   5 6354.36 788.688   4
   2  -5   5 6356.75 634.873   2
  -2  -5   5 7079.22 671.379   2
   2   5   5 7095.08 668.465   6
  -2   5   5 6230.66 804.483   4
  -2  -5   6 16976.6 1047.30   2
   2  -5   6 15959.7 988.935   2
  -2   5   6 14207.0 952.086   6
   2   5   6 15704.0 1040.60   6
   2   5   6 16687.7 1327.43   4
  -2   5   6 15686.2 1279.62   4
   2   5   6 17394.9 1027.64  49
   2  -5   6 15941.7 1115.12  45
  -2  -5   6 15556.9 1072.27  45
   2  -5   6 17244.7 1196.50  52
  -2  -5   6 15013.4 1184.96  52
  -2   5   6 15612.7 1015.16  38
   2   5   6 15203.9 1020.88  38
   2  -5   6 17965.3 1097.02  35
  -2  -5   6 15614.2 1160.21  33
   2  -5   6 16523.0 1224.24  33
  -2   5   6 15355.3 977.588  24
  -2   5   6 16602.2 932.136  26
   2   5   6 16477.0 1009.28  24
   2   5   6 17503.0 939.264  26
   2   5   7 7429.52 988.915   4
  -2   5   7 9801.87 1079.34   4
   2  -5   7 10181.4 843.247   2
  -2  -5   7 9558.03 784.918   2
   2   5   7 9049.48 799.556   6
   2  -5   7 9254.44 944.154  56
   2  -5   7 8074.52 909.641  52
  -2  -5   7 7624.38 910.816  52
  -2  -5   7 8690.25 932.738  56
   2   5   7 9115.05 843.694  38
  -2   5   7 8969.03 822.883  38
   2  -5   7 8459.11 844.935  45
  -2  -5   7 8950.04 878.677  45
  -2  -5   7 9381.53 931.588  33
  -2  -5   7 9209.90 783.920  35
   2  -5   7 9380.24 1006.92  33
   2  -5   7 8577.57 807.068  35
   2   5   7 8345.69 806.643  24
  -2   5   7 9915.82 847.657  24
   2   5   7 8030.57 724.268  26
  -2   5   7 9329.39 731.457  26
  -2  -5   8 702.179 415.742  56
   2  -5   8 544.158 199.558  56
  -2   5   8 714.731 261.423  38
   2   5   8 401.029 354.768  38
   2  -5   8 993.380 404.842  45
  -2  -5   8 806.706 473.020  45
  -2  -5   8 1137.16 466.192  33
   2  -5   8 408.275 454.882  33
   2  -5   8 582.609 314.282  35
  -2  -5   8 564.067 299.126  35
   2   5   8 982.736 400.438  26
  -2   5   8 1038.00 345.586  26
   2   5   8 952.748 420.971  24
  -2   5   8 39.0961 323.322  24
  -2  -5   9 80.4266 270.532  56
  -2   5   9 1150.98 274.851  38
   2   5   9 1039.49 361.075  38
  -2  -5   9 462.495 369.970  45
   2  -5   9 288.860 382.983  45
  -2  -5   9 346.219 348.782  33
  -2  -5   9 392.845 328.936  35
   2  -5   9 187.805 325.926  35
   2  -5   9-232.234 335.099  33
  -2   5   9 345.202 316.533  26
  -2   5   9 7.77781 271.834  24
   2   5   9 386.069 278.691  26
   2   5   9 640.338 416.499  24
  -2  -5  10 1097.99 309.503  56
   2  -5  10 803.210 404.336  45
  -2  -5  10 1072.67 385.913  45
   2  -5  10 661.555 327.956  35
  -2  -5  10 518.647 297.900  35
   2   5  10 499.503 295.094  26
   2   5  10 892.648 390.996  24
  -2   5  10 469.947 271.220  26
   2   5  10 395.604 302.935  38
   2  -5  11 2973.57 383.254  45
  -2  -5  11 2702.51 391.801  45
  -2   5  11 2169.46 346.951  42
   2  -5  11 2818.22 326.503  35
  -2  -5  11 2723.56 322.596  35
  -2   5  11 2834.96 356.385  26
   2   5  11 2811.46 330.940  26
   2  -6 -11 9579.12 473.164  37
   2   6 -11 8916.31 489.115  21
   2   6 -11 10529.5 574.412  20
  -2   6 -11 9850.02 544.645  21
   2   6 -11 9066.75 448.035  46
   2   6 -11 9866.88 490.589  27
  -2  -6 -10 917.020 237.566  37
   2  -6 -10 234.277 259.713  37
  -2   6 -10 731.123 367.525  20
  -2   6 -10 581.505 340.485  21
   2   6 -10 431.371 349.779  21
   2   6 -10 465.787 377.650  20
   2   6 -10 323.244 199.356  44
   2  -6 -10 585.378 230.550  48
  -2   6 -10 194.572 241.828  44
  -2   6 -10 344.899 250.640  27
   2   6 -10 14.9262 326.776  27
  -2  -6  -9 1469.18 378.514  37
   2  -6  -9 800.044 351.210  37
  -2   6  -9 1580.74 325.426  22
  -2   6  -9 984.774 476.150  20
  -2   6  -9 443.004 464.642  21
   2   6  -9 743.513 390.862  21
   2   6  -9 1718.51 520.802  20
  -2   6  -9-306.624 316.108  44
   2   6  -9 154.813 253.555  44
   2  -6  -9 997.622 335.394  48
  -2  -6  -8 4631.59 559.233  37
   2  -6  -8 4491.91 656.115  37
   2   6  -8 3068.53 643.491  21
  -2   6  -8 4783.21 690.893  22
  -2   6  -8 4158.86 763.007  21
  -2   6  -8 4849.54 735.394  20
   2  -6  -8 4818.02 596.533  48
  -2   6  -8 3261.57 671.770  44
  -2  -6  -8 5201.70 565.664  48
   2   6  -8 3932.39 737.924  44
  -2  -6  -7 21516.6 1167.58  37
   2  -6  -7 19661.1 1158.17  37
   2   6  -7 19635.2 1269.10  22
  -2   6  -7 19972.7 1374.65  22
  -2   6  -7 18599.1 1363.99  21
   2   6  -7 17993.3 1326.80  44
  -2   6  -7 18187.3 1352.83  44
  -2  -6  -7 19031.0 1041.44  48
   2  -6  -7 20822.9 1157.04  48
   2  -6  -6 5206.50 588.287  51
   2  -6  -6 5331.68 620.639  48
  -2  -6  -6 6062.65 627.134  48
  -2   6  -6 5199.40 762.987  44
   2   6  -6 4996.61 822.379  16
  -2   6  -6 5450.52 802.606  22
   2   6  -6 5147.36 701.238  22
   2  -6  -6 5655.12 674.908  37
  -2  -6  -6 5299.70 606.233  37
  -2   6  -6 3914.82 630.705   4
  -2  -6  -6 5400.57 767.935   1
   2   6  -6 5920.05 634.142   4
   2  -6  -6 5185.60 680.663  13
   2   6  -6 4765.74 791.563   9
  -2   6  -6 3126.70 589.549  16
  -2   6  -6 5518.70 748.234   9
   2  -6  -5 25517.8 1205.85  51
   2  -6  -5 25351.5 1213.39  48
  -2  -6  -5 23067.4 1188.71  43
  -2  -6  -5 22172.5 1105.29  48
   2   6  -5 23662.0 1505.57  16
   2   6  -5 24206.1 1394.24  22
  -2   6  -5 27968.1 1664.59  16
  -2   6  -5 23677.9 1420.87  22
  -2  -6  -5 24018.3 1201.27  13
   2   6  -5 21786.2 1416.27   9
   2  -6  -5 22519.3 1227.72  13
  -2   6  -5 24073.8 1431.95   9
  -2  -6  -5 24579.4 1503.72   1
   2   6  -5 23768.9 1217.07   4
  -2   6  -5 23679.0 1298.54   4
  -2   6  -5 21000.1 1245.54  36
  -2   6  -5 22785.3 1357.70  40
  -2  -6  -5 24021.7 1166.69  37
   2  -6  -5 25846.6 1241.69  37
  -2   6  -4 7058.45 800.846  16
   2   6  -4 8151.52 908.277  16
  -2   6  -4 7870.45 716.418   4
   2   6  -4 8957.61 732.143   4
  -2  -6  -4 7834.17 848.861   1
  -2  -6  -4 7739.25 685.004  13
   2  -6  -4 8420.82 770.630  13
  -2   6  -4 6460.35 701.740   9
   2   6  -4 8216.59 841.184   9
  -2   6  -3 5273.66 682.609  16
  -2   6  -3 5501.03 593.769   4
   2   6  -3 6028.27 576.370   4
  -2  -6  -3 5399.67 688.935   1
  -2   6  -3 5006.74 567.263   9
   2  -6  -3 5861.68 641.739  13
  -2  -6  -3 5464.01 589.205  13
   2   6  -3 6157.96 721.458  16
   2   6  -3 5298.87 597.853   9
  -2  -6  -2 17355.9 1119.81   1
  -2   6  -2 16105.7 886.279   4
   2   6  -2 16440.7 839.341   4
  -2   6  -2 15778.0 873.673   9
   2   6  -2 15186.2 960.333  14
   2  -6  -2 15592.7 938.761  13
  -2  -6  -2 15422.3 915.270  13
  -2   6  -2 15875.5 1003.35  16
   2   6  -2 16507.6 1007.83  16
  -2  -6  -1 7745.19 720.962   1
  -2   6  -1 7222.23 594.617   4
   2   6  -1 6502.20 531.781   4
   2   6  -1 6749.60 658.804  14
  -2   6  -1 6568.29 669.462  14
  -2   6  -1 7089.97 650.553  16
   2  -6  -1 6684.59 507.357  11
   2  -6  -1 6747.77 648.853  13
   2   6  -1 6661.98 632.643  16
  -2   6   0 14603.7 825.180   4
   2   6   0 14700.5 815.084   4
   2  -6   0 14053.6 873.180   1
  -2  -6   0 13994.5 864.475   1
  -2   6   0 15095.5 937.448  14
  -2   6   0 15288.0 904.223  16
   2   6   0 15329.1 915.765  14
   2  -6   0 13436.3 668.260  11
   2   6   0 14777.8 939.729   8
  -2   6   1 6766.01 622.688   4
  -2  -6   1 6363.45 608.342   2
  -2  -6   1 7393.62 613.346   1
   2   6   1 6793.91 627.564   4
   2  -6   1 7860.33 621.276   1
   2  -6   1 7261.51 604.886   2
   2  -6   1 7970.76 560.669  11
   2   6   1 6913.83 654.160   8
  -2   6   1 7206.46 664.447  14
   2  -6   2 17237.8 905.180  18
   2   6   2 13793.3 950.266   4
  -2  -6   2 15959.1 909.234   2
   2  -6   2 16771.5 908.594   2
  -2   6   2 14764.7 987.594   4
   2   6   2 14643.7 885.319   6
  -2   6   2 16869.6 1002.17  14
   2   6   2 16625.4 905.236   8
   2  -6   3 5698.20 583.540  18
   2   6   3 5249.14 599.873   6
  -2  -6   3 5523.52 588.071   2
   2   6   3 6073.30 700.856   4
   2  -6   3 6591.47 623.219   2
  -2   6   3 5737.18 664.878   4
   2   6   3 5532.68 532.681   8
  -2  -6   4 7484.97 687.111   2
   2   6   4 8117.31 752.950   6
   2   6   4 7493.52 861.976   4
  -2   6   4 7522.47 876.027   4
   2  -6   4 7441.05 679.559   2
  -2   6   4 7233.41 699.701   6
  -2   6   5 22994.5 1535.89   4
   2   6   5 24454.5 1311.03   6
  -2  -6   5 23586.3 1243.22   2
  -2   6   5 24442.5 1242.86   6
   2   6   5 24079.1 1541.26   4
   2  -6   5 21798.7 1166.97   2
   2  -6   5 24105.0 1285.54  45
   2  -6   5 24401.5 1449.68  52
  -2  -6   5 22971.3 1425.56  52
  -2   6   5 23324.4 1228.87  38
   2   6   5 23905.5 1234.56  38
  -2  -6   5 24493.8 1346.94  33
   2  -6   5 24733.3 1420.70  33
  -2   6   5 23295.5 1152.01  24
   2   6   5 24498.0 1174.84  24
   2   6   6 5321.33 801.099   4
  -2   6   6 4667.25 706.679   4
  -2   6   6 5876.03 658.043   6
  -2  -6   6 4161.96 639.177   2
   2   6   6 5632.55 722.312   6
   2  -6   6 5338.69 639.236   2
  -2   6   6 4642.39 643.361  55
   2  -6   6 5817.35 773.099  52
  -2  -6   6 4664.97 711.667  52
   2   6   6 6160.36 678.969  38
  -2   6   6 5938.77 713.334  38
   2  -6   6 6089.83 742.195  45
  -2  -6   6 5276.64 692.847  45
  -2  -6   6 5753.66 716.723  33
   2  -6   6 4772.26 769.326  33
   2   6   6 5119.55 604.331  24
  -2   6   6 5189.41 623.093  24
   2   6   6 5840.43 553.519  26
  -2   6   6 5238.69 561.060  26
  -2   6   7 20106.5 1160.20  55
   2  -6   7 20626.0 1329.24  56
  -2  -6   7 20305.5 1450.98  52
  -2  -6   7 20527.0 1384.45  56
   2  -6   7 20980.5 1441.78  52
   2   6   7 18809.4 1197.87  38
  -2   6   7 18876.8 1149.01  38
  -2  -6   7 19963.6 1243.06  45
   2  -6   7 20304.3 1282.62  45
   2  -6   7 22009.7 1184.90  35
   2  -6   7 21069.0 1451.12  33
  -2  -6   7 19897.1 1374.93  33
  -2   6   7 19112.6 1019.22  26
  -2   6   7 19672.8 1162.31  24
   2   6   7 19641.7 1174.27  24
   2   6   7 20832.7 1028.60  26
   2  -6   8 3990.14 585.130  56
  -2  -6   8 4500.99 705.881  56
   2   6   8 5222.98 642.482  55
  -2   6   8 4878.34 595.182  38
   2   6   8 4076.70 601.752  38
   2  -6   8 4633.46 663.726  45
  -2  -6   8 3589.84 607.453  45
  -2  -6   8 4125.27 516.595  35
  -2  -6   8 4539.52 772.959  33
   2  -6   8 4404.30 556.761  35
   2  -6   8 3929.78 717.056  33
  -2   6   8 3499.91 495.341  26
   2   6   8 3855.88 653.659  24
   2   6   8 4259.50 507.771  26
  -2   6   8 3966.07 638.725  24
  -2  -6   9 818.322 354.946  56
   2   6   9 876.906 364.453  38
  -2  -6   9 1084.61 362.590  45
   2  -6   9 387.347 377.890  45
   2  -6   9 1017.68 294.723  35
  -2  -6   9 892.946 295.027  35
  -2  -6   9 866.990 467.341  33
   2  -6   9 897.436 460.742  33
   2   6   9 899.040 437.330  24
  -2   6   9 552.690 288.060  26
   2   6   9 607.807 231.857  26
  -2  -6  10-23.0515 185.155  56
  -2  -6  10 478.967 240.652  45
   2  -6  10 432.117 331.137  45
  -2  -6  10 645.583 193.040  35
   2  -6  10 481.783 240.265  35
  -2   6  10 511.695 301.735  42
  -2   6  10 664.840 225.097  26
   2   6  10 408.750 205.582  26
  -2   6  11 10194.1 498.956  42
   2   6  11 10818.5 522.767  42
  -2   6  11 10671.7 464.753  26
   2   6  11 9491.25 425.907  26
   2  -6  11 10520.0 543.622  45
  -2  -6  11 11214.4 515.184  45
   2  -7 -10 5032.91 428.583  37
  -2  -7 -10 5202.14 398.469  37
  -2   7 -10 5065.62 472.026  20
   2   7 -10 4421.86 481.042  20
   2   7 -10 4826.36 465.408  21
  -2   7 -10 4261.66 471.517  21
   2   7 -10 4349.44 423.603  27
  -2   7 -10 4317.11 318.657  27
   2   7 -10 3778.88 362.315  44
  -2   7 -10 5287.61 446.066  44
   2  -7  -9 483.467 316.830  37
  -2  -7  -9 466.125 264.984  37
   2   7  -9 688.692 384.497  20
  -2   7  -9 47.4817 397.034  21
  -2   7  -9 329.536 370.419  20
   2   7  -9 522.103 414.027  21
  -2   7  -9 417.305 222.858  22
  -2   7  -9 120.642 273.593  27
  -2   7  -9 205.040 316.861  44
   2   7  -9 1045.97 316.129  44
   2  -7  -8 4691.94 572.654  48
   2   7  -8 3311.82 658.887  44
  -2   7  -8 4415.56 750.671  44
   2   7  -8 3217.80 546.247  22
  -2   7  -8 5668.32 775.011  21
  -2   7  -8 5263.48 714.107  20
   2   7  -8 3597.35 666.754  21
  -2   7  -8 4155.83 578.072  22
   2  -7  -8 4958.88 644.382  37
  -2  -7  -8 5535.81 635.743  37
  -2   7  -7 3246.95 677.573  44
  -2  -7  -7 4381.46 576.340  48
   2  -7  -7 3511.26 588.684  48
   2   7  -7 3023.42 680.038  44
  -2   7  -7 3443.10 606.613  22
   2   7  -7 2710.52 511.577  22
  -2   7  -7 3655.60 726.084  21
   2  -7  -7 4164.87 625.657  37
  -2  -7  -7 3814.17 592.521  37
  -2  -7  -6 13858.2 956.583  37
   2  -7  -6 13168.9 984.400  37
  -2   7  -6 13141.9 1113.39  22
   2   7  -6 13410.3 1103.21  22
   2  -7  -6 15219.6 989.733  48
  -2  -7  -6 15207.7 1018.21  43
  -2   7  -6 11202.1 1154.28  44
  -2  -7  -6 15098.5 969.567  48
   2  -7  -6 13868.7 974.324  51
   2  -7  -5 2044.69 478.082  51
   2  -7  -5 1564.94 455.464  48
  -2  -7  -5 2630.48 427.001  48
   2   7  -5 1846.06 546.000  22
  -2   7  -5 1586.05 426.986  22
   2  -7  -5 2334.82 523.073  37
  -2  -7  -5 2550.63 475.771  43
   2   7  -5 1683.26 541.772  40
  -2   7  -5 1719.27 549.374  40
   2   7  -5 2572.29 527.512  36
  -2  -7  -5 1984.63 421.137  37
  -2   7  -5 1152.35 372.978   4
   2   7  -5 1577.62 367.560   4
  -2  -7  -5 2233.06 511.024   1
   2  -7  -5 1461.23 432.474  13
   2   7  -5 1179.06 325.233   9
  -2   7  -5 1690.11 552.662  16
  -2   7  -5 1669.12 431.046   9
   2   7  -5 1339.15 520.072  16
   2  -7  -4 17734.0 1073.94  51
   2  -7  -4 17863.5 1113.12  43
  -2  -7  -4 18811.7 1158.19  43
   2  -7  -4 17054.8 1032.51  48
   2   7  -4 14928.2 1288.36  16
  -2   7  -4 18340.3 1337.71  16
  -2   7  -4 17939.3 1241.08  22
  -2   7  -4 16182.6 1151.30  40
   2   7  -4 16516.5 1097.92  36
   2  -7  -4 16871.5 1014.83  37
  -2   7  -4 15224.6 1093.16  36
   2   7  -4 15865.4 1085.21  40
  -2  -7  -4 17695.3 1044.75  37
  -2   7  -4 18215.5 1136.23   4
  -2  -7  -4 16040.4 1276.26   1
   2   7  -4 17090.5 1042.26   4
   2  -7  -4 16847.3 1156.64  13
  -2  -7  -4 16256.2 1069.10  13
  -2   7  -4 18088.6 1162.24   9
   2   7  -4 15811.1 1173.32   9
   2  -7  -3 372.444 336.560  51
   2  -7  -3 444.393 289.042  48
  -2  -7  -3 305.792 298.509  37
  -2  -7  -3 100.458 184.975  43
  -2   7  -3 331.232 307.299  40
   2  -7  -3 128.148 211.975  43
   2  -7  -3 515.167 301.100  37
   2   7  -3 110.766 327.160  16
   2   7  -3 472.651 382.741   9
  -2   7  -3 521.372 181.147   9
   2  -7  -3 327.232 318.302  13
  -2   7  -3 511.927 318.370  16
  -2   7  -3-61.7382 164.834   4
  -2  -7  -3 645.303 231.655   1
   2   7  -3 349.996 237.691   4
  -2   7  -3 268.325 228.533  36
   2   7  -3-105.725 237.913  36
   2   7  -2 6974.89 638.549   4
  -2   7  -2 6830.93 656.793   4
  -2  -7  -2 6446.48 797.088   1
   2   7  -2 6664.86 676.483   9
  -2   7  -2 6510.63 648.659   9
   2  -7  -2 6318.18 704.106  13
   2   7  -2 6044.49 732.016  16
  -2   7  -2 6821.62 794.167  16
  -2   7  -1 8211.75 720.882   4
   2   7  -1 6709.62 627.406   4
   2  -7  -1 7748.72 804.036   1
  -2  -7  -1 7852.04 798.189   1
  -2   7  -1 7625.95 814.037  14
   2   7  -1 8430.22 796.857  14
  -2   7  -1 7728.45 784.441  16
   2   7  -1 6591.18 713.475  16
   2   7   0 1814.57 378.153   4
   2  -7   0 2440.56 467.132   1
  -2  -7   0 2150.44 453.469   1
  -2   7   0 2062.81 417.509   4
  -2   7   0 1613.20 434.658  14
   2   7   0 1704.77 404.437  16
  -2   7   0 2308.56 416.078  16
   2   7   0 2613.78 542.131  14
  -2  -7   1 7664.67 665.197   1
  -2  -7   1 7737.27 735.977   2
   2  -7   1 7796.18 709.820   2
  -2   7   1 7976.24 795.396   4
   2   7   1 7845.32 743.578   4
   2   7   1 7896.63 802.847  14
  -2   7   1 7104.41 727.277  14
  -2  -7   2 8184.87 702.001   2
  -2   7   2 6970.98 775.204   4
   2  -7   2 8008.30 731.885   2
   2   7   2 5886.15 725.569   4
   2   7   2 6604.96 741.361  14
  -2   7   2 6143.41 724.701  14
   2   7   3-59.2544 188.933  38
  -2   7   3 53.0242 149.506  38
  -2   7   3 411.808 279.897  55
   2  -7   3-782.624 381.233  52
  -2  -7   3-344.835 309.512  52
  -2   7   3 410.816 346.546  14
   2  -7   3 108.421 348.996   2
   2   7   3-75.8271 291.616   4
  -2   7   3 367.757 382.613   4
  -2  -7   3 612.810 391.430   2
  -2   7   4 19451.4 1262.82  14
  -2  -7   4 17122.3 1285.33  52
   2  -7   4 16297.6 1232.17  52
  -2   7   4 18475.0 1176.65  55
  -2  -7   4 16955.7 1089.28   2
  -2   7   4 16425.0 1331.35   4
   2   7   4 16543.4 1290.54   4
   2   7   4 18298.8 1190.74   6
   2  -7   4 17682.2 1143.77   2
  -2   7   4 16801.1 1066.49  38
   2   7   4 18629.6 1078.47  38
  -2  -7   4 18738.7 1162.07  33
   2  -7   4 18290.5 1223.14  33
  -2   7   4 16724.9 943.127  24
   2   7   4 17290.5 982.208  24
  -2   7   5 1765.65 444.043  14
   2  -7   5 2756.36 499.456   2
  -2   7   5 1359.26 453.147   4
  -2  -7   5 1975.02 493.507   2
   2   7   5 2009.50 453.017   6
   2   7   5 2934.73 650.914   4
  -2   7   5 1883.16 380.468  55
  -2  -7   5 1987.93 500.729  52
   2  -7   5 2303.03 504.915  52
   2   7   5 1465.15 367.465  38
  -2   7   5 2156.80 520.064  41
  -2   7   5 1746.89 444.723  38
   2  -7   5 2340.71 471.096  45
  -2   7   5 1886.64 478.855  34
   2  -7   5 2031.08 593.340  33
  -2  -7   5 2262.35 511.312  33
   2   7   5 2344.26 475.855  24
  -2   7   5 1645.54 391.259  24
   2  -7   6 15311.9 1277.61  52
  -2  -7   6 12998.2 1181.88  52
  -2   7   6 12143.2 966.478  55
  -2   7   6 14330.6 1029.54  41
  -2   7   6 15317.9 1072.77  38
   2   7   6 12362.4 991.918  38
   2  -7   6 14050.5 1035.16  45
  -2  -7   6 13514.9 1121.16  33
   2  -7   6 14087.9 1165.30  33
   2   7   6 13700.5 945.939  24
  -2   7   6 14042.4 975.311  24
  -2  -7   7 3558.90 697.361  52
   2  -7   7 4200.07 762.442  52
   2  -7   7 3664.25 676.555  56
   2   7   7 3682.12 609.873  55
  -2   7   7 4248.47 593.526  55
  -2  -7   7 3688.16 685.098  56
  -2   7   7 3824.22 571.514  41
   2   7   7 3171.47 596.840  38
  -2   7   7 4219.81 669.566  38
   2   7   7 3417.94 565.425  41
  -2  -7   7 3487.80 521.325  45
   2  -7   7 4350.37 627.192  45
  -2  -7   7 3811.18 659.822  33
   2  -7   7 3908.40 727.446  33
  -2   7   7 4407.00 489.051  26
  -2   7   7 3913.66 602.911  24
   2   7   7 4209.28 578.188  24
  -2   7   8 4255.51 519.942  55
   2   7   8 3818.88 551.444  55
   2  -7   8 2996.54 538.004  56
  -2  -7   8 4847.64 714.971  56
  -2   7   8 5232.22 580.720  42
   2   7   8 4996.06 657.210  38
  -2   7   8 4574.39 635.449  38
  -2  -7   8 2604.70 452.554  45
   2  -7   8 4049.65 620.911  45
  -2  -7   8 5282.56 717.778  33
   2  -7   8 4608.85 715.624  33
   2   7   8 3735.73 439.513  26
  -2   7   8 3424.65 433.699  26
   2   7   8 5243.49 628.452  24
  -2  -7   9 543.237 249.610  56
   2  -7   9 722.971 303.941  45
  -2  -7   9 724.704 285.456  45
   2  -7   9 249.051 314.359  33
  -2   7   9 239.174 298.322  42
   2   7   9 277.563 299.670  38
   2   7   9 345.503 142.420  26
  -2   7   9 587.235 198.151  26
  -2   7  10 5095.38 415.281  42
   2   7  10 5095.89 407.687  42
  -2  -7  10 5139.17 404.280  45
   2  -7  10 4676.26 425.042  45
  -2   7  10 4592.06 330.274  26
  -2   8 -10 1542.15 230.320  21
   2   8 -10 1465.54 192.746  21
   2   8 -10 1550.61 216.975  20
   2  -8  -9 1096.01 290.910  37
  -2  -8  -9 1096.01 255.595  37
   2   8  -9 1030.86 326.764  20
  -2   8  -9 1213.72 246.720  22
   2   8  -9 1106.99 392.762  21
  -2   8  -9 1259.76 311.297  20
  -2   8  -9 1424.26 378.759  21
   2   8  -9 1021.36 215.903  27
   2   8  -9 1017.37 245.891  44
  -2   8  -9 803.122 313.822  44
   2   8  -8 1198.24 391.042  44
  -2   8  -8 1314.43 412.974  44
   2   8  -8 1446.66 419.365  21
   2   8  -8 1560.98 374.518  22
  -2   8  -8 1631.53 405.320  20
  -2   8  -8 1806.73 382.100  22
  -2   8  -8 1542.54 465.115  21
   2  -8  -8 1704.64 457.895  37
  -2  -8  -8 1462.69 415.847  37
   2   8  -7 16276.5 1218.89  44
  -2   8  -7 17658.0 1282.11  44
  -2   8  -7 17095.3 1168.30  22
   2   8  -7 17090.5 1103.88  22
  -2   8  -7 16569.8 1242.46  21
  -2  -8  -7 18214.2 1034.59  37
   2  -8  -7 18167.5 1077.62  37
   2  -8  -6 12084.7 962.672  37
  -2  -8  -6 12089.9 917.664  37
  -2   8  -6 10724.6 1026.95  22
   2   8  -6 10943.9 999.832  22
  -2   8  -6 12709.3 1177.27  44
  -2  -8  -6 13331.0 951.552  43
   2   8  -6 11555.8 1138.37  44
   2  -8  -6 13310.0 899.435  51
   2   8  -5 34093.9 1572.47  36
  -2  -8  -5 35852.9 1539.20  37
   2  -8  -5 35906.0 1563.63  37
   2   8  -5 36606.2 1709.69  40
  -2   8  -5 35431.5 1790.85  40
   2   8  -5 33374.9 1727.69  22
  -2   8  -5 32337.1 1749.92  22
  -2  -8  -5 38069.5 1633.36  43
   2  -8  -5 39299.7 1622.43  43
   2  -8  -5 38090.9 1561.76  51
   2  -8  -4 3420.05 578.060  51
  -2   8  -4 3419.29 663.368  22
  -2   8  -4 4097.81 657.656  40
   2   8  -4 3392.33 685.014  40
  -2  -8  -4 3489.67 614.115  43
   2  -8  -4 3037.96 555.896  37
   2  -8  -4 3399.35 568.139  43
  -2   8  -4 2842.61 574.424  36
  -2  -8  -4 3482.78 574.643  37
   2   8  -4 2649.26 504.768  36
   2   8  -4 2965.40 717.531  16
   2  -8  -4 4423.02 656.677  13
   2   8  -4 3671.31 673.476   9
  -2   8  -4 2896.69 651.794  16
  -2  -8  -3 17176.5 1366.56   1
  -2   8  -3 18500.5 1187.10   4
   2   8  -3 19026.1 1126.49   4
   2  -8  -3 19474.1 1495.35   1
   2  -8  -3 18444.5 1162.48  51
  -2  -8  -3 19988.0 1228.68  43
   2  -8  -3 17667.5 1191.57  43
   2   8  -3 18287.1 1365.55  16
  -2   8  -3 17550.4 1379.71  16
  -2  -8  -3 19098.3 1133.49  37
  -2   8  -3 16787.1 1184.92  36
   2   8  -3 16586.1 1214.28  40
   2  -8  -3 17245.4 1069.60  37
  -2   8  -3 16882.4 1253.34  40
   2   8  -3 16430.1 1146.85  36
   2  -8  -3 18306.1 1099.18  30
   2   8  -3 16390.2 1230.03   9
  -2  -8  -2 53104.1 1924.45  52
  -2  -8  -2 53455.4 1982.44  43
   2  -8  -2 54115.4 2002.46  43
   2  -8  -2 53649.8 2213.96   1
   2   8  -2 52546.9 1882.66   4
  -2  -8  -2 49167.0 2135.96   1
  -2   8  -2 55816.2 1961.79   4
   2  -8  -2 53847.6 1822.89  37
  -2   8  -2 52133.8 2017.31  36
  -2  -8  -2 53324.6 1840.14  37
   2   8  -2 49338.3 1885.04  36
  -2   8  -2 49729.5 2044.23  40
  -2   8  -2 51325.2 1879.90  41
   2   8  -2 50806.5 1879.74  34
   2  -8  -2 53469.5 1883.91  30
  -2   8  -2 50113.4 1907.64  34
   2   8  -2 53792.5 2018.77   9
   2   8  -2 51077.6 2123.92  16
  -2   8  -2 51788.0 2168.62  16
  -2  -8  -1 16012.3 1139.11  52
  -2   8  -1 14800.3 998.370  55
   2   8  -1 14577.8 976.499  55
  -2  -8  -1 15316.3 1106.26  43
   2  -8  -1 15613.2 1100.27  43
  -2   8  -1 15185.9 1030.85   4
   2   8  -1 16207.3 1084.74   4
  -2  -8  -1 14085.0 1162.01   1
   2  -8  -1 15285.7 1156.88   1
  -2   8  -1 16391.6 1119.81  41
   2   8  -1 17070.5 1046.55  41
  -2  -8  -1 15492.5 983.445  37
   2  -8  -1 16320.8 1018.53  37
  -2   8  -1 17304.0 1160.32  34
   2   8  -1 14995.1 1062.97  34
   2  -8  -1 16473.6 1103.61  30
  -2   8  -1 17700.9 1254.88  16
   2   8  -1 16024.5 1183.95  16
   2   8  -1 17256.0 1260.50  14
  -2  -8   0 7823.76 770.185  52
  -2   8   0 8666.03 816.984  55
   2  -8   0 8274.22 859.414  52
   2   8   0 8545.96 762.670  55
  -2  -8   0 8292.56 800.549  43
   2  -8   0 7879.68 833.486  43
   2   8   0 8766.09 801.791   4
  -2  -8   0 8746.47 869.982   1
  -2   8   0 8149.93 849.613   4
  -2  -8   0 8695.33 760.541  37
  -2   8   0 7820.62 805.522  41
   2   8   0 7837.00 791.968  41
   2  -8   0 6971.65 702.848  37
   2   8   0 8007.52 811.067  34
  -2   8   0 9148.52 832.725  34
   2   8   0 9132.99 998.284  14
   2   8   0 8646.82 934.072  16
  -2   8   0 8684.56 869.447  16
  -2   8   0 8603.90 971.992  14
   2  -8   1 17590.3 1191.77  52
  -2  -8   1 19130.6 1229.79  52
   2   8   1 17189.0 1086.79  55
  -2   8   1 16323.2 1078.09  55
  -2  -8   1 15618.9 1114.97  43
  -2   8   1 15857.2 1105.36  41
   2  -8   1 15494.1 1034.34  37
  -2  -8   1 14071.7 1005.13  37
   2   8   1 15513.1 1102.02  41
   2   8   1 17589.7 1257.44  14
   2   8   1 18023.8 1233.55  16
  -2   8   1 18820.5 1244.92  16
  -2   8   1 14974.2 1160.70  14
  -2   8   1 15892.6 1101.08  34
   2   8   1 15556.4 1137.11   4
  -2   8   1 15917.4 1179.19   4
   2  -8   2 55903.1 1998.01   2
   2   8   2 50611.6 2167.38   4
  -2  -8   2 54930.5 2005.57   2
  -2   8   2 52815.3 2231.65   4
   2   8   2 52843.4 1935.52  55
   2  -8   2 52020.7 2106.40  52
  -2   8   2 54238.6 1954.47  55
  -2  -8   2 54428.9 2145.88  52
  -2  -8   2 49905.8 1899.52  37
   2  -8   2 50652.0 1869.05  37
   2   8   2 51634.8 1713.74  38
  -2   8   2 50333.4 1945.83  41
  -2   8   2 50883.1 2018.75  34
   2   8   2 60140.5 2282.01  14
  -2   8   2 54836.5 2177.36  14
   2   8   3 21615.9 1427.51  14
  -2   8   3 19184.4 1297.75  14
  -2  -8   3 20073.4 1238.71   2
   2  -8   3 18975.9 1179.66   2
  -2   8   3 17242.0 1350.42   4
   2   8   3 18089.7 1351.67   4
  -2   8   3 19400.2 1266.82  41
   2   8   3 17430.0 1057.82  38
  -2   8   3 16777.1 1065.69  38
   2   8   3 20007.1 1246.29  55
  -2  -8   3 16544.0 1271.47  52
  -2   8   3 17423.1 1172.16  55
   2  -8   3 17438.3 1276.87  52
   2  -8   3 18102.3 1155.01  33
  -2   8   3 17391.5 1205.11  34
  -2  -8   3 18145.6 1173.99  25
   2   8   4 3765.97 594.908  38
  -2   8   4 3823.08 503.574  38
  -2   8   4 3508.80 612.893  41
  -2  -8   4 3908.76 657.953  52
   2   8   4 3015.00 564.342  55
   2  -8   4 2736.48 611.563  52
  -2   8   4 3814.53 562.662  55
  -2   8   4 3363.39 612.733  34
  -2  -8   4 4264.05 684.991  33
   2  -8   4 3508.46 565.264  33
   2   8   4 4412.27 690.937  14
  -2   8   4 4820.65 682.285  14
   2   8   5 35246.5 1650.33  55
   2  -8   5 34124.8 1825.71  52
  -2   8   5 32848.9 1591.08  55
  -2  -8   5 35622.0 1907.99  52
   2   8   5 34523.0 1542.67  38
  -2   8   5 34304.6 1542.79  38
  -2   8   5 30987.3 1575.66  41
  -2   8   5 37814.2 1362.83  42
  -2   8   5 32962.2 1598.46  34
   2  -8   5 34635.1 1692.47  33
  -2  -8   5 35430.2 1652.60  33
   2   8   5 37930.2 1453.43  24
  -2   8   6 12702.7 995.838  55
  -2  -8   6 13467.0 1202.84  52
   2  -8   6 13801.5 1183.98  52
   2   8   6 11798.1 982.178  55
  -2   8   6 13419.0 835.100  42
  -2   8   6 11567.6 999.541  41
   2   8   6 13017.3 1014.25  38
  -2   8   6 12556.4 975.900  38
   2   8   6 12479.9 795.913  42
   2   8   6 11403.4 1001.11  41
   2  -8   6 12585.6 914.320  45
  -2  -8   6 11271.8 953.616  33
   2   8   6 13432.0 1000.58  34
   2  -8   6 13507.4 1074.49  33
  -2   8   6 11744.7 931.096  34
   2   8   6 13463.2 917.242  24
   2  -8   7 16482.6 960.558  45
   2  -8   7 17768.3 1194.79  33
  -2  -8   7 16704.8 1112.81  33
  -2   8   7 16799.6 1046.77  55
  -2  -8   7 16829.6 1228.59  56
  -2  -8   7 17140.2 1266.43  52
   2  -8   7 17891.8 1207.35  56
   2   8   7 17474.1 1073.04  55
   2  -8   7 17024.9 1284.91  52
   2   8   7 15833.8 1038.83  38
  -2   8   7 17168.7 1042.60  41
   2   8   7 16369.5 1021.92  41
  -2   8   7 18016.3 966.927  42
   2   8   7 18730.7 907.395  42
   2  -8   8 1154.20 317.558  45
   2  -8   8 1394.43 459.245  33
  -2  -8   8 952.067 358.447  33
   2   8   8 847.072 354.581  55
  -2  -8   8 1353.46 355.320  56
  -2   8   8 943.345 293.031  55
   2  -8   8 2400.19 420.275  56
   2   8   8 1023.07 334.855  41
  -2   8   8 1469.50 311.915  42
   2   8   8 966.722 415.004  38
   2   8   8 1606.01 314.262  42
  -2   8   9 1162.16 222.556  42
   2   8   9 1271.43 189.166  42
   2  -8   9 1067.29 249.100  45
  -2  -8   9 891.357 274.928  56
  -2   9  -9 6412.85 422.113  44
   2   9  -9 6200.25 390.483  20
  -2   9  -9 7064.47 441.379  21
   2   9  -9 6975.95 441.873  21
   2  -9  -9 6799.09 402.370  37
   2   9  -8 7176.48 633.036  44
  -2   9  -8 8123.42 693.852  44
  -2   9  -8 9098.74 704.912  21
  -2   9  -8 8037.06 562.430  22
  -2   9  -8 7930.51 550.214  20
   2   9  -8 8453.67 630.291  20
   2   9  -8 7354.84 642.982  21
   2  -9  -8 8259.35 601.478  37
  -2  -9  -8 8474.20 580.122  37
  -2   9  -7 430.920 439.635  44
   2   9  -7-83.2984 357.211  44
   2   9  -7 467.373 332.985  21
  -2   9  -7 412.451 327.741  21
   2   9  -7 220.394 265.353  22
  -2   9  -7-199.042 221.256  22
  -2   9  -7 103.372 311.210  20
  -2  -9  -7 645.897 320.724  37
   2  -9  -7 201.634 329.995  37
  -2   9  -6 4714.51 779.445  44
  -2  -9  -6 3777.10 459.394  43
   2   9  -6 3557.17 680.968  44
  -2   9  -6 3537.32 579.578  22
   2   9  -6 3008.84 577.017  22
   2  -9  -6 4151.78 604.502  37
  -2  -9  -6 4148.74 566.756  37
  -2  -9  -5 10865.1 901.751  43
  -2   9  -5 12511.7 1154.78  44
   2   9  -5 10973.0 1017.06  22
  -2   9  -5 11457.7 1044.82  22
   2   9  -5 12285.7 1013.95  40
  -2  -9  -5 12462.5 929.673  37
   2  -9  -5 12102.4 913.905  37
  -2  -9  -4 11310.4 982.738  43
   2   9  -4 10767.8 1046.87  22
  -2   9  -4 9354.17 1037.05  22
  -2   9  -4 12119.4 1076.84  36
  -2   9  -4 12455.2 1121.54  40
   2  -9  -4 11470.8 931.465  37
   2   9  -4 12043.4 1027.59  36
  -2  -9  -4 10817.8 938.345  37
   2   9  -4 11151.7 1063.39  40
  -2  -9  -3 4266.50 654.792  37
   2   9  -3 4105.78 657.115  36
  -2   9  -3 4126.98 729.646  40
   2  -9  -3 3458.50 671.424  43
   2  -9  -3 4283.14 601.410  37
  -2   9  -3 3820.43 638.246  36
   2   9  -3 3743.39 697.019  40
  -2  -9  -3 5172.64 671.172  52
  -2  -9  -3 4422.08 645.850  43
   2   9  -2 5190.15 662.435  41
  -2  -9  -2 5578.95 695.931  37
   2   9  -2 5234.64 717.200  36
   2  -9  -2 4685.55 665.254  37
  -2   9  -2 4615.86 729.437  40
  -2   9  -2 5258.24 770.608  36
  -2   9  -2 5561.19 691.320  41
   2  -9  -2 4810.12 714.688  52
  -2  -9  -2 5751.32 701.378  52
  -2   9  -2 5785.50 740.753  34
   2   9  -2 5304.58 607.615  34
  -2  -9  -2 4698.84 712.922  43
  -2  -9  -1 2484.22 505.614  43
   2   9  -1 2816.75 493.020  41
  -2   9  -1 1902.75 563.707  41
   2  -9  -1 2377.95 511.768  37
  -2  -9  -1 2054.00 484.216  37
  -2   9  -1 2498.44 529.079  40
  -2   9  -1 2329.02 527.257  34
  -2   9  -1 2920.20 577.341  36
   2   9  -1 3586.75 613.392  34
   2   9  -1 3059.44 503.588  55
  -2  -9  -1 3054.33 532.311  52
   2  -9  -1 2505.64 581.838  52
  -2  -9   0 49629.4 2054.16  43
   2  -9   0 49383.1 1876.79  37
  -2  -9   0 49485.1 1916.04  37
  -2   9   0 58467.2 2128.73  41
   2   9   0 57103.9 2099.13  41
  -2  -9   0 53093.0 2087.50  52
  -2   9   0 52683.9 1958.93  55
   2   9   0 48490.6 1822.23  55
   2  -9   0 54718.1 2165.74  52
  -2   9   0 54762.6 2150.64  34
   2   9   0 51806.3 2056.21  34
  -2   9   0 57400.6 2305.66  16
   2   9   0 60357.5 2382.54  16
   2   9   0 52410.1 2293.76  14
  -2   9   1 3087.63 612.717  34
   2   9   1 2402.17 548.209  34
   2   9   1 3287.44 614.397  55
  -2  -9   1 3348.16 700.398  52
  -2   9   1 3349.27 575.471  55
   2  -9   1 2105.49 567.310  52
   2   9   1 2651.06 571.013  41
  -2   9   1 2526.17 625.656  41
  -2  -9   1 2004.77 526.886  37
   2  -9   1 3194.43 554.958  37
  -2  -9   2 5597.59 774.347  52
  -2   9   2 5781.81 756.067  55
   2   9   2 5058.14 724.902  55
   2  -9   2 6491.88 843.658  52
  -2   9   2 4644.66 734.712  34
   2   9   2 5374.36 804.273  34
  -2  -9   2 4898.79 706.101  25
  -2   9   2 5389.93 693.542  41
   2  -9   2 5445.98 706.444  37
  -2  -9   2 5001.10 725.771  37
   2   9   2 5322.84 772.836  41
   2  -9   3 4373.88 728.347  52
  -2   9   3 3790.12 701.774  55
  -2  -9   3 3757.35 792.793  52
   2   9   3 4115.82 667.413  55
  -2   9   3 3128.73 633.213  34
   2   9   3 3992.16 722.687  34
  -2  -9   3 3054.35 640.318  25
  -2   9   3 4318.93 737.109  41
   2   9   3 4186.74 649.301  41
   2   9   4 12232.3 1064.25  41
   2   9   4 10830.7 891.588  38
  -2   9   4 13068.8 1073.45  41
  -2   9   4 10879.8 949.914  55
   2  -9   4 12311.4 1150.07  52
   2   9   4 11600.7 982.984  55
  -2  -9   4 11613.2 1068.43  52
   2  -9   4 12590.1 937.438  33
   2   9   4 10674.5 1003.75  34
  -2   9   4 11449.7 1019.81  34
   2   9   5 12907.9 955.807  38
  -2   9   5 14343.1 1071.92  41
   2   9   5 11456.8 1017.30  41
  -2  -9   5 12105.0 1120.44  52
  -2   9   5 11404.2 950.119  55
   2  -9   5 10371.5 1018.83  52
   2   9   5 13316.4 1045.74  55
  -2   9   5 12011.1 1003.46  34
   2   9   5 12868.6 1017.85  34
   2  -9   5 12316.5 928.905  33
  -2  -9   5 12843.4 893.961  33
  -2   9   6 3537.37 583.794  41
   2   9   6 3201.51 517.288  41
   2   9   6 4431.69 609.931  38
   2  -9   6 4259.05 680.871  52
  -2   9   6 3207.68 550.640  55
  -2  -9   6 4380.33 747.201  52
   2   9   6 4225.84 616.293  55
   2  -9   6 4077.28 587.647  33
  -2  -9   6 5170.18 566.797  33
  -2   9   6 4059.69 554.763  34
   2   9   6 3408.87 556.093  34
  -2   9   7 688.698 182.203  41
   2   9   7 739.914 338.486  41
  -2   9   7 395.081 134.720  42
  -2  -9   7 361.288 369.786  56
   2   9   7 298.546 312.733  55
  -2   9   7 612.298 303.541  55
   2  -9   7 423.440 315.697  56
   2  -9   7 707.867 290.880  52
   2  -9   7 866.573 267.703  33
   2   9   7 463.007 292.473  34
  -2  -9   7 510.613 213.067  33
  -2   9   8 7718.85 442.357  42
  -2  -9   8 9222.83 643.252  56
   2  -9   8 6633.36 483.692  56
   2   9   8 8166.19 571.670  55
   2  -9   8 8260.96 623.236  33
  -2   9   9 7555.46 453.098  39
  -2  10  -8 6928.92 440.907  44
   2  10  -8 6684.30 402.090  44
  -2  10  -8 7092.71 430.727  21
   2  10  -8 6525.09 443.707  21
   2 -10  -8 6433.15 402.485  37
   2  10  -7 12433.2 800.402  44
  -2  10  -7 13554.4 816.913  44
  -2  10  -7 13793.2 777.082  22
   2  10  -7 11968.8 781.739  21
   2  10  -7 12629.2 676.433  22
   2  10  -7 13808.7 704.117  20
  -2  10  -7 13189.4 771.199  21
   2 -10  -7 13226.9 712.723  37
  -2 -10  -7 11970.1 670.527  37
  -2  10  -6 898.745 418.492  44
   2  10  -6 614.553 347.674  44
  -2  10  -6 1017.89 374.741  21
  -2  10  -6 1732.97 349.909  20
   2  10  -6 1571.12 459.169  21
   2  10  -6 921.180 339.456  22
  -2  10  -6 1144.97 388.594  22
  -2 -10  -6 1292.77 369.897  37
   2 -10  -6 1448.73 397.845  37
  -2 -10  -5 393.648 390.357  37
   2 -10  -5 310.069 341.279  37
  -2  10  -5 382.590 412.165  22
   2  10  -5 499.867 332.545  22
   2  10  -5 397.434 428.011  44
  -2  10  -5 295.214 454.778  44
   2 -10  -5 440.814 236.322  52
   2 -10  -4 3188.69 579.228  37
  -2 -10  -4 2960.33 566.210  37
  -2  10  -4 4210.68 651.140  40
   2  10  -4 3069.33 540.562  40
   2  10  -4 2836.08 525.186  36
   2  10  -4 3407.45 548.843  22
  -2  10  -4 4066.20 687.969  22
  -2  10  -4 3423.14 700.161  44
   2 -10  -4 3787.70 525.549  52
   2 -10  -3 19517.9 1172.38  37
   2  10  -3 19050.0 1235.42  36
  -2  10  -3 22410.4 1377.86  36
  -2 -10  -3 19024.0 1168.40  37
   2  10  -3 19550.4 1317.58  40
  -2  10  -3 21095.8 1398.27  40
  -2  10  -3 18609.1 1308.40  22
   2  10  -3 20607.3 1361.95  22
  -2 -10  -3 19442.0 1241.21  43
   2 -10  -3 19979.3 1215.50  52
  -2 -10  -3 22669.1 1209.51  52
  -2  10  -2 2819.31 646.434  36
   2  10  -2 3395.09 564.769  34
   2  10  -2 2852.32 605.953  36
   2 -10  -2 3821.22 612.663  52
  -2 -10  -2 2778.21 539.379  52
  -2  10  -2 3613.61 692.638  40
  -2  10  -2 2901.82 487.509  41
   2 -10  -2 3032.37 574.629  37
  -2 -10  -2 3270.93 586.514  37
   2  10  -2 3565.02 646.006  40
   2  10  -1 8393.65 873.872  34
  -2  10  -1 8558.65 845.569  34
  -2 -10  -1 9046.42 932.733  52
   2 -10  -1 8165.71 873.961  52
  -2  10  -1 8105.28 947.566  40
  -2  10  -1 9899.24 909.408  41
   2  10  -1 8403.74 799.849  41
  -2 -10  -1 8012.20 869.463  37
   2 -10  -1 7411.71 794.002  37
   2  10  -1 7560.54 884.485  40
   2  10  -1 7999.03 889.054  36
  -2  10  -1 9047.32 991.819  36
  -2  10   0 5941.64 802.279  34
   2  10   0 5597.52 766.402  34
  -2 -10   0 5448.37 737.700  52
   2  10   0 6125.26 663.467  55
   2 -10   0 5078.23 769.180  52
  -2  10   0 5065.85 760.876  36
  -2 -10   0 4979.77 662.245  37
   2 -10   0 4760.79 655.470  37
   2  10   0 6172.64 754.578  41
  -2  10   0 4654.49 724.327  40
  -2  10   0 5149.87 712.088  41
   2  10   1 8412.86 882.771  34
  -2  10   1 10557.6 1043.88  34
   2 -10   1 8503.55 881.029  52
  -2  10   1 8475.10 864.496  55
  -2 -10   1 8570.26 871.392  52
   2  10   1 8125.98 784.664  55
  -2  10   1 8399.21 940.465  36
  -2  10   1 6697.82 818.020  40
  -2 -10   1 9884.90 908.683  37
   2  10   1 8021.59 851.901  41
  -2  10   1 8872.12 922.266  41
   2 -10   1 8287.80 809.454  37
   2  10   2 3842.61 624.080  55
  -2  10   2 3717.89 620.624  55
   2 -10   2 3525.36 683.223  52
  -2 -10   2 2154.06 602.284  52
  -2  10   2 2880.25 658.753  34
   2  10   2 3148.46 603.698  34
  -2 -10   2 3986.01 597.566  25
   2  10   2 3328.56 637.825  41
  -2  10   2 2284.61 589.357  41
  -2  10   3 19046.9 1284.60  41
   2  10   3 19945.7 1276.64  41
  -2 -10   3 21491.7 1397.58  52
   2  10   3 20498.4 1266.16  55
  -2  10   3 21246.1 1284.77  55
   2 -10   3 18991.7 1346.35  52
  -2  10   3 19508.7 1287.35  34
   2  10   3 19088.4 1269.88  34
  -2  10   4 3991.72 539.560  40
   2  10   4 3505.88 594.830  41
  -2  10   4 3256.67 617.907  41
  -2  10   4 4329.87 719.278  55
  -2 -10   4 3148.86 697.875  52
   2 -10   4 3586.95 689.586  52
   2  10   4 3568.95 606.312  55
   2  10   4 3661.82 631.338  34
  -2  10   4 3873.82 617.201  34
   2  10   5 190.597 355.898  41
  -2  10   5 514.679 362.614  41
  -2 -10   5 478.843 405.013  52
   2 -10   5 655.569 358.437  52
   2  10   5 812.905 420.808  55
  -2  10   5 631.776 349.065  55
   2  10   5 293.383 403.634  34
  -2  10   5 149.800 388.532  34
  -2  10   6 1929.55 382.429  41
   2  10   6 869.565 319.051  41
  -2 -10   6 2010.74 380.339  56
   2  10   6 1581.20 389.229  55
   2 -10   6 1666.77 348.265  56
  -2 -10   6 1227.10 383.281  52
  -2  10   6 1030.41 350.741  55
   2 -10   6 1241.33 339.069  52
   2  10   6 962.327 315.881  34
   2 -10   6 1556.17 310.698  33
   2  10   7 12562.3 678.494  41
  -2  10   7 12944.3 651.472  41
   2  10   7 14356.3 749.239  55
  -2 -10   7 13706.1 813.431  56
   2 -10   7 11255.2 681.296  56
  -2  10   8 7739.67 439.130  39
  -2  11  -6 322.297 251.414  44
   2  11  -6 343.776 121.826  44
  -2  11  -6 405.046 179.122  21
   2  11  -6 819.637 151.190  22
   2  11  -6 579.299 189.496  21
  -2  11  -6 637.880 161.448  22
   2 -11  -6 551.035 204.394  37
  -2 -11  -6 156.737 197.824  37
   2  11  -5 2388.37 466.053  44
  -2  11  -5 2539.36 440.219  44
   2  11  -5 2337.25 396.210  22
  -2  11  -5 1878.89 350.337  21
  -2  11  -5 2077.18 402.803  22
   2  11  -5 2268.80 412.596  21
   2 -11  -5 1570.78 352.577  37
  -2 -11  -5 2421.71 381.625  37
  -2 -11  -4 921.803 385.782  37
   2 -11  -4 1015.00 362.066  37
  -2  11  -4 1075.57 313.898  21
   2  11  -4 586.976 403.324  22
  -2  11  -4 768.555 388.702  22
  -2  11  -4 1135.21 450.851  44
   2  11  -4 961.860 399.386  44
   2 -11  -4 622.718 229.741  52
   2  11  -3 1473.66 335.116  36
  -2  11  -3 1818.93 447.116  36
  -2  11  -3 1829.74 428.677  40
   2  11  -3 2432.52 502.716  40
  -2 -11  -3 1676.32 480.750  37
   2 -11  -3 2308.87 475.773  37
  -2  11  -3 1705.91 519.858  22
   2  11  -3 2129.19 480.582  22
  -2  11  -3 2077.33 519.328  44
  -2 -11  -3 2594.36 419.681  52
   2 -11  -3 2080.34 430.737  52
  -2  11  -2 8140.38 843.899  36
   2  11  -2 8388.59 818.193  36
  -2  11  -2 8503.46 875.611  40
   2  11  -2 8332.18 827.908  40
  -2 -11  -2 7990.25 748.808  37
   2 -11  -2 8278.59 741.105  37
  -2  11  -2 8054.15 884.160  22
   2  11  -2 7593.12 809.262  22
  -2 -11  -2 8585.86 745.548  52
   2 -11  -2 8661.26 777.981  52
  -2  11  -1 488.686 461.390  36
   2  11  -1 562.177 437.778  36
   2 -11  -1 1293.68 453.312  52
  -2 -11  -1 710.753 285.622  52
  -2 -11  -1 464.164 432.596  37
  -2  11  -1 833.856 525.477  40
   2 -11  -1 864.406 430.693  37
  -2  11  -1 370.151 273.902  41
   2  11  -1 752.042 277.433  41
   2  11  -1 742.209 497.166  40
   2 -11   0 5540.16 724.416  52
  -2 -11   0 6821.05 749.820  52
   2  11   0 6500.37 778.182  34
  -2 -11   0 6369.58 781.306  25
  -2  11   0 7153.25 826.663  36
  -2  11   0 6735.33 767.813  41
   2  11   0 6807.66 808.476  36
   2 -11   0 6527.96 699.502  37
   2  11   0 5902.48 733.449  41
  -2 -11   0 6294.46 736.361  37
  -2  11   0 7225.04 840.546  40
   2  11   0 6212.53 788.266  40
  -2 -11   1 694.151 446.517  52
   2 -11   1 950.855 392.365  52
  -2  11   1 813.069 494.415  34
  -2  11   1 1223.35 503.059  36
   2  11   1 975.498 504.582  36
   2  11   1 196.289 468.894  34
  -2 -11   1 1306.31 399.490  25
   2 -11   1 667.954 299.833  25
   2  11   1 1109.72 448.861  40
  -2  11   1 459.333 278.916  41
   2  11   1 158.167 320.815  41
  -2  11   1 339.331 376.720  40
  -2 -11   2 8027.33 855.254  52
   2 -11   2 7590.81 819.701  52
   2  11   2 7767.68 817.331  34
  -2  11   2 7929.80 859.852  34
  -2 -11   2 6425.90 641.305  25
  -2  11   2 8695.06 795.581  40
   2  11   2 8278.69 757.300  41
  -2  11   2 8430.01 790.451  36
  -2  11   2 8503.30 801.488  41
   2  11   2 7838.48 803.117  40
   2  11   2 8430.94 865.915  36
   2  11   3 2198.04 468.827  41
  -2  11   3 1658.52 433.999  41
  -2  11   3 2790.72 391.934  39
   2  11   3 2377.27 408.100  40
  -2  11   3 2027.58 428.681  40
   2 -11   3 1986.13 472.413  52
  -2 -11   3 1905.84 477.258  52
   2  11   3 1799.95 446.579  55
  -2  11   3 1718.18 519.507  34
   2  11   3 2436.75 465.814  36
  -2  11   3 2289.44 436.759  36
   2  11   3 2189.14 479.460  34
  -2  11   4 1344.66 409.077  41
  -2  11   4 1305.50 276.506  39
   2  11   4 1264.50 343.363  40
   2  11   4 817.354 363.832  41
   2  11   4 1221.15 392.054  55
   2 -11   4 1595.08 376.477  52
  -2 -11   4 1324.54 408.388  52
   2  11   4 1595.94 398.737  34
   2  11   4 1116.28 364.182  36
  -2  11   4 1373.71 286.222  36
   2  11   5 2407.18 404.899  41
  -2  11   5 2236.87 318.597  39
  -2  11   5 2191.16 394.227  41
  -2  11   5 2813.93 341.237  36
   2  11   5 2157.96 350.317  36
  -2 -11   5 2447.78 454.939  52
   2 -11   5 2637.66 409.960  52
   2  11   5 2420.31 382.923  55
   2  11   5 2235.89 406.466  34
   2 -11   6 377.260 145.280  56
  -2 -11   6 204.942 150.415  56
   2  11   6 601.715 212.201  39
  -2  11   6 441.409 172.345  39
  -2  11   6 609.154 149.963  41
   2  11   6 455.159 183.391  41
   2 -12  -4 690.138 175.213  37
  -2 -12  -4 437.329 211.420  37
   2  12  -4 679.105 142.423  22
  -2  12  -4-11.2530 223.098  22
  -2 -12  -4 416.890 209.859  25
  -2  12  -4 427.098 121.914  44
   2  12  -4 548.463 212.053  44
   2  12  -3 301.530 188.060  44
  -2  12  -3 524.643 220.968  44
   2  12  -3 424.558 246.414  22
  -2  12  -3 466.814 254.619  22
   2 -12  -3 194.227 206.798  37
  -2 -12  -3 493.400 242.857  37
   2 -12  -3 367.717 196.107  52
  -2 -12  -3 740.945 237.898  25
   2 -12  -2 6668.79 547.052  52
   2  12  -2 3468.19 509.489  44
  -2  12  -2 5133.26 518.374  44
  -2  12  -2 6455.06 621.801  22
   2  12  -2 7133.82 664.462  22
   2 -12  -2 6420.11 553.517  37
   2  12  -2 7586.36 620.110  36
   2  12  -2 7375.44 645.887  40
  -2  12  -2 8255.51 683.594  40
  -2  12  -2 6417.68 501.578  32
   2 -12  -2 5172.18 552.880  25
  -2 -12  -2 6058.36 594.717  25
   2 -12  -1 6423.43 564.394  52
  -2 -12  -1 6939.02 552.705  52
  -2  12  -1 7458.87 675.211  36
   2  12  -1 8128.38 711.359  40
   2  12  -1 8069.21 688.100  36
  -2  12  -1 7651.53 699.342  40
   2  12  -1 8315.06 709.346  22
  -2  12  -1 8000.60 705.966  22
  -2  12  -1 7465.83 628.394  32
   2 -12  -1 6394.13 577.927  25
  -2 -12  -1 7623.25 632.518  25
   2 -12   0-422.163 265.508  52
  -2 -12   0-382.432 223.308  52
  -2  12   0 113.802 287.350  36
   2  12   0 93.3084 320.065  40
  -2  12   0-39.7516 318.547  40
   2  12   0 289.038 279.871  22
  -2  12   0 345.528 236.513  22
   2  12   0-33.4782 305.644  36
   2 -12   0 733.835 220.697  25
  -2 -12   0 468.141 189.888  25
  -2  12   1 8319.83 715.607  36
  -2  12   1 7874.66 645.747  41
   2  12   1 8455.46 622.075  41
  -2  12   1 7143.43 650.135  40
   2  12   1 6621.01 656.753  40
   2  12   1 7745.47 675.883  36
  -2  12   1 6274.99 595.112  22
  -2 -12   1 7074.48 583.610  52
   2 -12   1 7008.18 622.059  52
  -2 -12   1 6233.24 530.728  25
  -2  12   2 5475.72 508.544  22
   2 -12   2 7284.32 652.216  52
  -2 -12   2 6562.69 584.514  52
   2  12   2 6907.44 590.778  41
  -2  12   2 6519.22 555.356  40
  -2  12   2 7538.70 623.096  36
   2  12   2 6290.08 560.144  40
   2  12   2 6348.11 596.663  36
  -2  12   2 6189.13 576.794  41
  -2  12   3 491.768 228.134  36
   2  12   3 666.206 268.060  36
   2 -12   3 466.315 288.545  52
  -2 -12   3 608.512 238.764  52
  -2  12   3 122.171 214.792  41
  -2  12   3 443.332 142.979  40
   2  12   3 183.924 154.212  41
   2  12   3 192.488 191.887  40
   2  12   4 413.594 200.226  36
   2  12   4 807.181 192.091  41
  -2  12   4 248.791 199.768  41
   2 -12   4 382.112 180.444  52
  -2 -12   4 489.885 230.844  56
  -2 -12   4 478.352 225.410  52
   3   0 -12-35.8040 242.311  46
   3   0 -11-507.290 446.221  27
   3   0 -11-808.313 487.829  46
  -3   0 -11 47.3586 304.944  46
  -3   0 -11-52.5817 171.323  21
  -3   0 -10 242.672 378.397  27
   3   0 -10-445.146 386.725  27
  -3   0 -10-628.534 335.620  46
   3   0 -10-142.727 394.029  46
  -3   0 -10 46.1756 227.286  21
  -3   0  -9 75.8762 370.929  27
   3   0  -9-63.3632 328.811  27
  -3   0  -9 264.895 374.372  46
   3   0  -9-94.9319 251.953  20
  -3   0  -9 92.1373 143.111  21
  -3   0  -8 411.884 340.292  27
   3   0  -8-868.385 370.021  27
  -3   0  -8-85.0706 370.885   9
   3   0  -8-278.302 328.705  13
   3   0  -8 187.232 374.208   9
  -3   0  -8-563.081 315.395  21
  -3   0  -8-569.591 234.276  20
   3   0  -8-770.859 297.007  20
  -3   0  -7 165.733 312.646   9
   3   0  -7 85.8280 324.581   9
  -3   0  -7-396.810 230.134  13
   3   0  -7-412.700 410.198  13
  -3   0  -6 37.9432 316.589   9
  -3   0  -6-319.461 201.877  13
   3   0  -6-346.357 326.015  13
   3   0  -6 85.9201 290.258   9
   3   0  -5 28.4147 243.349  10
  -3   0  -5 37.0880 216.457   9
   3   0  -5-45.3131 208.924   9
   3   0  -4 211.997 222.630  10
  -3   0  -4 61.9953 206.688   9
   3   0  -4 120.612 218.086   9
   3   0  -3 127.936 159.764  10
  -3   0  -3 22.4658 178.685   9
   3   0  -3-18.2301 186.257   9
  -3   0  -2 134.592 139.613   9
   3   0  -2-61.2282 147.942   9
  -3   0  -1 16.7017 59.4517   9
   3   0  -1 70.7196 60.2020  16
   3   0  -1 26.9204 38.3782   8
   3   0  -1 36.6754 60.8613   9
  -3   0   0 95.8894 47.0654   1
  -3   0   0 37.9753 23.2325   4
  -3   0   0 24.8139 34.5469   3
   3   0   0 25.5072 29.5984  13
   3   0   1 170.008 80.1955   4
  -3   0   1 57.0673 59.5894   4
  -3   0   2-4.56335 122.831   4
   3   0   2 120.458 143.419   4
   3   0   3 38.5219 182.832   4
  -3   0   3-76.3275 164.566   4
   3   0   3-31.0053 155.154   7
  -3   0   4 137.825 230.141   4
   3   0   4 51.0040 210.373   4
   3   0   4-120.470 79.6509  15
   3   0   4 106.422 194.310   7
  -3   0   5 77.0867 220.051   4
   3   0   5-11.8561 268.761   4
   3   0   6-310.364 304.088   4
  -3   0   6 71.8235 259.443   4
  -3   0   7 692.138 427.091   4
   3   0   7 117.838 344.458   4
   3   0   8 667.404 463.885   4
  -3   0   8-96.8227 359.069   4
  -3   0   8-289.261 260.931  56
   3   0   8 75.9078 279.579  35
  -3   0   8-563.352 281.643  35
   3   0   8-150.607 360.197  31
   3   0   8-242.006 325.529  26
  -3   0   8 391.879 286.697  26
   3   0   8-643.284 383.395  45
  -3   0   8 424.543 239.659  45
   3   0   8 279.892 381.722  49
  -3   0   9-22.5078 308.641  56
   3   0   9-571.182 256.055  35
  -3   0   9 204.805 295.965  35
  -3   0   9-255.209 293.139  26
   3   0   9-692.912 343.118  26
  -3   0   9 83.4604 312.439  45
   3   0   9 392.684 230.466  45
  -3   0  10-219.392 207.437  56
   3   0  10-554.432 373.966  45
  -3   0  10-713.505 360.327  45
   3   0  10-189.105 301.026  26
  -3   0  10 92.9970 275.770  26
  -3   0  10 288.523 279.309  35
   3   0  10-291.799 224.543  35
   3   0  11-225.621 252.850  45
  -3   0  11-118.592 303.256  45
  -3   0  11-42.2499 305.490  26
   3   0  11-7.40331 289.362  26
  -3   0  11-179.939 354.478  35
   3   0  11-48.6997 245.332  35
   3   0  12 470.957 110.085  45
  -3   0  12-28.3025 224.090  35
   3   0  12 214.785 175.125  35
  -3   0  12-24.9576 136.480  26
   3   0  12 98.2180 175.144  26
   3  -1 -12 2115.65 294.637  37
   3   1 -12 1633.97 207.614  37
  -3  -1 -12 1666.16 265.880  19
   3   1 -12 1567.14 333.025  46
  -3   1 -12 1941.55 307.669  46
   3  -1 -11 3491.07 509.481  37
  -3   1 -11 3020.42 429.959  21
  -3  -1 -11 3793.51 381.365  21
  -3   1 -11 3384.86 557.900  27
   3   1 -11 3537.51 577.941  27
  -3   1 -11 3303.72 458.818  46
  -3  -1 -11 3309.57 478.257  46
   3  -1 -11 3549.47 571.280  46
   3   1 -11 2919.47 527.040  46
  -3  -1 -10 81.7496 293.796  37
   3   1 -10 304.516 446.031  27
  -3   1 -10 107.472 397.073  27
   3  -1 -10 384.027 390.707  27
  -3  -1 -10 424.087 386.710  27
  -3   1 -10 339.259 344.960  46
   3   1 -10 244.582 389.147  46
  -3  -1 -10 223.241 436.880  46
   3  -1 -10 432.028 453.427  46
   3   1 -10 152.835 274.037  20
  -3   1 -10-80.6202 337.912  21
  -3  -1 -10 461.250 371.927  21
  -3  -1  -9 2039.13 490.419  27
   3  -1  -9 1685.89 466.958  27
  -3   1  -9 2019.06 504.723  27
   3   1  -9 1658.54 476.273  27
  -3  -1  -9 1942.13 492.879  46
  -3   1  -9 2270.15 469.813  44
   3  -1  -9 1314.14 391.839  46
   3   1  -9 2309.46 457.734  21
  -3   1  -9 1409.20 440.509  21
  -3  -1  -9 1406.22 399.105  21
  -3   1  -9 1698.63 484.294  20
   3   1  -9 1887.29 558.216  20
  -3  -1  -8 2131.93 438.300  46
   3  -1  -8 1493.51 435.193  46
  -3   1  -8 1904.94 472.725  44
  -3  -1  -8 2507.61 464.843  27
   3  -1  -8 1821.31 405.322  27
  -3   1  -8 1769.09 469.140  27
  -3   1  -8 2642.61 606.546   9
   3   1  -8 2095.00 553.447   9
   3  -1  -8 1408.89 415.377  13
  -3  -1  -8 1335.54 373.746   9
   3   1  -8 2539.49 553.460  13
   3  -1  -8 1656.18 516.090   9
   3   1  -8 1948.61 391.388  21
  -3   1  -8 2229.55 485.256  20
  -3  -1  -8 1899.98 398.354  21
  -3   1  -8 1337.02 353.167  21
   3   1  -8 720.225 294.009  20
   3  -1  -8 3009.81 472.040  20
  -3  -1  -7 23641.9 1086.57  13
   3   1  -7 22542.7 1368.69   9
   3  -1  -7 22955.8 1297.73   9
   3   1  -7 21769.4 1305.95  13
  -3   1  -7 21648.6 1294.58   9
  -3   1  -7 23511.5 1189.08  13
  -3  -1  -7 22103.1 1253.65   9
   3  -1  -7 22451.3 1233.47  13
  -3  -1  -6 1392.76 299.151  13
   3   1  -6 973.662 356.021  10
  -3   1  -6 1132.51 350.509   9
   3   1  -6 943.986 411.353   9
   3  -1  -6 1397.56 374.799  13
   3  -1  -6 1415.75 410.724   9
  -3  -1  -6 1480.42 410.471   9
  -3  -1  -5 43517.0 1175.65  13
  -3   1  -5 39944.1 1388.00   9
   3   1  -5 39846.3 1337.66  10
   3   1  -5 44015.9 1495.38   9
   3  -1  -5 41638.8 1327.05  13
  -3  -1  -5 42283.6 1363.72   9
   3  -1  -5 43245.3 1387.42   9
   3   1  -4 35845.8 1142.32  16
  -3  -1  -4 37506.2 940.882  13
   3   1  -4 33892.0 1105.62  10
   3  -1  -4 35748.4 1099.21  13
   3  -1  -4 33305.4 1060.48   9
   3   1  -4 35853.7 1182.73   9
  -3   1  -4 34853.8 1126.16   9
  -3  -1  -4 36579.6 1106.83   9
  -3   1  -4 36393.0 931.272  10
  -3   1  -4 33271.6 414.561   1
  -3   1  -3 13287.7 614.595   9
  -3  -1  -3 13448.8 588.792   9
  -3   1  -3 12755.0 466.247  10
  -3  -1  -3 13772.3 485.900  13
   3   1  -3 12388.3 609.641   9
   3  -1  -3 13003.8 576.806   9
   3  -1  -3 14107.2 628.988  13
   3   1  -3 13576.9 612.812  16
  -3   1  -3 13370.6 650.164  16
   3  -1  -2 34394.4 737.891   9
  -3  -1  -2 33059.0 571.922  13
  -3   1  -2 33207.5 761.677   9
   3   1  -2 33842.2 750.920  16
  -3   1  -1 101504. 1094.76  16
   3   1  -1 92487.0 918.264  16
   3  -1  -1 96163.8 842.022   9
  -3   1  -1 98863.6 927.952   9
  -3  -1  -1 99490.5 710.084  13
   3   1  -1 101354. 878.279  15
   3   1  -1 98018.8 730.963  14
   3   1  -1 104778. 1061.88   8
  -3  -1  -1 97114.6 1130.49   1
  -3  -1  -1 100090. 947.428   3
  -3   1  -1 94406.4 510.002   5
  -3  -1   0 448818. 2124.93   1
  -3  -1   0 437158. 1554.96   3
   3   1   1 100274. 1065.96   7
  -3  -1   1 96285.3 948.505   5
   3  -1   1 101130. 1024.24   4
  -3   1   1 107651. 868.933   6
  -3   1   1 101606. 1010.24   4
   3   1   1 101633. 1070.28   4
  -3  -1   1 95862.8 778.462   4
  -3  -1   1 103792. 1023.19   1
  -3  -1   1 96914.0 890.351   2
   3  -1   2 33871.6 749.940   7
   3   1   2 33902.0 832.154   4
  -3   1   2 32432.1 791.427   4
  -3  -1   2 31779.0 690.478   4
  -3  -1   2 33408.2 668.085   5
   3  -1   2 32055.0 756.255   4
   3  -1   3 14223.3 675.257  18
  -3   1   3 12883.0 626.350   4
   3  -1   3 12362.1 588.552   4
   3   1   3 12731.1 629.472   4
  -3  -1   3 12889.2 569.918   4
   3   1   3 13287.2 614.994   7
   3  -1   3 13820.9 587.197   7
   3   1   3 12913.6 523.043  15
  -3   1   4 36252.3 1169.00   4
   3   1   4 33469.6 1182.50   4
  -3  -1   4 35383.1 1068.11   4
   3  -1   4 34318.4 1118.92   4
   3  -1   4 36243.5 1090.83   7
   3   1   4 36996.8 915.600  15
  -3   1   5 41553.5 1462.35   4
   3  -1   5 41542.0 1402.44   4
  -3  -1   5 41336.3 1349.31   4
   3   1   5 39171.0 1468.03   4
   3   1   5 43758.4 1037.70  15
  -3  -1   6 1111.77 355.536   4
  -3   1   6 1666.77 472.668   4
   3   1   6 1470.47 441.673   4
   3  -1   6 1489.25 377.742   4
  -3  -1   6 1179.59 226.953   5
   3  -1   7 23914.6 1327.25   4
   3   1   7 19994.9 1326.95   4
  -3  -1   7 21014.4 1233.44   4
  -3   1   7 21488.5 1336.03   4
  -3   1   8 2127.03 537.371   4
   3   1   8 1582.01 432.969   4
  -3  -1   8 1455.01 489.744   4
   3  -1   8 1541.17 422.353   4
  -3   1   8 1747.58 393.433  56
  -3  -1   8 3247.11 534.212  56
   3   1   8 1807.25 429.388  24
   3   1   8 2179.70 420.777  35
   3  -1   8 2173.80 445.219  35
   3  -1   8 2294.80 476.563  31
   3  -1   8 2458.04 481.286  33
  -3   1   8 2667.87 408.961  35
  -3  -1   8 2116.83 443.107  35
  -3   1   8 2550.22 478.448  26
   3  -1   8 1350.07 454.652  26
  -3  -1   8 1872.61 397.657  26
   3   1   8 2080.82 482.714  26
  -3   1   8 1989.14 451.603  24
   3  -1   8 2315.29 460.922  45
  -3  -1   8 1226.59 402.422  45
  -3   1   8 1820.86 469.701  45
   3   1   8 1937.40 404.817  49
   3   1   8 2483.10 432.467  45
  -3  -1   9 2942.68 463.925  56
  -3   1   9 2049.04 514.297  56
  -3  -1   9 2466.18 482.228  35
  -3   1   9 2047.00 377.862  35
   3   1   9 1831.68 479.150  35
   3  -1   9 1883.20 468.269  35
   3   1   9 1546.78 452.892  26
   3  -1   9 1377.78 398.259  26
  -3  -1   9 2008.69 402.242  26
   3   1   9 2475.57 462.518  24
  -3   1   9 2155.30 434.226  26
   3  -1   9 1755.16 504.054  45
   3   1   9 1844.69 390.778  45
  -3   1   9 2301.16 473.636  45
  -3  -1   9 1393.71 490.047  45
   3   1   9 1899.31 429.076  49
  -3  -1  10 535.293 270.450  56
  -3   1  10 205.986 253.044  56
  -3  -1  10 228.810 303.307  45
  -3   1  10 41.4419 291.330  45
   3  -1  10-667.773 360.265  45
   3   1  10 306.181 217.223  45
   3   1  10 694.080 334.063  24
  -3   1  10 350.808 353.397  26
   3   1  10-12.8746 395.057  26
  -3  -1  10-155.374 238.726  26
   3  -1  10 181.157 234.278  26
   3  -1  10 195.179 302.624  35
   3   1  10 134.965 168.627  35
  -3  -1  10 415.974 375.648  35
  -3   1  10 719.923 310.123  35
   3  -1  11 2929.99 462.955  45
   3   1  11 3360.22 426.462  45
  -3   1  11 3014.73 432.201  45
  -3  -1  11 2850.26 464.520  45
   3  -1  11 3115.84 421.851  26
   3   1  11 3094.79 464.875  26
  -3   1  11 3573.69 464.762  26
  -3  -1  11 3148.05 413.152  26
   3  -1  11 3351.69 559.875  35
  -3  -1  11 3381.08 500.100  35
   3   1  11 3060.77 427.340  35
  -3   1  11 3347.99 455.739  35
   3  -1  12 2136.12 291.281  45
  -3  -1  12 1641.26 317.155  45
   3   1  12 1688.15 258.628  35
  -3   1  12 2048.73 286.390  35
  -3  -1  12 1875.18 353.141  35
   3  -1  12 2266.17 345.447  35
   3  -1  12 1471.75 214.896  26
   3   1  12 1348.50 279.190  26
  -3   1  12 1542.80 292.830  26
   3  -2 -12 14799.6 634.288  37
  -3  -2 -12 15330.9 587.171  19
  -3   2 -12 13555.4 589.987  21
   3   2 -12 15667.9 765.036  27
   3   2 -12 16348.3 740.565  46
  -3   2 -12 16426.9 654.741  46
  -3  -2 -11 435.604 235.634  37
   3  -2 -11 845.508 295.803  37
  -3   2 -11 139.897 273.389  21
   3   2 -11 594.677 420.565  27
  -3   2 -11 783.071 325.232  27
   3   2 -11 756.366 389.361  46
   3  -2 -11 904.300 373.245  46
  -3   2 -11 896.380 271.352  46
  -3  -2 -10 16028.5 908.841  37
   3  -2 -10 15254.4 997.905  37
   3   2 -10 15188.9 1120.72  20
  -3   2 -10 15568.4 1107.00  20
  -3  -2 -10 16300.9 889.351  21
   3   2 -10 15491.7 965.782  21
  -3   2 -10 15067.5 1075.77  21
  -3   2 -10 15327.8 1065.16  27
   3   2 -10 13425.6 1029.19  27
  -3   2 -10 15074.4 1002.99  46
   3  -2 -10 15061.1 1032.45  46
  -3  -2 -10 16260.2 1029.92  46
  -3   2 -10 15117.9 980.293  44
  -3  -2  -9 23606.9 1177.82  37
  -3   2  -9 21466.7 1279.54  27
   3  -2  -9 24766.9 1293.55  27
  -3   2  -9 23813.6 1348.63  44
   3  -2  -9 22713.8 1274.43  46
  -3  -2  -9 23046.4 1252.34  46
  -3   2  -9 24077.1 1456.28  20
   3   2  -9 23103.6 1284.96  21
  -3  -2  -9 22344.2 1134.96  21
   3   2  -9 20385.2 1326.02  20
  -3   2  -9 22558.1 1354.99  21
  -3  -2  -8 10098.6 812.415  46
  -3   2  -8 10196.7 921.141  44
   3  -2  -8 9990.68 861.062  46
   3  -2  -8 10479.6 808.356  27
  -3  -2  -8 9685.79 843.019  27
   3  -2  -8 9811.59 876.730  13
   3  -2  -8 9310.90 933.352   9
  -3   2  -8 9532.39 1001.19   9
   3   2  -8 10175.7 1016.25   9
   3   2  -8 9842.59 1015.61  13
  -3  -2  -8 10340.7 965.322   9
   3   2  -8 10284.5 902.113  20
  -3   2  -8 9255.53 843.642  22
  -3  -2  -8 9639.30 783.013  21
  -3   2  -8 10251.9 910.315  21
  -3   2  -8 9763.55 930.228  20
   3   2  -8 11294.3 979.609  21
   3   2  -7 7296.32 844.090   9
   3  -2  -7 5699.88 639.630  13
   3   2  -7 6704.30 708.071  10
  -3   2  -7 8039.53 868.256   9
  -3  -2  -7 7198.09 742.410   9
   3  -2  -7 6072.77 704.389   9
  -3   2  -6-223.543 324.422   9
   3   2  -6-133.851 163.503  10
   3   2  -6 55.2343 216.067   9
   3  -2  -6 141.163 265.591  13
  -3  -2  -6 14.6788 172.673  13
  -3  -2  -6 120.678 223.815   9
   3  -2  -6 419.626 306.752   9
  -3   2  -5 16310.1 744.876  10
   3   2  -5 13824.7 851.214  10
   3  -2  -5 14232.3 816.863  13
  -3  -2  -5 14888.1 699.221  13
   3   2  -5 14149.4 922.449   9
  -3  -2  -5 14511.9 833.070   9
   3  -2  -5 14275.4 813.416   9
  -3   2  -5 14435.1 899.320   9
  -3   2  -5 14535.0 973.516  16
   3   2  -5 14412.5 938.617  16
   3  -2  -4 79452.0 1600.48   9
   3  -2  -4 78116.4 1609.06  13
   3   2  -4 78736.1 1818.22   9
  -3  -2  -4 75668.0 1579.24   9
  -3  -2  -4 77986.3 1350.09  13
  -3   2  -4 75207.5 1715.25   9
  -3   2  -4 78229.6 1410.24  10
   3   2  -4 76262.8 1750.38  16
  -3  -2  -3 70316.7 1102.47  13
   3  -2  -3 71346.6 1354.67  13
   3  -2  -3 67246.0 1246.55   9
  -3  -2  -3 71102.4 1320.92   9
  -3   2  -3 67959.3 1399.43   9
   3   2  -3 69908.4 1470.64   9
   3   2  -3 70335.9 1442.39  16
  -3   2  -3 70023.9 1513.75  16
   3   2  -2 326888. 2702.93   8
  -3  -2  -2 335687. 2061.19  13
   3   2  -2 341076. 2663.63  16
  -3   2  -2 327781. 2514.57   9
   3   2  -2 342498. 2692.45   9
   3  -2  -2 342935. 2281.19   9
   3  -2  -2 344469. 2570.66  13
  -3   2  -2 357399. 2892.97  16
   3  -2  -1 97567.5 1121.47  17
  -3   2  -1 105451. 1312.80  16
  -3   2  -1 103194. 1092.58   9
   3   2  -1 98616.0 1212.90  15
  -3  -2  -1 100216. 1069.45  13
   3   2  -1 102193. 602.248  12
   3   2  -1 108798. 1155.39  14
   3   2  -1 101782. 998.321   4
  -3  -2  -1 95451.3 911.705   3
   3   2   0 121.992 129.725  15
  -3  -2   0 57.0626 119.571   2
   3  -2   0 221.968 111.506   2
  -3  -2   0 189.531 139.004   1
   3   2   0 129.322 113.806   6
  -3   2   0 41.8518 108.606   4
   3   2   0 106.150 97.6589   4
  -3  -2   0 86.3534 73.6340   3
  -3  -2   1 101571. 941.192  18
   3  -2   1 97409.5 1225.01  11
  -3  -2   1 95769.0 1168.07   1
  -3  -2   1 101473. 1113.26   2
  -3  -2   1 99527.4 1164.01   5
   3   2   1 100767. 1247.20   4
  -3   2   1 103586. 1157.86   6
  -3   2   1 100529. 1231.32   4
   3  -2   1 105431. 1101.13   2
   3  -2   2 366308. 2907.52  18
   3   2   2 337997. 2797.60  15
  -3   2   2 333026. 1345.58   8
   3  -2   2 331591. 2368.52   7
   3  -2   2 338876. 1979.83  12
  -3  -2   2 345102. 2094.61   5
  -3   2   2 319990. 2209.92   6
   3   2   2 344467. 2873.40   4
  -3  -2   2 322326. 2173.66   4
   3  -2   2 350628. 2571.42   4
  -3  -2   2 327551. 2160.03   1
  -3  -2   2 335063. 2324.62   2
   3  -2   2 327644. 2306.77   2
  -3   2   2 323716. 2729.27   4
   3  -2   3 69628.7 1509.01  18
  -3   2   3 69928.5 1516.49   4
   3  -2   3 69185.4 1349.41   4
  -3  -2   3 73997.0 1081.65   5
  -3  -2   3 70003.8 1214.80   4
   3   2   3 70839.1 1546.11   4
   3   2   3 72420.4 1394.33  15
   3  -2   3 68742.3 1267.25   7
  -3   2   3 69934.1 510.835   8
   3  -2   4 74546.1 1621.97   4
  -3  -2   4 74949.6 1238.70   5
  -3  -2   4 73271.2 1486.62   4
  -3   2   4 73331.1 1790.98   4
   3   2   4 76167.1 1852.25   4
   3   2   4 72023.4 1479.97  15
   3  -2   4 75969.8 1543.84   7
   3  -2   5 14506.3 841.798   4
  -3   2   5 14476.6 943.566   4
   3   2   5 14359.7 979.957   4
  -3  -2   5 17300.4 661.379   5
  -3  -2   5 14103.2 796.550   4
   3  -2   5 15734.2 817.439   7
   3  -2   6 102.660 289.944   4
  -3  -2   6 32.8522 215.291   4
   3   2   6 199.603 269.493   4
  -3   2   6 282.798 304.593   4
  -3  -2   7 7421.93 674.052   4
   3   2   7 5846.09 770.847   4
   3  -2   7 7555.07 766.072   4
  -3   2   7 5925.06 780.928   4
  -3  -2   8 9149.45 848.246   4
  -3   2   8 10053.4 1000.82   4
   3  -2   8 10053.9 930.956   4
   3   2   8 8598.64 1006.15   4
  -3   2   8 11583.8 927.745  56
  -3  -2   8 9747.25 950.305  56
  -3   2   8 10195.1 762.583  35
   3  -2   8 9678.90 902.038  33
   3  -2   8 10482.6 904.661  31
  -3  -2   8 10598.7 893.961  35
   3   2   8 10744.6 811.501  35
  -3  -2   8 10727.1 935.961  33
   3  -2   8 8986.36 849.293  35
   3   2   8 9441.94 809.042  26
  -3   2   8 10645.1 764.272  24
  -3   2   8 9821.86 795.873  26
   3   2   8 9883.41 831.587  24
   3  -2   8 10554.2 801.710  26
  -3   2   8 11174.7 828.123  45
  -3  -2   8 10895.2 941.073  45
   3  -2   8 9971.33 942.371  45
   3   2   8 10701.4 879.525  49
  -3   2   9 25952.7 1313.36  56
  -3  -2   9 24700.7 1402.98  56
   3   2   9 22930.7 1174.75  35
  -3   2   9 22401.8 1154.80  35
   3  -2   9 25494.2 1458.85  33
  -3  -2   9 23411.4 1300.26  35
   3  -2   9 22856.0 1363.87  35
   3  -2   9 24519.2 1201.50  26
  -3   2   9 25723.7 1291.07  26
  -3   2   9 22515.1 1173.92  24
   3   2   9 22970.9 1262.54  26
   3   2   9 25548.1 1287.24  24
   3  -2   9 22614.0 1381.98  45
   3   2   9 24096.3 1260.56  49
  -3  -2   9 20475.2 1278.36  45
  -3   2   9 25122.2 1227.95  45
  -3  -2  10 15311.2 1021.19  56
  -3   2  10 11714.1 859.767  56
  -3  -2  10 15572.2 1103.39  45
   3  -2  10 15234.1 1092.50  45
  -3   2  10 17275.3 978.034  45
   3   2  10 15053.5 932.394  24
   3  -2  10 16133.9 901.184  26
   3   2  10 16820.9 1045.00  26
  -3   2  10 17322.9 1030.99  26
  -3   2  10 16123.5 965.141  35
  -3  -2  10 15202.8 1034.15  35
   3  -2  10 15491.6 1075.35  35
   3   2  10 14183.5 872.321  35
   3  -2  11 1170.15 355.643  45
  -3  -2  11 531.087 343.243  45
  -3   2  11 700.699 258.799  35
   3  -2  11 533.457 395.446  35
  -3  -2  11 602.155 392.356  35
   3   2  11 1029.45 274.183  35
  -3   2  11 704.969 328.320  26
   3   2  11 488.050 259.203  24
   3   2  11 955.389 393.408  26
   3  -2  11 1119.89 233.494  26
  -3  -2  12 17747.6 790.131  45
   3  -2  12 17682.2 754.654  45
  -3   2  12 14447.7 561.152  42
  -3  -2  12 17222.9 768.798  35
  -3   2  12 15239.1 593.153  35
   3  -2  12 17103.4 776.831  35
   3   2  12 16328.4 729.146  26
  -3   2  12 16426.1 701.639  26
   3  -3 -12-126.721 122.497  37
  -3   3 -12 201.920 136.121  21
   3   3 -12 365.563 202.927  27
   3   3 -12 74.0537 182.850  46
  -3   3 -12 402.369 90.3668  46
   3  -3 -11 3476.05 455.816  37
  -3  -3 -11 3536.54 410.556  37
  -3  -3 -11 3937.96 398.316  19
   3   3 -11 3484.27 489.275  20
  -3   3 -11 3637.78 417.014  21
   3   3 -11 4017.57 430.129  21
  -3   3 -11 3458.86 477.912  27
   3   3 -11 3033.26 482.171  27
  -3   3 -11 3728.78 463.836  46
   3   3 -11 3861.61 512.433  46
   3  -3 -11 3374.50 339.568  48
   3  -3 -10 19967.6 1117.39  37
  -3  -3 -10 19935.5 1011.61  37
   3   3 -10 19736.9 1147.30  21
   3   3 -10 17963.3 1201.59  20
  -3   3 -10 19493.1 1236.94  20
  -3   3 -10 19114.4 1206.87  21
   3   3 -10 18654.4 1189.21  27
  -3   3 -10 19895.4 1148.93  27
   3  -3 -10 19902.3 1143.74  46
  -3   3 -10 20235.3 1165.91  44
   3  -3  -9 1786.22 465.544  37
  -3  -3  -9 1475.91 383.583  37
   3   3  -9 1933.62 413.206  21
   3   3  -9 1555.71 465.963  20
  -3   3  -9 2031.66 553.120  20
  -3   3  -9 809.387 338.110  22
  -3   3  -9 1670.48 512.407  21
  -3   3  -9 1950.88 540.425  27
  -3  -3  -9 1364.08 467.046  46
  -3   3  -9 2234.45 530.255  44
   3  -3  -9 1878.58 500.489  46
  -3  -3  -8 1682.80 354.199  37
  -3   3  -8 1887.72 544.232  20
  -3   3  -8 1557.62 515.570  21
   3   3  -8 1931.05 438.189  21
  -3   3  -8 1509.58 333.177  22
  -3  -3  -8 2032.39 316.724  21
   3  -3  -8 1630.03 463.093  46
  -3   3  -8 1183.20 411.197  44
  -3  -3  -8 1825.23 437.652  46
  -3   3  -8 1479.29 477.865   9
   3  -3  -8 1980.43 380.547  13
   3   3  -8 1335.73 527.055   9
   3  -3  -7 34013.2 1344.66  27
  -3  -3  -7 37546.2 1447.85  46
   3  -3  -7 33204.2 1351.03  46
  -3   3  -7 33468.0 1625.44  44
  -3   3  -7 33185.3 1626.60  21
  -3   3  -7 31620.9 1551.57  22
   3   3  -7 31245.5 1528.36  21
   3  -3  -7 33948.3 1501.75   9
   3   3  -7 34094.8 1582.62  10
   3  -3  -7 33595.7 1446.64  13
   3   3  -7 34980.7 1791.42   9
  -3   3  -7 32473.7 1660.04   9
  -3  -3  -7 35111.8 1570.01   1
  -3  -3  -7 34005.9 1359.63  37
   3  -3  -6 20858.4 1070.07  13
   3  -3  -6 22668.1 1136.93   9
  -3   3  -6 19792.2 1196.76   9
  -3  -3  -6 22981.2 971.888  13
   3   3  -6 19248.7 1259.01   9
   3   3  -6 19758.6 1157.31  10
   3   3  -6 19929.3 1276.46  16
   3  -3  -5 36153.3 1239.14   9
  -3   3  -5 33393.0 1377.02   9
  -3  -3  -5 34592.7 1068.77  13
  -3   3  -5 35634.9 1142.80  10
   3  -3  -5 35386.2 1247.67  13
   3   3  -5 34866.2 1472.10   9
   3  -3  -5 39019.2 1026.79  17
  -3   3  -5 33962.9 1489.77  16
   3   3  -5 32770.4 1410.28  16
   3  -3  -4 39771.6 1135.65   9
  -3  -3  -4 39319.0 1029.02  13
   3   3  -4 37997.9 1349.95   9
   3  -3  -4 37472.3 1157.79  13
  -3   3  -4 36101.6 1273.14   9
   3  -3  -4 41090.8 966.459  17
   3   3  -4 39816.7 1361.23  16
  -3   3  -4 38941.0 1404.49  16
  -3  -3  -3 2970.67 286.258  13
   3  -3  -3 2592.92 327.681  13
   3   3  -3 2422.62 375.179   9
  -3   3  -3 2620.27 348.267   9
   3   3  -3 2950.41 394.310  16
   3  -3  -3 3009.31 270.639  17
  -3   3  -3 2837.16 414.110  16
   3  -3  -2 71763.1 1126.62  17
   3  -3  -2 75516.6 1356.87  13
  -3   3  -2 69184.7 1273.85   9
  -3   3  -2 71022.7 1446.57  16
   3   3  -2 76802.5 1527.65   8
   3   3  -2 78299.8 1328.08  14
  -3  -3  -2 71133.6 1167.39  13
   3   3  -2 72757.4 1407.80  16
  -3  -3  -2 74235.2 1003.59   3
   3   3  -2 74906.1 1166.76   4
   3   3  -1 6179.58 427.757   8
   3  -3  -1 6898.93 416.489  13
  -3  -3  -1 6488.01 370.869  13
   3   3  -1 5812.22 360.043  14
  -3   3  -1 6542.54 409.325  16
  -3   3  -1 6147.95 423.735  14
  -3   3  -1 5921.13 377.819   4
  -3  -3  -1 6244.44 249.415   3
  -3   3   0 8508.81 462.122  14
   3  -3   0 8388.40 453.525  13
   3   3   0 8612.20 469.303   8
  -3  -3   0 8107.73 269.786  11
   3   3   0 7878.07 370.839   4
   3   3   0 7001.12 373.679   6
  -3   3   0 8845.30 425.247   4
  -3  -3   0 8360.31 418.611   2
   3  -3   0 8518.34 403.322   2
  -3  -3   0 9123.00 488.748   1
  -3  -3   1 6115.50 281.012  18
   3   3   1 5655.66 436.121  15
   3  -3   1 6128.66 379.731  11
  -3  -3   1 6239.16 381.223   1
   3   3   1 6391.58 390.926   4
  -3   3   1 6115.04 394.588   4
  -3  -3   1 5767.52 360.805   2
   3   3   1 5982.66 380.521   6
  -3   3   1 6155.32 378.244   6
   3  -3   1 6391.07 369.128   2
   3  -3   2 74907.4 1177.89   7
  -3   3   2 71744.5 963.279   8
   3   3   2 74396.6 1539.98  15
   3  -3   2 68660.8 762.772   1
  -3  -3   2 74886.7 1171.65   1
  -3   3   2 71328.1 1245.43   6
   3   3   2 67052.0 1424.06   4
  -3  -3   2 74224.0 1248.28   2
   3  -3   2 73851.4 1233.15   2
  -3  -3   2 74333.5 1126.91   5
  -3   3   2 72306.8 1451.91   4
   3  -3   3 2696.89 363.709  18
  -3   3   3 2789.49 172.979   8
   3  -3   3 2724.04 286.543   7
   3   3   3 2542.20 362.452  15
  -3   3   3 2908.34 313.074   6
  -3   3   3 2543.09 408.140   4
  -3  -3   3 3762.58 363.034   2
  -3  -3   3 3288.42 266.955   5
   3   3   3 2479.46 404.046   4
   3  -3   3 2607.44 337.509   2
   3  -3   4 39975.4 1390.98  18
  -3   3   4 40417.4 1108.24   6
   3  -3   4 37971.8 1136.18   2
  -3   3   4 36957.7 1395.54   4
   3   3   4 38045.5 1420.24   4
  -3  -3   4 37690.2 1126.12   2
   3  -3   4 39948.1 1102.13   7
  -3   3   5 36491.1 1140.47   6
  -3  -3   5 35168.3 1221.87   2
   3   3   5 35283.6 1522.26   4
  -3  -3   5 34112.7 1171.36   4
   3  -3   5 33163.3 1248.68   4
  -3   3   5 35644.8 1516.42   4
   3  -3   5 33950.8 1200.69   2
   3  -3   5 35164.2 1164.77   7
   3  -3   6 20021.6 1081.00   4
   3   3   6 19233.9 1275.66   4
  -3   3   6 19280.6 1248.99   4
  -3   3   6 23355.4 994.910   6
  -3  -3   6 19256.9 1033.76   4
   3  -3   6 21158.5 1065.85   2
  -3  -3   6 21498.0 1060.73   2
  -3   3   7 31584.1 1753.95   4
   3  -3   7 33354.1 1456.12   2
  -3  -3   7 32267.2 1416.72   4
   3  -3   7 33681.7 1514.50   4
   3   3   7 31767.7 1758.35   4
  -3  -3   7 32123.1 1417.16   2
   3  -3   7 33139.3 1569.62  45
  -3  -3   7 35729.7 1582.29  45
   3   3   7 35056.8 1443.11  49
  -3   3   7 38534.7 1554.93  56
   3  -3   7 35153.4 1516.25  50
  -3  -3   7 35573.3 1625.91  56
  -3  -3   7 35619.3 1646.01  33
   3  -3   7 32169.6 1396.79  31
   3  -3   7 35109.2 1528.37  35
   3  -3   7 37645.7 1703.28  33
  -3  -3   7 37156.3 1508.28  35
   3   3   7 32983.5 1378.36  26
  -3   3   7 36079.6 1390.84  26
  -3   3   7 33873.8 1389.25  24
   3   3   7 31382.8 1391.72  24
  -3   3   8 1785.63 608.374   4
   3  -3   8 1081.42 283.632   2
   3   3   8 2436.27 531.434   4
  -3  -3   8 961.249 403.750   2
  -3   3   8 2070.57 385.943  56
  -3  -3   8 1533.22 472.967  56
   3   3   8 1745.44 465.440  38
   3   3   8 1689.14 410.207  49
  -3   3   8 1663.38 375.411  45
   3  -3   8 1693.03 464.171  45
  -3  -3   8 1426.67 459.595  45
  -3  -3   8 1367.00 445.548  33
  -3   3   8 1512.40 329.412  35
   3  -3   8 1437.22 436.341  33
   3  -3   8 1339.94 375.445  31
  -3  -3   8 1649.92 470.676  35
   3  -3   8 1629.61 451.892  35
   3   3   8 1601.16 431.183  26
  -3   3   8 1507.64 431.985  24
   3   3   8 1525.53 456.276  24
  -3   3   8 913.613 343.582  26
  -3  -3   9 1471.23 350.597  56
  -3   3   9 2037.41 413.552  56
   3   3   9 1197.40 379.593  38
  -3   3   9 1660.55 375.293  35
   3  -3   9 1571.16 507.399  35
  -3  -3   9 1363.09 481.826  35
   3  -3   9 1494.78 537.733  33
  -3   3   9 1905.94 422.792  26
   3   3   9 1700.97 466.097  24
  -3   3   9 1770.03 435.783  24
   3   3   9 1733.51 464.701  26
   3  -3   9 1297.90 547.988  45
  -3  -3   9 794.139 442.173  45
  -3  -3  10 19269.2 1172.94  56
   3  -3  10 19059.5 1203.42  45
  -3  -3  10 20851.5 1237.20  45
   3   3  10 21200.8 1142.61  26
   3   3  10 18610.4 1069.82  24
  -3   3  10 20497.7 1108.38  26
   3  -3  10 20554.4 1176.39  35
  -3  -3  10 18126.2 1085.78  35
  -3   3  10 20767.2 969.555  35
   3  -3  11 3592.80 510.038  45
  -3  -3  11 4210.17 530.169  45
  -3  -3  11 2891.00 440.754  35
   3  -3  11 3235.89 492.757  35
  -3   3  11 3326.91 348.729  35
   3   3  11 3600.49 446.224  24
   3   3  11 2902.07 459.397  26
  -3   3  11 3427.47 433.049  26
   3  -3  12 74.0388 172.502  45
  -3  -3  12-33.5761 201.895  45
  -3  -3  12-22.5033 187.761  35
   3  -3  12 280.047 190.433  35
   3   3  12 11.8675 145.618  42
  -3   3  12 144.934 85.4846  42
   3   3  12 70.1528 152.303  26
  -3   3  12 260.396 171.099  26
   3   4 -12 1744.28 253.238  27
   3   4 -12 2067.57 229.750  46
  -3  -4 -11 6910.89 470.388  37
   3  -4 -11 7219.06 565.225  37
   3   4 -11 6667.44 638.566  20
  -3   4 -11 6605.58 600.177  21
   3   4 -11 5947.79 484.433  21
  -3   4 -11 6695.53 556.520  27
   3   4 -11 6631.58 629.411  27
   3   4 -11 6527.70 586.641  46
  -3   4 -11 6481.21 492.052  46
   3  -4 -10 760.525 356.278  37
  -3  -4 -10 887.389 292.551  37
  -3   4 -10 742.130 312.944  21
  -3  -4 -10 950.797 232.157  19
   3   4 -10 621.526 434.656  20
  -3   4 -10 1192.74 446.122  20
   3   4 -10 558.332 288.945  21
  -3   4 -10 610.617 304.702  27
   3   4 -10 750.094 440.632  27
  -3   4 -10 627.438 274.007  44
   3  -4 -10 828.980 305.460  48
  -3  -4  -9 7666.56 704.816  37
   3  -4  -9 6915.28 744.373  37
  -3  -4  -9 7575.37 636.488  19
  -3   4  -9 6248.20 753.704  22
  -3   4  -9 6834.48 867.404  20
   3   4  -9 7566.57 864.724  20
  -3   4  -9 7321.15 877.318  21
   3   4  -9 6887.99 862.501  21
  -3   4  -9 6124.08 737.656  27
  -3   4  -9 6169.51 868.599  44
  -3  -4  -8 3939.41 571.722  37
   3  -4  -8 4928.93 614.317  37
  -3   4  -8 4271.28 734.198  21
  -3   4  -8 3783.16 634.828  22
  -3   4  -8 4476.20 720.157  20
   3   4  -8 4248.84 708.695  21
  -3   4  -8 3864.70 684.874   9
   3   4  -8 3241.97 674.714   9
   3   4  -8 3879.99 649.686  44
  -3   4  -8 5180.83 797.108  44
   3  -4  -8 3619.61 584.259  46
   3  -4  -7 5411.53 635.192  46
   3   4  -7 5239.14 768.550  44
  -3   4  -7 6079.70 768.520  44
  -3  -4  -7 5428.68 605.060  46
  -3   4  -7 6144.60 711.873  21
  -3   4  -7 6155.92 752.365  22
   3  -4  -7 5592.38 675.290  13
   3   4  -7 6620.03 862.463   9
  -3   4  -7 6379.31 750.613   9
  -3  -4  -7 5451.35 720.596   1
   3  -4  -7 6489.28 713.446  37
  -3  -4  -7 6263.44 657.715  37
  -3   4  -6 5746.01 756.446  16
   3   4  -6 5214.94 693.639  16
  -3  -4  -6 5620.51 600.716   3
  -3  -4  -6 4845.85 736.937   1
   3   4  -6 5770.85 649.206  10
   3  -4  -6 6513.58 623.267  13
  -3   4  -6 5320.81 681.594   9
   3   4  -6 5805.85 727.149   9
  -3  -4  -5 1546.46 334.935   3
  -3   4  -5 1818.40 440.577   9
  -3  -4  -5 1432.07 294.969  13
   3   4  -5 1968.90 454.215   9
   3  -4  -5 1805.22 395.549  13
   3   4  -5 1291.29 492.548  16
  -3   4  -5 815.593 358.409  16
   3   4  -4 4623.71 578.694  16
  -3   4  -4 4867.12 620.866  16
  -3  -4  -4 4855.53 392.338   3
   3   4  -4 3298.99 531.463   9
   3  -4  -4 4136.47 448.837  13
  -3  -4  -4 3949.43 378.453  13
  -3   4  -4 4432.33 516.949   9
  -3   4  -3 102101. 2177.63  16
  -3  -4  -3 107966. 1403.06   3
  -3   4  -3 105939. 1910.06   4
   3   4  -3 107112. 1745.01   4
   3   4  -3 102035. 2066.91   9
   3   4  -3 103755. 2127.77  16
  -3  -4  -3 101717. 1715.96  13
   3  -4  -3 103965. 1911.13  13
  -3   4  -3 99004.9 1954.93   9
   3   4  -2 61825.7 1224.39   4
  -3   4  -2 64283.1 1380.26   4
  -3  -4  -2 63284.3 874.693   3
  -3   4  -2 66007.2 1568.42  16
   3  -4  -2 65553.9 1441.21  13
  -3  -4  -2 65762.3 1338.15  13
   3   4  -2 66031.3 1533.11  16
   3   4  -2 63943.8 1415.66  14
  -3   4  -2 62089.6 1344.71   9
  -3  -4  -1 184114. 1256.39   3
   3   4  -1 182281. 1958.95   4
  -3  -4  -1 163855. 2456.50   1
  -3   4  -1 173804. 2146.33   4
  -3   4  -1 188309. 2507.99  14
   3   4  -1 176274. 2464.80   8
  -3   4  -1 187078. 2383.10  16
   3   4  -1 174346. 2194.48  14
  -3  -4  -1 179784. 2201.21  13
   3  -4  -1 175514. 2279.91  13
   3   4   0 3457.05 327.947   6
  -3   4   0 4009.67 364.449   4
  -3  -4   0 3843.01 371.570   2
  -3  -4   0 3545.65 385.229   1
   3   4   0 3355.26 317.052   4
   3  -4   0 3846.69 342.510   2
   3  -4   0 4002.44 406.119  13
   3   4   0 3900.28 407.923   8
  -3   4   0 4132.07 405.942  14
  -3  -4   0 3967.87 233.021  11
  -3  -4   1 185194. 1718.68  18
  -3  -4   1 176721. 2140.91   2
   3  -4   1 178673. 2095.45   2
  -3  -4   1 176053. 2231.35   1
   3   4   1 178873. 2239.39   4
   3   4   1 178351. 2216.11   6
  -3   4   1 184377. 2312.63   4
   3   4   1 187534. 2399.20   8
   3  -4   1 184236. 2179.41  11
  -3  -4   2 65128.2 1217.33  18
   3   4   2 64483.7 1568.74   4
   3   4   2 66817.9 1471.27   6
  -3   4   2 67637.1 1412.01   6
   3  -4   2 63265.0 1305.97   2
  -3  -4   2 64687.4 1355.04   2
  -3   4   2 66457.0 1584.15   4
  -3  -4   2 67334.8 1295.69   1
   3  -4   2 66148.9 1174.51   7
   3  -4   3 99306.5 2061.47  18
  -3  -4   3 101922. 1806.85   2
   3   4   3 104572. 1993.41   6
   3  -4   3 104003. 1799.64   2
   3   4   3 101796. 2205.42   4
  -3   4   3 99090.6 1791.86   6
  -3  -4   3 102829. 1521.03   1
  -3   4   3 96642.3 2180.72   4
   3  -4   3 106095. 1573.97   7
   3  -4   4 4020.10 552.937  18
  -3   4   4 4580.76 599.558   4
   3  -4   4 3961.20 442.634   2
   3   4   4 5081.15 624.514   4
  -3  -4   4 4760.00 482.436   2
  -3   4   4 4487.64 451.492   6
   3  -4   5 1741.76 361.309   2
  -3   4   5 1380.69 430.784   4
   3   4   5 1682.21 426.271   4
  -3  -4   5 1932.90 376.545   2
  -3   4   5 1699.43 307.302   6
  -3   4   6 6177.95 567.042   6
   3  -4   6 6120.06 627.760   2
  -3   4   6 5140.77 751.517   4
   3   4   6 5931.52 722.212   4
  -3  -4   6 5657.59 603.260   2
   3   4   7 5473.69 636.947   6
  -3   4   7 5289.36 852.781   4
   3   4   7 5501.00 769.055   4
  -3  -4   7 5773.21 688.489   2
   3  -4   7 5179.24 596.094   2
  -3  -4   7 6332.69 808.311  56
   3  -4   7 7408.36 690.789  50
  -3   4   7 6676.42 707.369  56
   3  -4   7 6875.02 788.099  52
  -3   4   7 6374.02 649.427  38
   3   4   7 6469.04 729.822  38
  -3  -4   7 5700.12 685.951  45
   3   4   7 5548.31 644.929  49
   3  -4   7 6917.61 756.850  45
   3  -4   7 5742.10 690.414  35
  -3  -4   7 5573.13 760.056  33
  -3  -4   7 6120.71 660.023  35
   3  -4   7 6587.10 792.189  33
   3   4   7 5920.73 643.354  24
   3   4   7 5782.84 622.601  26
  -3   4   7 7714.03 745.422  24
  -3   4   7 6088.51 605.468  26
  -3  -4   8 4581.14 712.551  56
  -3   4   8 4826.26 609.688  56
  -3   4   8 5750.63 603.455  38
   3   4   8 3934.53 538.079  38
   3  -4   8 3587.08 625.857  45
   3   4   8 4668.48 626.126  49
  -3  -4   8 4478.92 664.705  45
  -3  -4   8 3807.65 672.623  33
  -3  -4   8 4346.98 602.967  35
   3  -4   8 4700.05 650.505  35
   3  -4   8 4980.99 736.578  33
  -3   4   8 4515.82 575.777  26
   3   4   8 4920.43 582.383  26
   3   4   8 4560.09 668.690  24
  -3   4   8 5301.45 617.257  24
  -3  -4   9 6835.83 809.095  56
   3   4   9 8323.23 757.404  38
  -3   4   9 8021.95 653.938  38
  -3  -4   9 6945.63 805.258  45
   3  -4   9 7025.92 839.433  45
  -3  -4   9 7346.66 719.243  35
   3  -4   9 7279.34 808.695  35
   3  -4   9 8090.83 922.723  33
   3   4   9 8472.26 822.218  24
  -3   4   9 7622.19 724.308  26
  -3   4   9 8538.74 786.325  24
   3   4   9 7834.79 767.248  26
  -3  -4  10 513.558 287.727  56
   3  -4  10 458.378 464.509  45
  -3  -4  10 683.616 372.448  45
  -3  -4  10 919.745 350.208  35
   3  -4  10 886.602 365.001  35
  -3   4  10 865.773 342.527  26
   3   4  10 539.253 351.005  24
   3   4  10 758.218 351.413  26
   3   4  10 1221.28 277.754  38
   3  -4  11 7525.08 654.925  45
  -3  -4  11 7765.55 643.460  45
   3  -4  11 6381.45 579.471  35
  -3  -4  11 7295.23 574.713  35
   3   4  11 7407.64 576.314  26
  -3   4  11 7140.13 582.603  26
  -3   4  11 6387.32 549.618  42
   3  -4  12 1964.83 250.505  45
  -3  -4  12 1875.82 242.133  45
  -3   4  12 1610.49 203.789  42
   3   4  12 1796.54 240.324  42
  -3  -4  12 2086.23 213.316  35
   3  -4  12 1932.30 240.644  35
   3   4  12 2028.55 226.677  26
  -3   4  12 1952.23 236.203  26
   3  -5 -11 1424.77 270.169  37
  -3  -5 -11 1271.75 211.020  37
   3   5 -11 1679.84 324.810  20
  -3   5 -11 1564.88 283.288  21
   3   5 -11 1151.57 182.447  21
  -3   5 -11 1414.52 168.483  46
   3   5 -11 1024.99 207.245  46
   3   5 -11 1333.61 323.023  27
  -3   5 -11 1116.36 241.311  27
   3  -5 -10 11958.7 802.967  37
  -3  -5 -10 12637.3 742.880  37
   3   5 -10 12010.7 874.784  21
  -3   5 -10 11868.6 922.145  20
  -3   5 -10 11573.0 921.991  21
   3   5 -10 11580.1 914.200  20
   3  -5 -10 12342.6 738.143  48
  -3   5 -10 12383.2 864.026  44
   3   5 -10 10640.6 831.398  27
  -3   5 -10 12016.0 799.945  27
  -3  -5  -9 2123.86 461.203  37
   3  -5  -9 1613.79 499.098  37
  -3   5  -9 1185.06 450.087  20
  -3   5  -9 1235.27 460.559  21
  -3   5  -9 1092.79 424.923  22
   3   5  -9 1339.19 529.856  21
  -3  -5  -9 826.794 270.560  19
   3   5  -9 1337.71 388.456  20
  -3   5  -9 1375.51 526.450  44
   3   5  -9 761.630 356.705  44
   3  -5  -9 1192.13 384.592  48
  -3  -5  -8 5176.20 618.718  37
   3  -5  -8 3871.15 599.180  37
  -3   5  -8 3849.43 655.469  20
   3   5  -8 3535.69 642.948  21
  -3  -5  -8 4286.10 484.424  19
  -3   5  -8 5221.24 633.071  22
  -3   5  -8 3057.38 614.385  21
   3   5  -8 4056.13 655.511  44
  -3   5  -8 4685.69 784.293  44
   3  -5  -8 4138.10 594.335  48
   3   5  -7 31620.3 1690.49  44
   3  -5  -7 28989.5 1358.01  48
  -3   5  -7 29216.7 1655.03  44
  -3  -5  -7 30497.9 1235.57  19
  -3   5  -7 29431.3 1641.29  21
  -3   5  -7 28134.9 1609.80  22
   3  -5  -7 31592.6 1443.25  37
  -3  -5  -7 31409.1 1393.70  37
  -3   5  -7 30524.5 1681.67   9
   3  -5  -7 28737.9 1447.62  13
   3   5  -7 28857.5 1771.15   9
  -3   5  -7 31385.1 1568.21   4
  -3  -5  -7 29896.4 1705.88   1
  -3  -5  -6 835.925 253.571  48
  -3   5  -6-158.873 269.064  44
   3   5  -6-482.536 231.885  22
  -3  -5  -6 785.515 265.435  19
  -3   5  -6 1264.65 312.336  22
   3   5  -6 1767.33 484.299  10
   3   5  -6-104.852 490.348  16
  -3   5  -6-65.4928 185.175   9
   3   5  -6 867.693 434.630   9
  -3   5  -6 190.883 386.177  16
   3  -5  -6 806.320 307.981  13
  -3   5  -6 328.549 311.203   4
   3   5  -6 298.870 305.053   4
  -3  -5  -6 1156.34 394.469   1
  -3  -5  -6 241.429 166.129  37
   3  -5  -6 332.899 348.222  37
   3   5  -5 233.907 236.858   4
  -3   5  -5 359.716 301.335   4
  -3  -5  -5 491.976 370.550   1
   3   5  -5 110.092 293.494   9
  -3  -5  -5-12.7513 76.6438  13
   3  -5  -5 700.722 331.562  13
  -3   5  -5 365.673 287.835   9
   3   5  -5 162.429 364.775  16
  -3   5  -5 392.463 291.408  16
  -3   5  -4 6888.65 751.965  16
   3   5  -4 7501.65 784.594  16
  -3   5  -4 6557.21 626.994   4
   3   5  -4 7394.52 599.491   4
  -3  -5  -4 7087.23 573.065  13
   3  -5  -4 7542.38 629.541  13
   3   5  -4 6676.48 710.908   9
  -3   5  -4 6802.37 651.557   9
  -3   5  -3 4798.15 581.860  16
   3   5  -3 5725.87 491.860   4
  -3   5  -3 3928.69 460.966   4
   3   5  -3 4782.90 560.748   9
  -3  -5  -3 4189.59 450.099  13
   3  -5  -3 4293.70 498.210  13
   3   5  -3 4880.01 594.470  16
  -3   5  -3 4957.71 531.451   9
   3   5  -2 2219.01 316.353   4
  -3  -5  -2 2163.84 425.786   1
  -3   5  -2 2049.04 355.815   4
  -3   5  -2 1789.25 400.618  16
   3   5  -2 2766.59 442.407  16
  -3   5  -2 2337.50 335.662   9
   3   5  -2 1619.37 312.582  14
   3  -5  -2 1956.44 383.345  13
  -3  -5  -2 2475.97 336.226  13
   3   5  -1 42347.5 1114.86   4
  -3   5  -1 42977.7 1213.30   4
  -3  -5  -1 44095.6 1454.46   1
   3   5  -1 42348.6 1275.79  14
   3  -5  -1 42009.5 1322.64  13
   3   5  -1 42362.4 1421.84   8
  -3   5  -1 43940.5 1328.97  16
  -3   5  -1 43623.5 1402.75  14
   3   5  -1 40425.6 1282.01  16
  -3  -5   0 16009.2 834.814   1
  -3   5   0 16084.1 767.047   4
   3  -5   0 15892.8 770.721   2
  -3  -5   0 15572.3 780.192   2
   3   5   0 14712.9 694.998   4
  -3   5   0 14930.9 816.442  14
   3  -5   0 14655.9 678.761  11
   3   5   0 15195.6 823.012   8
   3  -5   0 15957.5 851.298  13
  -3  -5   0 16389.9 531.321  11
  -3  -5   1 45645.9 966.188  18
   3   5   1 39228.6 1215.02   6
  -3  -5   1 43234.3 1265.67   1
  -3  -5   1 41832.0 1220.98   2
   3   5   1 41050.2 1255.77   4
   3  -5   1 40927.7 1144.64   1
   3  -5   1 45267.9 1246.53   2
  -3   5   1 41849.5 1288.13   4
   3  -5   1 43741.1 1194.93  11
  -3   5   1 49293.7 1429.37  14
   3   5   1 43672.2 1328.75   8
   3  -5   2 2373.81 365.092  18
  -3  -5   2 2400.33 289.749  18
   3   5   2 1815.03 364.088   4
   3  -5   2 1963.72 355.476   2
   3   5   2 2101.73 377.605   6
  -3   5   2 2462.40 436.540   4
  -3  -5   2 2578.23 389.622   2
  -3  -5   2 2345.64 321.908   1
   3   5   2 2537.17 345.639   8
   3  -5   3 4581.95 518.950  18
   3   5   3 4756.99 573.735   4
  -3   5   3 5094.54 498.750   6
  -3  -5   3 4435.38 477.019   2
   3  -5   3 5119.72 505.670   2
   3   5   3 4277.80 504.514   6
  -3   5   3 3951.33 556.068   4
   3   5   3 5401.28 466.862   8
   3  -5   4 6826.13 678.994  18
  -3  -5   4 7443.63 625.595   2
   3   5   4 7796.16 826.908   4
  -3   5   4 7410.79 621.925   6
   3   5   4 6670.09 643.118   6
  -3   5   4 6904.80 760.764   4
   3  -5   4 7458.87 610.784   2
  -3   5   5-2.34452 374.813   4
   3   5   5 677.544 349.242   4
  -3   5   5 406.811 243.657   6
  -3  -5   5 176.991 282.501   2
   3  -5   5 162.306 269.175   2
   3   5   5 521.969 262.591   6
   3   5   6 1052.26 468.884   4
   3   5   6 501.760 352.933   6
  -3   5   6 757.898 384.102   4
  -3   5   6 506.721 213.137   6
   3  -5   6 252.955 262.353   2
  -3  -5   6 352.720 284.137   2
   3   5   6 1366.62 382.541  49
  -3  -5   6 53.4643 275.661  45
   3  -5   6 519.679 301.230  45
   3  -5   6 626.236 439.272  52
  -3  -5   6-650.830 460.688  52
   3   5   6 349.835 316.726  38
  -3   5   6 783.362 343.815  38
   3  -5   6 1140.95 286.670  35
  -3  -5   6 1437.42 390.571  33
   3  -5   6 857.859 477.813  33
  -3   5   6 633.076 320.778  24
   3   5   6 179.830 228.241  24
   3   5   6 1130.56 247.695  26
  -3   5   6 606.980 224.137  26
   3  -5   7 30210.2 1456.27   2
  -3  -5   7 30300.6 1474.15   2
   3   5   7 28984.0 1802.81   4
   3   5   7 30702.5 1503.67   6
  -3  -5   7 29781.5 1673.19  56
   3  -5   7 30515.9 1641.90  52
  -3  -5   7 29819.5 1705.31  52
   3  -5   7 31520.7 1560.69  56
  -3   5   7 29756.4 1404.23  38
   3   5   7 30216.6 1468.99  38
   3  -5   7 27458.1 1520.38  45
  -3  -5   7 31495.8 1529.03  45
   3  -5   7 31565.6 1475.13  35
  -3  -5   7 29976.7 1653.86  33
   3  -5   7 29855.2 1665.20  33
  -3  -5   7 29536.8 1324.32  35
  -3   5   7 30976.5 1317.18  26
   3   5   7 31687.1 1333.70  26
   3   5   7 29373.1 1415.14  24
  -3   5   7 30507.8 1412.66  24
  -3  -5   8 4246.22 664.260  56
  -3   5   8 4128.82 578.234  38
   3   5   8 4264.31 634.204  38
  -3  -5   8 4094.68 686.306  45
   3  -5   8 4199.32 663.232  45
   3  -5   8 4796.85 628.602  35
  -3  -5   8 3540.74 595.405  33
  -3  -5   8 3907.42 572.585  35
   3  -5   8 3770.01 683.074  33
   3   5   8 4311.15 581.109  26
  -3   5   8 4414.15 575.975  26
   3   5   8 3864.80 604.934  24
  -3   5   8 3667.59 588.705  24
  -3  -5   9 1337.49 439.103  56
  -3   5   9 1294.59 286.564  38
   3   5   9 1008.22 411.701  38
   3  -5   9 968.367 486.448  45
  -3  -5   9 1448.52 429.789  45
   3  -5   9 1567.41 450.969  33
   3  -5   9 1339.23 366.991  35
  -3  -5   9 847.222 421.873  33
  -3  -5   9 1281.30 309.446  35
  -3   5   9 1550.65 463.396  24
   3   5   9 1207.86 363.092  26
   3   5   9 1256.14 429.935  24
  -3   5   9 1196.32 408.339  26
  -3  -5  10 11971.0 839.837  56
  -3  -5  10 12243.9 874.497  45
   3  -5  10 12072.7 905.648  45
   3  -5  10 11253.4 787.889  35
  -3  -5  10 13047.3 767.644  35
   3   5  10 11883.8 829.692  24
  -3   5  10 11589.0 757.594  26
   3   5  10 12079.2 762.839  26
   3   5  10 11302.9 749.193  38
   3  -5  11 1489.82 300.640  45
  -3  -5  11 1698.50 327.051  45
  -3   5  11 1848.68 301.732  42
  -3  -5  11 1100.72 243.790  35
   3  -5  11 1659.62 269.999  35
  -3   5  11 1499.49 271.897  26
   3   5  11 837.128 222.427  26
   3  -6 -11 13076.6 552.410  37
   3   6 -11 13092.3 629.878  20
  -3   6 -11 13801.2 633.730  21
   3   6 -11 12576.2 564.062  27
   3   6 -11 12169.4 510.583  46
  -3  -6 -10 8722.87 563.908  37
   3  -6 -10 9912.70 663.999  37
  -3   6 -10 8758.88 717.799  20
   3   6 -10 7385.03 680.503  20
   3   6 -10 7339.66 655.999  21
  -3   6 -10 8195.44 713.223  21
   3   6 -10 8540.25 674.018  27
  -3   6 -10 8018.35 588.089  27
   3  -6 -10 8105.76 537.600  48
  -3   6 -10 8607.27 689.626  44
   3  -6  -9 10336.9 802.569  37
  -3  -6  -9 11474.2 790.775  37
  -3   6  -9 10421.3 846.308  22
   3   6  -9 10268.0 938.315  20
   3   6  -9 8010.54 823.514  21
  -3   6  -9 11990.6 980.724  21
  -3   6  -9 9504.21 863.244  20
  -3   6  -9 11930.4 843.359  27
   3   6  -9 10364.7 888.798  44
   3  -6  -9 11433.0 783.867  48
  -3   6  -9 8055.96 833.106  44
   3   6  -8 4261.73 720.770  44
   3  -6  -8 5817.63 658.970  48
  -3   6  -8 5217.80 760.517  44
   3   6  -8 4167.05 752.725  21
  -3   6  -8 5771.59 711.592  22
  -3   6  -8 4930.09 791.360  21
  -3   6  -8 4535.37 667.845  20
  -3  -6  -8 5032.20 605.773  37
   3  -6  -8 5037.14 671.335  37
  -3  -6  -7 8763.10 772.783  37
   3  -6  -7 8411.04 825.299  37
   3   6  -7 5869.78 723.976  22
  -3   6  -7 7055.00 919.313  21
  -3  -6  -7 9245.69 694.782  19
  -3   6  -7 7137.71 807.505  22
   3  -6  -7 6838.92 676.585  48
  -3  -6  -7 8441.42 681.143  48
  -3   6  -7 7635.14 891.476  44
   3   6  -7 7062.39 866.843  44
   3  -6  -7 8505.03 721.654  51
  -3   6  -6 8580.88 991.317  44
   3  -6  -6 7863.18 751.358  48
  -3  -6  -6 8538.27 763.612  48
   3   6  -6 8222.51 884.324  22
   3   6  -6 8651.75 961.365  16
  -3  -6  -6 7919.26 666.429  19
  -3   6  -6 8861.07 1078.26  16
  -3   6  -6 7933.34 919.837  22
   3  -6  -6 7801.89 740.742  37
  -3  -6  -6 8059.64 718.168  37
   3  -6  -6 8359.49 846.785  13
   3   6  -6 7637.73 925.648   9
  -3   6  -6 7906.84 821.079   9
  -3   6  -6 8643.38 826.997   4
  -3  -6  -6 8471.59 1035.24   1
   3  -6  -5 6177.62 643.397  48
  -3  -6  -5 5579.13 579.486  43
  -3  -6  -5 5300.41 598.946  48
   3   6  -5 5488.62 642.485  22
  -3   6  -5 4961.67 716.049  16
  -3   6  -5 5484.01 707.395  22
   3   6  -5 6078.48 822.134  16
   3   6  -5 5384.31 717.168   9
   3  -6  -5 4404.70 606.029  13
  -3   6  -5 3807.24 605.784   9
   3   6  -5 3748.82 535.825   4
  -3   6  -5 4342.91 621.227   4
  -3  -6  -5 3983.51 661.888   1
  -3  -6  -5 5328.61 612.071  37
  -3   6  -5 4393.58 681.867  40
   3  -6  -5 5737.45 626.252  37
   3   6  -4 7297.49 855.114  16
  -3   6  -4 8048.80 853.119  16
  -3   6  -4 8758.31 742.937   4
   3   6  -4 7972.79 673.212   4
  -3  -6  -4 9438.25 950.577   1
  -3  -6  -4 8186.95 690.269  13
  -3   6  -4 8994.55 770.657   9
   3  -6  -4 8270.44 800.247  13
   3   6  -4 8000.85 850.931   9
  -3   6  -3 29597.3 1457.45  16
  -3   6  -3 30424.1 1251.38   4
   3   6  -3 30726.5 1174.29   4
  -3  -6  -3 31963.0 1556.39   1
   3   6  -3 28927.3 1371.86   9
  -3   6  -3 28253.8 1264.38   9
   3  -6  -3 28972.0 1329.29  13
  -3  -6  -3 29396.0 1232.96  13
   3   6  -3 25909.2 1368.08  16
   3   6  -2 29390.0 1092.10   4
  -3  -6  -2 25052.3 1330.51   1
  -3   6  -2 29443.8 1186.00   4
   3   6  -2 27871.6 1258.42  14
   3   6  -2 24904.4 1224.59  16
   3  -6  -2 29358.0 1279.22  13
  -3   6  -2 28537.4 1312.58  16
  -3   6  -2 28058.5 1139.55   9
  -3  -6  -1 19467.1 1104.22   1
  -3   6  -1 17219.3 895.650   4
   3   6  -1 18040.8 872.997   4
   3  -6  -1 17870.6 991.019  13
   3   6  -1 16821.0 972.397  14
   3  -6  -1 17094.4 821.453  11
   3   6  -1 18705.7 1036.16  16
  -3   6  -1 18173.3 1019.74  16
  -3   6  -1 17360.7 1053.15  14
   3   6   0 43863.1 1374.31   4
  -3   6   0 44889.1 1437.89   4
  -3  -6   0 45674.0 1568.48   1
   3  -6   0 45650.5 1291.28  11
  -3   6   0 44885.9 1612.38  14
   3   6   0 42968.9 1574.72   8
   3   6   0 46638.8 1541.01  14
  -3   6   0 46576.8 1511.35  16
  -3  -6   1 19876.4 989.424   1
  -3   6   1 18613.1 995.636   4
  -3  -6   1 17434.2 923.099   2
   3  -6   1 17678.6 899.689   2
   3  -6   1 17018.7 870.756   1
   3   6   1 18424.7 978.954   4
  -3   6   1 19028.6 1046.24  14
   3   6   1 17250.6 979.177   8
   3  -6   1 17916.6 858.412  11
   3  -6   2 30649.8 1236.57  18
   3   6   2 27184.5 1316.17   4
   3  -6   2 28038.4 1161.73   2
  -3   6   2 28276.7 1335.58   4
  -3  -6   2 28893.3 1199.05   2
  -3  -6   2 28976.0 1095.95   1
   3   6   2 27712.2 1209.60   6
  -3   6   2 30151.5 1313.50  14
   3   6   2 26971.4 1160.46   8
   3  -6   3 32986.6 1396.94  18
   3   6   3 30238.3 1327.17   6
  -3  -6   3 28131.9 1219.45   2
  -3   6   3 26962.5 1434.18   4
   3  -6   3 28975.2 1217.38   2
   3   6   3 29079.7 1458.53   4
   3   6   3 30101.4 1204.79   8
   3  -6   4 9011.90 810.451  18
  -3   6   4 8579.41 889.767   4
  -3  -6   4 8812.40 762.466   2
   3  -6   4 8639.58 746.050   2
   3   6   4 8573.64 762.315   6
   3   6   4 7875.99 853.699   4
   3   6   5 5497.43 822.523   4
   3   6   5 4570.98 609.489   6
   3  -6   5 3834.62 571.147   2
  -3  -6   5 5796.20 655.788   2
  -3   6   5 5499.71 780.382   4
   3  -6   5 5011.34 583.625  45
  -3   6   5 5485.91 653.461  55
   3  -6   5 5680.10 755.909  52
  -3  -6   5 6433.02 782.803  52
   3   6   5 4368.36 567.382  38
  -3   6   5 5093.41 670.991  38
   3  -6   5 5746.71 727.735  33
  -3  -6   5 4611.24 588.948  33
  -3   6   5 3484.60 628.741  34
   3   6   5 5219.93 541.100  24
  -3   6   5 4428.50 444.642  26
  -3   6   5 5122.72 553.760  24
  -3  -6   6 6304.24 740.180   2
  -3   6   6 8587.77 1013.48   4
   3   6   6 8165.00 966.629   4
   3  -6   6 8357.13 844.671   2
   3   6   6 9489.14 854.262   6
  -3   6   6 8845.79 831.956  55
  -3  -6   6 7544.07 945.284  52
   3  -6   6 8616.98 928.104  52
   3   6   6 7355.43 742.402  38
  -3   6   6 7510.95 770.987  38
  -3   6   6 7306.92 700.657  41
   3  -6   6 8199.94 873.790  45
  -3  -6   6 8217.00 772.561  45
   3  -6   6 8239.58 907.062  33
  -3  -6   6 8549.22 871.640  33
   3   6   6 8583.33 732.390  24
  -3   6   6 8082.39 659.352  26
  -3   6   6 9302.37 794.295  24
  -3   6   7 7354.80 701.316  55
   3  -6   7 8208.83 854.139  56
   3  -6   7 8006.22 980.037  52
  -3  -6   7 7272.70 936.597  52
  -3  -6   7 6243.86 871.795  56
  -3   6   7 7589.94 778.935  38
   3   6   7 7704.18 813.592  38
  -3  -6   7 6683.32 765.567  45
   3  -6   7 8817.72 830.090  45
   3  -6   7 7995.15 936.358  33
  -3  -6   7 8737.08 904.753  33
   3  -6   7 7685.98 742.726  35
  -3   6   7 7712.99 813.575  24
   3   6   7 8885.03 682.123  26
  -3   6   7 7860.04 680.749  26
   3   6   7 7705.01 781.748  24
  -3  -6   8 5286.08 702.172  56
   3   6   8 4875.92 585.941  55
   3  -6   8 4081.74 591.926  56
   3   6   8 5271.25 658.504  38
  -3   6   8 5558.92 616.358  38
  -3  -6   8 5760.72 727.311  45
   3  -6   8 5510.59 669.663  45
   3  -6   8 6321.86 648.743  35
   3  -6   8 4926.46 776.170  33
  -3  -6   8 4604.96 757.629  33
  -3   6   8 5094.49 668.674  24
   3   6   8 6372.11 574.612  26
   3   6   8 5508.65 711.130  24
  -3   6   8 5621.83 573.210  26
  -3  -6   9 10025.8 897.436  56
   3   6   9 10971.9 810.214  38
   3  -6   9 10025.4 865.644  45
  -3  -6   9 10921.7 844.412  45
   3  -6   9 9137.45 890.556  33
   3  -6   9 12201.5 820.258  35
  -3  -6   9 9957.50 691.683  35
  -3   6   9 10460.7 717.272  26
   3   6   9 9982.33 803.429  24
   3   6   9 10423.8 689.813  26
  -3  -6  10 9019.82 642.166  56
  -3  -6  10 7843.78 601.942  45
   3  -6  10 8443.57 689.908  45
  -3  -6  10 9085.67 530.857  35
   3  -6  10 7871.21 562.224  35
  -3   6  10 8376.71 616.687  42
  -3   6  10 7736.56 557.604  26
   3   6  10 7907.33 520.088  26
  -3   6  11 12880.0 567.611  42
   3   6  11 14180.9 593.110  42
  -3   6  11 13671.4 525.574  26
   3   6  11 12022.4 457.981  26
  -3  -6  11 13749.7 550.973  45
   3  -6  11 14980.8 634.993  45
   3  -7 -10 6812.43 495.841  37
  -3  -7 -10 6328.60 407.399  37
   3   7 -10 6639.43 552.189  20
  -3   7 -10 6334.52 534.662  21
  -3   7 -10 6671.69 506.142  20
   3   7 -10 5556.04 521.177  21
   3   7 -10 6405.40 480.409  27
  -3   7 -10 6140.79 510.951  44
   3  -7  -9 440.121 324.638  37
  -3  -7  -9 341.223 274.831  37
  -3   7  -9-62.0806 221.144  22
  -3   7  -9 483.930 302.259  20
  -3   7  -9 566.318 423.229  21
   3   7  -9 777.944 377.085  20
   3   7  -9 385.383 396.818  21
  -3   7  -9 795.473 320.549  27
  -3   7  -9 208.770 297.013  44
   3   7  -9-310.667 293.382  44
   3  -7  -8 13108.9 889.393  48
  -3   7  -8 13734.8 1118.55  44
   3   7  -8 13545.9 1040.63  44
   3   7  -8 13283.1 1077.72  21
  -3   7  -8 12672.6 1021.27  22
  -3   7  -8 13415.5 993.178  20
  -3   7  -8 13756.1 1094.93  21
  -3  -7  -8 13289.7 889.435  37
   3  -7  -8 14178.1 951.057  37
  -3  -7  -7 1130.68 398.923  37
   3  -7  -7 770.581 410.682  37
  -3   7  -7 656.073 508.146  21
   3   7  -7 900.101 272.373  22
  -3   7  -7 1513.10 374.279  22
   3  -7  -7 1472.35 437.866  48
  -3   7  -7 1062.65 535.557  44
   3   7  -7 892.622 468.064  44
   3  -7  -7 2001.80 369.465  51
  -3  -7  -6 17994.1 1086.90  37
   3  -7  -6 18763.1 1157.14  37
   3   7  -6 17270.3 1239.43  22
  -3   7  -6 18729.4 1370.45  22
  -3  -7  -6 20613.8 1181.84  43
   3  -7  -6 17917.1 1115.54  48
  -3   7  -6 15983.1 1296.87  44
   3  -7  -6 18469.0 1071.87  51
   3  -7  -5 19440.4 1171.88  51
   3  -7  -5 18689.3 1117.32  48
  -3  -7  -5 18760.7 1173.47  43
  -3   7  -5 17152.0 1426.93  16
   3   7  -5 16842.8 1228.76  22
  -3   7  -5 20912.6 1399.00  22
   3   7  -5 20614.8 1518.20  16
  -3  -7  -5 19890.7 1127.76  37
  -3   7  -5 18571.2 1294.20  40
   3  -7  -5 19518.5 1113.51  37
   3   7  -5 18630.1 1212.95  40
   3  -7  -5 17968.0 1257.72  13
   3   7  -5 19600.0 1369.94   9
  -3  -7  -5 19205.4 1397.79   1
  -3   7  -5 19150.5 1198.32   4
  -3   7  -4 66040.4 2075.98   4
   3   7  -4 64193.8 1930.83   4
  -3  -7  -4 51586.4 2254.52   1
   3  -7  -4 63478.6 1960.49  51
  -3  -7  -4 67854.3 2128.29  43
   3  -7  -4 60909.5 1985.98  43
   3  -7  -4 66758.0 2033.15  48
   3   7  -4 59657.5 2401.73  16
  -3   7  -4 57945.5 2163.74  22
  -3   7  -4 61735.1 2421.77  16
  -3   7  -4 60665.8 2231.28  40
  -3   7  -4 64480.3 2237.92  36
   3  -7  -4 68181.7 1982.95  37
   3   7  -4 59333.1 2005.71  36
  -3  -7  -4 66615.2 1982.09  37
   3   7  -4 56384.1 2039.68  40
   3  -7  -4 60240.5 1903.84  30
   3  -7  -4 60525.4 2118.71  13
   3   7  -4 58407.9 2214.95   9
  -3   7  -3 63176.0 1951.59   4
  -3  -7  -3 62553.9 2355.19   1
   3   7  -3 61851.4 1825.30   4
   3  -7  -3 62963.8 1904.54  51
   3  -7  -3 58251.4 1826.15  48
   3  -7  -3 59998.2 1964.17  43
  -3  -7  -3 61960.0 1987.30  43
  -3   7  -3 60135.5 2259.58  16
   3  -7  -3 62539.4 1831.37  37
  -3   7  -3 58043.0 2024.79  36
   3   7  -3 54593.0 1862.90  36
  -3   7  -3 60920.3 2142.83  40
  -3  -7  -3 58641.8 1790.73  37
   3  -7  -3 59282.3 2036.12  13
  -3   7  -3 59960.8 1960.61   9
   3   7  -3 58683.0 2196.51  16
   3   7  -3 57031.6 2049.21   9
   3  -7  -3 55468.3 1829.77  30
  -3   7  -2 17550.0 1178.95  16
  -3   7  -2 16742.5 998.092   9
   3   7  -2 16352.4 1116.24  16
   3  -7  -2 18963.8 953.708  11
   3  -7  -2 17097.0 1123.62  13
   3   7  -2 17147.3 961.927   4
  -3   7  -2 17746.1 1029.26   4
  -3  -7  -2 16605.4 1176.88   1
  -3   7  -1 10615.8 934.257  14
   3  -7  -1 10099.9 687.936  11
  -3   7  -1 10506.3 875.926  16
   3   7  -1 9501.96 831.283  16
   3   7  -1 9441.98 829.810  14
  -3   7  -1 8893.05 782.112   4
   3   7  -1 8952.95 720.750   4
  -3  -7  -1 8334.18 819.253   1
   3  -7  -1 9227.33 858.370   1
  -3   7   0 8653.90 794.006  16
   3   7   0 9520.31 814.162  16
  -3   7   0 7753.54 781.875  14
   3   7   0 9043.91 823.621  14
  -3   7   0 8124.54 730.099   4
  -3  -7   0 8294.72 762.783   1
   3  -7   0 9045.31 791.369   1
   3   7   0 7495.06 675.313   4
  -3   7   1 10662.1 862.572  16
   3   7   1 9307.17 835.177  14
  -3   7   1 8682.83 863.519  14
   3   7   1 9010.32 808.295   8
   3   7   1 9916.44 834.957   4
   3  -7   1 9792.80 808.505   2
  -3   7   1 9372.25 813.436   4
  -3  -7   1 9241.77 773.881   1
  -3  -7   1 10268.7 804.559   2
  -3   7   2 17378.8 1185.32  14
   3   7   2 16690.9 1059.32   8
   3   7   2 16121.4 1136.25   4
  -3  -7   2 16831.6 1017.73   2
  -3   7   2 17118.2 1175.13   4
   3  -7   2 17672.7 1019.55   2
   3  -7   3 57386.1 1877.54   2
   3   7   3 56589.9 2211.06   4
  -3  -7   3 59623.8 1948.00   2
  -3   7   3 57113.7 2256.16   4
  -3   7   3 58203.1 1938.66  55
  -3  -7   3 56874.3 2124.40  52
   3  -7   3 61273.0 2192.62  52
  -3   7   3 58755.1 2003.26  41
  -3   7   3 61671.5 1881.40  38
   3   7   3 59214.1 1842.07  38
  -3   7   3 59396.5 2020.27  34
   3  -7   3 58224.6 2025.70  33
  -3   7   3 63310.7 2163.12  14
  -3   7   4 70767.0 2335.03  14
   3  -7   4 62690.5 2309.54  52
  -3  -7   4 62500.8 2346.11  52
  -3   7   4 64174.3 2093.88  55
   3  -7   4 61972.0 2022.02   2
  -3  -7   4 61797.8 2033.29   2
   3   7   4 63296.6 2141.05   6
  -3   7   4 65557.5 2582.81   4
   3   7   4 59523.0 2398.37   4
  -3   7   4 61511.9 1989.93  38
  -3   7   4 60678.0 2087.32  41
   3   7   4 61079.8 1974.02  38
  -3   7   4 62814.4 1740.44  42
   3  -7   4 65793.5 2255.90  33
  -3   7   4 61587.5 2128.40  34
  -3  -7   4 66152.4 2168.96  33
  -3   7   4 61813.9 1814.16  24
   3   7   4 63754.5 1837.01  24
  -3   7   5 19507.9 1256.90  14
   3  -7   5 20177.1 1228.51   2
   3   7   5 18738.9 1476.73   4
   3   7   5 19799.3 1280.71   6
  -3   7   5 20578.4 1517.87   4
  -3  -7   5 18836.7 1165.39   2
  -3   7   5 18158.4 1166.22  55
   3  -7   5 17969.1 1306.57  52
  -3  -7   5 13728.9 1214.76  52
  -3   7   5 16770.3 1173.24  41
  -3   7   5 18829.1 1160.09  38
   3   7   5 18225.1 1145.47  38
   3  -7   5 19551.1 1177.02  45
  -3   7   5 17437.8 1132.95  34
  -3  -7   5 18110.3 1206.03  33
   3  -7   5 19484.7 1326.76  33
  -3   7   5 19420.1 1101.48  24
   3   7   5 18892.4 1092.92  24
  -3  -7   6 17987.0 1377.20  52
   3  -7   6 17822.1 1336.41  52
  -3   7   6 18185.4 1179.14  55
  -3   7   6 19006.8 1180.27  41
  -3   7   6 18997.5 1171.56  38
   3   7   6 18203.9 1168.54  38
   3  -7   6 20323.7 1234.53  45
   3  -7   6 18047.7 1295.40  33
  -3  -7   6 19341.5 1280.91  33
  -3   7   6 18862.3 1112.36  24
  -3   7   6 20238.5 990.949  26
   3   7   6 20035.6 1140.24  24
   3  -7   7 848.038 342.974  56
  -3  -7   7 900.911 491.201  52
  -3   7   7 1692.85 413.882  55
   3   7   7 1337.07 440.130  55
   3  -7   7 1158.81 539.518  52
  -3  -7   7 366.716 437.112  56
   3   7   7 1299.51 471.788  38
  -3   7   7 1368.59 512.391  38
   3  -7   7 1349.91 454.577  45
  -3  -7   7 917.928 353.749  45
  -3  -7   7 1261.57 437.025  33
   3  -7   7 1006.80 505.296  33
  -3   7   7 1232.03 282.419  26
   3   7   7 972.828 416.376  24
   3   7   8 10576.6 805.120  55
  -3  -7   8 12585.0 1031.76  56
  -3   7   8 12544.7 837.675  55
   3  -7   8 13841.4 973.101  56
   3   7   8 14022.2 978.896  38
  -3   7   8 14154.3 887.653  42
  -3  -7   8 11729.1 835.419  45
   3  -7   8 14508.8 987.292  45
  -3  -7   8 12565.9 1019.65  33
   3  -7   8 14459.7 1144.61  33
   3   7   8 12508.9 895.594  24
  -3   7   8 12476.8 724.005  26
   3   7   8 12000.1 714.103  26
  -3  -7   9 430.537 294.340  56
   3   7   9 261.142 230.301  55
  -3   7   9 321.031 258.236  42
   3   7   9 248.075 316.704  38
  -3  -7   9 587.618 189.642  45
   3  -7   9 583.977 329.814  45
   3  -7   9 589.598 273.677  33
   3   7   9 488.217 206.448  26
  -3   7   9 718.450 212.108  26
  -3  -7  10 7804.51 442.683  45
   3  -7  10 6327.65 476.784  45
  -3  -7  10 5759.84 401.616  56
   3   7  10 7033.63 476.002  42
  -3   7  10 6560.71 468.533  42
  -3   7  10 6224.27 377.521  26
   3   8 -10 5349.30 369.157  20
  -3   8 -10 5954.38 388.817  21
   3  -8 -10 5495.17 337.397  37
   3   8  -9 3663.51 431.024  44
  -3   8  -9 2689.68 421.900  44
  -3   8  -9 3444.18 365.226  22
   3   8  -9 2704.08 441.955  20
  -3   8  -9 3139.87 462.420  21
  -3   8  -9 3111.60 380.018  20
   3   8  -9 2771.45 435.449  21
   3  -8  -9 3560.25 409.629  37
  -3  -8  -9 3199.49 335.810  37
  -3   8  -8 5365.49 662.251  44
   3   8  -8 5404.03 649.513  44
  -3   8  -8 6165.53 620.010  20
   3   8  -8 5323.02 701.730  21
  -3   8  -8 6338.11 704.134  22
  -3   8  -8 6351.97 744.995  21
   3  -8  -8 6529.68 657.277  37
  -3  -8  -8 6911.27 579.841  37
  -3   8  -7 13443.9 1131.43  44
   3   8  -7 12957.5 1061.89  44
  -3   8  -7 14268.2 1102.74  22
  -3   8  -7 12860.6 1094.38  21
   3   8  -7 11308.1 862.730  22
   3  -8  -7 13788.4 967.337  37
  -3  -8  -7 14147.0 928.018  37
  -3  -8  -6 2153.71 452.316  43
   3  -8  -6 1812.64 507.125  37
  -3  -8  -6 1993.80 487.738  37
  -3   8  -6 1711.45 522.357  22
   3   8  -6 1433.39 489.406  22
   3   8  -6 1267.97 528.289  44
  -3   8  -6 1893.19 611.612  44
   3  -8  -6 2542.14 467.565  51
  -3  -8  -5 14441.1 1009.91  37
   3  -8  -5 14117.6 1029.77  37
   3   8  -5 16217.1 1101.63  36
  -3   8  -5 14199.6 1213.37  40
   3   8  -5 16557.6 1149.77  40
  -3   8  -5 16048.6 1261.28  22
   3   8  -5 14121.0 1189.18  22
  -3   8  -5 11198.3 1179.19  44
  -3  -8  -5 16121.5 1113.34  43
   3  -8  -5 14116.3 965.695  43
   3  -8  -5 15851.0 1043.04  51
   3  -8  -4 23787.7 1292.60  51
  -3  -8  -4 25203.1 1420.72  43
   3  -8  -4 26800.1 1389.40  43
  -3   8  -4 24662.9 1526.75  22
   3   8  -4 26089.2 1721.29  16
  -3   8  -4 24612.2 1648.55  16
   3   8  -4 26481.0 1425.56  36
   3  -8  -4 23403.8 1252.36  37
  -3   8  -4 24718.3 1451.05  36
  -3   8  -4 23092.4 1485.81  40
  -3  -8  -4 25225.7 1293.15  37
   3   8  -4 25195.9 1462.58  40
   3  -8  -4 26977.6 1342.72  30
   3   8  -4 24149.6 1524.89   9
   3  -8  -4 25117.8 1499.89  13
  -3  -8  -3 9134.61 1031.01   1
  -3   8  -3 9353.37 855.763   4
   3  -8  -3 9281.23 1036.54   1
   3  -8  -3 8365.00 795.303  51
   3  -8  -3 8348.64 846.304  43
  -3  -8  -3 9699.48 904.356  43
  -3   8  -3 9449.84 942.067  40
   3   8  -3 8005.97 835.112  36
  -3   8  -3 9130.21 885.333  36
  -3  -8  -3 9879.91 840.358  37
   3   8  -3 7927.69 874.783  40
   3  -8  -3 9820.21 845.207  37
   3   8  -3 8765.88 895.976   9
   3  -8  -3 9695.92 836.546  30
   3   8  -3 10240.4 1094.09  16
  -3   8  -3 9194.78 971.321  16
  -3  -8  -2 973.098 346.422  52
   3  -8  -2 1046.49 321.643  51
   3   8  -2 1473.57 364.060   4
   3  -8  -2 1184.46 353.391   1
  -3  -8  -2 912.952 319.628   1
  -3   8  -2 1252.26 339.862   4
  -3  -8  -2 659.517 403.543  43
   3  -8  -2 50.2822 341.746  43
  -3   8  -2 518.509 448.210  41
  -3   8  -2 1097.18 441.911  40
  -3  -8  -2 294.086 316.937  37
   3  -8  -2 635.494 372.319  37
  -3   8  -2 273.184 222.094  34
  -3   8  -2 1202.71 392.021  36
   3  -8  -2 934.514 293.924  30
   3   8  -2 1231.76 293.047  34
   3   8  -2 948.665 454.785  16
   3   8  -2 627.669 270.721   9
  -3   8  -2 632.776 494.406  16
  -3  -8  -1 21469.8 1255.87  52
  -3  -8  -1 22561.6 1302.07  43
   3  -8  -1 20794.4 1291.50  43
   3   8  -1 20474.5 1197.25   4
  -3   8  -1 20316.0 1222.48   4
  -3  -8  -1 20889.4 1378.51   1
   3  -8  -1 20007.0 1350.57   1
   3  -8  -1 20244.4 1136.41  37
  -3   8  -1 18926.3 1201.74  36
  -3   8  -1 21942.5 1301.54  41
   3   8  -1 21644.8 1191.43  41
  -3  -8  -1 20603.4 1178.09  37
  -3   8  -1 19021.5 1249.04  34
   3  -8  -1 20220.1 1223.20  30
   3   8  -1 21455.7 1281.35  34
   3   8  -1 21109.5 1364.71  16
   3   8  -1 18619.3 1298.45  14
  -3   8  -1 20753.5 1330.52  16
   3  -8   0 4655.34 669.337  52
   3   8   0 4472.74 583.729  55
  -3  -8   0 4073.34 598.954  52
  -3   8   0 3849.81 553.333  55
   3  -8   0 4314.34 534.411  47
  -3  -8   0 4583.82 641.495  43
   3   8   0 4559.07 592.681   4
  -3  -8   0 3980.01 591.890   1
  -3   8   0 4834.71 609.193   4
   3  -8   0 3625.44 547.872  37
   3   8   0 4605.09 625.201  41
  -3  -8   0 3335.81 464.308  37
  -3   8   0 4136.25 582.788  41
  -3   8   0 3816.02 653.740  34
  -3   8   0 4679.69 719.390  14
   3   8   0 4068.56 667.383  14
  -3   8   0 3347.15 567.336  16
   3   8   0 4691.56 654.358  16
  -3   8   1 21315.6 1218.55  55
   3   8   1 21137.6 1228.81  55
  -3  -8   1 21691.9 1342.85  52
   3  -8   1 21977.5 1343.67  52
  -3  -8   1 21281.8 1262.13  43
   3  -8   1 20822.9 1243.78  47
  -3  -8   1 18610.4 1137.82  37
  -3   8   1 21562.1 1298.78  41
   3  -8   1 21621.0 1169.69  37
   3   8   1 20837.2 1255.75  41
   3   8   1 24160.8 1443.28  16
  -3   8   1 22069.2 1329.16  16
   3   8   1 22763.6 1401.84  14
  -3   8   1 21225.8 1416.34  14
  -3   8   1 18887.9 1216.45  34
  -3   8   1 20762.7 1316.54   4
   3   8   1 19509.1 1301.83   4
  -3   8   2 1071.65 351.934   4
   3   8   2 1029.51 305.776   4
   3  -8   2 362.709 329.901   2
  -3  -8   2 758.229 409.840   2
   3  -8   2 969.935 378.655  52
  -3  -8   2 1851.68 452.101  52
   3   8   2 427.384 215.263  55
  -3   8   2 986.090 430.610  55
  -3  -8   2 506.038 351.372  37
   3  -8   2 760.759 303.536  37
   3   8   2 1089.53 300.472  38
  -3   8   2 757.513 311.829  41
  -3   8   2 181.185 377.249  34
   3   8   2 884.862 460.196  14
  -3   8   2 209.812 260.980  14
  -3   8   2 995.723 295.716  16
   3   8   3 9719.78 990.199  14
  -3   8   3 9069.03 954.316  14
   3   8   3 9533.63 1031.23   4
   3  -8   3 10402.0 940.759   2
  -3   8   3 9531.61 1073.87   4
  -3  -8   3 8554.29 875.039   2
   3   8   3 10129.0 850.277  38
  -3   8   3 9412.43 916.186  41
  -3   8   3 8143.57 845.426  55
  -3  -8   3 8874.37 974.278  52
   3  -8   3 9331.92 956.571  52
   3   8   3 9306.15 898.021  55
  -3   8   3 8322.95 857.341  34
   3  -8   3 11044.6 904.331  33
  -3  -8   3 10170.0 879.095  25
  -3   8   4 28317.1 1386.33  38
   3   8   4 25357.3 1314.76  38
  -3   8   4 25436.5 1480.51  41
  -3  -8   4 25567.9 1613.83  52
  -3   8   4 24945.3 1377.96  55
   3  -8   4 24049.4 1557.16  52
   3   8   4 24292.3 1387.45  55
   3  -8   4 24289.3 1385.91  33
  -3   8   4 24902.5 1413.68  34
   3   8   4 29239.2 1686.85  14
  -3   8   4 26539.7 1561.93  14
  -3  -8   5 16351.4 1311.88  52
   3  -8   5 15217.7 1266.61  52
  -3   8   5 15126.6 1105.59  55
   3   8   5 14131.2 1117.84  55
  -3   8   5 15167.1 1050.24  38
  -3   8   5 15759.4 908.233  42
   3   8   5 14912.6 1044.76  38
  -3   8   5 14538.8 1116.40  41
  -3   8   5 15595.1 1104.77  34
   3  -8   5 15576.2 1167.28  33
  -3  -8   5 16751.4 1125.64  33
   3   8   5 16763.6 996.752  24
  -3   8   6 2519.83 508.440  55
   3  -8   6 1523.21 564.160  52
  -3  -8   6 2621.10 677.626  52
   3   8   6 2304.84 547.289  55
  -3   8   6 2765.49 544.242  41
   3   8   6 2921.89 583.047  38
   3   8   6 2339.56 549.203  41
  -3   8   6 2364.06 425.472  42
   3  -8   6 2056.12 440.233  45
  -3   8   6 2691.18 518.264  34
   3  -8   6 2494.50 527.033  33
  -3  -8   6 2607.08 520.419  33
   3   8   6 2427.89 519.181  34
   3   8   6 2242.53 426.882  24
   3   8   7 15372.9 1040.99  55
  -3   8   7 15210.0 997.307  55
   3  -8   7 13959.5 991.496  56
   3  -8   7 14500.1 1142.65  52
  -3  -8   7 15042.3 1179.42  56
  -3  -8   7 15137.0 1212.33  52
   3   8   7 14466.6 1024.56  38
  -3   8   7 15193.5 885.040  42
   3   8   7 13883.7 962.972  41
   3   8   7 14400.8 804.081  42
  -3   8   7 13342.0 893.292  41
   3  -8   7 14215.0 959.618  45
   3  -8   7 13325.0 1072.29  33
   3   8   7 13128.8 873.106  34
  -3  -8   7 15410.4 1078.70  33
   3   8   7 15619.0 945.863  24
   3  -8   8 6332.86 567.330  45
   3  -8   8 6468.75 715.103  33
   3  -8   8 5832.94 575.191  56
  -3   8   8 5989.57 539.650  55
   3   8   8 6539.26 623.728  55
  -3  -8   8 5733.78 659.120  56
   3   8   8 6971.85 667.620  38
  -3   8   8 6737.70 555.571  42
   3   8   8 7474.99 577.471  42
   3   8   8 5909.45 541.321  41
  -3   8   9 3110.90 310.648  42
   3   8   9 3188.28 300.991  42
   3  -8   9 2986.10 344.996  45
  -3  -8   9 3754.60 378.685  56
   3   8   9 2442.50 311.898  55
   3  -9  -9 1339.43 228.037  37
   3   9  -9 1762.81 226.365  20
   3   9  -9 1325.16 232.318  21
  -3   9  -9 1651.51 270.453  21
  -3   9  -9 1478.95 248.876  44
   3  -9  -8 602.513 290.856  37
  -3  -9  -8 346.841 245.188  37
  -3   9  -8 517.370 285.304  21
  -3   9  -8 1039.29 268.074  20
  -3   9  -8 586.478 212.815  22
   3   9  -8 482.143 264.747  20
   3   9  -8 766.196 344.066  21
  -3   9  -8 761.208 271.648  44
   3   9  -8-219.815 169.080  44
  -3  -9  -7 2526.59 433.890  37
   3  -9  -7 2236.77 451.124  37
  -3   9  -7 2381.98 527.474  21
  -3   9  -7 2051.29 393.760  20
   3   9  -7 2412.12 528.599  21
  -3   9  -7 2071.58 446.425  22
   3   9  -7 2917.66 486.278  22
   3   9  -7 1345.12 440.986  44
  -3   9  -7 1792.40 484.761  44
  -3  -9  -6 38.0498 237.471  43
  -3  -9  -6 70.3282 326.950  37
   3  -9  -6 434.556 379.498  37
  -3   9  -6 458.190 362.204  21
   3   9  -6-610.127 332.717  22
  -3   9  -6 76.8570 325.015  22
   3   9  -6 532.566 430.157  44
  -3   9  -6 250.921 479.154  44
  -3  -9  -5 631.520 399.601  37
   3   9  -5 28.9549 417.810  40
   3  -9  -5 270.369 307.747  37
  -3  -9  -5 362.945 360.520  43
  -3   9  -5 662.220 437.158  22
   3   9  -5 1036.90 447.173  22
  -3   9  -5 284.973 456.093  44
   3   9  -4 4182.67 623.566  36
   3   9  -4 3443.52 701.178  40
   3  -9  -4 4230.32 643.653  37
  -3   9  -4 4141.83 609.526  36
  -3  -9  -4 4773.14 683.724  37
  -3   9  -4 3071.65 616.210  40
  -3   9  -4 3271.61 652.571  22
   3   9  -4 3607.84 714.356  22
   3  -9  -4 4484.10 510.356  30
  -3  -9  -4 5191.95 659.964  43
  -3  -9  -3 6767.25 794.047  43
  -3   9  -3 6314.93 824.717  22
  -3   9  -3 5906.86 780.544  36
   3  -9  -3 7165.91 718.757  37
   3   9  -3 6650.02 832.514  40
   3   9  -3 7380.09 812.150  36
  -3   9  -3 5833.94 809.123  40
  -3  -9  -3 5938.93 710.654  37
   3  -9  -3 7548.89 747.475  30
  -3  -9  -3 8147.19 759.035  52
   3  -9  -2 3557.50 645.498  37
  -3   9  -2 3697.50 616.071  41
   3   9  -2 3696.60 599.695  36
  -3   9  -2 4290.78 683.934  40
  -3  -9  -2 3468.10 595.938  37
   3  -9  -2 4592.44 705.213  52
  -3  -9  -2 4596.02 641.314  52
  -3   9  -2 3598.37 697.230  36
   3   9  -2 4075.50 549.784  34
  -3  -9  -2 4349.23 728.165  43
  -3   9  -1 8543.07 825.125  41
   3  -9  -1 7100.48 744.135  37
  -3   9  -1 5561.92 787.516  36
  -3  -9  -1 7490.65 807.111  37
   3   9  -1 8649.62 842.550  41
  -3   9  -1 8052.55 920.089  40
   3  -9  -1 7447.58 896.702  52
  -3  -9  -1 7872.55 845.740  52
   3   9  -1 7200.73 804.421  34
  -3   9  -1 8476.29 911.907  34
  -3  -9  -1 8054.84 833.826  43
  -3  -9   0 4635.36 644.083  43
  -3  -9   0 4336.57 663.344  37
   3  -9   0 3884.69 622.920  37
  -3   9   0 5131.45 704.044  41
  -3   9   0 4337.50 715.441  36
   3   9   0 4206.30 638.622  41
  -3  -9   0 5103.70 701.973  52
  -3   9   0 3922.35 655.276  55
   3  -9   0 5095.41 780.946  52
   3   9   0 4399.81 597.366  55
   3   9   0 5313.83 733.391  34
  -3   9   0 4568.32 692.100  34
   3   9   0 4598.62 716.217  14
  -3   9   1 8245.07 934.285  34
   3   9   1 8117.72 913.970  34
  -3   9   1 6551.30 791.506  55
  -3  -9   1 7214.88 860.867  52
   3  -9   1 7756.10 925.110  52
   3   9   1 8048.51 819.892  55
   3   9   1 8233.02 927.674  41
  -3   9   1 7708.52 892.241  41
   3  -9   1 9310.87 916.297  37
  -3  -9   1 7830.87 859.165  37
   3   9   2 5236.70 675.931  55
  -3   9   2 3753.85 615.810  55
   3  -9   2 3842.34 716.056  52
  -3  -9   2 3933.50 698.586  52
  -3   9   2 4816.54 737.140  34
   3   9   2 4445.37 746.264  34
  -3  -9   2 3859.14 683.330  25
  -3   9   2 3320.64 652.489  41
   3   9   2 3426.23 630.494  41
   3  -9   2 3373.28 560.450  37
  -3  -9   3 6779.36 874.398  52
  -3   9   3 6883.81 809.252  55
   3  -9   3 5244.59 860.606  52
   3   9   3 5907.05 775.313  55
  -3   9   3 6908.03 822.096  34
   3   9   3 6094.88 857.947  34
  -3  -9   3 6493.93 764.231  25
   3   9   3 7136.63 864.937  41
  -3   9   3 7158.06 850.662  41
   3   9   3 7120.19 710.843  38
   3   9   4 3885.31 724.581  41
   3   9   4 3665.56 585.185  38
  -3   9   4 3811.28 647.211  41
   3  -9   4 4041.65 747.769  52
  -3   9   4 4264.99 643.495  55
   3   9   4 3905.49 634.278  55
  -3  -9   4 4537.91 740.981  52
  -3   9   4 3972.24 666.930  34
   3   9   4 3525.51 658.391  34
   3  -9   4 4371.09 637.861  33
  -3   9   5 201.350 356.399  41
   3   9   5 709.205 420.234  41
   3   9   5 432.336 372.477  38
   3  -9   5 802.955 571.468  52
  -3  -9   5 390.964 477.095  52
  -3   9   5 474.554 413.818  55
   3   9   5 266.345 523.571  55
  -3   9   5 875.563 365.296  34
   3   9   5 472.703 449.310  34
   3  -9   5 1093.11 293.101  33
   3   9   6 57.3294 359.056  41
   3   9   6-72.2161 365.624  38
  -3   9   6 87.4830 328.445  41
  -3   9   6 98.5828 281.830  55
   3   9   6 548.207 330.192  55
  -3  -9   6 571.060 442.575  52
   3  -9   6 129.238 399.407  52
  -3  -9   6 17.7500 200.260  33
   3   9   6-316.168 321.074  34
  -3   9   6 321.105 285.288  34
   3  -9   6-44.7925 298.929  33
  -3   9   7 2049.35 370.230  41
   3   9   7 1721.17 393.319  41
  -3   9   7 2324.69 304.047  42
   3  -9   7 2536.14 415.423  56
  -3  -9   7 2311.63 434.086  56
   3   9   7 2211.12 424.603  55
   3  -9   7 2436.38 481.293  52
  -3   9   7 2596.39 417.773  55
   3  -9   7 3028.85 502.400  33
   3   9   7 2298.01 428.056  34
  -3   9   8 664.601 166.043  42
   3   9   8 601.503 211.220  41
   3   9   8 900.960 272.980  55
  -3  -9   8 351.264 152.958  56
   3  -9   8 634.662 283.741  33
  -3   9   9 1231.02 231.971  39
  -3  10  -8 1939.71 257.585  44
   3  10  -8 1600.15 263.967  21
   3 -10  -8 1405.29 213.641  37
  -3  10  -7 6691.55 625.168  44
   3  10  -7 6068.29 575.626  44
   3  10  -7 8203.85 580.617  20
  -3  10  -7 7901.96 620.288  22
   3  10  -7 6801.14 615.922  21
  -3  10  -7 7721.48 599.462  21
   3  10  -7 6687.33 482.818  22
  -3 -10  -7 7434.49 520.893  37
   3 -10  -7 6665.58 549.732  37
   3  10  -6 2201.82 517.527  44
  -3  10  -6 1789.66 458.503  44
  -3  10  -6 1851.53 430.077  21
  -3  10  -6 2234.88 509.391  22
   3  10  -6 2072.29 333.403  22
   3 -10  -6 1793.35 398.890  37
  -3 -10  -6 1821.82 382.453  37
  -3 -10  -5 2467.09 483.974  37
   3 -10  -5 2001.35 489.561  37
   3  10  -5 3042.76 548.015  22
  -3  10  -5 3058.32 538.199  21
  -3  10  -5 2741.40 600.570  22
  -3  10  -5 1988.07 573.459  44
   3  10  -5 2770.33 601.866  44
   3 -10  -5 3775.38 493.863  52
  -3 -10  -4 98.7039 340.742  43
   3  10  -4 165.298 241.009  40
  -3 -10  -4 131.126 400.941  37
   3 -10  -4 285.335 405.715  37
  -3  10  -4 133.150 427.990  40
  -3  10  -4 203.415 346.310  22
   3  10  -4-218.397 324.613  22
  -3  10  -4 226.586 380.682  44
   3 -10  -4 115.829 277.010  52
  -3 -10  -3 3808.50 660.721  43
   3 -10  -3 2873.07 558.232  37
  -3 -10  -3 4083.59 612.811  37
  -3  10  -3 4580.82 754.522  40
   3  10  -3 4687.20 711.699  40
  -3  10  -3 3925.40 689.738  36
   3  10  -3 4798.90 667.178  36
  -3  10  -3 3902.39 708.074  22
  -3 -10  -3 4234.91 570.365  52
   3 -10  -3 4202.90 669.287  52
   3  10  -2 917.624 256.218  34
   3  10  -2 305.212 433.334  36
  -3  10  -2 881.066 374.326  36
  -3 -10  -2 1264.56 285.534  52
   3 -10  -2 1713.16 492.045  52
   3  10  -2 786.685 474.290  40
  -3  10  -2 2023.49 427.645  41
   3 -10  -2 677.734 330.709  37
  -3 -10  -2 639.392 457.922  43
  -3  10  -2 827.602 479.395  40
  -3 -10  -2 416.708 423.997  37
  -3  10  -1 1110.21 496.253  36
   3  10  -1 254.240 449.432  36
   3  10  -1 553.891 344.623  34
   3 -10  -1 947.939 431.243  52
  -3 -10  -1 310.445 458.842  52
  -3  10  -1 391.471 386.483  41
   3  10  -1 1596.06 339.554  41
  -3 -10  -1 176.678 422.100  37
   3 -10  -1 665.679 319.836  37
  -3  10  -1 334.308 396.781  40
   3  10   0 10875.7 994.711  34
  -3  10   0 10533.0 1059.49  34
  -3 -10   0 11163.7 1001.27  52
   3  10   0 11469.1 913.531  55
   3 -10   0 11936.7 1068.24  52
   3  10   0 10930.1 972.690  41
  -3  10   0 10445.9 1022.07  40
  -3  10   0 12098.1 1014.18  41
   3 -10   0 10151.2 889.329  37
  -3 -10   0 10297.9 977.819  37
  -3  10   0 11750.2 1071.77  36
  -3 -10   1 1123.55 390.292  52
   3 -10   1 873.490 421.305  52
   3  10   1 615.596 400.669  55
  -3  10   1 821.769 447.183  36
  -3  10   1 720.734 554.832  34
   3  10   1 694.573 477.313  34
  -3 -10   1 994.423 408.545  25
  -3  10   1 569.368 373.476  40
   3  10   1 606.570 374.596  41
  -3  10   1 596.908 409.667  41
   3 -10   1 25.8902 173.535  37
  -3 -10   1 566.543 409.427  37
  -3 -10   2 1504.47 513.901  52
   3  10   2 746.109 455.908  55
   3 -10   2 1274.98 486.913  52
  -3  10   2 939.365 489.105  55
  -3  10   2 895.667 482.713  34
   3  10   2 1019.71 477.823  34
  -3  10   2 697.963 474.089  36
  -3 -10   2 257.770 304.672  25
  -3  10   2 1537.60 553.771  41
   3  10   2 498.176 452.312  41
  -3  10   2 1003.50 377.695  40
  -3 -10   3 4077.31 722.963  52
  -3  10   3 3802.06 707.841  55
   3 -10   3 3294.68 720.591  52
   3  10   3 4007.46 662.120  55
  -3  10   3 4809.10 760.622  34
   3  10   3 4629.81 713.093  34
  -3 -10   3 3049.91 556.851  25
  -3  10   3 4767.85 762.787  41
  -3  10   3 4388.44 673.038  40
   3  10   3 3306.02 646.063  41
  -3  10   4 552.282 375.073  41
   3  10   4-77.2339 332.909  41
  -3  10   4 353.098 217.924  40
   3 -10   4 244.651 425.095  52
   3  10   4-22.3822 437.545  55
  -3  10   4 183.444 433.217  55
  -3 -10   4 46.3804 425.608  52
  -3  10   4 454.662 322.298  34
   3  10   4-76.9464 459.541  34
  -3  10   5 3554.89 572.606  41
   3  10   5 3145.52 560.405  41
  -3 -10   5 2533.24 601.296  52
   3  10   5 3420.24 553.918  55
  -3  10   5 3075.94 573.837  55
   3 -10   5 1951.39 398.812  52
   3 -10   5 2902.45 418.760  33
  -3  10   5 3868.78 595.525  34
   3  10   5 2767.86 541.678  34
  -3  10   5 2814.68 439.454  36
  -3  10   6 2135.19 380.608  41
   3  10   6 2262.06 445.525  41
   3  10   6 1888.89 411.572  55
  -3 -10   6 1165.61 367.775  56
  -3  10   6 2331.59 438.999  55
  -3 -10   6 2184.93 452.717  52
   3 -10   6 1619.46 359.383  52
   3 -10   6 2120.92 339.365  56
   3 -10   6 2314.56 393.477  33
   3  10   6 2538.13 342.061  34
  -3  10   7 7321.43 481.035  41
   3  10   7 7428.60 546.784  41
  -3 -10   7 7021.74 583.458  56
   3  10   7 7802.35 564.849  55
  -3  10   8 1560.69 238.460  39
  -3  11  -6 3399.59 378.349  44
   3  11  -6 3092.25 398.449  44
   3  11  -6 2901.86 295.527  22
  -3  11  -6 3265.40 368.696  22
   3  11  -6 2004.73 352.224  21
  -3  11  -6 2101.80 246.810  21
  -3 -11  -6 2422.04 325.549  37
   3 -11  -6 2854.56 312.518  37
  -3  11  -5 3956.86 516.610  44
   3  11  -5 3924.23 541.766  44
  -3  11  -5 5026.26 570.456  22
   3  11  -5 4555.28 539.298  22
  -3  11  -5 3566.89 446.340  21
  -3 -11  -5 3899.49 442.696  37
   3 -11  -5 4688.00 479.023  37
  -3 -11  -4 4701.61 561.364  37
   3  11  -4 4486.21 529.755  40
   3 -11  -4 4590.81 522.763  37
  -3  11  -4 4991.53 663.716  22
   3  11  -4 4677.34 650.983  22
  -3  11  -4 3566.24 454.357  21
   3  11  -4 3220.68 596.759  44
  -3  11  -4 4429.05 636.844  44
   3 -11  -4 4863.32 506.133  52
   3  11  -3 2504.31 451.461  36
  -3 -11  -3 1944.19 463.423  37
   3 -11  -3 2428.12 491.222  37
  -3  11  -3 2123.23 499.500  40
   3  11  -3 2047.12 435.416  40
  -3  11  -3 1383.14 482.750  22
   3  11  -3 2331.86 510.028  22
  -3  11  -3 1673.83 464.137  44
   3 -11  -3 3010.89 465.366  52
   3  11  -2 112.902 311.168  40
   3 -11  -2 429.270 302.151  37
  -3  11  -2 745.764 398.595  36
  -3 -11  -2 569.789 399.591  37
  -3  11  -2 1577.81 459.670  40
  -3  11  -2 579.224 447.578  22
   3  11  -2 457.470 374.706  36
   3 -11  -2 1093.87 340.995  52
  -3 -11  -2 876.057 295.575  52
   3 -11  -1 13111.2 923.746  37
  -3  11  -1 15073.6 1115.82  40
   3  11  -1 13924.3 918.175  41
   3  11  -1 13657.5 1048.11  36
  -3 -11  -1 14085.1 998.755  37
   3  11  -1 13610.5 1041.85  40
  -3  11  -1 14369.8 1102.69  36
  -3  11  -1 14173.6 1077.86  22
  -3 -11  -1 15377.0 1014.30  52
   3 -11  -1 14924.3 1061.68  52
   3 -11   0 19941.3 1255.27  52
  -3 -11   0 18861.8 1150.10  52
   3  11   0 20713.6 1243.42  34
  -3 -11   0 21329.8 1274.92  25
  -3  11   0 21164.1 1217.42  41
  -3  11   0 22864.0 1341.82  40
  -3  11   0 21436.5 1300.65  36
   3 -11   0 19878.9 1136.45  37
   3  11   0 21869.5 1289.90  36
   3  11   0 20394.0 1280.82  40
   3  11   0 21501.8 1181.06  41
  -3 -11   1 13402.0 997.729  52
   3 -11   1 14935.4 1095.17  52
   3  11   1 15400.9 1118.97  34
   3 -11   1 11162.8 871.375  25
  -3 -11   1 14293.6 1034.74  25
   3  11   1 14674.6 1090.74  40
  -3  11   1 13885.3 1005.17  41
   3  11   1 15109.6 1074.82  36
   3  11   1 14773.3 996.586  41
  -3  11   1 13510.7 1041.11  40
  -3  11   1 14739.9 1090.56  36
   3  11   2 723.234 300.246  55
  -3 -11   2 356.767 400.238  52
   3 -11   2 432.942 398.522  52
  -3  11   2 541.663 471.902  34
   3  11   2 574.296 418.160  36
   3  11   2 689.341 357.142  34
  -3  11   2 552.622 352.025  36
  -3 -11   2 684.454 266.512  25
  -3  11   2 260.078 318.552  41
   3  11   2 613.963 355.663  41
  -3  11   2 141.053 268.514  40
   3  11   3 2827.51 526.500  41
  -3  11   3 1556.73 348.511  39
  -3  11   3 2975.16 425.056  40
  -3  11   3 2183.92 472.909  41
   3  11   3 2681.19 487.136  55
   3 -11   3 1605.86 438.004  52
  -3 -11   3 2485.02 563.614  52
  -3  11   3 2848.51 577.502  34
   3  11   3 1389.43 464.141  34
  -3  11   3 2265.87 391.912  36
  -3  11   4 4679.13 456.461  39
   3  11   4 5042.85 604.589  41
  -3  11   4 4303.66 552.167  41
  -3  11   4 4898.34 516.819  36
   3  11   4 4992.24 524.740  40
   3  11   4 4693.90 579.550  55
  -3 -11   4 5085.69 636.096  52
   3 -11   4 4633.02 598.750  52
   3  11   4 3930.17 603.072  34
   3  11   5 3959.34 435.432  36
  -3  11   5 4520.04 498.697  41
   3  11   5 4630.25 498.887  41
  -3  11   5 4357.80 391.175  36
  -3  11   5 4571.30 448.927  39
  -3 -11   5 4438.99 555.090  52
   3  11   5 5437.15 530.487  55
   3 -11   5 4260.51 547.225  52
   3  11   5 4484.46 497.227  34
  -3 -11   6 2522.00 343.040  56
   3  11   6 3840.13 330.508  39
   3  11   6 3035.00 344.902  41
  -3  11   6 3382.29 343.608  41
  -3  11   6 2717.90 316.293  39
  -3 -12  -4 1278.43 223.072  37
   3 -12  -4 1844.40 236.226  37
   3  12  -4 1877.54 239.788  22
  -3  12  -4 1853.29 305.890  22
  -3 -12  -4 1102.14 267.683  25
  -3  12  -4 1594.43 223.060  44
   3  12  -4 1981.70 288.110  44
  -3  12  -3 147.065 222.558  44
   3  12  -3 371.954 240.057  44
   3  12  -3 468.272 231.673  22
  -3  12  -3 794.400 266.155  22
  -3 -12  -3 591.043 230.307  37
   3 -12  -3 600.533 200.620  37
   3 -12  -3 850.700 218.053  52
  -3 -12  -3 519.799 252.918  25
   3 -12  -2 1516.73 350.323  52
  -3  12  -2 1476.24 272.709  44
   3 -12  -2 1789.88 329.754  37
   3  12  -2 2204.66 410.105  40
   3  12  -2 2015.54 371.510  36
  -3  12  -2 2337.17 405.536  22
   3  12  -2 2150.17 436.331  22
  -3  12  -2 2155.04 316.586  32
  -3 -12  -2 1950.95 379.835  25
   3 -12  -1-135.827 197.704  52
  -3 -12  -1 3.80589 244.845  52
   3  12  -1-604.354 348.711  40
  -3  12  -1 271.084 289.020  40
   3  12  -1 141.401 250.937  36
  -3  12  -1 74.6574 306.072  36
  -3  12  -1 90.0808 263.979  22
   3  12  -1 246.886 308.367  22
  -3  12  -1 520.152 189.369  32
  -3 -12  -1 314.926 251.095  25
   3 -12  -1 137.534 146.636  25
  -3 -12   0 1241.12 311.353  52
   3 -12   0 1379.82 362.408  52
   3  12   0 1502.71 440.761  40
  -3  12   0 1151.12 401.916  36
  -3  12   0 1557.52 395.302  40
  -3  12   0 1102.42 309.437  22
   3  12   0 1206.85 333.682  36
  -3 -12   0 1566.38 291.273  25
  -3 -12   1 121.641 229.681  52
   3 -12   1 302.445 294.803  52
  -3  12   1 134.314 324.375  36
   3  12   1 375.710 317.888  40
  -3  12   1-277.061 258.792  40
   3  12   1-30.5993 135.197  41
  -3  12   1-72.9499 178.919  22
   3  12   1 28.3080 331.469  36
  -3 -12   1 65.0461 227.511  25
  -3  12   2 1496.19 262.927  22
  -3 -12   2 2081.76 366.080  52
   3 -12   2 2241.49 421.183  52
   3  12   2 1884.36 369.398  41
  -3  12   2 2803.90 360.220  41
   3  12   2 2441.24 442.853  36
  -3  12   2 2092.92 354.670  36
   3  12   2 1492.79 318.379  40
  -3  12   2 1585.24 338.233  40
   3  12   3 492.751 243.617  36
  -3  12   3 488.719 238.663  36
   3  12   3 992.834 222.563  40
  -3  12   3 1097.85 263.950  41
   3  12   3 549.224 200.602  41
  -3 -12   3 514.483 240.988  52
   3 -12   3 484.033 310.790  52
   3  12   4 1874.54 258.722  41
   3  12   4 1592.91 233.019  36
  -3 -12   4 1651.02 260.243  56
   3 -12   4 1493.15 264.060  52
  -3 -12   4 1441.84 286.437  52
   4   0 -12 921.156 227.216  37
   4   0 -12 1137.39 317.325  46
   4   0 -11 7825.80 715.757  27
  -4   0 -11 7566.42 652.677  46
   4   0 -11 7836.44 729.781  46
  -4   0 -11 7864.31 601.830  21
  -4   0 -10 18594.6 1153.35  27
   4   0 -10 15981.6 1104.10  27
   4   0 -10 17584.4 1132.69  46
  -4   0 -10 17873.6 1051.62  46
  -4   0 -10 17807.2 1075.55  21
  -4   0  -9 39509.7 1669.55  27
   4   0  -9 35171.3 1613.71  27
  -4   0  -9 35464.3 1526.26  44
  -4   0  -9 33327.2 1485.45  46
   4   0  -9 36943.1 1618.80  20
  -4   0  -9 36271.5 1602.46  21
  -4   0  -8 32102.6 1483.47  44
  -4   0  -8 31990.8 1421.69  46
  -4   0  -8 30671.1 1450.76  27
   4   0  -8 29460.5 1471.88  27
  -4   0  -8 31018.0 1600.82   9
   4   0  -8 32487.8 1619.62  13
   4   0  -8 30047.2 1649.50   9
  -4   0  -8 32373.8 1523.49  20
  -4   0  -8 29532.8 1445.40  22
   4   0  -8 31367.1 1487.88  20
  -4   0  -8 32625.9 1495.47  21
  -4   0  -7 41304.4 1437.95  13
  -4   0  -7 41983.2 1733.91   9
   4   0  -7 38350.5 1692.31   9
   4   0  -7 39685.2 1661.80  13
   4   0  -6 31107.6 1389.25   9
  -4   0  -6 30207.8 1129.55  13
   4   0  -6 29173.2 1363.92  13
  -4   0  -6 33148.8 1382.36   9
  -4   0  -5 6461.42 578.316   9
   4   0  -5 6436.98 594.614  10
   4   0  -5 7147.59 635.901   9
  -4   0  -5 7084.25 413.119   1
   4   0  -4 78260.2 1682.42  10
   4   0  -4 80824.0 1700.94   9
  -4   0  -4 77861.9 1609.45   9
   4   0  -3 98642.2 1599.46   9
  -4   0  -3 99765.0 1552.39   9
  -4   0  -3 102384. 1175.75   1
   4   0  -2 300740. 2254.02   9
  -4   0  -2 326897. 1805.29   1
   4   0  -1 204358. 984.089  16
  -4   0  -1 202573. 1268.89   9
  -4   0   0 502778. 2130.98   1
   4   0   1 199398. 1452.79  18
   4   0   1 200162. 1403.33   4
   4   0   2 292578. 2373.55  18
   4   0   2 294733. 2321.73   4
  -4   0   2 294184. 2085.95   4
  -4   0   3 101336. 1532.96   4
   4   0   3 96426.8 1622.35   4
   4   0   3 99989.3 1594.20   7
   4   0   4 76113.3 1692.40   4
  -4   0   4 80561.4 1639.97   4
   4   0   4 80138.2 1656.81   7
  -4   0   5 5660.79 571.024   4
   4   0   5 6222.16 623.311   4
  -4   0   6 32297.7 1383.03   4
   4   0   6 31944.3 1437.81   4
   4   0   7 39131.6 1754.18   4
  -4   0   7 38128.9 1672.05   4
  -4   0   8 30342.5 1650.99   4
   4   0   8 32710.2 1727.05   4
  -4   0   8 28684.9 1442.62  56
   4   0   8 32057.1 1467.65  35
  -4   0   8 31688.0 1404.72  35
   4   0   8 31935.8 1526.44  31
   4   0   8 28670.6 1400.34  26
  -4   0   8 31727.6 1348.18  26
   4   0   8 30734.7 1381.87  49
  -4   0   8 29166.1 1415.08  45
   4   0   8 31900.0 1492.14  45
  -4   0   9 34012.5 1597.33  56
   4   0   9 36494.2 1595.23  35
  -4   0   9 35611.2 1543.57  35
  -4   0   9 39771.7 1505.08  26
   4   0   9 37392.1 1585.51  26
  -4   0   9 36851.1 1614.01  45
   4   0   9 37030.3 1522.02  49
   4   0   9 34444.7 1565.39  45
  -4   0  10 20318.9 1155.00  56
   4   0  10 17909.2 1095.45  45
  -4   0  10 18300.9 1139.73  45
   4   0  10 18492.6 1098.85  26
  -4   0  10 18045.9 1009.08  26
   4   0  10 18769.9 1106.60  35
  -4   0  10 17267.2 1062.88  35
   4   0  11 8586.66 646.042  45
  -4   0  11 8178.87 668.441  45
  -4   0  11 7318.12 601.124  26
   4   0  11 8619.26 695.922  26
  -4   0  11 7062.33 660.954  35
   4   0  11 6294.07 638.292  35
   4   0  12 1125.98 216.176  45
   4   0  12 1399.98 260.097  35
  -4   0  12 1478.02 296.095  35
   4   0  12 1220.77 240.553  26
  -4   0  12 1657.91 243.943  26
   4  -1 -12 7545.49 495.418  37
   4   1 -12 5920.52 460.614  37
  -4   1 -12 6488.13 422.009  21
  -4  -1 -12 7271.18 487.059  19
  -4   1 -12 7411.96 486.884  46
   4   1 -12 7897.14 560.308  46
   4  -1 -11 2650.82 467.546  37
  -4  -1 -11 2783.29 334.781  21
  -4   1 -11 2570.68 423.617  21
   4   1 -11 3318.97 542.769  27
  -4   1 -11 2908.90 493.195  27
   4  -1 -11 2674.57 512.898  46
  -4  -1 -11 3121.90 504.131  46
   4   1 -11 2883.81 490.881  46
  -4   1 -11 3280.22 483.149  46
  -4  -1 -10 15660.4 897.383  37
   4  -1 -10 14502.9 1006.75  27
  -4   1 -10 14816.9 1043.34  27
   4   1 -10 13152.9 1031.37  27
  -4   1 -10 13866.8 926.120  44
  -4  -1 -10 14523.8 976.188  46
   4   1 -10 13428.2 1009.28  46
   4  -1 -10 13263.2 1004.93  46
  -4   1 -10 13971.0 948.999  46
   4   1 -10 14143.2 1021.68  20
  -4   1 -10 15000.4 1038.22  21
  -4  -1 -10 14790.5 934.463  21
  -4   1  -9 5389.71 692.985  27
  -4  -1  -9 4148.18 616.899  27
   4  -1  -9 4934.96 625.781  27
   4   1  -9 4651.60 678.364  27
   4  -1  -9 3537.65 578.575  46
  -4   1  -9 5291.45 645.943  46
  -4  -1  -9 4883.89 653.254  46
  -4   1  -9 4497.38 710.610  44
  -4  -1  -9 4566.92 659.546  21
  -4   1  -9 4839.74 680.768  21
  -4   1  -9 5126.83 680.813  20
   4   1  -9 5501.46 666.176  20
  -4   1  -8 12871.0 1037.21  44
  -4  -1  -8 11605.6 854.654  46
   4  -1  -8 11707.4 899.228  27
  -4  -1  -8 12398.2 918.852  27
  -4   1  -8 10604.4 887.588  27
   4  -1  -8 10452.0 1022.48   9
  -4   1  -8 11322.3 1028.64   9
   4   1  -8 11677.6 1111.76   9
   4  -1  -8 11141.8 945.913  13
  -4  -1  -8 10247.4 935.077   9
   4   1  -8 11529.5 1038.59  13
  -4   1  -8 12173.5 993.876  20
  -4   1  -8 11176.9 946.555  21
   4  -1  -8 12941.1 918.782  20
   4   1  -8 11725.1 929.483  20
  -4  -1  -8 10997.3 848.905  21
  -4   1  -8 11048.4 878.749  22
   4   1  -8 10754.2 888.708  21
  -4  -1  -7 27341.7 1403.72   9
   4  -1  -7 26042.0 1379.20   9
   4  -1  -7 26098.2 1352.10  13
  -4   1  -7 27048.9 1243.28  13
  -4   1  -7 25941.4 1414.23   9
   4   1  -7 26607.6 1524.75   9
   4   1  -7 27892.9 1471.42  13
  -4  -1  -6 29653.2 1290.31   9
   4   1  -6 28878.9 1313.66  10
   4  -1  -6 27352.7 1260.60   9
  -4   1  -6 27898.3 1316.12   9
   4   1  -6 28803.2 1376.25   9
  -4  -1  -6 27286.3 1031.45  13
   4  -1  -6 28591.1 1260.90  13
   4   1  -5 6321.05 604.631  10
  -4  -1  -5 7645.75 495.607  13
   4  -1  -5 6384.70 577.777  13
  -4  -1  -5 6547.57 587.395   9
  -4   1  -5 6657.86 599.007   9
   4  -1  -5 6046.36 561.541   9
   4   1  -5 6090.91 643.688   9
  -4   1  -4 88552.4 1762.67   9
   4   1  -4 95513.9 1880.43  10
  -4  -1  -4 95168.1 1760.09   9
  -4   1  -4 94944.6 1402.47  10
   4   1  -4 96486.3 1938.63   9
  -4  -1  -4 96228.1 1448.12  13
   4  -1  -4 93729.5 1763.84   9
   4  -1  -4 94311.0 1791.96  13
   4   1  -4 91139.9 1769.25  16
  -4   1  -3 102632. 1626.93   9
   4  -1  -3 105055. 1644.62  13
  -4  -1  -3 110191. 1268.62  13
  -4  -1  -3 113179. 1646.20   9
   4  -1  -3 103101. 1580.97   9
  -4   1  -3 104350. 1203.45  10
   4   1  -3 107521. 1738.30   9
  -4   1  -3 104967. 1774.28  16
   4   1  -3 105454. 1599.49  16
  -4   1  -2 665446. 3310.99   9
   4  -1  -2 693101. 3249.96   9
  -4   1  -2 680866. 2243.55  10
  -4   1  -2 692744. 3764.84  16
   4   1  -2 690516. 3324.57  16
  -4   1  -1 68286.8 932.825  16
  -4   1  -1 67393.1 755.977   9
   4  -1  -1 64676.7 681.304   9
  -4  -1  -1 66242.9 542.055  13
  -4   1  -1 65301.1 562.728   5
  -4  -1  -1 68340.7 974.156   1
  -4  -1  -1 65729.9 814.819   3
  -4   1   0 1220.72 100.837  16
  -4   1   0 1126.11 127.956  14
   4  -1   0 930.582 109.104  13
   4   1   0 968.185 94.3291   7
   4  -1   0 1004.13 82.9903   2
  -4  -1   0 897.892 136.578   1
   4   1   0 1057.67 78.6288   4
  -4   1   0 1125.20 84.3599   3
  -4  -1   0 1102.80 110.597   3
  -4  -1   0 1019.98 99.9477   2
  -4   1   0 1106.42 115.172   4
   4   1   1 65772.1 913.267   7
   4   1   1 67785.8 882.789   4
  -4  -1   1 68693.1 926.446   1
  -4  -1   1 63573.3 578.632   4
  -4   1   1 66697.8 824.387   4
   4  -1   1 67310.4 865.431   4
  -4  -1   1 62250.8 850.970   5
  -4  -1   1 63770.6 722.365   2
   4  -1   2 655876. 3424.44   7
   4  -1   2 667096. 3170.35  12
  -4   1   2 664632. 3488.84   4
   4  -1   2 682776. 3462.75   4
   4   1   2 677174. 3661.65   4
  -4   1   2 675011. 2468.04   6
  -4  -1   2 651120. 2941.05   4
   4  -1   3 105727. 1803.04  18
  -4  -1   3 102126. 1480.28   4
  -4  -1   3 101425. 1435.31   5
  -4   1   3 104537. 1704.87   4
   4  -1   3 99909.9 1615.73   4
   4   1   3 107789. 1784.15   4
   4   1   3 106696. 1523.62  15
   4  -1   3 106718. 1635.96   7
   4   1   3 105240. 1683.28   7
   4   1   4 92617.9 1934.97   4
  -4   1   4 90770.0 1844.80   4
  -4  -1   4 87678.8 1655.01   4
   4  -1   4 92193.8 1813.98   4
   4   1   4 91050.7 1496.80  15
   4  -1   4 90341.7 1749.51   7
  -4   1   5 6618.82 660.360   4
   4   1   5 5505.57 604.121   4
  -4  -1   5 6683.62 502.420   5
  -4  -1   5 5751.17 553.307   4
   4  -1   5 6417.20 599.274   4
   4   1   5 7240.20 467.593  15
   4  -1   5 5980.41 536.645   7
  -4  -1   6 27944.7 1238.16   4
   4   1   6 27972.3 1412.73   4
  -4   1   6 25285.4 1280.75   4
   4  -1   6 26975.2 1284.26   4
  -4  -1   6 27003.8 1055.76   5
  -4   1   7 25330.8 1439.05   4
   4   1   7 25342.3 1454.86   4
  -4  -1   7 27555.9 1365.52   4
   4  -1   7 27240.5 1408.77   4
   4   1   8 11137.4 1060.98   4
  -4   1   8 10966.7 1058.44   4
   4  -1   8 12338.5 1077.60   4
  -4  -1   8 10225.3 972.127   4
  -4   1   8 10417.9 849.439  56
   4  -1   8 11552.4 979.448  50
  -4  -1   8 11886.6 947.434  56
   4   1   8 12983.9 903.580  35
   4  -1   8 12086.1 951.205  31
  -4  -1   8 12605.8 941.333  35
  -4   1   8 10645.5 799.957  35
   4  -1   8 10787.5 923.667  33
   4  -1   8 12205.8 966.127  35
  -4   1   8 12533.1 894.649  26
  -4   1   8 11480.8 799.811  24
   4  -1   8 11273.3 899.723  26
   4   1   8 12083.8 896.067  24
   4   1   8 11342.7 892.168  26
  -4  -1   8 13091.8 853.847  26
  -4   1   8 12765.5 931.575  45
   4  -1   8 12876.4 923.617  49
   4   1   8 11697.9 886.135  49
  -4  -1   8 11462.8 942.890  45
   4   1   8 10092.6 814.054  45
   4  -1   8 12418.7 949.814  45
  -4  -1   9 4550.99 659.434  56
  -4   1   9 4504.18 605.759  56
   4  -1   9 4540.59 671.669  35
   4   1   9 5565.15 629.049  35
  -4  -1   9 5021.19 676.932  35
  -4   1   9 4577.47 584.265  35
   4   1   9 4874.39 658.377  26
   4  -1   9 5527.08 614.448  26
   4   1   9 4937.10 580.236  24
  -4   1   9 4984.11 601.842  26
  -4  -1   9 5270.09 566.710  26
   4  -1   9 4079.48 660.383  45
   4   1   9 4369.46 601.331  49
  -4   1   9 5586.07 654.848  45
  -4  -1   9 4961.61 682.006  45
   4   1   9 5336.01 600.901  45
   4  -1   9 5270.79 538.843  49
  -4   1  10 15874.1 1008.02  56
  -4  -1  10 14682.8 1001.17  56
   4   1  10 15159.4 923.638  45
  -4   1  10 14067.6 963.980  45
  -4  -1  10 15264.5 1061.27  45
   4  -1  10 13274.4 1018.77  45
   4  -1  10 14128.8 1022.17  35
  -4  -1  10 13219.2 964.013  35
  -4   1  10 14311.7 949.763  35
   4   1  10 12987.0 919.191  35
   4   1  10 14370.0 992.052  26
  -4  -1  10 14597.9 848.093  26
   4  -1  10 15206.4 971.561  26
  -4   1  10 14907.6 957.542  26
   4   1  10 15118.5 907.591  24
   4  -1  11 3258.47 427.913  45
   4   1  11 3317.39 445.913  45
  -4  -1  11 3556.99 516.582  45
   4  -1  11 2471.12 479.332  35
   4   1  11 1810.76 369.832  35
  -4  -1  11 3037.80 502.396  35
  -4   1  11 2657.00 443.144  35
   4  -1  11 3386.79 446.851  26
  -4  -1  11 2688.66 365.155  26
   4   1  11 2838.26 478.606  26
  -4   1  11 2687.61 461.793  26
  -4   1  11 3432.96 399.452  42
   4  -1  12 8013.92 505.218  45
  -4  -1  12 7603.95 550.180  35
  -4   1  12 8050.11 510.727  35
   4  -1  12 7853.56 550.460  35
   4   1  12 7565.68 464.504  35
  -4   1  12 7591.03 483.901  26
   4  -1  12 7010.78 449.257  26
   4   1  12 8268.46 543.462  26
   4  -2 -12 4810.13 398.834  37
   4   2 -12 3221.29 326.850  37
  -4   2 -12 3483.84 309.580  21
  -4  -2 -12 3481.56 296.293  19
   4   2 -12 4130.00 441.896  27
  -4   2 -12 4324.50 369.934  46
   4   2 -12 4046.66 433.225  46
   4  -2 -11 11107.2 766.688  37
  -4   2 -11 11209.9 804.553  21
   4   2 -11 12355.1 875.578  27
  -4   2 -11 12593.7 833.838  27
  -4   2 -11 11249.5 711.832  46
   4  -2 -11 11739.6 807.260  46
   4   2 -11 11530.6 837.245  46
  -4  -2 -10 12112.8 775.559  37
  -4   2 -10 11400.8 951.275  20
   4   2 -10 12122.9 1010.73  20
  -4   2 -10 10801.6 941.074  21
   4   2 -10 13043.6 854.803  21
  -4  -2 -10 13005.9 813.254  21
   4   2 -10 11248.3 950.323  27
  -4   2 -10 12308.2 987.191  27
  -4  -2 -10 12297.5 897.745  46
  -4   2 -10 11831.5 884.264  46
   4  -2 -10 12302.9 954.676  46
  -4   2 -10 12254.4 912.859  44
  -4  -2  -9 45521.6 1579.17  37
   4  -2  -9 43614.3 1672.88  27
  -4   2  -9 42806.9 1769.10  27
   4  -2  -9 41480.8 1681.76  46
  -4   2  -9 45462.9 1878.42  44
  -4  -2  -9 42105.4 1637.82  46
  -4   2  -9 42680.3 1855.91  21
  -4   2  -9 44351.2 1761.80  22
   4   2  -9 45002.1 1782.37  21
  -4   2  -9 44578.1 1925.70  20
  -4  -2  -9 41275.0 1547.98  21
   4   2  -9 40683.3 1806.29  20
  -4   2  -8 4609.32 702.038  44
   4  -2  -8 3622.42 550.248  46
  -4  -2  -8 2718.28 476.929  46
   4  -2  -8 4275.99 524.679  27
  -4   2  -8 3559.01 531.274  27
  -4  -2  -8 3331.72 512.014  27
  -4   2  -8 3594.84 654.064   9
   4   2  -8 4037.94 733.160  13
   4   2  -8 5101.05 794.350   9
   4  -2  -8 3117.72 574.944  13
   4  -2  -8 3594.63 572.949   9
   4   2  -8 2609.76 530.367  21
  -4  -2  -8 4478.17 571.553  21
  -4   2  -8 2799.91 467.655  22
  -4   2  -8 4169.54 567.226  21
   4   2  -8 3139.25 538.566  20
  -4   2  -8 2870.91 582.025  20
   4   2  -7 3704.95 599.268  10
   4   2  -7 3523.59 637.804   9
  -4  -2  -7 3971.94 573.201   9
   4  -2  -7 3858.00 547.798  13
   4  -2  -7 4812.06 583.173   9
  -4   2  -7 3726.79 611.069   9
  -4   2  -7 4377.55 589.300  20
   4   2  -6 1868.25 457.109  10
   4  -2  -6 2086.24 445.216   9
  -4   2  -6 1629.12 438.388   9
  -4  -2  -6 1621.48 269.845  13
   4   2  -6 1323.14 417.194   9
  -4  -2  -6 1066.27 358.464   9
   4  -2  -6 1695.27 371.923  13
  -4  -2  -6 1724.64 373.221   1
   4  -2  -5 39676.7 1319.58  13
   4  -2  -5 39311.9 1302.89   9
  -4  -2  -5 39536.9 1313.20   9
  -4   2  -5 37087.2 1368.72   9
   4   2  -5 39245.5 1412.71  10
  -4  -2  -5 39777.5 1069.09  13
  -4   2  -5 41116.6 1098.13  10
   4   2  -5 38941.1 1477.25   9
   4   2  -5 36879.9 1402.35  16
   4  -2  -4 2267.36 342.120   9
  -4   2  -4 3328.33 417.157   9
  -4  -2  -4 3391.32 306.062  13
   4   2  -4 2958.44 420.652   9
  -4  -2  -4 3104.42 364.800   9
   4  -2  -4 2937.28 408.173  13
  -4   2  -4 3174.26 296.532  10
   4   2  -4 2744.16 429.439  16
  -4   2  -4 2730.79 435.989  16
  -4  -2  -3 41054.3 810.758  13
   4  -2  -3 40359.5 969.477   9
   4   2  -3 41760.0 1153.32   9
  -4   2  -3 42821.2 1114.15   9
  -4  -2  -3 44843.1 1059.11   9
   4  -2  -3 46467.4 1122.60  13
  -4   2  -3 40292.3 1179.00  16
   4   2  -3 39471.0 1088.81  16
  -4   2  -2 44894.4 1061.75  16
   4  -2  -2 46730.4 997.364  13
   4   2  -2 49827.3 1025.76  16
  -4  -2  -2 46955.2 757.473  13
   4  -2  -2 47376.9 844.497   9
  -4   2  -2 46965.3 960.973   9
   4   2  -2 45107.0 1024.56   8
  -4  -2  -2 44681.9 843.823   3
   4  -2  -1 382377. 2403.31  17
  -4  -2  -1 370332. 2021.58  13
  -4   2  -1 371242. 2034.78   9
  -4   2  -1 399998. 2580.10  16
   4   2  -1 368672. 1820.77   4
  -4  -2  -1 397880. 1992.26   3
  -4  -2  -1 389932. 2829.98   1
  -4   2   0 6899.15 358.316  14
   4   2   0 6883.52 269.564  12
   4   2   0 6966.88 382.471  15
   4  -2   0 7113.14 287.475   2
  -4  -2   0 7026.87 378.426   1
   4   2   0 7197.66 317.252   6
   4   2   0 6819.42 264.088   4
  -4  -2   0 6380.95 251.164   3
  -4  -2   0 6933.13 313.233   2
  -4   2   0 6976.90 327.470   4
  -4   2   0 7095.12 157.122   3
   4  -2   1 389099. 2486.52  13
   4   2   1 366324. 2282.63   7
   4  -2   1 374570. 2522.09  11
   4  -2   1 377675. 2061.23   2
  -4  -2   1 378872. 2163.09   2
   4   2   1 369779. 2407.76   4
  -4  -2   1 357467. 2389.70   5
  -4   2   1 393485. 2453.88   4
  -4  -2   1 363478. 2408.55   1
   4  -2   2 50828.0 1118.00  18
   4   2   2 46620.2 1087.59  15
   4  -2   2 46541.9 798.250  12
   4  -2   2 47479.0 951.338   7
  -4  -2   2 48042.6 859.672   5
  -4  -2   2 50333.3 929.520   1
   4  -2   2 48717.5 906.663   2
  -4   2   2 46485.5 835.786   6
  -4   2   2 46461.1 1054.15   4
  -4  -2   2 47373.2 887.419   2
   4  -2   2 47465.7 976.438   4
   4   2   2 47955.2 1091.73   4
   4  -2   3 43065.0 1209.35  18
   4   2   3 41199.0 1201.04   4
  -4   2   3 43476.8 893.776   6
  -4  -2   3 41383.2 931.694   4
  -4  -2   3 40512.6 855.728   5
   4  -2   3 39619.0 1034.25   4
  -4   2   3 40499.1 1162.62   4
   4   2   3 41249.7 1088.69  15
   4  -2   3 42438.7 1044.89   7
   4  -2   4 2760.62 394.868   4
  -4   2   4 3896.56 321.651   6
  -4  -2   4 3286.15 304.695   5
  -4   2   4 3136.69 433.114   4
   4   2   4 2344.84 417.532   4
  -4  -2   4 3323.50 355.521   4
   4   2   4 2932.11 339.439  15
   4  -2   4 3158.79 367.400   7
  -4   2   5 37005.0 1452.54   4
  -4  -2   5 40926.6 1060.59   5
   4   2   5 37960.7 1498.12   4
   4  -2   5 36993.9 1321.72   4
  -4  -2   5 38914.9 1242.90   4
   4  -2   5 36819.4 1257.13   7
   4   2   5 41005.4 1201.23  15
   4  -2   6 1542.63 418.662   4
  -4   2   6 1430.23 329.367   4
  -4  -2   6 2011.42 397.114   4
  -4   2   6 1926.90 300.009   6
   4   2   6 2055.60 482.164   4
  -4  -2   7 4422.24 563.787   4
  -4   2   7 3407.82 681.574   4
   4   2   7 3458.66 683.261   4
   4  -2   7 3831.43 556.077   4
  -4  -2   7 4005.48 526.057  45
   4   2   8 3989.83 679.582   4
  -4  -2   8 3625.76 513.578   2
   4  -2   8 4095.39 574.384   4
  -4  -2   8 3168.56 547.887   4
  -4   2   8 4516.33 719.743   4
  -4   2   8 4727.24 628.936  56
  -4  -2   8 3632.79 665.342  56
   4  -2   8 3931.31 606.709  50
   4  -2   8 3098.70 496.529  33
  -4  -2   8 3892.26 584.090  35
  -4   2   8 3508.65 510.407  35
   4  -2   8 3188.83 507.177  31
   4   2   8 3841.61 479.564  35
  -4  -2   8 2823.82 583.398  33
   4  -2   8 4307.83 608.223  35
   4   2   8 3564.94 541.855  26
   4  -2   8 4191.98 519.653  26
   4   2   8 3539.73 505.747  24
  -4   2   8 3468.50 497.284  24
  -4   2   8 4258.00 500.833  26
   4  -2   8 3280.85 639.081  45
   4   2   8 3796.97 571.909  49
  -4  -2   8 3202.26 549.770  45
  -4   2   8 5141.46 580.647  45
  -4   2   9 46819.0 1794.04  56
  -4  -2   9 42297.4 1844.71  56
   4  -2   9 44765.9 1853.08  35
  -4  -2   9 42369.1 1751.65  35
   4  -2   9 41502.5 1826.63  33
  -4   2   9 44133.3 1591.47  35
   4   2   9 44300.7 1599.43  35
   4   2   9 46513.7 1770.98  26
  -4   2   9 44239.9 1587.24  24
  -4   2   9 43633.7 1651.70  26
   4  -2   9 44195.9 1641.21  26
   4   2   9 45775.3 1713.46  24
   4  -2   9 44818.3 1904.36  45
  -4   2   9 47639.3 1703.24  45
  -4  -2   9 41642.9 1757.31  45
   4   2   9 44058.5 1711.02  49
  -4  -2  10 10806.6 915.310  56
  -4   2  10 10873.3 869.315  56
   4  -2  10 12860.2 1006.66  45
  -4  -2  10 12086.4 998.846  45
  -4   2  10 12825.5 853.513  45
  -4  -2  10 13205.3 971.944  35
  -4   2  10 11650.6 815.632  35
   4  -2  10 12333.3 969.873  35
   4   2  10 11789.8 783.013  35
   4   2  10 12968.8 849.043  24
   4  -2  10 12290.6 801.860  26
  -4   2  10 12302.5 900.107  26
   4   2  10 13264.7 946.634  26
   4  -2  11 12360.2 878.821  45
  -4  -2  11 13682.6 908.017  45
   4  -2  11 11784.6 841.286  35
  -4  -2  11 11878.2 814.294  35
   4   2  11 13193.8 692.904  35
  -4   2  11 11876.9 732.400  35
   4  -2  11 11923.6 667.797  26
   4   2  11 11638.7 686.543  24
  -4   2  11 10792.6 733.979  26
   4   2  11 12722.1 832.444  26
  -4   2  11 12667.1 715.920  42
   4  -2  12 4862.31 429.754  45
  -4  -2  12 4539.15 422.334  45
  -4   2  12 3570.30 284.806  42
  -4   2  12 4250.27 333.388  35
  -4  -2  12 5146.53 435.997  35
   4  -2  12 4847.66 435.790  35
  -4   2  12 4655.16 402.321  26
   4   2  12 5025.71 430.533  26
   4  -3 -12 488.307 176.928  37
  -4   3 -12 389.183 79.2082  21
   4   3 -12 407.301 204.657  46
   4   3 -12 486.970 225.462  27
   4  -3 -11 1975.68 383.593  37
   4   3 -11 1248.65 364.636  20
  -4  -3 -11 1511.17 271.232  19
  -4   3 -11 1510.69 377.075  21
   4  -3 -11 1581.59 292.840  48
  -4   3 -11 1759.67 326.590  46
   4   3 -11 1037.45 401.574  46
  -4   3 -11 1806.60 361.107  27
   4   3 -11 1427.60 411.935  27
   4  -3 -10 9341.96 798.437  37
  -4  -3 -10 9666.46 673.302  37
  -4   3 -10 10155.7 930.968  20
   4   3 -10 9119.94 834.780  21
   4   3 -10 9216.06 879.484  20
  -4   3 -10 8137.02 819.333  21
   4  -3 -10 9404.74 837.919  46
  -4   3 -10 9804.73 797.761  46
  -4   3 -10 9568.60 837.385  44
   4   3 -10 10148.6 964.306  27
  -4   3 -10 9775.10 843.883  27
   4  -3  -9 4583.09 651.352  37
  -4  -3  -9 5031.75 553.059  37
  -4   3  -9 4965.82 714.220  21
  -4   3  -9 3557.95 540.848  22
  -4   3  -9 5015.34 707.069  20
  -4  -3  -9 5163.29 545.735  21
   4   3  -9 3235.41 603.356  20
   4   3  -9 3688.35 561.621  21
  -4  -3  -9 4662.27 624.271  46
   4  -3  -9 4401.49 624.985  46
  -4   3  -9 3673.86 638.140  44
  -4   3  -9 5026.26 664.148  27
   4  -3  -8 16459.8 1025.25  27
  -4  -3  -8 16198.3 1010.84  46
   4  -3  -8 15655.3 1019.25  46
  -4   3  -8 17329.6 1251.37  44
  -4   3  -8 14722.4 1154.03  20
  -4   3  -8 16331.0 1145.87  22
   4   3  -8 15400.5 1134.15  21
  -4   3  -8 16512.8 1202.03  21
  -4  -3  -8 15205.6 915.996  21
  -4  -3  -8 16939.4 1004.13  37
  -4  -3  -8 12695.3 1010.09   3
  -4   3  -8 16092.7 1249.09   9
   4   3  -8 16114.3 1367.91   9
   4  -3  -8 16915.3 1127.83  13
  -4   3  -7 3489.53 614.863  44
  -4  -3  -7 3090.58 515.320  46
   4  -3  -7 3277.48 511.780  46
  -4  -3  -7 3543.10 460.706  37
   4  -3  -7 3447.80 515.128  27
   4   3  -7 2744.17 544.195  10
   4   3  -7 2119.06 526.935   9
   4  -3  -7 3469.58 530.841   9
   4  -3  -7 2999.02 489.949  13
  -4   3  -7 3991.80 615.924   9
  -4  -3  -7 2332.84 393.810  21
  -4   3  -7 4053.43 541.603  22
  -4   3  -7 3949.35 568.304  21
  -4   3  -7 3074.37 544.747  20
   4   3  -7 3646.08 540.665  21
   4  -3  -6 828.713 314.787   9
   4   3  -6 1701.97 489.327  16
   4   3  -6 1344.22 434.055   9
   4   3  -6 1200.55 420.021  10
   4  -3  -6 2006.30 337.367  13
  -4   3  -6 1766.99 393.886   9
  -4  -3  -6 1291.93 362.717   1
  -4   3  -5 5420.15 598.494   9
   4  -3  -5 4716.88 499.692   9
   4  -3  -5 5067.68 507.195  13
  -4  -3  -5 5108.45 437.129  13
   4   3  -5 5174.57 647.050   9
  -4   3  -5 5071.08 616.371  16
   4   3  -5 4413.56 588.966  16
   4  -3  -4 16628.7 741.070   9
  -4  -3  -4 16785.5 669.308  13
   4  -3  -4 17430.0 824.312  13
  -4   3  -4 16986.1 867.522   9
   4   3  -4 17188.1 960.373   9
   4  -3  -4 18188.3 692.024  17
  -4   3  -4 16648.9 966.275  16
   4  -3  -3 23776.7 729.187  17
   4   3  -3 22688.3 926.557  16
  -4   3  -3 24019.9 1007.53  16
   4   3  -3 22517.5 928.978   9
  -4  -3  -3 24846.9 729.335  13
   4  -3  -3 22843.5 860.127  13
  -4   3  -3 22417.2 874.683   9
  -4  -3  -3 21900.5 709.140   3
   4  -3  -2 106503. 1445.48  17
  -4   3  -2 110590. 1600.82   9
  -4   3  -2 113296. 1833.67  16
   4  -3  -2 113927. 1691.77  13
   4   3  -2 108260. 1827.38   8
  -4  -3  -2 107686. 1408.09  13
   4   3  -2 102639. 1675.71  16
   4   3  -2 105308. 1503.25  14
  -4  -3  -2 110079. 1271.53   3
   4   3  -2 108680. 1372.93   4
   4  -3  -1 54650.6 1111.16  13
  -4  -3  -1 55529.8 1016.05  13
  -4   3  -1 58585.4 1257.77  14
   4   3  -1 55343.0 1205.72   8
  -4   3  -1 57298.5 1152.06  16
   4   3  -1 54418.9 892.394   4
  -4  -3  -1 57030.4 765.194   3
  -4  -3  -1 55407.6 1271.55   1
  -4   3  -1 53284.0 1059.60   4
  -4   3   0 13476.2 579.346  14
   4   3   0 12741.5 608.351  15
  -4  -3   0 13037.3 282.953  11
   4  -3   0 13466.5 563.579  13
  -4  -3   0 13368.0 517.411   2
   4  -3   0 13352.1 488.872   2
  -4   3   0 12920.8 515.601   4
   4   3   0 12503.5 448.750   4
  -4  -3   0 12692.6 585.231   1
   4   3   0 12157.2 488.293   6
  -4  -3   1 51029.9 712.087  18
   4   3   1 55289.4 1278.10  15
   4  -3   1 54543.9 1105.55  11
  -4  -3   1 55115.6 1032.19   2
  -4   3   1 57173.0 1123.14   4
   4   3   1 55187.7 1094.25   4
  -4  -3   1 51902.1 1085.18   1
   4   3   1 52232.5 1076.30   6
   4  -3   1 55135.6 982.307   2
   4   3   2 110331. 1891.16  15
   4  -3   2 109379. 1134.30  12
   4  -3   2 112121. 1531.39   7
  -4  -3   2 108942. 1523.69   2
  -4  -3   2 108043. 1503.14   1
   4  -3   2 108526. 1476.89   2
   4  -3   2 107715. 937.121   1
  -4   3   2 106861. 1512.59   6
  -4   3   2 111649. 1815.98   4
   4   3   2 105867. 1797.64   4
  -4  -3   2 106643. 1443.21   5
   4  -3   3 23867.9 975.311  18
   4  -3   3 23955.2 804.808   7
   4   3   3 23059.2 942.745  15
  -4  -3   3 23029.7 685.003   5
   4   3   3 23127.2 990.435   4
  -4   3   3 23474.4 767.419   6
   4  -3   3 22324.3 776.768   2
  -4   3   3 22652.1 973.194   4
  -4  -3   3 23835.6 806.487   2
   4  -3   4 16149.2 933.192  18
  -4  -3   4 16779.8 602.088   5
  -4  -3   4 16341.0 759.428   2
  -4   3   4 17992.1 739.025   6
  -4   3   4 16817.9 970.466   4
   4   3   4 17860.7 986.870   4
   4  -3   4 16857.9 790.293   2
   4  -3   4 16675.7 760.427   7
  -4  -3   5 5108.27 502.813   2
  -4  -3   5 4738.85 473.804   4
   4  -3   5 4772.32 501.764   2
  -4   3   5 5588.99 468.845   6
   4  -3   5 5366.12 553.726   4
   4   3   5 5387.00 693.319   4
  -4   3   5 5027.65 618.293   4
   4  -3   5 4524.85 438.143   7
  -4   3   6 1159.72 384.161   4
   4  -3   6 1166.42 332.435   4
  -4   3   6 1622.05 326.135   6
   4   3   6 1625.56 469.453   4
  -4  -3   6 1383.95 307.329   2
   4  -3   6 1683.23 371.850   2
  -4  -3   6 1339.58 307.287   4
  -4   3   7 3335.65 645.346   4
   4  -3   7 3078.25 496.694   4
  -4  -3   7 2796.04 464.876   2
   4  -3   7 3195.65 509.783   2
   4   3   7 3106.54 587.951   4
   4  -3   7 3628.94 578.503  50
  -4   3   7 3817.59 601.599  56
  -4  -3   7 3196.52 571.586  56
   4   3   7 3371.01 514.191  49
   4  -3   7 2872.18 566.034  45
  -4  -3   7 3382.92 557.647  45
   4   3   7 3036.63 512.372  24
  -4  -3   7 3415.77 538.612  33
  -4  -3   7 3657.85 528.478  35
   4  -3   7 4418.36 577.902  35
   4  -3   7 3239.46 596.152  33
   4  -3   7 2916.56 504.295  31
  -4   3   7 3147.04 428.512  35
  -4   3   7 2739.75 506.947  24
   4   3   7 3128.66 460.090  26
  -4   3   7 4137.36 549.369  26
  -4  -3   8 16509.1 1100.49   2
  -4   3   8 14651.5 1322.58   4
   4   3   8 14944.8 1290.52   4
   4  -3   8 17805.4 1129.73   2
  -4   3   8 18593.5 1141.70  56
  -4  -3   8 17531.5 1226.95  56
   4  -3   8 17427.4 1127.64  50
   4   3   8 16011.0 1039.11  38
  -4  -3   8 16664.9 1150.65  45
   4  -3   8 16193.3 1206.60  45
  -4   3   8 17120.6 983.349  45
   4   3   8 15796.4 1061.65  49
   4  -3   8 17466.1 1172.05  35
   4  -3   8 17000.2 1244.43  33
  -4  -3   8 15380.6 1173.13  33
  -4   3   8 18299.1 992.288  35
  -4  -3   8 15274.0 1035.85  35
   4  -3   8 17368.0 1081.24  31
   4   3   8 17022.6 1071.10  26
  -4   3   8 16640.5 1034.46  26
   4   3   8 15135.2 1039.85  24
  -4   3   8 16217.2 1039.14  24
  -4  -3   9 5053.84 701.900  56
  -4   3   9 5630.21 644.248  56
   4   3   9 4932.51 599.219  38
   4  -3   9 3764.52 642.415  33
  -4  -3   9 4311.76 658.315  35
   4  -3   9 5376.66 729.196  35
  -4   3   9 4330.16 493.457  35
   4   3   9 4431.71 615.391  24
  -4   3   9 3898.85 544.165  24
   4   3   9 4254.74 620.736  26
  -4   3   9 4735.80 605.526  26
   4  -3   9 4651.96 739.900  45
   4   3   9 5158.15 637.120  49
  -4  -3   9 4360.32 668.879  45
  -4  -3  10 7841.29 809.755  56
   4  -3  10 10700.4 986.932  45
  -4  -3  10 10574.3 946.471  45
  -4   3  10 10561.1 713.753  35
   4  -3  10 10757.5 888.788  35
  -4  -3  10 9810.18 814.783  35
   4   3  10 11194.2 865.416  24
   4   3  10 9602.10 822.485  26
  -4   3  10 10733.3 830.142  26
  -4  -3  11 1841.44 424.770  45
   4  -3  11 1264.93 371.230  45
   4  -3  11 1832.18 414.068  35
  -4   3  11 1433.28 277.411  35
  -4  -3  11 1677.72 348.883  35
   4   3  11 1359.95 333.606  24
   4   3  11 1593.84 384.098  26
  -4   3  11 1419.65 365.750  26
  -4   3  11 1863.09 338.332  42
  -4  -3  12 102.032 126.036  45
   4  -3  12 432.459 171.936  45
   4  -3  12 362.095 198.082  35
  -4  -3  12 463.858 174.594  35
  -4   3  12 306.806 111.711  42
  -4   3  12 141.935 144.677  26
   4   3  12 193.771 154.259  26
   4   4 -12 1585.26 239.777  27
   4   4 -12 1423.23 208.437  46
   4  -4 -11 6297.77 558.164  37
   4   4 -11 6115.13 510.988  21
   4   4 -11 6398.45 634.637  20
  -4  -4 -11 7416.96 469.739  19
  -4   4 -11 6468.23 581.737  21
   4   4 -11 5954.57 616.762  27
  -4   4 -11 7252.14 546.670  27
   4  -4 -11 6723.43 477.140  48
   4   4 -11 6345.26 598.970  46
  -4   4 -11 6327.65 430.216  46
  -4   4 -11 5850.41 499.668  44
  -4  -4 -10 1154.46 267.431  37
   4  -4 -10 957.476 338.201  37
   4   4 -10 789.118 370.836  21
   4   4 -10-16.0587 402.715  20
  -4   4 -10 555.916 412.084  20
  -4  -4 -10 1264.36 269.228  19
  -4   4 -10 1184.19 378.595  21
   4   4 -10 1000.87 420.441  27
  -4   4 -10 1016.29 352.936  27
  -4   4 -10 745.083 312.431  44
   4  -4 -10 790.063 299.055  48
   4  -4  -9 10870.9 893.702  37
  -4  -4  -9 11186.4 811.136  37
   4   4  -9 11539.0 1038.65  20
  -4  -4  -9 11139.3 802.516  19
   4   4  -9 11120.7 989.592  21
  -4   4  -9 12751.8 985.207  22
  -4   4  -9 9600.19 941.485  20
  -4   4  -9 11109.4 993.878  21
  -4   4  -9 10510.0 885.737  27
  -4   4  -9 9978.81 1004.96  44
   4  -4  -8 4871.49 610.035  37
  -4  -4  -8 4860.17 575.995  37
  -4  -4  -8 4637.21 554.203  21
   4   4  -8 4355.22 788.224  21
  -4   4  -8 4630.96 668.486  22
  -4   4  -8 4362.67 749.287  21
  -4   4  -8 3485.96 629.343  20
   4  -4  -8 4243.71 598.522  13
  -4   4  -8 4096.04 684.255  44
   4  -4  -8 3732.52 596.913  46
   4   4  -8 3718.63 573.513  44
   4   4  -7 1474.47 440.397  44
  -4   4  -7 1893.99 461.869  44
   4  -4  -7 1850.44 376.291  46
  -4   4  -7 2924.75 535.831  22
  -4   4  -7 1825.78 495.537  21
  -4  -4  -7 2744.17 401.654  21
   4   4  -7 1965.41 543.065   9
   4   4  -7 737.664 314.020  10
   4  -4  -7 1577.16 366.732  13
  -4   4  -7 2483.88 481.699   9
  -4  -4  -7 2207.57 489.238   1
   4  -4  -7 2185.08 464.152  37
  -4  -4  -7 1847.22 385.983  37
  -4   4  -6 12855.8 1137.63  16
   4   4  -6 12430.7 1139.80  16
  -4  -4  -6 13840.5 858.228   3
  -4  -4  -6 13345.3 1029.47   1
   4   4  -6 14045.1 1039.66  10
  -4   4  -6 13697.9 1027.72   9
   4  -4  -6 14266.5 949.004  13
   4   4  -6 13592.4 1137.81   9
  -4   4  -5 16626.6 1161.35  16
   4   4  -5 18673.5 1193.47  16
  -4  -4  -5 19373.9 874.603   3
  -4  -4  -5 19300.3 1154.78   1
  -4  -4  -5 16512.3 781.042  13
   4  -4  -5 18876.3 997.885  13
  -4   4  -5 17877.5 1084.63   9
   4   4  -5 17457.1 1158.72   9
  -4   4  -4 11453.6 896.875  16
   4  -4  -4 12952.6 601.147  17
   4   4  -4 11079.7 830.130  16
  -4  -4  -4 11701.9 573.763   3
   4   4  -4 12055.4 667.947   4
   4   4  -4 10610.1 805.198   9
  -4  -4  -4 10871.0 611.037  13
  -4   4  -4 10220.9 760.437   9
   4  -4  -4 11825.3 747.798  13
  -4   4  -3 30800.6 1225.19  16
   4  -4  -3 34087.1 930.191  17
   4   4  -3 34501.0 984.701   4
  -4   4  -3 35187.8 1146.77   4
  -4  -4  -3 33156.7 811.448   3
   4   4  -3 34619.5 1254.46  16
   4  -4  -3 31860.7 1101.43  13
   4   4  -3 29952.9 1159.81   9
  -4  -4  -3 33199.7 981.459  13
  -4   4  -3 32597.3 1122.42   9
   4   4  -2 41469.5 987.151   4
  -4   4  -2 41057.5 1131.20   4
  -4  -4  -2 42523.6 765.140   3
  -4   4  -2 44942.7 1310.14  16
   4   4  -2 39044.2 1091.15  14
  -4   4  -2 41577.1 1104.53   9
   4  -4  -2 42960.3 1200.23  13
   4   4  -2 41738.3 1305.90   8
  -4  -4  -2 41617.6 1058.76  13
   4   4  -2 43005.5 1245.97  16
   4   4  -1 133264. 1655.96   4
  -4  -4  -1 136882. 1207.57   3
  -4  -4  -1 128086. 2186.29   1
  -4   4  -1 129161. 1882.13   4
  -4   4  -1 132767. 2156.42  14
   4  -4  -1 131027. 2000.81  13
  -4  -4  -1 131878. 1872.67  13
  -4   4  -1 144838. 2103.43  16
   4   4  -1 128742. 2134.67   8
   4   4  -1 138470. 1951.46  14
  -4  -4   0 21735.4 873.502   1
   4   4   0 21746.0 761.350   6
  -4   4   0 26442.0 850.347   4
   4   4   0 25648.6 767.493   4
   4  -4   0 25799.4 800.602   2
  -4  -4   0 25440.3 832.244   2
   4   4   0 26326.2 937.124   8
   4  -4   0 26217.9 914.068  13
  -4  -4   0 27160.0 525.391  11
  -4   4   0 25695.4 928.621  14
  -4  -4   1 131533. 1320.35  18
   4  -4   1 130618. 1786.57   2
  -4   4   1 130786. 1979.66   4
   4   4   1 131349. 1924.59   4
   4   4   1 134359. 1948.21   6
  -4  -4   1 134117. 1993.96   1
  -4  -4   1 123957. 1801.33   2
  -4   4   1 139400. 2081.32  14
   4  -4   1 131051. 1907.34  11
  -4   4   2 43066.9 1138.97   6
   4   4   2 44203.5 1220.95   6
   4  -4   2 42334.0 1070.21   2
  -4   4   2 43722.4 1297.22   4
   4  -4   2 44416.6 822.238   1
  -4  -4   2 43628.7 1087.52   1
   4   4   2 41600.6 1268.60   4
  -4  -4   2 41020.2 1090.75   2
   4  -4   2 45719.5 1038.41   7
   4  -4   2 43573.0 1217.37  11
   4  -4   3 33769.2 1236.40  18
  -4   4   3 32759.4 1030.21   6
  -4  -4   3 32837.7 1049.38   2
  -4   4   3 30709.5 1255.33   4
   4  -4   3 33885.7 1049.61   2
   4   4   3 32438.4 1279.39   4
  -4  -4   3 34918.5 952.746   1
   4  -4   3 35783.0 984.467   7
   4  -4   4 12331.2 877.308  18
   4  -4   4 10954.4 600.236   7
  -4  -4   4 11510.4 695.648   2
   4  -4   4 11768.9 689.886   2
   4   4   4 10793.8 838.874   4
  -4   4   4 12635.3 695.659   6
  -4   4   4 11324.2 882.966   4
  -4   4   5 20034.3 923.837   6
  -4   4   5 19102.0 1243.23   4
   4   4   5 17848.3 1174.47   4
   4  -4   5 18589.1 951.464   2
  -4  -4   5 18885.5 959.297   2
  -4   4   6 13766.8 821.508   6
  -4  -4   6 14872.3 936.912   2
  -4   4   6 12475.9 1117.65   4
   4   4   6 13325.9 1119.86   4
   4  -4   6 14145.2 907.016   2
   4   4   7 1888.94 454.391   4
  -4   4   7 1497.26 542.470   4
   4   4   7 1545.42 416.399   6
   4  -4   7 2043.18 434.705   2
  -4  -4   7 1893.53 405.116   2
  -4  -4   7 1708.08 544.278  56
   4  -4   7 2156.83 518.276  52
  -4   4   7 2556.09 527.087  56
  -4  -4   7 1904.38 439.335  45
   4  -4   7 1945.66 399.306  50
   4  -4   7 1515.14 408.524  45
   4   4   7 1458.08 365.350  49
   4   4   7 1917.94 429.606  24
  -4   4   7 1605.72 444.125  38
   4  -4   7 1694.09 426.950  33
  -4  -4   7 2324.02 394.455  35
  -4  -4   7 1883.54 475.107  33
   4  -4   7 990.762 357.067  35
   4   4   7 2246.06 402.797  26
  -4   4   7 1595.73 373.163  26
  -4   4   7 1901.79 418.691  24
   4   4   8 4238.69 592.090   6
  -4  -4   8 4510.62 682.796  56
  -4   4   8 4996.16 620.384  56
   4   4   8 4182.50 591.148  38
  -4   4   8 4143.72 557.152  38
   4  -4   8 4781.39 738.429  45
  -4  -4   8 4340.03 688.059  45
   4   4   8 4735.53 618.439  49
  -4  -4   8 3725.45 664.260  33
  -4  -4   8 5244.10 585.363  35
   4  -4   8 4532.74 699.499  33
   4  -4   8 4555.47 635.877  35
  -4   4   8 4506.64 590.408  26
   4   4   8 3841.38 528.266  26
   4   4   8 5360.51 666.716  24
  -4   4   8 4241.74 605.888  24
  -4   4   9 9831.09 876.145  56
  -4  -4   9 10410.5 1000.84  56
   4   4   9 10763.3 839.648  38
   4  -4   9 11138.0 984.759  45
  -4  -4   9 10198.6 928.885  45
   4  -4   9 10747.9 1019.46  33
  -4  -4   9 10235.7 831.991  35
   4  -4   9 11975.2 966.648  35
   4   4   9 11063.0 938.074  24
  -4   4   9 10066.0 840.768  24
   4   4   9 10918.6 861.727  26
  -4   4   9 10374.6 829.466  26
  -4  -4  10 1076.29 375.293  56
   4  -4  10 1487.95 530.767  45
  -4  -4  10 1167.79 399.067  45
   4  -4  10 196.390 312.111  33
  -4  -4  10 853.228 348.672  35
   4  -4  10 1068.67 439.793  35
  -4   4  10 1128.31 339.431  26
   4   4  10 849.499 371.318  26
   4   4  10 249.526 321.656  24
   4   4  10 733.195 282.910  38
   4  -4  11 6718.95 613.656  45
  -4  -4  11 6795.75 592.713  45
  -4  -4  11 6828.83 563.387  35
   4  -4  11 6269.58 567.535  35
   4   4  11 6904.07 566.033  26
  -4   4  11 6564.56 579.061  26
  -4   4  11 6583.93 552.775  42
  -4  -4  12 1746.96 230.616  45
   4  -4  12 1726.69 225.223  45
  -4   4  12 1314.09 166.003  42
   4   4  12 1327.77 197.979  42
   4  -4  12 1556.26 221.965  35
  -4  -4  12 1600.20 180.936  35
   4   4  12 1812.15 211.149  26
  -4   4  12 1728.15 222.661  26
   4  -5 -11 1509.80 289.084  37
   4   5 -11 1766.86 244.182  21
  -4   5 -11 2176.06 365.214  21
   4   5 -11 1642.89 328.239  20
   4   5 -11 2435.39 346.739  46
  -4   5 -11 1661.48 244.405  44
   4   5 -11 1852.15 356.630  27
  -4   5 -11 2784.44 302.021  27
   4  -5 -10 858.272 348.801  37
  -4  -5 -10 894.343 291.327  37
   4   5 -10 1084.44 448.496  20
  -4   5 -10 1064.78 472.046  20
  -4  -5 -10 1456.90 207.478  19
  -4   5 -10 992.914 384.660  21
   4   5 -10 1047.21 370.068  21
  -4   5 -10 1177.36 380.608  44
   4  -5 -10 1347.73 288.907  48
  -4   5 -10 1059.01 359.867  27
   4   5 -10 1004.73 441.753  27
   4  -5  -9 19326.7 1125.05  37
  -4  -5  -9 18034.8 981.922  37
  -4   5  -9 17826.9 1225.30  20
  -4   5  -9 16772.2 1090.25  22
   4   5  -9 15954.6 1166.54  20
  -4  -5  -9 19627.7 928.912  19
   4   5  -9 15850.9 1156.90  21
  -4   5  -9 16875.4 1192.58  21
   4   5  -9 17448.1 1143.69  44
  -4   5  -9 17297.1 1214.66  44
   4  -5  -9 17643.4 1035.24  48
  -4   5  -9 15442.6 995.162  27
  -4  -5  -8 3298.96 518.697  37
   4  -5  -8 2781.27 578.700  37
   4   5  -8 2609.18 602.171  21
  -4   5  -8 2016.12 509.057  22
  -4   5  -8 2496.93 609.204  21
  -4  -5  -8 4068.69 516.289  19
  -4   5  -8 2746.68 565.241  20
   4   5  -8 2978.04 569.876  44
  -4   5  -8 2939.91 699.485  44
   4  -5  -8 3683.34 541.274  48
   4   5  -7 2118.52 537.985  44
  -4   5  -7 2436.31 584.700  44
  -4   5  -7 2672.33 595.156  22
  -4   5  -7 1918.01 561.936  21
  -4  -5  -7 2151.08 366.378  19
  -4  -5  -7 1885.72 449.673  37
   4  -5  -7 1886.36 413.514  37
   4   5  -7 2177.68 601.826   9
  -4   5  -7 2372.32 558.574   9
   4  -5  -7 2526.62 418.854  13
  -4   5  -7 2224.21 450.500   4
  -4  -5  -7 1542.15 415.732   1
  -4   5  -6 32022.9 1657.78  44
  -4   5  -6 32351.9 1627.42  22
  -4  -5  -6 29315.0 1185.54  19
  -4  -5  -6 31941.5 1233.34  21
  -4   5  -6 30327.0 1773.48  16
   4   5  -6 29770.9 1712.82  16
  -4   5  -6 30305.4 1574.04   9
   4   5  -6 29712.9 1694.35   9
   4   5  -6 28938.7 1524.80  10
   4  -5  -6 31612.7 1451.21  13
  -4  -5  -6 29101.6 1644.97   1
   4   5  -6 32839.9 1397.78   4
  -4   5  -6 32016.1 1473.96   4
   4  -5  -6 33123.0 1399.19  37
  -4  -5  -6 31683.1 1313.07  37
  -4   5  -5 5248.39 712.512  16
   4   5  -5 5275.03 774.087  16
   4   5  -5 5250.46 536.123   4
  -4  -5  -5 5726.28 764.885   1
  -4   5  -5 5300.74 632.481   4
   4  -5  -5 4685.72 613.608  13
  -4  -5  -5 5326.38 503.970  13
   4   5  -5 4791.97 690.240   9
  -4   5  -5 4908.87 618.660   9
  -4   5  -4 7789.38 804.630  16
   4   5  -4 7092.00 769.530  16
   4   5  -4 6477.85 553.914   4
  -4   5  -4 6939.07 658.615   4
  -4  -5  -4 6367.73 738.196   1
   4   5  -4 6466.18 731.551   9
  -4  -5  -4 6897.31 565.192  13
   4  -5  -4 6448.05 624.669  13
  -4   5  -4 7022.25 663.596   9
  -4   5  -3 34031.7 1430.03  16
   4   5  -3 36516.1 1136.69   4
  -4   5  -3 33438.3 1223.71   4
  -4  -5  -3 35078.0 1488.30   1
  -4   5  -3 32621.3 1228.32   9
   4   5  -3 34582.9 1362.64   9
   4  -5  -3 33435.8 1250.51  13
  -4  -5  -3 35588.5 1170.81  13
   4   5  -3 32106.6 1362.63  16
   4   5  -2 51408.7 1248.67   4
  -4   5  -2 49817.7 1384.61   4
  -4  -5  -2 52613.0 1697.09   1
  -4  -5  -2 47769.1 1315.58  13
   4  -5  -2 47978.0 1447.73  13
  -4   5  -2 50066.3 1549.91  16
   4   5  -2 52866.2 1560.22  16
  -4   5  -2 49916.7 1338.52   9
   4   5  -2 46840.0 1384.41  14
   4   5  -1 4034.65 390.929   4
  -4   5  -1 3125.36 420.187   4
  -4  -5  -1 4009.99 519.865   1
   4   5  -1 3551.49 482.683  16
  -4   5  -1 2921.70 469.467  14
   4  -5  -1 3285.78 452.819  13
   4   5  -1 3148.36 435.735   8
   4   5  -1 2450.13 356.487  14
  -4   5  -1 3285.73 406.062  16
   4   5   0 4714.54 411.941   4
  -4  -5   0 6160.49 558.879   1
  -4   5   0 5114.78 465.108   4
   4  -5   0 4848.76 453.698   2
  -4  -5   0 5276.58 494.719   2
   4  -5   0 4513.42 499.103  13
  -4   5   0 5073.21 526.371  14
  -4   5   0 5202.39 497.378  16
   4  -5   0 5235.29 443.821  11
   4   5   0 4988.00 503.228   8
   4  -5   1 3050.63 412.530   2
   4   5   1 2892.45 382.041   4
   4   5   1 2981.04 396.335   6
  -4  -5   1 3535.36 437.178   2
  -4   5   1 2849.76 397.393   4
  -4  -5   1 2273.02 330.385   1
   4  -5   1 3022.65 380.975  11
  -4   5   1 3359.61 428.528  14
   4   5   1 3246.26 406.775   8
  -4   5   2 49955.7 1555.70   4
  -4  -5   2 53661.0 1371.36   1
   4   5   2 51239.4 1468.41   6
  -4  -5   2 49494.1 1381.44   2
   4  -5   2 50858.1 1351.11   2
   4   5   2 47222.8 1509.47   4
  -4   5   2 51029.2 1503.02  14
   4  -5   2 56306.5 1202.77   7
   4   5   2 52234.7 1462.74   8
   4  -5   3 33038.2 1322.87  18
   4  -5   3 34350.4 1178.51   2
  -4  -5   3 36042.9 1237.65   2
   4   5   3 33509.3 1431.92   4
  -4   5   3 33833.3 1452.17   4
   4   5   3 37213.9 1344.87   6
   4   5   3 38738.1 1271.42   8
   4  -5   4 6477.16 684.124  18
   4   5   4 6166.47 702.426   4
  -4   5   4 7535.27 803.990   4
  -4  -5   4 7317.80 626.422   2
  -4   5   4 7008.86 605.890   6
   4   5   4 7340.21 695.526   6
   4  -5   4 6706.40 609.851   2
   4  -5   5 5491.08 603.646   2
  -4  -5   5 5552.22 606.632   2
   4   5   5 5183.00 591.875   6
   4   5   5 4185.42 732.661   4
  -4   5   5 3807.99 716.472   4
  -4   5   5 5533.83 550.059   6
   4   5   6 34505.2 1543.79   6
  -4   5   6 28978.2 1290.79   6
  -4   5   6 30895.3 1770.06   4
   4  -5   6 32264.8 1411.16   2
  -4  -5   6 30664.4 1381.81   2
   4   5   6 32012.7 1790.55   4
   4  -5   6 31177.1 1559.45  45
  -4  -5   6 31812.4 1444.27  45
   4   5   6 31907.1 1374.24  49
  -4   5   6 31858.2 1368.27  55
  -4  -5   6 33734.6 1717.10  52
   4  -5   6 28868.2 1527.24  52
  -4   5   6 35089.8 1567.00  56
  -4   5   6 31449.2 1409.32  38
   4  -5   6 33222.6 1691.52  33
  -4  -5   6 30262.0 1578.31  33
   4  -5   6 30717.7 1426.80  35
   4   5   6 32872.9 1296.88  26
  -4   5   6 30791.9 1337.97  24
   4   5   6 31788.1 1412.45  24
  -4   5   6 30174.3 1252.57  26
  -4   5   7 1061.82 344.245   4
   4   5   7 2296.04 559.655   4
  -4  -5   7 1690.63 374.895   2
   4   5   7 2980.52 487.581   6
   4  -5   7 2700.31 461.783   2
  -4  -5   7 1380.85 499.718  52
   4  -5   7 2599.16 524.664  52
  -4  -5   7 2035.02 517.278  56
  -4   5   7 2709.48 517.756  38
   4   5   7 2214.79 505.248  38
  -4  -5   7 1996.34 458.079  45
   4   5   7 2889.95 529.385  49
   4  -5   7 2198.37 565.921  45
   4  -5   7 2314.30 518.161  33
  -4  -5   7 1852.99 522.778  33
   4  -5   7 2033.88 498.946  35
  -4  -5   7 3603.21 511.039  35
   4   5   7 2638.03 393.658  26
  -4   5   7 2825.47 550.097  24
  -4   5   7 1956.69 383.857  26
   4   5   7 2341.11 396.666  24
  -4  -5   8 2870.67 623.314  56
  -4   5   8 4057.97 512.752  38
   4   5   8 3105.49 589.702  38
  -4  -5   8 3047.36 586.390  45
   4  -5   8 2371.33 564.632  45
  -4  -5   8 2662.05 628.138  33
  -4  -5   8 2772.75 486.799  35
   4  -5   8 2512.73 604.571  33
   4  -5   8 3157.78 535.750  35
  -4   5   8 3470.83 502.296  26
  -4   5   8 2975.52 576.933  24
   4   5   8 2439.79 466.285  26
   4   5   8 2698.05 536.016  24
  -4  -5   9 17690.3 1204.58  56
   4   5   9 17283.6 1052.87  38
  -4  -5   9 15488.9 1059.15  45
   4  -5   9 17731.4 1200.44  45
  -4  -5   9 16887.7 953.019  35
   4  -5   9 17405.6 1084.97  35
   4  -5   9 17269.8 1234.71  33
  -4   5   9 17056.2 976.632  26
   4   5   9 18053.8 1104.80  24
   4   5   9 17896.3 1001.19  26
  -4  -5  10 1019.58 351.678  56
  -4  -5  10 1031.46 357.507  45
   4  -5  10 879.415 380.288  45
   4  -5  10 621.731 395.401  33
   4  -5  10 1238.93 373.736  35
  -4  -5  10 1141.78 309.761  35
  -4   5  10 1276.17 379.835  26
   4   5  10 1098.08 416.355  24
   4   5  10 895.005 326.816  26
  -4   5  10 1165.07 393.439  42
   4   5  10 934.225 329.904  38
   4  -5  11 2032.12 354.179  45
  -4  -5  11 1851.13 309.881  45
  -4   5  11 2052.40 316.198  42
  -4  -5  11 2214.42 297.930  35
   4  -5  11 2007.81 313.932  35
   4   5  11 2334.68 277.529  26
  -4   5  11 2228.99 303.650  26
   4  -6 -11 4102.89 343.801  37
  -4   6 -11 3215.24 350.160  21
   4   6 -11 4462.47 401.235  20
   4   6 -11 3855.02 350.725  27
   4   6 -11 4101.96 305.775  46
  -4  -6 -10 6881.47 497.682  37
   4  -6 -10 6980.70 606.801  37
   4   6 -10 6655.98 693.513  20
   4   6 -10 6454.61 638.863  21
  -4   6 -10 7246.45 654.022  20
  -4   6 -10 7285.45 666.843  21
  -4   6 -10 6436.95 505.170  27
   4   6 -10 6484.61 603.363  27
  -4   6 -10 6744.32 603.028  44
   4  -6 -10 6350.72 482.727  48
  -4  -6  -9 3834.42 497.281  37
   4  -6  -9 3236.21 552.484  37
  -4   6  -9 3148.46 524.248  20
   4   6  -9 2036.76 490.462  21
  -4   6  -9 2455.86 542.991  21
   4   6  -9 2953.59 554.309  20
  -4   6  -9 2460.69 466.289  22
  -4   6  -9 3527.20 443.068  27
  -4   6  -9 2696.62 575.284  44
   4   6  -9 3262.11 429.117  44
   4  -6  -9 3419.32 476.711  48
  -4  -6  -8 4347.81 577.970  37
   4  -6  -8 3648.85 616.032  37
  -4   6  -8 3838.68 621.553  20
  -4   6  -8 3364.58 569.966  22
   4   6  -8 3645.51 615.801  21
  -4  -6  -8 5261.94 527.414  19
  -4   6  -8 4011.71 695.526  21
  -4   6  -8 3737.83 739.923  44
   4   6  -8 4018.27 685.548  44
   4  -6  -8 3447.39 527.834  48
   4  -6  -8 4401.66 563.455  51
   4  -6  -7 55603.7 1908.88  37
  -4  -6  -7 59318.3 1873.65  37
  -4   6  -7 54233.8 2261.25  21
  -4   6  -7 57461.5 2311.60  22
  -4  -6  -7 61795.1 1726.77  19
   4  -6  -7 57964.7 1897.44  48
  -4   6  -7 54902.9 2325.55  44
   4   6  -7 53458.7 2229.30  44
  -4  -6  -6 34432.8 1356.74  48
   4  -6  -6 32836.2 1449.70  48
  -4   6  -6 31259.1 1733.07  44
  -4  -6  -6 35303.4 1492.87  43
  -4   6  -6 32995.5 1907.44  16
   4   6  -6 32167.3 1594.87  22
   4   6  -6 29036.5 1803.57  16
  -4  -6  -6 35269.2 1300.86  19
  -4   6  -6 32893.5 1722.61  22
   4  -6  -6 34900.1 1490.84  37
  -4  -6  -6 34377.3 1446.23  37
  -4   6  -6 31732.1 1686.05   9
   4  -6  -6 32687.6 1600.07  13
   4   6  -6 33179.5 1847.40   9
  -4  -6  -6 34339.3 1911.53   1
  -4   6  -6 35798.0 1688.15   4
  -4  -6  -5 4684.92 532.077  43
   4  -6  -5 4557.66 569.085  48
  -4  -6  -5 4924.01 544.141  48
  -4   6  -5 5166.36 758.865  16
  -4   6  -5 4671.22 641.107  22
  -4  -6  -5 5487.08 526.909  19
   4   6  -5 4726.17 611.338  22
   4  -6  -5 5174.56 707.476  13
   4   6  -5 3645.58 723.182  16
  -4   6  -5 4676.52 716.121   9
   4   6  -5 4186.98 686.045   9
   4   6  -5 4732.20 530.902   4
  -4   6  -5 5148.23 672.344   4
  -4  -6  -5 4019.77 711.397   1
  -4   6  -5 4380.21 694.003  40
   4  -6  -5 4727.05 563.983  37
  -4  -6  -5 4467.89 530.079  37
  -4   6  -4 10002.1 965.455  16
   4   6  -4 7841.21 898.068  16
   4   6  -4 10408.6 721.296   4
  -4  -6  -4 10717.6 981.603   1
  -4   6  -4 8810.21 766.827   4
  -4   6  -4 10156.1 865.257   9
   4   6  -4 7708.79 818.624   9
  -4  -6  -4 10873.7 775.031  13
   4  -6  -4 9342.26 805.286  13
  -4  -6  -3 1316.70 395.829   1
   4   6  -3 1777.76 301.840   4
  -4   6  -3 924.329 319.441   4
  -4   6  -3 1102.87 343.612   9
  -4  -6  -3 1166.22 292.336  13
   4   6  -3 1475.12 411.136   9
  -4   6  -3 1395.15 446.537  16
   4  -6  -3 1344.96 400.084  13
   4   6  -3 978.949 368.047  16
  -4   6  -2 3484.39 455.783   4
   4   6  -2 4357.52 445.038   4
  -4  -6  -2 3633.44 622.772   1
   4   6  -2 3385.23 524.409  16
  -4   6  -2 3263.06 528.095  16
   4   6  -2 3447.15 503.361  14
   4  -6  -2 3593.51 528.478  13
  -4   6  -2 3835.18 438.330   9
  -4  -6  -1 2874.48 512.914   1
  -4   6  -1 2480.52 403.036   4
   4   6  -1 2646.34 355.294   4
   4   6  -1 2317.69 479.186   8
   4   6  -1 2616.92 488.510  16
   4  -6  -1 2450.35 455.938  13
   4   6  -1 2357.81 420.462  14
   4  -6  -1 2220.61 345.818  11
  -4   6  -1 2796.07 434.721  16
  -4   6  -1 2964.45 498.519  14
  -4  -6   0 21260.3 1092.98   1
  -4   6   0 23183.5 1069.51   4
   4   6   0 23430.7 1016.91   4
  -4   6   0 23189.7 1157.95  14
   4   6   0 23123.5 1166.55   8
   4   6   0 23595.9 1119.20  14
   4  -6   0 23883.7 973.397  11
  -4   6   0 25256.1 1135.22  16
   4  -6   1 2904.08 430.613   2
  -4  -6   1 2673.38 428.346   2
  -4   6   1 3259.46 471.273   4
   4   6   1 2637.49 415.899   4
  -4  -6   1 3536.84 449.690   1
   4  -6   1 2637.06 337.859   1
   4  -6   1 2848.56 383.320  11
  -4   6   1 2060.64 458.515  14
   4   6   1 2374.89 425.153   8
   4  -6   2 3585.25 471.252  18
   4  -6   2 3837.91 450.818   2
  -4  -6   2 4647.58 473.623   1
  -4  -6   2 4061.03 515.102   2
  -4   6   2 3698.10 555.465   4
   4   6   2 3843.29 509.965   4
   4   6   2 3715.82 505.667   6
  -4   6   2 3738.07 527.403  14
   4   6   2 3638.66 477.834   8
   4  -6   3 1329.49 358.583  18
  -4   6   3 975.950 376.098   4
   4   6   3 1451.37 330.519   4
   4  -6   3 997.252 286.804   2
  -4  -6   3 1115.97 333.854   2
   4   6   3 987.500 325.358   6
   4   6   3 554.202 305.242   8
  -4   6   3 1440.32 389.737  14
   4  -6   4 8927.17 842.844  18
  -4  -6   4 9598.57 768.397   2
   4  -6   4 10418.9 775.668   2
  -4   6   4 10919.3 1011.20   4
   4   6   4 10953.7 1012.96   4
   4   6   4 10352.5 877.779   6
  -4  -6   5 3291.87 493.596   2
   4  -6   5 4230.83 555.323   2
   4   6   5 3634.18 553.849   6
  -4   6   5 3917.26 705.953   4
   4   6   5 4888.49 838.731   4
   4  -6   5 5246.36 664.561  45
   4  -6   5 5194.31 701.096  52
  -4   6   5 4974.87 583.839  55
  -4  -6   5 5616.45 760.463  52
  -4   6   5 4665.20 602.349  38
   4   6   5 4069.09 536.367  38
  -4   6   5 4436.06 528.295  41
   4  -6   5 4879.04 689.772  33
  -4  -6   5 5041.50 635.307  33
  -4   6   5 5161.82 502.507  26
  -4   6   5 4777.53 542.655  24
   4   6   5 4207.27 512.277  24
   4   6   6 32588.3 1575.68   6
   4  -6   6 34749.2 1541.47   2
  -4   6   6 33172.0 1934.01   4
  -4  -6   6 33466.7 1553.78   2
   4   6   6 32105.0 1913.03   4
  -4   6   6 31556.4 1453.17  55
   4  -6   6 34867.0 1794.38  52
  -4  -6   6 33893.9 1823.48  52
   4   6   6 33401.5 1543.15  38
  -4   6   6 34218.0 1519.08  38
  -4   6   6 34128.9 1483.46  41
   4  -6   6 31990.6 1592.15  45
  -4  -6   6 35069.6 1517.31  45
   4  -6   6 34996.1 1767.03  33
   4  -6   6 34004.9 1462.90  35
  -4  -6   6 34554.4 1683.21  33
  -4   6   6 32816.8 1436.90  24
  -4   6   6 32297.8 1288.40  26
   4   6   6 35644.7 1503.11  24
  -4   6   7 59225.4 1898.52  55
   4  -6   7 57690.3 2248.99  52
   4  -6   7 62626.4 2205.65  56
  -4  -6   7 59087.4 2389.47  52
  -4  -6   7 55766.5 2282.06  56
  -4   6   7 57242.1 1960.48  38
   4   6   7 57276.6 2012.80  38
  -4  -6   7 57798.5 1961.63  45
   4  -6   7 56500.3 2151.88  45
   4  -6   7 57088.3 1904.48  35
  -4  -6   7 54288.8 2183.86  33
   4  -6   7 62710.8 2392.38  33
   4   6   7 59192.7 1975.66  24
  -4   6   7 57130.0 1940.03  24
  -4   6   7 58667.0 1757.45  26
   4   6   7 64832.9 1802.88  26
  -4  -6   8 4291.82 740.138  56
   4   6   8 4510.31 612.756  38
  -4   6   8 3741.82 542.551  38
  -4  -6   8 3631.10 542.402  45
   4  -6   8 4372.94 606.929  45
  -4  -6   8 4898.28 752.686  33
   4  -6   8 3774.44 683.163  33
   4  -6   8 4078.41 544.320  35
   4   6   8 4654.23 511.643  26
   4   6   8 4061.92 603.104  24
  -4   6   8 3877.34 484.538  26
   4   6   9 3674.99 470.941  55
  -4  -6   9 3105.58 672.588  56
  -4   6   9 3766.18 529.639  42
   4   6   9 3961.05 511.946  38
   4  -6   9 2885.69 541.875  45
  -4  -6   9 3725.00 519.257  45
   4  -6   9 4084.39 500.695  35
  -4  -6   9 3367.97 450.230  35
   4  -6   9 3630.01 656.402  33
   4   6   9 3473.70 556.525  24
  -4   6   9 2910.53 457.320  26
   4   6   9 3712.66 456.071  26
  -4  -6  10 6890.38 630.609  56
  -4  -6  10 8009.84 606.625  45
   4  -6  10 6569.69 606.950  45
   4  -6  10 6912.38 545.500  35
   4   6  10 6217.83 516.101  38
  -4   6  10 6834.60 582.206  42
   4   6  10 7053.30 485.215  26
  -4   6  10 6818.02 524.432  26
   4   6  11 3562.37 316.297  42
  -4   6  11 4276.09 345.981  42
  -4   6  11 3616.06 283.364  26
  -4  -6  11 4078.32 305.021  45
   4  -6  11 4352.59 369.159  45
   4  -7 -10 3751.65 391.004  37
  -4  -7 -10 3526.24 308.701  37
   4   7 -10 3640.65 423.694  20
   4   7 -10 4160.32 419.475  21
  -4   7 -10 3477.02 426.433  21
  -4   7 -10 3530.26 385.037  20
   4   7 -10 3570.83 384.466  27
  -4   7 -10 3397.95 374.277  44
   4  -7  -9 7152.57 572.886  48
  -4   7  -9 6853.18 695.024  44
   4   7  -9 6184.29 592.302  44
  -4   7  -9 7380.61 736.311  21
  -4   7  -9 7485.50 667.746  20
   4   7  -9 7610.45 723.527  21
  -4   7  -9 6594.69 642.376  22
   4   7  -9 7208.06 710.267  20
  -4  -7  -9 7563.79 599.391  37
   4  -7  -9 7990.29 683.978  37
   4  -7  -8-488.742 330.871  48
   4   7  -8-410.725 391.304  44
  -4   7  -8 186.505 449.978  44
   4   7  -8 123.720 388.553  21
  -4   7  -8 602.116 503.751  21
  -4   7  -8 291.701 292.197  20
  -4   7  -8 1094.74 391.284  22
  -4  -7  -8 296.251 291.365  37
   4  -7  -8 14.4218 413.729  37
   4  -7  -7 8987.13 839.643  37
  -4  -7  -7 8629.93 757.244  37
  -4   7  -7 7229.89 980.210  21
   4   7  -7 7362.84 799.549  22
  -4   7  -7 8862.85 888.419  22
   4  -7  -7 7809.64 737.745  48
  -4   7  -7 8671.95 981.821  44
   4   7  -7 7580.02 912.679  44
   4  -7  -7 8825.07 746.494  51
   4  -7  -6 24825.3 1312.53  37
  -4  -7  -6 24327.6 1257.99  37
  -4   7  -6 25042.1 1554.08  22
   4   7  -6 25472.1 1462.81  22
   4  -7  -6 25379.9 1309.56  48
  -4   7  -6 22779.9 1522.65  44
  -4  -7  -6 25125.4 1287.79  43
   4  -7  -6 23476.5 1257.01  51
  -4   7  -5 3920.67 585.975   4
  -4  -7  -5 3507.40 655.555   1
   4  -7  -5 3062.95 502.435  51
  -4  -7  -5 3162.42 505.854  43
   4  -7  -5 3374.59 625.785  48
   4   7  -5 2755.90 579.729  22
  -4  -7  -5 3478.69 395.863  19
  -4   7  -5 3235.34 540.220  22
   4  -7  -5 2702.10 523.614  37
  -4  -7  -5 3405.23 571.317  37
  -4   7  -5 2964.08 601.595  40
   4   7  -5 2624.46 574.383  40
   4  -7  -5 4779.07 529.776  30
   4   7  -5 2304.20 622.349  16
   4  -7  -5 2939.30 561.006  13
  -4   7  -5 4004.36 740.184  16
   4   7  -5 3361.10 592.184   9
  -4   7  -4 16450.3 1104.74   4
  -4  -7  -4 15093.6 1244.63   1
   4  -7  -4 15637.5 1024.45  51
   4  -7  -4 14652.2 1013.31  48
  -4  -7  -4 14786.3 1061.67  43
   4  -7  -4 16396.2 1089.41  43
  -4   7  -4 17681.4 1223.35  22
   4   7  -4 15890.1 1283.58  16
  -4  -7  -4 16120.6 878.774  19
  -4   7  -4 15651.3 1254.21  16
   4  -7  -4 15663.7 1000.33  37
   4   7  -4 15226.0 1049.43  36
  -4   7  -4 15327.3 1131.99  36
  -4  -7  -4 16149.3 1004.81  37
  -4   7  -4 15807.8 1153.59  40
   4   7  -4 15184.7 1081.17  40
   4  -7  -4 16537.8 1043.59  30
   4  -7  -4 16129.3 1157.80  13
   4   7  -4 14033.2 1147.53   9
   4  -7  -3 3905.33 534.000  51
  -4  -7  -3 3656.55 545.230  43
   4  -7  -3 3585.52 529.198  48
   4  -7  -3 3933.19 496.257  43
  -4  -7  -3 3767.07 492.017  37
   4  -7  -3 2928.97 405.936  37
  -4   7  -3 3043.56 519.226  40
   4   7  -3 3263.70 472.367  36
   4   7  -3 3539.32 473.213   4
  -4   7  -3 2750.53 470.636   4
  -4  -7  -3 3009.02 623.372   1
  -4   7  -3 2777.94 580.263  16
   4  -7  -3 3628.43 604.999  13
   4   7  -3 1989.86 585.845  16
   4   7  -3 2963.49 528.138   9
  -4   7  -3 3041.91 473.799  36
   4  -7  -3 3690.62 552.282  30
  -4  -7  -2 6073.67 767.290   1
  -4   7  -2 5830.56 613.707   4
   4   7  -2 5799.56 563.035   4
   4   7  -2 5425.26 709.244  16
   4  -7  -2 4593.22 635.805  13
  -4   7  -2 4754.90 669.564  16
  -4  -7  -1 1136.09 425.581   1
  -4   7  -1 983.536 354.640   4
   4   7  -1 1016.64 325.308   4
   4   7  -1 1143.60 408.253  16
   4  -7  -1 1495.31 265.616  11
   4   7  -1 464.562 319.444  14
  -4   7  -1 1059.55 371.494  16
  -4  -7   0 6875.26 729.372   1
   4  -7   0 8049.79 720.284   1
  -4   7   0 7775.64 723.575   4
   4   7   0 7820.21 688.164   4
   4  -7   0 8508.57 663.206  11
  -4   7   0 7763.69 782.000  14
   4   7   0 8751.12 798.063  16
   4   7   0 7760.76 752.244  14
  -4   7   0 8287.51 773.533  16
  -4   7   1 607.810 273.850   4
  -4  -7   1 1125.38 315.877   1
   4   7   1 1116.54 386.182   4
   4  -7   1 1552.85 308.545   2
  -4  -7   1 991.770 382.851   2
  -4   7   1 720.508 348.523  16
  -4   7   1 1075.16 448.456  14
   4  -7   1 1161.65 314.335  11
   4   7   1 1147.45 317.819   8
   4   7   1 1191.81 410.513  14
   4  -7   2 6102.49 625.778   2
   4   7   2 4981.66 649.862   4
  -4   7   2 5239.13 705.020   4
  -4  -7   2 5030.73 610.971   2
  -4   7   2 5518.20 700.761  14
   4   7   2 5342.22 632.235   8
  -4   7   3 3678.28 586.500  55
   4  -7   3 3291.97 590.396  54
  -4  -7   3 3282.31 605.921  52
   4  -7   3 3002.17 536.866  52
   4   7   3 3423.32 516.538   6
  -4   7   3 3192.17 605.922   4
   4  -7   3 3959.59 544.532   2
  -4  -7   3 2561.07 530.166   2
   4   7   3 3207.52 554.551   4
  -4   7   3 3893.59 515.166  38
   4   7   3 3307.12 459.417  38
  -4   7   3 2933.90 545.758  41
   4  -7   3 3856.47 567.482  33
  -4   7   3 3813.65 640.411  34
  -4   7   3 4297.25 667.943  14
  -4   7   4 15829.6 1118.73  14
   4  -7   4 16164.4 1214.22  52
  -4  -7   4 14236.0 1169.89  52
  -4   7   4 16369.0 1082.47  55
   4  -7   4 16127.6 1045.35  45
  -4  -7   4 16117.4 1082.57   2
   4   7   4 15515.6 1088.67   6
   4   7   4 13906.7 1206.94   4
  -4   7   4 16387.7 1296.74   4
   4  -7   4 17027.0 1085.56   2
  -4   7   4 16682.6 1055.63  38
   4   7   4 15757.2 1030.72  38
  -4   7   4 14987.7 897.308  42
  -4   7   4 15890.2 1099.62  41
  -4  -7   4 16512.8 1087.53  33
   4  -7   4 16423.5 1203.67  33
  -4   7   4 15133.9 1077.24  34
   4   7   4 14678.6 920.583  24
  -4   7   5 3376.29 564.551  14
   4   7   5 3332.65 569.512   6
  -4  -7   5 3489.11 558.553   2
  -4   7   5 2606.50 659.795   4
   4   7   5 2520.39 640.691   4
   4  -7   5 3752.52 561.832   2
  -4   7   5 3120.41 574.893  55
  -4  -7   5 3076.61 650.513  52
   4  -7   5 2599.52 647.758  52
  -4   7   5 2907.07 492.375  38
  -4   7   5 3045.89 476.141  42
   4   7   5 3807.16 507.137  38
  -4   7   5 2927.58 549.180  41
   4  -7   5 3780.42 624.055  45
  -4  -7   5 3698.61 592.391  33
   4  -7   5 4364.28 651.930  33
  -4   7   5 3299.22 581.241  34
   4   7   5 3543.85 505.680  24
  -4   7   6 24653.7 1324.62  55
  -4  -7   6 25653.8 1617.43  52
   4  -7   6 24559.7 1564.45  52
  -4   7   6 25319.3 1326.11  41
  -4   7   6 25239.4 1219.09  42
  -4   7   6 24389.9 1314.24  38
   4   7   6 24576.3 1341.56  38
   4  -7   6 25454.5 1407.31  45
  -4  -7   6 23802.2 1420.37  33
   4  -7   6 24414.5 1503.68  33
  -4   7   6 25529.3 1096.38  26
   4   7   6 24581.6 1273.82  24
  -4   7   7 8081.75 779.787  55
  -4  -7   7 8212.54 977.949  52
  -4  -7   7 8411.42 941.304  56
   4  -7   7 8150.85 917.960  52
   4  -7   7 8288.87 849.148  56
   4   7   7 8407.57 862.105  38
  -4   7   7 7439.51 726.874  42
  -4   7   7 8434.65 838.347  38
  -4  -7   7 7744.29 726.340  45
   4  -7   7 7071.38 840.744  45
  -4  -7   7 8307.69 866.695  33
   4  -7   7 8275.52 979.735  33
   4   7   7 7945.32 762.566  24
  -4   7   7 9104.88 670.586  26
  -4  -7   8 139.431 370.699  56
   4   7   8 462.101 333.968  55
   4   7   8-23.5545 383.404  38
   4   7   8 509.966 173.787  41
  -4   7   8 241.988 262.754  42
   4  -7   8-661.435 373.802  45
  -4  -7   8 489.656 272.373  45
  -4  -7   8 906.488 380.385  33
   4  -7   8 450.341 451.827  33
  -4   7   8 398.566 176.320  26
   4   7   8 264.498 327.426  24
   4   7   9 6614.02 548.919  55
  -4  -7   9 7511.54 724.715  56
  -4   7   9 6875.59 584.379  42
[truncated: 1,730,173 more chars]
