# Supplementary material for: NHC‐Terphenyl Radicals and Anions: Tuning Stability and Redox Properties via Substituent Patterning
Source: Angew Chem Int Ed Engl. 2025 Oct 22;64(51):e202520260. doi: 10.1002/anie.202520260 (PMC12707353; doi:10.1002/anie.202520260)
Supplement: Supplementary file 2 — Supporting Information [file ANIE-64-e202520260-s001.zip › ange202520260-sup-0002-SuppMat/11-p-Ter.cif]

data_11-p-Ter

_database_code_depnum_ccdc_archive        2471673


# was steffen42

_audit_creation_date               2023-05-19
_audit_creation_method
;
Olex2 1.5-ac5-024
(compiled 2022.04.12 svn.rca3783a0 for Rigaku Oxford Diffraction, GUI svn.r6498)
;
_shelx_SHELXL_version_number       '2018/3'
_audit_contact_author_address      ?
_audit_contact_author_email        ?
_audit_contact_author_name         ''
_audit_contact_author_phone        ?
_publ_contact_author_id_orcid      ?
_publ_section_references
;
Dolomanov, O.V., Bourhis, L.J., Gildea, R.J, Howard, J.A.K. & Puschmann, H.
 (2009), J. Appl. Cryst. 42, 339-341.

Sheldrick, G.M. (2015). Acta Cryst. A71, 3-8.

Sheldrick, G.M. (2015). Acta Cryst. C71, 3-8.
;
_chemical_name_common              ?
_chemical_name_systematic          ?
_chemical_formula_moiety           'C45 H48 N2'
_chemical_formula_sum              'C45 H48 N2'
_chemical_formula_weight           616.85
_chemical_melting_point            ?
_chemical_oxdiff_formula           'C H N'
_chemical_oxdiff_usercomment       'mounted by Henric'
loop_
  _atom_type_symbol
  _atom_type_description
  _atom_type_scat_dispersion_real
  _atom_type_scat_dispersion_imag
  _atom_type_scat_source
 'C' 'C' 0.0181 0.0091 'International Tables Vol C Tables 4.2.6.8 and 6.1.1.4'
 'H' 'H' 0.0000 0.0000 'International Tables Vol C Tables 4.2.6.8 and 6.1.1.4'
 'N' 'N' 0.0311 0.0180 'International Tables Vol C Tables 4.2.6.8 and 6.1.1.4'

_shelx_space_group_comment
;
The symmetry employed for this shelxl refinement is uniquely defined
by the following loop, which should always be used as a source of
symmetry information in preference to the above space-group names.
They are only intended as comments.
;
_space_group_crystal_system        'triclinic'
_space_group_IT_number             2
_space_group_name_H-M_alt          'P -1'
_space_group_name_Hall             '-P 1'
loop_
  _space_group_symop_operation_xyz
 'x, y, z'
 '-x, -y, -z'

_cell_length_a                     8.8505(2)
_cell_length_b                     14.4494(6)
_cell_length_c                     15.9236(7)
_cell_angle_alpha                  66.603(4)
_cell_angle_beta                   76.428(3)
_cell_angle_gamma                  75.238(3)
_cell_volume                       1786.69(13)
_cell_formula_units_Z              2
_cell_measurement_reflns_used      14810
_cell_measurement_temperature      100.0(1)
_cell_measurement_theta_max        75.3750
_cell_measurement_theta_min        3.0280
_shelx_estimated_absorpt_T_max     0.976
_shelx_estimated_absorpt_T_min     0.886
_exptl_absorpt_coefficient_mu      0.495
_exptl_absorpt_correction_T_max    1.000
_exptl_absorpt_correction_T_min    0.788
_exptl_absorpt_correction_type     gaussian
_exptl_absorpt_process_details
;
CrysAlisPro 1.171.42.90a (Rigaku Oxford Diffraction, 2023)
Numerical absorption correction based on gaussian integration over
a multifaceted crystal model
Empirical absorption correction using spherical harmonics,
implemented in SCALE3 ABSPACK scaling algorithm.
;
_exptl_absorpt_special_details     ?
_exptl_crystal_colour              'clear light yellow'
_exptl_crystal_colour_lustre       clear
_exptl_crystal_colour_modifier     light
_exptl_crystal_colour_primary      yellow
_exptl_crystal_density_diffrn      1.147
_exptl_crystal_density_meas        ?
_exptl_crystal_density_method      ?
_exptl_crystal_description         plate
_exptl_crystal_F_000               664
loop_
  _exptl_crystal_face_index_h
  _exptl_crystal_face_index_k
  _exptl_crystal_face_index_l
  _exptl_crystal_face_perp_dist
 -1 -2 -10 0.0528
 1 1 10 0.0450
 -2 -9 -3 0.1369
 2 9 4 0.1065
 -5 0 1 0.0181
 5 0 -1 0.0383
 5 0 6 0.0384
 -1 -5 -10 0.0708
 1 6 -5 0.0883
 -3 0 -8 0.0396
 -6 0 -2 0.0164
 6 0 2 0.0345

_exptl_crystal_size_max            0.25
_exptl_crystal_size_mid            0.1
_exptl_crystal_size_min            0.05
loop_
  _exptl_oxdiff_crystal_face_indexfrac_h
  _exptl_oxdiff_crystal_face_indexfrac_k
  _exptl_oxdiff_crystal_face_indexfrac_l
  _exptl_oxdiff_crystal_face_x
  _exptl_oxdiff_crystal_face_y
  _exptl_oxdiff_crystal_face_z
 -0.7784 -1.7736 -10.0752 0.0704 -0.8938 0.4429
 0.5832 0.5825 9.7047 -0.0653 0.8301 -0.5538
 -1.5508 -9.3425 -3.2967 0.0429 -0.5327 -0.8452
 1.5995 9.3765 4.1505 -0.0486 0.6053 0.7945
 -5.3880 0.2013 0.7487 0.9799 0.1822 -0.0816
 5.4137 0.4106 -0.9415 -0.9701 -0.1805 0.1625
 4.8023 0.0009 5.9490 -0.8514 0.4052 -0.3332
 -0.6665 -4.8715 -10.1204 -0.0256 -0.9945 0.1016
 0.7550 5.8086 -4.8561 -0.0073 -0.2511 0.9679
 -3.2430 -0.0852 -8.4970 0.5610 -0.6568 0.5040
 -5.6000 -0.3048 -1.5685 0.9996 -0.0256 0.0090
 5.5449 -0.0507 1.6827 -0.9981 0.0256 -0.0566

_exptl_transmission_factor_max     ?
_exptl_transmission_factor_min     ?
_diffrn_reflns_av_R_equivalents    0.0287
_diffrn_reflns_av_unetI/netI       0.0221
_diffrn_reflns_Laue_measured_fraction_full  1.000
_diffrn_reflns_Laue_measured_fraction_max  0.982
_diffrn_reflns_limit_h_max         11
_diffrn_reflns_limit_h_min         -11
_diffrn_reflns_limit_k_max         18
_diffrn_reflns_limit_k_min         -17
_diffrn_reflns_limit_l_max         20
_diffrn_reflns_limit_l_min         -20
_diffrn_reflns_number              31512
_diffrn_reflns_point_group_measured_fraction_full  1.000
_diffrn_reflns_point_group_measured_fraction_max  0.982
_diffrn_reflns_theta_full          67.684
_diffrn_reflns_theta_max           76.229
_diffrn_reflns_theta_min           3.059
_diffrn_ambient_environment        N~2~
_diffrn_ambient_temperature        100.0(1)
_diffrn_detector                   'CCD plate'
_diffrn_detector_area_resol_mean   5.3114
_diffrn_detector_type              Atlas
_diffrn_measured_fraction_theta_full  1.000
_diffrn_measured_fraction_theta_max  0.982
_diffrn_measurement_details
;
List of Runs (angles in degrees, time in seconds):

  # Type    Start    End  Width  t~exp~   \w     \q     \k     \f   Frames
--------------------------------------------------------------------------
  1  \w   -107.00 -13.00   1.00    7.50    --  -38.50 -57.00-150.00   94
  2  \w    -59.00  33.00   1.00    7.50    --  -38.50  38.00-150.00   92
  3  \w    -87.00  -6.00   1.00    7.50    --  -38.50 125.00-150.00   81
  4  \w    -87.00  -6.00   1.00    7.50    --  -38.50 125.00 -60.00   81
  5  \w    -87.00  -6.00   1.00    7.50    --  -38.50 125.00  30.00   81
  6  \w     18.00 111.00   1.00    7.50    --   42.70  57.00  60.00   93
  7  \w     12.00  42.00   1.00    7.50    --   42.70  79.00  45.68   30
  8  \w     18.00 111.00   1.00    7.50    --   42.70  57.00 120.00   93
  9  \w     14.00 112.00   1.00    7.50    --   42.70  71.00 153.00   98
 10  \w     18.00 111.00   1.00    7.50    --   42.70  57.00 -60.00   93
 11  \w     11.00  42.00   1.00    7.50    --   42.70  81.00-158.43   31
 12  \w     14.00 112.00   1.00    7.50    --   42.70  71.00 -24.37   98
 13  \w     22.00 114.00   1.00    7.50    --   42.70  38.00 -90.00   92
 14  \w     11.00  42.00   1.00    7.50    --   42.70  82.00-128.31   31
 15  \w     31.00 106.00   1.00   30.00    --  110.44 -94.00 150.00   75
 16  \w     88.00 178.00   1.00   30.00    --  110.44  45.00 150.00   90
 17  \w     84.00 178.00   1.00   30.00    --  110.44  62.00  40.99   94
 18  \w     42.00 137.00   1.00   30.00    --  110.44 -61.00 -90.00   95
 19  \w     84.00 178.00   1.00   30.00    --  110.44  61.00-150.00   94
 20  \w     88.00 172.00   1.00   30.00    --  110.44  45.00 -30.00   84
 21  \w     42.00 112.00   1.00   30.00    --  110.44-125.00 120.00   70
 22  \w     84.00 111.00   1.00   30.00    --  110.44  61.00  30.00   27
 23  \w     81.00 106.00   1.00   30.00    --  110.44 -94.00 120.00   25
 24  \w     84.00 111.00   1.00   30.00    --  110.44  61.00 -30.00   27
 25  \w     90.00 115.00   1.00   30.00    --  110.44  45.00 120.00   25
 26  \w     84.00 119.00   1.00   30.00    --  110.44  61.00  60.00   35
 27  \w    150.00 177.00   1.00   30.00    --  110.44  64.00 -71.09   27
 28  \w     82.00 109.00   1.00   30.00    --  110.44  69.00 158.79   27
 29  \w     31.00 103.00   1.00   30.00    --  110.44 -94.00-150.00   72
 30  \w     38.00 109.00   1.00   30.00    --  110.44-107.00 -80.45   71
 31  \w    125.00 177.00   1.00   30.00    --  110.44  61.00-180.00   52
 32  \w     88.00 136.00   1.00   30.00    --  110.44  45.00 -90.00   48
 33  \w    116.00 178.00   1.00   30.00    --  110.44  61.00   0.00   62
 34  \w    114.00 166.00   1.00   30.00    --  110.44  54.00-121.37   52
 35  \w     84.00 111.00   1.00   30.00    --  110.44  64.00 -71.09   27
 36  \w     84.00 111.00   1.00   30.00    --  110.44  61.00-180.00   27
 37  \w     84.00 111.00   1.00   30.00    --  110.44  61.00   0.00   27
 38  \w     84.00 163.00   1.00   30.00    --  110.44  61.00 150.00   79
 39  \w     84.00 111.00   1.00   30.00    --  110.44  61.00 -60.00   27
 40  \w    130.00 166.00   1.00   30.00    --  110.44  61.00 120.00   36
 41  \w     87.00 113.00   1.00   30.00    --  110.44  54.00-121.37   26
 42  \w     89.00 114.00   1.00   30.00    --  110.44  45.00  30.00   25
 43  \w     84.00 131.00   1.00   30.00    --  110.44  61.00  90.00   47
 44  \w     84.00 128.00   1.00   30.00    --  110.44  61.00 120.00   44
 45  \w     88.00 114.00   1.00   30.00    --  110.44  45.00-150.00   26
 46  \w     88.00 123.00   1.00   30.00    --  110.44  45.00   0.00   35
 47  \w     84.00 111.00   1.00   30.00    --  110.44  61.00-120.00   27
 48  \w     85.00 164.00   1.00   30.00    --  110.44  61.00 -90.00   79
 49  \w     82.00 111.00   1.00   30.00    --  110.44-125.00  60.00   29
 50  \w     31.00  64.00   1.00   30.00    --  110.44 -94.00 120.00   33
 51  \w     85.00 178.00   1.00   30.00    --  110.44  61.00  70.12   93
;
_diffrn_measurement_device         'four-circle diffractometer'
_diffrn_measurement_device_type    'SuperNova, Dual, Cu at home/near, Atlas'
_diffrn_measurement_method         '\w scans'
_diffrn_orient_matrix_type        
 'CrysAlisPro convention (1999,Acta A55,543-557)'
_diffrn_orient_matrix_UB_11        -0.1805802000
_diffrn_orient_matrix_UB_12        0.0244416000
_diffrn_orient_matrix_UB_13        0.0026562000
_diffrn_orient_matrix_UB_21        -0.0208769000
_diffrn_orient_matrix_UB_22        0.0305074000
_diffrn_orient_matrix_UB_23        0.0849561000
_diffrn_orient_matrix_UB_31        0.0103567000
_diffrn_orient_matrix_UB_32        0.1114679000
_diffrn_orient_matrix_UB_33        -0.0643810000
_diffrn_radiation_monochromator    mirror
_diffrn_radiation_probe            x-ray
_diffrn_radiation_type             'Cu K\a'
_diffrn_radiation_wavelength       1.54184
_diffrn_source                     'micro-focus sealed X-ray tube'
_diffrn_source_type                'SuperNova (Cu) X-ray Source'
_reflns_Friedel_coverage           0.000
_reflns_Friedel_fraction_full      .
_reflns_Friedel_fraction_max       .
_reflns_number_gt                  6091
_reflns_number_total               7326
_reflns_special_details
;
 Reflections were merged by SHELXL according to the crystal
 class for the calculation of statistics and refinement.
 
 _reflns_Friedel_fraction is defined as the number of unique
 Friedel pairs measured divided by the number that would be
 possible theoretically, ignoring centric projections and
 systematic absences.
;
_reflns_threshold_expression       'I > 2\s(I)'
_computing_cell_refinement         'CrysAlisPro 1.171.42.90a (Rigaku OD, 2023)'
_computing_data_collection         'CrysAlisPro 1.171.42.90a (Rigaku OD, 2023)'
_computing_data_reduction          'CrysAlisPro 1.171.42.90a (Rigaku OD, 2023)'
_computing_molecular_graphics      'Olex2 1.5-ac5-024 (Dolomanov et al., 2009)'
_computing_publication_material    'Olex2 1.5-ac5-024 (Dolomanov et al., 2009)'
_computing_structure_refinement    'SHELXL 2018/3 (Sheldrick, 2015)'
_computing_structure_solution      'SHELXT  (Sheldrick, 2015)'
_refine_diff_density_max           0.279
_refine_diff_density_min           -0.179
_refine_diff_density_rms           0.034
_refine_ls_extinction_coef         .
_refine_ls_extinction_method       none
_refine_ls_goodness_of_fit_ref     1.029
_refine_ls_hydrogen_treatment      constr
_refine_ls_matrix_type             full
_refine_ls_number_parameters       432
_refine_ls_number_reflns           7326
_refine_ls_number_restraints       0
_refine_ls_R_factor_all            0.0537
_refine_ls_R_factor_gt             0.0435
_refine_ls_restrained_S_all        1.029
_refine_ls_shift/su_max            0.001
_refine_ls_shift/su_mean           0.000
_refine_ls_structure_factor_coef   Fsqd
_refine_ls_weighting_details      
 'w=1/[\s^2^(Fo^2^)+(0.0573P)^2^+0.4596P] where P=(Fo^2^+2Fc^2^)/3'
_refine_ls_weighting_scheme        calc
_refine_ls_wR_factor_gt            0.1108
_refine_ls_wR_factor_ref           0.1184
_refine_special_details            ?
_olex2_refinement_description
;
1. Fixed Uiso
 At 1.2 times of:
  All C(H) groups
 At 1.5 times of:
  All C(H,H,H) groups
2.a Ternary CH refined with riding coordinates:
 C28(H28), C31(H31), C40(H40)
2.b Aromatic/amide H refined with riding coordinates:
 C2(H2), C3(H3), C5(H5), C6(H6), C8(H8), C9(H9), C11(H11), C12(H12), C14(H14),
 C15(H15), C17(H17), C18(H18), C19(H19), C20(H20), C21(H21), C24(H24), C25(H25),
  C26(H26), C36(H36), C37(H37), C38(H38)
2.c Idealised Me refined as rotating group:
 C29(H29A,H29B,H29C), C30(H30A,H30B,H30C), C32(H32A,H32B,H32C), C33(H33A,H33B,
 H33C), C41(H41A,H41B,H41C), C42(H42A,H42B,H42C), C44(H44A,H44B,H44C), C45(H45A,
 H45B,H45C)
;
_atom_sites_solution_hydrogens     geom
_atom_sites_solution_primary       dual
_atom_sites_solution_secondary     ?
loop_
  _atom_site_label
  _atom_site_type_symbol
  _atom_site_fract_x
  _atom_site_fract_y
  _atom_site_fract_z
  _atom_site_U_iso_or_equiv
  _atom_site_adp_type
  _atom_site_occupancy
  _atom_site_site_symmetry_order
  _atom_site_calc_flag
  _atom_site_refinement_flags_posn
  _atom_site_refinement_flags_adp
  _atom_site_refinement_flags_occupancy
  _atom_site_disorder_assembly
  _atom_site_disorder_group
 N1 N 0.60690(13) 0.33831(9) 0.85085(8) 0.0322(2) Uani 1 1 d . . . . .
 N2 N 0.42948(13) 0.48388(9) 0.77453(8) 0.0322(2) Uani 1 1 d . . . . .
 C1 C 0.45199(15) 0.36836(10) 0.81630(9) 0.0308(3) Uani 1 1 d . . . . .
 C2 C 0.64237(17) 0.42991(11) 0.84803(10) 0.0378(3) Uani 1 1 d . . . . .
 H2 H 0.730003 0.432217 0.871562 0.045 Uiso 1 1 calc R U . . .
 C3 C 0.53940(17) 0.51182(11) 0.80886(10) 0.0377(3) Uani 1 1 d . . . . .
 H3 H 0.538795 0.579501 0.804271 0.045 Uiso 1 1 calc R U . . .
 C4 C 0.44573(14) 0.32509(10) 0.74440(9) 0.0291(3) Uani 1 1 d . . . . .
 C5 C 0.49026(15) 0.22040(10) 0.75862(9) 0.0307(3) Uani 1 1 d . . . . .
 H5 H 0.535289 0.175001 0.812361 0.037 Uiso 1 1 calc R U . . .
 C6 C 0.47007(15) 0.18160(10) 0.69599(9) 0.0305(3) Uani 1 1 d . . . . .
 H6 H 0.503088 0.110365 0.707112 0.037 Uiso 1 1 calc R U . . .
 C7 C 0.40199(14) 0.24533(10) 0.61670(9) 0.0291(3) Uani 1 1 d . . . . .
 C8 C 0.36123(15) 0.35017(10) 0.60190(9) 0.0320(3) Uani 1 1 d . . . . .
 H8 H 0.317417 0.395813 0.547807 0.038 Uiso 1 1 calc R U . . .
 C9 C 0.38294(15) 0.38920(10) 0.66381(9) 0.0318(3) Uani 1 1 d . . . . .
 H9 H 0.354587 0.460894 0.651189 0.038 Uiso 1 1 calc R U . . .
 C10 C 0.36841(15) 0.20519(10) 0.55156(9) 0.0300(3) Uani 1 1 d . . . . .
 C11 C 0.35091(16) 0.10334(10) 0.57843(9) 0.0342(3) Uani 1 1 d . . . . .
 H11 H 0.362998 0.057677 0.639784 0.041 Uiso 1 1 calc R U . . .
 C12 C 0.31631(17) 0.06764(11) 0.51739(9) 0.0346(3) Uani 1 1 d . . . . .
 H12 H 0.305472 -0.001998 0.537706 0.042 Uiso 1 1 calc R U . . .
 C13 C 0.29708(15) 0.13207(10) 0.42663(9) 0.0320(3) Uani 1 1 d . . . . .
 C14 C 0.31283(18) 0.23396(11) 0.39996(10) 0.0376(3) Uani 1 1 d . . . . .
 H14 H 0.298794 0.279885 0.338940 0.045 Uiso 1 1 calc R U . . .
 C15 C 0.34851(17) 0.26941(11) 0.46066(10) 0.0364(3) Uani 1 1 d . . . . .
 H15 H 0.359752 0.339003 0.440115 0.044 Uiso 1 1 calc R U . . .
 C16 C 0.26230(16) 0.09377(10) 0.36046(9) 0.0331(3) Uani 1 1 d . . . . .
 C17 C 0.17142(17) 0.01764(12) 0.39035(10) 0.0390(3) Uani 1 1 d . . . . .
 H17 H 0.132353 -0.011222 0.454349 0.047 Uiso 1 1 calc R U . . .
 C18 C 0.13687(18) -0.01686(13) 0.32833(12) 0.0452(4) Uani 1 1 d . . . . .
 H18 H 0.075171 -0.069143 0.350032 0.054 Uiso 1 1 calc R U . . .
 C19 C 0.19250(19) 0.02506(13) 0.23463(11) 0.0453(4) Uani 1 1 d . . . . .
 H19 H 0.167729 0.002470 0.191830 0.054 Uiso 1 1 calc R U . . .
 C20 C 0.28390(19) 0.09968(12) 0.20413(11) 0.0430(3) Uani 1 1 d . . . . .
 H20 H 0.323164 0.127903 0.140092 0.052 Uiso 1 1 calc R U . . .
 C21 C 0.31923(18) 0.13404(11) 0.26589(10) 0.0381(3) Uani 1 1 d . . . . .
 H21 H 0.382702 0.185403 0.243784 0.046 Uiso 1 1 calc R U . . .
 C22 C 0.74402(15) 0.26845(10) 0.82667(9) 0.0309(3) Uani 1 1 d . . . . .
 C23 C 0.78520(16) 0.17292(10) 0.89622(9) 0.0321(3) Uani 1 1 d . . . . .
 C24 C 0.92709(16) 0.10994(11) 0.87955(10) 0.0355(3) Uani 1 1 d . . . . .
 H24 H 0.955825 0.045376 0.926086 0.043 Uiso 1 1 calc R U . . .
 C25 C 1.02749(16) 0.13947(11) 0.79638(10) 0.0376(3) Uani 1 1 d . . . . .
 H25 H 1.125665 0.096491 0.786725 0.045 Uiso 1 1 calc R U . . .
 C26 C 0.98383(16) 0.23176(11) 0.72769(10) 0.0362(3) Uani 1 1 d . . . . .
 H26 H 1.051960 0.251046 0.670232 0.043 Uiso 1 1 calc R U . . .
 C27 C 0.84177(15) 0.29758(10) 0.74059(9) 0.0323(3) Uani 1 1 d . . . . .
 C28 C 0.67983(17) 0.13916(11) 0.98911(9) 0.0367(3) Uani 1 1 d . . . . .
 H28 H 0.569844 0.176646 0.979460 0.044 Uiso 1 1 calc R U . . .
 C29 C 0.67545(18) 0.02458(12) 1.02802(11) 0.0436(3) Uani 1 1 d . . . . .
 H29A H 0.649574 0.005484 0.981192 0.065 Uiso 1 1 calc R U . . .
 H29B H 0.594941 0.009194 1.083171 0.065 Uiso 1 1 calc R U . . .
 H29C H 0.779027 -0.014441 1.044656 0.065 Uiso 1 1 calc R U . . .
 C30 C 0.7287(2) 0.17072(15) 1.05849(11) 0.0520(4) Uani 1 1 d . . . . .
 H30A H 0.838943 0.139097 1.066204 0.078 Uiso 1 1 calc R U . . .
 H30B H 0.660615 0.147761 1.118233 0.078 Uiso 1 1 calc R U . . .
 H30C H 0.717839 0.245503 1.035466 0.078 Uiso 1 1 calc R U . . .
 C31 C 0.80021(16) 0.39610(11) 0.66002(9) 0.0351(3) Uani 1 1 d . . . . .
 H31 H 0.692220 0.431606 0.678349 0.042 Uiso 1 1 calc R U . . .
 C32 C 0.79670(18) 0.37037(11) 0.57594(10) 0.0396(3) Uani 1 1 d . . . . .
 H32A H 0.903290 0.339556 0.554487 0.059 Uiso 1 1 calc R U . . .
 H32B H 0.759573 0.433250 0.526140 0.059 Uiso 1 1 calc R U . . .
 H32C H 0.724988 0.321844 0.593488 0.059 Uiso 1 1 calc R U . . .
 C33 C 0.91737(18) 0.46823(12) 0.63665(11) 0.0427(3) Uani 1 1 d . . . . .
 H33A H 0.913525 0.486087 0.690494 0.064 Uiso 1 1 calc R U . . .
 H33B H 0.888817 0.530765 0.584249 0.064 Uiso 1 1 calc R U . . .
 H33C H 1.024491 0.433833 0.620302 0.064 Uiso 1 1 calc R U . . .
 C34 C 0.26428(16) 0.52222(11) 0.79257(10) 0.0343(3) Uani 1 1 d . . . . .
 C35 C 0.18694(17) 0.62183(11) 0.74988(10) 0.0379(3) Uani 1 1 d . . . . .
 C36 C 0.02248(17) 0.64040(13) 0.77540(12) 0.0439(4) Uani 1 1 d . . . . .
 H36 H -0.035428 0.707337 0.748578 0.053 Uiso 1 1 calc R U . . .
 C37 C -0.05798(18) 0.56426(13) 0.83841(12) 0.0461(4) Uani 1 1 d . . . . .
 H37 H -0.169728 0.579477 0.853015 0.055 Uiso 1 1 calc R U . . .
 C38 C 0.02240(17) 0.46568(13) 0.88072(11) 0.0425(3) Uani 1 1 d . . . . .
 H38 H -0.032919 0.413820 0.924875 0.051 Uiso 1 1 calc R U . . .
 C39 C 0.18541(16) 0.44487(11) 0.85687(10) 0.0363(3) Uani 1 1 d . . . . .
 C40 C 0.27446(18) 0.70489(11) 0.68074(11) 0.0416(3) Uani 1 1 d . . . . .
 H40 H 0.386717 0.671887 0.667325 0.050 Uiso 1 1 calc R U . . .
 C41 C 0.2090(2) 0.75644(15) 0.58923(12) 0.0545(4) Uani 1 1 d . . . . .
 H41A H 0.205166 0.704059 0.565628 0.082 Uiso 1 1 calc R U . . .
 H41B H 0.277632 0.803284 0.544226 0.082 Uiso 1 1 calc R U . . .
 H41C H 0.102260 0.795088 0.599063 0.082 Uiso 1 1 calc R U . . .
 C42 C 0.2752(2) 0.78483(13) 0.72105(13) 0.0539(4) Uani 1 1 d . . . . .
 H42A H 0.167422 0.822354 0.730460 0.081 Uiso 1 1 calc R U . . .
 H42B H 0.343615 0.832929 0.678038 0.081 Uiso 1 1 calc R U . . .
 H42C H 0.315081 0.750405 0.780456 0.081 Uiso 1 1 calc R U . . .
 C43 C 0.30251(16) 0.34831(11) 0.89713(10) 0.0356(3) Uani 1 1 d . . . . .
 C44 C 0.23930(18) 0.25056(12) 0.91965(10) 0.0405(3) Uani 1 1 d . . . . .
 H44A H 0.208913 0.251579 0.863898 0.061 Uiso 1 1 calc R U . . .
 H44B H 0.146863 0.246938 0.968081 0.061 Uiso 1 1 calc R U . . .
 H44C H 0.321649 0.190582 0.941394 0.061 Uiso 1 1 calc R U . . .
 C45 C 0.33432(18) 0.35137(13) 0.98704(10) 0.0416(3) Uani 1 1 d . . . . .
 H45A H 0.417669 0.293698 1.012329 0.062 Uiso 1 1 calc R U . . .
 H45B H 0.237414 0.346382 1.032305 0.062 Uiso 1 1 calc R U . . .
 H45C H 0.368094 0.415975 0.973640 0.062 Uiso 1 1 calc R U . . .

loop_
  _atom_site_aniso_label
  _atom_site_aniso_U_11
  _atom_site_aniso_U_22
  _atom_site_aniso_U_33
  _atom_site_aniso_U_23
  _atom_site_aniso_U_13
  _atom_site_aniso_U_12
 N1 0.0324(5) 0.0305(6) 0.0344(6) -0.0109(5) -0.0081(4) -0.0051(4)
 N2 0.0324(5) 0.0274(6) 0.0373(6) -0.0122(5) -0.0068(4) -0.0036(4)
 C1 0.0311(6) 0.0272(7) 0.0320(6) -0.0082(5) -0.0058(5) -0.0043(5)
 C2 0.0381(7) 0.0362(8) 0.0438(8) -0.0157(6) -0.0105(6) -0.0084(6)
 C3 0.0394(7) 0.0320(7) 0.0459(8) -0.0158(6) -0.0088(6) -0.0083(6)
 C4 0.0259(6) 0.0283(7) 0.0307(6) -0.0089(5) -0.0021(5) -0.0055(5)
 C5 0.0295(6) 0.0280(7) 0.0303(6) -0.0060(5) -0.0062(5) -0.0039(5)
 C6 0.0311(6) 0.0244(6) 0.0326(6) -0.0076(5) -0.0048(5) -0.0036(5)
 C7 0.0269(6) 0.0277(6) 0.0297(6) -0.0087(5) -0.0030(5) -0.0040(5)
 C8 0.0321(6) 0.0282(7) 0.0317(6) -0.0074(5) -0.0083(5) -0.0012(5)
 C9 0.0318(6) 0.0261(6) 0.0344(7) -0.0090(5) -0.0055(5) -0.0026(5)
 C10 0.0287(6) 0.0285(7) 0.0298(6) -0.0091(5) -0.0038(5) -0.0028(5)
 C11 0.0415(7) 0.0278(7) 0.0295(6) -0.0070(5) -0.0065(5) -0.0041(5)
 C12 0.0420(7) 0.0261(7) 0.0332(7) -0.0084(5) -0.0048(5) -0.0063(5)
 C13 0.0319(6) 0.0293(7) 0.0325(6) -0.0101(5) -0.0053(5) -0.0030(5)
 C14 0.0484(8) 0.0304(7) 0.0306(7) -0.0056(6) -0.0096(6) -0.0070(6)
 C15 0.0462(8) 0.0265(7) 0.0342(7) -0.0071(6) -0.0075(6) -0.0077(6)
 C16 0.0336(6) 0.0288(7) 0.0347(7) -0.0110(6) -0.0089(5) 0.0009(5)
 C17 0.0382(7) 0.0379(8) 0.0406(8) -0.0158(6) -0.0038(6) -0.0058(6)
 C18 0.0422(8) 0.0455(9) 0.0546(9) -0.0241(7) -0.0069(7) -0.0098(7)
 C19 0.0469(8) 0.0483(9) 0.0490(9) -0.0265(7) -0.0156(7) 0.0001(7)
 C20 0.0520(9) 0.0395(8) 0.0360(7) -0.0133(6) -0.0119(6) -0.0009(7)
 C21 0.0439(8) 0.0334(7) 0.0351(7) -0.0100(6) -0.0084(6) -0.0052(6)
 C22 0.0302(6) 0.0301(7) 0.0326(6) -0.0094(5) -0.0081(5) -0.0058(5)
 C23 0.0344(6) 0.0316(7) 0.0309(6) -0.0082(5) -0.0100(5) -0.0077(5)
 C24 0.0381(7) 0.0307(7) 0.0351(7) -0.0055(6) -0.0142(6) -0.0040(5)
 C25 0.0314(6) 0.0373(8) 0.0418(7) -0.0121(6) -0.0102(6) -0.0015(6)
 C26 0.0311(6) 0.0375(8) 0.0358(7) -0.0090(6) -0.0044(5) -0.0067(6)
 C27 0.0316(6) 0.0300(7) 0.0333(7) -0.0068(5) -0.0074(5) -0.0071(5)
 C28 0.0385(7) 0.0362(8) 0.0312(7) -0.0055(6) -0.0093(5) -0.0067(6)
 C29 0.0398(7) 0.0394(8) 0.0421(8) -0.0017(7) -0.0093(6) -0.0096(6)
 C30 0.0617(10) 0.0636(11) 0.0357(8) -0.0178(8) -0.0077(7) -0.0195(9)
 C31 0.0342(7) 0.0303(7) 0.0344(7) -0.0045(6) -0.0056(5) -0.0065(5)
 C32 0.0423(7) 0.0354(8) 0.0331(7) -0.0033(6) -0.0079(6) -0.0064(6)
 C33 0.0408(8) 0.0368(8) 0.0432(8) -0.0045(6) -0.0056(6) -0.0116(6)
 C34 0.0333(6) 0.0350(7) 0.0389(7) -0.0191(6) -0.0066(5) -0.0026(5)
 C35 0.0397(7) 0.0358(8) 0.0438(8) -0.0218(6) -0.0099(6) -0.0006(6)
 C36 0.0379(7) 0.0425(9) 0.0587(9) -0.0298(8) -0.0122(7) 0.0037(6)
 C37 0.0330(7) 0.0539(10) 0.0608(10) -0.0351(8) -0.0047(7) -0.0019(7)
 C38 0.0366(7) 0.0487(9) 0.0485(8) -0.0254(7) -0.0007(6) -0.0106(6)
 C39 0.0348(7) 0.0399(8) 0.0396(7) -0.0211(6) -0.0035(6) -0.0064(6)
 C40 0.0441(8) 0.0335(8) 0.0470(8) -0.0161(7) -0.0127(6) 0.0017(6)
 C41 0.0580(10) 0.0547(10) 0.0478(9) -0.0178(8) -0.0147(8) 0.0000(8)
 C42 0.0714(11) 0.0380(9) 0.0572(10) -0.0187(8) -0.0137(9) -0.0118(8)
 C43 0.0357(7) 0.0370(8) 0.0341(7) -0.0140(6) -0.0019(5) -0.0076(6)
 C44 0.0408(7) 0.0415(8) 0.0381(7) -0.0139(6) 0.0025(6) -0.0140(6)
 C45 0.0450(8) 0.0449(9) 0.0345(7) -0.0163(6) -0.0008(6) -0.0086(7)

_geom_special_details
;
 All esds (except the esd in the dihedral angle between two l.s. planes)
 are estimated using the full covariance matrix.  The cell esds are taken
 into account individually in the estimation of esds in distances, angles
 and torsion angles; correlations between esds in cell parameters are only
 used when they are defined by crystal symmetry.  An approximate (isotropic)
 treatment of cell esds is used for estimating esds involving l.s. planes.
;
loop_
  _geom_bond_atom_site_label_1
  _geom_bond_atom_site_label_2
  _geom_bond_distance
  _geom_bond_site_symmetry_2
  _geom_bond_publ_flag
 N1 C1 1.4940(16) . ?
 N1 C2 1.4178(18) . ?
 N1 C22 1.4509(17) . ?
 N2 C1 1.5097(17) . ?
 N2 C3 1.4260(17) . ?
 N2 C34 1.4295(17) . ?
 C1 C4 1.5235(18) . ?
 C1 C43 1.6096(18) . ?
 C2 H2 0.9500 . ?
 C2 C3 1.323(2) . ?
 C3 H3 0.9500 . ?
 C4 C5 1.4004(18) . ?
 C4 C9 1.3935(18) . ?
 C5 H5 0.9500 . ?
 C5 C6 1.3854(18) . ?
 C6 H6 0.9500 . ?
 C6 C7 1.3985(18) . ?
 C7 C8 1.3995(18) . ?
 C7 C10 1.4869(18) . ?
 C8 H8 0.9500 . ?
 C8 C9 1.3828(19) . ?
 C9 H9 0.9500 . ?
 C10 C11 1.3992(19) . ?
 C10 C15 1.3989(19) . ?
 C11 H11 0.9500 . ?
 C11 C12 1.3867(19) . ?
 C12 H12 0.9500 . ?
 C12 C13 1.3966(19) . ?
 C13 C14 1.396(2) . ?
 C13 C16 1.4878(18) . ?
 C14 H14 0.9500 . ?
 C14 C15 1.384(2) . ?
 C15 H15 0.9500 . ?
 C16 C17 1.392(2) . ?
 C16 C21 1.399(2) . ?
 C17 H17 0.9500 . ?
 C17 C18 1.389(2) . ?
 C18 H18 0.9500 . ?
 C18 C19 1.387(2) . ?
 C19 H19 0.9500 . ?
 C19 C20 1.377(2) . ?
 C20 H20 0.9500 . ?
 C20 C21 1.387(2) . ?
 C21 H21 0.9500 . ?
 C22 C23 1.4084(19) . ?
 C22 C27 1.4056(19) . ?
 C23 C24 1.3888(19) . ?
 C23 C28 1.5188(19) . ?
 C24 H24 0.9500 . ?
 C24 C25 1.385(2) . ?
 C25 H25 0.9500 . ?
 C25 C26 1.379(2) . ?
 C26 H26 0.9500 . ?
 C26 C27 1.3972(19) . ?
 C27 C31 1.5205(18) . ?
 C28 H28 1.0000 . ?
 C28 C29 1.527(2) . ?
 C28 C30 1.530(2) . ?
 C29 H29A 0.9800 . ?
 C29 H29B 0.9800 . ?
 C29 H29C 0.9800 . ?
 C30 H30A 0.9800 . ?
 C30 H30B 0.9800 . ?
 C30 H30C 0.9800 . ?
 C31 H31 1.0000 . ?
 C31 C32 1.534(2) . ?
 C31 C33 1.537(2) . ?
 C32 H32A 0.9800 . ?
 C32 H32B 0.9800 . ?
 C32 H32C 0.9800 . ?
 C33 H33A 0.9800 . ?
 C33 H33B 0.9800 . ?
 C33 H33C 0.9800 . ?
 C34 C35 1.393(2) . ?
 C34 C39 1.392(2) . ?
 C35 C36 1.402(2) . ?
 C35 C40 1.509(2) . ?
 C36 H36 0.9500 . ?
 C36 C37 1.383(2) . ?
 C37 H37 0.9500 . ?
 C37 C38 1.391(2) . ?
 C38 H38 0.9500 . ?
 C38 C39 1.389(2) . ?
 C39 C43 1.515(2) . ?
 C40 H40 1.0000 . ?
 C40 C41 1.526(2) . ?
 C40 C42 1.530(2) . ?
 C41 H41A 0.9800 . ?
 C41 H41B 0.9800 . ?
 C41 H41C 0.9800 . ?
 C42 H42A 0.9800 . ?
 C42 H42B 0.9800 . ?
 C42 H42C 0.9800 . ?
 C43 C44 1.531(2) . ?
 C43 C45 1.5416(19) . ?
 C44 H44A 0.9800 . ?
 C44 H44B 0.9800 . ?
 C44 H44C 0.9800 . ?
 C45 H45A 0.9800 . ?
 C45 H45B 0.9800 . ?
 C45 H45C 0.9800 . ?

loop_
  _geom_angle_atom_site_label_1
  _geom_angle_atom_site_label_2
  _geom_angle_atom_site_label_3
  _geom_angle
  _geom_angle_site_symmetry_1
  _geom_angle_site_symmetry_3
  _geom_angle_publ_flag
 C2 N1 C1 105.94(10) . . ?
 C2 N1 C22 113.94(11) . . ?
 C22 N1 C1 126.26(10) . . ?
 C3 N2 C1 105.85(10) . . ?
 C3 N2 C34 119.71(11) . . ?
 C34 N2 C1 107.08(10) . . ?
 N1 C1 N2 103.31(10) . . ?
 N1 C1 C4 114.99(10) . . ?
 N1 C1 C43 113.96(10) . . ?
 N2 C1 C4 110.21(10) . . ?
 N2 C1 C43 103.04(10) . . ?
 C4 C1 C43 110.37(10) . . ?
 N1 C2 H2 123.9 . . ?
 C3 C2 N1 112.25(12) . . ?
 C3 C2 H2 123.9 . . ?
 N2 C3 H3 124.9 . . ?
 C2 C3 N2 110.23(12) . . ?
 C2 C3 H3 124.9 . . ?
 C5 C4 C1 122.49(11) . . ?
 C9 C4 C1 119.95(11) . . ?
 C9 C4 C5 117.39(12) . . ?
 C4 C5 H5 119.3 . . ?
 C6 C5 C4 121.41(12) . . ?
 C6 C5 H5 119.3 . . ?
 C5 C6 H6 119.4 . . ?
 C5 C6 C7 121.25(12) . . ?
 C7 C6 H6 119.4 . . ?
 C6 C7 C8 116.96(12) . . ?
 C6 C7 C10 122.59(12) . . ?
 C8 C7 C10 120.42(12) . . ?
 C7 C8 H8 119.1 . . ?
 C9 C8 C7 121.84(12) . . ?
 C9 C8 H8 119.1 . . ?
 C4 C9 H9 119.5 . . ?
 C8 C9 C4 121.09(12) . . ?
 C8 C9 H9 119.5 . . ?
 C11 C10 C7 122.11(12) . . ?
 C15 C10 C7 120.84(12) . . ?
 C15 C10 C11 117.03(12) . . ?
 C10 C11 H11 119.3 . . ?
 C12 C11 C10 121.40(13) . . ?
 C12 C11 H11 119.3 . . ?
 C11 C12 H12 119.4 . . ?
 C11 C12 C13 121.28(13) . . ?
 C13 C12 H12 119.4 . . ?
 C12 C13 C16 121.50(12) . . ?
 C14 C13 C12 117.42(12) . . ?
 C14 C13 C16 121.08(12) . . ?
 C13 C14 H14 119.4 . . ?
 C15 C14 C13 121.30(13) . . ?
 C15 C14 H14 119.4 . . ?
 C10 C15 H15 119.2 . . ?
 C14 C15 C10 121.56(13) . . ?
 C14 C15 H15 119.2 . . ?
 C17 C16 C13 121.25(12) . . ?
 C17 C16 C21 117.99(13) . . ?
 C21 C16 C13 120.76(13) . . ?
 C16 C17 H17 119.4 . . ?
 C18 C17 C16 121.20(14) . . ?
 C18 C17 H17 119.4 . . ?
 C17 C18 H18 120.0 . . ?
 C19 C18 C17 119.95(15) . . ?
 C19 C18 H18 120.0 . . ?
 C18 C19 H19 120.2 . . ?
 C20 C19 C18 119.52(14) . . ?
 C20 C19 H19 120.2 . . ?
 C19 C20 H20 119.6 . . ?
 C19 C20 C21 120.70(15) . . ?
 C21 C20 H20 119.6 . . ?
 C16 C21 H21 119.7 . . ?
 C20 C21 C16 120.63(14) . . ?
 C20 C21 H21 119.7 . . ?
 C23 C22 N1 117.34(12) . . ?
 C27 C22 N1 121.88(12) . . ?
 C27 C22 C23 120.51(12) . . ?
 C22 C23 C28 121.36(12) . . ?
 C24 C23 C22 118.81(12) . . ?
 C24 C23 C28 119.81(12) . . ?
 C23 C24 H24 119.4 . . ?
 C25 C24 C23 121.24(13) . . ?
 C25 C24 H24 119.4 . . ?
 C24 C25 H25 120.3 . . ?
 C26 C25 C24 119.48(13) . . ?
 C26 C25 H25 120.3 . . ?
 C25 C26 H26 119.2 . . ?
 C25 C26 C27 121.56(13) . . ?
 C27 C26 H26 119.2 . . ?
 C22 C27 C31 123.60(12) . . ?
 C26 C27 C22 118.31(12) . . ?
 C26 C27 C31 118.08(12) . . ?
 C23 C28 H28 107.3 . . ?
 C23 C28 C29 113.28(12) . . ?
 C23 C28 C30 110.36(12) . . ?
 C29 C28 H28 107.3 . . ?
 C29 C28 C30 110.95(13) . . ?
 C30 C28 H28 107.3 . . ?
 C28 C29 H29A 109.5 . . ?
 C28 C29 H29B 109.5 . . ?
 C28 C29 H29C 109.5 . . ?
 H29A C29 H29B 109.5 . . ?
 H29A C29 H29C 109.5 . . ?
 H29B C29 H29C 109.5 . . ?
 C28 C30 H30A 109.5 . . ?
 C28 C30 H30B 109.5 . . ?
 C28 C30 H30C 109.5 . . ?
 H30A C30 H30B 109.5 . . ?
 H30A C30 H30C 109.5 . . ?
 H30B C30 H30C 109.5 . . ?
 C27 C31 H31 108.4 . . ?
 C27 C31 C32 109.56(11) . . ?
 C27 C31 C33 110.98(11) . . ?
 C32 C31 H31 108.4 . . ?
 C32 C31 C33 111.15(12) . . ?
 C33 C31 H31 108.4 . . ?
 C31 C32 H32A 109.5 . . ?
 C31 C32 H32B 109.5 . . ?
 C31 C32 H32C 109.5 . . ?
 H32A C32 H32B 109.5 . . ?
 H32A C32 H32C 109.5 . . ?
 H32B C32 H32C 109.5 . . ?
 C31 C33 H33A 109.5 . . ?
 C31 C33 H33B 109.5 . . ?
 C31 C33 H33C 109.5 . . ?
 H33A C33 H33B 109.5 . . ?
 H33A C33 H33C 109.5 . . ?
 H33B C33 H33C 109.5 . . ?
 C35 C34 N2 126.04(13) . . ?
 C39 C34 N2 110.99(12) . . ?
 C39 C34 C35 122.91(13) . . ?
 C34 C35 C36 115.88(14) . . ?
 C34 C35 C40 122.20(13) . . ?
 C36 C35 C40 121.92(14) . . ?
 C35 C36 H36 119.0 . . ?
 C37 C36 C35 121.99(15) . . ?
 C37 C36 H36 119.0 . . ?
 C36 C37 H37 119.5 . . ?
 C36 C37 C38 120.94(14) . . ?
 C38 C37 H37 119.5 . . ?
 C37 C38 H38 120.8 . . ?
 C39 C38 C37 118.42(15) . . ?
 C39 C38 H38 120.8 . . ?
 C34 C39 C43 110.46(12) . . ?
 C38 C39 C34 119.85(14) . . ?
 C38 C39 C43 129.46(14) . . ?
 C35 C40 H40 107.5 . . ?
 C35 C40 C41 112.59(13) . . ?
 C35 C40 C42 111.09(13) . . ?
 C41 C40 H40 107.5 . . ?
 C41 C40 C42 110.46(14) . . ?
 C42 C40 H40 107.5 . . ?
 C40 C41 H41A 109.5 . . ?
 C40 C41 H41B 109.5 . . ?
 C40 C41 H41C 109.5 . . ?
 H41A C41 H41B 109.5 . . ?
 H41A C41 H41C 109.5 . . ?
 H41B C41 H41C 109.5 . . ?
 C40 C42 H42A 109.5 . . ?
 C40 C42 H42B 109.5 . . ?
 C40 C42 H42C 109.5 . . ?
 H42A C42 H42B 109.5 . . ?
 H42A C42 H42C 109.5 . . ?
 H42B C42 H42C 109.5 . . ?
 C39 C43 C1 99.93(11) . . ?
 C39 C43 C44 112.60(12) . . ?
 C39 C43 C45 106.62(11) . . ?
 C44 C43 C1 116.13(11) . . ?
 C44 C43 C45 109.18(12) . . ?
 C45 C43 C1 111.77(11) . . ?
 C43 C44 H44A 109.5 . . ?
 C43 C44 H44B 109.5 . . ?
 C43 C44 H44C 109.5 . . ?
 H44A C44 H44B 109.5 . . ?
 H44A C44 H44C 109.5 . . ?
 H44B C44 H44C 109.5 . . ?
 C43 C45 H45A 109.5 . . ?
 C43 C45 H45B 109.5 . . ?
 C43 C45 H45C 109.5 . . ?
 H45A C45 H45B 109.5 . . ?
 H45A C45 H45C 109.5 . . ?
 H45B C45 H45C 109.5 . . ?

loop_
  _geom_torsion_atom_site_label_1
  _geom_torsion_atom_site_label_2
  _geom_torsion_atom_site_label_3
  _geom_torsion_atom_site_label_4
  _geom_torsion
  _geom_torsion_site_symmetry_1
  _geom_torsion_site_symmetry_2
  _geom_torsion_site_symmetry_3
  _geom_torsion_site_symmetry_4
  _geom_torsion_publ_flag
 N1 C1 C4 C5 52.27(16) . . . . ?
 N1 C1 C4 C9 -132.61(12) . . . . ?
 N1 C1 C43 C39 139.24(11) . . . . ?
 N1 C1 C43 C44 -99.40(14) . . . . ?
 N1 C1 C43 C45 26.75(16) . . . . ?
 N1 C2 C3 N2 -4.48(18) . . . . ?
 N1 C22 C23 C24 -171.47(11) . . . . ?
 N1 C22 C23 C28 7.04(18) . . . . ?
 N1 C22 C27 C26 170.66(12) . . . . ?
 N1 C22 C27 C31 -10.4(2) . . . . ?
 N2 C1 C4 C5 168.51(11) . . . . ?
 N2 C1 C4 C9 -16.37(16) . . . . ?
 N2 C1 C43 C39 28.05(12) . . . . ?
 N2 C1 C43 C44 149.41(12) . . . . ?
 N2 C1 C43 C45 -84.44(13) . . . . ?
 N2 C34 C35 C36 176.79(12) . . . . ?
 N2 C34 C35 C40 -3.5(2) . . . . ?
 N2 C34 C39 C38 -177.20(12) . . . . ?
 N2 C34 C39 C43 7.78(15) . . . . ?
 C1 N1 C2 C3 -5.93(16) . . . . ?
 C1 N1 C22 C23 -110.39(14) . . . . ?
 C1 N1 C22 C27 75.65(17) . . . . ?
 C1 N2 C3 C2 12.82(16) . . . . ?
 C1 N2 C34 C35 -165.08(13) . . . . ?
 C1 N2 C34 C39 12.14(14) . . . . ?
 C1 C4 C5 C6 174.05(12) . . . . ?
 C1 C4 C9 C8 -173.44(12) . . . . ?
 C2 N1 C1 N2 12.97(13) . . . . ?
 C2 N1 C1 C4 133.09(12) . . . . ?
 C2 N1 C1 C43 -98.06(13) . . . . ?
 C2 N1 C22 C23 115.31(13) . . . . ?
 C2 N1 C22 C27 -58.64(16) . . . . ?
 C3 N2 C1 N1 -15.47(13) . . . . ?
 C3 N2 C1 C4 -138.81(11) . . . . ?
 C3 N2 C1 C43 103.42(11) . . . . ?
 C3 N2 C34 C35 74.63(18) . . . . ?
 C3 N2 C34 C39 -108.14(14) . . . . ?
 C4 C1 C43 C39 -89.61(12) . . . . ?
 C4 C1 C43 C44 31.75(16) . . . . ?
 C4 C1 C43 C45 157.90(12) . . . . ?
 C4 C5 C6 C7 -1.03(19) . . . . ?
 C5 C4 C9 C8 1.92(18) . . . . ?
 C5 C6 C7 C8 2.44(18) . . . . ?
 C5 C6 C7 C10 -175.64(12) . . . . ?
 C6 C7 C8 C9 -1.71(19) . . . . ?
 C6 C7 C10 C11 22.22(19) . . . . ?
 C6 C7 C10 C15 -159.59(13) . . . . ?
 C7 C8 C9 C4 -0.5(2) . . . . ?
 C7 C10 C11 C12 178.62(12) . . . . ?
 C7 C10 C15 C14 -178.17(13) . . . . ?
 C8 C7 C10 C11 -155.79(13) . . . . ?
 C8 C7 C10 C15 22.40(19) . . . . ?
 C9 C4 C5 C6 -1.19(18) . . . . ?
 C10 C7 C8 C9 176.41(12) . . . . ?
 C10 C11 C12 C13 -0.2(2) . . . . ?
 C11 C10 C15 C14 0.1(2) . . . . ?
 C11 C12 C13 C14 -0.5(2) . . . . ?
 C11 C12 C13 C16 179.08(12) . . . . ?
 C12 C13 C14 C15 1.0(2) . . . . ?
 C12 C13 C16 C17 33.35(19) . . . . ?
 C12 C13 C16 C21 -147.17(14) . . . . ?
 C13 C14 C15 C10 -0.8(2) . . . . ?
 C13 C16 C17 C18 178.93(13) . . . . ?
 C13 C16 C21 C20 -178.66(13) . . . . ?
 C14 C13 C16 C17 -147.11(14) . . . . ?
 C14 C13 C16 C21 32.38(19) . . . . ?
 C15 C10 C11 C12 0.4(2) . . . . ?
 C16 C13 C14 C15 -178.60(13) . . . . ?
 C16 C17 C18 C19 -0.4(2) . . . . ?
 C17 C16 C21 C20 0.8(2) . . . . ?
 C17 C18 C19 C20 1.0(2) . . . . ?
 C18 C19 C20 C21 -0.7(2) . . . . ?
 C19 C20 C21 C16 -0.2(2) . . . . ?
 C21 C16 C17 C18 -0.6(2) . . . . ?
 C22 N1 C1 N2 -124.16(13) . . . . ?
 C22 N1 C1 C4 -4.04(18) . . . . ?
 C22 N1 C1 C43 124.81(13) . . . . ?
 C22 N1 C2 C3 137.19(13) . . . . ?
 C22 C23 C24 C25 0.0(2) . . . . ?
 C22 C23 C28 C29 143.12(13) . . . . ?
 C22 C23 C28 C30 -91.79(16) . . . . ?
 C22 C27 C31 C32 -121.49(14) . . . . ?
 C22 C27 C31 C33 115.39(15) . . . . ?
 C23 C22 C27 C26 -3.11(19) . . . . ?
 C23 C22 C27 C31 175.85(12) . . . . ?
 C23 C24 C25 C26 -2.0(2) . . . . ?
 C24 C23 C28 C29 -38.39(17) . . . . ?
 C24 C23 C28 C30 86.70(16) . . . . ?
 C24 C25 C26 C27 1.4(2) . . . . ?
 C25 C26 C27 C22 1.1(2) . . . . ?
 C25 C26 C27 C31 -177.90(13) . . . . ?
 C26 C27 C31 C32 57.47(16) . . . . ?
 C26 C27 C31 C33 -65.65(17) . . . . ?
 C27 C22 C23 C24 2.58(19) . . . . ?
 C27 C22 C23 C28 -178.92(12) . . . . ?
 C28 C23 C24 C25 -178.54(13) . . . . ?
 C34 N2 C1 N1 -144.24(10) . . . . ?
 C34 N2 C1 C4 92.42(12) . . . . ?
 C34 N2 C1 C43 -25.35(13) . . . . ?
 C34 N2 C3 C2 133.72(14) . . . . ?
 C34 C35 C36 C37 -0.6(2) . . . . ?
 C34 C35 C40 C41 125.91(15) . . . . ?
 C34 C35 C40 C42 -109.61(16) . . . . ?
 C34 C39 C43 C1 -22.47(14) . . . . ?
 C34 C39 C43 C44 -146.33(12) . . . . ?
 C34 C39 C43 C45 93.96(13) . . . . ?
 C35 C34 C39 C38 0.1(2) . . . . ?
 C35 C34 C39 C43 -174.89(12) . . . . ?
 C35 C36 C37 C38 1.3(2) . . . . ?
 C36 C35 C40 C41 -54.36(19) . . . . ?
 C36 C35 C40 C42 70.13(18) . . . . ?
 C36 C37 C38 C39 -1.2(2) . . . . ?
 C37 C38 C39 C34 0.5(2) . . . . ?
 C37 C38 C39 C43 174.48(14) . . . . ?
 C38 C39 C43 C1 163.13(14) . . . . ?
 C38 C39 C43 C44 39.3(2) . . . . ?
 C38 C39 C43 C45 -80.44(18) . . . . ?
 C39 C34 C35 C36 -0.1(2) . . . . ?
 C39 C34 C35 C40 179.63(13) . . . . ?
 C40 C35 C36 C37 179.68(14) . . . . ?
 C43 C1 C4 C5 -78.34(15) . . . . ?
 C43 C1 C4 C9 96.78(14) . . . . ?

_shelx_res_file
;
TITL steffen42_a.res in P-1
    steffen42.res
    created by SHELXL-2018/3 at 13:23:22 on 19-May-2023
REM Old TITL Steffen42 in P-1
REM SHELXT solution in P-1: R1 0.135, Rweak 0.006, Alpha 0.036
REM <I/s> 0.000 for 0 systematic absences, Orientation as input
REM Formula found by SHELXT: C45 N2
CELL 1.54184 8.8505 14.4494 15.9236 66.603 76.428 75.238
ZERR 2 0.0002 0.0006 0.0007 0.004 0.003 0.003
LATT 1
SFAC C H N
UNIT 90 96 4

L.S. 4 0 0
PLAN  10
SIZE 0.05 0.1 0.25
TEMP -173
CONF
BOND $H
list 4
MORE -1
fmap 2 53
acta
REM <olex2.extras>
REM <HklSrc "%.\\Steffen42.hkl">
REM </olex2.extras>

WGHT    0.057300    0.459600
FVAR       5.70345
N1    3    0.606900    0.338314    0.850851    11.00000    0.03239    0.03052 =
         0.03436   -0.01091   -0.00810   -0.00512
N2    3    0.429477    0.483879    0.774526    11.00000    0.03235    0.02739 =
         0.03731   -0.01219   -0.00681   -0.00363
C1    1    0.451985    0.368365    0.816299    11.00000    0.03109    0.02717 =
         0.03196   -0.00822   -0.00584   -0.00430
C2    1    0.642373    0.429910    0.848031    11.00000    0.03809    0.03625 =
         0.04379   -0.01573   -0.01047   -0.00840
AFIX  43
H2    2    0.730003    0.432217    0.871562    11.00000   -1.20000
AFIX   0
C3    1    0.539399    0.511821    0.808859    11.00000    0.03936    0.03198 =
         0.04589   -0.01578   -0.00877   -0.00830
AFIX  43
H3    2    0.538795    0.579501    0.804271    11.00000   -1.20000
AFIX   0
C4    1    0.445726    0.325088    0.744396    11.00000    0.02593    0.02828 =
         0.03074   -0.00886   -0.00212   -0.00550
C5    1    0.490262    0.220396    0.758616    11.00000    0.02948    0.02802 =
         0.03033   -0.00601   -0.00616   -0.00393
AFIX  43
H5    2    0.535289    0.175001    0.812361    11.00000   -1.20000
AFIX   0
C6    1    0.470069    0.181602    0.695988    11.00000    0.03110    0.02441 =
         0.03265   -0.00758   -0.00482   -0.00358
AFIX  43
H6    2    0.503088    0.110365    0.707112    11.00000   -1.20000
AFIX   0
C7    1    0.401994    0.245330    0.616703    11.00000    0.02687    0.02775 =
         0.02973   -0.00865   -0.00301   -0.00399
C8    1    0.361230    0.350174    0.601900    11.00000    0.03214    0.02821 =
         0.03166   -0.00736   -0.00832   -0.00119
AFIX  43
H8    2    0.317417    0.395813    0.547807    11.00000   -1.20000
AFIX   0
C9    1    0.382942    0.389196    0.663807    11.00000    0.03175    0.02605 =
         0.03437   -0.00896   -0.00547   -0.00264
AFIX  43
H9    2    0.354587    0.460894    0.651189    11.00000   -1.20000
AFIX   0
C10   1    0.368409    0.205190    0.551564    11.00000    0.02874    0.02850 =
         0.02982   -0.00909   -0.00379   -0.00276
C11   1    0.350913    0.103341    0.578426    11.00000    0.04145    0.02775 =
         0.02946   -0.00698   -0.00653   -0.00411
AFIX  43
H11   2    0.362998    0.057677    0.639784    11.00000   -1.20000
AFIX   0
C12   1    0.316308    0.067642    0.517389    11.00000    0.04199    0.02615 =
         0.03321   -0.00838   -0.00481   -0.00628
AFIX  43
H12   2    0.305472   -0.001998    0.537706    11.00000   -1.20000
AFIX   0
C13   1    0.297076    0.132074    0.426627    11.00000    0.03187    0.02933 =
         0.03252   -0.01014   -0.00526   -0.00298
C14   1    0.312833    0.233959    0.399961    11.00000    0.04843    0.03044 =
         0.03057   -0.00556   -0.00961   -0.00704
AFIX  43
H14   2    0.298794    0.279885    0.338940    11.00000   -1.20000
AFIX   0
C15   1    0.348510    0.269412    0.460664    11.00000    0.04622    0.02646 =
         0.03422   -0.00713   -0.00754   -0.00769
AFIX  43
H15   2    0.359752    0.339003    0.440115    11.00000   -1.20000
AFIX   0
C16   1    0.262296    0.093772    0.360457    11.00000    0.03360    0.02881 =
         0.03471   -0.01099   -0.00889    0.00088
C17   1    0.171421    0.017639    0.390354    11.00000    0.03822    0.03795 =
         0.04062   -0.01583   -0.00382   -0.00577
AFIX  43
H17   2    0.132353   -0.011222    0.454349    11.00000   -1.20000
AFIX   0
C18   1    0.136866   -0.016864    0.328326    11.00000    0.04220    0.04545 =
         0.05465   -0.02407   -0.00690   -0.00982
AFIX  43
H18   2    0.075171   -0.069143    0.350032    11.00000   -1.20000
AFIX   0
C19   1    0.192500    0.025062    0.234634    11.00000    0.04685    0.04831 =
         0.04899   -0.02653   -0.01556    0.00015
AFIX  43
H19   2    0.167729    0.002470    0.191830    11.00000   -1.20000
AFIX   0
C20   1    0.283904    0.099676    0.204129    11.00000    0.05200    0.03947 =
         0.03597   -0.01331   -0.01191   -0.00094
AFIX  43
H20   2    0.323164    0.127903    0.140092    11.00000   -1.20000
AFIX   0
C21   1    0.319234    0.134036    0.265891    11.00000    0.04393    0.03336 =
         0.03515   -0.01004   -0.00836   -0.00525
AFIX  43
H21   2    0.382702    0.185403    0.243784    11.00000   -1.20000
AFIX   0
C22   1    0.744016    0.268448    0.826674    11.00000    0.03020    0.03010 =
         0.03261   -0.00944   -0.00809   -0.00581
C23   1    0.785199    0.172921    0.896222    11.00000    0.03443    0.03160 =
         0.03093   -0.00816   -0.01004   -0.00765
C24   1    0.927093    0.109937    0.879554    11.00000    0.03805    0.03072 =
         0.03507   -0.00554   -0.01420   -0.00402
AFIX  43
H24   2    0.955825    0.045376    0.926086    11.00000   -1.20000
AFIX   0
C25   1    1.027488    0.139474    0.796380    11.00000    0.03136    0.03726 =
         0.04184   -0.01214   -0.01021   -0.00145
AFIX  43
H25   2    1.125665    0.096491    0.786725    11.00000   -1.20000
AFIX   0
C26   1    0.983832    0.231761    0.727688    11.00000    0.03109    0.03750 =
         0.03576   -0.00901   -0.00438   -0.00665
AFIX  43
H26   2    1.051960    0.251046    0.670232    11.00000   -1.20000
AFIX   0
C27   1    0.841771    0.297583    0.740585    11.00000    0.03158    0.03004 =
         0.03330   -0.00683   -0.00743   -0.00713
C28   1    0.679831    0.139161    0.989113    11.00000    0.03855    0.03620 =
         0.03120   -0.00552   -0.00927   -0.00671
AFIX  13
H28   2    0.569844    0.176646    0.979460    11.00000   -1.20000
AFIX   0
C29   1    0.675451    0.024583    1.028019    11.00000    0.03982    0.03943 =
         0.04214   -0.00173   -0.00926   -0.00959
AFIX 137
H29A  2    0.649574    0.005484    0.981192    11.00000   -1.50000
H29B  2    0.594941    0.009194    1.083171    11.00000   -1.50000
H29C  2    0.779027   -0.014441    1.044656    11.00000   -1.50000
AFIX   0
C30   1    0.728697    0.170715    1.058486    11.00000    0.06169    0.06365 =
         0.03571   -0.01781   -0.00772   -0.01952
AFIX 137
H30A  2    0.838943    0.139097    1.066204    11.00000   -1.50000
H30B  2    0.660615    0.147761    1.118233    11.00000   -1.50000
H30C  2    0.717839    0.245503    1.035466    11.00000   -1.50000
AFIX   0
C31   1    0.800214    0.396105    0.660019    11.00000    0.03421    0.03032 =
         0.03445   -0.00447   -0.00559   -0.00646
AFIX  13
H31   2    0.692220    0.431606    0.678349    11.00000   -1.20000
AFIX   0
C32   1    0.796699    0.370365    0.575944    11.00000    0.04231    0.03538 =
         0.03310   -0.00331   -0.00790   -0.00644
AFIX 137
H32A  2    0.903290    0.339556    0.554487    11.00000   -1.50000
H32B  2    0.759573    0.433250    0.526140    11.00000   -1.50000
H32C  2    0.724988    0.321844    0.593488    11.00000   -1.50000
AFIX   0
C33   1    0.917372    0.468229    0.636649    11.00000    0.04084    0.03680 =
         0.04323   -0.00446   -0.00558   -0.01156
AFIX 137
H33A  2    0.913525    0.486087    0.690494    11.00000   -1.50000
H33B  2    0.888817    0.530765    0.584249    11.00000   -1.50000
H33C  2    1.024491    0.433833    0.620302    11.00000   -1.50000
AFIX   0
C34   1    0.264281    0.522222    0.792566    11.00000    0.03325    0.03502 =
         0.03887   -0.01913   -0.00655   -0.00259
C35   1    0.186936    0.621827    0.749882    11.00000    0.03973    0.03576 =
         0.04382   -0.02183   -0.00992   -0.00058
C36   1    0.022476    0.640404    0.775397    11.00000    0.03791    0.04246 =
         0.05871   -0.02978   -0.01217    0.00372
AFIX  43
H36   2   -0.035428    0.707337    0.748578    11.00000   -1.20000
AFIX   0
C37   1   -0.057977    0.564263    0.838405    11.00000    0.03297    0.05388 =
         0.06078   -0.03510   -0.00465   -0.00188
AFIX  43
H37   2   -0.169728    0.579477    0.853015    11.00000   -1.20000
AFIX   0
C38   1    0.022397    0.465677    0.880717    11.00000    0.03663    0.04869 =
         0.04855   -0.02538   -0.00070   -0.01062
AFIX  43
H38   2   -0.032919    0.413820    0.924875    11.00000   -1.20000
AFIX   0
C39   1    0.185408    0.444872    0.856871    11.00000    0.03478    0.03993 =
         0.03958   -0.02114   -0.00354   -0.00642
C40   1    0.274455    0.704886    0.680736    11.00000    0.04405    0.03346 =
         0.04700   -0.01609   -0.01268    0.00170
AFIX  13
H40   2    0.386717    0.671887    0.667325    11.00000   -1.20000
AFIX   0
C41   1    0.209029    0.756438    0.589232    11.00000    0.05799    0.05475 =
         0.04784   -0.01777   -0.01468    0.00000
AFIX 137
H41A  2    0.205166    0.704059    0.565628    11.00000   -1.50000
H41B  2    0.277632    0.803284    0.544226    11.00000   -1.50000
H41C  2    0.102260    0.795088    0.599063    11.00000   -1.50000
AFIX   0
C42   1    0.275211    0.784829    0.721045    11.00000    0.07138    0.03802 =
         0.05724   -0.01870   -0.01366   -0.01185
AFIX 137
H42A  2    0.167422    0.822354    0.730460    11.00000   -1.50000
H42B  2    0.343615    0.832929    0.678038    11.00000   -1.50000
H42C  2    0.315081    0.750405    0.780456    11.00000   -1.50000
AFIX   0
C43   1    0.302511    0.348306    0.897134    11.00000    0.03570    0.03698 =
         0.03410   -0.01400   -0.00187   -0.00764
C44   1    0.239299    0.250561    0.919652    11.00000    0.04083    0.04150 =
         0.03813   -0.01386    0.00249   -0.01403
AFIX 137
H44A  2    0.208913    0.251579    0.863898    11.00000   -1.50000
H44B  2    0.146863    0.246938    0.968081    11.00000   -1.50000
H44C  2    0.321649    0.190582    0.941394    11.00000   -1.50000
AFIX   0
C45   1    0.334319    0.351369    0.987041    11.00000    0.04496    0.04485 =
         0.03447   -0.01634   -0.00080   -0.00861
AFIX 137
H45A  2    0.417669    0.293698    1.012329    11.00000   -1.50000
H45B  2    0.237414    0.346382    1.032305    11.00000   -1.50000
H45C  2    0.368094    0.415975    0.973640    11.00000   -1.50000
AFIX   0
HKLF 4


REM  steffen42_a.res in P-1
REM wR2 = 0.1184, GooF = S = 1.029, Restrained GooF = 1.029 for all data
REM R1 = 0.0435 for 6091 Fo > 4sig(Fo) and 0.0537 for all 7326 data
REM 432 parameters refined using 0 restraints

END

WGHT      0.0574      0.4581

REM Highest difference peak  0.279,  deepest hole -0.179,  1-sigma level  0.034
Q1    1   0.0030  0.6038  0.8385  11.00000  0.05    0.28
Q2    1   0.2751  0.1069  0.3961  11.00000  0.05    0.21
Q3    1   0.2297  0.4943  0.8484  11.00000  0.05    0.21
Q4    1   0.3870  0.2239  0.5834  11.00000  0.05    0.20
Q5    1   0.4550  0.3426  0.7767  11.00000  0.05    0.20
Q6    1   0.7259  0.4186  0.9223  11.00000  0.05    0.19
Q7    1   0.0464  0.5212  0.8770  11.00000  0.05    0.18
Q8    1   0.2441  0.1372  0.2998  11.00000  0.05    0.18
Q9    1   0.2386  0.6571  0.7307  11.00000  0.05    0.17
Q10   1   0.8237  0.3457  0.7031  11.00000  0.05    0.17
;
_shelx_res_checksum                28486
_shelx_hkl_file
;
   0   0  -1 1174.60 55.3437   4
   0   0  -2 206066. 1860.42   8
   0   0  -2 199359. 1922.80   4
   0   0  -3 2346.44 113.311   8
   0   0  -3 2031.10 133.109   4
   0   0  -3 2179.27 167.044   3
   0   0   3 2497.39 165.100  14
   0   0   3 2347.31 159.425  13
   0   0  -4 3653.84 164.531   8
   0   0  -4 3685.32 238.745   3
   0   0  -4 3845.05 209.684   4
   0   0   4 4220.64 252.517  13
   0   0   5 84409.7 1406.74  10
   0   0  -5 80449.2 1033.12   8
   0   0  -5 80931.8 1179.86   4
   0   0  -5 83384.9 1341.22   3
   0   0   5 80816.7 1311.68  13
   0   0   6 14057.3 583.620  10
   0   0  -6 12757.0 359.915   8
   0   0  -6 13138.8 444.566   4
   0   0  -6 13540.7 545.986   3
   0   0   6 14166.8 546.666  13
   0   0   7 6887.33 458.279  10
   0   0  -7 6316.35 431.115   3
   0   0  -7 6632.43 348.569   4
   0   0   7 6455.01 407.660  13
   0   0   8 5021.54 436.019  10
   0   0  -8 4826.23 324.731   4
   0   0   8 5426.46 440.898   1
   0   0  -8 4864.06 404.671   3
   0   0   8 5181.62 401.609  13
   0   0   9 7956.79 572.739  10
   0   0   9 8037.58 571.458   1
   0   0  -9 7484.60 537.800   3
   0   0   9 7706.34 523.190  13
   0   0  10 267.246 187.175  10
   0   0 -10 130.292 160.901   3
   0   0  10 191.039 191.899   1
   0   0  10 29.7812 132.340  13
   0   0 -11 57.1563 78.0910  51
   0   0  11-64.7193 184.846   1
   0   0 -11 53.6777 169.650   3
   0   0  11 102.864 158.769  13
   0   0  11 50.5997 152.849  10
   0   0 -11-18.4049 91.1864  17
   0   0 -12 3297.69 197.182  51
   0   0  12 3249.60 396.382  13
   0   0 -12 3366.55 453.241   3
   0   0  12 3507.77 466.839   1
   0   0  12 3354.70 471.052  10
   0   0 -12 3902.40 235.311  17
   0   0 -13 392.448 99.6718  51
   0   0 -13 390.226 115.861  17
   0   0 -13 538.046 130.562  30
   0   0 -14 646.273 123.559  17
   0   0 -14 435.006 115.733  30
   0   0  14 465.608 104.740  32
   0   0 -15 1353.89 155.536  30
   0   0  15 1542.36 146.610  32
   0   0  16 73.4121 92.6417  48
   0   0 -16 129.312 94.4732  17
   0   0  16 93.3715 68.3184  32
   0   0 -16-10.1448 76.4202  30
   0   0  17 104.253 62.8007  48
   0   0 -17 75.3814 59.7486  30
   0   0  18 78.0046 47.5541  35
   0  -1  17 121.936 49.0333  48
   0   1 -17 142.121 50.5566  18
   0   1 -17 61.0688 49.2179  30
   0  -1  16 80.0161 69.3752  48
   0   1 -16-27.9503 72.1522  30
   0   1 -15-50.9900 86.0911  30
   0   1 -15 62.8596 88.7297  17
   0   1 -14 1626.15 174.586  30
   0  -1  14 1351.14 138.525  32
   0   1 -14 1581.44 165.631  17
   0  -1  13 5432.54 263.581  32
   0   1 -13 5990.29 309.166  30
   0   1 -13 5549.06 254.589  29
   0   1 -13 6326.06 299.335  17
   0   1 -12 9283.21 380.376  30
   0   1 -12 9427.35 329.200  29
   0   1 -12 9588.46 366.952  17
   0  -1  12 10170.1 792.789  10
   0  -1  12 10058.9 811.546  12
   0   1 -11 256.730 97.6018  17
   0  -1  11 111.211 172.105  13
   0   1 -11 266.054 92.5850  29
   0  -1  11 86.8532 157.753   1
   0   1 -11 130.752 161.987   3
   0  -1  11 218.359 192.350  10
   0   1 -10 5365.32 508.411   3
   0  -1  10 6263.00 569.157   1
   0  -1  10 5134.96 460.672  13
   0  -1  10 5615.77 539.096  10
   0  -1   9 3047.42 380.866   1
   0   1  -9 3205.55 378.980   3
   0  -1   9 3125.71 340.436  13
   0  -1   9 3183.79 386.974  10
   0   1  -8 453.486 141.319   4
   0  -1   8 356.010 177.871   1
   0   1  -8 432.627 195.512   3
   0  -1   8 446.619 162.591  13
   0  -1   8 521.531 186.876  10
   0   1  -7 452.551 122.742   4
   0   1  -7 546.862 178.400   3
   0  -1   7 326.729 143.619  13
   0  -1   7 348.440 164.491  10
   0   1  -6 1616.60 230.894   3
   0   1  -6 1753.74 201.247   4
   0  -1   6 1647.91 207.232  13
   0  -1   6 1675.30 241.414  10
   0   1  -5 2656.87 254.475   3
   0   1  -5 2594.78 221.533   4
   0  -1   5 2800.97 233.923  13
   0  -1   5 2837.93 235.678  14
   0  -1   5 2826.05 274.889  10
   0   1  -4 29781.8 652.482   4
   0  -1   4 28728.2 641.050  13
   0  -1   4 28929.0 647.584  14
   0  -1   4 28089.5 558.537  11
   0  -1   4 29271.4 717.317  10
   0   1  -3 13657.6 413.601   3
   0   1  -3 13477.7 394.089   4
   0  -1   3 13199.6 377.530  14
   0  -1   3 13771.4 371.511  13
   0  -1   3 14088.2 334.102  11
   0   1  -2 6229.02 241.810   4
   0   1  -2 6534.17 242.811   3
   0  -1   2 6699.84 219.951  14
   0  -1   2 6585.09 204.422  13
   0  -1   2 6861.94 194.503  11
   0  -1   1 286770. 2535.25  13
   0   1  -1 285220. 2684.47   4
   0   1  -1 285732. 2678.43   5
   0   1  -1 287227. 2671.29   3
   0   1   0 33320.9 444.505   5
   0   1   0 34022.5 392.798   2
   0   1   0 34984.3 437.538   4
   0   1   0 34623.5 448.140   3
   0   1   1 42497.2 462.008   1
   0  -1  -1 43591.4 467.313   1
   0   1   1 43993.0 473.054  10
   0  -1  -2 397007. 3553.63   8
   0   1   2 386218. 3554.03  10
   0  -1  -3 189769. 1734.97   4
   0  -1  -3 189265. 1912.13   8
   0   1   3 184991. 2024.48  10
   0  -1  -4 48010.1 637.940   4
   0   1   4 49007.9 886.529  10
   0  -1  -4 48955.4 885.702   6
   0  -1  -5 42529.3 675.694   4
   0   1   5 44932.2 919.047  13
   0  -1  -5 44007.5 722.714   8
   0   1   5 43929.8 938.889  10
   0  -1  -5 45289.2 928.511   6
   0  -1  -6 53863.3 847.666   4
   0   1   6 54911.0 1138.27  13
   0  -1  -6 54232.6 866.922   8
   0   1   6 54959.9 1170.90  10
   0   1   7 3316.88 305.890   1
   0  -1  -7 3051.35 305.983   3
   0  -1  -7 3408.14 214.610   4
   0   1   7 3546.04 326.917  13
   0  -1  -7 3440.29 206.793   8
   0   1   7 3303.76 324.702  10
   0  -1  -8 446.720 173.951   3
   0   1   8 213.366 167.097   1
   0   1   8 327.062 160.727  13
   0   1   8 93.6598 147.166  10
   0   1   9 338.763 158.599   1
   0  -1  -9 226.828 165.888   3
   0   1   9 308.507 156.919  13
   0   1   9 237.904 137.629  10
   0  -1 -10 2973.74 376.006   3
   0   1  10 3213.89 394.773   1
   0   1  10 3315.03 393.783  10
   0   1  10 3244.28 376.442  13
   0   1  11 31.3992 127.852  13
   0  -1 -11 63.8995 171.129   3
   0   1  11 128.991 187.545   1
   0  -1 -11 155.141 92.5957  33
   0   1  11 71.0768 169.484  10
   0  -1 -11 81.9838 82.8764  17
   0   1  12 223.150 82.6578  47
   0  -1 -12 799.531 120.654  51
   0   1  12 576.515 215.517   1
   0  -1 -12 788.699 252.302   3
   0   1  12 468.955 212.044  10
   0   1  12 679.103 246.883  13
   0  -1 -12 696.881 131.285  17
   0   1  13 1020.98 278.983  13
   0   1  13 1206.54 135.936  47
   0  -1 -13 1382.34 142.494  51
   0   1  13 751.583 199.992  12
   0   1  13 1851.89 374.465  10
   0  -1 -13 1824.09 178.343  17
   0  -1 -14 1566.67 155.612  51
   0  -1 -14 1399.16 165.903  17
   0  -1 -14 1186.97 157.779  30
   0   1  14 1001.38 136.710  32
   0  -1 -15 316.155 89.1295  51
   0  -1 -15 236.571 114.213  17
   0  -1 -15 299.176 105.219  30
   0   1  15 27.9640 84.2542  32
   0   1  16 710.950 126.323  48
   0  -1 -16 1164.20 143.863  17
   0   1  16 906.844 117.183  32
   0  -1 -16 894.035 124.870  30
   0   1  17 621.447 102.004  48
   0  -1 -17 776.637 108.528  17
   0   1  17 528.395 81.4034  32
   0  -1 -17 670.563 95.6653  30
   0   1  18-14.2247 47.5182  48
   0   1  18 86.5753 52.6946  35
   0  -1 -18 104.917 47.8479  30
   0  -2  17 30.6700 41.3434  35
   0  -2  16 53.8951 51.8785  48
   0   2 -16 79.7847 57.1643  18
   0   2 -16 85.9472 74.3622  30
   0  -2  15-181.384 79.1067  48
   0   2 -15 82.0377 89.0604  30
   0   2 -14 107.998 67.9614  29
   0   2 -14 265.371 107.370  30
   0   2 -14 186.524 93.4680  17
   0   2 -13 441.203 95.5073  29
   0   2 -13 452.430 128.121  30
   0   2 -13 424.490 118.743  17
   0   2 -12 580.050 109.256  29
   0   2 -12 479.657 115.440  17
   0   2 -12 382.753 119.057  30
   0   2 -11 23373.1 567.783  17
   0  -2  11 22144.3 1140.50  10
   0  -2  11 24804.5 1278.65  12
   0   2 -11 20884.5 1113.36   3
   0  -2  11 22879.0 1156.70   1
   0   2 -11 22412.4 550.805  29
   0   2 -11 20800.2 574.167  30
   0   2 -10 1494.04 146.855  17
   0  -2  10 1521.59 305.127  10
   0   2 -10 1738.15 347.078   3
   0  -2  10 1569.45 328.349   1
   0   2 -10 1618.94 159.224  30
   0   2 -10 1635.63 148.601  29
   0  -2   9 17242.3 771.344  13
   0   2  -9 16772.3 877.522   3
   0  -2   9 18327.1 933.831   1
   0   2  -9 17058.3 770.081   4
   0  -2   9 17555.3 899.458  10
   0  -2   8 16262.0 699.298  13
   0   2  -8 17163.2 815.385   3
   0  -2   8 16972.4 823.269   1
   0   2  -8 15969.4 701.033   4
   0  -2   8 17188.4 825.494  10
   0  -2   7 42933.8 1068.18  13
   0   2  -7 42926.1 1209.63   3
   0   2  -7 42665.3 1110.39   4
   0  -2   7 43436.5 1238.37  10
   0  -2   6 87069.9 1497.20  13
   0  -2   6 87878.5 1543.51  14
   0   2  -6 89934.6 1592.27   4
   0   2  -6 91235.4 1707.08   3
   0  -2   6 90707.7 1711.61  10
   0  -2   5 122.934 93.4550  14
   0  -2   5-5.61261 89.9150  13
   0   2  -5 131.592 139.396   3
   0   2  -5-19.0025 113.082   4
   0  -2   5-30.3604 119.999  10
   0  -2   5 87.3452 66.1262  11
   0  -2   4 9037.39 346.869  13
   0  -2   4 8983.93 371.040  14
   0   2  -4 9167.10 408.976   4
   0   2  -4 9898.45 433.081   3
   0  -2   4 9108.51 327.782  11
   0  -2   4 8976.10 410.611  10
   0  -2   3 1440.06 138.747  14
   0  -2   3 1591.62 133.787  13
   0   2  -3 1588.02 177.712   4
   0   2  -3 1083.95 163.902   3
   0  -2   3 1457.10 121.820  11
   0   2  -2 20088.6 508.050   5
   0   2  -2 20767.8 515.936   3
   0   2  -2 20509.5 520.200   4
   0  -2   2 20523.1 381.192  13
   0   2  -1 197705. 2101.58   3
   0   2  -1 198765. 2076.33   5
   0   2  -1 196788. 2098.85   4
   0   2  -1 195585. 1791.04   2
   0  -2   1 198781. 1803.81  13
   0   2   0 29325.0 521.765   5
   0   2   0 30507.5 533.118   3
   0   2   0 29298.5 505.784   4
   0   2   1 27020.6 405.899  13
   0  -2  -1 28058.8 326.679  12
   0   2   1 28684.7 506.472   5
   0   2   1 28218.7 419.540   4
   0   2   1 28708.8 344.985   1
   0   2   1 27585.1 314.031  10
   0   2   2 867.450 101.603  13
   0   2   2 988.707 52.0975   4
   0   2   2 933.274 76.5084   1
   0   2   2 879.506 75.9078  10
   0   2   3 169085. 1782.55   1
   0   2   3 170046. 1818.65  10
   0  -2  -3 171973. 1898.70   8
   0   2   4 32368.4 643.088   1
   0   2   4 32759.4 673.579  10
   0  -2  -4 31735.5 650.402   8
   0   2   5 76173.8 1281.89  13
   0   2   5 76952.2 1205.92   1
   0   2   5 73036.5 1246.99  10
   0  -2  -5 76294.5 1280.16   6
   0  -2  -5 74368.4 1128.58   8
   0   2   6 56473.0 1164.95  13
   0   2   6 57550.2 1120.73   1
   0   2   6 58533.3 1170.06  10
   0  -2  -6 55966.0 966.004   8
   0  -2  -6 55904.7 696.217   9
   0  -2  -6 59467.5 1190.63   6
   0   2   7 26710.6 844.028  13
   0   2   7 27018.1 812.245   1
   0  -2  -7 27966.2 863.324   6
   0   2   7 27122.7 843.933  10
   0  -2  -7 27254.6 655.880   8
   0   2   8 6343.17 448.420  13
   0   2   8 6655.94 442.471   1
   0  -2  -8 6652.14 319.337   8
   0   2   8 7116.34 481.641  10
   0   2   9 2575.78 323.744  13
   0  -2  -9 2544.29 323.043   3
   0   2   9 2797.19 330.525   1
   0   2   9 2969.25 348.278  10
   0   2  10 1157.77 252.513  13
   0  -2 -10 902.670 227.204   3
   0   2  10 1187.96 261.192   1
   0   2  10 1032.73 241.655  10
   0   2  11 509.727 208.553  13
   0  -2 -11 540.390 110.032  17
   0   2  11 340.164 204.386  10
   0  -2 -11 286.386 181.189   3
   0   2  11 401.257 199.305   1
   0   2  12 10419.8 735.135   1
   0  -2 -12 9308.57 711.715   3
   0  -2 -12 9381.46 354.653  51
   0   2  12 9314.14 338.094  47
   0   2  12 9486.85 332.354  41
   0   2  12 9432.39 710.125  13
   0  -2 -12 9751.56 361.826  33
   0   2  12 9479.54 725.537  10
   0  -2 -12 10349.1 366.748  17
   0  -2 -13 1100.85 131.338  51
   0   2  13 1134.39 144.446  47
   0   2  13 1061.04 134.669  41
   0  -2 -13 1264.10 169.233  17
   0   2  13 965.869 276.794  10
   0   2  13 1374.21 332.353  12
   0   2  13 1218.31 306.058  13
   0   2  14 12614.8 432.407  32
   0  -2 -14 12847.0 411.979  51
   0   2  14 11718.1 395.343  47
   0  -2 -14 13218.0 439.212  17
   0   2  15 2335.66 197.169  32
   0  -2 -15 2436.38 200.721  30
   0  -2 -15 2593.23 182.361  51
   0   2  15 2544.35 183.815  47
   0  -2 -15 3067.82 222.292  17
   0   2  16 2058.56 168.041  32
   0  -2 -16 1871.18 167.349  30
   0  -2 -16 1906.78 151.109  51
   0   2  16 1906.74 180.426  48
   0  -2 -16 2133.85 174.567  17
   0   2  17 228.759 78.8980  32
   0  -2 -17 131.483 76.0091  30
   0   2  17 37.1219 81.0809  48
   0  -2 -17 203.065 93.0131  17
   0  -2 -18 51.4731 51.8770  30
   0   2  18-7.56974 46.9078  32
   0   2  18-53.0793 59.1588  48
   0  -2 -18-21.6812 61.1098  17
   0   3 -16 125.402 54.0974  30
   0   3 -15 1037.94 115.368  30
   0   3 -15 914.124 95.3102  18
   0   3 -14 226.057 82.7375  29
   0   3 -14 174.661 93.5554  30
   0   3 -13 16.2174 84.7742  29
   0   3 -13-181.807 115.045  30
   0   3 -12 16280.3 469.270  17
   0   3 -12 16537.0 508.215  30
   0   3 -12 16117.3 467.668  29
   0   3 -11 2358.23 195.344  17
   0  -3  11 2799.08 457.073  12
   0   3 -11 2239.86 190.305  29
   0   3 -11 2315.66 205.558  30
   0   3 -10 23145.2 553.702  17
   0   3 -10 23827.3 604.807  30
   0   3 -10 22771.8 557.821  29
   0  -3  10 23078.2 1119.42  10
   0  -3  10 24722.1 1248.36  12
   0   3 -10 23528.5 1160.12   3
   0  -3  10 24093.8 1177.33   1
   0  -3   9 117.781 163.578   1
   0   3  -9 551.716 241.605   3
   0   3  -9 278.623 170.880   4
   0   3  -9 86.7617 90.0332  15
   0   3  -9 20.5483 82.5149  30
   0   3  -9 109.624 70.7220  29
   0   3  -9 79.1103 72.6752  17
   0  -3   9 138.475 160.568  10
   0   3  -8 3443.49 362.034   4
   0  -3   8 3630.55 426.727   1
   0   3  -8 3888.05 430.973   3
   0  -3   8 3072.20 372.417  10
   0  -3   7 6333.45 389.374  13
   0   3  -7 6650.35 513.549   3
   0   3  -7 6385.50 462.663   4
   0  -3   7 6874.37 506.773  10
   0  -3   6 29188.2 851.930  14
   0  -3   6 28710.9 776.706  13
   0   3  -6 29788.9 990.308   3
   0   3  -6 28686.2 931.606   4
   0  -3   6 29726.9 957.709  10
   0  -3   5 27483.9 682.555  13
   0  -3   5 29151.4 792.151  14
   0   3  -5 27618.2 853.699   4
   0   3  -5 29440.2 903.322   3
   0  -3   5 27266.7 834.740  10
   0  -3   5 26752.2 672.487  11
   0  -3   4 401.209 105.296  14
   0  -3   4 391.061 92.3052  13
   0   3  -4 386.111 160.873   3
   0   3  -4 262.917 144.663   4
   0  -3   4 223.349 120.329  10
   0  -3   4 296.161 87.3908  11
   0  -3   3 31754.9 591.348  13
   0   3  -3 34060.7 847.597   3
   0   3  -3 34098.2 834.825   4
   0   3  -3 32638.4 807.769   5
   0  -3   3 33533.1 754.767  10
   0   3  -2 69274.8 1135.17   5
   0   3  -2 68326.8 1155.89   4
   0   3  -2 67995.8 1143.89   3
   0  -3   2 64752.4 815.256  13
   0   3  -1 14588.9 457.187   5
   0   3  -1 14802.2 458.630   3
   0   3  -1 14714.2 458.574   4
   0  -3   1 15100.3 252.619  13
   0   3   0 1452.30 169.202   5
   0   3   0 1770.86 171.242   3
   0   3   0 1685.22 167.215   4
   0  -3  -1 13047.5 250.521  12
   0   3   1 11896.0 263.942  13
   0   3   1 12682.0 336.078   4
   0   3   1 13038.6 400.038   5
   0  -3  -1 12483.8 380.697   6
   0  -3  -1 12869.4 385.144   7
   0   3   2 11618.0 315.348  13
   0   3   2 12235.0 237.735   1
   0   3   2 12080.7 274.465   4
   0   3   2 11181.0 389.885   5
   0  -3  -2 12034.4 386.177   6
   0   3   2 11517.7 222.827  10
   0   3   3 328906. 3255.73  13
   0   3   3 322217. 2850.19   4
   0   3   3 326573. 3033.85   1
   0   3   3 319785. 3063.29  10
   0   3   4 2381.36 214.822  13
   0   3   4 2571.06 174.552   1
   0  -3  -4 2243.87 192.128   6
   0   3   4 2499.35 183.431  10
   0  -3  -4 2509.44 209.734   8
   0   3   5 24216.0 678.641  13
   0   3   5 23560.2 582.342   1
   0   3   5 23537.7 621.332  10
   0  -3  -5 24068.6 644.449   8
   0  -3  -5 24404.6 695.294   6
   0   3   6 10779.0 493.421  13
   0   3   6 10714.2 438.917   1
   0   3   6 10787.8 461.968  10
   0  -3  -6 10870.9 504.628   6
   0  -3  -6 11026.7 443.586   8
   0   3   7 20281.5 740.805  13
   0   3   7 19901.9 668.457   1
   0  -3  -7 20373.8 621.293   8
   0  -3  -7 20799.2 746.523   6
   0   3   7 20336.1 701.650  10
   0   3   8 3879.52 363.109  13
   0   3   8 4808.49 367.671   1
   0  -3  -8 4150.70 290.353   8
   0  -3  -8 4751.17 390.270   6
   0   3   8 4375.73 372.104  10
   0   3   9 1464.81 263.593  13
   0   3   9 1528.98 251.560   1
   0  -3  -9 1607.48 192.882   8
   0   3   9 1578.74 259.356  10
   0   3  10 4043.95 424.829  13
   0   3  10 3976.43 402.166   1
   0  -3 -10 3805.83 400.301   3
   0   3  10 4340.59 430.596  10
   0   3  11 375.857 198.929  13
   0   3  11 379.040 187.541  10
   0  -3 -11 306.269 179.191   3
   0   3  11 400.924 176.350   1
   0  -3 -12 6778.17 615.900   3
   0   3  12 7299.94 608.842   1
   0  -3 -12 7066.15 310.374  51
   0   3  12 6911.75 301.990  47
   0   3  12 7024.03 294.480  41
   0   3  12 7892.69 649.453  13
   0  -3 -12 7452.43 308.346  33
   0   3  12 7902.72 650.246  10
   0  -3 -12 7269.54 303.860  17
   0  -3 -13 3312.00 453.425   3
   0   3  13 4057.83 485.824   1
   0   3  13 4595.31 261.663  47
   0  -3 -13 4705.19 259.534  51
   0   3  13 4396.54 246.085  41
   0   3  13 4015.01 485.710  13
   0   3  13 4137.69 497.737  10
   0  -3 -13 4533.81 259.770  17
   0   3  14 34953.4 749.640  32
   0   3  14 33836.4 700.821  41
   0   3  14 33038.4 710.875  47
   0  -3 -14 34581.0 727.494  51
   0  -3 -14 34864.0 740.069  17
   0  -3 -15 3431.68 219.113  51
   0   3  15 3366.08 217.418  47
   0  -3 -15 3894.30 241.119  17
   0   3  15 3720.81 248.007  32
   0   3  15 3278.18 207.073  34
   0  -3 -16 823.205 111.220  51
   0   3  16 865.864 145.574  48
   0  -3 -16 1040.51 148.408  17
   0  -3 -16 726.973 124.851  30
   0   3  16 821.835 129.849  32
   0   3  17 1143.51 144.767  48
   0  -3 -17 1078.10 100.888  51
   0  -3 -17 1348.00 136.464  17
   0   3  17 1264.83 128.182  32
   0  -3 -17 1124.91 122.068  30
   0   3  18 475.441 86.9120  48
   0  -3 -18 599.471 90.5726  17
   0   3  18 404.320 76.1876  32
   0  -3 -18 358.944 66.4811  30
   0   3  19 444.338 57.4407  48
   0   4 -15 57.3488 61.9451  30
   0   4 -14 119.343 83.9068  30
   0   4 -14 52.2464 58.8129  18
   0   4 -13 1127.60 132.598  29
   0   4 -13 1173.17 151.263  30
   0   4 -13 1060.23 120.693  18
   0   4 -12 2686.41 222.274  30
   0   4 -12 2654.37 203.246  29
   0   4 -11 827.859 135.268  29
   0   4 -11 812.752 145.912  30
   0   4 -10 4477.95 245.985  17
   0   4 -10 4733.59 282.160  30
   0   4 -10 4580.84 262.131  29
   0  -4  10 3929.59 487.014  10
   0  -4  10 5152.70 592.137  12
   0  -4  10 4821.54 549.967   1
   0   4 -10 3599.46 479.293   3
   0   4  -9 2130.31 172.417  17
   0   4  -9 2084.13 182.328  15
   0  -4   9 2083.87 389.729  12
   0  -4   9 1864.25 335.098  10
   0   4  -9 1770.99 313.804   4
   0   4  -9 2169.88 369.914   3
   0  -4   9 2183.12 375.213   1
   0   4  -9 1969.32 174.331  29
   0   4  -9 2389.34 196.893  30
   0   4  -8 8742.14 320.801  15
   0  -4   8 8928.31 632.548  10
   0  -4   8 10509.9 714.984   1
   0   4  -8 9108.23 627.395   4
   0   4  -8 9423.56 681.647   3
   0   4  -8 9861.33 359.791  30
   0   4  -8 9170.53 332.010  29
   0   4  -7 668.853 216.960   3
   0   4  -7 642.951 187.456   4
   0  -4   7 200.377 120.424  10
   0  -4   6 1319.79 204.222  14
   0   4  -6 1276.78 247.675   3
   0   4  -6 1367.92 239.049   4
   0  -4   6 1176.32 207.617  10
   0  -4   5 6191.25 381.065  14
   0   4  -5 6213.35 454.020   4
   0   4  -5 6502.81 467.906   3
   0  -4   5 6157.80 338.729  11
   0  -4   5 5753.91 394.292  10
   0  -4   4 13480.5 397.802  13
   0  -4   4 14379.1 538.667  14
   0   4  -4 14596.8 644.798   3
   0   4  -4 15046.2 636.961   4
   0  -4   4 13929.4 491.175  11
   0  -4   4 13499.6 548.608  10
   0  -4   3 2033.11 131.327  13
   0   4  -3 2196.43 265.868   3
   0   4  -3 2094.21 248.417   5
   0   4  -3 2179.27 267.323   4
   0  -4   3 2208.00 215.249  10
   0  -4   2 13237.6 277.734  13
   0   4  -2 13940.3 534.983   5
   0   4  -2 14360.6 551.206   4
   0   4  -2 14127.6 551.176   3
   0  -4   2 13973.5 435.419  10
   0   4  -1 603.542 153.530   4
   0   4  -1 476.715 153.222   5
   0   4  -1 402.580 142.251   3
   0  -4   1 459.345 42.1677  13
   0   4   0 5.00725 105.928   4
   0   4   0 55.7622 132.429   3
   0   4   0 15.1983 129.589   5
   0  -4   0 8.12472 72.6812  12
   0  -4  -1 43956.9 645.581  12
   0   4   1 43753.1 795.308   4
   0   4   1 44104.9 891.598   5
   0  -4  -1 43765.4 878.045   7
   0  -4  -1 43335.0 866.026   6
   0   4   2 291.760 86.3162  13
   0   4   2 291.203 149.334   5
   0  -4  -2 308.056 134.797   6
   0   4   2 233.022 78.5399   4
   0  -4  -2 154.636 119.263   7
   0  -4  -2 274.938 40.6784  12
   0   4   3 157.285 92.9258  13
   0   4   3 151.530 58.5252   1
   0   4   3 223.835 147.932   5
   0  -4  -3 82.0944 120.676   6
   0   4   3 84.8985 61.5392   4
   0   4   3 103.585 59.1210  10
   0   4   4 4759.89 280.263  13
   0   4   4 5072.45 214.109   1
   0  -4  -4 4954.81 329.236   6
   0  -4  -4 5001.70 322.150   8
   0   4   4 4395.06 219.157  10
   0   4   5 14359.7 522.923  13
   0   4   5 14176.7 422.397   1
   0  -4  -5 14416.8 552.235   8
   0  -4  -5 15023.6 569.626   6
   0   4   5 13553.4 445.538  10
   0   4   6 5877.83 380.725  13
   0   4   6 5474.49 299.817   1
   0   4   6 6005.13 327.172  10
   0  -4  -6 5625.27 381.113   6
   0  -4  -6 5940.92 365.750   8
   0   4   7 35405.5 1000.68  13
   0   4   7 34049.0 866.125   1
   0  -4  -7 35236.6 916.677   8
   0   4   7 37132.4 936.387  10
   0  -4  -7 35830.6 1022.64   6
   0   4   8 26472.9 939.164  13
   0   4   8 29299.9 863.916   1
   0  -4  -8 29152.3 842.313   8
   0   4   8 28332.2 896.884  10
   0  -4  -8 28634.4 977.379   6
   0   4   9 29200.2 1051.12  13
   0   4   9 27630.1 915.370   1
   0  -4  -9 29023.5 1039.83   6
   0  -4  -9 27588.5 829.478   8
   0   4   9 27296.6 960.968  10
   0   4  10 13339.2 757.983  13
   0   4  10 12692.7 664.967   1
   0   4  10 12250.1 693.637  10
   0   4  11 3112.00 422.125  13
   0   4  11 2850.30 371.637  10
   0  -4 -11 3247.73 400.313   3
   0   4  11 3137.76 361.520   1
   0  -4 -12 4589.84 506.578   3
   0   4  12 5013.68 481.755   1
   0   4  12 4671.61 252.211  47
   0  -4 -12 4915.68 261.465  51
   0   4  12 5378.31 277.087  41
   0   4  12 5297.24 556.505  13
   0  -4 -12 5005.40 242.976  33
   0   4  12 4722.22 495.270  10
   0  -4 -12 4930.61 260.151  17
   0  -4 -13 27303.5 1234.81   3
   0   4  13 27371.4 1184.96   1
   0   4  13 28633.8 661.286  47
   0  -4 -13 29461.2 672.691  51
   0   4  13 28384.9 642.341  41
   0   4  13 30108.2 1334.85  13
   0  -4 -13 28596.4 626.760  33
   0   4  13 28995.6 1269.20  10
   0  -4 -13 28787.5 660.796  17
   0   4  14 23465.8 611.151  32
   0   4  14 22052.4 567.232  41
   0  -4 -14 22931.6 585.861  51
   0   4  14 22921.4 587.893  47
   0  -4 -14 23554.0 597.025  17
   0   4  15 353.945 116.689  47
   0  -4 -15 287.224 106.222  51
   0  -4 -15 278.676 123.440  17
   0   4  15 52.3927 90.7076  34
   0   4  15 168.329 115.909  32
   0   4  16 789.027 142.532  48
   0  -4 -16 709.327 119.760  51
   0  -4 -16 859.448 139.548  17
   0   4  16 661.843 112.578  34
   0   4  16 630.651 131.896  32
   0  -4 -17-146.987 73.0542  51
   0   4  17-14.8110 91.6585  48
   0  -4 -17 133.369 101.454  17
   0  -4 -17-49.1969 72.4304  30
   0   4  17 56.0688 86.6014  32
   0   4  17-21.7668 63.7905  34
   0   4  18-15.3758 73.1468  48
   0  -4 -18-63.9950 71.9326  17
   0   4  18-93.4893 63.1676  35
   0  -4 -18-87.2922 58.2775  30
   0   4  18-46.4940 66.0841  32
   0   4  19 643.221 72.4351  48
   0  -4 -19 836.889 71.5557  17
   0   4  19 728.014 66.8172  32
   0   5 -15-6.81722 47.2492  30
   0   5 -14 814.699 103.379  30
   0   5 -13 6997.40 290.142  30
   0   5 -13 6147.96 254.850  29
   0   5 -12 3541.54 191.975  18
   0   5 -12 4222.40 251.588  30
   0   5 -12 3979.49 231.386  29
   0   5 -11 2976.61 185.234  18
   0   5 -11 3352.69 223.691  29
   0   5 -11 3381.00 242.424  30
   0   5 -10 914.103 143.337  29
   0   5 -10 1108.96 145.243  30
   0   5  -9 9382.71 366.123  29
   0   5  -9 9901.51 392.646  30
   0   5  -9 9186.65 358.430  15
   0  -5   9 11280.2 857.509  12
   0  -5   9 8597.66 670.271  10
   0   5  -9 8597.63 722.754   3
   0  -5   9 10515.7 772.449   1
   0  -5   8 727.140 228.895  10
   0  -5   8 808.650 272.874  12
   0   5  -8 458.021 98.4565  30
   0   5  -8 490.577 102.440  15
   0   5  -8 501.288 106.241  29
   0  -5   8 640.634 196.786   1
   0   5  -8 305.787 144.263   3
   0   5  -8 250.682 149.691   4
   0   5  -7 4151.82 224.246  29
   0   5  -7 4458.82 238.883  30
   0  -5   7 4630.82 495.269  12
   0  -5   7 4542.82 432.957  10
   0   5  -7 4389.13 475.260   3
   0  -5   7 4146.37 448.485   1
   0   5  -7 4219.43 451.931   4
   0  -5   6 931.741 193.182  10
   0   5  -6 1066.16 253.252   3
   0   5  -6 1069.82 242.479   4
   0  -5   6 1249.12 213.540  14
   0  -5   5 4488.52 366.693  10
   0  -5   5 4046.46 295.603  11
   0   5  -5 4266.78 410.810   3
   0   5  -5 4641.18 416.182   4
   0  -5   5 4696.58 345.012  14
   0  -5   4 17323.5 602.793  11
   0  -5   4 15703.5 616.982  10
   0   5  -4 16534.3 742.531   3
   0   5  -4 16282.4 722.788   4
   0  -5   4 15486.2 601.313  14
   0  -5   3 52788.9 1073.59  10
   0   5  -3 53502.1 1293.88   4
   0   5  -3 51814.6 1246.43   5
   0   5  -3 55905.1 1313.45   3
   0  -5   2 2745.75 199.870  10
   0   5  -2 2554.23 287.674   4
   0   5  -2 2831.09 293.297   3
   0   5  -2 2529.45 270.829   5
   0  -5   1-44.0095 55.4579  10
   0   5  -1-70.1651 141.870   4
   0   5  -1 117.071 155.860   5
   0   5  -1 18.5099 134.860   3
   0  -5   0 2287.36 179.052  12
   0  -5   0 2084.51 116.243  10
   0  -5   0 2063.92 218.133   6
   0   5   0 2168.84 244.963   5
   0   5   0 2083.41 220.552   4
   0  -5  -1 123.014 120.823   7
   0  -5  -1 130.163 54.9711  12
   0   5   1 147.929 151.145   5
   0   5   1 110.230 106.656   4
   0  -5  -1 46.5703 123.750   6
   0  -5  -2 10352.0 460.120   7
   0  -5  -2 9430.35 436.253   6
   0   5   2 9824.88 452.566   5
   0   5   2 9632.39 360.403   4
   0  -5  -2 8856.81 210.063  12
   0  -5  -3 9082.41 437.433   6
   0   5   3 9248.27 458.378   5
   0   5   3 9356.10 325.417   4
   0   5   3 9425.92 348.092  13
   0   5   4 24489.1 459.599  10
   0  -5  -4 26101.8 788.781   8
   0  -5  -4 25502.0 746.650   6
   0   5   4 24087.5 452.642   4
   0   5   4 25102.5 760.492   5
   0   5   4 23178.1 449.282   1
   0   5   4 24486.2 647.743  13
   0  -5  -5 7295.74 423.009   6
   0  -5  -5 7121.07 427.404   8
   0   5   5 6999.57 287.543  10
   0   5   5 6775.72 274.682   1
   0   5   5 7262.79 388.539  13
   0  -5  -6 6854.02 442.645   6
   0  -5  -6 6956.22 438.528   8
   0   5   6 6897.18 342.015  10
   0   5   6 6732.33 311.169   1
   0   5   6 7014.99 416.356  13
   0   5   7 59.0285 88.9784  10
   0  -5  -7 181.489 134.917   8
   0  -5  -7 231.580 162.295   6
   0   5   7 196.443 104.174   1
   0   5   7 5.31946 131.294  13
   0   5   8 17525.2 671.541  10
   0  -5  -8 18140.9 784.261   6
   0  -5  -8 17533.1 711.601   8
   0   5   8 17096.8 623.895   1
   0   5   8 17768.3 761.085  13
   0  -5  -9 7190.52 522.930   6
   0  -5  -9 6639.57 443.447   8
   0   5   9 6839.52 463.073  10
   0   5   9 7008.06 436.525   1
   0   5   9 6639.92 504.210  13
   0  -5 -10 22520.7 985.268   6
   0   5  10 19593.1 849.872  10
   0  -5 -10 20997.8 794.452   8
   0   5  10 20068.5 808.351   1
   0   5  10 21755.5 972.858  13
   0   5  11 23406.0 997.984  10
   0   5  11 24518.3 1095.22  13
   0  -5 -11 20984.6 506.838  26
   0   5  11 23663.1 942.104   1
   0  -5 -12-11.1056 148.575   3
   0   5  12-143.947 160.988   1
   0   5  12-5.85075 99.1434  47
   0  -5 -12 176.242 100.500  51
   0   5  12 101.580 94.4295  41
   0  -5 -12-56.5881 83.6958  43
   0  -5 -12 38.5379 81.8809  17
   0   5  12 217.151 153.056  13
   0  -5 -12-26.3293 93.1292  26
   0   5  12 28.2861 137.793  10
   0  -5 -13 524.022 126.693  51
   0   5  13 346.333 116.768  47
   0   5  13 520.770 123.213  41
   0  -5 -13 417.555 96.1305  33
   0   5  13 395.088 129.632  32
   0  -5 -13 188.517 180.091   3
   0   5  13 403.361 185.932  10
   0   5  13 256.796 196.581  13
   0  -5 -13 330.977 112.822  17
   0  -5 -14 3544.19 235.916  51
   0   5  14 3852.12 249.022  47
   0  -5 -14 4013.14 247.963  17
   0   5  14 3736.95 253.330  32
   0  -5 -15 745.609 131.401  51
   0   5  15 564.433 141.225  47
   0   5  15 705.525 154.038  48
   0  -5 -15 673.258 134.426  17
   0   5  15 601.181 132.221  32
   0   5  15 652.350 129.645  34
   0  -5 -16 3122.91 205.038  51
   0   5  16 3053.27 226.029  48
   0  -5 -16 3500.52 225.510  17
   0   5  16 3619.25 239.223  32
   0   5  16 3018.21 203.688  34
   0  -5 -17 722.163 106.163  51
   0   5  17 868.154 129.485  48
   0  -5 -17 1041.22 141.494  17
   0   5  17 656.126 99.7552  34
   0   5  17 945.051 130.984  32
   0  -5 -18 333.385 64.1657  51
   0   5  18 422.985 92.2614  48
   0  -5 -18 365.713 86.4069  17
   0   5  18 379.430 91.3188  32
   0  -5 -18 141.006 57.5648  30
   0   5  18 266.835 65.5400  35
   0   5  18 317.348 65.4283  34
   0   5  19 368.159 62.8689  48
   0  -5 -19 389.640 63.7527  17
   0   5  19 421.070 64.0282  32
   0   6 -14-34.0375 57.0838  30
   0   6 -13-18.8472 79.6478  30
   0   6 -12 1306.16 157.483  30
   0   6 -12 1615.76 154.858  29
   0   6 -11 139.649 111.773  30
   0   6 -11 235.371 109.096  29
   0   6 -10 2267.96 198.350  29
   0   6 -10 2184.90 206.414  30
   0   6 -10 1915.42 159.114  18
   0   6  -9 15174.4 478.795  29
   0   6  -9 15431.0 504.331  30
   0   6  -9 14071.9 407.081  18
   0   6  -8 3328.80 220.693  15
   0   6  -8 3552.83 217.371  49
   0   6  -8 3372.43 229.435  29
   0   6  -8 3671.80 245.277  30
   0  -6   8 3551.07 486.734  12
   0  -6   8 3531.44 445.039   1
   0   6  -8 3576.47 458.031   4
   0   6  -8 2886.39 425.265   3
   0   6  -7 13092.1 815.492   4
   0   6  -7 12452.9 835.440   3
   0  -6   7 12388.0 784.819   1
   0   6  -7 12238.9 394.581  15
   0   6  -7 12309.2 411.810  29
   0   6  -7 13422.6 445.115  30
   0   6  -7 12890.3 409.230  49
   0   6  -7 12866.0 381.323  23
   0   6  -7 11853.1 380.743  21
   0  -6   7 13837.5 891.439  12
   0  -6   6 230.472 212.348  12
   0   6  -6 142.333 90.9518  30
   0   6  -6 3.26275 77.1724  29
   0   6  -6 261.024 159.811   4
   0   6  -6 171.653 166.414   3
   0  -6   6 224.911 167.191   1
   0  -6   5 1028.81 175.038  14
   0   6  -5 977.883 237.796   3
   0   6  -5 1308.72 265.207   4
   0  -6   5 994.308 236.821  12
   0  -6   5 882.696 185.509  10
   0  -6   4 12980.8 575.390  14
   0   6  -4 12368.2 697.095   4
   0   6  -4 12325.8 701.290   3
   0  -6   4 12224.1 552.628  10
   0  -6   4 14584.3 729.368  12
   0  -6   4 13142.9 571.193  11
   0   6  -3 489.914 183.724   3
   0   6  -3 443.634 151.242   5
   0   6  -3 359.304 166.327   4
   0  -6   3 428.464 114.425  10
   0  -6   3 344.805 119.560  12
   0   6  -2 7898.04 494.454   4
   0   6  -2 8019.86 514.397   3
   0   6  -2 7567.50 476.747   5
   0  -6   2 7939.02 452.084  12
   0  -6   2 7534.15 338.152  10
   0   6  -1 25409.8 846.599   4
   0   6  -1 25049.6 839.709   5
   0   6  -1 24929.8 864.432   3
   0  -6   1 26272.8 754.732  12
   0  -6   1 24341.6 535.247  10
   0  -6   1 26164.0 825.107   6
   0   6   0 7025.87 415.426   4
   0   6   0 7362.19 443.568   5
   0  -6   0 7315.35 340.923  12
   0  -6   0 7265.09 423.872   6
   0  -6   0 7802.44 457.284   7
   0  -6  -1 48446.5 818.664  12
   0   6   1 47246.1 1047.53   4
   0   6   1 49047.4 1144.35   5
   0  -6  -1 49433.5 1150.72   7
   0  -6  -1 49064.8 1124.76   6
   0  -6  -2 59879.5 771.633  12
   0   6   2 61993.1 1133.32   4
   0   6   2 63516.5 1314.37   5
   0  -6  -2 63430.9 1321.57   7
   0  -6  -2 62772.6 1282.16   6
   0   6   3 22504.4 762.464   5
   0   6   3 21571.2 578.302   4
   0  -6  -3 21987.4 738.350   6
   0   6   4 31357.2 762.761  13
   0   6   4 31403.6 934.253   5
   0   6   4 31546.1 642.102   4
   0  -6  -4 32309.2 920.361   6
   0  -6  -4 33545.7 988.145   8
   0   6   5 184.192 114.155  13
   0   6   5 170.199 58.6038   1
   0  -6  -5 305.144 157.501   6
   0   6   5 238.872 181.133   5
   0  -6  -5 387.793 177.146   8
   0   6   6 24382.1 780.447  13
   0   6   6 22827.8 545.001   1
   0   6   6 23793.4 588.111  10
   0  -6  -6 24044.9 848.940   6
   0  -6  -6 22757.6 862.399   8
   0   6   7 55787.9 1314.43  13
   0   6   7 54211.0 1000.55   1
   0  -6  -7 54400.2 1389.51   6
   0  -6  -7 55229.7 1385.84   8
   0   6   7 54816.0 1074.85  10
   0   6   8 10352.6 592.969  13
   0   6   8 10609.0 453.843   1
   0   6   8 10233.6 488.424  10
   0  -6  -8 10670.0 600.926   8
   0  -6  -8 10958.5 642.140   6
   0   6   9 253.428 171.143  13
   0  -6  -9 85.3069 152.562   6
   0  -6  -9 25.8968 105.466   8
   0   6   9 138.606 90.2594  10
   0   6  10 2447.28 348.571  13
   0  -6 -10 2815.79 322.187   8
   0  -6 -10 3047.87 395.628   6
   0   6  10 2830.27 313.335  10
   0   6  11 4205.50 404.824  10
   0  -6 -11 5231.66 536.616   6
   0   6  11 4987.12 262.283  47
   0  -6 -11 4880.07 270.399  51
   0   6  11 4916.30 250.886  41
   0   6  11 5466.77 526.339  13
   0   6  11 4819.69 252.685  32
   0  -6 -11 5414.75 257.534  26
   0  -6 -11 4519.26 242.016  17
   0   6  12 548.129 210.941  10
   0   6  12 622.032 119.103  47
   0  -6 -12 655.386 126.827  51
   0  -6 -12 507.795 103.195  43
   0   6  12 691.658 124.980  41
   0   6  12 436.453 195.200  13
   0  -6 -12 528.296 112.135  17
   0   6  12 507.989 114.781  32
   0  -6 -12 668.391 123.891  26
   0   6  12 460.402 115.548  19
   0  -6 -13 1071.01 273.205   3
   0  -6 -13 1327.25 171.570  51
   0   6  13 1080.19 152.887  47
   0  -6 -13 987.342 128.946  43
   0  -6 -13 1180.43 151.906  17
   0   6  13 1074.79 279.171  13
   0   6  13 1172.76 157.910  32
   0  -6 -13 996.731 145.623  26
   0   6  13 1217.65 143.491  19
   0  -6 -14 2292.63 182.465  43
   0   6  14 2638.37 216.881  32
   0   6  14 2627.36 218.117  34
   0   6  14 2388.60 211.160  47
   0  -6 -14 2808.28 219.408  51
   0   6  14 2567.87 213.916  48
   0  -6 -14 2685.09 214.138  17
   0   6  15 789.812 140.979  48
   0  -6 -15 670.285 124.903  51
   0   6  15 871.036 147.769  32
   0   6  15 692.294 135.943  34
   0  -6 -15 869.834 142.133  17
   0   6  16 3232.42 227.508  48
   0  -6 -16 3333.44 212.896  51
   0  -6 -16 3328.41 216.671  17
   0   6  16 2939.00 209.476  34
   0   6  16 3196.10 227.354  32
   0   6  17 194.740 92.5868  48
   0  -6 -17 389.155 94.2372  51
   0  -6 -17 327.663 105.813  17
   0   6  17 336.887 73.8230  35
   0   6  17 445.695 98.8142  34
   0   6  17 304.719 108.139  32
   0   6  18-58.1703 66.2143  48
   0  -6 -18-41.2050 54.4227  51
   0  -6 -18-73.4453 78.6125  17
   0   6  18 106.639 80.9447  32
   0   6  18-32.3098 58.1940  34
   0   6  18-17.3845 51.4096  35
   0  -6 -18-36.2086 54.9712  30
   0   6  19 345.135 60.0604  48
   0  -6 -19 432.435 64.8328  17
   0   6  19 242.151 59.0641  32
   0   7 -13 198.927 64.1595  30
   0   7 -12 613.524 101.420  30
   0   7 -11 25.7872 98.4170  29
   0   7 -11 62.3218 97.8536  30
   0   7 -10 625.656 135.490  29
   0   7 -10 682.460 138.671  30
   0   7  -9 2049.19 164.033  49
   0   7  -9 2148.81 202.143  30
   0   7  -9 2397.27 205.055  29
   0   7  -8 386.884 102.396  15
   0   7  -8 346.424 129.600  30
   0   7  -8 422.522 128.588  29
   0   7  -8 303.100 100.906  49
   0   7  -7 10579.5 389.104  49
   0   7  -7 10198.6 362.172  15
   0   7  -7 10611.9 788.182   3
   0   7  -7 9788.87 750.436   4
   0   7  -7 11031.6 419.327  30
   0   7  -7 10378.9 388.488  29
   0   7  -7 10438.4 372.028  21
   0  -7   7 11520.5 825.349  12
   0   7  -6 22151.1 569.005  49
   0   7  -6 21193.0 517.898  15
   0   7  -6 23021.4 1134.43   3
   0   7  -6 22079.1 1087.39   4
   0   7  -6 20260.4 514.427  21
   0  -7   6 22647.8 1109.41  12
   0   7  -6 22016.7 556.515  29
   0   7  -6 23230.2 601.060  30
   0  -7   5 4010.58 405.951   1
   0   7  -5 3561.19 433.024   4
   0   7  -5 3301.37 424.400   3
   0   7  -5 3757.92 224.747  30
   0   7  -5 3718.91 213.801  29
   0   7  -5 3546.01 203.511  21
   0  -7   5 3776.87 422.046  12
   0   7  -4 152.884 152.763   3
   0   7  -4 195.277 168.345   4
   0  -7   4-11.1505 129.447  12
   0  -7   4 56.7835 84.5288  14
   0  -7   3 3344.18 342.071  12
   0   7  -3 3055.81 369.446   5
   0   7  -3 3462.50 391.690   3
   0   7  -3 3190.88 381.742   4
   0  -7   2 2475.60 264.685  12
   0  -7   2 2673.54 311.922   6
   0   7  -2 2331.86 307.154   5
   0   7  -2 2515.34 315.703   4
   0   7  -2 2608.64 342.483   3
   0  -7   1 2696.94 284.746   6
   0  -7   1 2723.79 255.224  12
   0   7  -1 2544.50 307.308   4
   0   7  -1 2491.36 313.039   5
   0   7   0 4976.71 399.690   5
   0   7   0 5261.30 390.748   4
   0  -7   0 5577.34 435.090   7
   0  -7   0 5696.56 414.114   6
   0  -7   0 5225.15 311.235  12
   0  -7  -1 23937.1 833.093   6
   0  -7  -1 22994.2 848.978   7
   0   7   1 22813.1 773.177   4
   0   7   1 24171.0 863.538   5
   0  -7  -2 2064.04 278.195   7
   0  -7  -2 1964.71 267.690   6
   0   7   2 1957.26 212.554   4
   0   7   2 1861.68 269.084   5
   0  -7  -3 380.668 161.554   6
   0   7   3 381.373 116.243   4
   0   7   3 301.882 174.959   5
   0  -7  -4 12616.8 606.943   6
   0  -7  -4 12752.9 661.538   8
   0   7   4 12752.7 442.173   4
   0   7   4 12685.9 638.241   5
   0   7   5 8645.22 540.352   5
   0  -7  -5 8444.47 546.222   8
   0  -7  -5 8200.84 509.922   6
   0   7   5 8402.48 420.453  13
   0   7   6 721.921 214.867   5
   0  -7  -6 622.003 189.657   6
   0  -7  -6 860.273 229.730   8
   0   7   6 586.354 150.120  13
   0   7   7 206.217 169.325   5
   0  -7  -7 62.7479 155.208   6
   0   7   7 109.808 119.703  13
   0  -7  -7 149.146 169.153   8
   0   7   8 3876.98 372.032  13
   0  -7  -8 3404.77 378.258   8
   0  -7  -8 3551.84 397.207   6
   0   7   9 3874.61 400.286  13
   0  -7  -9 4353.45 445.688   6
   0  -7  -9 3737.93 398.397   8
   0   7  10 5741.11 513.185  13
   0  -7 -10 5378.85 515.185   6
   0  -7 -10 5275.10 460.861   8
   0  -7 -11 321.146 174.208   8
   0  -7 -11 67.1340 160.440   6
   0  -7 -11 301.725 98.5619  51
   0   7  11 207.980 93.2088  47
   0   7  11 265.021 99.5484  48
   0   7  11 478.843 200.740  13
   0  -7 -11 315.540 88.6639  17
   0   7  11 488.362 102.852  32
   0  -7 -11 486.153 114.917  26
   0   7  11 264.207 84.9088  19
   0   7  12 612.555 121.693  48
   0  -7 -12 801.065 142.977  51
   0   7  12 730.695 130.414  47
   0  -7 -12 737.484 132.877  43
   0  -7 -12 579.193 116.850  17
   0   7  12 881.566 265.358  13
   0   7  12 683.904 120.949  32
   0  -7 -12 828.694 136.577  26
   0   7  12 778.488 134.378  19
   0   7  13 201.495 126.162  47
   0   7  13 164.785 105.048  48
   0  -7 -13-4.89604 96.8161  51
   0  -7 -13 47.3254 80.2805  43
   0   7  13-73.1491 180.727  13
   0  -7 -13 157.614 101.591  17
   0   7  13 181.803 100.892  34
   0   7  13 109.435 94.9505  32
   0  -7 -13 284.954 112.502  26
   0   7  13 223.347 102.206  19
   0  -7 -14-123.622 83.9570  43
   0  -7 -14 49.9021 94.8710  17
   0   7  14-60.1159 97.3948  34
   0   7  14-98.2035 119.355  32
   0  -7 -14 34.7059 99.3511  51
   0   7  14 45.9556 102.504  48
   0   7  14 67.7829 84.6186  19
   0   7  15 732.348 144.844  32
   0   7  15 698.473 134.694  34
   0  -7 -15 719.903 130.756  17
   0  -7 -15 846.544 148.174  51
   0   7  15 597.719 131.051  48
   0  -7 -15 621.274 107.489  43
   0   7  16 112.811 95.7829  48
   0  -7 -16 89.1950 97.6176  51
   0  -7 -16 117.766 98.4863  17
   0   7  16-91.0653 107.285  32
   0   7  16-189.636 108.355  34
   0  -7 -17 696.227 109.050  51
   0   7  17 799.821 121.540  48
   0  -7 -17 1000.95 125.825  17
   0   7  17 715.694 112.573  34
   0   7  17 889.720 130.948  32
   0   7  18 422.833 86.9719  48
   0  -7 -18 279.890 72.9874  51
   0  -7 -18 489.680 85.3528  17
   0   7  18 383.792 85.8863  32
   0  -7 -18 151.740 57.8973  30
   0   7  18 382.305 79.0277  34
   0   7  19 899.378 79.3967  48
   0  -7 -19 1117.67 85.7670  17
   0   7  19 929.544 82.2352  32
   0   8 -12 120.633 68.6071  30
   0   8 -11 41.7903 81.3051  30
   0   8 -10 6124.24 293.126  30
   0   8 -10 6013.96 280.975  29
   0   8  -9 8836.65 313.156  49
   0   8  -9 9672.33 367.640  29
   0   8  -9 9764.29 383.723  30
   0   8  -8 238.177 119.957  30
   0   8  -8 480.915 127.104  29
   0   8  -8 487.519 112.079  49
   0   8  -7 7357.91 356.363  30
   0   8  -7 7064.09 326.999  29
   0   8  -7 6891.14 299.605  15
   0   8  -7 6987.37 315.594  21
   0   8  -7 7129.24 323.242  49
   0   8  -6 15693.5 496.820  49
   0   8  -6 15152.6 437.582  15
   0   8  -6 15368.9 472.877  29
   0   8  -6 15894.4 509.294  30
   0   8  -6 14883.3 445.802  21
   0  -8   6 14855.4 902.529  12
   0   8  -5 56479.1 901.311  15
   0   8  -5 57592.9 1866.61   3
   0   8  -5 58390.4 1848.44   4
   0   8  -5 56359.0 957.782  29
   0   8  -5 62157.4 1051.54  30
   0   8  -5 58297.4 941.998  21
   0  -8   5 60795.7 1783.09  12
   0   8  -4 493.612 94.8503  15
   0   8  -4 968.935 258.038   3
   0   8  -4 661.551 238.371   4
   0   8  -4 820.413 125.910  30
   0   8  -4 890.404 124.681  29
   0   8  -4 796.616 113.993  21
   0  -8   4 875.655 232.480  12
   0   8  -3 13256.4 796.438   4
   0   8  -3 12594.9 756.294   5
   0  -8   3 13478.9 710.679  12
   0  -8   2 107.605 148.527   7
   0  -8   2 382.205 169.637   6
   0   8  -2 82.5967 129.667   4
   0   8  -2 213.043 182.267   5
   0  -8   1 153.544 162.799   7
   0  -8   1 101.027 131.572   6
   0   8  -1 402.624 194.771   5
   0   8  -1 246.402 170.811   4
   0  -8   0 52827.6 1386.50   6
   0  -8   0 52313.6 1462.71   7
   0   8   0 53071.5 1391.81   4
   0   8   0 52399.9 1429.10   5
   0  -8  -1 12607.5 696.276   7
   0  -8  -1 13323.6 670.215   6
   0   8   1 12480.8 678.249   5
   0   8   1 12799.5 630.431   4
   0  -8  -2 1852.75 283.720   7
   0   8   2 2151.42 248.391   4
   0  -8  -2 2178.55 290.319   6
   0   8   2 2510.89 324.755   5
   0  -8  -3 5860.58 445.239   6
   0   8   3 6546.52 487.850   5
   0   8   3 6455.02 387.567   4
   0  -8  -4 2187.50 317.122   8
   0   8   4 2525.03 221.210   4
   0   8   4 2380.11 316.426   5
   0  -8  -4 2346.43 297.286   6
   0  -8  -5 19254.2 817.223   6
   0  -8  -5 19912.6 898.551   8
   0   8   5 19737.8 865.067   5
   0  -8  -6 450.702 191.575   6
   0   8   6 223.076 173.888   5
   0  -8  -6 246.966 205.980   8
   0   8   6 114.790 117.940  13
   0   8   7 2841.23 387.698   5
   0  -8  -7 2727.92 348.396   6
   0  -8  -7 2763.97 359.577   8
   0   8   7 2901.02 307.878  13
   0   8   8 11254.5 728.862   5
   0  -8  -8 11842.6 719.642   6
   0  -8  -8 11597.6 726.715   8
   0   8   8 12569.0 670.500  13
   0  -8  -9 2071.69 334.252   6
   0   8   9 2117.36 332.435   5
   0   8   9 2168.89 316.161  13
   0  -8  -9 2324.89 357.143   8
   0  -8 -10 3180.99 398.987   8
   0  -8 -10 3540.71 443.581   6
   0  -8 -10 3501.39 242.981  51
   0   8  10 3629.17 423.763  13
   0   8  10 3179.01 440.841   5
   0   8  10 3575.27 226.662  34
   0  -8 -10 3497.32 214.648  26
   0  -8 -10 3017.85 203.402  17
   0   8  10 3690.11 224.853  19
   0  -8 -11 1096.56 250.530   8
   0  -8 -11 1014.53 244.968   6
   0  -8 -11 1002.58 146.292  51
   0   8  11 861.882 114.868  48
   0  -8 -11 934.739 138.057  17
   0   8  11 1114.38 261.394  13
   0   8  11 986.621 148.159  34
   0   8  11 1040.78 128.842  32
   0  -8 -11 1013.50 137.027  26
   0   8  11 998.767 138.007  19
   0  -8 -12 5794.74 607.699   6
   0  -8 -12 6013.09 325.554  51
   0   8  12 5725.81 289.143  48
   0  -8 -12 6108.56 306.921  43
   0   8  12 6387.45 599.249  13
   0   8  12 5767.37 308.001  34
   0   8  12 5632.94 286.177  32
   0  -8 -12 6140.61 295.299  26
   0  -8 -12 5589.20 280.361  17
   0   8  12 5967.99 293.395  19
   0   8  13 6068.55 299.373  48
   0  -8 -13 5455.06 312.259  51
   0   8  13 5838.08 315.304  34
   0   8  13 5942.58 296.829  32
   0  -8 -13 5589.52 299.039  43
   0  -8 -13 6257.98 307.357  26
   0  -8 -13 5701.95 290.609  17
   0   8  13 5991.96 294.122  19
   0   8  14 4166.82 255.392  48
   0  -8 -14 3942.83 264.383  51
   0   8  14 4186.63 255.684  32
   0   8  14 4340.31 272.534  34
   0  -8 -14 3951.49 237.363  43
   0  -8 -14 4452.81 258.850  26
   0   8  14 4102.34 232.617  19
   0  -8 -14 4709.23 258.094  17
   0   8  15 7916.13 351.389  34
   0   8  15 7667.92 330.091  32
   0  -8 -15 6792.68 282.558  43
   0  -8 -15 7227.96 334.407  51
   0   8  15 6885.20 313.985  48
   0  -8 -15 7730.35 319.310  17
   0   8  15 6982.26 286.315  19
   0   8  16 194.159 105.195  32
   0   8  16 231.690 105.967  34
   0  -8 -16 270.058 79.0064  43
   0   8  16 193.315 94.5700  48
   0  -8 -16 269.645 107.351  51
   0  -8 -16 290.538 107.487  17
   0  -8 -17 36.0071 81.5405  51
   0   8  17 94.8155 70.6322  48
   0  -8 -17 129.198 81.1386  17
   0   8  17 58.1876 90.9234  34
   0   8  17 34.2623 82.3580  32
   0  -8 -18-94.1664 62.9626  51
   0   8  18-51.9206 53.3132  48
   0  -8 -18-31.6493 66.7710  17
   0   8  18-58.2891 63.3794  32
   0   8  18 7.42923 61.4023  34
   0  -8 -19 1922.53 99.7208  17
   0   8  19 1852.39 105.358  32
   0   9 -12 430.059 55.9586  30
   0   9 -11 1834.79 130.182  30
   0   9 -10 242.170 89.7187  30
   0   9  -9 81.9315 101.524  30
   0   9  -9 99.1625 91.1819  29
   0   9  -8 9375.26 356.005  29
   0   9  -8 10195.1 389.125  30
   0   9  -8 8995.56 331.211  49
   0   9  -7 6158.39 295.394  29
   0   9  -7 6153.39 319.522  30
   0   9  -7 5313.56 250.454  15
   0   9  -7 5818.73 286.105  49
   0   9  -6 13611.9 440.140  29
   0   9  -6 14562.3 485.474  30
   0   9  -6 12909.4 395.130  15
   0   9  -6 13093.8 420.935  21
   0   9  -6 14065.7 467.295  49
   0   9  -5 23430.1 628.488  49
   0   9  -5 22897.8 525.928  15
   0   9  -5 22159.3 559.991  21
   0  -9   5 23635.0 1209.16   7
   0   9  -5 23035.2 571.801  29
   0   9  -5 24395.2 632.720  30
   0   9  -4 9843.89 761.989   4
   0   9  -4 9501.58 358.603  21
   0  -9   4 10642.2 792.680   7
   0   9  -4 10391.6 403.620  30
   0   9  -4 9495.65 350.991  29
   0   9  -3 3421.32 440.650   4
   0   9  -3 3537.36 214.331  21
   0  -9   3 3627.85 450.363   7
   0   9  -3 3559.64 234.289  30
   0   9  -3 3169.56 202.771  29
   0   9  -2 1659.43 300.313   4
   0   9  -2 1279.37 290.569   5
   0   9  -2 1418.71 144.785  21
   0  -9   2 1423.05 310.567   7
   0   9  -2 1466.81 154.412  30
   0   9  -2 1500.30 137.188  29
   0  -9   1-168.172 149.154   7
   0   9  -1 279.822 181.334   4
   0  -9   1 217.222 151.171   6
   0   9  -1 166.819 172.630   5
   0  -9   0 11655.8 677.492   6
   0  -9   0 11130.6 721.643   7
   0   9   0 10913.9 665.664   4
   0   9   0 10990.1 702.243   5
   0  -9  -1 359.057 178.837   7
   0   9   1 170.434 143.908   5
   0   9   1 470.578 166.891   4
   0  -9  -1 99.4652 147.294   6
   0  -9  -2 1613.52 285.388   7
   0  -9  -2 1590.14 304.391   8
   0  -9  -2 1631.00 261.610   6
   0   9   2 1795.53 303.548   5
   0   9   2 1656.61 236.136   4
   0  -9  -3 264.851 168.897   8
   0   9   3 257.016 160.258   5
   0   9   3 513.070 147.375   4
   0  -9  -3 370.005 173.081   6
   0  -9  -4 273.035 159.534   8
   0  -9  -4 671.491 186.601   6
   0   9   4 409.578 200.808   5
   0  -9  -5 13514.3 818.523   8
   0  -9  -5 14408.7 753.615   6
   0   9   5 13897.8 780.683   5
   0  -9  -6 321.044 175.271   8
   0  -9  -6 117.153 146.635   6
   0   9   6 659.890 210.687   5
   0  -9  -7 51955.8 1539.26   6
   0  -9  -7 50534.8 1614.57   8
   0   9   7 49506.3 1558.49   5
   0   9   8 9037.10 686.195   5
   0   9   8 9323.26 572.928  13
   0  -9  -8 8723.74 676.772   8
   0  -9  -8 9636.22 679.790   6
   0   9   9 8746.55 340.963  19
   0   9   9 8042.21 570.187  13
   0   9   9 8184.79 676.881   5
   0   9   9 8819.55 341.933  34
   0   9   9 8571.16 319.696  31
   0  -9  -9 8597.91 326.969  26
   0  -9  -9 8744.99 687.591   8
   0  -9  -9 8834.85 680.769   6
   0  -9 -10 2069.79 177.145  17
   0   9  10 2370.58 188.233  19
   0   9  10 2361.66 334.622  13
   0   9  10 1720.41 318.953   5
   0  -9 -10 2540.29 395.971   6
   0   9  10 2568.00 189.824  31
   0   9  10 2605.22 207.901  34
   0  -9 -10 2427.12 188.054  26
   0  -9 -10 2320.49 377.090   8
   0  -9 -11 545.461 211.172   8
   0   9  11-3.86857 208.232   5
   0  -9 -11-1.20317 229.961   6
   0   9  11-88.2460 174.336  13
   0  -9 -11 16.1594 86.6231  17
   0  -9 -11 52.0613 96.2885  51
   0   9  11 188.526 103.188  34
   0   9  11-44.2716 74.0765  32
   0   9  11-41.6211 85.5573  31
   0  -9 -11-26.5236 104.432  26
   0   9  11 94.2247 97.9191  19
   0  -9 -12 605.904 251.166   6
   0  -9 -12 817.360 152.438  51
   0   9  12 619.163 230.393  13
   0  -9 -12 532.935 119.552  17
   0   9  12 567.998 114.254  32
   0   9  12 674.622 137.436  34
   0  -9 -12 668.325 136.264  26
   0   9  12 537.574 124.349  19
   0   9  13-28.1857 77.6047  48
   0  -9 -13 107.384 116.196  51
   0  -9 -13-119.385 103.169  43
   0  -9 -13 55.4839 89.0654  17
   0   9  13 61.6358 90.6154  32
   0   9  13 56.6486 114.669  34
   0  -9 -13 64.7780 116.582  26
   0   9  13 76.7662 103.523  19
   0  -9 -14 5776.57 310.027  51
   0   9  14 5343.18 264.013  48
   0  -9 -14 5191.59 277.214  43
   0   9  14 5368.52 277.731  32
   0   9  14 5681.26 304.392  34
   0  -9 -14 5545.97 284.959  26
   0   9  14 4947.88 263.948  19
   0  -9 -14 5701.76 278.236  17
   0  -9 -15 398.159 93.6686  43
   0  -9 -15 228.166 101.977  17
   0   9  15 311.161 118.308  34
   0   9  15 361.678 115.258  32
   0   9  15 172.100 79.3615  48
   0  -9 -15 234.362 120.067  51
   0   9  15 391.440 111.914  19
   0  -9 -16 333.332 84.7752  43
   0   9  16 204.762 91.7720  32
   0   9  16 417.664 117.039  34
   0   9  16 155.646 77.1935  48
   0  -9 -16 312.232 107.720  51
   0  -9 -16 345.996 100.284  17
   0   9  16 293.375 87.4876  19
   0  -9 -17 812.842 114.493  51
   0   9  17 726.726 94.7656  48
   0  -9 -17 819.197 109.028  17
   0   9  17 863.744 121.067  34
   0   9  17 686.416 105.784  32
   0  -9 -18-29.7149 57.4713  51
   0   9  18 0.81820 44.2990  48
   0  -9 -18-23.8409 57.3190  17
   0   9  18 54.3285 62.3601  34
   0   9  18-9.29550 57.7983  32
   0   9  19 1418.10 85.5329  34
   0   9  19 1592.30 88.3286  32
   0  10 -10 1156.99 107.541  30
   0  10  -9 169.882 90.0722  30
   0  10  -8 214.949 98.3319  49
   0  10  -8 156.083 101.819  30
   0  10  -7 1249.09 169.674  30
   0  10  -7 1285.87 148.136  29
   0  10  -7 1149.83 141.405  49
   0  10  -6 751.276 143.868  30
   0  10  -6 641.860 100.750  15
   0  10  -6 715.445 127.009  29
   0  10  -6 875.796 142.748  21
   0  10  -6 845.246 147.981  49
   0  10  -5 2841.09 210.429  21
   0  10  -5 3172.87 240.720  49
   0  10  -5 3110.25 239.641  30
   0  10  -5 3260.69 218.236  29
   0  10  -4 1649.45 174.982  21
   0  10  -4 1568.37 190.810  49
   0  10  -4 1668.09 163.454  29
   0  10  -4 1633.84 186.147  30
   0  10  -3 10910.4 424.848  30
   0  10  -3 10845.7 366.880  29
   0  10  -3 10879.1 386.122  21
   0 -10   3 10642.5 797.348   7
   0  10  -2 16925.2 447.719  29
   0  10  -2 17948.1 533.424  30
   0 -10   2 17357.1 996.414   7
   0  10  -2 17908.8 489.874  21
   0  10  -2 17408.1 978.394   5
   0  10  -2 17448.5 985.190   4
   0  10  -1 3392.61 238.317  30
   0 -10   1 2988.92 410.050   7
   0  10  -1 3441.99 218.625  21
   0  10  -1 3877.65 446.883   4
   0  10  -1 2782.16 388.979   5
   0  10   0 1473.45 170.185  30
   0 -10   0 1524.61 319.070   7
   0 -10   0 1595.42 297.392   8
   0  10   0 1438.92 155.617  21
   0  10   0 1661.38 336.526   5
   0  10   0 1842.84 306.485   4
   0  10   1 9352.12 367.371  30
   0 -10  -1 9769.36 714.298   8
   0 -10  -1 10470.5 728.265   7
   0  10   1 9719.86 351.033  21
   0  10   1 9786.13 654.010   4
   0  10   1 9330.90 683.843   5
   0  10   2 1663.15 159.040  30
   0 -10  -2 1587.40 304.030   8
   0 -10  -2 1853.91 325.314   7
   0  10   2 1729.69 307.319   5
   0 -10  -2 1629.52 279.132   6
   0  10   2 1704.90 258.124   4
   0  10   2 1808.73 169.520  21
   0 -10  -3 119.335 148.992   8
   0 -10  -3 3.10484 136.737   6
   0  10   3 204.399 166.447   5
   0  10   3-7.42465 79.0086  21
   0  10   4 4800.14 495.531   5
   0 -10  -4 5027.23 532.739   8
   0 -10  -4 5659.53 506.568   6
   0  10   5 342.633 221.618   5
   0 -10  -5 158.649 166.721   6
   0 -10  -5 422.737 236.257   8
   0  10   5 593.170 118.340  31
   0  10   6-34.6796 89.4901  31
   0  10   6 53.2003 80.0953  19
   0 -10  -6 294.558 189.841   6
   0  10   6-9.52974 184.237   5
   0 -10  -6 105.316 187.314   8
   0  10   7 2226.13 183.790  31
   0  10   7 2169.02 177.536  19
   0 -10  -7 2086.51 335.659   6
   0  10   7 2134.30 365.924   5
   0 -10  -7 2419.47 385.862   8
   0  10   8 15081.0 433.873  34
   0  10   8 14796.4 445.644  31
   0  10   8 15508.1 453.548  19
   0  10   8 13990.7 399.632  18
   0 -10  -8 15043.5 931.214   8
   0 -10  -8 15041.4 877.804   6
   0  10   8 15410.4 928.523   5
   0  10   9 22978.4 1158.64   5
   0 -10  -9 21424.8 534.091  17
   0  10   9 24930.5 599.299  19
   0  10   9 23706.3 577.122  31
   0  10   9 25226.1 595.056  34
   0 -10  -9 23138.9 565.794  26
   0 -10  -9 23792.3 1137.57   6
   0 -10  -9 25144.8 1211.20   8
   0 -10 -10 2168.91 376.421   6
   0  10  10 1817.07 368.011   5
   0 -10 -10 1507.43 157.954  17
   0  10  10 1969.84 188.793  19
   0  10  10 1910.07 177.027  31
   0  10  10 1748.49 173.745  34
   0 -10 -10 2222.66 189.730  26
   0 -10 -10 1943.02 345.938   8
   0 -10 -11 1111.75 276.413   8
   0 -10 -11 1079.99 286.584   6
   0 -10 -11 1418.07 179.677  51
   0 -10 -11 1394.43 159.120  26
   0 -10 -11 1414.22 151.603  17
   0  10  11 1536.04 179.773  19
   0  10  11 1476.67 159.386  31
   0  10  11 1634.09 177.098  34
   0 -10 -12 1940.72 208.808  51
   0  10  12 2178.13 166.320  32
   0  10  12 2032.67 198.928  34
   0  10  12 1944.45 162.759  31
   0 -10 -12 2033.35 197.209  26
   0 -10 -12 2056.10 174.914  17
   0  10  12 2204.45 198.352  19
   0 -10 -13 12334.8 468.767  51
   0 -10 -13 13271.2 448.397  43
   0  10  13 13546.7 459.320  34
   0  10  13 12500.9 398.607  32
   0 -10 -13 12836.1 425.555  26
   0 -10 -13 12922.9 407.470  17
   0  10  13 13075.8 439.341  19
   0 -10 -14 612.976 144.924  51
   0 -10 -14 707.068 128.103  43
   0 -10 -14 829.552 128.085  17
   0  10  14 757.716 115.989  32
   0  10  14 607.594 140.230  34
   0 -10 -14 984.793 160.759  26
   0  10  14 643.520 131.382  19
   0 -10 -15 237.874 94.3171  43
   0 -10 -15 231.326 90.2863  17
   0  10  15 171.046 106.914  34
   0  10  15 215.335 85.3254  32
   0 -10 -15 315.217 117.838  51
   0  10  15 157.301 99.8131  19
   0  10  16 14999.4 430.322  34
   0  10  16 13657.8 376.637  32
   0 -10 -16 14233.0 421.027  51
   0  10  16 13211.3 355.715  19
   0 -10 -16 14318.5 374.222  17
   0  10  17 278.358 73.5609  32
   0  10  17 195.464 83.8325  34
   0 -10 -17 258.575 82.7347  51
   0 -10 -17 336.278 68.6862  43
   0 -10 -17 298.857 76.5848  17
   0  10  17 177.801 59.4090  19
   0  10  18 492.319 69.5650  32
   0  10  18 591.914 78.6483  34
   0 -10 -18 464.125 74.6651  51
   0 -10 -18 489.898 67.5987  17
   0  11  -9 173.595 60.6078  30
   0  11  -8-20.7722 71.7694  30
   0  11  -7 224.053 83.1072  49
   0  11  -7 154.992 100.608  30
   0  11  -6 2776.95 203.139  49
   0  11  -6 2699.16 207.733  30
   0  11  -5 270.458 103.764  21
   0  11  -5 95.1572 80.4500  29
   0  11  -5 352.014 123.837  49
   0  11  -5 295.436 111.684  30
   0  11  -4 6078.90 283.573  21
   0  11  -4 6183.20 323.724  49
   0  11  -4 5789.60 268.620  29
   0  11  -4 5993.12 320.540  30
   0  11  -3 1275.01 156.897  21
   0  11  -3 1206.84 172.807  49
   0  11  -3 1096.45 165.757  30
   0  11  -3 1205.90 133.693  29
   0  11  -2 11090.4 431.839  30
   0  11  -2 10991.7 388.546  21
   0  11  -1 2342.39 213.564  30
   0  11  -1 2542.50 201.504  21
   0 -11   1 1931.45 386.089   7
   0  11   0 1984.18 197.176  30
   0 -11   0 1939.96 346.723   7
   0  11   0 2140.94 192.373  21
   0  11   0 2337.91 365.171   4
   0  11   0 1765.97 348.389   5
   0  11   1 1063.79 145.627  30
   0 -11  -1 1731.50 368.198   7
   0 -11  -1 1473.07 330.420   8
   0  11   1 2009.00 367.700   5
   0  11   1 1435.54 156.562  21
   0 -11  -2 818.923 235.459   8
   0  11   2 1075.47 146.443  21
   0  11   2 1150.80 307.982   5
   0  11   3 1270.35 150.745  31
   0 -11  -3 1360.93 296.744   8
   0  11   3 1126.35 145.111  21
   0  11   3 1286.97 309.646   5
   0 -11  -4 7974.42 615.928   6
   0 -11  -4 7399.12 700.818   8
   0  11   4 7604.94 657.776   5
   0  11   4 7539.38 308.878  50
   0  11   4 7548.43 308.972  31
   0  11   4 7903.22 337.492  21
   0  11   4 7989.64 300.675  19
   0  11   5 144.688 162.413   5
   0 -11  -5 630.810 242.865   6
   0  11   5 260.151 102.007  19
   0  11   5 165.917 95.9284  31
   0  11   5 80.0960 94.2320  21
   0 -11  -5 251.022 180.375   8
   0  11   6 858.732 144.374  31
   0  11   6 826.102 127.328  19
   0  11   6 877.012 257.558   5
   0 -11  -6 732.151 222.889   6
   0 -11  -6 873.899 267.577   8
   0  11   7-56.7104 107.775  31
   0  11   7-8.31778 90.3487  19
   0  11   7 98.8484 186.751   5
   0 -11  -7-286.033 196.921   6
   0 -11  -7-204.792 211.590   8
   0  11   8 6987.08 321.307  31
   0  11   8 7274.98 303.702  34
   0  11   8 7367.17 330.312  19
   0  11   8 6939.34 286.331  18
   0 -11  -8 6125.47 591.388   6
   0 -11  -8 7370.68 684.716   8
   0  11   8 6913.28 643.927   5
   0 -11  -9 319.187 163.196   6
   0  11   9 453.809 116.191  31
   0  11   9 368.958 101.916  34
   0  11   9 329.609 113.524  19
   0 -11  -9 400.274 116.295  26
   0 -11  -9 168.123 157.448   8
   0  11  10 6707.37 315.878  34
   0  11  10 7091.10 319.630  31
   0  11  10 6857.94 326.022  19
   0 -11 -10 6125.55 274.922  17
   0 -11 -10 6649.94 295.380  26
   0 -11 -10 6663.97 654.960   8
   0 -11 -10 6030.02 597.033   6
   0 -11 -11 7208.49 361.675  51
   0  11  11 6825.25 305.610  31
   0  11  11 7067.64 330.097  34
   0 -11 -11 7061.27 315.683  26
   0  11  11 7685.61 347.872  19
   0 -11 -11 6710.45 292.631  17
   0 -11 -12 90.2575 109.802  51
   0 -11 -12 278.050 101.000  17
   0  11  12 149.139 103.027  34
   0 -11 -12 68.6407 111.314  26
   0  11  12-55.6447 115.938  19
   0 -11 -13 3.37378 111.646  51
   0 -11 -13 15.5849 97.2082  43
   0 -11 -13-73.2132 81.8611  17
   0  11  13-59.3131 99.1557  34
   0 -11 -13-5.00031 109.364  26
   0  11  13 104.300 125.711  19
   0 -11 -14 2867.81 205.974  43
   0 -11 -14 3136.49 240.042  51
   0  11  14 2842.77 212.473  34
   0  11  14 2733.88 174.375  32
   0 -11 -14 3360.11 219.728  26
   0  11  14 3084.09 214.290  19
   0 -11 -14 2998.67 191.874  17
   0  11  15 6584.99 287.037  34
   0 -11 -15 6433.55 296.520  51
   0 -11 -15 5905.91 260.929  43
   0 -11 -15 6570.44 252.936  17
   0  11  15 6074.65 264.887  19
   0  11  16 1418.41 138.577  34
   0  11  16 1188.08 108.018  32
   0 -11 -16 1265.24 141.834  51
   0 -11 -16 1091.88 108.823  43
   0 -11 -16 1218.07 109.321  17
   0  11  16 1314.95 125.584  19
   0  11  17 230.734 56.9013  32
   0  11  17 220.137 74.9228  34
   0 -11 -17 95.5283 68.3467  51
   0 -11 -17 162.945 49.6270  43
   0 -11 -17 94.6008 55.3821  17
   0  11  17 237.537 62.6193  19
   0  11  18 1193.42 93.2843  34
   0 -11 -18 1079.76 88.4206  51
   0  12  -7 505.417 88.9702  30
   0  12  -6 3820.14 209.950  30
   0  12  -6 3495.99 192.079  49
   0  12  -5 1302.09 156.114  21
   0  12  -5 1614.40 167.983  30
   0  12  -5 1425.70 158.035  49
   0  12  -4 652.490 118.897  21
   0  12  -4 593.685 132.411  30
   0  12  -4 551.623 129.476  49
   0  12  -3 4954.90 256.170  21
   0  12  -3 4759.52 276.989  30
   0  12  -3 5292.39 294.609  49
   0  12  -2 26.2439 98.6216  21
   0  12  -2 63.8016 114.058  30
   0  12  -2 53.9518 116.918  49
   0  12  -1 952.337 149.021  21
   0  12  -1 882.787 145.288  30
   0  12  -1 981.308 167.407  49
   0  12   0 229.117 115.560  21
   0  12   0-29.1806 96.0744  30
   0  12   1 702.441 134.837  21
   0  12   2 8035.23 344.729  21
   0 -12  -2 6618.80 663.114   8
   0  12   3 4259.51 258.050  21
   0 -12  -3 4008.75 525.723   8
   0  12   4 8310.89 361.861  21
   0 -12  -4 8110.65 736.871   8
   0  12   4 8479.12 310.184  19
   0 -12  -5 3168.42 496.292   8
   0  12   5 3042.94 200.659  50
   0  12   5 3057.05 235.493  21
   0  12   5 2937.35 199.183  19
   0 -12  -6 4256.49 555.801   8
   0  12   6 3837.68 225.529  50
   0  12   6 3940.25 245.606  31
   0  12   6 4179.42 266.751  21
   0  12   6 4145.29 242.953  19
   0  12   7 2020.82 180.088  19
   0  12   7 2216.15 194.771  31
   0 -12  -7 1670.32 276.077   6
   0  12   7 2330.09 219.647  21
   0 -12  -7 2240.21 419.270   8
   0  12   8 12305.7 425.621  19
   0  12   8 13187.7 443.231  31
   0  12   9 35993.9 745.899  31
   0  12   9 36146.3 758.545  19
   0 -12  -9 34431.5 713.810  26
   0  12  10 4939.08 270.617  31
   0  12  10 4315.49 240.570  34
   0 -12 -10 4582.62 255.094  26
   0  12  10 4949.57 282.314  19
   0 -12 -11-28.0472 113.505  51
   0  12  11-131.669 98.0728  34
   0 -12 -11 30.2975 74.7587  17
   0 -12 -11 37.9348 102.677  26
   0  12  11 60.5378 119.150  19
   0 -12 -12 274.635 126.590  51
   0 -12 -12 243.340 85.5780  17
   0  12  12 208.183 100.951  34
   0 -12 -12 4.24534 106.291  26
   0  12  12 242.965 130.525  19
   0 -12 -13 5379.54 298.504  51
   0 -12 -13 5351.63 283.676  43
   0  12  13 5175.43 265.152  34
   0 -12 -13 5468.61 264.747  26
   0  12  13 5331.44 273.525  19
   0 -12 -13 4865.03 225.295  17
   0 -12 -14 304.662 114.659  51
   0 -12 -14 292.352 103.501  43
   0 -12 -14 202.238 71.7748  17
   0  12  14 395.931 103.946  34
   0 -12 -14 172.700 104.217  26
   0  12  14 312.983 120.143  19
   0 -12 -15-20.9615 76.1649  43
   0 -12 -15 26.8492 60.1735  17
   0  12  15 161.653 88.9212  34
   0 -12 -15 172.961 101.792  51
   0  12  15-0.86168 90.6379  19
   0  12  16 1104.55 113.210  34
   0 -12 -16 1086.49 102.800  43
   0 -12 -16 1184.68 124.514  51
   0 -12 -16 987.611 88.5456  17
   0  12  16 796.218 98.6244  19
   0  12  17 193.051 63.9525  34
   0 -12 -17 221.165 49.8779  43
   0 -12 -17 146.370 62.2310  51
   0  12  17 189.480 51.5371  19
   0 -12 -18 84.7883 38.2972  51
   0  12  18 131.650 40.1519  34
   0  13  -5 16.6008 74.3251  49
   0  13  -4 3418.35 206.551  49
   0  13  -4 3312.29 179.931  21
   0  13  -3 6372.45 292.331  49
   0  13  -3 6152.04 256.175  21
   0  13  -2-128.062 117.368  49
   0  13  -2 66.4386 95.8439  21
   0  13  -1 5208.45 292.710  49
   0  13  -1 5054.86 261.401  21
   0  13   0 12.0701 102.699  49
   0  13   0 28.2898 99.2972  21
   0  13   1 679.379 130.258  49
   0  13   1 829.505 140.322  21
   0  13   2 3587.01 247.320  49
   0  13   2 3966.26 245.594  21
   0  13   3 4239.22 257.413  21
   0  13   4 13601.9 449.309  21
   0  13   5 1069.30 131.245  19
   0  13   5 1222.93 169.470  21
   0  13   6 11771.7 384.789  50
   0  13   6 11903.1 388.836  19
   0  13   6 12695.9 443.422  21
   0  13   7 7882.13 322.831  50
   0  13   7 8280.30 338.043  19
   0  13   7 8839.34 369.407  21
   0  13   8 1135.47 137.455  50
   0 -13  -8 1356.66 154.392  26
   0  13   8 1548.96 177.012  21
   0  13   8 1388.90 155.890  19
   0  13   9 366.267 133.737  21
   0 -13  -9 280.994 102.020  26
   0  13   9 338.775 116.910  19
   0 -13 -10 116.111 117.552  51
   0 -13 -10 77.5514 98.8967  26
   0  13  10-11.6422 117.179  19
   0  13  10-48.8867 68.5671  34
   0 -13 -11 4475.93 282.434  51
   0 -13 -11 4215.39 234.784  26
   0  13  11 4540.97 259.179  19
   0  13  11 3798.15 212.498  34
   0 -13 -12 306.073 121.579  51
   0  13  12 142.922 78.0522  34
   0 -13 -12 102.729 103.204  26
   0  13  12 270.432 119.201  19
   0 -13 -13 803.249 131.501  51
   0  13  13 772.951 118.785  34
   0 -13 -13 777.738 131.012  43
   0 -13 -13 847.057 128.198  26
   0  13  13 887.272 141.226  19
   0 -13 -14 173.081 103.135  51
   0  13  14 257.493 87.5359  34
   0 -13 -14 246.062 87.2697  43
   0 -13 -14 45.4912 84.0816  26
   0  13  14 304.276 106.327  19
   0  13  15 1441.03 124.188  34
   0 -13 -15 1565.84 129.850  43
   0 -13 -15 1359.26 132.743  51
   0  13  15 1602.65 135.493  19
   0 -13 -16 156.990 69.2443  51
   0  13  16-54.0416 55.2871  34
   0 -13 -16 54.2995 52.0071  43
   0 -13 -16 33.7203 43.5631  25
   0  13  16-3.40362 59.9333  19
   0 -13 -17 1052.98 84.5220  51
   0  13  17 1015.11 76.1830  34
   0  14  -4 5167.39 209.623  49
   0  14  -3 879.087 111.962  49
   0  14  -3 678.049 93.5343  21
   0  14  -2 147.823 93.4119  49
   0  14  -2 127.975 84.9505  21
   0  14  -1 553.101 117.506  49
   0  14  -1 653.776 114.101  21
   0  14   0 118.702 101.559  49
   0  14   0-13.3620 92.0686  21
   0  14   1 339.399 108.388  49
   0  14   1 378.908 117.515  21
   0  14   2 145.885 105.235  49
   0  14   2 125.811 95.0401  21
   0  14   3 5649.67 276.252  49
   0  14   3 6051.64 285.576  21
   0  14   4 4500.60 237.709  49
   0  14   4 5155.28 274.241  21
   0  14   5 2867.58 213.155  21
   0  14   6 671.119 113.341  19
   0  14   6 713.477 150.321  21
   0  14   7 3976.09 210.944  50
   0  14   7 4278.10 226.646  19
   0 -14  -7 4009.26 211.180  26
   0  14   7 4514.63 269.563  21
   0  14   8-12.0068 75.0579  50
   0  14   8-8.97104 93.9668  19
   0 -14  -8-77.4139 91.4227  26
   0  14   8 175.112 124.475  21
   0  14   9 2523.52 177.236  50
   0  14   9 3091.88 204.839  19
   0 -14  -9 2613.75 179.831  26
   0  14   9 3148.25 226.227  21
   0 -14 -10 77.0360 97.2651  51
   0  14  10 52.6103 72.7489  50
   0  14  10 201.962 110.977  19
   0  14  10 81.3866 111.861  21
   0 -14 -10 100.158 85.3228  26
   0 -14 -11-2.55754 99.7456  51
   0 -14 -11 198.681 90.1448  26
   0  14  11-87.8045 120.223  21
   0  14  11-53.0615 102.057  19
   0 -14 -12 5460.07 272.403  51
   0 -14 -12 5557.80 229.263  26
   0  14  12 5588.65 269.160  21
   0  14  12 5515.68 257.194  19
   0 -14 -13 115.026 84.7483  51
   0  14  13 150.838 63.4128  34
   0 -14 -13-39.2426 81.7958  43
   0 -14 -13 143.855 84.3053  26
   0  14  13 35.7945 84.9581  21
   0  14  13 25.6801 93.4229  19
   0 -14 -14 2293.80 158.366  51
   0  14  14 1916.55 124.911  34
   0 -14 -14 2177.47 150.865  43
   0  14  14 2021.51 149.330  21
   0 -14 -14 2585.86 153.280  26
   0  14  14 2482.91 156.842  19
   0 -14 -15-41.2367 64.1641  51
   0  14  15 13.7562 46.0752  34
   0  14  15-5.08441 58.8991  21
   0  14  15-102.118 66.6980  19
   0 -14 -15 21.6261 57.0025  43
   0 -14 -16 87.1010 51.6979  51
   0  14  16-19.0755 43.3053  21
   0  14  16 10.5909 43.8225  19
   0 -14 -16 31.0501 40.4626  43
   0  15  -2 267.995 84.2528  49
   0  15  -2 176.022 73.4705  21
   0  15  -1 89.5074 71.5502  49
   0  15  -1 59.5426 62.4998  21
   0  15   0 789.879 113.198  49
   0  15   0 667.768 102.359  21
   0  15   1 2761.86 181.992  49
   0  15   1 2838.03 171.350  21
   0  15   2 2104.16 161.204  49
   0  15   2 2052.10 160.539  21
   0  15   3 257.649 87.5149  49
   0  15   3 383.215 107.343  21
   0  15   4-8.07267 70.0294  49
   0  15   4 10.6558 92.5903  21
   0  15   5 73.1348 99.0110  21
   0  15   6 2022.61 179.721  21
   0  15   7 208.066 111.362  21
   0  15   8 157.877 81.7655  19
   0  15   8 199.342 103.761  21
   0 -15  -9 2177.43 175.107  51
   0  15   9 2559.39 168.384  19
   0 -15  -9 2022.23 137.117  26
   0  15   9 2639.12 190.505  21
   0 -15 -10 136.938 88.0302  51
   0  15  10 48.4459 59.8461  50
   0  15  10 52.7858 81.7451  19
   0  15  10-141.716 97.5113  21
   0 -15 -10 82.0690 70.4695  26
   0 -15 -11 189.250 83.5946  51
   0  15  11 91.8661 57.4194  50
   0  15  11 116.891 88.0816  21
   0 -15 -11 271.376 73.5630  26
   0  15  11 320.304 98.0711  19
   0 -15 -12 535.369 99.8821  51
   0  15  12 438.716 74.6255  50
   0 -15 -12 625.200 92.0925  26
   0  15  12 512.439 99.3775  21
   0  15  12 562.663 103.450  19
   0 -15 -12 467.329 101.063  43
   0  15  13 392.156 63.6983  50
   0 -15 -13 446.391 86.8293  51
   0  15  13 589.658 90.8251  21
   0 -15 -13 526.892 77.2410  26
   0  15  13 698.956 96.0584  19
   0 -15 -13 702.187 100.330  43
   0 -15 -14 619.620 86.9657  51
   0  15  14 586.364 79.3536  21
   0  15  14 488.905 76.3256  19
   0 -15 -14 577.351 80.4750  43
   0 -15 -15 432.265 62.0932  51
   0  15  15 414.545 58.3625  21
   0  15  15 612.091 68.2816  19
   0 -15 -15 558.034 65.1446  43
   0  16   0 213.646 53.9709  21
   0  16   1-7.41841 54.7569  21
   0  16   1 118.529 66.8188  49
   0  16   2-41.2221 64.0752  21
   0  16   2 30.9940 58.3434  49
   0  16   3 1348.28 116.115  21
   0  16   3 1280.35 99.2203  49
   0  16   4-55.3725 72.2807  21
   0  16   5 3104.90 174.411  21
   0  16   6 996.403 118.525  21
   0  16   7 10300.1 306.597  21
   0 -16  -7 8092.60 252.957  51
   0  16   8 4997.61 216.878  21
   0 -16  -8 3539.71 176.554  51
   0  16   9 3411.76 178.563  21
   0 -16  -9 2561.50 148.702  51
   0  16  10 500.893 94.0426  21
   0 -16 -10 224.497 70.2782  51
   0  16  11 454.878 81.1619  21
   0 -16 -11 483.982 79.4600  51
   0 -16 -11 539.796 89.8099  43
   0  16  12 256.181 65.1530  21
   0 -16 -12 250.909 59.9147  51
   0 -16 -12 239.287 67.5419  43
   0  16  13 113.087 49.4676  21
   0 -16 -13 130.501 47.9855  51
   0 -16 -13 9.87087 46.1949  43
   0  17   3 258.675 50.3821  21
   0  17   4 227.791 55.7719  21
   0  17   5 178.365 56.8803  21
   0  17   6 502.166 70.7720  21
   0  17   7 657.469 78.5573  21
   0  17   8 44.1653 51.8789  21
   0  17   9 81.1105 53.0965  21
   0 -17  -9 263.973 58.5948  43
   0  17  10 1357.65 89.0849  21
   0 -17 -10 1097.59 83.9945  43
   0  17  11-94.5702 42.1476  21
   0 -17 -11-27.6361 38.4078  43
  -1  16  12 53.4940 43.8455  21
   1 -16 -12-41.8444 43.1093  51
   1 -16 -12 26.2674 41.1832  43
  -1  16  11 49.8284 47.9392  21
   1 -16 -11 25.8168 46.0443  51
   1 -16 -11 93.2177 52.5761  43
   1 -16 -10-95.4601 56.0008  51
   1 -16 -10-6.63158 45.4281  26
  -1  16  10-61.2144 56.8915  21
   1 -16  -9 452.469 81.6564  51
   1 -16  -9 455.277 68.0942  26
   1 -16  -8 560.579 86.1941  51
  -1  16   8 894.676 96.3263  21
   1 -16  -7 273.777 63.8371  51
  -1  16   7 492.748 80.6767  21
  -1  16   6 1571.15 116.726  21
  -1  16   5 57.6356 60.8874  21
  -1  16   4 81.5156 61.4364  21
  -1  16   3 448.374 66.6114  49
  -1  16   3 507.977 75.6166  21
  -1  16   2-1.35405 46.5291  49
  -1  16   2 49.6559 48.1631  21
  -1  16   1 223.151 49.9456  49
   1 -15 -14 1865.62 102.930  51
  -1  15  14 1942.23 99.7129  21
   1 -15 -13 105.402 58.5741  51
   1 -15 -13-38.6182 51.0766  26
  -1  15  13-1.80725 53.2942  19
   1 -15 -13 58.2968 50.8871  43
   1 -15 -12-35.2691 64.5047  51
  -1  15  12 20.7663 61.7895  21
   1 -15 -12-55.6938 66.4122  26
  -1  15  12 34.1535 63.4726  19
   1 -15 -12 69.8706 62.7601  43
   1 -15 -11 642.028 103.290  51
  -1  15  11 769.668 93.9082  19
  -1  15  11 875.221 110.152  21
   1 -15 -11 941.382 98.8996  26
   1 -15 -10 1077.27 124.612  51
  -1  15  10 859.032 94.9919  19
   1 -15 -10 1084.04 109.230  26
  -1  15  10 1126.80 121.061  21
   1 -15  -9 393.970 103.025  51
  -1  15   9 309.419 80.0951  19
  -1  15   9 336.562 95.7216  21
   1 -15  -9 254.509 81.1763  26
  -1  15   8 2442.62 141.826  19
  -1  15   8 2986.16 181.731  21
   1 -15  -8 2773.03 162.755  26
   1 -15  -7 509.975 88.0014  26
  -1  15   7 759.645 113.701  21
   1 -15  -6 469.593 87.1354  26
  -1  15   6 531.447 104.853  21
  -1  15   5 1290.55 132.898  21
  -1  15   4-46.1480 65.9830  49
  -1  15   4-32.5798 79.8508  21
  -1  15   3 0.80822 69.3946  49
  -1  15   3 187.049 82.6051  21
  -1  15   2 390.950 92.6181  49
  -1  15   2 532.112 92.9890  21
  -1  15   1 69.2683 74.4103  49
  -1  15   1 81.4181 63.4750  21
  -1  15   0 325.667 85.8964  49
  -1  15   0 108.752 61.8639  21
  -1  15  -1 159.004 66.5294  49
  -1  15  -1 59.0203 46.2471  21
  -1  15  -2 1939.40 115.231  49
   1 -14 -15 874.275 82.2589  51
  -1  14  15 763.213 74.5903  19
   1 -14 -14 2049.50 137.571  51
  -1  14  14 2175.22 134.738  21
   1 -14 -14 2190.23 124.925  26
  -1  14  14 2172.91 132.100  19
   1 -14 -14 1950.46 117.885  43
   1 -14 -13 931.455 117.994  51
   1 -14 -13 1115.15 110.396  26
  -1  14  13 1004.71 115.885  21
  -1  14  13 977.121 110.472  19
   1 -14 -13 1029.95 112.834  43
   1 -14 -12 1733.35 155.638  51
  -1  14  12 1593.54 144.446  19
  -1  14  12 1706.67 147.054  21
   1 -14 -12 1766.87 141.952  26
   1 -14 -11 6180.20 281.819  51
  -1  14  11 5772.57 248.736  19
   1 -14 -11 6148.50 249.812  26
  -1  14  11 6408.52 278.001  21
   1 -14 -10 1323.35 160.571  51
  -1  14  10 967.228 126.469  19
   1 -14 -10 1176.14 133.135  26
  -1  14  10 1211.94 146.303  21
  -1  14   9 1974.72 161.161  19
   1 -14  -9 1901.01 157.874  26
  -1  14   9 1963.38 180.391  21
  -1  14   8 2029.67 156.109  19
  -1  14   8 2421.88 193.758  21
   1 -14  -8 2433.55 185.068  26
  -1  14   7 2309.59 164.198  19
  -1  14   7 2910.26 211.772  21
  -1  14   6 1145.26 159.836  21
  -1  14   5 8466.08 332.217  21
  -1  14   4 317.349 97.1171  49
  -1  14   4 482.187 116.403  21
  -1  14   3-25.8387 84.7597  49
  -1  14   3 129.883 92.9869  21
  -1  14   2 2696.54 197.760  49
  -1  14   2 2876.75 188.655  21
  -1  14   1 196.093 107.576  49
  -1  14   1 226.569 92.5877  21
  -1  14   0 1227.26 144.006  49
  -1  14   0 1309.57 126.758  21
  -1  14  -1-6.68168 89.6862  49
  -1  14  -1-112.739 77.6420  21
  -1  14  -2 2220.57 163.717  49
  -1  14  -2 1669.12 123.292  21
  -1  14  -3 28.8224 70.6883  49
  -1  14  -4 1852.41 117.120  49
   1 -13 -16 26.0079 44.4032  51
  -1  13  16 36.5057 49.9374  21
  -1  13  16 32.0188 48.2798  19
   1 -13 -15-62.2368 49.2873  43
   1 -13 -15-206.791 51.1018  17
  -1  13  15 94.6263 53.2033  34
   1 -13 -15-61.6351 68.3922  51
  -1  13  15 77.8366 67.3637  19
   1 -13 -14 401.809 92.7957  51
   1 -13 -14 401.046 81.8046  43
   1 -13 -14 331.600 69.3266  17
  -1  13  14 219.485 65.4551  34
   1 -13 -14 281.441 96.4193  26
  -1  13  14 417.657 95.8096  19
   1 -13 -13 2261.34 180.495  51
  -1  13  13 1875.35 133.441  34
   1 -13 -13 2000.86 161.071  43
   1 -13 -13 2197.80 166.437  26
   1 -13 -13 1808.32 125.434  17
  -1  13  13 2281.28 172.483  19
   1 -13 -12 2235.72 196.415  51
   1 -13 -12 2293.30 179.429  26
   1 -13 -12 1968.42 144.442  17
  -1  13  12 2358.52 185.788  19
  -1  13  12 1777.00 135.838  34
   1 -13 -11 2749.75 222.178  51
   1 -13 -11 3004.44 204.744  26
   1 -13 -11 2349.91 157.916  17
  -1  13  11 2998.71 214.353  19
  -1  13  10 942.292 145.984  31
   1 -13 -10 626.045 100.768  17
   1 -13 -10 964.402 147.668  26
  -1  13  10 842.999 141.190  19
  -1  13   9 1436.79 173.009  31
   1 -13  -9 1111.81 128.869  17
   1 -13  -9 1397.18 160.556  26
  -1  13   9 1185.81 169.462  21
  -1  13   9 1237.49 155.454  19
  -1  13   8-15.7582 112.342  21
  -1  13   8 18.0997 70.5506  18
  -1  13   8 127.749 93.7103  19
  -1  13   8-95.2638 117.177  31
  -1  13   7 195.078 112.745  21
  -1  13   7 191.763 73.7477  18
  -1  13   7 428.623 102.366  19
  -1  13   7 422.771 135.699  31
  -1  13   6 192.002 108.377  21
  -1  13   6 122.673 87.5320  19
  -1  13   6-130.156 75.9147  18
  -1  13   6 225.733 128.156  31
  -1  13   5 530.368 92.4883  18
  -1  13   5 332.996 116.630  21
  -1  13   4 931.861 151.259  21
  -1  13   3 5697.00 286.233  21
  -1  13   2 2393.19 187.326  21
  -1  13   1 2936.14 202.904  21
  -1  13   0 3348.34 207.080  21
  -1  13  -1 43.9575 83.1087  21
  -1  13  -1 95.3758 119.328  49
  -1  13  -2 1203.91 133.314  21
  -1  13  -2 1322.50 166.980  49
  -1  13  -3 206.081 75.9215  21
  -1  13  -3 153.433 94.7630  49
  -1  13  -4 27.5791 82.5783  49
  -1  13  -5 469.947 85.7325  49
  -1  12  17 124.246 40.1944  34
   1 -12 -17 90.5488 41.9468  51
  -1  12  16-134.358 59.6313  34
   1 -12 -16 7.78306 59.4522  51
  -1  12  16 40.5726 58.2473  19
   1 -12 -16-75.4005 54.4430  17
   1 -12 -15 346.100 71.8610  43
   1 -12 -15 160.709 63.8971  17
  -1  12  15 387.225 80.2415  34
   1 -12 -15 394.314 96.4272  51
  -1  12  15 317.911 90.4477  19
   1 -12 -14 666.439 124.065  51
   1 -12 -14 626.283 105.292  43
   1 -12 -14 620.919 92.1474  17
  -1  12  14 522.076 92.4560  34
   1 -12 -14 643.605 122.597  26
  -1  12  14 818.319 127.368  19
   1 -12 -13 65.3331 107.782  51
   1 -12 -13 43.4774 85.6017  43
  -1  12  13 76.6024 80.2161  34
   1 -12 -13 114.118 77.7182  17
   1 -12 -13 106.984 106.164  26
  -1  12  13 228.055 118.861  19
   1 -12 -12 279.505 125.307  51
  -1  12  12 304.198 98.7841  34
  -1  12  12 288.450 105.444  31
   1 -12 -12 222.989 84.3872  17
   1 -12 -12 407.294 124.999  26
  -1  12  12 375.795 137.174  19
   1 -12 -11 1119.08 161.155  51
  -1  12  11 732.101 116.628  34
  -1  12  11 946.710 145.828  31
   1 -12 -11 997.953 128.616  17
  -1  12  11 1371.18 170.999  19
   1 -12 -11 1353.94 164.172  26
  -1  12  10 2841.90 217.042  31
  -1  12  10 2060.14 165.704  34
  -1  12  10 2701.14 215.236  19
   1 -12 -10 2205.45 178.976  17
   1 -12 -10 2451.63 205.269  26
  -1  12   9 14018.5 464.930  31
   1 -12  -9 13188.8 412.076  17
  -1  12   9 14585.3 462.951  19
   1 -12  -9 13994.5 455.115  26
  -1  12   8 11762.7 418.693  31
  -1  12   8 11164.8 371.438  18
   1 -12  -8 10569.2 368.757  17
  -1  12   8 11135.4 400.849  19
  -1  12   7 1280.24 160.289  31
   1 -12  -7 1143.08 137.219  17
  -1  12   7 1246.86 176.121  21
  -1  12   7 1255.95 156.866  19
  -1  12   7 1346.44 145.320  18
  -1  12   6 1798.22 188.993  21
   1 -12  -6 1603.30 156.362  17
  -1  12   6 1415.80 137.807  18
  -1  12   6 1488.48 154.208  19
  -1  12   6 1727.73 179.871  31
  -1  12   5 206.020 115.667  21
  -1  12   5 134.200 77.2040  18
  -1  12   5 66.5165 84.9848  19
  -1  12   5 170.005 116.198  31
  -1  12   4 2512.42 204.439  21
  -1  12   4 2373.22 171.092  18
  -1  12   4 2412.76 194.429  31
  -1  12   3 719.869 141.435  21
  -1  12   3 643.314 100.461  18
  -1  12   2 1252.62 156.935  21
  -1  12   1 1936.68 184.137  21
  -1  12   0 51.2925 98.0752  21
  -1  12  -1-12.3406 91.8324  21
  -1  12  -2 128.677 97.1829  21
  -1  12  -3 3550.54 209.040  21
  -1  12  -3 3648.62 252.317  49
  -1  12  -3 3802.34 251.029  30
  -1  12  -4 107.670 81.6160  21
  -1  12  -4-131.771 117.074  49
  -1  12  -4 24.6228 102.814  30
  -1  12  -5 2666.40 190.451  49
  -1  12  -5 2520.08 191.841  30
  -1  12  -6 292.617 84.0181  49
  -1  12  -7 815.625 104.537  49
   1 -11 -17 413.554 65.5858  51
   1 -11 -17 497.272 63.5788  17
  -1  11  17 270.760 57.2306  19
  -1  11  17 525.559 77.4176  34
   1 -11 -16 108.385 67.1988  17
   1 -11 -16 225.739 81.7495  51
  -1  11  16 157.032 75.5159  19
  -1  11  16 78.9973 71.6087  34
   1 -11 -15 2006.65 138.147  43
  -1  11  15 2029.76 158.020  34
   1 -11 -15 2074.97 165.481  51
   1 -11 -15 1823.11 141.842  17
  -1  11  15 2350.58 166.661  19
   1 -11 -14 493.017 129.900  51
   1 -11 -14 236.089 86.1514  43
   1 -11 -14 362.039 92.6192  17
  -1  11  14 550.873 115.637  34
   1 -11 -14 497.131 130.303  26
  -1  11  14 534.592 128.342  19
   1 -11 -13 173.771 113.257  51
   1 -11 -13 160.145 97.0878  43
  -1  11  13 61.4070 90.9168  34
   1 -11 -13 236.082 105.020  17
   1 -11 -13 193.247 117.267  26
  -1  11  13 94.6710 127.221  19
   1 -11 -12 1071.19 172.982  51
  -1  11  12 970.456 145.435  34
  -1  11  12 1062.42 143.883  31
   1 -11 -12 1229.38 141.548  17
   1 -11 -12 945.614 157.686  26
  -1  11  12 1067.60 162.153  19
   1 -11 -11-14.2558 110.614  51
   1 -11 -11-19.1240 87.3735  17
  -1  11  11-21.0007 90.2891  34
  -1  11  11-4.32968 104.037  31
  -1  11  11-2.15024 115.038  19
   1 -11 -11-90.3890 127.441  26
  -1  11  10 16243.1 483.094  31
  -1  11  10 15445.2 462.159  34
  -1  11  10 17024.2 507.395  19
   1 -11 -10 15392.0 464.658  17
   1 -11 -10 17099.4 498.747  26
  -1  11   9 3744.45 251.093  19
  -1  11   9 3264.86 212.530  18
   1 -11  -9 3261.24 219.976  17
  -1  11   9 3407.69 212.874  34
  -1  11   9 3617.00 241.254  31
   1 -11  -8 787.646 121.539  17
   1 -11  -8 1173.80 290.370   6
  -1  11   8 916.232 161.196  31
  -1  11   8 1185.03 141.348  18
  -1  11   8 1306.27 161.044  19
   1 -11  -8 822.041 283.347   8
   1 -11  -7 676.707 121.267  17
  -1  11   7 807.097 135.312  31
  -1  11   7 1059.87 146.839  19
  -1  11   7 923.948 120.164  18
   1 -11  -7 1512.18 352.868   6
  -1  11   7 511.346 216.274   5
   1 -11  -7 1159.73 319.790   8
  -1  11   6 3060.73 222.883  31
  -1  11   6 2579.13 196.081  19
  -1  11   6 2500.95 182.473  18
   1 -11  -6 2777.41 450.436   8
   1 -11  -6 2747.05 415.549   6
  -1  11   6 2613.91 409.287   5
  -1  11   5 653.095 268.044   5
   1 -11  -5 631.616 219.226   6
  -1  11   5 733.426 122.149  18
  -1  11   5 500.073 109.519  19
  -1  11   5 719.791 136.961  31
  -1  11   5 627.769 132.745  21
   1 -11  -5 770.325 289.409   8
  -1  11   4 1267.05 284.460   5
   1 -11  -4 1229.21 289.388   6
  -1  11   4 1256.68 131.345  18
  -1  11   4 1349.29 154.489  31
  -1  11   4 1030.03 151.613  21
   1 -11  -4 1034.81 308.333   8
  -1  11   3 640.590 236.585   5
  -1  11   3 1055.43 129.355  18
  -1  11   3 1153.61 153.036  31
  -1  11   3 1250.89 164.432  21
   1 -11  -3 1349.86 353.872   8
   1 -11  -2 183.501 174.151   6
  -1  11   2 247.216 185.615   5
  -1  11   2 242.228 87.9935  18
  -1  11   2-3.63039 89.6589  31
  -1  11   2 121.200 104.135  21
   1 -11  -2 216.847 203.189   8
  -1  11   1 2189.98 374.965   5
  -1  11   1 2384.65 180.078  18
  -1  11   1 2498.72 202.010  21
   1 -11  -1 2405.72 406.232   8
  -1  11   0 321.648 100.188  21
  -1  11   0 403.549 116.913  30
   1 -11   0 134.297 202.949   7
   1 -11   0 362.416 207.887   8
  -1  11  -1 871.515 137.685  21
  -1  11  -1 466.507 134.623  30
  -1  11  -2 2122.98 181.440  21
  -1  11  -2 2139.19 208.244  30
  -1  11  -3 4912.41 250.350  21
  -1  11  -3 4870.72 295.324  30
  -1  11  -4 198.450 87.9467  21
  -1  11  -4-42.0593 124.516  49
  -1  11  -4-60.3016 119.928  30
  -1  11  -5 11790.2 354.901  21
  -1  11  -5 12447.5 438.565  30
  -1  11  -5 12245.3 424.970  49
  -1  11  -6 1471.05 161.314  30
  -1  11  -6 1279.91 143.489  49
  -1  11  -7 60.6926 92.2511  30
  -1  11  -7-83.8071 78.4257  49
  -1  11  -8 995.859 109.385  30
  -1  10  18 446.891 62.2466  34
   1 -10 -18 447.250 55.8792  17
  -1  10  17-19.0086 60.6384  34
  -1  10  17 163.542 52.2255  32
  -1  10  17-6.72943 49.4368  19
   1 -10 -17 99.2202 56.8594  17
   1 -10 -17 140.669 65.1174  51
  -1  10  16 2601.22 146.750  32
  -1  10  16 3218.91 189.941  34
   1 -10 -16 2824.66 172.607  51
   1 -10 -16 2861.66 167.488  17
  -1  10  16 2829.66 162.667  19
  -1  10  15 1018.37 112.120  32
  -1  10  15 1144.41 140.006  34
   1 -10 -15 880.398 106.441  43
   1 -10 -15 1097.57 143.976  51
   1 -10 -15 1275.39 140.062  17
  -1  10  15 1226.54 138.644  19
   1 -10 -14 11186.0 402.707  51
   1 -10 -14 9914.91 340.422  43
  -1  10  14 11720.1 402.560  34
  -1  10  14 9663.63 319.477  32
   1 -10 -14 11518.9 392.929  26
   1 -10 -14 11298.7 369.038  17
  -1  10  14 11088.4 386.204  19
   1 -10 -13 18.5025 123.134  51
   1 -10 -13-95.1113 92.9449  43
  -1  10  13-92.6222 108.549  34
  -1  10  13 77.8195 78.9832  31
   1 -10 -13 57.7354 91.5309  17
   1 -10 -13 222.394 128.452  26
  -1  10  13 225.144 118.718  19
   1 -10 -12 2411.63 220.981  51
   1 -10 -12 2146.53 194.094  26
   1 -10 -12 2316.62 195.572  17
  -1  10  12 2605.06 217.885  19
  -1  10  12 2052.49 169.839  31
  -1  10  12 2235.99 197.271  34
   1 -10 -11 8114.82 383.451  51
  -1  10  11 7966.46 349.122  34
  -1  10  11 7546.98 318.875  31
   1 -10 -11 8068.49 344.387  26
  -1  10  11 7936.84 351.851  19
   1 -10 -11 7686.73 332.114  17
  -1  10  10 143.100 119.912  19
   1 -10 -10-23.2678 89.2065  17
  -1  10  10-62.5449 89.6549  34
  -1  10  10 78.2806 104.833  31
   1 -10 -10 451.575 219.463   6
   1 -10 -10 133.061 119.271  26
   1 -10 -10-32.5616 135.460   8
  -1  10   9 10171.8 773.323   5
  -1  10   9 9889.31 380.085  31
  -1  10   9 10220.8 371.100  34
  -1  10   9 10636.5 403.267  19
  -1  10   9 10005.9 362.537  18
   1 -10  -9 9233.97 364.600  17
   1 -10  -9 10419.6 793.530   8
   1 -10  -9 10418.4 805.136   6
   1 -10  -8-32.0930 83.6750  17
   1 -10  -8 11.4642 159.320   6
  -1  10   8 71.7370 205.259   5
  -1  10   8 101.012 102.018  31
  -1  10   8 87.8545 76.1336  34
  -1  10   8-53.4187 83.9902  18
  -1  10   8-94.5113 108.299  19
   1 -10  -8 95.4272 167.573   8
   1 -10  -7 27.2343 81.2704  17
  -1  10   7 76.3816 93.4756  31
  -1  10   7-43.2707 97.1118  19
  -1  10   7-74.1501 81.8329  18
  -1  10   7 190.300 181.278   5
   1 -10  -7-140.099 199.883   6
   1 -10  -7-153.049 199.046   8
  -1  10   6 1301.97 149.085  31
  -1  10   6 1363.28 147.692  19
  -1  10   6 1114.88 132.493  18
   1 -10  -6 1484.08 326.487   6
  -1  10   6 1325.41 283.065   5
   1 -10  -6 1403.53 319.466   8
  -1  10   5 1216.12 150.460  31
  -1  10   5 1175.52 137.581  19
  -1  10   5 1163.87 123.932  18
   1 -10  -5 1501.17 343.064   8
   1 -10  -5 1027.43 249.014   6
  -1  10   5 1196.83 284.948   5
  -1  10   4 95.2217 160.294   5
   1 -10  -4 119.349 172.997   6
  -1  10   4 158.725 80.1707  18
  -1  10   4 281.586 103.151  31
  -1  10   4 35.4308 89.4061  21
   1 -10  -4 87.2106 164.206   8
  -1  10   3-153.082 168.170   5
   1 -10  -3 23.6856 156.671   6
  -1  10   3-35.4590 72.8422  18
  -1  10   3 86.6181 91.6284  31
  -1  10   3 105.375 100.799  21
   1 -10  -3 133.271 181.693   8
  -1  10   2 303.972 97.0046  31
  -1  10   2 256.676 84.8188  18
  -1  10   2 70.7959 85.7761  21
  -1  10   2 209.758 142.541   5
   1 -10  -1 1144.68 274.297   6
  -1  10   1 1159.76 265.584   5
  -1  10   1 1556.68 281.127   4
  -1  10   1 1038.08 118.403  18
  -1  10   1 1045.10 152.222  30
  -1  10   1 1326.71 146.371  21
   1 -10  -1 828.924 287.921   7
  -1  10   0 548.909 194.655   5
  -1  10   0 842.448 239.373   4
   1 -10   0 636.711 237.066   6
  -1  10   0 813.743 123.553  18
  -1  10   0 634.187 137.327  30
  -1  10   0 811.542 122.395  21
   1 -10   0 612.925 264.403   7
  -1  10  -1 2088.43 361.749   5
  -1  10  -1 2504.72 375.272   4
   1 -10   1 1882.04 332.309   6
  -1  10  -1 2010.02 165.259  18
  -1  10  -1 2070.41 204.325  30
  -1  10  -1 2033.63 176.736  21
   1 -10   1 1741.90 368.112   7
  -1  10  -2 235.789 119.033  30
   1 -10   2 155.963 176.344   7
  -1  10  -2 287.895 116.557  21
  -1  10  -2 251.703 178.133   5
  -1  10  -2-38.0973 137.401   4
  -1  10  -3 408.509 108.488  21
  -1  10  -3 345.147 124.221  30
  -1  10  -4 10959.7 375.332  21
  -1  10  -4 11263.8 431.632  30
  -1  10  -5 2934.36 201.634  21
  -1  10  -5 3368.78 244.077  49
  -1  10  -5 3368.86 248.596  30
  -1  10  -6 16053.6 431.695  21
  -1  10  -6 17173.3 507.678  49
  -1  10  -6 17309.4 520.985  30
  -1  10  -7 750.508 121.266  49
  -1  10  -7 979.833 154.005  30
  -1  10  -8 3435.03 187.803  49
  -1  10  -8 3950.42 225.163  30
  -1  10  -9 96.7313 80.8417  30
  -1  10 -10 605.530 81.3034  30
   1  -9 -18 83.7129 43.3739  51
   1  -9 -18 31.9775 47.4582  17
  -1   9  18 46.4939 49.0110  34
  -1   9  18 85.1769 45.2273  32
   1  -9 -17 1283.42 110.944  51
   1  -9 -17 1526.76 120.525  17
  -1   9  17 1444.82 128.844  34
  -1   9  17 1581.22 116.994  32
   1  -9 -16-74.8492 80.5551  17
   1  -9 -16-30.4487 78.6013  51
  -1   9  16 29.5220 74.0117  19
  -1   9  16 81.3086 74.9467  32
  -1   9  16-113.017 96.4004  34
   1  -9 -15 642.056 120.735  17
  -1   9  15 543.108 138.137  34
  -1   9  15 679.576 114.791  32
   1  -9 -15 537.029 122.505  51
  -1   9  15 535.638 121.195  19
   1  -9 -14 8911.96 364.773  51
   1  -9 -14 8866.84 322.629  43
  -1   9  14 9883.58 385.281  34
  -1   9  14 8601.41 332.042  32
   1  -9 -14 9442.85 360.971  26
   1  -9 -14 9545.96 351.792  17
  -1   9  14 9101.50 349.867  19
   1  -9 -13 631.457 143.237  51
   1  -9 -13 458.126 116.231  43
  -1   9  13 558.977 111.478  32
  -1   9  13 409.762 122.926  34
   1  -9 -13 471.215 124.456  17
   1  -9 -13 595.393 143.166  26
  -1   9  13 240.974 114.779  19
   1  -9 -12 2775.56 234.853  51
  -1   9  12 2716.57 188.236  32
  -1   9  12 2922.98 231.479  34
  -1   9  12 2541.31 186.866  31
   1  -9 -12 2888.47 220.806  26
  -1   9  12 2985.24 231.860  19
   1  -9 -12 2442.59 207.826  17
   1  -9 -11 209.967 116.271  51
   1  -9 -11 126.317 89.2891  17
  -1   9  11 169.144 156.203  13
  -1   9  11 341.820 117.389  34
  -1   9  11 223.404 112.390  31
   1  -9 -11 298.227 194.277   6
   1  -9 -11 247.464 119.962  26
  -1   9  11 418.866 127.708  19
   1  -9 -10 2405.69 196.676  17
  -1   9  10 2753.58 215.348  19
  -1   9  10 3330.68 468.063   5
  -1   9  10 3135.12 217.802  31
  -1   9  10 2910.56 215.123  34
   1  -9 -10 3106.06 220.111  26
   1  -9 -10 2881.96 408.364   8
   1  -9 -10 3247.60 456.260   6
  -1   9   9-19.1318 99.8510  19
  -1   9   9 134.515 89.4207  18
   1  -9  -9 99.8104 94.4381  17
  -1   9   9-83.9295 191.448   5
   1  -9  -9 135.500 188.376   6
  -1   9   9 69.7015 86.8645  34
  -1   9   9 207.462 102.052  31
   1  -9  -9 59.7233 78.2878  22
   1  -9  -9-47.4457 148.724   8
   1  -9  -8 253.102 95.9383  17
  -1   9   8 247.793 87.7483  34
  -1   9   8 236.570 107.815  31
  -1   9   8 209.711 81.6896  18
  -1   9   8 337.076 119.925  19
   1  -9  -8 294.612 214.355   6
  -1   9   8 394.570 181.822   5
   1  -9  -8 399.618 199.020   8
  -1   9   7 5918.24 274.915  31
  -1   9   7 5678.89 274.092  19
  -1   9   7 5413.39 249.850  18
   1  -9  -7 5859.87 555.704   6
   1  -9  -7 5915.91 574.387   8
  -1   9   7 5533.07 541.136   5
   1  -9  -6 1295.56 292.638   8
   1  -9  -6 1397.66 281.598   6
  -1   9   6 1322.56 277.203   5
   1  -9  -5 16575.9 931.543   8
   1  -9  -5 16191.1 871.965   6
  -1   9   5 16339.8 854.853   5
  -1   9   4 1289.14 278.857   5
   1  -9  -4 1229.20 251.422   6
   1  -9  -3 88.5684 159.349   6
  -1   9   3 96.6602 179.131   5
   1  -9  -2 4968.09 513.074   7
   1  -9  -2 4684.31 478.579   6
  -1   9   2 4655.22 456.909   5
  -1   9   2 4491.68 395.029   4
   1  -9  -1 3613.05 446.288   7
   1  -9  -1 3983.39 434.993   6
  -1   9   1 3450.19 367.320   4
  -1   9   1 3364.18 412.029   5
  -1   9   0 3695.87 236.503  30
   1  -9   0 3864.16 445.114   6
   1  -9   0 3973.20 486.071   7
  -1   9   0 3646.80 399.984   4
  -1   9   0 3307.26 403.381   5
   1  -9   1 482.610 179.607   6
  -1   9  -1 693.958 214.407   5
  -1   9  -1 520.951 206.708   4
  -1   9  -1 628.838 104.791  18
  -1   9  -1 576.930 116.061  30
  -1   9  -1 611.796 110.739  21
   1  -9   1 667.467 257.223   7
   1  -9   2 1113.36 275.795   6
  -1   9  -2 963.750 257.897   5
  -1   9  -2 1023.36 253.868   4
  -1   9  -2 929.545 113.887  18
  -1   9  -2 789.646 135.064  30
  -1   9  -2 1054.99 129.069  21
  -1   9  -2 834.101 110.935  29
   1  -9   2 934.243 246.753   7
  -1   9  -3 213.251 196.211   4
   1  -9   3-119.944 210.273   6
  -1   9  -3 171.355 101.900  30
  -1   9  -3 324.875 100.090  18
  -1   9  -3 158.200 72.8275  29
  -1   9  -3 277.716 102.362  21
   1  -9   3 104.486 167.973   7
  -1   9  -4 4525.51 285.725  30
  -1   9  -4 4056.24 232.717  29
  -1   9  -4 4274.16 226.862  18
  -1   9  -4 4211.64 236.898  21
   1  -9   4 4447.11 538.718   7
  -1   9  -5 1821.45 159.295  21
  -1   9  -5 1817.80 158.086  18
  -1   9  -5 1962.81 179.123  29
  -1   9  -5 1921.75 202.704  30
  -1   9  -6 213.916 121.872  49
  -1   9  -6 296.645 97.3865  21
  -1   9  -6 92.8727 91.2917  29
  -1   9  -6 170.738 74.5048  18
  -1   9  -6 258.866 113.261  30
  -1   9  -7 3943.47 244.553  49
  -1   9  -7 4146.70 209.891  18
  -1   9  -7 4112.67 245.694  29
  -1   9  -7 4451.94 271.245  30
  -1   9  -8 26.6317 79.0028  49
  -1   9  -8-6.87350 107.578  30
  -1   9  -9 241.878 79.0049  49
  -1   9  -9 297.869 101.061  30
  -1   9 -10 1426.18 131.757  30
  -1   9 -11-33.4368 55.6980  30
   1  -8 -18 281.107 52.6885  51
   1  -8 -18 409.849 72.9899  17
  -1   8  18 398.426 67.9509  32
  -1   8  18 373.205 70.2233  34
  -1   8  17 19.3178 51.3460  48
   1  -8 -17 13.6766 58.8344  51
   1  -8 -17-30.0683 74.5131  17
  -1   8  17-34.6668 67.1256  32
  -1   8  17-40.4073 78.5968  34
   1  -8 -16 11.8474 88.6518  17
   1  -8 -16-1.05547 75.8304  51
  -1   8  16 16.1507 65.0435  48
  -1   8  16-272.613 91.0070  19
  -1   8  16-121.970 86.6675  32
  -1   8  16 36.9003 94.9953  34
   1  -8 -15-64.7837 97.8139  17
  -1   8  15 57.2902 111.058  34
  -1   8  15 16.7196 88.2257  32
  -1   8  15-98.7056 78.0662  48
   1  -8 -15-71.4336 90.7232  51
  -1   8  15 186.311 99.7529  19
  -1   8  14 1796.75 164.373  48
   1  -8 -14 2151.49 202.035  51
   1  -8 -14 2255.57 167.854  43
  -1   8  14 2518.98 211.632  34
  -1   8  14 2274.46 189.681  32
   1  -8 -14 2372.15 201.286  26
   1  -8 -14 2407.14 196.340  17
  -1   8  14 2216.13 187.102  19
   1  -8 -13 1066.40 161.238  51
  -1   8  13 1113.81 133.107  48
   1  -8 -13 1408.81 150.274  43
  -1   8  13 1403.19 176.044  34
  -1   8  13 1554.92 162.140  32
  -1   8  13 1593.86 177.121  19
   1  -8 -13 967.205 149.537  26
   1  -8 -13 1503.43 170.803  17
   1  -8 -12 10117.9 792.982   6
   1  -8 -12 9661.90 410.092  51
  -1   8  12 10311.6 393.746  47
  -1   8  12 9252.70 727.421  13
  -1   8  12 9266.11 356.303  32
   1  -8 -12 9687.36 380.591  26
   1  -8 -12 10151.2 389.518  17
  -1   8  12 9549.87 382.888  19
   1  -8 -11 8483.48 723.499   6
   1  -8 -11 7732.31 362.133  51
  -1   8  11 8065.54 338.823  47
  -1   8  11 6819.80 596.299  13
  -1   8  11 7473.99 670.850   5
  -1   8  11 7234.98 296.001  31
  -1   8  11 7424.36 303.223  32
   1  -8 -11 7805.22 335.525  26
   1  -8 -11 7171.29 323.029  17
  -1   8  11 7606.49 333.296  19
   1  -8 -10 90.6551 158.602   8
  -1   8  10-5.16741 88.0443  47
  -1   8  10 142.367 180.474  13
   1  -8 -10 35.0373 85.1575  17
  -1   8  10-223.104 231.830   5
   1  -8 -10 359.819 228.156   6
  -1   8  10-70.6548 96.7652  31
   1  -8 -10 120.006 100.490  26
  -1   8  10 45.7135 96.3421  19
  -1   8   9 30.8194 85.8318  47
   1  -8  -9-36.8029 91.2082  17
  -1   8   9 130.148 157.415  13
   1  -8  -9 335.325 230.917   6
  -1   8   9 92.0480 201.395   5
  -1   8   9-23.7589 88.3043  31
  -1   8   9-102.459 83.5182  18
  -1   8   9-69.2127 90.7094  19
   1  -8  -9-256.187 180.608   8
   1  -8  -8 118.133 183.282   6
  -1   8   8 148.275 164.125   5
   1  -8  -8 110.195 133.471   8
  -1   8   8 24.5342 117.722  13
  -1   8   7 11968.0 743.063   5
   1  -8  -7 12131.7 760.726   8
   1  -8  -7 13036.1 779.076   6
  -1   8   7 12420.5 620.519  13
  -1   8   6 8489.29 616.224   5
   1  -8  -6 8697.13 641.592   8
   1  -8  -6 9172.99 638.267   6
   1  -8  -5 29.1553 159.037   6
  -1   8   5 104.733 153.975   5
  -1   8   4-97.9478 173.889   5
   1  -8  -4-126.252 154.919   6
  -1   8   3 1442.17 264.409   5
  -1   8   3 1306.82 183.505   4
   1  -8  -3 1519.84 271.299   6
  -1   8   2 31988.6 983.116   4
  -1   8   2 32038.6 1100.76   5
   1  -8  -2 32971.6 1193.86   7
   1  -8  -2 32938.5 1165.74   6
  -1   8   1-23.7479 139.775   5
  -1   8   1 114.240 131.211   4
   1  -8  -1 43.6497 146.885   6
   1  -8  -1-144.979 211.414   7
  -1   8   0 23738.5 960.475   5
  -1   8   0 23942.7 948.782   4
   1  -8   0 26412.9 1065.87   6
   1  -8   0 25445.0 1074.70   7
  -1   8  -1 13057.7 735.269   4
  -1   8  -1 13611.3 741.044   5
   1  -8   1 13683.8 807.571   7
   1  -8   1 14058.4 786.548   6
   1  -8   2 365.385 213.883   6
  -1   8  -2 19.4108 139.074   4
  -1   8  -2-64.2182 129.613   5
   1  -8   2 96.7198 159.916   7
   1  -8   3 790.778 215.858   6
  -1   8  -3 649.902 212.869   5
  -1   8  -3 704.072 219.995   4
  -1   8  -3 806.062 127.717  30
  -1   8  -3 757.944 109.589  21
  -1   8  -3 750.792 112.382  29
   1  -8   3 729.236 241.570   7
  -1   8  -4 15112.1 419.151  18
   1  -8   4 15247.2 823.183  12
  -1   8  -4 15562.4 921.576   4
  -1   8  -4 16374.4 496.580  30
  -1   8  -4 14890.6 433.624  29
  -1   8  -4 15703.9 424.341  21
   1  -8   4 14537.7 872.066   6
   1  -8   5 29715.4 1233.74  12
  -1   8  -5 28681.6 644.313  29
  -1   8  -5 31447.4 725.075  30
  -1   8  -5 30120.1 629.549  18
  -1   8  -5 30229.5 629.024  21
  -1   8  -6 43.8181 83.6778  21
  -1   8  -6 119.364 90.3522  29
  -1   8  -6 253.107 94.4200  18
  -1   8  -6-48.3871 108.694  30
  -1   8  -7 368.725 109.529  49
  -1   8  -7 406.518 120.373  29
  -1   8  -7 640.633 134.671  21
  -1   8  -7 461.374 102.897  18
  -1   8  -7 590.504 129.730  30
  -1   8  -8 88.5481 96.7313  49
  -1   8  -8 51.2824 96.0410  29
  -1   8  -8 31.3023 76.4220  18
  -1   8  -8 164.240 114.079  30
  -1   8  -9 430.117 96.9524  49
  -1   8  -9 444.721 120.253  29
  -1   8  -9 487.778 132.843  30
  -1   8  -9 436.375 90.1766  18
  -1   8 -10 2931.43 203.577  30
  -1   8 -11-61.0265 77.5229  30
  -1   8 -12 458.423 79.6995  30
  -1   7  18 401.703 76.5687  32
   1  -7 -18 220.753 59.9026  30
  -1   7  18 328.082 66.1230  34
   1  -7 -18 457.726 79.1192  17
  -1   7  18 257.361 56.6916  48
  -1   7  17 634.242 106.056  32
  -1   7  17 761.513 109.216  34
   1  -7 -17 784.699 94.5534  51
  -1   7  17 645.670 94.0319  48
   1  -7 -17 858.067 115.722  17
  -1   7  16 380.937 99.5125  48
   1  -7 -16 434.235 95.7525  51
  -1   7  16 595.102 117.330  34
  -1   7  16 569.936 115.854  32
   1  -7 -16 504.807 124.924  17
  -1   7  15 967.814 144.678  32
  -1   7  15 812.013 142.292  34
   1  -7 -15 847.518 136.461  17
  -1   7  15 753.714 118.848  48
   1  -7 -15 682.932 122.605  51
  -1   7  15 786.284 120.714  19
  -1   7  14 4490.31 254.865  48
  -1   7  14 4998.41 286.482  47
   1  -7 -14 4331.13 269.491  51
  -1   7  14 4829.84 269.671  32
   1  -7 -14 4827.55 269.251  26
  -1   7  14 4647.23 250.141  19
   1  -7 -14 4954.25 270.290  17
   1  -7 -13 13379.0 454.143  51
  -1   7  13 11785.4 418.531  48
  -1   7  13 13599.3 466.133  47
  -1   7  13 13749.1 463.959  41
   1  -7 -13 12595.8 405.505  43
  -1   7  13 13448.3 442.650  32
   1  -7 -13 12961.2 434.047  26
  -1   7  13 12790.6 425.838  19
   1  -7 -13 13467.3 445.825  17
   1  -7 -12 15019.1 951.913   6
   1  -7 -12 14407.4 484.252  51
  -1   7  12 15174.3 477.259  47
  -1   7  12 12814.5 425.598  48
   1  -7 -12 13913.9 437.864  43
  -1   7  12 14917.7 474.052  41
  -1   7  12 14223.7 898.333  13
  -1   7  12 14090.5 450.710  32
   1  -7 -12 14346.4 447.839  26
  -1   7  12 14214.8 449.745  19
   1  -7 -12 13888.4 458.506  17
   1  -7 -11 716.076 255.762   6
  -1   7  11 326.055 118.719  47
   1  -7 -11 352.659 115.964  51
  -1   7  11 514.857 114.032  41
   1  -7 -11 399.738 104.786  17
  -1   7  11 482.011 222.285  13
  -1   7  11 333.356 96.1056  32
   1  -7 -11 605.114 127.463  26
  -1   7  11 421.439 111.428  19
   1  -7 -10 593.439 166.090   8
   1  -7 -10 845.661 139.355  51
  -1   7  10 534.861 108.710  47
  -1   7  10 715.252 117.534  41
   1  -7 -10 569.658 245.583   6
  -1   7  10 832.667 210.609  13
   1  -7 -10 695.297 121.365  17
   1  -7 -10 789.326 124.217  26
  -1   7  10 924.128 142.511  19
   1  -7  -9 427.218 208.568   6
   1  -7  -9 154.041 148.943   8
  -1   7   9 273.349 155.785  13
  -1   7   8 749.736 228.689   5
   1  -7  -8 1247.92 263.303   6
   1  -7  -8 1157.57 259.671   8
  -1   7   8 1104.77 229.165  13
   1  -7  -7 104.089 189.593   6
  -1   7   7 37.5426 175.537   5
   1  -7  -7 189.337 168.903   8
  -1   7   7 64.8052 116.585  13
  -1   7   6 612.417 177.801   5
   1  -7  -6 637.678 192.152   6
   1  -7  -6 504.835 182.689   8
  -1   7   6 538.458 146.998  13
  -1   7   5 20107.3 849.044   5
   1  -7  -5 20498.4 870.136   6
  -1   7   5 19366.3 653.153  13
   1  -7  -4 773.257 204.570   6
  -1   7   4 1232.85 229.513   5
  -1   7   4 996.132 140.146   4
   1  -7  -3 12409.1 673.297   6
  -1   7   3 11493.7 488.456   4
  -1   7   3 12327.7 638.944   5
   1  -7  -2 27290.1 998.043   7
   1  -7  -2 28274.6 1008.20   6
  -1   7   2 27322.9 824.551   4
  -1   7   2 27476.5 938.176   5
   1  -7  -1 17236.3 800.804   7
   1  -7  -1 17462.3 799.634   6
  -1   7   1 17733.7 705.829   4
  -1   7   1 19186.7 778.922   5
  -1   7   0 2437.53 293.861   5
  -1   7   0 2708.27 306.803   4
   1  -7   0 2495.54 330.430   6
   1  -7   0 2944.22 367.053   7
   1  -7   0 2366.73 227.495  12
  -1   7  -1 13727.5 701.093   4
  -1   7  -1 13639.3 685.535   5
   1  -7   1 14149.9 752.431   7
   1  -7   1 13274.3 713.197   6
   1  -7   1 13696.2 591.716  12
  -1   7  -2 5517.53 449.945   5
  -1   7  -2 5629.29 466.991   4
   1  -7   2 6209.51 509.408   6
   1  -7   2 5941.76 425.628  12
  -1   7  -3 18067.6 843.654   5
  -1   7  -3 19682.0 926.771   4
   1  -7   3 19819.2 844.277  12
  -1   7  -4 2203.40 330.157   3
  -1   7  -4 2302.53 345.330   4
   1  -7   4 2561.41 328.312  12
  -1   7  -5 754.610 198.216   3
  -1   7  -5 361.414 185.728   4
  -1   7  -5 495.202 92.5641  18
  -1   7  -5 599.644 111.138  30
  -1   7  -5 541.560 102.005  29
  -1   7  -5 735.031 112.967  21
   1  -7   5 920.015 242.273  12
  -1   7  -6 113.729 145.634   3
  -1   7  -6 148.195 188.224   4
  -1   7  -6-58.6788 85.8325  18
  -1   7  -6 12.7453 86.2412  30
  -1   7  -6 106.984 93.9955  29
  -1   7  -6 125.980 92.7387  21
   1  -7   6 55.8165 187.948  12
  -1   7  -7 445.247 124.757  30
  -1   7  -7 205.998 98.4588  18
  -1   7  -7 244.367 94.1370  21
  -1   7  -7 238.218 102.138  29
   1  -7   7 567.530 235.031  12
  -1   7  -8 1849.82 180.182  49
  -1   7  -8 1843.41 158.846  18
  -1   7  -8 1923.14 191.576  29
  -1   7  -8 1909.48 196.287  30
  -1   7  -9 1085.19 160.606  29
  -1   7  -9 717.745 117.401  18
  -1   7  -9 976.161 152.017  30
  -1   7 -10 1067.53 149.501  29
  -1   7 -10 1013.11 147.107  30
  -1   7 -10 1216.54 125.071  18
  -1   7 -11 721.936 121.322  30
  -1   7 -11 535.683 87.8367  18
  -1   7 -12 279.259 83.1592  30
  -1   7 -13 1278.37 101.178  30
  -1   6  19 92.9010 38.8662  32
   1  -6 -18 5.04117 48.6977  30
  -1   6  18-111.328 65.5305  32
  -1   6  18-23.2379 52.5168  34
   1  -6 -18-67.2817 63.9394  17
  -1   6  18 107.067 52.7389  48
  -1   6  17 208.434 88.2720  32
  -1   6  17 138.404 84.9323  34
   1  -6 -17 136.448 86.6704  17
   1  -6 -17 74.8463 57.6927  51
  -1   6  17 81.2162 72.3350  48
  -1   6  16 43.0172 100.112  32
  -1   6  16 69.2694 90.1980  34
   1  -6 -16 118.913 107.328  17
   1  -6 -16 138.448 86.3596  51
  -1   6  16 135.275 89.7867  48
  -1   6  15 5923.49 297.693  32
  -1   6  15 5550.60 295.706  34
   1  -6 -15 5367.90 266.350  51
  -1   6  15 6276.71 309.875  47
  -1   6  15 4943.91 277.511  48
   1  -6 -15 6177.54 292.162  17
  -1   6  14 2973.24 225.815  32
  -1   6  14 2714.24 224.333  41
  -1   6  14 2857.52 231.588  47
  -1   6  14 2342.18 199.763  48
   1  -6 -14 2579.89 205.940  51
  -1   6  14 2632.88 188.602  19
   1  -6 -14 2775.03 212.330  17
  -1   6  13 13286.9 461.482  47
   1  -6 -13 13123.6 447.709  51
  -1   6  13 14055.5 474.345  41
  -1   6  13 13214.2 445.553  32
   1  -6 -13 13440.7 434.996  26
   1  -6 -13 13925.6 454.197  17
  -1   6  13 13608.1 428.631  19
  -1   6  12 3609.25 241.031  47
   1  -6 -12 3187.94 227.097  51
  -1   6  12 3478.82 236.966  41
   1  -6 -12 2899.71 401.650   3
  -1   6  12 3596.67 464.158  13
   1  -6 -12 3099.73 210.409  26
  -1   6  12 3153.59 214.182  19
   1  -6 -12 3284.15 221.319  17
   1  -6 -11 6268.98 591.484   6
  -1   6  11 5951.80 295.449  41
   1  -6 -11 5739.78 299.133  51
  -1   6  11 5984.24 295.975  47
  -1   6  11 5892.24 565.896  13
   1  -6 -11 5859.90 279.459  26
   1  -6 -11 5468.30 276.815  17
  -1   6  11 5627.79 279.092  19
   1  -6 -10 5421.64 524.045   6
  -1   6  10 5058.80 258.108  47
  -1   6  10 5358.73 509.814  13
   1  -6 -10 4835.45 251.104  17
   1  -6 -10 4477.13 235.567  26
  -1   6  10 5233.21 253.198  41
   1  -6  -9-156.067 175.416   6
  -1   6   9-182.354 122.164   1
   1  -6  -9 31.4723 134.314   8
  -1   6   9-118.658 187.790  13
  -1   6   8 23613.8 784.643   1
   1  -6  -8 24757.2 1018.19   6
   1  -6  -8 21811.3 890.596   8
  -1   6   8 23791.5 928.584  13
  -1   6   7 45783.2 1047.75   1
   1  -6  -7 47555.7 1373.69   6
   1  -6  -7 45369.7 1294.33   8
  -1   6   7 46601.4 1229.84  13
   1  -6  -6 540.290 191.557   6
  -1   6   6 361.487 106.753   1
   1  -6  -6 615.061 182.795   8
  -1   6   6 321.097 138.233  13
  -1   6   5 8015.87 510.120   5
  -1   6   5 7665.25 348.932   1
   1  -6  -5 8559.52 537.855   6
  -1   6   5 8088.65 423.003  13
   1  -6  -4 386.514 210.610   6
  -1   6   4 210.953 82.7341   4
  -1   6   4 590.243 202.226   5
  -1   6   4 464.492 101.756   1
  -1   6   4 511.668 124.848  13
  -1   6   3 9353.27 396.915   4
  -1   6   3 9561.88 512.774   5
   1  -6  -3 8750.70 528.176   6
   1  -6  -3 8398.60 295.060  12
  -1   6   3 9073.40 341.365  13
   1  -6  -2 441.570 185.406   7
   1  -6  -2 275.354 70.1146  12
  -1   6   2 399.546 154.846   5
  -1   6   2 289.514 124.210   4
   1  -6  -2 464.073 198.163   6
  -1   6   1 112672. 1807.19   4
  -1   6   1 113300. 1889.69   5
   1  -6  -1 112879. 2017.75   6
   1  -6  -1 110035. 2005.99   7
   1  -6  -1 108825. 1553.37  12
  -1   6   0 10594.2 536.140   5
  -1   6   0 10869.8 536.435   4
   1  -6   0 10970.7 596.181   7
   1  -6   0 10761.2 585.036   6
   1  -6   0 10328.1 438.742  12
  -1   6  -1 16782.7 709.452   4
  -1   6  -1 17483.5 707.748   5
   1  -6   1 17376.7 748.211   6
   1  -6   1 16863.5 626.620  12
  -1   6  -2 24535.9 876.738   5
  -1   6  -2 24206.2 896.707   4
   1  -6   2 23742.4 814.297  12
   1  -6   3 338.393 144.768  12
  -1   6  -3 316.935 180.643   5
  -1   6  -3 190.469 135.989   4
  -1   6  -3 478.527 202.054   3
   1  -6   4 11832.1 669.110  12
  -1   6  -4 11058.6 674.191   4
  -1   6  -4 10545.9 639.763   3
   1  -6   5 374.077 172.940  12
  -1   6  -5 46.2372 151.317   3
  -1   6  -5 308.718 177.937   4
  -1   6  -6 11996.1 388.284  29
  -1   6  -6 12859.3 412.480  30
  -1   6  -6 11657.1 748.594   3
  -1   6  -6 12355.3 784.172   4
   1  -6   6 11884.6 772.263  12
  -1   6  -7 2570.83 181.484  18
  -1   6  -7 2202.54 170.145  15
  -1   6  -7 2329.92 193.033  29
  -1   6  -7 2491.66 200.314  30
   1  -6   7 2916.01 423.624  12
  -1   6  -7 2440.32 179.947  21
  -1   6  -7 2948.49 402.175   3
  -1   6  -7 2463.11 384.206   4
  -1   6  -8 1931.25 359.977   3
  -1   6  -8 1650.79 322.882   4
   1  -6   8 1417.73 297.577   1
  -1   6  -8 1363.91 168.899  29
  -1   6  -8 1418.32 164.987  30
  -1   6  -8 1390.16 146.136  49
  -1   6  -8 1159.10 141.263  18
   1  -6   8 1316.68 301.437  12
  -1   6  -9 2108.13 174.498  18
  -1   6  -9 2129.55 196.798  29
  -1   6  -9 2331.99 199.998  30
  -1   6 -10 1534.68 157.374  18
  -1   6 -10 1722.57 179.299  30
  -1   6 -10 1682.73 177.928  29
  -1   6 -11 1540.01 171.566  29
  -1   6 -11 1656.74 171.996  30
  -1   6 -11 1422.12 146.765  18
  -1   6 -12 77.0642 88.3438  30
  -1   6 -12 76.3459 67.5300  18
  -1   6 -13 1057.47 111.946  30
  -1   6 -13 1041.54 93.3446  18
  -1   6 -14 2130.94 118.722  30
   1  -5 -18-64.7484 52.9037  30
  -1   5  18 96.8759 58.3467  32
  -1   5  18 19.8577 49.1140  34
   1  -5 -18-33.2238 62.2942  17
  -1   5  18 8.06310 54.6010  48
  -1   5  17 331.311 101.791  32
  -1   5  17 66.0419 69.9170  34
   1  -5 -17 332.973 99.2387  17
  -1   5  17 185.474 85.6996  48
  -1   5  16 82.6793 90.5956  34
  -1   5  16 82.7987 107.774  32
   1  -5 -16 128.488 107.952  17
   1  -5 -16-32.4986 67.4928  51
  -1   5  16-18.2784 92.3048  48
  -1   5  15 1695.42 177.769  32
   1  -5 -15 1633.94 152.085  51
  -1   5  15 1805.42 187.322  47
   1  -5 -15 2006.00 189.550  17
   1  -5 -14 596.038 107.264  33
  -1   5  14 523.453 133.710  32
   1  -5 -14 484.094 128.310  17
   1  -5 -14 353.870 105.212  51
  -1   5  14 412.634 143.822  47
  -1   5  14 659.419 141.528  41
  -1   5  13 22410.6 591.735  41
   1  -5 -13 21488.3 533.669  33
  -1   5  13 22142.2 583.719  47
   1  -5 -13 21963.1 573.943  51
   1  -5 -13 22560.1 578.885  17
  -1   5  13 21683.8 530.722  19
  -1   5  12 588.958 198.624  10
  -1   5  12 670.492 192.503   1
   1  -5 -12 558.394 243.054   3
   1  -5 -12 521.567 119.286  51
  -1   5  12 619.521 118.255  47
  -1   5  12 504.208 121.435  41
  -1   5  12 245.147 149.999  13
   1  -5 -12 564.060 123.936  17
   1  -5 -12 596.630 114.967  33
   1  -5 -12 652.361 130.343  26
  -1   5  12 457.591 110.066  19
   1  -5 -11-12.3599 169.282   6
  -1   5  11-142.465 164.962  10
  -1   5  11 39.5926 124.100   1
  -1   5  11 180.677 106.192  47
   1  -5 -11 54.4908 82.4469  51
  -1   5  11 81.1833 85.4350  41
   1  -5 -11-43.4209 85.9220  17
  -1   5  11 131.704 146.402  13
   1  -5 -11 63.2152 78.9515  33
   1  -5 -11 251.146 106.154  26
  -1   5  11 70.4436 79.3035  19
  -1   5  10 1835.57 254.701   1
   1  -5 -10 1821.92 324.856   6
  -1   5  10 2230.72 340.746  13
  -1   5  10 2144.61 285.843  10
  -1   5   9 7706.96 488.744   1
  -1   5   9 8014.97 570.616  13
   1  -5  -9 8710.66 618.637   6
   1  -5  -9 7813.82 478.639   8
  -1   5   9 7434.33 477.973  10
  -1   5   8 779.144 162.013   1
   1  -5  -8 834.647 229.596   6
  -1   5   8 842.443 198.704  13
   1  -5  -8 913.252 198.561   8
  -1   5   8 804.178 163.004  10
  -1   5   7 9571.26 467.707   1
  -1   5   7 10380.8 558.664  13
   1  -5  -7 9977.52 546.495   8
   1  -5  -7 10781.8 610.376   6
  -1   5   7 10500.9 472.506  10
  -1   5   6 6664.95 372.928   1
  -1   5   6 7412.91 440.163  13
   1  -5  -6 6946.60 446.775   8
   1  -5  -6 7197.32 480.658   6
  -1   5   6 6753.46 330.841  10
  -1   5   5 7947.09 370.804   1
  -1   5   5 8231.88 431.208  13
   1  -5  -5 8428.21 505.154   6
  -1   5   5 8289.65 307.798  10
  -1   5   4 6976.43 322.130   1
  -1   5   4 7304.72 272.296   4
  -1   5   4 7926.43 449.104   5
  -1   5   4 7598.70 367.591  13
   1  -5  -4 7668.97 458.617   6
  -1   5   3 6207.61 294.099   1
  -1   5   3 6727.30 303.709   4
  -1   5   3 6550.99 399.035   5
   1  -5  -3 5783.41 250.412  12
  -1   5   3 6675.97 299.278  13
   1  -5  -3 6360.77 417.292   6
  -1   5   2 1564.78 218.825   5
   1  -5  -2 1541.20 244.509   6
  -1   5   2 1548.78 169.738   4
  -1   5   2 1592.39 127.277  13
   1  -5  -2 1166.46 128.535  12
   1  -5  -2 1616.71 242.695   7
  -1   5   1 1829.75 200.690   4
   1  -5  -1 1872.76 256.992   6
  -1   5   1 1657.28 220.875   5
   1  -5  -1 1790.98 164.725  12
   1  -5  -1 1730.87 238.785   7
  -1   5   0 7750.36 413.959   4
  -1   5   0 8141.40 429.052   5
   1  -5   0 7865.67 353.483  12
   1  -5   0 8127.73 454.284   7
   1  -5   0 7689.26 455.350   6
  -1   5  -1 9320.07 486.772   4
  -1   5  -1 9002.11 464.577   5
   1  -5   1 9192.98 427.210  12
   1  -5   1 8099.49 224.894  10
  -1   5  -2 4086.46 355.547   4
  -1   5  -2 3929.66 328.493   5
  -1   5  -2 3417.20 312.516   3
   1  -5   2 3901.53 209.293  10
   1  -5   2 4020.15 309.560  12
  -1   5  -3 12609.6 599.505   3
  -1   5  -3 12167.6 594.710   5
  -1   5  -3 13331.3 644.704   4
   1  -5   3 13238.8 450.169  14
   1  -5   3 12831.1 597.298  12
   1  -5   3 12742.0 457.585  10
  -1   5  -4 2032.26 282.040   3
  -1   5  -4 1816.27 268.949   4
   1  -5   4 1763.65 187.433  14
   1  -5   4 1698.93 198.917  10
   1  -5   4 2389.93 299.427  12
  -1   5  -5 9453.03 586.364   3
  -1   5  -5 8853.17 586.732   4
   1  -5   5 8648.83 476.065  10
   1  -5   5 9174.41 597.166  12
  -1   5  -6 1432.77 258.265   3
  -1   5  -6 1191.29 252.666   4
   1  -5   6 1225.68 217.185  10
   1  -5   6 1290.40 280.304  12
  -1   5  -7 2654.10 372.841   4
  -1   5  -7 1983.72 315.279   3
   1  -5   7 2545.49 329.519  10
   1  -5   7 2750.81 402.506  12
  -1   5  -7 2416.61 178.966  29
  -1   5  -7 2492.31 178.115  30
  -1   5  -8 1755.08 166.291  29
  -1   5  -8 1592.68 157.171  30
  -1   5  -8 1437.25 157.843  51
   1  -5   8 1848.87 363.900  12
  -1   5  -8 1356.24 279.366   4
  -1   5  -8 1268.83 277.840   3
   1  -5   9 1193.91 268.684   1
  -1   5  -9 840.413 220.913   3
  -1   5  -9 1127.58 270.508   4
  -1   5  -9 1513.19 167.495  30
  -1   5  -9 1361.78 156.937  51
  -1   5  -9 1259.37 154.479  29
   1  -5   9 1580.13 360.850  12
  -1   5 -10 4338.16 242.014  18
  -1   5 -10 4458.20 268.429  30
  -1   5 -10 4250.08 264.213  29
  -1   5 -11 1307.67 161.265  29
  -1   5 -11 1280.74 157.275  18
  -1   5 -11 1517.83 174.028  30
  -1   5 -12 2317.35 172.639  18
  -1   5 -12 2263.84 182.918  29
  -1   5 -12 2590.28 198.060  30
  -1   5 -13 104.822 75.4506  18
  -1   5 -13 107.562 96.2405  30
  -1   5 -14 992.517 91.3489  18
  -1   5 -14 1117.34 113.915  30
  -1   5 -15-26.1581 40.4665  30
  -1   4  18 1976.27 130.578  48
   1  -4 -18 2576.28 137.731  17
  -1   4  18 2029.15 107.641  35
  -1   4  18 2509.60 138.697  32
   1  -4 -18 2017.88 126.267  30
  -1   4  17 203.841 96.0616  48
   1  -4 -17 144.421 85.9125  17
   1  -4 -17 34.9549 74.9565  30
  -1   4  17-33.1413 67.5006  34
  -1   4  17 131.082 89.1463  32
  -1   4  16 1295.88 150.382  47
   1  -4 -16 1156.78 114.341  51
  -1   4  16 1013.74 143.313  48
   1  -4 -16 1262.92 146.135  17
  -1   4  16 1073.01 130.583  34
  -1   4  16 1125.50 146.454  32
   1  -4 -15 3051.70 195.080  51
  -1   4  15 3588.62 236.747  47
  -1   4  15 3303.08 239.457  32
  -1   4  14 5852.61 301.488  41
   1  -4 -14 6427.31 297.866  33
  -1   4  14 6442.38 315.939  47
   1  -4 -14 5803.83 277.231  51
   1  -4 -14 5957.79 304.649  17
  -1   4  13 372.859 120.502  41
   1  -4 -13 266.859 110.991  17
  -1   4  13 216.789 181.522  13
   1  -4 -13 347.468 105.354  33
  -1   4  13 365.166 120.966  47
   1  -4 -13 270.805 102.767  51
  -1   4  13 241.261 169.050  10
  -1   4  12 118.667 147.883  10
  -1   4  12 223.054 189.618   1
   1  -4 -12 468.120 197.402   3
  -1   4  12 203.998 105.896  47
   1  -4 -12 329.187 103.558  51
  -1   4  12 386.433 113.441  41
  -1   4  12 391.370 214.348  13
   1  -4 -12 299.265 110.136  17
   1  -4 -12 383.569 108.766  33
   1  -4 -12 362.239 108.222  26
  -1   4  12 18.3976 81.6225  19
  -1   4  11 1519.93 278.952  10
  -1   4  11 2225.32 320.037   1
   1  -4 -11 1698.30 308.848   3
  -1   4  11 1954.91 173.728  47
   1  -4 -11 1825.55 163.498  51
  -1   4  11 1909.05 177.167  41
  -1   4  11 2043.37 369.033  13
   1  -4 -11 1713.32 152.645  33
   1  -4 -11 1852.19 163.818  26
   1  -4 -11 1836.90 160.519  17
  -1   4  10 1374.72 248.242   1
  -1   4  10 875.942 234.593  13
  -1   4  10 983.711 237.622  10
   1  -4 -10 1187.51 272.745   6
  -1   4   9 2976.81 320.968   1
  -1   4   9 3423.70 394.611  13
   1  -4  -9 3067.38 368.784   6
  -1   4   9 3062.40 326.372  10
   1  -4  -8 2476.40 322.985   6
  -1   4   8 2460.25 277.108   1
  -1   4   8 2540.15 321.509  13
   1  -4  -8 2274.52 239.278   8
  -1   4   8 2184.82 261.146  10
  -1   4   7 15458.8 611.491   1
  -1   4   7 15744.1 683.821  13
   1  -4  -7 16438.2 728.624   6
  -1   4   7 15666.0 612.373  10
   1  -4  -7 15498.5 613.175   8
   1  -4  -6 3.92872 153.836   6
  -1   4   6 86.0973 121.713   1
  -1   4   6 19.0235 137.954  13
   1  -4  -6 169.361 120.978   8
  -1   4   6-57.9094 102.273  10
  -1   4   5 10713.3 433.026   1
  -1   4   5 10711.5 483.243  13
   1  -4  -5 11111.8 539.473   6
  -1   4   5 10493.4 396.469  10
  -1   4   4 4994.02 277.608   1
  -1   4   4 5021.32 185.727   4
  -1   4   4 5011.28 300.242  13
  -1   4   4 5065.57 225.875  10
   1  -4  -4 5163.99 361.528   6
  -1   4   3 5685.65 238.894   4
  -1   4   3 5505.34 347.974   5
  -1   4   3 5736.02 271.800   1
  -1   4   3 5484.52 278.117  13
   1  -4  -3 5436.80 237.053  12
  -1   4   3 5173.59 173.010  10
   1  -4  -3 5679.66 365.157   6
  -1   4   2 1736.13 211.756   5
  -1   4   2 1671.74 158.090   4
  -1   4   2 1634.60 150.949   1
   1  -4  -2 1358.08 206.611   6
   1  -4  -2 1666.01 137.374  12
  -1   4   2 1603.60 141.438  13
   1  -4  -2 1748.71 216.763   7
  -1   4   1 11836.9 461.573   5
  -1   4   1 12870.4 437.050   4
   1  -4  -1 13058.1 389.438  12
  -1   4   1 11300.1 263.783  13
   1  -4  -1 12952.2 511.005   7
   1  -4  -1 12193.2 530.233   6
   1  -4   0 50894.1 916.316  12
  -1   4   0 51872.5 999.931   5
  -1   4   0 50907.3 1001.28   4
  -1   4  -1 1784.97 217.382   5
  -1   4  -1 1992.01 210.760   3
  -1   4  -1 1814.24 224.176   4
   1  -4   1 1867.47 190.012  12
   1  -4   1 1905.85 116.452  10
  -1   4  -2 29854.4 794.465   5
  -1   4  -2 29709.7 837.459   4
  -1   4  -2 29880.3 792.174   3
   1  -4   2 28181.3 596.050  10
   1  -4   2 31157.5 811.125  12
  -1   4  -3 55090.3 1183.77   5
  -1   4  -3 58529.3 1274.79   4
  -1   4  -3 57622.7 1196.97   3
   1  -4   3 55611.3 926.937  14
   1  -4   3 57325.2 1240.60  12
   1  -4   3 53829.1 1005.69  10
  -1   4  -4 5011.64 395.994   4
  -1   4  -4 4995.72 367.260   3
   1  -4   4 4766.07 270.364  14
   1  -4   4 5175.16 396.500  12
   1  -4   4 4658.05 312.748  10
  -1   4  -5 3600.10 364.332   4
  -1   4  -5 4246.08 379.183   3
   1  -4   5 3664.79 259.381  14
   1  -4   5 4042.87 318.566  10
   1  -4   5 4273.98 394.522  12
   1  -4   6 1141.95 231.030  12
   1  -4   6 1309.56 222.286  10
  -1   4  -6 1410.14 251.876   3
  -1   4  -6 1381.85 258.495   4
   1  -4   7 4541.88 467.259  12
   1  -4   7 3747.68 378.665  10
  -1   4  -7 4158.84 414.219   3
  -1   4  -7 3965.55 421.199   4
   1  -4   8 3554.20 468.382  12
   1  -4   8 3334.85 371.296  10
  -1   4  -8 3414.31 210.178  30
  -1   4  -8 3307.50 206.701  29
  -1   4  -8 3058.17 383.534   3
  -1   4  -8 3195.43 395.083   4
  -1   4  -9 1387.12 292.078   3
  -1   4  -9 1430.33 300.266   4
  -1   4  -9 1874.19 174.920  30
  -1   4  -9 1708.88 168.160  29
  -1   4  -9 1463.19 148.173  51
   1  -4   9 2291.80 386.291  12
   1  -4   9 1481.09 280.999  10
  -1   4  -9 1870.71 161.973  17
  -1   4 -10 3803.09 247.249  30
  -1   4 -10 3726.37 240.858  29
  -1   4 -10 3767.78 223.114  51
   1  -4  10 3153.78 406.830  10
   1  -4  10 4751.90 576.484  12
  -1   4 -10 2375.32 374.928   3
  -1   4 -10 3544.44 453.806   4
  -1   4 -11 4842.44 252.256  51
  -1   4 -11 5554.06 293.199  30
  -1   4 -11 5248.87 275.567  29
  -1   4 -12 7537.22 334.216  30
  -1   4 -12 7153.46 316.659  29
  -1   4 -13 9234.18 323.671  18
  -1   4 -13 9097.90 348.645  30
  -1   4 -14 36.9664 70.3622  18
  -1   4 -14-22.2597 84.4467  30
  -1   4 -15 5809.95 188.911  18
   1  -4  15 5576.36 189.361  35
  -1   4 -15 5978.93 209.806  30
  -1   3  18-14.6712 55.9523  48
   1  -3 -18-43.0727 53.9090  17
  -1   3  18 41.6126 52.7784  32
   1  -3 -18 5.20652 51.3664  30
  -1   3  18-25.7993 45.6185  35
  -1   3  17 579.643 104.838  48
   1  -3 -17 647.577 99.6366  17
   1  -3 -17 595.187 106.661  30
  -1   3  17 689.076 104.141  32
  -1   3  16 128.830 88.7100  47
   1  -3 -16 125.386 98.2101  17
  -1   3  16 22.3800 71.0853  34
  -1   3  16 116.171 90.8705  32
  -1   3  15 6315.97 289.378  41
  -1   3  15 6591.25 298.206  47
   1  -3 -15 6005.40 255.436  51
   1  -3 -15 6991.27 308.892  17
  -1   3  15 6593.82 317.292  32
  -1   3  14 697.785 128.404  41
  -1   3  14 672.302 135.282  47
   1  -3 -14 829.878 122.050  51
   1  -3 -14 616.035 133.366  17
   1  -3 -13 22748.6 560.242  51
  -1   3  13 24031.7 601.812  47
  -1   3  13 23496.8 593.454  41
  -1   3  13 23754.3 1198.19  13
   1  -3 -13 24444.5 594.647  33
  -1   3  13 22165.1 1135.06  10
   1  -3 -13 24605.4 602.665  17
   1  -3 -12 2063.76 367.831   3
  -1   3  12 2010.16 341.196   1
  -1   3  12 2373.92 189.132  47
   1  -3 -12 2424.14 185.085  51
  -1   3  12 2458.28 192.827  41
  -1   3  12 2338.63 369.091  13
   1  -3 -12 2363.83 185.164  33
   1  -3 -12 2542.11 196.928  17
  -1   3  12 2243.58 379.941  10
  -1   3  11 5598.87 522.444  10
   1  -3 -11 5904.24 559.683   3
  -1   3  11 5834.90 532.074   1
   1  -3 -11 6006.05 273.088  51
  -1   3  11 6054.96 279.635  47
  -1   3  11 6238.08 284.793  41
  -1   3  11 6405.74 580.721  13
   1  -3 -11 6165.54 277.465  33
   1  -3 -11 6014.42 268.826  26
   1  -3 -11 6461.35 285.991  17
  -1   3  10 2774.40 352.980   1
   1  -3 -10 2755.46 365.719   3
  -1   3  10 2530.51 340.368  10
  -1   3  10 3031.75 389.748  13
  -1   3   9 462.312 184.047   1
   1  -3  -9 428.093 174.470   6
  -1   3   9 222.005 139.656  10
  -1   3   9 665.917 203.088  13
  -1   3   8 22721.0 828.528   1
  -1   3   8 22301.1 844.323  10
   1  -3  -8 23461.7 897.773   6
   1  -3  -8 22605.1 658.710   8
  -1   3   8 22327.9 899.415  13
   1  -3  -7 2148.39 268.662   6
  -1   3   7 2028.40 246.953   1
  -1   3   7 1970.09 248.934  10
   1  -3  -7 1880.11 194.172   8
  -1   3   7 2002.98 282.222  13
  -1   3   6 274.213 135.029   1
   1  -3  -6 166.258 150.873   6
   1  -3  -6 296.032 109.922   8
  -1   3   6 460.292 140.992  10
  -1   3   6 438.978 178.773  13
  -1   3   5 14273.6 505.388   1
   1  -3  -5 14764.3 586.330   6
   1  -3  -5 13647.6 499.061   8
  -1   3   5 14104.3 490.401  10
  -1   3   5 14763.1 559.501  13
  -1   3   4 22409.3 369.329   4
  -1   3   4 22870.3 588.326   1
   1  -3  -4 23462.1 696.580   6
  -1   3   4 22398.5 542.934  10
  -1   3   4 23591.2 641.508  13
   1  -3  -3 53.2070 118.281   6
  -1   3   3 108.477 61.4466   4
  -1   3   3 65.2145 97.4878   1
  -1   3   3 71.3563 100.806  13
  -1   3   2 114736. 1446.98   1
  -1   3   2 117048. 1574.58   5
  -1   3   2 117673. 1392.83   4
  -1   3   2 119351. 1420.36  13
   1  -3  -2 118003. 1393.81  12
  -1   3   1 30848.5 624.029   4
  -1   3   1 31484.1 666.012   5
  -1   3   1 29925.9 597.625   1
  -1   3   1 29541.7 484.438  13
   1  -3  -1 31040.3 578.855  12
  -1   3   0 37639.3 732.231   5
  -1   3   0 37228.9 744.108   4
   1  -3   0 37553.6 696.117  12
  -1   3  -1 58495.8 1033.13   4
  -1   3  -1 56651.7 963.035   3
  -1   3  -1 56768.5 970.526   5
   1  -3   1 56025.2 758.570  10
   1  -3   1 58965.6 995.548  12
   1  -3   2 58159.3 906.305  10
   1  -3   2 61241.6 1117.71  12
  -1   3  -2 60802.4 1137.20   4
  -1   3  -2 60998.7 1057.60   3
  -1   3  -2 60509.8 1065.92   5
  -1   3  -3 801.888 166.569   5
  -1   3  -3 928.339 185.489   4
  -1   3  -3 889.276 156.871   3
   1  -3   3 698.521 158.736  12
   1  -3   3 662.573 121.846  10
   1  -3   3 735.217 98.0713  14
  -1   3  -4 91888.6 1547.95   3
  -1   3  -4 91191.7 1612.03   4
   1  -3   4 89030.3 1139.39  11
   1  -3   4 87081.2 1432.48  10
   1  -3   4 89112.3 1261.02  14
  -1   3  -5 10006.1 514.949   3
  -1   3  -5 9716.37 523.074   4
   1  -3   5 11017.2 583.985  12
   1  -3   5 9843.01 483.998  10
   1  -3   5 9995.09 400.183  14
   1  -3   5 8979.33 325.449  13
   1  -3   6 10963.4 557.994  10
   1  -3   6 12088.6 664.734  12
  -1   3  -6 11372.2 589.658   3
  -1   3  -6 10860.6 577.137   4
   1  -3   7 54.9577 168.553  12
   1  -3   7-134.450 116.738  10
  -1   3  -7-89.4165 138.603   3
  -1   3  -7 80.1980 152.131   4
   1  -3   8 692.512 236.984  12
   1  -3   8 266.780 162.398  10
  -1   3  -8 479.798 183.894   3
  -1   3  -8 279.181 150.926   4
  -1   3  -9 411.060 183.026   4
  -1   3  -9 48.4141 167.483   3
  -1   3  -9 188.061 77.4418  17
  -1   3  -9 84.6391 73.1149  30
  -1   3  -9 47.4222 69.5623  29
   1  -3   9 177.922 211.402  12
   1  -3   9-112.143 154.387  10
   1  -3  10-118.342 192.539  10
   1  -3  10-96.6893 219.069  12
   1  -3  10 113.093 167.830   1
  -1   3 -10-392.720 168.163   4
  -1   3 -10 92.4355 177.004   3
  -1   3 -10 149.076 98.5609  30
  -1   3 -10 11.7485 87.7979  51
  -1   3 -10 128.249 92.9950  29
  -1   3 -10 98.0281 100.222  17
   1  -3  11 47.3933 152.740  10
   1  -3  11 142.879 214.103  12
  -1   3 -11-2.29681 84.4428  51
  -1   3 -11 135.693 92.3752  29
  -1   3 -11 56.5432 96.3680  17
  -1   3 -11 153.065 126.803  30
  -1   3 -12 6721.74 297.678  51
  -1   3 -12 7250.38 328.245  30
  -1   3 -12 6836.11 301.986  29
  -1   3 -13 8043.14 306.557  51
  -1   3 -13 8545.58 345.349  30
  -1   3 -13 8453.28 322.594  29
  -1   3 -14 705.105 117.256  30
  -1   3 -15 3.25383 64.2581  18
  -1   3 -15-160.720 77.7811  30
  -1   3 -16 84.0032 51.2804  18
  -1   3 -16 137.327 51.4276  30
   1  -3  16 147.985 51.5770  35
   1  -2 -18 1229.92 85.7848  17
   1  -2 -18 1064.11 86.5919  30
  -1   2  18 1069.53 79.9834  32
  -1   2  17 883.318 118.124  48
   1  -2 -17 1199.41 115.246  17
   1  -2 -17 875.487 109.301  30
  -1   2  17 872.358 104.972  32
  -1   2  16 5391.22 237.765  47
   1  -2 -16 5783.59 251.997  17
   1  -2 -16 5194.40 260.608  30
  -1   2  16 5635.07 262.652  32
  -1   2  15 1733.36 170.520  47
   1  -2 -15 2049.09 174.880  17
  -1   2  15 1861.19 181.147  32
  -1   2  14 162.487 98.7465  41
  -1   2  14 36.6012 96.1931  47
   1  -2 -14 20.8498 99.4046  17
  -1   2  13 1156.39 147.347  41
   1  -2 -13 1205.27 151.995  33
  -1   2  13 873.204 146.147  47
   1  -2 -13 1023.70 136.250  17
   1  -2 -12-38.0017 83.3675  51
  -1   2  12 192.483 96.6414  47
  -1   2  12 55.5434 104.060  41
  -1   2  12-37.7054 172.254  13
   1  -2 -12 48.2944 90.9866  17
   1  -2 -12-0.27156 95.4616  33
  -1   2  12-278.761 184.794  10
  -1   2  12-139.247 179.459   1
   1  -2 -12 92.3948 192.674   3
   1  -2 -11 7564.66 312.003  17
  -1   2  11 7009.03 299.701  41
   1  -2 -11 7413.77 309.483  33
  -1   2  11 7396.62 609.215   1
   1  -2 -11 7724.39 629.703   3
  -1   2  11 7749.13 634.337  13
  -1   2  11 7196.93 608.041  10
   1  -2 -10 15093.0 812.263   3
  -1   2  10 15707.1 822.461   1
  -1   2  10 16291.7 862.729  13
  -1   2  10 15539.6 841.310  10
   1  -2  -9 1426.07 245.675   3
  -1   2   9 1523.97 252.860   1
  -1   2   9 2019.60 307.604  13
  -1   2   9 1472.07 264.469  10
  -1   2   8 60.4910 134.684   1
   1  -2  -8-43.5065 156.053   3
  -1   2   8 178.242 164.583  13
  -1   2   8 12.2192 124.323  10
   1  -2  -8 22.6751 148.687   6
   1  -2  -7 2282.59 271.476   6
  -1   2   7 2260.92 263.661   1
  -1   2   7 2023.74 271.122  13
   1  -2  -7 1922.48 160.276   8
  -1   2   7 1583.95 239.202  10
  -1   2   6 2396.55 257.669   1
  -1   2   6 2177.05 271.395  13
   1  -2  -6 2618.27 271.652   6
   1  -2  -6 2480.55 189.994   8
  -1   2   6 2471.30 265.818  10
  -1   2   5 1672.04 200.872   1
   1  -2  -5 1930.98 232.376   6
  -1   2   5 1556.50 209.851  13
   1  -2  -5 1573.67 156.425   8
  -1   2   4 10374.0 398.740   1
  -1   2   4 10351.6 424.167  13
   1  -2  -4 10747.3 440.014   6
  -1   2   3 5210.87 259.298   1
  -1   2   3 5049.71 267.883  13
   1  -2  -3 5333.49 305.516   6
   1  -2  -2 26910.2 516.031  12
  -1   2   2 26905.0 536.844  13
  -1   2   2 26250.9 538.288   1
  -1   2   1 6652.36 208.975  13
   1  -2  -1 6723.83 231.054  12
  -1   2   1 6249.02 239.941   1
  -1   2   1 6621.71 253.674   5
  -1   2   0 208959. 2198.37   4
  -1   2   0 211016. 2145.17   5
  -1   2   0 211153. 1888.87  13
   1  -2   0 209890. 2161.90  12
  -1   2  -1 999999. 8856.80   4
  -1   2  -1 997609. 8691.34   3
  -1   2  -1 998927. 8712.43   5
   1  -2   1 992874. 8806.88  12
   1  -2   1 969086. 8533.52  10
  -1   2  -2 57901.6 920.774   3
  -1   2  -2 57930.9 929.182   5
  -1   2  -2 59092.6 1008.64   4
   1  -2   2 57872.3 595.676   2
   1  -2   2 59364.7 722.366  14
   1  -2   2 57174.6 865.799  10
   1  -2   2 58753.7 1011.71  12
  -1   2  -3 885.434 142.659   5
  -1   2  -3 887.892 140.173   3
  -1   2  -3 907.632 167.661   4
   1  -2   3 952.881 95.8405  14
   1  -2   3 756.711 84.6901  13
   1  -2   3 841.662 139.236  10
   1  -2   3 1126.76 191.646  12
  -1   2  -4 43690.2 917.806   3
  -1   2  -4 43605.7 966.274   4
   1  -2   4 42452.6 752.600  14
   1  -2   4 40936.5 715.196  13
   1  -2   4 43313.4 619.855  11
   1  -2   4 42648.5 909.298  10
  -1   2  -5 27043.5 781.487   4
  -1   2  -5 25522.3 753.090   3
   1  -2   5 24699.4 600.939  13
   1  -2   5 25123.7 753.414  10
  -1   2  -6 17355.4 676.105   3
  -1   2  -6 17155.4 671.222   4
   1  -2   6 16397.7 539.405  13
   1  -2   6 17125.2 684.882  10
  -1   2  -7 9394.58 536.577   3
  -1   2  -7 9620.96 529.089   4
   1  -2   7 9368.42 447.021  13
   1  -2   7 10017.7 570.889  10
  -1   2  -8 37.0407 140.228   3
  -1   2  -8 190.164 149.988   4
   1  -2   8 58.5026 102.328  13
   1  -2   8-169.266 176.886  12
   1  -2   8-91.4301 149.695  10
   1  -2   9 126.478 153.377  12
   1  -2   9 303.292 178.801  10
  -1   2  -9 216.696 154.369   3
  -1   2  -9 630.562 186.256   4
  -1   2 -10 8702.78 660.796   3
  -1   2 -10 9053.18 338.350  51
  -1   2 -10 10442.2 369.121  30
  -1   2 -10 10079.0 346.365  29
  -1   2 -10 9239.18 346.861  17
   1  -2  10 10680.6 785.908  12
   1  -2  10 10168.1 723.799  10
   1  -2  11-129.900 197.785  12
   1  -2  11-100.413 137.298  10
  -1   2 -11-8.78919 158.939   3
   1  -2  11-96.3844 202.392   1
  -1   2 -11 10.6818 85.5474  51
  -1   2 -11 250.274 95.9149  29
  -1   2 -11-40.2610 107.672  17
  -1   2 -11 82.6982 94.7425  30
  -1   2 -12 1151.96 145.976  51
  -1   2 -12 1192.98 144.179  29
  -1   2 -12 1241.38 161.423  17
  -1   2 -12 1091.45 153.149  30
  -1   2 -13 398.249 93.6772  51
  -1   2 -13 473.706 104.926  29
  -1   2 -13 458.460 124.328  17
  -1   2 -13 471.172 110.459  30
   1  -2  14 428.923 93.8389  48
  -1   2 -14 323.728 88.7764  51
  -1   2 -14 391.885 108.472  30
   1  -2  15 90.9963 67.5234  48
  -1   2 -15-108.135 86.1042  30
  -1   2 -16-80.5399 63.9207  18
  -1   2 -16 0.67553 58.6110  30
   1  -2  17 47.6510 45.4551  35
  -1   1  18 129.935 48.1138  48
  -1   1  18-24.2093 41.0358  35
   1  -1 -17 2686.67 143.376  17
   1  -1 -17 2433.30 153.704  30
  -1   1  17 2264.97 130.984  32
   1  -1 -16 1027.55 122.673  17
   1  -1 -16 1093.82 131.165  30
  -1   1  16 1137.42 123.552  32
  -1   1  15 1509.48 143.607  47
   1  -1 -15 1908.56 166.600  17
   1  -1 -15 1755.22 177.202  30
  -1   1  15 1829.29 161.216  32
  -1   1  14 6207.55 273.548  41
  -1   1  14 6355.95 287.141  47
  -1   1  13 38.5034 88.5361  41
   1  -1 -13-211.039 124.696  33
  -1   1  13-105.567 106.096  47
   1  -1 -13-31.4757 103.475  17
  -1   1  12 609.145 237.730   1
   1  -1 -12 734.774 240.755   3
  -1   1  12 899.518 142.122  47
  -1   1  12 900.936 131.014  41
  -1   1  12 766.617 275.275  13
   1  -1 -12 797.548 138.543  33
  -1   1  12 800.190 256.173  10
   1  -1 -12 845.067 133.079  17
   1  -1 -11 10765.7 368.906  17
  -1   1  11 10046.0 346.564  41
   1  -1 -11 10676.8 380.237  33
   1  -1 -11 10211.1 742.884   3
  -1   1  11 10760.4 752.088   1
  -1   1  11 10734.6 747.758  13
  -1   1  11 11024.1 773.453  10
  -1   1  10 12245.3 751.826   1
   1  -1 -10 11986.8 749.489   3
  -1   1  10 12906.4 767.650  13
  -1   1  10 14226.4 823.408  10
  -1   1   9 572.234 201.795   1
   1  -1  -9 563.812 213.864   3
  -1   1   9 450.567 195.851  13
  -1   1   9 642.841 199.833  10
   1  -1  -8 23234.5 868.190   3
  -1   1   8 23807.7 910.730   1
  -1   1   8 24172.7 915.663  13
  -1   1   8 22506.3 910.637  10
   1  -1  -7 94343.7 1731.96   3
  -1   1   7 91667.4 1760.62   1
  -1   1   7 92278.7 1764.84  13
  -1   1   7 95010.9 1798.35  10
   1  -1  -7 94021.8 1722.65   6
   1  -1  -6-12.4747 130.603   3
  -1   1   6 56.0839 156.855   1
   1  -1  -6 8.65811 128.372   6
  -1   1   6 13.4176 139.486  13
   1  -1  -6 81.4702 48.0885   8
  -1   1   5 28977.7 780.608   1
  -1   1   5 29706.1 792.242  13
   1  -1  -5 27542.4 522.243   8
   1  -1  -5 28849.5 753.459   6
  -1   1   4 2617.84 232.304   1
  -1   1   4 2572.46 228.885  13
   1  -1  -4 2696.91 222.946   6
   1  -1  -4 2265.56 148.228   8
  -1   1   3 80932.7 1177.50   1
   1  -1  -3 82435.3 1185.34   6
  -1   1   2 4090.41 208.592   1
  -1   1   2 3969.38 202.246  13
   1  -1  -2 3996.42 216.483   6
  -1   1   2 4366.17 187.728   9
   1  -1  -1 253.921 101.088   6
  -1   1   1 163.960 82.2842   1
   1  -1  -1 253.356 93.1783   7
   1  -1  -1 272.012 80.8409  12
  -1   1   0 4621.57 189.315   1
  -1   1   0 4616.47 154.489   5
   1  -1   0 4421.05 142.181  10
  -1   1  -1 57341.9 723.029   5
  -1   1  -1 57947.5 832.884   4
  -1   1  -1 57332.1 703.086   3
  -1   1  -1 59727.7 813.821   9
   1  -1   1 57675.3 733.471  10
   1  -1   2 218.652 43.7423   2
  -1   1  -2 185.597 78.6699   3
  -1   1  -2 205.331 105.392   4
  -1   1  -2 177.538 75.3865   5
   1  -1   2 179.299 61.4887  13
   1  -1   2 241.788 43.4962  14
   1  -1   2 119.319 77.2316  10
  -1   1  -2 241.352 69.9294   9
  -1   1  -3 157.725 118.084   4
  -1   1  -3 17.5567 84.8479   3
   1  -1   3 16.8419 77.0488  13
   1  -1   3-46.2794 103.564  10
   1  -1   3-11.9841 25.6638  11
  -1   1  -4 13580.4 448.663   3
  -1   1  -4 13388.4 467.258   4
   1  -1   4 13567.0 398.673  13
   1  -1   4 14138.6 484.100  10
  -1   1  -5 35501.5 818.637   3
  -1   1  -5 33959.3 821.063   4
   1  -1   5 33093.1 733.273  13
   1  -1   5 34854.8 868.853  10
  -1   1  -6 3655.00 287.061   4
  -1   1  -6 3649.55 303.529   3
   1  -1   6 3202.01 253.240  13
   1  -1   6 3549.18 310.890  10
  -1   1  -7 69.4455 135.547   3
  -1   1  -7-2.69623 105.195   4
   1  -1   7-91.2178 115.179  13
   1  -1   7 162.725 136.015  10
  -1   1  -8 11068.4 547.111   4
  -1   1  -8 10940.1 600.245   3
   1  -1   8 10763.7 544.585  13
   1  -1   8 11241.9 636.296  10
  -1   1  -9 5619.95 474.567   3
  -1   1  -9 5069.87 396.239   4
   1  -1   9 5394.94 412.319  13
   1  -1   9 6163.62 547.218  12
   1  -1   9 5211.97 489.817  10
  -1   1 -10 928.032 254.205   3
   1  -1  10 563.621 219.604  12
   1  -1  10 691.253 230.427  10
   1  -1  10 975.919 227.172  13
   1  -1  11 3399.83 449.583   1
  -1   1 -11 2825.49 393.961   3
  -1   1 -11 2605.18 189.406  30
  -1   1 -11 2807.24 188.514  29
  -1   1 -11 2352.84 181.954  51
   1  -1  11 3049.53 443.529  12
   1  -1  11 2393.92 374.840  10
  -1   1 -11 2628.93 200.859  17
  -1   1 -12 9635.02 760.855   3
  -1   1 -12 10180.2 375.584  51
   1  -1  12 10537.4 798.421  10
   1  -1  12 10459.9 809.159  12
  -1   1 -12 10497.0 391.782  30
  -1   1 -12 10120.7 351.821  29
  -1   1 -12 10435.6 387.725  17
  -1   1 -13 3726.05 240.470  30
  -1   1 -13 3601.53 211.814  29
  -1   1 -13 4260.65 258.170  17
  -1   1 -13 3728.73 227.188  51
  -1   1 -14 923.128 134.234  30
  -1   1 -14 1025.70 156.541  17
  -1   1 -14 912.050 123.875  51
  -1   1 -15 3087.75 199.306  30
  -1   1 -15 3102.81 211.966  17
   1  -1  15 2408.81 171.515  48
  -1   1 -15 2674.29 169.738  51
  -1   1 -16 3306.22 180.634  30
   1  -1  16 2783.31 160.577  48
  -1   1 -17 63.1441 50.2173  30
   1  -1  17-92.1377 66.4657  35
  -1   1 -17 17.3106 56.8215  18
   1   0 -17 111.923 59.0162  30
  -1   0  17 85.8745 58.1071  48
  -1   0  16 482.535 83.2081  32
   1   0 -16 544.535 105.731  30
   1   0 -16 470.147 91.8609  17
  -1   0  15 63.9814 81.1585  32
   1   0 -15 8.10502 98.3429  30
   1   0 -15 71.0171 97.0380  17
   1   0 -14 1008.72 157.441  30
  -1   0  14 714.440 123.314  47
   1   0 -14 1071.68 152.119  17
  -1   0  13 2107.39 183.273  47
   1   0 -13 2519.10 198.656  17
  -1   0  12 375.919 104.103  47
  -1   0  12 568.045 228.701  13
   1   0 -12 670.386 140.181  33
  -1   0  12 542.893 229.500  10
   1   0 -12 601.652 122.958  17
   1   0 -11 3378.00 212.993  17
  -1   0  11 2833.07 188.430  41
   1   0 -11 3179.50 214.563  33
  -1   0  11 3104.05 430.509   1
   1   0 -11 2629.19 384.530   3
  -1   0  11 3387.86 447.015  10
  -1   0  11 2993.90 428.816  13
   1   0 -10 1385.79 150.470  33
  -1   0  10 1184.65 273.317  10
  -1   0  10 957.856 261.807   1
   1   0 -10 1154.70 278.522   3
  -1   0  10 1021.09 243.103  13
  -1   0   9 3387.72 400.303  10
  -1   0   9 3807.74 401.606   1
   1   0  -9 3317.65 382.102   3
  -1   0   9 3415.16 382.063  13
  -1   0   8 8305.14 568.352  10
  -1   0   8 8011.01 546.640   1
   1   0  -8 8378.63 544.380   3
  -1   0   8 7731.72 517.936  13
  -1   0   7 6088.11 452.990  10
   1   0  -7 6016.40 426.068   3
  -1   0   7 5732.97 429.211   1
  -1   0   7 5896.60 424.042  13
  -1   0   6 8041.84 471.863   1
   1   0  -6 7604.72 441.229   3
  -1   0   6 8391.49 459.638  13
   1   0  -5 148999. 1915.87   6
  -1   0   5 149387. 2032.17   1
   1   0  -5 152067. 1995.96   3
  -1   0   5 146747. 1994.62  13
  -1   0   5 149034. 1978.13  14
   1   0  -4 146415. 1362.72   8
   1   0  -4 139374. 1837.24   6
   1   0  -4 148964. 1895.58   3
  -1   0   4 144568. 1938.18   1
  -1   0   4 156002. 1925.61  14
  -1   0   4 149874. 1929.70  13
  -1   0   3 4749.39 159.418   9
   1   0  -3 4078.48 227.150   6
   1   0  -3 4382.78 121.467   8
  -1   0   3 4414.97 255.266   1
   1   0  -3 4290.90 243.194   3
  -1   0   2 30510.2 467.296   9
   1   0  -2 31346.4 540.068   6
  -1   0   2 29992.4 585.724   1
   1   0  -1 27021.8 435.718   6
  -1   0   1 27979.1 436.380   9
  -1   0   1 27096.1 485.504   1
  -1   0   1 27443.0 450.239  14
   1   0   0 103782. 1048.56   7
  -1   0   0 104088. 1087.36  11
  -1   0   0 102998. 1142.75   1
   1   0   1 372.502 57.4909   2
  -1   0  -2 36.4629 67.4887   8
  -1   0  -2 56.5935 56.4843   9
  -1   0  -2 84.9951 47.6110   3
   1   0   2 83.9336 56.4988   2
   1   0   2 7.77527 59.0552  13
  -1   0  -3 793.588 85.9900   9
  -1   0  -3 847.596 113.687   8
  -1   0  -3 818.032 107.905   3
   1   0   3 944.713 90.9352   2
  -1   0  -3 823.441 120.994   4
   1   0   3 832.822 116.466  13
  -1   0  -4 1519.71 100.211   9
  -1   0  -4 1215.95 137.083   8
   1   0   4 1589.24 191.853  10
  -1   0  -4 1348.93 155.947   4
  -1   0  -4 1537.79 163.716   3
   1   0   4 1458.08 153.470  13
  -1   0  -5 7352.65 321.904   8
   1   0   5 7934.09 390.754  10
  -1   0  -5 7836.86 338.676   4
  -1   0  -5 8194.84 360.401   3
   1   0   5 7287.04 340.657  13
  -1   0  -6 2133.05 197.165   8
   1   0   6 2095.05 242.942  10
  -1   0  -6 2365.20 221.651   4
  -1   0  -6 2336.95 239.269   3
   1   0   6 2274.09 224.466  13
   1   0   7 716.974 188.560  10
  -1   0  -7 1017.62 166.326   4
  -1   0  -7 799.168 175.658   3
   1   0   7 863.757 155.277  13
   1   0   8 1102.44 223.201  10
  -1   0  -8 1474.58 243.299   3
  -1   0  -8 1508.93 197.614   4
   1   0   8 1303.89 226.921  13
   1   0   9 1590.28 282.291  10
  -1   0  -9 1550.88 205.526   4
  -1   0  -9 1347.56 231.451   3
   1   0   9 1538.81 237.214  13
   1   0  10 269.709 154.412  12
   1   0  10 96.7388 156.021  10
  -1   0 -10 164.113 158.551   3
   1   0  10 40.0568 112.591  13
  -1   0 -11 2315.82 173.154  51
   1   0  11 2279.28 338.628  13
  -1   0 -11 2258.48 183.166  17
   1   0  11 2548.85 386.646  10
   1   0  11 2160.24 361.363  12
  -1   0 -11 1280.89 256.564   3
   1   0  11 2517.38 367.154   1
  -1   0 -12 8148.52 680.203   3
   1   0  12 8974.54 724.997   1
  -1   0 -12 8579.36 343.009  30
   1   0  12 7813.22 311.149  32
  -1   0 -12 8945.10 343.564  51
   1   0  12 7794.59 690.581  10
   1   0  12 9120.12 744.138  12
  -1   0 -12 9087.57 356.917  17
  -1   0 -13 3593.27 230.342  51
  -1   0 -13 3769.14 241.503  17
  -1   0 -13 3291.55 223.180  30
   1   0  13 3021.92 203.882  32
  -1   0 -14 773.932 124.427  51
  -1   0 -14 876.725 150.529  17
   1   0  14 622.525 111.598  32
  -1   0 -14 692.759 128.982  30
  -1   0 -15 53.8103 77.6047  51
   1   0  15 109.637 89.8414  48
  -1   0 -15 151.801 115.248  17
  -1   0 -15 121.277 79.1756  30
  -1   0 -16 130.724 68.0508  51
   1   0  16 155.882 83.0535  48
  -1   0 -16-0.43566 98.7489  17
  -1   0 -16 151.120 82.4738  30
   1   0  17 90.6983 58.6060  48
  -1   0 -17 209.250 64.5966  30
  -1   0 -18 278.432 48.2418  18
   1   0  18 415.920 63.8637  35
  -1  -1  17 175.813 50.5356  48
   1   1 -17 188.635 55.8653  30
  -1  -1  16 158.558 73.6073  48
   1   1 -16 314.815 84.5566  30
   1   1 -15 274.010 87.3096  17
   1   1 -15 202.845 90.5010  30
  -1  -1  15 142.104 70.3876  32
   1   1 -14 2187.58 178.661  17
   1   1 -14 2072.35 192.102  30
  -1  -1  14 1831.25 154.720  32
   1   1 -13 479.246 116.764  17
   1   1 -13 533.587 138.052  30
  -1  -1  12 45.6698 84.5898  47
   1   1 -12-44.7222 81.9058  29
  -1  -1  11 143.417 185.449  13
  -1  -1  11-67.4310 222.677   1
   1   1 -11-17.5994 152.488   3
   1   1 -11 225.098 105.374  33
   1   1 -11 228.903 82.5321  29
   1   1 -11 220.420 101.653  17
  -1  -1  10 4547.72 452.133  13
  -1  -1  10 4284.72 476.331   1
   1   1 -10 3978.48 463.776   3
   1   1 -10 4246.25 235.829  33
  -1  -1  10 3970.68 471.184  10
   1   1 -10 4151.79 219.746  17
  -1  -1   9-76.3234 156.017  10
  -1  -1   9 89.6093 124.654  13
  -1  -1   9 97.4585 149.613   1
   1   1  -9 106.450 181.923   3
  -1  -1   8 7386.57 557.222  10
  -1  -1   8 7626.22 519.607  13
  -1  -1   8 7443.54 534.159   1
   1   1  -8 7212.31 522.683   3
  -1  -1   7 22742.9 884.302  10
  -1  -1   7 22150.6 815.244  13
   1   1  -7 21453.8 851.234   3
  -1  -1   7 22703.5 873.866   1
  -1  -1   6 60377.8 1281.64  13
  -1  -1   6 58062.5 1299.33  14
  -1  -1   6 61451.4 1356.65   1
   1   1  -6 59655.4 1314.60   3
  -1  -1   5 1092.27 197.551  14
  -1  -1   5 936.538 171.061  13
  -1  -1   5 1062.65 200.901   1
   1   1  -5 741.030 178.924   3
  -1  -1   4 3505.42 120.926   9
  -1  -1   4 3094.43 234.459  11
  -1  -1   4 3483.79 267.215  14
  -1  -1   4 3291.26 250.298  13
   1   1  -4 3140.04 260.850   3
  -1  -1   4 3521.52 281.524   1
  -1  -1   3 43289.8 583.945   9
  -1  -1   3 45077.8 809.467  11
  -1  -1   3 45397.9 836.308  13
   1   1  -3 44385.5 846.009   3
  -1  -1   3 45576.6 875.676   1
  -1  -1   2 147443. 1726.10  11
  -1  -1   2 153828. 1777.78   1
   1   1  -2 150783. 1733.96   3
  -1  -1   1 494974. 4376.00   9
   1   1  -1 495944. 4260.57   6
  -1  -1   1 497648. 4184.41   8
  -1  -1   1 485396. 4475.94   1
   1   1  -1 472055. 4417.41   2
   1   1  -1 477957. 4430.25   3
  -1  -1   0 1301.53 75.9135   8
   1   1   0 1168.13 73.8210   5
   1   1   0 1308.75 85.5290   3
   1   1   0 1271.01 100.861   2
  -1  -1   0 1200.13 90.1539   1
   1   1   1 38705.5 533.710  12
  -1  -1  -1 36724.3 504.965   1
   1   1   1 37895.0 557.490   2
  -1  -1  -2 156088. 1575.20   9
   1   1   2 154716. 1617.76  12
   1   1   2 154336. 1626.85   2
  -1  -1  -3 25484.0 509.533   8
   1   1   3 25457.5 532.207  12
  -1  -1  -3 25859.4 433.990   9
   1   1   3 25975.4 500.652   2
  -1  -1  -4 30110.5 474.848   9
  -1  -1  -4 31108.3 620.743   8
   1   1   4 30950.6 654.003  13
   1   1   4 31959.0 593.914   2
  -1  -1  -5 286.097 93.0111   8
   1   1   5 361.809 128.849  10
  -1  -1  -5 325.634 54.6886   9
   1   1   5 252.802 114.584  13
  -1  -1  -5 384.605 103.538   4
   1   1   6 3888.98 307.975  10
  -1  -1  -6 3805.94 243.519   8
   1   1   6 3792.04 288.725  13
  -1  -1  -6 3925.40 232.260   4
  -1  -1  -6 3928.65 278.251   3
  -1  -1  -7 23834.3 655.373   8
   1   1   7 25540.2 837.322  10
   1   1   7 24795.1 771.324  13
  -1  -1  -7 23612.7 614.680   4
  -1  -1  -7 24405.8 756.040   3
   1   1   8 671.023 186.996  10
  -1  -1  -8 962.876 152.937   8
   1   1   8 1015.25 208.509  13
  -1  -1  -8 874.994 193.645   3
  -1  -1  -8 735.358 133.559   4
  -1  -1  -9 417.102 109.350   8
   1   1   9 529.321 187.382  10
   1   1   9 413.741 175.663  13
  -1  -1  -9 414.760 154.080   3
   1   1  10 5622.19 508.732  12
   1   1  10 5402.38 507.433  10
   1   1  10 5971.84 478.415  13
  -1  -1 -10 5338.11 470.223   3
   1   1  11 4363.44 449.665  13
   1   1  11 4503.09 482.424   1
  -1  -1 -11 4111.11 442.239   3
   1   1  11 4534.92 489.611  12
   1   1  11 4209.91 483.777  10
  -1  -1 -11 4588.59 232.720  17
  -1  -1 -12 7922.76 325.980  51
   1   1  12 7467.31 593.047  13
   1   1  12 8591.40 689.635   1
  -1  -1 -12 7549.90 626.927   3
   1   1  12 7422.61 314.159  32
   1   1  12 8708.27 717.503  12
   1   1  12 7512.46 658.640  10
  -1  -1 -12 8062.86 324.441  17
  -1  -1 -13 6328.09 299.200  51
   1   1  13 5965.52 290.066  32
  -1  -1 -13 6389.67 301.008  30
   1   1  13 5595.76 537.402  13
   1   1  13 6337.44 636.427  10
   1   1  13 6343.98 632.531  12
  -1  -1 -13 6719.46 314.242  17
  -1  -1 -14 11310.9 399.425  30
   1   1  14 12093.1 403.962  32
  -1  -1 -14 12596.6 427.056  17
  -1  -1 -14 12457.1 413.386  51
   1   1  15 3158.41 202.314  32
  -1  -1 -15 3108.65 206.788  30
  -1  -1 -15 3248.51 223.101  17
  -1  -1 -15 2953.70 202.305  51
   1   1  15 2781.98 215.703  48
  -1  -1 -16 314.265 88.6362  30
   1   1  16 149.922 70.3339  32
  -1  -1 -16 411.611 121.099  17
   1   1  16 177.235 94.9968  48
  -1  -1 -16 309.209 94.9474  51
  -1  -1 -17-102.843 69.0856  30
  -1  -1 -17-61.6618 84.6824  17
   1   1  17 137.901 80.5742  48
  -1  -1 -17 230.246 70.8351  51
   1   1  18 139.841 56.7251  35
   1   1  18 107.195 54.0233  48
   1   2 -16 113.432 63.1944  30
  -1  -2  16 202.324 59.8405  48
   1   2 -15 197.522 101.657  30
   1   2 -14 1637.56 170.964  30
   1   2 -14 1370.84 123.977  29
   1   2 -14 1560.80 141.814  17
   1   2 -13 1700.15 150.444  29
   1   2 -13 1907.74 167.979  17
   1   2 -12 3842.24 226.552  29
   1   2 -12 3769.32 254.804  30
   1   2 -12 3720.53 221.911  17
   1   2 -11-56.2693 94.4209  17
   1   2 -11 15.2201 91.0106  30
   1   2 -11-99.5180 78.1835  29
  -1  -2  11 187.978 186.189  10
   1   2 -10 726.077 111.176  17
  -1  -2  10 595.880 204.551  13
  -1  -2  10 638.336 235.051   1
   1   2 -10 520.431 204.983   3
   1   2 -10 671.381 127.170  33
   1   2 -10 653.938 106.347  29
  -1  -2  10 708.159 250.784  10
  -1  -2   9 2362.38 342.074   1
   1   2  -9 2332.67 365.789   3
  -1  -2   9 2395.13 311.554  13
  -1  -2   9 2334.16 365.760  10
  -1  -2   8 5187.50 486.916   1
   1   2  -8 4664.99 455.098   3
  -1  -2   8 5098.31 420.592  13
  -1  -2   8 4781.30 463.968  10
  -1  -2   7 2085.07 297.753   1
   1   2  -7 2010.06 294.969   3
  -1  -2   7 1944.22 264.063  13
  -1  -2   7 1887.69 261.578  14
  -1  -2   7 1844.44 291.522  10
  -1  -2   6 2439.90 282.038  14
  -1  -2   6 2227.75 256.221  13
   1   2  -6 2112.08 174.934   2
  -1  -2   6 2627.97 299.483   1
   1   2  -6 2489.47 262.578   4
   1   2  -6 2566.01 311.510   3
  -1  -2   5 10937.6 527.355   1
   1   2  -5 10403.4 472.314   4
   1   2  -5 10026.6 350.081   2
   1   2  -5 9996.12 507.964   3
  -1  -2   5 11024.4 501.033  14
  -1  -2   5 10893.0 475.187  13
  -1  -2   5 10592.0 449.799  11
   1   2  -4 1650.73 213.357   3
   1   2  -4 1751.59 146.718   2
   1   2  -4 1737.23 196.331   4
  -1  -2   4 1682.52 224.127   1
  -1  -2   4 1517.97 184.951  13
  -1  -2   4 1685.05 209.257  14
  -1  -2   4 1803.73 186.583  11
  -1  -2   4 1707.93 102.539   9
   1   2  -3 119746. 1433.23   2
   1   2  -3 121347. 1667.30   4
   1   2  -3 119521. 1674.71   3
  -1  -2   3 120739. 1692.30   1
  -1  -2   3 123116. 1664.60  14
  -1  -2   3 120595. 1597.03  13
  -1  -2   3 122209. 1622.82  11
  -1  -2   3 123364. 1359.49   9
  -1  -2   2 21013.4 525.411   1
   1   2  -2 21003.6 445.855   2
   1   2  -2 20547.3 541.819   4
   1   2  -2 21563.9 545.943   3
  -1  -2   2 21167.5 431.406   9
  -1  -2   2 20533.9 284.749   8
   1   2  -1 42200.6 725.021   5
  -1  -2   1 44655.3 711.922   1
   1   2  -1 47224.6 690.191   2
   1   2  -1 44713.4 775.053   4
   1   2  -1 48569.7 778.202   3
  -1  -2   1 45078.1 578.194   8
  -1  -2   1 45769.1 690.496   9
  -1  -2   0 6816.38 196.794   1
   1   2   0 6526.28 228.838   2
   1   2   0 6725.60 241.466   3
   1   2   0 6384.21 218.540   5
  -1  -2   0 6920.56 235.873   9
  -1  -2   0 6611.32 203.262   8
   1   2   1 237387. 2351.05   2
   1   2   1 234063. 2267.36   5
   1   2   1 235451. 2199.26  12
  -1  -2  -1 235511. 2117.38   6
   1   2   1 231218. 2296.59  10
  -1  -2  -1 238004. 2327.09   8
   1   2   2 747930. 6437.47  12
   1   2   2 752713. 6608.71  10
  -1  -2  -2 749864. 6523.61   6
  -1  -2  -2 749021. 6625.74   9
   1   2   3 264.706 99.9079   2
  -1  -2  -3 373.184 108.153   6
   1   2   3 276.237 80.1015  12
  -1  -2  -3 274.182 81.7537   9
   1   2   3 405.013 108.936  10
   1   2   4 332195. 3355.63   2
   1   2   4 323603. 3254.91  12
  -1  -2  -4 330639. 3378.37   6
   1   2   4 332190. 3393.62  10
  -1  -2  -4 331693. 3342.36   8
  -1  -2  -4 325346. 3145.68   9
   1   2   5 37516.8 816.425  13
   1   2   5 36940.3 825.338  10
  -1  -2  -5 36270.8 749.780   8
  -1  -2  -6 12860.2 342.872   4
   1   2   6 13396.5 524.000  13
  -1  -2  -6 13286.3 462.645   8
  -1  -2  -6 12989.2 307.305   9
   1   2   6 13940.7 543.273  10
  -1  -2  -7 5851.62 247.180   4
   1   2   7 5849.14 386.490  13
   1   2   7 6026.68 407.369  10
  -1  -2  -7 5903.66 325.249   8
   1   2   8 24212.3 840.271  13
   1   2   8 25862.5 893.819  10
  -1  -2  -8 24240.3 704.353   8
  -1  -2  -9 15650.6 714.469   3
   1   2   9 16349.6 743.444  13
  -1  -2  -9 16731.6 608.695   8
   1   2   9 15721.7 760.905  10
   1   2  10 5255.96 460.173   1
  -1  -2 -10 4202.69 407.108   3
   1   2  10 5512.82 481.219  13
   1   2  10 5272.13 496.739  10
   1   2  10 5220.49 460.966  12
   1   2  11 1988.42 326.383   1
  -1  -2 -11 1733.71 296.681   3
   1   2  11 2216.08 324.243  12
   1   2  11 1714.92 316.824  10
   1   2  11 2169.26 331.921  13
   1   2  12-22.2460 135.179   1
  -1  -2 -12-17.1828 147.084   3
   1   2  12 125.503 149.604  13
  -1  -2 -12 24.0627 80.1228  51
   1   2  12 101.168 94.8073  32
   1   2  12 194.120 206.095  10
   1   2  12 112.847 144.029  12
  -1  -2 -12 86.9065 93.6380  17
   1   2  13 22090.2 1122.37   1
  -1  -2 -13 20210.0 1054.50   3
  -1  -2 -13 23094.7 582.019  51
   1   2  13 21551.6 556.956  32
   1   2  13 19343.7 1009.68  13
   1   2  13 20155.3 1054.61  12
   1   2  13 23923.7 1188.07  10
  -1  -2 -13 22504.1 575.460  17
   1   2  14 20511.2 553.893  32
  -1  -2 -14 22209.8 572.362  17
  -1  -2 -14 21288.8 563.225  51
  -1  -2 -15 681.839 124.351  30
   1   2  15 719.488 124.446  32
  -1  -2 -15 1142.91 160.123  17
  -1  -2 -15 977.538 141.364  51
   1   2  15 866.708 142.938  48
  -1  -2 -16 1585.52 146.197  30
   1   2  16 1481.35 145.039  32
  -1  -2 -16 1651.16 174.427  17
  -1  -2 -16 1496.11 145.321  51
   1   2  16 1208.82 151.825  48
  -1  -2 -17-69.4647 62.8969  30
   1   2  17 96.7848 72.3353  32
  -1  -2 -17-52.2749 96.1541  17
   1   2  17 40.9447 84.3510  48
  -1  -2 -17 132.389 74.6561  51
   1   2  18 1032.30 106.553  48
   1   2  18 953.627 82.2143  32
   1   2  18 1161.16 109.050  35
  -1  -2 -19 1272.04 78.1245  18
   1   2  19 1367.08 87.3687  35
   1   2  19 1514.35 88.5942  39
   1   3 -16 221.409 55.4197  30
  -1  -3  15 263.071 69.9985  48
   1   3 -15 463.350 92.3766  30
   1   3 -14 416.767 113.446  30
   1   3 -14 331.549 73.6609  29
   1   3 -13 1848.91 156.941  29
   1   3 -13 2034.93 198.578  30
   1   3 -13 2127.62 163.932  17
   1   3 -12 6467.12 325.067  30
   1   3 -12 6270.79 291.365  29
   1   3 -12 5890.49 272.971  17
   1   3 -11 11587.9 396.167  29
   1   3 -11 11946.8 444.738  30
   1   3 -11 11202.4 374.150  17
   1   3 -10 3170.36 222.180  15
   1   3 -10 3359.17 205.476  17
   1   3 -10 3288.28 239.697  30
   1   3 -10 3597.31 219.710  29
  -1  -3  10 3186.91 442.866  10
   1   3 -10 3153.49 456.228   3
  -1  -3  10 3853.42 476.379   1
   1   3  -9 2508.81 367.766   3
  -1  -3   9 3009.14 403.389   1
   1   3  -9 2735.02 192.959  15
   1   3  -9 2786.31 179.687  17
   1   3  -9 2821.55 202.836  33
   1   3  -9 2768.38 204.092  30
   1   3  -9 2848.13 190.601  29
  -1  -3   9 2594.20 394.688  10
  -1  -3   8 96.2072 129.604  13
  -1  -3   8 37.7289 186.080   1
   1   3  -8 353.234 192.369   3
  -1  -3   8-7.55350 146.352  10
  -1  -3   7 1896.28 253.215  13
  -1  -3   7 1851.68 282.160  14
  -1  -3   7 2258.95 327.758   1
   1   3  -7 1895.11 299.807   3
  -1  -3   7 1483.78 255.317  10
  -1  -3   6 13004.6 576.238  13
  -1  -3   6 12934.6 625.090  14
   1   3  -6 13534.0 687.100   3
  -1  -3   6 13478.5 669.115   1
   1   3  -6 13432.9 628.667   4
  -1  -3   6 13827.1 681.076  10
  -1  -3   5 2344.33 261.056  14
  -1  -3   5 2324.94 241.299  13
   1   3  -5 2696.09 284.258   4
   1   3  -5 2996.54 314.130   3
  -1  -3   5 2885.77 297.075   1
  -1  -3   5 2566.65 237.131  11
  -1  -3   4 196.370 130.949  14
  -1  -3   4 226.652 104.076  13
   1   3  -4 237.267 71.0662   2
   1   3  -4 167.975 156.950   3
   1   3  -4 179.511 116.875   4
  -1  -3   4 167.035 136.470   1
  -1  -3   4 191.499 57.5290   9
  -1  -3   4 255.918 107.571  11
  -1  -3   3 275.537 104.866  13
   1   3  -3 260.440 79.4144   2
   1   3  -3 243.088 126.493   3
   1   3  -3 173.425 136.896   4
  -1  -3   3 297.060 127.836   1
  -1  -3   3 194.733 55.2773   9
  -1  -3   3 264.540 100.645  11
  -1  -3   3 234.121 53.7307   8
   1   3  -2 151.804 71.9698   2
   1   3  -2 73.5031 121.127   5
  -1  -3   2 20.0166 103.297   1
   1   3  -2 121.312 125.707   4
   1   3  -2-27.4420 117.163   3
  -1  -3   2 59.9425 47.9703   8
  -1  -3   2 50.3507 65.7056   9
   1   3  -1 1399.12 170.855   4
   1   3  -1 1466.34 131.566   2
   1   3  -1 1297.79 183.243   3
   1   3  -1 1407.62 166.308   5
  -1  -3   1 1304.23 135.643   1
  -1  -3   1 1369.56 116.403   8
   1   3   0 31126.2 648.320   3
   1   3   0 29875.1 635.096   4
   1   3   0 31800.2 586.706   2
  -1  -3   0 29836.6 496.269   1
   1   3   0 30578.5 612.876   5
  -1  -3   0 30502.6 472.440   6
  -1  -3   0 30280.6 575.111   8
   1   3   1 24275.7 535.776   5
   1   3   1 24702.4 539.561   2
  -1  -3  -1 25399.2 331.785   1
  -1  -3  -1 25230.9 420.503   6
  -1  -3  -1 25707.5 463.693   7
  -1  -3  -1 25585.2 545.253   8
   1   3   2 5275.67 252.711   5
   1   3   2 5342.07 265.667   2
  -1  -3  -2 5625.99 209.439   6
   1   3   2 5704.94 225.028  10
   1   3   3 102599. 1354.49  13
   1   3   3 102663. 1044.22  12
   1   3   3 102103. 1400.20   2
   1   3   3 102181. 1283.71  10
  -1  -3  -3 101533. 1300.63   6
   1   3   4 139048. 1522.30  12
   1   3   4 145291. 1830.39  13
   1   3   4 144681. 1836.67   2
   1   3   4 143155. 1750.57  10
  -1  -3  -4 145773. 1843.32   8
  -1  -3  -4 140357. 1786.61   6
   1   3   5 8808.97 393.489  13
  -1  -3  -5 8087.85 197.807   4
  -1  -3  -5 8127.72 391.397   6
   1   3   5 8341.79 373.375  10
   1   3   5 8093.59 310.597  12
  -1  -3  -5 8724.41 384.399   8
  -1  -3  -5 7877.32 308.689   9
   1   3   6 13932.6 546.419  13
  -1  -3  -6 13201.6 253.822   4
   1   3   6 14136.1 533.309  10
  -1  -3  -6 14021.0 399.706   9
  -1  -3  -6 14170.0 507.654   8
  -1  -3  -6 14027.8 543.425   6
   1   3   7 69035.5 1390.75  13
   1   3   7 69465.3 1373.84  10
  -1  -3  -7 67741.9 1254.55   8
  -1  -3  -7 67447.8 962.941   9
   1   3   8 19810.2 777.922  13
  -1  -3  -8 19253.3 649.288   8
   1   3   8 19080.0 753.915  10
   1   3   9 16142.1 750.847  13
   1   3   9 16009.2 703.976   1
  -1  -3  -9 15019.4 598.575   8
   1   3   9 16257.4 749.811  10
   1   3  10 266.046 150.176  13
  -1  -3 -10 442.132 185.232   3
   1   3  10 254.189 122.640   1
  -1  -3 -10 573.393 133.595   8
   1   3  10 283.710 149.950  10
   1   3  10 418.740 150.175  12
   1   3  11 6975.57 564.977  13
   1   3  11 7664.63 598.818  10
   1   3  11 7114.81 537.020  12
   1   3  11 6529.21 524.790   1
  -1  -3 -11 5830.52 508.360   3
   1   3  12 8709.52 647.188   1
  -1  -3 -12 7007.88 591.925   3
   1   3  12 8586.20 314.623  47
  -1  -3 -12 9322.81 354.472  51
  -1  -3 -12 9024.39 323.238  43
   1   3  12 8708.94 315.616  41
   1   3  12 8901.85 671.259  13
   1   3  12 9250.83 343.486  32
   1   3  12 9410.95 704.530  10
   1   3  12 8768.07 635.552  12
  -1  -3 -12 9092.94 332.288  17
   1   3  13 25050.5 1161.08   1
  -1  -3 -13 22626.4 1119.31   3
   1   3  13 25335.9 582.329  47
  -1  -3 -13 25435.3 622.331  51
  -1  -3 -13 25108.8 570.226  43
   1   3  13 25503.8 621.535  32
   1   3  13 25397.0 1188.29  13
   1   3  13 26128.0 1221.88  10
  -1  -3 -13 26618.7 613.391  17
   1   3  14 221.885 112.490  32
  -1  -3 -14 151.353 111.109  17
  -1  -3 -14 79.4837 109.151  51
   1   3  14 154.933 98.1874  47
  -1  -3 -15 2693.37 200.587  30
   1   3  15 2775.08 209.379  32
  -1  -3 -15 3321.59 226.494  17
   1   3  15 2826.52 240.003  48
  -1  -3 -15 2738.91 204.839  51
   1   3  16 27.1745 88.3374  32
  -1  -3 -16-126.918 88.7921  30
  -1  -3 -16-25.0449 104.729  17
   1   3  16-177.959 119.219  48
  -1  -3 -16-26.1161 86.0192  51
   1   3  17 2165.39 163.038  32
  -1  -3 -17 1683.32 132.960  30
   1   3  17 2113.63 179.559  48
  -1  -3 -17 1932.24 146.977  51
   1   3  18 97.8952 59.9988  32
   1   3  18 115.270 67.4933  35
  -1  -3 -18 110.485 56.8560  51
   1   3  18 243.267 80.7494  48
  -1  -3 -18 235.274 82.6990  17
   1   3  19 2173.54 112.804  35
   1   3  19 2076.71 105.743  39
   1   3  19 1939.54 109.331  48
   1   4 -15 345.489 74.4158  30
   1   4 -14 1626.62 148.134  30
   1   4 -14 1466.45 122.039  29
   1   4 -13 1503.58 165.271  30
   1   4 -13 1210.82 134.880  29
   1   4 -12 1602.94 184.007  30
   1   4 -12 1583.96 163.597  29
   1   4 -11 169.943 109.370  30
   1   4 -11 154.021 101.285  29
   1   4 -11 188.102 87.2851  17
   1   4 -10 13775.5 469.298  30
   1   4 -10 13664.4 438.703  29
   1   4 -10 13265.2 397.378  17
  -1  -4  10 12092.1 850.979  10
   1   4 -10 13547.4 440.988  15
   1   4  -9 1192.35 289.708   3
  -1  -4   9 992.775 285.466   1
   1   4  -9 996.179 135.832  15
   1   4  -9 1163.46 126.978  17
   1   4  -9 1177.89 160.149  30
   1   4  -9 1149.22 143.575  29
  -1  -4   9 889.335 222.104  10
  -1  -4   8 1414.11 288.911  10
   1   4  -8 1417.03 135.985  30
   1   4  -8 1387.85 142.116  23
   1   4  -8 1676.50 153.980  29
  -1  -4   8 1678.28 311.294   1
   1   4  -8 1043.91 251.711   3
   1   4  -8 1560.13 144.501  15
  -1  -4   7 9447.92 590.628  14
   1   4  -7 9459.01 656.349   3
  -1  -4   7 9967.56 649.414   1
  -1  -4   7 9606.20 637.918  10
  -1  -4   6 15644.5 716.837  14
  -1  -4   6 15253.9 620.851  13
   1   4  -6 15372.5 736.713   4
  -1  -4   6 15623.4 757.117   1
   1   4  -6 16165.3 805.042   3
  -1  -4   6 16362.9 776.477  10
  -1  -4   6 14264.9 624.963  11
  -1  -4   5 10821.6 562.302  14
  -1  -4   5 11145.8 491.568  13
   1   4  -5 11712.7 633.550   3
   1   4  -5 10836.9 580.530   4
  -1  -4   5 11767.0 598.217   1
  -1  -4   5 10981.0 509.478  11
  -1  -4   4 21963.5 646.463  13
  -1  -4   4 22882.4 737.267  14
  -1  -4   4 23312.7 768.957   1
   1   4  -4 23665.8 827.801   3
   1   4  -4 21647.7 780.460   4
  -1  -4   4 23261.2 718.834  11
  -1  -4   4 21865.0 561.668   9
  -1  -4   3 4047.98 255.569  13
   1   4  -3 4260.56 332.379   4
   1   4  -3 4809.13 374.121   3
  -1  -4   3 4578.72 311.728   1
   1   4  -3 4147.51 196.991   2
  -1  -4   3 4210.61 249.551   9
  -1  -4   3 3970.72 197.789   8
   1   4  -2 3257.57 293.700   3
   1   4  -2 2920.93 178.923   2
  -1  -4   2 3075.50 228.935   1
   1   4  -2 2996.11 270.685   4
   1   4  -2 3171.13 275.687   5
  -1  -4   1 5101.32 250.832   1
   1   4  -1 5257.50 334.813   3
   1   4  -1 5442.94 331.075   4
   1   4  -1 5758.21 322.002   5
   1   4  -1 5083.60 242.715   2
   1   4   0 12551.4 457.558   3
  -1  -4   0 11079.7 306.144   1
   1   4   0 11479.1 421.918   4
   1   4   0 10366.3 409.868   5
   1   4   0 10837.3 370.368   2
  -1  -4   0 11346.9 333.869   6
  -1  -4   0 11657.0 396.866   8
  -1  -4  -1 76.0904 34.6457   1
   1   4   1-24.5622 96.4983   2
   1   4   1 6.69099 121.761   5
  -1  -4  -1 12.2986 63.4619   6
   1   4   1 92.9913 99.9782   4
  -1  -4  -1 50.7926 97.0015   8
  -1  -4  -1 70.2994 80.9292   7
   1   4   2 1314.54 181.649   5
   1   4   2 1385.78 173.548   2
  -1  -4  -2 1409.26 137.426   6
  -1  -4  -2 1679.36 192.339   8
  -1  -4  -2 1418.31 147.612   7
   1   4   3 44447.8 821.700  13
   1   4   3 44908.4 887.643   5
   1   4   3 44232.1 885.757   2
   1   4   3 43048.2 735.673  10
  -1  -4  -3 44270.9 802.193   6
  -1  -4  -3 43215.1 903.815   8
   1   4   4 14010.4 469.402  13
   1   4   4 12817.0 272.869   1
   1   4   4 12607.3 475.438   2
   1   4   4 12278.1 392.625  10
  -1  -4  -4 12310.4 439.536   6
  -1  -4  -4 12733.0 481.190   8
   1   4   5 3895.48 168.659  12
   1   4   5 4044.59 294.378  13
   1   4   5 3974.78 203.952   1
   1   4   5 4118.00 260.466  10
  -1  -4  -5 3804.75 276.014   6
  -1  -4  -5 4039.61 294.812   8
   1   4   6 7340.51 424.748  13
   1   4   6 7216.61 313.786   1
   1   4   6 7249.66 374.416  10
  -1  -4  -6 7222.73 403.151   6
  -1  -4  -6 6873.66 388.813   8
   1   4   6 6640.77 278.266  12
   1   4   7 252059. 3240.58  13
   1   4   7 248662. 2911.96   1
  -1  -4  -7 255804. 3228.30   6
   1   4   7 247777. 2833.14  12
   1   4   7 250720. 3126.45  10
  -1  -4  -7 249236. 3106.23   8
  -1  -4  -7 249689. 2772.16   9
   1   4   8 4055.23 380.458  13
   1   4   8 4073.80 312.526   1
  -1  -4  -8 3881.78 226.719   9
  -1  -4  -8 4470.45 392.449   6
   1   4   8 3630.04 339.714  10
  -1  -4  -8 4152.15 328.164   8
   1   4   8 3781.45 292.331  12
   1   4   9 15102.9 727.725  13
   1   4   9 14504.5 633.191   1
   1   4   9 14742.4 616.254  12
  -1  -4  -9 14977.8 625.334   8
   1   4   9 14974.2 702.058  10
   1   4  10 285.759 169.721  13
   1   4  10 50.3916 129.174   1
  -1  -4 -10 118.873 105.365   8
   1   4  10 216.206 163.167  10
   1   4  10 31.6205 108.749  12
   1   4  11 1359.47 291.235  13
   1   4  11 1072.14 217.511  12
   1   4  11 1364.24 281.378  10
   1   4  11 1344.95 245.305   1
  -1  -4 -11 1083.57 242.579   3
   1   4  12 17075.7 872.094   1
  -1  -4 -12 15191.2 857.167   3
  -1  -4 -12 17766.4 497.042  51
   1   4  12 16849.7 459.105  47
  -1  -4 -12 17299.4 463.826  43
   1   4  12 17716.7 957.128  13
   1   4  12 17310.1 485.154  32
   1   4  12 18034.5 955.457  10
  -1  -4 -12 17098.9 471.379  17
   1   4  13 12282.3 779.273   1
  -1  -4 -13 11249.6 792.413   3
  -1  -4 -13 13061.6 436.473  51
   1   4  13 12483.9 409.389  47
  -1  -4 -13 12699.9 399.733  43
   1   4  13 12446.8 848.971  13
   1   4  13 11483.3 400.148  34
   1   4  13 11966.7 429.081  32
   1   4  13 12969.9 840.779  10
  -1  -4 -13 12579.2 412.910  17
   1   4  14 1420.89 178.110  32
   1   4  14 1336.26 152.076  34
  -1  -4 -14 1272.06 140.723  43
  -1  -4 -14 1483.86 169.600  17
  -1  -4 -14 1482.26 163.971  51
   1   4  14 1302.51 149.891  47
   1   4  15 7283.88 305.623  34
   1   4  15 7800.98 338.461  32
  -1  -4 -15 8148.77 338.800  17
   1   4  15 7521.70 355.273  48
  -1  -4 -15 7808.05 342.005  51
  -1  -4 -16 770.618 114.912  30
   1   4  16 755.911 130.891  32
  -1  -4 -16 980.968 146.610  17
  -1  -4 -16 806.854 127.091  51
   1   4  16 776.452 144.508  48
   1   4  17 330.986 95.8520  32
  -1  -4 -17 391.160 76.5191  30
  -1  -4 -17 572.202 123.136  17
  -1  -4 -17 547.789 108.607  51
   1   4  17 515.612 126.001  48
   1   4  18 1470.43 124.056  32
   1   4  18 1669.74 131.166  35
  -1  -4 -18 1377.14 114.994  51
   1   4  18 1504.43 138.041  48
  -1  -4 -18 1796.33 140.838  17
   1   4  19 182.030 53.0182  32
   1   4  19-18.7821 46.9223  35
   1   4  19 116.768 49.2227  39
   1   4  19 45.6819 50.8379  48
  -1  -4 -19-8.61230 54.9018  17
   1   5 -15 208.281 51.8863  30
   1   5 -14 86.4379 71.8498  30
   1   5 -13 1549.09 134.698  29
   1   5 -13 1427.73 148.898  30
   1   5 -12 1884.38 192.351  30
   1   5 -12 1793.63 168.483  29
   1   5 -11-4.60727 98.7178  29
   1   5 -11 167.629 120.577  30
   1   5 -10 6270.88 327.184  30
   1   5 -10 6331.32 310.968  29
   1   5  -9 8075.19 339.958  29
   1   5  -9 8005.94 360.655  30
   1   5  -9 7344.27 329.029  15
  -1  -5   9 7780.83 662.758  10
  -1  -5   9 7664.98 663.509   1
  -1  -5   8 9430.87 694.875  10
   1   5  -8 10392.2 398.105  30
   1   5  -8 9650.34 358.094  15
   1   5  -8 9455.03 343.821  23
   1   5  -8 10250.0 374.997  29
   1   5  -8 9210.65 737.093   3
  -1  -5   8 9743.64 706.461   1
  -1  -5   7 992.835 247.833  10
   1   5  -7 672.342 104.559  30
   1   5  -7 487.928 93.5869  23
   1   5  -7 433.730 124.210  21
   1   5  -7 703.940 114.820  29
   1   5  -7 484.685 186.275   3
  -1  -5   7 534.733 203.698   1
   1   5  -7 562.024 104.414  15
  -1  -5   7 556.887 179.157  14
  -1  -5   6 646.710 200.002  14
  -1  -5   6 501.098 167.563   1
   1   5  -6 439.061 188.302   4
   1   5  -6 524.705 217.121   3
  -1  -5   6 364.492 116.301  11
  -1  -5   6 543.782 179.562  10
  -1  -5   5 1344.21 217.745  14
  -1  -5   5 1576.75 247.344   1
   1   5  -5 1807.71 304.702   3
   1   5  -5 1535.13 272.123   4
  -1  -5   5 1533.61 205.929  11
  -1  -5   5 1631.77 267.476  10
  -1  -5   4 123.959 104.085  14
  -1  -5   4 13.4704 89.7195  13
   1   5  -4-19.1687 144.436   3
   1   5  -4 68.1707 139.102   4
  -1  -5   4-55.3225 119.870   1
  -1  -5   4-77.2632 70.0403   9
  -1  -5   4-76.1773 88.2371  11
  -1  -5   3 2294.89 189.430  13
   1   5  -3 2228.26 288.744   5
   1   5  -3 2274.77 282.329   4
  -1  -5   3 2313.09 239.722   1
   1   5  -3 2631.19 311.909   3
  -1  -5   3 2232.15 209.731   9
  -1  -5   3 2203.68 177.618   8
   1   5  -2 35358.3 956.740   5
   1   5  -2 36095.1 1013.81   3
   1   5  -2 35889.7 977.035   4
  -1  -5   2 34850.8 833.706   1
   1   5  -2 35004.0 664.022   2
  -1  -5   2 34999.8 713.889  13
  -1  -5   1 47773.3 878.479   1
   1   5  -1 47470.9 1111.10   3
   1   5  -1 48206.2 1079.00   4
   1   5  -1 46394.8 839.328   2
   1   5  -1 49173.3 1072.96   5
  -1  -5   0 2011.01 143.458   1
   1   5   0 1841.43 233.239   3
   1   5   0 2153.93 185.328   2
   1   5   0 1933.37 214.229   4
   1   5   0 1723.01 217.352   5
  -1  -5   0 1820.76 169.895   6
  -1  -5   0 1967.87 193.570   8
   1   5   1 14120.8 484.613   4
  -1  -5  -1 13610.1 253.361   1
   1   5   1 14600.2 518.863   5
   1   5   1 13608.2 462.015   2
  -1  -5  -1 13736.3 426.947   6
  -1  -5  -1 13811.7 467.893   7
  -1  -5  -1 14152.4 512.791   8
   1   5   2 9474.15 368.074   4
   1   5   2 9665.59 428.067   5
   1   5   2 8847.05 392.359   2
  -1  -5  -2 8862.25 349.695   6
  -1  -5  -2 9198.12 378.128   7
  -1  -5  -2 9835.74 438.510   8
   1   5   3 110.697 125.389   2
  -1  -5  -3 57.5041 111.663   6
   1   5   3 83.6431 131.977   5
  -1  -5  -3 49.4063 117.203   8
   1   5   4 64243.5 1139.38  13
   1   5   4 67242.6 1249.28   5
  -1  -5  -4 66253.7 1154.84   6
  -1  -5  -4 65404.5 1278.85   8
   1   5   5 70151.4 1278.41  13
   1   5   5 67773.4 842.856   1
  -1  -5  -5 69684.7 1270.87   6
   1   5   5 68208.8 1120.15  10
  -1  -5  -5 70366.4 1368.32   8
   1   5   6 2443.14 258.025  13
   1   5   6 2263.12 163.760   1
  -1  -5  -6 2340.82 256.919   6
  -1  -5  -6 2381.88 265.168   8
   1   5   6 2217.32 209.363  10
   1   5   7 17283.2 682.583  13
   1   5   7 16929.3 516.200   1
  -1  -5  -7 17639.8 697.290   6
   1   5   7 17238.5 613.944  10
  -1  -5  -7 16895.2 672.390   8
   1   5   8 98.4089 148.139  13
  -1  -5  -8 128.553 168.379   6
   1   5   8 36.2916 84.7004   1
  -1  -5  -8-77.6667 81.5637   9
  -1  -5  -8 198.968 124.074   8
   1   5   8 135.595 130.261  10
   1   5   9 11505.1 644.484  13
   1   5   9 11740.4 542.608   1
   1   5   9 11897.6 610.793  10
  -1  -5  -9 12183.9 600.273   8
  -1  -5  -9 12350.6 666.862   6
   1   5  10 1114.44 245.808  13
   1   5  10 1044.37 193.211   1
  -1  -5 -10 1300.52 221.955   8
   1   5  10 1476.78 257.206  10
   1   5  11 1598.50 302.698  13
   1   5  11 1954.36 307.246  10
  -1  -5 -11 1847.15 253.211   8
   1   5  11 1418.77 244.892   1
   1   5  12 33896.8 1179.87   1
   1   5  12 34844.2 704.898  47
  -1  -5 -12 34132.8 735.789  51
  -1  -5 -12 34450.5 697.259  43
   1   5  12 36207.9 1374.80  13
   1   5  12 35895.6 723.013  32
   1   5  12 34225.1 1297.84  10
  -1  -5 -12 34272.4 692.066  17
  -1  -5 -13 12287.9 812.344   3
  -1  -5 -13 14597.9 468.228  51
   1   5  13 13533.6 447.354  47
   1   5  13 14551.6 485.164  48
  -1  -5 -13 13993.9 436.537  43
   1   5  13 14220.3 913.040  13
   1   5  13 14077.6 456.063  34
   1   5  13 14297.5 466.251  32
   1   5  13 13946.1 855.749  10
  -1  -5 -13 14322.9 437.584  17
   1   5  14 91.8521 86.3662  34
   1   5  14 141.462 104.376  32
  -1  -5 -14 121.978 80.1423  43
   1   5  14 119.136 111.119  48
  -1  -5 -14 58.9532 95.7999  51
  -1  -5 -14 315.559 112.482  17
   1   5  15 354.568 98.5790  34
   1   5  15 417.683 128.227  32
  -1  -5 -15 499.452 100.277  43
  -1  -5 -15 410.736 118.259  17
   1   5  15 369.323 120.561  48
  -1  -5 -15 379.291 110.702  51
   1   5  16 137.677 87.8622  34
   1   5  16 40.0657 116.695  32
  -1  -5 -16-110.941 109.856  17
   1   5  16 15.2336 108.251  48
  -1  -5 -16 18.8596 93.6606  51
   1   5  17 12.6876 70.7639  34
   1   5  17-11.3676 91.2170  32
  -1  -5 -17-87.0430 98.9361  17
  -1  -5 -17 74.7736 84.4769  51
   1   5  17 131.163 110.201  48
   1   5  18 2326.64 154.554  32
   1   5  18 2239.64 146.460  35
  -1  -5 -18 2194.72 146.450  51
   1   5  18 2259.85 165.596  48
  -1  -5 -18 2392.09 155.714  17
   1   5  19 124.314 49.7729  35
   1   5  19 75.3395 57.7402  32
   1   5  19 40.2905 41.1621  39
   1   5  19 103.812 62.5301  48
  -1  -5 -19 110.272 50.3567  51
  -1  -5 -19 153.236 63.1056  17
   1   6 -14 781.919 84.3191  30
   1   6 -13 622.951 103.989  30
   1   6 -13 504.478 89.0633  29
   1   6 -12 358.867 114.832  30
   1   6 -12 73.5473 96.2185  29
   1   6 -11 218.284 123.938  30
   1   6 -11 75.7126 99.7446  29
   1   6 -10 1977.53 188.391  29
   1   6 -10 1655.11 183.851  30
   1   6  -9 372.320 125.014  30
   1   6  -9 263.167 107.964  29
   1   6  -9 296.083 112.274  15
  -1  -6   8 3048.24 398.974   1
   1   6  -8 2860.95 415.048   3
   1   6  -8 3179.24 223.942  15
   1   6  -8 2998.98 201.792  49
   1   6  -8 3429.69 237.975  30
   1   6  -8 3383.22 222.191  29
   1   6  -8 3023.01 206.202  23
  -1  -6   8 3055.87 412.941  10
  -1  -6   7 6781.51 574.231   1
   1   6  -7 5984.28 588.090   3
   1   6  -7 6172.33 282.459  15
  -1  -6   7 5657.60 487.728  14
   1   6  -7 5878.72 274.901  49
   1   6  -7 6687.44 310.919  30
   1   6  -7 5462.38 280.920  21
   1   6  -7 6106.12 288.135  29
   1   6  -7 5875.90 267.581  23
  -1  -6   7 5684.63 515.073  10
  -1  -6   6 15479.0 797.864  10
   1   6  -6 15513.5 458.206  30
   1   6  -6 14483.3 414.901  21
   1   6  -6 15407.1 438.849  29
   1   6  -6 14717.7 409.667  15
  -1  -6   6 15423.9 770.967  14
   1   6  -6 14856.5 873.882   3
  -1  -6   6 16029.7 816.083   1
  -1  -6   5 175.698 134.089  14
   1   6  -5 135.324 133.366   4
  -1  -6   5 154.713 153.553   1
   1   6  -5 185.064 179.143   3
  -1  -6   5-93.3583 95.4071  11
  -1  -6   5 47.2283 113.573  10
  -1  -6   4 5692.19 426.040  14
  -1  -6   4 6335.54 449.287   1
   1   6  -4 5719.03 475.978   4
   1   6  -4 5246.39 489.591   3
  -1  -6   4 6008.01 427.504  10
  -1  -6   4 5848.90 413.852  11
  -1  -6   3 1210.41 199.823   1
   1   6  -3 1005.36 233.463   3
   1   6  -3 1083.42 225.859   5
   1   6  -3 1229.17 253.115   4
  -1  -6   3 937.642 171.939   9
   1   6  -2 48.1276 144.869   3
   1   6  -2 29.0738 159.349   5
   1   6  -2 129.635 156.080   4
  -1  -6   2 180.348 104.677   1
  -1  -6   2 194.732 91.6776   8
   1   6  -1 217.616 149.359   5
  -1  -6   1 230.800 103.405   6
  -1  -6   1 296.985 75.5320   1
   1   6  -1 194.028 158.081   3
   1   6  -1 335.501 168.659   4
  -1  -6   1 412.558 114.315   8
   1   6   0 9907.71 495.457   5
  -1  -6   0 9576.04 321.566   1
   1   6   0 9785.74 528.560   3
   1   6   0 9816.92 490.253   4
   1   6   0 9497.64 390.753   2
  -1  -6   0 9881.56 413.580   6
  -1  -6   0 9403.77 452.921   8
   1   6   1 139361. 1976.05   4
   1   6   1 135067. 1867.32   2
   1   6   1 137101. 2060.96   5
  -1  -6  -1 136168. 1841.92   6
  -1  -6  -1 136702. 1966.88   7
  -1  -6  -1 143453. 2066.84   8
  -1  -6  -2 5037.70 162.746  12
   1   6   2 4929.86 357.270   5
   1   6   2 4938.10 306.724   4
   1   6   2 4928.27 322.342   2
  -1  -6  -2 5040.86 297.729   6
  -1  -6  -2 4843.93 315.916   7
  -1  -6  -2 5207.78 359.870   8
   1   6   3 2500.49 270.960   5
  -1  -6  -3 2376.14 263.752   8
  -1  -6  -3 2516.58 231.191   6
   1   6   4 4192.88 337.466   5
  -1  -6  -4 4081.28 292.659   6
  -1  -6  -4 3993.15 349.486   8
   1   6   5 1053.76 187.244  13
   1   6   5 1505.00 234.788   5
  -1  -6  -5 1392.43 216.610   6
  -1  -6  -5 1196.68 214.879   8
   1   6   5 1143.41 143.395  10
   1   6   6 3979.26 322.786  13
   1   6   6 3917.93 261.094  10
  -1  -6  -6 4168.06 332.554   6
  -1  -6  -6 3693.32 347.435   8
   1   6   7 11781.0 576.767  13
   1   6   7 11701.3 496.807  10
  -1  -6  -7 12349.6 595.950   6
  -1  -6  -7 12082.6 608.724   8
   1   6   8 231.531 155.440  13
  -1  -6  -8 429.881 179.052   6
  -1  -6  -8 184.971 123.675   8
   1   6   8 340.812 139.637  10
   1   6   9 195.851 171.872  13
  -1  -6  -9-182.704 182.352   6
  -1  -6  -9 37.2779 112.569   8
  -1  -6  -9 39.2201 84.4409   9
   1   6   9-32.9909 119.228  10
   1   6  10 13159.0 743.105  13
   1   6  10 13003.9 675.462  10
  -1  -6 -10 12846.6 681.316   8
  -1  -6 -10 12966.4 739.273   6
   1   6  11 3406.40 434.608  13
   1   6  11 3399.21 368.065  10
  -1  -6 -11 3614.16 366.832   8
   1   6  12 215.584 93.9376  48
   1   6  12 287.959 108.733  47
  -1  -6 -12 228.177 104.450  51
  -1  -6 -12 410.441 99.3729  43
   1   6  12-18.6951 147.566  13
  -1  -6 -12 286.532 101.038  17
   1   6  12 277.639 84.8482  34
   1   6  12 149.829 91.3258  32
  -1  -6 -12 386.086 109.536  26
   1   6  12 222.494 159.472  10
  -1  -6 -13 6552.16 617.527   3
   1   6  13 7752.13 365.181  48
  -1  -6 -13 8140.86 362.820  51
  -1  -6 -13 7911.85 328.934  43
   1   6  13 7948.49 683.736  13
   1   6  13 7832.71 347.815  34
   1   6  13 8088.77 357.243  32
   1   6  13 7430.86 623.308  10
  -1  -6 -13 7816.72 324.782  17
   1   6  14 3638.64 243.436  34
   1   6  14 4132.57 262.734  32
  -1  -6 -14 3194.91 215.737  43
   1   6  14 3399.95 253.162  48
  -1  -6 -14 3799.01 255.389  51
  -1  -6 -14 3567.66 231.615  17
   1   6  15 735.644 133.343  34
   1   6  15 841.901 155.436  32
  -1  -6 -15 828.607 118.089  43
  -1  -6 -15 840.968 140.876  51
   1   6  15 729.773 145.850  48
  -1  -6 -15 1024.32 149.856  17
   1   6  16 761.638 125.020  34
   1   6  16 794.225 145.805  32
  -1  -6 -16 671.934 104.878  43
  -1  -6 -16 885.609 140.680  17
  -1  -6 -16 914.150 139.279  51
   1   6  16 726.222 145.567  48
   1   6  17 4170.51 214.869  35
   1   6  17 4080.09 209.814  34
   1   6  17 4450.77 241.407  32
  -1  -6 -17 4293.87 233.058  51
   1   6  17 4324.81 252.949  48
  -1  -6 -17 4959.55 238.988  17
   1   6  18 279.827 72.5207  35
   1   6  18 431.714 74.5337  34
   1   6  18 512.343 99.3580  32
   1   6  18 472.333 78.1714  39
  -1  -6 -18 584.629 98.2018  51
   1   6  18 507.929 106.531  48
  -1  -6 -18 736.729 103.678  17
  -1  -6 -19 155.608 55.3739  51
   1   6  19 267.948 68.9901  48
  -1  -6 -19 250.334 65.4473  17
   1   6  19 285.804 65.0276  32
   1   6  19 226.800 51.8676  35
   1   7 -13 1057.57 96.7535  30
   1   7 -12 58.0220 82.7822  30
   1   7 -12 18.0880 72.6979  29
   1   7 -11 429.966 111.656  30
   1   7 -11 558.453 119.430  29
   1   7 -10 8.96582 105.784  30
   1   7 -10 21.0831 102.566  29
   1   7  -9 771.851 145.286  30
   1   7  -9 923.852 141.973  29
   1   7  -9 914.518 140.286  15
   1   7  -8 359.464 121.416  30
   1   7  -8 522.119 114.260  49
   1   7  -8 340.457 100.092  23
   1   7  -8 613.909 137.629  29
   1   7  -8 624.475 126.067  15
   1   7  -7 10604.8 819.313   3
   1   7  -7 11361.2 396.178  15
   1   7  -7 11603.4 403.195  49
   1   7  -7 11954.5 441.058  30
   1   7  -7 11798.7 411.392  29
   1   7  -7 11487.0 418.384  21
   1   7  -7 11116.2 379.682  23
  -1  -7   7 12576.3 885.853  12
   1   7  -6 5959.64 273.440  15
  -1  -7   6 6177.11 512.489  14
   1   7  -6 6461.73 300.326  49
   1   7  -6 6904.68 315.052  30
   1   7  -6 6347.64 277.164  23
   1   7  -6 6924.38 308.231  29
   1   7  -6 6449.10 288.167  21
   1   7  -6 5792.24 582.202   3
   1   7  -5 28803.6 590.046  15
  -1  -7   5 29259.8 1072.33  14
   1   7  -5 29641.0 646.718  49
   1   7  -5 30707.5 664.053  30
   1   7  -5 29174.6 592.600  23
   1   7  -5 29771.4 627.519  29
   1   7  -5 27845.5 603.964  21
   1   7  -5 29601.6 1207.79   4
   1   7  -5 29988.0 1263.81   3
  -1  -7   4 12924.1 673.139  14
  -1  -7   4 13552.5 663.001   1
   1   7  -4 12334.5 755.041   4
   1   7  -4 13031.6 798.042   3
  -1  -7   4 13314.6 665.326  11
  -1  -7   3 12890.2 588.706   1
   1   7  -3 13921.2 778.195   3
   1   7  -3 13186.1 726.469   4
   1   7  -3 12496.2 691.597   5
  -1  -7   3 13718.6 617.703   9
   1   7  -2 36.8957 141.456   3
   1   7  -2-34.7451 165.736   5
   1   7  -2-21.6349 155.984   4
  -1  -7   2-21.0535 85.1777   8
  -1  -7   2-64.7637 71.7798  10
   1   7  -1 39848.7 1238.96   3
   1   7  -1 42553.5 1199.23   4
   1   7  -1 42906.9 1197.18   5
  -1  -7   1 42865.2 1020.58   6
  -1  -7   1 43564.4 1093.17   8
   1   7   0 97833.6 1823.56   4
   1   7   0 98398.4 1846.16   5
  -1  -7   0 98659.1 1784.73   7
  -1  -7   0 100398. 1640.29   6
  -1  -7   0 99587.8 1793.06   8
   1   7   1 52436.7 1290.14   5
   1   7   1 53203.4 1226.90   4
  -1  -7  -1 55853.4 1135.04   6
  -1  -7  -1 54669.9 1234.82   7
  -1  -7  -1 55511.1 1289.96   8
   1   7   2 5171.17 389.498   5
   1   7   2 4810.18 326.276   4
  -1  -7  -2 5091.97 326.483   6
  -1  -7  -2 4762.98 384.088   8
  -1  -7  -2 5121.82 357.936   7
   1   7   3 3131.92 323.871   5
  -1  -7  -3 2895.17 256.893   6
  -1  -7  -3 2816.20 311.590   8
   1   7   4 102.414 148.654   5
  -1  -7  -4 167.240 118.382   6
  -1  -7  -4 282.680 184.317   8
   1   7   5 17629.1 731.494   5
  -1  -7  -5 16787.7 656.321   6
  -1  -7  -5 16128.1 725.468   8
   1   7   6 30267.5 895.217  13
   1   7   6 29792.7 988.354   5
  -1  -7  -6 29729.6 926.001   6
  -1  -7  -6 28241.2 1000.34   8
   1   7   6 28532.3 688.772  10
   1   7   7 4375.34 369.120  13
   1   7   7 4886.11 422.238   5
   1   7   7 4700.58 302.623  10
  -1  -7  -7 4594.62 392.810   6
  -1  -7  -7 4747.38 423.291   8
   1   7   8 20936.9 844.696  13
  -1  -7  -8 19957.7 863.497   8
   1   7   8 20567.6 700.375  10
  -1  -7  -8 20876.6 856.285   6
   1   7   9 5368.84 467.534  13
  -1  -7  -9 6006.08 500.773   6
  -1  -7  -9 6126.21 425.357   9
   1   7   9 5879.98 400.371  10
  -1  -7  -9 6286.78 495.927   8
   1   7  10 8385.76 612.069  13
  -1  -7 -10 7904.86 586.181   6
   1   7  10 7323.05 483.780  10
  -1  -7 -10 7317.29 543.426   8
   1   7  11-28.6907 76.2562  48
  -1  -7 -11-77.7552 95.5607  51
  -1  -7 -11-66.4862 87.1195  43
   1   7  11-4.54716 166.677  13
   1   7  11 45.1277 81.4517  32
   1   7  11 71.2018 80.7707  34
  -1  -7 -11 152.847 101.669  26
  -1  -7 -11 58.4775 119.186   8
   1   7  11 17.1994 118.744  10
  -1  -7 -12 918.285 220.174   8
  -1  -7 -12 1330.05 168.197  51
   1   7  12 1264.12 152.305  48
  -1  -7 -12 1203.81 161.092  43
   1   7  12 958.471 246.694  13
   1   7  12 1158.27 155.539  34
   1   7  12 1230.45 148.797  32
  -1  -7 -12 1312.98 154.246  26
  -1  -7 -12 1196.30 143.188  17
   1   7  12 1105.51 131.408  19
  -1  -7 -13 5082.59 288.932  51
   1   7  13 4980.32 285.132  48
  -1  -7 -13 4492.46 271.737  43
   1   7  13 5195.58 568.574  13
   1   7  13 4826.14 282.528  34
   1   7  13 5159.86 286.433  32
  -1  -7 -13 5331.06 274.378  26
  -1  -7 -13 4917.22 258.107  17
   1   7  13 4302.30 229.454  19
   1   7  14 1275.64 169.521  32
   1   7  14 1059.67 152.990  34
  -1  -7 -14 1134.34 141.700  17
  -1  -7 -14 1204.74 164.635  51
   1   7  14 1010.58 151.054  48
  -1  -7 -14 1127.71 144.224  43
   1   7  15 128.822 100.285  34
   1   7  15 261.341 117.869  32
   1   7  15 206.544 87.8511  35
  -1  -7 -15 168.343 87.3587  43
   1   7  15 241.637 108.235  48
  -1  -7 -15 61.7021 104.313  51
  -1  -7 -15 145.115 96.8339  17
   1   7  16 137.545 82.1759  35
   1   7  16 367.583 111.746  34
   1   7  16 206.663 113.859  32
  -1  -7 -16 297.509 90.5611  43
   1   7  16 293.933 112.141  48
  -1  -7 -16 274.277 107.473  51
  -1  -7 -16 269.346 106.256  17
   1   7  17 107.301 65.2806  35
   1   7  17-83.0428 103.124  32
   1   7  17-35.4299 78.8975  34
  -1  -7 -17 81.4224 65.2645  43
   1   7  17 105.702 90.2310  48
  -1  -7 -17-79.1545 99.6933  51
  -1  -7 -17 162.829 96.7513  17
  -1  -7 -18 489.074 95.6922  51
   1   7  18 406.618 95.3883  48
  -1  -7 -18 537.096 95.3914  17
   1   7  18 509.625 84.7656  34
   1   7  18 499.442 104.903  32
   1   7  18 473.008 73.5224  35
  -1  -7 -19-35.6763 52.8296  51
   1   7  19-16.0528 54.4730  48
  -1  -7 -19 6.04530 55.3927  17
   1   7  19 81.1689 59.8394  32
   1   8 -12 1015.07 98.4713  30
   1   8 -11 80.1778 83.5450  29
   1   8 -11 176.427 89.7387  30
   1   8 -10 83.7976 94.9167  29
   1   8 -10 81.4846 100.368  30
   1   8  -9 590.839 131.465  29
   1   8  -9 578.957 131.684  30
   1   8  -8 603.973 145.585  30
   1   8  -8 645.104 130.912  15
   1   8  -8 619.358 127.092  29
   1   8  -8 921.172 151.440  49
   1   8  -7 2925.56 234.303  30
   1   8  -7 3180.51 227.915  29
   1   8  -7 3389.34 216.554  15
   1   8  -7 3232.18 208.859  23
   1   8  -7 3162.44 227.461  49
   1   8  -6 1673.42 178.230  49
   1   8  -6 1789.38 170.921  15
   1   8  -6 2045.25 191.212  29
   1   8  -6 2010.90 199.625  30
   1   8  -6 1894.48 167.400  23
   1   8  -6 1745.21 178.030  21
  -1  -8   6 1863.37 335.478  12
   1   8  -5 9998.50 388.860  49
   1   8  -5 9792.62 349.665  15
   1   8  -5 10521.8 791.506   3
   1   8  -5 10202.2 372.715  29
   1   8  -5 10393.1 402.265  30
   1   8  -5 9831.88 367.842  21
   1   8  -5 10374.1 352.992  23
  -1  -8   5 11074.3 762.096  12
   1   8  -4 504.792 121.499  49
   1   8  -4 351.063 86.3766  15
  -1  -8   4 238.599 121.560  14
   1   8  -4-112.215 215.175   4
   1   8  -4 372.012 237.778   3
   1   8  -4 425.335 99.3180  29
   1   8  -4 305.854 97.7064  21
  -1  -8   4 404.081 153.511  12
   1   8  -4 498.065 111.800  30
  -1  -8   3 10405.0 632.632  12
   1   8  -3 8927.17 653.160   4
   1   8  -3 8909.67 681.242   3
  -1  -8   2 3671.39 349.864  12
   1   8  -2 3318.39 389.276   5
   1   8  -2 2949.77 396.282   3
   1   8  -2 3568.40 405.516   4
  -1  -8   1 156.660 108.175   7
  -1  -8   1 104.814 110.921   8
   1   8  -1 92.7008 136.795   5
   1   8  -1 312.191 175.615   4
  -1  -8   0 29152.1 995.528   7
  -1  -8   0 28577.4 969.641   8
   1   8   0 28027.3 993.800   4
   1   8   0 27559.4 1007.77   5
  -1  -8  -1 7445.35 481.617   7
  -1  -8  -1 7472.73 431.822   6
  -1  -8  -1 7681.15 507.368   8
   1   8   1 8107.91 537.432   5
   1   8   1 7379.82 473.893   4
  -1  -8  -2 23836.7 777.860   6
  -1  -8  -2 23166.6 845.760   7
  -1  -8  -2 22395.8 881.475   8
   1   8   2 24576.6 906.087   5
   1   8   2 22015.5 785.730   4
  -1  -8  -3 2610.69 280.662   6
  -1  -8  -3 2343.24 313.117   8
   1   8   3 2540.96 327.879   5
  -1  -8  -4 1096.27 240.888   8
   1   8   4 1303.85 250.995   5
  -1  -8  -4 1451.70 232.748   6
  -1  -8  -5 484.733 166.294   8
   1   8   5 605.475 214.780   5
  -1  -8  -5 653.177 180.306   6
  -1  -8  -6 17811.2 844.875   8
  -1  -8  -6 18126.4 752.477   6
   1   8   6 18028.8 817.325   5
  -1  -8  -7 8169.48 588.121   8
  -1  -8  -7 8292.81 542.486   6
   1   8   7 8507.54 580.400   5
   1   8   8 3628.68 421.772   5
  -1  -8  -8 3467.42 405.560   8
  -1  -8  -8 3197.42 365.529   6
   1   8   8 3773.82 370.804  13
   1   8   9 7069.50 591.331   5
  -1  -8  -9 6742.84 549.076   8
  -1  -8  -9 7270.08 548.133   6
   1   8   9 6938.78 529.519  13
  -1  -8 -10 2399.43 351.906   6
   1   8  10 2370.09 363.067   5
  -1  -8 -10 2544.05 352.329   8
   1   8  10 2370.09 323.470  13
  -1  -8 -11 6892.26 596.876   6
  -1  -8 -11 6077.74 540.376   8
  -1  -8 -11 6466.32 313.598  51
   1   8  11 6122.03 291.378  48
   1   8  11 7059.68 599.531  13
   1   8  11 6889.18 297.847  32
   1   8  11 6610.39 308.783  34
  -1  -8 -11 6625.96 287.895  26
  -1  -8 -11 5682.19 260.063  17
   1   8  11 6137.11 284.489  19
  -1  -8 -12 28.9668 120.312   8
   1   8  12 38.3609 80.2901  48
  -1  -8 -12-20.3337 90.6774  51
  -1  -8 -12 0.42820 91.7729  43
   1   8  12 114.693 186.267  13
  -1  -8 -12 3.33085 77.8012  17
   1   8  12-14.7426 86.9871  32
   1   8  12 13.8128 86.2360  34
  -1  -8 -12 111.152 101.692  26
   1   8  12 104.917 90.8073  19
  -1  -8 -13 1567.35 185.030  51
   1   8  13 1400.01 166.165  48
  -1  -8 -13 1403.24 166.426  43
   1   8  13 1376.16 289.834  13
   1   8  13 1482.54 168.200  32
   1   8  13 1568.02 175.804  34
  -1  -8 -13 1597.74 170.434  26
  -1  -8 -13 1432.53 151.908  17
   1   8  13 1587.26 159.063  19
  -1  -8 -14 1983.83 180.070  43
   1   8  14 2217.13 202.666  34
   1   8  14 2229.31 201.969  32
   1   8  14 1933.77 187.443  48
  -1  -8 -14 2244.28 214.401  51
   1   8  14 1884.56 163.338  19
  -1  -8 -14 1968.78 170.645  17
   1   8  15 520.732 136.076  34
   1   8  15 374.932 117.231  32
  -1  -8 -15 282.610 96.4323  17
  -1  -8 -15 393.197 119.802  51
   1   8  15 456.911 124.534  48
  -1  -8 -15 355.224 100.903  43
   1   8  16 1077.57 147.878  34
   1   8  16 962.460 148.537  32
  -1  -8 -16 1042.26 134.843  43
   1   8  16 919.763 138.446  48
  -1  -8 -16 1103.10 152.630  51
  -1  -8 -16 1135.21 134.864  17
   1   8  17 724.547 131.983  32
   1   8  17 877.212 122.638  34
  -1  -8 -17 453.940 84.0240  43
  -1  -8 -17 846.085 134.093  51
   1   8  17 559.162 109.076  48
  -1  -8 -17 766.005 110.012  17
   1   8  18 56.8841 65.4701  48
  -1  -8 -18 234.907 86.2188  51
  -1  -8 -18 201.130 78.3236  17
   1   8  18 230.475 76.7832  34
   1   8  18 308.866 86.3123  32
   1   8  19 60.7032 49.4449  48
  -1  -8 -19 98.0766 52.1707  51
  -1  -8 -19 197.820 57.6413  17
   1   8  19 286.473 66.6269  32
   1   8  19 157.313 50.4758  34
   1   9 -11 381.979 75.7495  30
   1   9 -10 40.5194 75.5005  29
   1   9 -10 226.363 88.2381  30
   1   9  -9 1870.49 162.431  29
   1   9  -9 1701.61 171.815  30
   1   9  -8 3506.85 228.638  29
   1   9  -8 3464.86 242.079  30
   1   9  -8 3527.32 211.888  15
   1   9  -7 2653.00 228.437  30
   1   9  -7 2687.13 212.565  29
   1   9  -7 2481.16 190.029  15
   1   9  -7 2632.08 179.785  23
   1   9  -7 2880.10 209.417  49
   1   9  -6 43100.9 840.614  29
   1   9  -6 43874.9 801.599  15
   1   9  -6 42129.8 825.572  21
   1   9  -6 44132.4 785.447  23
   1   9  -6 44472.6 871.883  49
   1   9  -5 191.714 105.903  30
   1   9  -5 145.995 95.5957  15
   1   9  -5 285.030 102.684  29
   1   9  -5 433.382 125.638  21
   1   9  -5 121.472 90.0834  23
   1   9  -5 265.229 107.489  49
   1   9  -4 403.401 116.312  30
   1   9  -4 337.707 95.3898  15
   1   9  -4 225.864 85.0236  23
   1   9  -4 391.781 106.605  29
   1   9  -4 214.917 104.594  21
   1   9  -4 33.2986 112.472  49
   1   9  -3 4463.28 262.698  49
  -1  -9   3 4746.71 434.775  14
   1   9  -3 4464.18 224.290  15
   1   9  -3 4282.63 239.194  29
   1   9  -3 4513.87 260.323  30
   1   9  -3 4543.39 239.369  21
  -1  -9   3 4533.48 431.686  11
  -1  -9   3 4533.00 468.287   7
   1   9  -2 572.797 123.665  49
   1   9  -2 272.479 75.5369  15
   1   9  -2 608.778 167.893   5
   1   9  -2 384.404 166.007   4
   1   9  -2 293.805 76.9418  29
   1   9  -2 469.599 105.842  21
  -1  -9   2 670.810 186.097   7
  -1  -9   2 355.205 136.302   9
   1   9  -2 499.270 122.605  30
   1   9  -1-85.9772 158.682   5
   1   9  -1 84.3881 142.620   4
  -1  -9   1 99.1124 138.541   7
   1   9   0 976.086 236.013   5
   1   9   0 1026.52 222.472   4
  -1  -9   0 779.384 187.376   8
  -1  -9   0 1066.62 226.303   7
   1   9   1-142.893 169.251   5
  -1  -9  -1 25.0275 134.593   8
  -1  -9  -1 107.345 139.204   7
  -1  -9  -2 439.453 131.693   6
   1   9   2 287.239 146.298   5
  -1  -9  -2 658.814 219.852   8
  -1  -9  -2 318.458 133.585   7
   1   9   3 1082.16 258.306   5
  -1  -9  -3 1079.79 185.076   6
  -1  -9  -3 1122.19 255.012   8
  -1  -9  -4 1504.75 229.763   6
   1   9   4 1406.13 261.884   5
  -1  -9  -4 1246.98 265.995   8
   1   9   5 3779.19 414.774   5
  -1  -9  -5 3756.60 356.519   6
  -1  -9  -5 3737.62 425.840   8
  -1  -9  -6 896.703 215.361   6
   1   9   6 1002.13 246.746   5
  -1  -9  -6 787.065 228.606   8
   1   9   7 362.823 215.534   5
  -1  -9  -7 201.379 175.076   6
  -1  -9  -7 167.254 162.622   8
   1   9   8 2984.87 396.540   5
  -1  -9  -8 3112.92 375.161   6
  -1  -9  -8 3308.25 418.315   8
  -1  -9  -9 751.960 229.276   6
   1   9   9 447.282 188.556   5
  -1  -9  -9 770.221 263.225   8
  -1  -9 -10 28.4376 152.711   8
  -1  -9 -10 295.114 110.516  51
   1   9  10 177.278 129.234  13
   1   9  10 20.0092 177.064   5
  -1  -9 -10 65.2680 151.776   6
   1   9  10 158.962 101.336  31
   1   9  10 153.166 92.2153  34
   1   9  10 111.105 78.5369  32
  -1  -9 -10-34.4426 79.9030  26
   1   9  10 166.411 96.2537  19
  -1  -9 -11-48.8781 125.664   8
  -1  -9 -11 182.670 184.693   6
   1   9  11-46.6268 175.219   5
  -1  -9 -11 68.5957 105.150  51
   1   9  11-13.5998 77.0023  48
  -1  -9 -11 109.189 81.2222  17
   1   9  11 146.049 199.257  13
   1   9  11 86.3871 76.3188  32
   1   9  11-11.0749 92.2475  34
  -1  -9 -11 57.3426 88.9731  26
   1   9  11-69.7383 93.1147  19
  -1  -9 -12 2495.59 375.346   8
   1   9  12 2499.27 450.920   5
  -1  -9 -12 2309.49 211.282  51
   1   9  12 2350.21 195.850  48
  -1  -9 -12 2408.74 214.615  43
   1   9  12 2293.00 371.423  13
   1   9  12 2569.98 194.663  32
   1   9  12 2748.46 218.647  34
  -1  -9 -12 2533.00 195.241  26
  -1  -9 -12 2367.37 181.156  17
   1   9  12 2367.52 189.742  19
  -1  -9 -13 3376.26 247.191  51
   1   9  13 2904.55 210.287  48
  -1  -9 -13 3458.22 236.982  43
   1   9  13 3463.15 248.723  34
   1   9  13 3318.76 229.714  32
  -1  -9 -13 3557.12 226.023  26
   1   9  13 2958.16 213.853  19
  -1  -9 -13 3399.32 209.568  17
  -1  -9 -14 757.946 146.440  51
   1   9  14 595.050 126.458  48
  -1  -9 -14 711.578 132.115  43
  -1  -9 -14 715.987 119.040  17
   1   9  14 474.867 124.101  34
   1   9  14 783.456 138.784  32
  -1  -9 -14 856.093 144.061  26
   1   9  14 780.281 126.788  19
  -1  -9 -15 235.835 107.203  43
  -1  -9 -15-1.04468 86.3117  17
   1   9  15 79.2333 110.348  34
   1   9  15-47.1432 102.653  32
  -1  -9 -15 70.1211 109.480  51
   1   9  15-13.7721 88.2913  48
   1   9  15 128.769 86.1486  19
   1   9  16 19.4363 94.1163  34
   1   9  16-89.8279 93.7546  32
  -1  -9 -16-105.507 91.3250  43
   1   9  16 51.3853 76.5561  48
  -1  -9 -16-52.6560 108.554  51
  -1  -9 -16 74.1978 84.0924  17
   1   9  17 879.747 119.252  32
   1   9  17 930.754 123.210  34
  -1  -9 -17 1149.29 115.657  43
   1   9  17 771.322 111.869  48
  -1  -9 -17 1036.97 136.475  51
  -1  -9 -17 888.744 111.762  17
   1   9  18 321.816 79.9665  34
   1   9  18 389.981 85.8536  32
  -1  -9 -18 149.107 52.4968  43
  -1  -9 -18 464.901 91.8908  51
   1   9  18 355.034 79.0331  48
  -1  -9 -18 294.375 70.4334  17
  -1  -9 -19 413.134 67.5547  51
   1   9  19 172.305 51.4614  48
  -1  -9 -19 211.037 49.0342  17
   1   9  19 297.641 59.3702  34
   1   9  19 342.538 62.9653  32
   1  10 -10 830.427 92.1522  30
   1  10  -9 689.726 104.728  29
   1  10  -9 546.915 98.0023  30
   1  10  -8 454.294 104.532  29
   1  10  -8 368.259 109.139  30
   1  10  -7 1803.79 157.225  15
   1  10  -7 1851.62 186.646  49
   1  10  -7 1845.89 167.662  29
   1  10  -7 1828.53 179.592  30
   1  10  -6 17732.5 471.578  15
   1  10  -6 18325.5 454.983  23
   1  10  -6 18349.7 510.045  21
   1  10  -6 18917.7 530.766  49
   1  10  -6 18691.3 508.513  29
   1  10  -6 19129.8 553.443  30
   1  10  -5 7476.44 303.167  15
   1  10  -5 8219.93 336.915  21
   1  10  -5 8126.11 308.489  23
   1  10  -5 8244.09 366.972  49
   1  10  -5 7921.42 326.868  29
   1  10  -5 8262.10 360.814  30
   1  10  -4-39.7003 83.3262  15
   1  10  -4 18.5635 100.163  21
   1  10  -4-137.410 92.9428  23
   1  10  -4-92.9772 90.4186  29
   1  10  -4-30.2148 104.750  49
   1  10  -4 189.970 105.616  30
   1  10  -3 8109.07 312.349  15
   1  10  -3 8107.08 325.001  29
   1  10  -3 9098.14 381.081  30
   1  10  -3 9314.14 363.159  21
   1  10  -3 8875.32 383.963  49
   1  10  -2 14799.7 409.441  15
   1  10  -2 14381.2 882.734   5
   1  10  -2 14370.7 462.568  30
   1  10  -2 14353.8 412.695  29
   1  10  -2 14687.5 456.680  21
   1  10  -2 14961.6 493.154  49
   1  10  -1 1646.02 173.879  49
   1  10  -1 1439.92 129.716  15
   1  10  -1 1337.39 153.110  30
  -1 -10   1 1503.64 276.853   9
  -1 -10   1 1940.94 319.705   7
   1  10  -1 1755.28 169.143  21
   1  10  -1 1499.61 294.942   5
   1  10   0 6515.14 589.318   5
   1  10   0 5698.61 255.279  50
   1  10   0 5578.36 282.262  30
  -1 -10   0 5586.34 511.882   7
   1  10   0 5690.50 270.982  21
  -1 -10  -1-27.2142 127.235   8
  -1 -10  -1-137.257 138.248   7
   1  10   1 39.9700 147.161   5
   1  10   1-29.6015 80.5044  21
   1  10   2 2565.70 366.816   5
  -1 -10  -2 2336.33 350.654   8
   1  10   3 1927.98 334.851   5
  -1 -10  -3 1902.45 330.876   8
   1  10   4 139.395 154.418   5
  -1 -10  -4 553.939 164.414   6
  -1 -10  -4 500.267 206.235   8
  -1 -10  -5-21.4482 117.804   6
   1  10   5 86.0273 154.706   5
  -1 -10  -5 332.861 183.870   8
   1  10   6 6737.56 577.397   5
  -1 -10  -6 6303.74 581.704   8
  -1 -10  -6 6512.66 499.750   6
   1  10   7 23431.4 543.932  31
   1  10   7 23678.4 548.158  19
   1  10   7 24580.6 1114.56   5
  -1 -10  -7 24074.6 1129.95   8
  -1 -10  -7 24902.1 1019.45   6
   1  10   8 10216.5 357.066  31
   1  10   8 10607.8 361.440  34
   1  10   8 10132.4 361.635  19
  -1 -10  -8 9755.96 732.455   8
  -1 -10  -8 9915.86 670.407   6
   1  10   8 10277.0 748.580   5
   1  10   9 13733.3 868.403   5
   1  10   9 13997.3 437.888  19
   1  10   9 14970.8 454.151  34
   1  10   9 14080.3 423.212  31
  -1 -10  -9 14146.4 405.937  26
  -1 -10  -9 13962.7 815.779   6
  -1 -10  -9 14298.1 893.781   8
  -1 -10 -10 2092.08 338.294   9
  -1 -10 -10 3001.80 401.624   6
  -1 -10 -10 2313.15 387.157   8
   1  10  10 2378.85 405.597   5
  -1 -10 -10 2525.93 218.093  51
   1  10  10 2785.15 221.331  34
   1  10  10 2742.19 189.165  31
  -1 -10 -10 2499.92 185.544  26
   1  10  10 2840.25 213.104  19
  -1 -10 -11-254.337 180.134   8
  -1 -10 -11-87.0073 104.254  51
  -1 -10 -11 559.452 231.822   6
   1  10  11 89.6983 157.763   5
   1  10  11 81.4937 74.7509  32
   1  10  11 134.715 108.158  34
  -1 -10 -11 211.205 111.718  26
   1  10  11 182.249 100.688  19
  -1 -10 -12 22.3934 127.673   8
  -1 -10 -12 97.6504 109.355  51
  -1 -10 -12 18.0205 86.1338  17
   1  10  12-43.9307 85.6293  32
   1  10  12-50.0224 106.884  34
  -1 -10 -12 64.7797 97.5979  26
   1  10  12-61.2988 102.163  19
  -1 -10 -13 377.831 128.527  51
   1  10  13 166.055 81.8905  48
  -1 -10 -13 279.843 107.948  43
  -1 -10 -13 274.295 91.0515  17
   1  10  13 221.398 98.2868  32
   1  10  13 178.276 108.346  34
  -1 -10 -13 388.276 128.188  26
   1  10  13 193.405 103.400  19
  -1 -10 -14 306.352 123.470  51
   1  10  14 280.027 94.7977  48
  -1 -10 -14 452.711 123.964  43
  -1 -10 -14 319.780 88.4196  17
   1  10  14 314.420 100.539  32
   1  10  14 305.878 116.391  34
  -1 -10 -14 576.494 139.659  26
   1  10  14 315.192 108.492  19
   1  10  15 2474.22 189.091  32
   1  10  15 2492.10 213.498  34
  -1 -10 -15 2442.55 193.222  43
  -1 -10 -15 2365.29 207.455  51
   1  10  15 2488.90 183.039  48
   1  10  15 1973.14 168.354  19
  -1 -10 -15 2268.02 162.800  17
   1  10  16 1604.30 138.771  48
  -1 -10 -16 1959.95 182.013  51
   1  10  16 2128.20 181.155  34
   1  10  16 1707.16 155.608  32
  -1 -10 -16 1647.90 150.610  43
  -1 -10 -16 1512.85 129.901  25
  -1 -10 -16 1695.41 133.555  17
   1  10  16 1495.01 133.810  19
   1  10  17 562.035 106.804  34
   1  10  17 588.856 99.6417  32
  -1 -10 -17 557.476 90.3454  43
  -1 -10 -17 598.181 112.372  51
   1  10  17 460.217 85.6899  48
  -1 -10 -17 480.560 85.3360  17
   1  10  18 63.7027 63.3180  34
   1  10  18 76.6012 62.1728  32
  -1 -10 -18 53.7676 46.6004  43
   1  10  18 50.5481 50.3825  48
  -1 -10 -18-57.9159 66.1707  51
  -1 -10 -18-25.5486 55.7824  17
  -1 -10 -19 332.581 58.0178  51
   1  10  19 249.733 53.5614  34
   1  11  -9 51.3818 54.1442  30
   1  11  -8 295.739 84.0890  30
   1  11  -7-76.2457 81.4351  29
   1  11  -7 63.5223 89.9469  30
   1  11  -6 154.772 72.0946  15
   1  11  -6 215.303 87.1254  29
   1  11  -6 229.979 103.951  49
   1  11  -6 339.085 122.190  30
   1  11  -5 44.4532 83.0270  15
   1  11  -5 213.225 100.462  29
   1  11  -5 65.6310 67.8694  23
   1  11  -5 45.7915 105.583  21
   1  11  -5 67.9761 109.272  49
   1  11  -5 187.622 110.250  30
   1  11  -4 86.6029 77.2688  15
   1  11  -4 5.63920 77.3993  29
   1  11  -4-84.9068 78.5465  23
   1  11  -4 36.7409 108.865  21
   1  11  -4 62.1926 122.910  49
   1  11  -4 86.0334 111.952  30
   1  11  -3 106.869 79.5794  15
   1  11  -3 76.8881 84.7277  29
   1  11  -3 7.43786 101.662  21
   1  11  -3 100.797 83.9716  23
   1  11  -3 147.173 114.954  49
   1  11  -3-33.6104 100.126  30
   1  11  -2 2918.07 186.092  15
   1  11  -2 2979.34 230.881  30
   1  11  -2 3042.33 244.958  49
   1  11  -2 3133.89 217.284  21
   1  11  -1 466.974 133.815  30
   1  11  -1 580.255 128.118  21
   1  11  -1 424.959 124.759  49
   1  11   0 7148.70 634.549   5
   1  11   0 6915.32 297.641  50
   1  11   0 7933.23 354.055  49
   1  11   0 6533.31 320.876  30
   1  11   0 7323.99 316.782  21
  -1 -11   0 7112.17 619.868   9
   1  11   1 1856.94 347.075   5
   1  11   1 1962.55 178.938  50
   1  11   1 2099.30 197.091  30
   1  11   1 2285.71 198.560  21
  -1 -11  -1 2037.71 358.648   8
   1  11   2 183.439 156.560   5
   1  11   2 471.231 106.445  50
   1  11   2 367.109 106.124  30
   1  11   2 412.915 106.277  21
  -1 -11  -2 592.489 214.626   8
  -1 -11  -3 7786.06 665.031   8
   1  11   3 8195.22 320.647  50
   1  11   3 8012.75 333.421  21
   1  11   3 7794.16 293.258  19
   1  11   3 8613.94 672.140   5
  -1 -11  -4 2657.76 417.308   8
   1  11   4 2519.93 187.575  50
   1  11   4 2614.38 196.748  21
   1  11   4 2167.26 353.732   5
   1  11   4 2419.04 172.164  19
   1  11   5 6942.91 606.713   5
   1  11   5 7470.35 319.844  21
  -1 -11  -5 7000.63 637.644   8
   1  11   5 7441.60 302.495  19
   1  11   6 3587.02 475.746   5
   1  11   6 3475.61 209.844  19
   1  11   6 3432.64 230.258  21
  -1 -11  -6 3969.54 485.694   8
   1  11   7 2597.11 182.468  34
   1  11   7 2589.38 189.619  31
   1  11   7 2792.38 195.461  19
  -1 -11  -7 2184.73 369.755   8
  -1 -11  -7 2627.92 348.819   6
   1  11   7 2792.32 411.161   5
   1  11   8 59822.5 1881.09   5
   1  11   8 60564.3 1004.11  19
   1  11   8 59217.9 988.476  31
   1  11   8 61811.1 993.135  34
  -1 -11  -8 58190.8 928.232  26
  -1 -11  -8 61806.0 1958.93   8
  -1 -11  -8 60870.1 1722.44   6
   1  11   9 3928.78 480.051   5
   1  11   9 4083.18 254.853  19
   1  11   9 4191.56 248.394  34
  -1 -11  -9 4148.52 229.987  26
  -1 -11  -9 3817.11 448.130   6
  -1 -11  -9 4586.08 527.720   8
  -1 -11 -10-193.147 147.287   8
  -1 -11 -10-303.286 202.403   9
   1  11  10 12.1613 96.2556  34
  -1 -11 -10-72.9192 104.236  51
  -1 -11 -10 1.35782 90.2224  26
   1  11  10 63.1456 104.725  19
  -1 -11 -11 189.015 158.153   6
  -1 -11 -11 187.692 106.117  51
  -1 -11 -11 187.232 102.386  26
   1  11  11 65.0731 104.224  19
   1  11  11 61.8054 89.7794  34
  -1 -11 -12 187.135 115.188  51
   1  11  12 75.0993 113.328  34
   1  11  12 259.286 89.4653  32
  -1 -11 -12 174.155 107.604  26
   1  11  12 223.248 116.369  19
  -1 -11 -13 1083.55 166.677  51
   1  11  13 1018.71 129.028  32
   1  11  13 1148.34 163.197  34
  -1 -11 -13 980.306 155.849  43
  -1 -11 -13 1098.29 146.397  26
   1  11  13 974.233 143.738  19
  -1 -11 -14 3738.24 254.707  51
  -1 -11 -14 3515.89 236.735  43
   1  11  14 3689.41 242.995  34
   1  11  14 3252.48 204.252  32
  -1 -11 -14 3551.72 221.384  26
   1  11  14 3280.98 213.577  19
  -1 -11 -14 3091.95 183.671  17
  -1 -11 -15 1125.00 147.549  43
  -1 -11 -15 942.128 103.823  17
   1  11  15 1310.62 166.385  34
   1  11  15 1150.72 130.750  32
  -1 -11 -15 1297.81 161.763  51
   1  11  15 1174.59 141.361  19
   1  11  16 2785.17 196.252  34
   1  11  16 2533.80 164.687  32
   1  11  16 1936.74 137.510  48
  -1 -11 -16 2831.77 199.403  51
   1  11  16 2480.61 160.905  19
  -1 -11 -16 2127.46 136.475  17
  -1 -11 -16 2542.59 171.251  43
  -1 -11 -17 33.0407 62.5856  43
  -1 -11 -17 31.7901 82.8420  51
   1  11  17-30.4442 76.6068  34
   1  11  17 4.54910 63.6486  32
  -1 -11 -17-14.8320 43.8650  25
  -1 -11 -17 91.0106 58.2829  17
   1  11  17 34.4472 55.3931  19
   1  11  18 654.035 73.6647  32
   1  11  18 628.416 85.3665  34
  -1 -11 -18 514.980 65.0785  43
  -1 -11 -18 719.281 94.0599  51
  -1 -11 -19 282.648 47.2057  51
   1  12  -8 212.880 58.0871  30
   1  12  -7 1506.90 123.496  30
   1  12  -6 93.3230 83.1312  30
   1  12  -5 10881.5 373.869  21
   1  12  -5 10788.7 369.260  49
   1  12  -5 10050.1 315.302  29
   1  12  -5 11080.9 371.993  30
   1  12  -4 21.5209 66.2951  29
   1  12  -4 161.491 105.317  21
   1  12  -4-7.23026 105.917  49
   1  12  -4 35.3393 94.1818  30
   1  12  -3 1345.89 128.209  23
   1  12  -3 1506.83 168.078  21
   1  12  -3 1468.79 176.859  49
   1  12  -3 1344.66 164.739  30
   1  12  -3 1382.19 129.366  29
   1  12  -2 1780.95 182.075  21
   1  12  -2 1979.84 159.984  23
   1  12  -2 1865.84 203.031  49
   1  12  -2 1707.14 178.607  30
   1  12  -1 4184.23 249.349  21
   1  12  -1 4011.33 266.998  49
   1  12  -1 3728.75 253.904  30
   1  12   0 10397.3 386.672  21
   1  12   0 10649.7 420.305  49
   1  12   0 9918.42 393.054  30
   1  12   1 5611.72 266.450  50
   1  12   1 6200.22 319.667  49
   1  12   1 6654.30 307.021  21
  -1 -12  -1 6928.59 632.341   9
   1  12   1 5560.77 298.363  30
   1  12   2 244.247 96.0708  50
   1  12   2 214.376 108.021  49
   1  12   2 296.561 118.642  21
   1  12   3 543.911 109.060  50
   1  12   3 562.371 113.323  49
   1  12   3 427.344 125.103  21
  -1 -12  -3 883.547 259.722   8
   1  12   3 467.004 218.538   5
  -1 -12  -4 2902.50 441.570   8
   1  12   4 2454.45 193.540  50
   1  12   4 2503.96 183.669  49
   1  12   4 2444.16 209.025  21
   1  12   4 2628.34 181.664  19
   1  12   4 2343.97 375.697   5
  -1 -12  -5 2003.24 391.665   8
   1  12   5 1837.82 177.264  50
   1  12   5 1782.02 187.072  21
   1  12   5 2018.59 171.115  19
   1  12   5 1330.31 299.743   5
  -1 -12  -6 2627.69 425.119   8
   1  12   6 2565.29 210.325  50
   1  12   6 2699.83 215.698  21
   1  12   6 1922.35 366.902   5
   1  12   6 2709.30 203.057  19
   1  12   7 1924.55 384.808   5
   1  12   7 1657.97 166.720  19
   1  12   7 1712.72 183.427  21
  -1 -12  -7 1521.24 353.700   8
   1  12   8 16044.2 452.475  34
   1  12   8 16080.9 487.464  19
  -1 -12  -8 15235.2 427.086  26
  -1 -12  -8 16079.2 1005.74   8
   1  12   9-0.65961 80.8587  34
   1  12   9 225.688 119.751  19
  -1 -12  -9 55.9220 86.5409  26
  -1 -12 -10-66.8939 102.790  51
  -1 -12 -10 43.5520 93.0528  26
   1  12  10 112.012 110.295  19
   1  12  10-40.3240 90.2634  34
  -1 -12 -11 645.575 141.002  51
  -1 -12 -11 541.054 113.898  26
   1  12  11 520.650 140.598  19
   1  12  11 526.752 119.293  34
  -1 -12 -12 1013.60 155.539  51
   1  12  12 1166.64 145.665  34
  -1 -12 -12 1265.37 146.159  26
   1  12  12 1305.61 165.765  19
  -1 -12 -13 92.0792 105.066  51
   1  12  13 92.0630 100.065  34
  -1 -12 -13 8.97122 108.090  43
  -1 -12 -13 43.8773 95.9818  26
   1  12  13 236.569 118.552  19
  -1 -12 -14 3090.30 224.024  51
   1  12  14 3165.97 216.337  34
  -1 -12 -14 3260.05 226.025  43
  -1 -12 -14 3441.29 209.589  26
   1  12  14 2971.67 205.556  19
   1  12  15 497.256 84.7183  32
   1  12  15 501.565 114.704  34
  -1 -12 -15 503.409 111.272  43
  -1 -12 -15 562.454 118.459  51
   1  12  15 546.708 107.924  19
   1  12  16 377.472 73.8054  32
   1  12  16 422.378 107.154  34
  -1 -12 -16 252.115 84.9497  43
  -1 -12 -16 342.943 103.634  51
   1  12  16 414.596 89.7972  19
  -1 -12 -17 1782.04 133.882  51
  -1 -12 -17 1591.74 115.640  43
  -1 -12 -17 1527.42 99.8826  25
   1  12  17 1678.10 112.314  19
  -1 -12 -18 1481.39 102.926  51
   1  12  18 1061.03 89.1541  34
   1  13  -5 177.398 79.7683  30
   1  13  -4 405.656 109.405  21
   1  13  -4 226.380 107.405  49
   1  13  -4 311.926 96.3371  30
   1  13  -3 639.153 119.614  21
   1  13  -3 579.501 135.009  49
   1  13  -3 431.809 104.480  30
   1  13  -2 1760.99 175.488  21
   1  13  -2 1744.51 184.474  49
   1  13  -2 1897.35 179.151  30
   1  13  -1-35.4592 104.605  21
   1  13  -1-29.7049 106.452  49
   1  13  -1-37.2958 98.7916  30
   1  13   0 2396.35 208.254  49
   1  13   0 2369.02 200.724  21
   1  13   1 1350.79 171.504  49
   1  13   1 1686.88 178.414  21
   1  13   2 12106.9 428.800  49
   1  13   2 12843.7 430.414  21
   1  13   3 4020.25 247.805  49
   1  13   3 3789.85 226.273  50
   1  13   3 3923.01 250.924  21
   1  13   4 3780.12 230.192  50
   1  13   4 3886.28 232.777  49
   1  13   4 4322.45 260.203  21
   1  13   5 4470.05 253.688  50
   1  13   5 4612.38 242.626  19
   1  13   5 4589.25 274.094  21
   1  13   6 153.191 93.8305  50
   1  13   6 151.443 95.7985  19
   1  13   6 138.823 117.183  21
   1  13   7 25699.9 635.052  50
   1  13   7 27396.6 663.210  21
   1  13   7 26148.5 609.327  19
   1  13   8 6507.84 324.431  21
   1  13   8 6803.34 310.586  19
  -1 -13  -9 1357.76 137.390  26
   1  13   9 1586.82 182.344  21
   1  13   9 1715.48 171.679  19
   1  13   9 1449.96 144.284  34
  -1 -13 -10 1369.14 169.032  51
  -1 -13 -10 1272.40 140.796  26
   1  13  10 1334.28 174.537  21
   1  13  10 1241.01 158.657  19
   1  13  10 1276.40 135.206  34
  -1 -13 -11 310.565 111.761  51
  -1 -13 -11 204.679 93.3961  26
   1  13  11 398.420 130.377  19
   1  13  11 209.687 90.8804  34
  -1 -13 -12 1533.75 174.286  51
   1  13  12 1628.04 164.132  34
  -1 -13 -12 1544.93 150.291  26
   1  13  12 1533.12 174.372  19
  -1 -13 -13 741.190 137.718  51
   1  13  13 1055.94 135.189  34
  -1 -13 -13 964.609 152.228  43
  -1 -13 -13 751.209 116.718  26
   1  13  13 1121.76 157.286  19
  -1 -13 -14 121.251 95.6273  51
   1  13  14-44.0571 82.0656  34
  -1 -13 -14-87.7735 89.8912  43
  -1 -13 -14-183.680 89.1904  26
   1  13  14 77.6516 98.1202  19
   1  13  15 160.930 86.6926  34
  -1 -13 -15 142.738 92.7355  43
  -1 -13 -15-154.151 96.7039  51
   1  13  15-7.81506 80.3223  19
  -1 -13 -16 1811.16 141.847  51
   1  13  16 1865.87 134.087  34
  -1 -13 -16 1753.16 132.908  43
   1  13  16 1393.75 120.477  21
   1  13  16 1778.60 127.445  19
  -1 -13 -17 360.141 70.6638  51
   1  13  17 348.291 68.4845  34
  -1 -13 -17 431.458 66.4679  43
  -1 -13 -17 334.319 52.7841  25
   1  13  17 175.722 49.8787  21
   1  13  17 323.076 58.5618  19
  -1 -13 -18 330.183 50.8092  51
   1  13  18 283.677 47.8296  34
   1  14  -3 1735.49 165.146  49
   1  14  -3 1808.66 145.439  21
   1  14  -2-75.1866 89.6604  49
   1  14  -2 63.9892 88.4937  21
   1  14  -1 1685.82 172.931  49
   1  14  -1 1546.10 152.750  21
   1  14   0 0.90404 98.5596  49
   1  14   0 4.69916 102.836  21
   1  14   1 713.793 142.168  49
   1  14   1 582.992 133.029  21
   1  14   2-42.7433 95.5788  49
   1  14   2-72.3319 108.724  21
   1  14   3 1699.83 163.357  49
   1  14   3 1539.23 173.475  21
   1  14   4 14377.0 425.681  49
   1  14   4 15453.7 469.454  21
   1  14   5 2863.12 194.920  50
   1  14   5 3497.14 232.459  21
   1  14   6 9054.34 347.023  50
   1  14   6 10168.1 384.467  21
   1  14   7-12.4737 94.5769  50
   1  14   7 88.0874 90.9629  19
   1  14   7-15.2399 107.943  21
   1  14   8 7418.96 323.969  50
   1  14   8 8324.51 330.688  19
   1  14   8 8374.32 348.770  21
  -1 -14  -9 2392.78 195.582  51
   1  14   9 2772.64 207.768  50
   1  14   9 2948.26 221.250  21
   1  14   9 3021.37 212.440  19
  -1 -14 -10 55.1103 94.4252  51
   1  14  10 132.046 95.6526  50
  -1 -14 -10 40.3261 74.8011  26
   1  14  10-17.8899 104.042  21
   1  14  10 126.430 117.526  19
   1  14  10 120.283 74.1536  34
  -1 -14 -11 1655.54 169.577  51
   1  14  11 1737.59 172.354  21
  -1 -14 -11 1580.70 136.804  26
   1  14  11 1974.23 180.841  19
   1  14  11 1549.47 139.533  34
  -1 -14 -12 528.801 115.057  51
   1  14  12 407.294 91.6706  34
  -1 -14 -12 365.208 94.7149  26
   1  14  12 343.423 109.662  21
   1  14  12 474.900 119.809  19
  -1 -14 -13 338.876 104.972  51
   1  14  13 241.574 78.1288  34
  -1 -14 -13 329.473 107.974  43
   1  14  13 436.766 108.580  21
  -1 -14 -13 286.124 85.3798  26
   1  14  13 265.810 102.592  19
  -1 -14 -14 208.260 91.8624  51
   1  14  14 288.965 77.1206  34
  -1 -14 -14 282.038 97.5156  43
   1  14  14 163.425 86.5427  21
   1  14  14 47.2417 84.7083  19
  -1 -14 -15 191.904 69.4071  51
   1  14  15 212.989 70.6788  34
  -1 -14 -15 197.750 73.9978  43
   1  14  15 215.503 71.7176  21
   1  14  15 338.379 88.2825  19
  -1 -14 -16 61.7201 56.7836  51
   1  14  16 64.1889 50.1136  34
  -1 -14 -16 61.8387 58.2340  43
   1  14  16 121.497 54.1765  21
  -1 -14 -16 46.3865 49.7213  25
   1  14  16-1.66664 54.7846  19
  -1 -14 -17 4924.17 157.966  51
   1  14  17 4646.19 142.589  34
   1  15  -2-32.2212 70.9338  21
   1  15  -1 259.808 100.066  49
   1  15  -1 286.138 83.6072  21
   1  15   0 132.548 83.0912  49
   1  15   0 242.439 96.0506  21
   1  15   1 797.194 119.168  49
   1  15   1 853.749 123.236  21
   1  15   2 1360.13 136.687  49
   1  15   2 1363.29 147.592  21
   1  15   3 229.816 91.5977  49
   1  15   3 171.219 111.138  21
   1  15   4 397.063 91.6014  49
   1  15   4 547.012 129.383  21
   1  15   5-26.9189 63.6251  50
   1  15   5 24.8665 110.119  21
   1  15   6 4162.55 210.527  50
   1  15   6 4727.40 250.759  21
   1  15   7 13.6500 74.5046  50
   1  15   7 48.1096 105.720  21
  -1 -15  -8 8110.22 299.023  51
   1  15   8 8214.73 300.606  50
   1  15   9 1717.59 149.804  50
  -1 -15  -9 1639.41 149.486  51
   1  15   9 2285.21 173.128  19
   1  15   9 2319.25 185.668  21
  -1 -15 -10 279.998 92.2247  51
   1  15  10 6.98827 78.9204  50
   1  15  10 198.844 99.6865  19
   1  15  10 31.1842 95.0179  21
  -1 -15 -11 465.199 101.994  51
   1  15  11 419.498 89.9696  50
   1  15  11 547.250 108.302  21
   1  15  11 456.233 108.076  19
   1  15  12 5.18832 72.8595  50
  -1 -15 -12-3.43129 69.7597  51
  -1 -15 -12 113.558 95.2813  43
   1  15  12 113.480 85.8411  21
   1  15  12 135.931 96.4559  19
  -1 -15 -13 233.664 74.0098  51
   1  15  13 366.209 79.6425  50
   1  15  13 221.432 60.5516  34
  -1 -15 -13 470.786 104.847  43
   1  15  13 439.952 88.9411  21
   1  15  13 371.040 94.6959  19
   1  15  14-3.68871 60.1022  50
  -1 -15 -14 28.7017 58.1905  51
   1  15  14-55.1312 47.2858  34
   1  15  14-153.604 66.9368  21
   1  15  14-31.7143 70.9655  19
  -1 -15 -14-34.5191 65.9342  43
   1  15  15-101.527 54.7894  21
   1  15  15 21.9000 48.1515  50
  -1 -15 -15-15.1929 53.1391  51
  -1 -15 -15 19.9074 56.2064  43
  -1 -15 -16 609.402 63.7583  43
   1  16   0 488.813 76.0248  21
   1  16   1 2082.07 135.221  21
   1  16   2 75.1232 75.2298  21
   1  16   3-4.80051 82.5070  21
   1  16   3 44.1107 89.6021  49
   1  16   4-22.4427 84.7694  21
   1  16   5 875.991 123.813  21
   1  16   6 3764.25 202.937  21
   1  16   7 1062.18 127.673  21
   1  16   7 900.052 90.6778  50
   1  16   8 2560.88 172.878  21
   1  16   8 2070.05 130.583  50
   1  16   9 37.8677 82.3972  21
   1  16   9-205.110 71.1090  50
   1  16  10-44.1786 78.8848  21
   1  16  10 171.722 66.5360  50
  -1 -16 -10 41.9053 57.5867  51
   1  16  11-90.3446 73.7061  21
  -1 -16 -11 48.4660 61.1433  51
   1  16  11 29.5076 54.0445  50
  -1 -16 -11 101.369 67.9533  43
   1  16  12 424.130 81.6048  21
   1  16  12 237.544 60.5780  50
  -1 -16 -12 247.976 63.0207  51
  -1 -16 -12 525.615 86.2505  43
   1  16  13-39.0080 54.8168  21
  -1 -16 -13-11.9250 45.5579  51
   1  16  13-17.4734 45.7151  50
  -1 -16 -13-26.6550 60.3243  43
   1  16  14 1227.37 83.4450  21
  -1 -16 -14 1490.84 99.7353  43
   1  17   2 121.605 49.7518  21
   1  17   3 98.2727 57.2182  21
   1  17   4 130.604 63.5268  21
   1  17   5-148.161 64.2000  21
   1  17   6 348.948 76.7515  21
   1  17   7 2386.41 136.628  21
  -1 -17  -7 1698.69 101.312  43
   1  17   8-15.5614 61.8656  21
  -1 -17  -8 46.2043 49.9476  43
   1  17   9 858.837 92.1307  21
  -1 -17  -9 554.209 76.6920  43
   1  17  10 429.006 72.3958  21
  -1 -17 -10 286.734 61.8711  43
   1  17  11-25.7134 48.3256  21
  -1 -17 -11 12.8074 47.6586  43
   1  17  12 69.5562 41.6211  21
  -1 -17 -12 20.2873 40.7431  43
   2 -16  -9 122.943 48.2270  51
  -2  16   8 39.8031 38.1465  21
   2 -16  -8-74.8066 47.2470  51
  -2  16   7 236.968 49.2912  21
   2 -16  -7 374.171 65.2739  51
  -2  16   6 40.7790 40.6500  21
   2 -16  -6 82.2780 49.9942  51
   2 -15 -12 721.214 68.2467  26
  -2  15  12 757.392 68.7123  21
   2 -15 -12 519.033 66.7629  51
   2 -15 -12 555.759 60.7569  43
   2 -15 -11 1303.01 108.653  51
  -2  15  11 1540.03 89.6527  19
   2 -15 -11 1497.49 101.542  26
  -2  15  11 1487.12 98.8319  21
   2 -15 -10 167.446 73.3249  51
  -2  15  10 210.762 58.4728  19
  -2  15  10 178.440 62.8557  21
   2 -15 -10 254.987 69.2598  26
   2 -15  -9 174.071 75.6357  51
  -2  15   9 243.109 65.6448  21
   2 -15  -9 315.792 77.0566  26
  -2  15   8 228.300 70.3074  21
   2 -15  -8 336.689 75.0548  26
   2 -15  -7 94.3008 74.8631  26
  -2  15   7-9.89703 63.6274  21
  -2  15   6 6.65491 61.4410  21
   2 -15  -6-11.6655 65.1659  26
  -2  15   5 370.698 76.3778  21
  -2  15   4 743.140 85.8901  21
  -2  15   3 836.862 91.9311  49
  -2  15   3 799.757 83.7678  21
  -2  15   2 294.150 71.9025  49
  -2  15   2 249.577 59.8667  21
  -2  15   1 21.8335 58.4038  49
  -2  15   0 216.455 60.5368  49
  -2  15  -1-79.9361 48.5410  49
   2 -14 -14 105.000 45.5501  51
  -2  14  14 70.9337 40.0768  21
  -2  14  14 185.736 47.2051  19
   2 -14 -13 5649.88 204.712  51
   2 -14 -13 5128.18 169.333  43
  -2  14  13 5752.45 187.509  21
   2 -14 -13 6620.01 196.489  26
  -2  14  13 6411.39 194.549  19
   2 -14 -12 120.186 66.7259  51
   2 -14 -12 20.8621 47.8826  17
   2 -14 -12 229.865 67.2230  43
   2 -14 -12 240.310 73.6153  26
  -2  14  12 224.410 74.7181  21
  -2  14  12 39.7194 63.9748  19
   2 -14 -11 544.292 107.958  51
  -2  14  11 612.237 98.1953  21
   2 -14 -11 664.258 104.729  26
  -2  14  11 681.189 95.1455  19
   2 -14 -11 490.853 72.2671  17
   2 -14 -10 3849.13 221.318  51
   2 -14 -10 3760.76 192.246  26
  -2  14  10 4019.16 198.714  21
  -2  14  10 3551.25 177.677  19
  -2  14   9 348.283 93.1853  21
   2 -14  -9 361.108 100.068  26
  -2  14   9 239.755 78.0588  19
   2 -14  -9 133.491 64.7169  17
  -2  14   8 199.422 90.3832  21
   2 -14  -8 330.848 98.9907  26
  -2  14   8 188.261 73.7853  19
   2 -14  -8 13.8805 64.7593  17
  -2  14   7 3172.28 174.230  18
   2 -14  -7 2796.30 163.541  17
  -2  14   6-157.573 69.1124  18
  -2  14   6-23.0327 83.2847  21
  -2  14   5 3827.39 186.434  18
  -2  14   5 4656.28 219.882  21
  -2  14   4 132.339 67.4999  18
  -2  14   4 70.1616 75.0776  21
  -2  14   3 1901.66 128.286  18
  -2  14   3 2121.65 150.001  21
  -2  14   2 44.0905 67.1666  21
  -2  14   1 228.542 94.5130  49
  -2  14   1 169.164 71.2718  21
  -2  14   0 201.000 90.6869  49
  -2  14   0 431.296 73.1575  21
  -2  14  -1 305.681 90.9276  49
  -2  14  -2 35.4349 71.4219  49
  -2  14  -3 590.569 80.2176  49
  -2  14  -4 278.425 52.9253  49
   2 -13 -15 197.495 50.2101  51
  -2  13  15 200.699 52.8870  21
  -2  13  15 147.364 51.8730  19
   2 -13 -14 244.169 68.7767  51
   2 -13 -14 355.517 63.7440  17
   2 -13 -14 136.230 64.2784  26
  -2  13  14 64.3366 59.9706  21
  -2  13  14 151.662 64.7060  19
   2 -13 -14 252.502 49.2670  43
   2 -13 -13 4025.12 200.849  51
  -2  13  13 3525.88 182.805  21
   2 -13 -13 4102.07 186.702  26
   2 -13 -13 3400.88 157.841  17
  -2  13  13 3664.45 184.808  19
   2 -13 -13 3563.14 166.059  43
   2 -13 -12 3625.26 209.134  51
  -2  13  12 3688.70 200.466  21
   2 -13 -12 3815.45 197.039  26
   2 -13 -12 3075.36 164.811  17
  -2  13  12 3614.56 195.033  19
   2 -13 -11 2225.87 191.534  51
  -2  13  11 2322.43 175.551  31
  -2  13  11 2349.21 175.056  21
   2 -13 -11 2347.44 175.393  26
  -2  13  11 2484.27 172.387  19
   2 -13 -11 2077.82 145.569  17
  -2  13  10 671.229 122.318  31
   2 -13 -10 651.697 110.023  17
  -2  13  10 697.120 122.297  19
  -2  13  10 653.487 125.403  21
   2 -13 -10 643.563 125.132  26
  -2  13   9 3722.45 232.560  31
  -2  13   9 3301.94 215.378  21
   2 -13  -9 3577.51 218.104  26
   2 -13  -9 3041.47 185.459  17
  -2  13   9 3297.45 205.128  19
  -2  13   8 60.0816 112.406  31
  -2  13   8 142.460 89.5806  18
  -2  13   8-56.1493 86.8684  19
  -2  13   8 206.127 112.163  21
  -2  13   7 2125.44 189.047  31
  -2  13   7 1911.49 177.088  21
  -2  13   7 1811.52 157.743  18
   2 -13  -7 1926.49 166.744  17
  -2  13   7 1802.14 151.149  19
  -2  13   6 230.988 121.907  31
   2 -13  -6 235.773 93.3939  17
  -2  13   6 345.853 105.963  21
  -2  13   6 290.154 90.1480  18
  -2  13   5 466.274 120.262  31
  -2  13   5 595.213 127.967  21
  -2  13   5 524.173 105.040  18
   2 -13  -5 520.867 102.781  17
  -2  13   4 263.137 95.6380  18
  -2  13   4 327.831 103.965  21
  -2  13   3 1773.84 148.774  18
  -2  13   3 2415.97 178.467  21
  -2  13   2 97.1959 81.0446  18
  -2  13   2 156.956 79.6266  21
  -2  13   1 2438.62 163.001  18
  -2  13   1 2496.83 166.753  21
  -2  13   0 350.181 80.8659  18
  -2  13   0 348.552 87.5777  21
  -2  13  -1 263.354 73.7100  21
  -2  13  -2 2063.31 175.590  49
  -2  13  -2 1570.87 118.324  21
  -2  13  -3 549.734 108.568  49
  -2  13  -4 1912.35 141.468  49
  -2  13  -5 499.335 73.4256  49
  -2  12  16-21.4149 41.5754  21
  -2  12  16 198.941 52.3133  19
   2 -12 -15 424.082 67.1886  17
  -2  12  15 605.457 69.5515  34
   2 -12 -15 599.197 81.9296  51
  -2  12  15 503.964 81.1336  19
   2 -12 -14-2.67012 72.6768  51
   2 -12 -14 27.3529 49.4654  43
   2 -12 -14 31.2576 62.2086  17
  -2  12  14-16.9983 52.9316  34
   2 -12 -14-86.5518 78.9553  26
  -2  12  14 29.9504 85.9527  19
   2 -12 -13 645.432 116.827  51
   2 -12 -13 583.067 93.8410  43
  -2  12  13 573.220 84.8319  34
   2 -12 -13 670.555 105.345  17
   2 -12 -13 763.127 117.924  26
  -2  12  13 743.557 126.142  19
   2 -12 -12 957.023 145.296  51
  -2  12  12 832.256 99.0418  34
  -2  12  12 1082.69 131.828  31
   2 -12 -12 1199.95 131.626  17
   2 -12 -12 868.746 134.691  26
  -2  12  12 856.594 134.891  19
   2 -12 -11 294.188 129.601  51
  -2  12  11 439.093 122.840  31
   2 -12 -11 354.543 106.188  17
  -2  12  11 395.960 132.310  19
   2 -12 -11 329.949 126.529  26
  -2  12  10 12951.0 419.283  31
  -2  12  10 11583.4 398.482  19
   2 -12 -10 12020.0 382.586  17
   2 -12 -10 12462.3 409.603  26
  -2  12   9 2642.81 211.688  31
   2 -12  -9 2971.37 223.316  26
   2 -12  -9 2342.04 183.716  17
  -2  12   9 2320.97 196.322  19
  -2  12   8-26.3631 118.342  31
   2 -12  -8 127.812 94.9238  17
  -2  12   8-54.4647 102.012  19
  -2  12   8 22.6807 92.9254  18
  -2  12   7 2755.01 220.744  21
  -2  12   7 2395.18 189.122  18
   2 -12  -7 2533.77 202.833  17
  -2  12   7 2525.86 187.110  19
  -2  12   7 2842.92 232.577  31
  -2  12   6 688.066 131.181  21
  -2  12   6 534.697 102.345  19
  -2  12   6 777.699 125.830  18
  -2  12   6 825.546 148.009  31
  -2  12   5 47.6816 103.031  21
  -2  12   5-27.5388 82.2092  18
  -2  12   5-64.1013 111.492  31
  -2  12   4 11493.3 399.844  21
  -2  12   4 10468.8 367.542  18
  -2  12   4 11133.7 395.597  31
  -2  12   3 952.661 141.827  21
  -2  12   3 885.561 130.515  18
  -2  12   3 754.683 125.297  31
  -2  12   2 13452.7 411.392  18
  -2  12   2 14080.5 423.430  21
  -2  12   1 10428.7 355.692  18
  -2  12   1 10974.5 363.483  21
  -2  12   0 390.041 88.4875  18
  -2  12   0 790.175 117.126  21
  -2  12  -1 500.603 98.0367  18
  -2  12  -1 496.841 98.4230  21
  -2  12  -2 2104.81 155.000  18
  -2  12  -2 2340.91 159.630  21
  -2  12  -3 320.009 76.6897  18
  -2  12  -3 414.683 87.7067  21
  -2  12  -4 8.45420 96.6850  49
  -2  12  -5 46.9432 78.4520  49
  -2  12  -6-15.7855 62.6913  49
  -2  12  -7-37.3778 50.0328  49
   2 -11 -16 526.598 71.4243  17
   2 -11 -16 353.699 63.8410  51
  -2  11  16 427.796 73.6883  19
  -2  11  16 380.068 65.0902  34
   2 -11 -15 234.870 75.4194  17
  -2  11  15 249.379 69.8050  34
   2 -11 -15 341.209 84.5770  51
  -2  11  15 117.855 75.9272  19
   2 -11 -14-7.15213 78.7181  51
   2 -11 -14 139.618 64.3233  43
   2 -11 -14 116.257 80.2261  17
  -2  11  14-15.0009 68.3952  34
   2 -11 -14-10.9214 93.3221  26
  -2  11  14-24.9148 91.4352  19
   2 -11 -13 3367.15 222.385  51
   2 -11 -13 3213.90 188.325  43
  -2  11  13 3091.07 190.186  34
  -2  11  13 3196.58 178.970  31
   2 -11 -13 3720.28 221.345  26
  -2  11  13 3790.88 227.597  19
   2 -11 -13 3818.14 213.870  17
   2 -11 -12 725.108 143.538  51
  -2  11  12 748.782 108.835  34
  -2  11  12 908.919 130.691  31
   2 -11 -12 843.730 125.631  17
   2 -11 -12 1048.89 152.941  26
  -2  11  12 999.848 160.575  19
   2 -11 -11 785.102 163.419  51
   2 -11 -11 677.532 127.954  17
   2 -11 -11 623.688 151.523  26
  -2  11  11 848.180 164.844  19
  -2  11  11 665.005 134.680  31
  -2  11  11 625.058 110.297  34
   2 -11 -10 28025.7 646.526  26
   2 -11 -10 26784.1 623.842  17
  -2  11  10 27830.9 651.537  19
  -2  11  10 28203.4 649.551  31
   2 -11  -9 6509.87 307.482  17
  -2  11   9 5931.30 290.929  18
  -2  11   9 6659.88 314.302  19
  -2  11   9 6753.24 320.703  31
   2 -11  -8 962.770 146.124  17
   2 -11  -8 917.239 133.192  22
  -2  11   8 1041.90 148.739  19
  -2  11   8 1001.21 141.332  18
  -2  11   8 869.599 154.238  31
   2 -11  -7-35.1907 100.068  17
  -2  11   7 122.503 113.498  31
  -2  11   7 32.3156 99.0841  19
  -2  11   7-17.8053 84.2278  18
   2 -11  -7 32.8947 89.7173  22
  -2  11   6 535.946 135.813  31
   2 -11  -6 583.050 103.166  22
  -2  11   6 660.676 116.235  19
  -2  11   6 740.614 124.813  18
  -2  11   5 26.7993 108.764  31
  -2  11   5 49.3139 86.2779  19
  -2  11   5 9.84229 92.6033  18
  -2  11   5 83.6878 97.2838  21
   2 -11  -5 297.452 88.8575  22
   2 -11  -5 395.628 222.594   6
   2 -11  -4-79.8966 172.318   6
  -2  11   4-5.25676 106.032  31
  -2  11   4 89.6185 82.8415  18
  -2  11   4 14.4785 95.4442  21
   2 -11  -4-97.2317 176.420   8
  -2  11   3 13424.4 429.884  31
  -2  11   3 13410.2 424.499  18
  -2  11   3 13563.2 432.517  21
   2 -11  -3 12178.7 882.180   6
  -2  11   2 14101.0 435.962  31
  -2  11   2 14855.5 445.302  18
   2 -11  -2 14287.4 953.234   6
  -2  11   2 15585.4 456.304  21
  -2  11   1 3899.81 224.879  21
  -2  11   1 3388.31 215.680  18
  -2  11   0 9997.72 349.712  21
  -2  11   0 10257.9 365.205  18
  -2  11  -1 13482.5 398.006  21
  -2  11  -1 13491.2 418.605  18
  -2  11  -2 1639.67 145.787  21
  -2  11  -2 1713.66 153.963  18
  -2  11  -3 656.438 108.429  21
  -2  11  -3 652.376 112.930  18
  -2  11  -4 377.765 86.5926  21
  -2  11  -4 406.382 128.968  30
  -2  11  -4 262.995 85.9196  18
  -2  11  -5 134.532 103.536  30
  -2  11  -5-54.1697 73.2989  18
  -2  11  -5 84.1124 100.505  49
  -2  11  -6 222.835 92.7982  49
  -2  11  -7 578.480 91.5886  49
  -2  11  -8 205.148 63.0637  49
   2 -10 -17 26.4964 43.3042  17
  -2  10  17-26.7380 42.7333  34
  -2  10  16 38.7426 61.8103  34
   2 -10 -16-57.5974 63.1941  17
   2 -10 -16 53.8688 53.0452  51
  -2  10  16 78.2561 66.9031  19
  -2  10  15-26.2273 78.6750  34
   2 -10 -15 50.0881 80.4388  17
   2 -10 -15 161.336 78.2411  51
  -2  10  15 189.758 86.4268  19
   2 -10 -14 1342.70 147.619  51
   2 -10 -14 1268.67 140.855  17
  -2  10  14 1287.53 143.272  34
   2 -10 -14 1377.40 155.498  26
  -2  10  14 1445.58 155.024  19
   2 -10 -13 8048.20 336.620  51
  -2  10  13 7480.21 274.898  31
  -2  10  13 7530.81 312.713  34
   2 -10 -13 6917.28 273.853  43
   2 -10 -13 8034.73 320.698  26
   2 -10 -13 7739.63 316.157  17
  -2  10  13 8205.53 339.005  19
   2 -10 -12 2674.58 225.116  51
   2 -10 -12 3006.60 225.357  26
   2 -10 -12 2624.83 209.361  17
  -2  10  12 2882.19 229.213  19
  -2  10  12 2600.48 188.467  31
  -2  10  12 2474.27 196.994  34
   2 -10 -11 7869.41 371.559  51
  -2  10  11 7022.55 314.915  34
  -2  10  11 7761.57 327.444  31
  -2  10  11 7708.68 347.742  19
   2 -10 -11 8112.51 342.614  17
   2 -10 -11 7886.32 338.954  26
  -2  10  10 2609.63 206.846  31
  -2  10  10 2173.01 179.132  34
   2 -10 -10 2504.99 210.781  26
   2 -10 -10 2322.45 201.180  17
  -2  10  10 2565.23 215.472  19
  -2  10   9-11.6240 118.004  31
  -2  10   9 39.0718 76.1300  34
   2 -10  -9 166.851 115.592  17
   2 -10  -9 191.757 108.743  22
  -2  10   9 147.111 89.1646  18
  -2  10   9 182.006 122.699  19
   2 -10  -8 3851.74 253.595  17
  -2  10   8 4669.39 270.588  19
  -2  10   8 4316.17 252.724  18
  -2  10   8 4315.69 268.297  31
   2 -10  -8 4141.84 231.634  22
   2 -10  -8 4440.12 542.489   6
   2 -10  -8 3719.33 501.394   8
  -2  10   7 371.220 100.321  19
  -2  10   7 410.554 109.402  18
   2 -10  -7 335.820 109.155  17
  -2  10   7 414.239 125.668  31
   2 -10  -7 627.592 246.538   8
   2 -10  -7 233.924 85.6193  22
  -2  10   7 623.134 222.123   5
   2 -10  -7 747.327 262.478   6
  -2  10   6 3161.93 427.419   5
  -2  10   6 3289.61 212.425  19
  -2  10   6 3250.18 216.482  18
  -2  10   6 3395.12 238.745  31
   2 -10  -6 3088.23 202.723  22
   2 -10  -6 3664.83 482.213   6
   2 -10  -6 3182.41 474.956   8
  -2  10   5 8543.57 356.961  31
  -2  10   5 8653.55 339.561  18
  -2  10   5 8255.17 320.997  19
   2 -10  -5 8105.52 709.392   6
   2 -10  -5 8034.00 727.781   8
  -2  10   5 8373.82 657.684   5
  -2  10   4 1211.05 154.335  31
  -2  10   4 1235.33 145.142  18
  -2  10   4 1119.74 143.170  21
  -2  10   4 872.974 242.633   5
   2 -10  -4 1140.20 297.787   6
  -2  10   3 2909.12 399.859   5
  -2  10   3 3139.57 202.014  18
  -2  10   3 2750.35 203.231  31
  -2  10   3 3036.83 209.387  21
   2 -10  -3 3299.26 464.432   6
  -2  10   2 869.018 130.297  31
  -2  10   2 722.709 126.806  21
  -2  10   2 601.177 240.304   5
   2 -10  -2 660.853 236.892   6
  -2  10   2 958.208 131.256  18
  -2  10   1 27981.7 1208.70   5
  -2  10   1 28632.4 622.804  21
   2 -10  -1 28942.0 1331.80   6
   2 -10  -1 30319.8 1395.53   7
  -2  10   1 28634.0 631.011  18
  -2  10   0 7340.90 622.224   5
  -2  10   0 7386.35 607.766   4
  -2  10   0 7974.83 324.593  18
  -2  10   0 7896.47 308.714  21
   2 -10   0 7877.29 717.945   7
   2 -10   0 7242.81 682.639   6
   2 -10   1 2235.08 410.831   6
  -2  10  -1 2068.04 203.748  30
  -2  10  -1 2049.79 172.177  18
  -2  10  -1 2156.83 170.546  21
   2 -10   1 2213.36 425.483   7
  -2  10  -2 6089.34 266.827  21
  -2  10  -2 5991.32 282.576  18
  -2  10  -2 5390.65 306.226  30
  -2  10  -3 2206.39 165.126  21
  -2  10  -3 1847.94 166.014  18
  -2  10  -3 1939.69 194.156  30
  -2  10  -4 2077.50 153.790  21
  -2  10  -4 1840.02 196.626  30
  -2  10  -4 1969.67 167.796  18
  -2  10  -5 3752.03 253.887  30
  -2  10  -5 3559.62 209.901  18
  -2  10  -6 6629.67 313.726  30
  -2  10  -6 6110.90 263.662  18
  -2  10  -6 6930.94 315.086  49
  -2  10  -7 2557.58 196.557  30
  -2  10  -7 2448.63 151.621  18
  -2  10  -7 2705.18 184.186  49
  -2  10  -8 192.098 84.8458  30
  -2  10  -8 203.777 60.8894  18
  -2  10  -8 193.125 71.2826  49
  -2  10  -9 207.510 73.6409  30
   2  -9 -17 84.0286 52.9502  17
  -2   9  17 20.5490 52.6566  34
  -2   9  16 672.078 79.9973  32
  -2   9  16 787.344 105.695  34
   2  -9 -16 886.914 105.632  17
   2  -9 -16 788.817 90.4049  51
  -2   9  16 826.124 99.2272  19
   2  -9 -15 3306.67 190.326  51
   2  -9 -15 3739.29 207.802  17
  -2   9  15 3673.04 202.381  19
  -2   9  15 3344.89 203.831  34
  -2   9  15 3246.54 175.022  32
   2  -9 -14 3202.28 211.037  51
  -2   9  14 3300.88 217.226  34
  -2   9  14 2630.79 168.382  32
   2  -9 -14 3614.29 219.526  26
  -2   9  14 3357.69 216.771  19
   2  -9 -14 3249.09 212.524  17
   2  -9 -13-24.1849 100.796  51
   2  -9 -13 60.8248 73.7792  43
  -2   9  13 66.5645 70.9453  32
  -2   9  13 102.631 97.2312  34
   2  -9 -13 125.414 105.894  17
   2  -9 -13-17.0175 118.586  26
  -2   9  13-2.66086 113.179  19
   2  -9 -12 3756.64 257.936  51
   2  -9 -12 3932.24 246.386  26
  -2   9  12 4164.48 262.727  19
   2  -9 -12 3823.57 245.660  17
  -2   9  12 3743.02 249.627  34
  -2   9  12 4132.41 230.343  31
   2  -9 -11 2201.59 211.485  51
  -2   9  11 2168.68 202.370  34
  -2   9  11 2192.93 189.395  31
  -2   9  11 2596.99 218.861  19
   2  -9 -11 2635.97 210.511  17
   2  -9 -11 2183.86 200.076  26
  -2   9  10 8257.26 343.227  31
  -2   9  10 7317.73 330.163  34
   2  -9 -10 8010.81 349.687  26
   2  -9 -10 7887.39 347.581  17
  -2   9  10 8313.69 363.725  19
   2  -9  -9 2167.73 196.349  17
  -2   9   9 2429.81 211.281  19
  -2   9   9 2256.67 193.598  18
  -2   9   9 2318.54 190.444  34
  -2   9   9 2346.34 204.167  31
  -2   9   9 2581.16 411.593   5
   2  -9  -9 2507.06 197.439  22
   2  -9  -9 2945.72 466.243   6
   2  -9  -9 1884.86 357.362   8
  -2   9   8 4236.43 255.184  19
  -2   9   8 4104.25 246.323  18
   2  -9  -8 4180.11 258.540  17
  -2   9   8 4192.75 482.270   5
  -2   9   8 4370.22 236.955  34
  -2   9   8 4077.80 252.721  31
   2  -9  -8 4525.11 240.229  22
   2  -9  -8 4600.11 531.322   6
   2  -9  -8 4148.23 492.560   8
  -2   9   7 6951.57 302.970  18
  -2   9   7 6558.80 298.479  19
   2  -9  -7 6962.58 290.046  42
  -2   9   7 7264.15 322.396  31
   2  -9  -7 6678.61 633.662   6
   2  -9  -7 5669.41 582.205   8
   2  -9  -7 6371.04 282.607  22
  -2   9   7 7101.95 617.650   5
  -2   9   6 300.313 193.311   5
   2  -9  -6 2.34042 162.975   6
  -2   9   6-85.0162 85.6123  18
  -2   9   6 3.37664 88.9905  19
  -2   9   6 43.1970 99.5586  31
   2  -9  -6-32.9053 78.3804  22
   2  -9  -6-83.7332 178.781   8
  -2   9   5-19.1750 94.2987  31
  -2   9   5 2.83192 80.3648  19
  -2   9   5-16.1615 76.1039  18
   2  -9  -5-48.5658 166.529   6
  -2   9   5 281.896 190.976   5
  -2   9   4 90.6614 98.1463  31
  -2   9   4 349.332 96.5060  18
  -2   9   4 288.006 186.854   5
   2  -9  -4-81.6683 219.599   6
  -2   9   3 341.103 105.684  31
  -2   9   3 202.370 84.1870  18
  -2   9   3 94.4276 80.1806  21
  -2   9   3 168.288 140.424   5
   2  -9  -3 251.468 199.767   6
  -2   9   2 314.627 92.2306  31
  -2   9   2 273.005 87.2355  18
  -2   9   2 116.738 86.2702  21
   2  -9  -2 152.968 172.781   6
  -2   9   2 197.344 138.059   5
  -2   9   1 6811.22 531.479   4
  -2   9   1 6920.07 561.191   5
  -2   9   1 6968.75 286.349  18
  -2   9   1 6910.92 281.215  31
  -2   9   1 7054.47 285.287  21
   2  -9  -1 7137.59 651.105   7
   2  -9  -1 6726.31 630.290   6
  -2   9   0 235.106 192.712   5
   2  -9   0 453.351 242.771   6
  -2   9   0 353.605 190.057   4
  -2   9   0 125.886 80.1264  18
  -2   9   0 172.722 85.4089  30
  -2   9   0 218.228 83.4311  21
   2  -9   0 198.249 209.662   7
   2  -9   1 616.635 213.907   6
  -2   9  -1 946.002 224.090   5
  -2   9  -1 746.319 214.637   4
  -2   9  -1 935.764 131.779  18
  -2   9  -1 823.097 132.582  30
  -2   9  -1 819.323 112.593  21
   2  -9   1 1336.03 336.557   7
  -2   9  -2 1747.73 315.481   4
  -2   9  -2 1656.19 303.830   5
   2  -9   2 1414.37 313.176   6
  -2   9  -2 1982.92 175.859  18
  -2   9  -2 1811.05 187.912  30
  -2   9  -2 1946.20 154.085  21
   2  -9   2 1750.91 358.971   7
   2  -9   3 1468.75 320.769   6
  -2   9  -3 898.520 244.441   4
  -2   9  -3 1366.02 174.444  30
  -2   9  -3 1327.76 149.808  18
  -2   9  -3 1378.88 141.127  21
  -2   9  -4 23923.2 628.774  30
  -2   9  -4 22256.5 562.174  18
  -2   9  -4 23115.6 524.706  21
   2  -9   4 21445.0 1178.58   6
  -2   9  -5 23837.8 628.938  30
  -2   9  -5 22295.7 559.120  18
  -2   9  -6 160.093 110.181  30
  -2   9  -6 88.3104 91.2664  18
  -2   9  -7 1578.31 172.591  30
  -2   9  -7 1813.81 157.006  18
  -2   9  -7 1901.09 176.706  49
  -2   9  -8 112.198 90.3592  30
  -2   9  -8 250.385 86.0298  18
  -2   9  -8 242.148 85.1644  49
  -2   9  -9 194.931 92.7457  30
  -2   9  -9 91.4313 60.9040  18
  -2   9  -9 178.444 65.1468  49
  -2   9 -10 1696.83 130.751  30
   2  -8 -18 483.276 54.3742  17
  -2   8  18 310.751 48.1386  34
   2  -8 -17 35.1844 58.3931  17
  -2   8  17 25.8643 62.1929  34
  -2   8  17-24.7146 51.6964  32
  -2   8  16 905.898 120.221  34
  -2   8  16 752.978 100.780  32
   2  -8 -16 768.006 106.257  17
   2  -8 -16 556.771 83.0910  51
  -2   8  16 667.702 89.9099  19
  -2   8  15 89.4279 96.7346  34
  -2   8  15-68.0746 81.3681  32
   2  -8 -15-57.1901 99.9295  17
   2  -8 -15 77.8284 74.2902  51
  -2   8  15-8.30710 89.4233  19
   2  -8 -14 635.978 120.836  51
  -2   8  14 716.426 147.219  34
  -2   8  14 688.110 116.321  32
   2  -8 -14 1065.16 152.350  17
   2  -8 -14 799.152 134.727  26
  -2   8  14 635.266 125.919  19
   2  -8 -13-14.1729 97.5789  51
  -2   8  13 110.924 89.7911  32
   2  -8 -13-57.2548 105.502  17
   2  -8 -13-138.582 121.091  26
  -2   8  13 55.7669 108.118  19
  -2   8  12 25628.6 633.422  47
   2  -8 -12 26593.3 669.226  51
  -2   8  12 25793.6 570.614  31
  -2   8  12 25254.3 583.959  32
   2  -8 -12 26549.0 631.550  26
   2  -8 -12 26479.8 641.504  17
  -2   8  11 37.2416 101.203  47
   2  -8 -11-132.637 118.497  51
  -2   8  11 113.498 106.972  41
  -2   8  11-170.044 146.450  13
   2  -8 -11 36.2370 108.999  17
  -2   8  11 9.93253 92.1784  31
  -2   8  11-10.8953 78.5925  32
   2  -8 -11-112.084 117.507  26
  -2   8  11-30.2409 117.354  19
   2  -8 -10 25935.0 1248.77   6
  -2   8  10 23036.6 1174.26   5
  -2   8  10 23034.1 586.063  47
  -2   8  10 23404.1 594.681  41
  -2   8  10 21593.4 1037.95  13
  -2   8  10 24072.2 583.236  31
   2  -8 -10 24321.2 596.578  26
  -2   8  10 24266.6 621.463  19
   2  -8 -10 23688.4 611.798  17
   2  -8  -9 1004.86 270.288   8
   2  -8  -9 1093.75 297.338   6
  -2   8   9 591.655 197.156   5
  -2   8   9 1092.43 139.532  47
  -2   8   9 1007.22 141.675  41
   2  -8  -9 1289.38 165.291  17
  -2   8   9 980.183 143.916  31
   2  -8  -9 1103.25 145.986  22
  -2   8   9 1134.54 143.990  18
  -2   8   9 1144.63 150.094  19
   2  -8  -8 3990.44 502.249   6
   2  -8  -8 2971.07 403.480   8
  -2   8   8 3349.63 199.740  47
  -2   8   8 3550.05 209.651  41
  -2   8   8 3622.62 228.955  31
  -2   8   8 3511.96 215.532  18
  -2   8   8 3989.55 232.667  19
   2  -8  -8 3404.91 231.305  17
   2  -8  -8 3477.74 213.080  22
  -2   8   8 3244.64 426.870   5
  -2   8   7 1413.30 144.124  31
  -2   8   7 1311.49 143.064  19
  -2   8   7 1380.72 142.978  18
   2  -8  -7 1374.16 288.787   8
   2  -8  -7 1489.88 293.568   6
  -2   8   7 1195.27 283.702   5
   2  -8  -6 1129.87 282.476   8
   2  -8  -6 1035.20 286.237   6
  -2   8   6 1300.27 265.562   5
  -2   8   5 205.766 140.536   5
   2  -8  -5-16.5009 191.418   6
  -2   8   4 457.542 169.772   5
   2  -8  -4 451.052 239.836   6
   2  -8  -3 3084.98 414.384   6
  -2   8   3 2763.51 346.673   5
   2  -8  -2-276.376 198.692   7
  -2   8   2-25.5243 153.171   5
  -2   8   2-126.911 134.998   4
   2  -8  -2 64.6336 186.089   6
   2  -8  -1 3230.47 453.587   6
   2  -8  -1 3089.93 409.899   7
  -2   8   1 3181.16 340.533   4
  -2   8   1 3240.34 363.003   5
   2  -8   0 3912.33 462.490   6
   2  -8   0 3980.11 466.680   7
  -2   8   0 4244.26 418.262   5
  -2   8   0 3776.79 408.435   4
   2  -8   1 11304.1 781.564   6
   2  -8   1 11655.5 791.043   7
  -2   8  -1 11253.6 679.145   5
  -2   8  -1 11366.6 715.130   4
  -2   8  -2 78.4709 84.6610  30
  -2   8  -2 213.796 90.1050  18
   2  -8   2-63.9695 176.597   7
  -2   8  -2-51.8707 139.784   5
  -2   8  -2-262.022 195.606   4
   2  -8   2 56.1188 168.874   6
  -2   8  -3 15398.4 473.604  30
  -2   8  -3 15043.2 437.580  18
   2  -8   3 15329.4 948.693   6
   2  -8   3 16792.8 1001.64   7
  -2   8  -3 15332.3 904.186   4
  -2   8  -3 13371.2 787.272   5
  -2   8  -4 36.6255 93.4076  30
  -2   8  -4 53.7438 81.3910  18
   2  -8   4-74.1245 200.588   7
   2  -8   4-31.7192 211.204   6
  -2   8  -4-60.4691 155.844   4
   2  -8   5 17109.2 1068.97   7
   2  -8   5 14861.1 965.066   6
  -2   8  -5 15195.4 452.931  18
  -2   8  -5 15392.7 496.017  30
  -2   8  -6 518.155 110.570  18
  -2   8  -6 402.810 112.899  30
  -2   8  -7 7393.95 317.917  18
  -2   8  -7 7674.05 350.003  30
  -2   8  -8 141.407 88.3816  49
  -2   8  -8 276.932 102.384  18
  -2   8  -8 324.586 118.477  30
  -2   8  -9 1264.14 129.608  49
  -2   8  -9 1651.81 145.781  18
  -2   8  -9 1359.11 150.798  30
  -2   8 -10-111.030 75.2513  18
  -2   8 -10 39.6564 87.3807  30
  -2   8 -11 257.668 66.0363  18
  -2   8 -11 67.1671 66.7679  30
  -2   8 -12 73.4659 48.4041  30
   2  -7 -18 19.4400 42.0201  17
  -2   7  18-60.2878 43.9310  34
   2  -7 -18-1.98382 37.5097  30
  -2   7  18 18.7119 39.7852  32
  -2   7  17 46.7401 43.2970  48
   2  -7 -17-58.5652 67.2351  17
  -2   7  17 4.21097 63.1118  34
  -2   7  16 2143.94 136.539  48
   2  -7 -16 2519.29 144.424  51
  -2   7  16 2523.17 146.681  19
   2  -7 -16 3022.95 183.256  17
  -2   7  16 2677.54 181.250  34
  -2   7  16 2906.15 175.559  32
   2  -7 -15 157.442 107.329  17
  -2   7  15-25.6009 89.7646  32
  -2   7  15 89.0609 104.424  34
  -2   7  15 5.30267 85.4819  19
   2  -7 -15-65.4207 76.8324  51
  -2   7  15 42.9367 67.3265  48
  -2   7  14 1818.45 172.965  32
  -2   7  14 1608.51 145.581  48
  -2   7  14 1724.87 189.199  47
   2  -7 -14 1668.67 162.425  51
   2  -7 -14 2025.09 188.317  17
  -2   7  14 1553.60 158.952  19
  -2   7  13 1418.29 175.875  47
   2  -7 -13 1148.97 155.654  51
  -2   7  13 1449.92 183.901  41
   2  -7 -13 1461.94 169.755  17
  -2   7  13 1271.94 153.539  32
   2  -7 -13 1451.43 172.639  26
  -2   7  13 1506.16 169.151  19
   2  -7 -12 8284.45 355.346  51
  -2   7  12 8092.72 366.516  47
  -2   7  12 8846.84 374.841  41
   2  -7 -12 8319.26 348.968  26
   2  -7 -12 8547.84 358.936  17
  -2   7  12 8513.38 355.055  19
   2  -7 -11 8257.32 705.729   6
   2  -7 -11 7130.75 338.104  51
  -2   7  11 6762.50 319.076  47
  -2   7  11 6603.46 323.045  41
  -2   7  11 6235.23 594.543  13
  -2   7  11 6834.54 289.246  31
   2  -7 -11 7267.65 322.208  26
   2  -7 -11 7001.70 333.565  17
  -2   7  11 7058.20 335.564  19
   2  -7 -10 4089.71 497.960   6
  -2   7  10 3048.85 443.390   5
  -2   7  10 4208.18 245.890  47
  -2   7  10 3881.02 246.854  41
  -2   7  10 3921.15 450.093  13
  -2   7  10 3870.89 226.556  31
   2  -7 -10 3890.32 240.889  26
   2  -7 -10 3997.15 244.937  17
  -2   7  10 3866.82 244.993  19
   2  -7  -9 3149.77 428.258   6
   2  -7  -9 2493.69 351.949   8
  -2   7   9 2829.06 415.924   5
  -2   7   9 3340.14 215.769  47
  -2   7   9 3415.24 215.971  41
  -2   7   9 3160.42 379.520  13
  -2   7   9 3359.48 213.368  31
   2  -7  -9 3350.49 213.599  22
   2  -7  -9 3321.03 218.915  26
  -2   7   9 2987.09 202.815  18
  -2   7   9 2984.90 212.873  19
   2  -7  -9 2986.00 209.530  17
  -2   7   8-158.825 177.956  13
   2  -7  -8 84.7663 78.4496  17
  -2   7   8 100.622 72.4670  18
  -2   7   8 147.792 90.3502  19
  -2   7   8 197.763 171.904   5
   2  -7  -8 239.797 205.184   6
   2  -7  -8 55.7635 132.360   8
  -2   7   7 2860.62 384.912   5
  -2   7   7 3465.38 355.652  13
   2  -7  -7 4039.13 457.728   6
   2  -7  -7 3917.22 446.563   8
  -2   7   6 2508.12 275.949  13
   2  -7  -6 2502.21 358.244   6
  -2   7   6 2864.51 370.469   5
  -2   7   5 215.961 145.315   5
   2  -7  -5 211.665 194.401   6
   2  -7  -4 545.237 224.674   6
  -2   7   4 331.241 151.059   5
  -2   7   3 12734.7 558.666   4
  -2   7   3 11694.5 635.984   5
   2  -7  -3 11793.6 716.641   6
  -2   7   2 26493.9 936.660   5
  -2   7   2 27001.0 885.487   4
   2  -7  -2 27524.6 1094.43   6
   2  -7  -2 27148.6 1080.20   7
  -2   7   1 8238.20 525.072   5
  -2   7   1 8474.94 521.957   4
   2  -7  -1 9033.57 635.917   7
   2  -7  -1 7747.22 587.581   6
  -2   7   0 1219.17 238.407   5
   2  -7   0 1042.59 264.204   6
  -2   7   0 1131.18 232.428   4
   2  -7   0 999.903 168.157  12
   2  -7   0 1030.56 273.098   7
   2  -7   1 1892.09 344.226   6
  -2   7  -1 1488.00 251.464   5
  -2   7  -1 1809.35 290.636   4
   2  -7   1 1772.00 240.562  12
   2  -7   1 1820.44 333.187   7
  -2   7  -2 4984.14 465.729   4
  -2   7  -2 4561.62 420.721   5
   2  -7   2 5234.29 429.097  12
   2  -7   2 5381.61 536.069   7
   2  -7   2 4990.09 516.135   6
   2  -7   3 2677.08 402.936   6
  -2   7  -3 2817.36 352.178   5
  -2   7  -3 2723.09 377.441   4
   2  -7   3 2821.03 338.595  12
  -2   7  -4 44622.6 828.143  30
  -2   7  -4 39778.6 747.549  29
  -2   7  -4 44344.1 1527.05   4
  -2   7  -4 42061.2 760.656  18
   2  -7   4 42109.5 1399.99  12
  -2   7  -5 5204.39 261.376  29
  -2   7  -5 5799.16 288.723  30
  -2   7  -5 5336.49 551.473   4
  -2   7  -5 5175.37 262.730  18
   2  -7   5 5853.79 547.668  12
  -2   7  -6 2298.34 190.852  29
  -2   7  -6 2279.45 194.715  30
  -2   7  -6 2333.11 188.858  18
   2  -7   6 2508.80 379.681  12
  -2   7  -6 2661.82 402.130   4
  -2   7  -7 26.0071 98.8331  30
  -2   7  -7-46.3197 102.022  18
  -2   7  -7 73.9153 91.3590  29
   2  -7   7-275.356 192.920  12
  -2   7  -8 93.3184 95.4578  30
  -2   7  -8 121.336 97.2323  18
  -2   7  -9-23.3251 102.726  30
  -2   7  -9-47.3862 91.7305  18
  -2   7 -10 23.6545 94.6566  30
  -2   7 -10 154.476 87.4655  18
  -2   7 -11-33.3644 86.9135  30
  -2   7 -11 102.439 77.0947  18
  -2   7 -12 515.288 87.3908  30
  -2   7 -12 496.962 75.2537  18
  -2   7 -13 725.279 70.3999  30
   2  -6 -18 76.4882 42.5888  30
  -2   6  18 163.751 47.4185  34
  -2   6  18 171.705 51.7008  32
   2  -6 -18 192.715 49.0568  17
  -2   6  17 169.090 72.8070  34
  -2   6  17-62.7795 70.6774  32
   2  -6 -17 13.9478 66.0336  17
  -2   6  17 52.2917 56.0117  48
  -2   6  16 347.225 104.666  34
  -2   6  16 352.652 97.5732  32
   2  -6 -16 235.153 96.5253  17
  -2   6  16 229.264 78.9271  48
  -2   6  15 2058.85 177.672  32
   2  -6 -15 1851.72 149.188  51
  -2   6  15 2461.26 202.495  47
  -2   6  15 2020.55 166.813  48
  -2   6  15 2043.00 152.891  19
   2  -6 -15 2496.18 196.694  17
   2  -6 -14 8646.59 310.246  33
  -2   6  14 8941.61 359.609  32
  -2   6  14 9454.29 380.736  41
  -2   6  14 8998.47 372.323  47
   2  -6 -14 8451.35 326.813  51
  -2   6  14 8344.79 333.170  48
  -2   6  14 9094.57 339.894  19
   2  -6 -14 9620.62 366.386  17
  -2   6  13 3349.47 246.949  47
   2  -6 -13 2992.78 214.788  51
   2  -6 -13 2839.21 193.620  33
  -2   6  13 3300.93 247.330  41
   2  -6 -13 2980.87 216.981  26
   2  -6 -13 3245.66 239.362  17
  -2   6  13 3035.85 217.841  19
  -2   6  12 5069.95 296.895  47
   2  -6 -12 5447.36 287.897  51
  -2   6  12 5402.34 299.398  41
   2  -6 -12 5208.90 255.874  33
   2  -6 -12 5118.96 267.199  26
  -2   6  12 5233.42 281.258  19
   2  -6 -12 5048.91 278.824  17
   2  -6 -11 45.0606 174.534   6
  -2   6  11 104.696 116.835  47
   2  -6 -11 9.35420 86.1128  51
  -2   6  11 14.0432 102.866  41
   2  -6 -11 79.5954 99.8632  17
  -2   6  11 433.423 205.700  13
   2  -6 -11 175.583 80.8271  33
   2  -6 -11 213.614 103.143  26
  -2   6  11 135.496 98.7671  19
   2  -6 -10 6939.58 630.048   6
   2  -6 -10 6100.71 303.148  51
  -2   6  10 6661.84 294.198  47
  -2   6  10 6751.82 300.879  41
  -2   6  10 7015.08 595.040  13
   2  -6 -10 6345.45 288.604  26
  -2   6  10 6268.39 306.638  19
   2  -6 -10 5883.20 290.596  17
  -2   6   9 166.028 80.9220  47
  -2   6   9 324.360 108.650  41
   2  -6  -9 94.6706 176.226   6
  -2   6   9-72.0820 110.132   1
   2  -6  -9 291.651 99.8312  17
  -2   6   9 252.007 130.762  13
   2  -6  -9 171.485 90.7060  26
   2  -6  -9 220.796 86.6360  22
  -2   6   9 164.424 81.6778  19
  -2   6   8 13990.8 680.207   1
  -2   6   8 14373.8 754.880  13
   2  -6  -8 15160.0 845.049   6
   2  -6  -8 13766.9 726.227   8
  -2   6   7 8875.31 511.527   1
  -2   6   7 8630.32 543.836  13
   2  -6  -7 9238.39 635.975   6
   2  -6  -7 8604.65 579.911   8
  -2   6   6 159.247 123.658  13
   2  -6  -6 138.421 183.638   6
  -2   6   6 32.6351 133.812   5
  -2   6   6 217.419 108.017   1
  -2   6   5 18118.4 668.125   1
  -2   6   5 18717.5 798.250   5
  -2   6   5 18662.1 680.396  13
   2  -6  -5 18975.7 866.740   6
  -2   6   4 5056.51 400.638   5
  -2   6   4 5121.34 304.127   4
  -2   6   4 5156.66 348.589   1
  -2   6   4 5206.66 319.287  13
   2  -6  -4 4745.29 440.484   6
  -2   6   3 22039.1 816.767   5
  -2   6   3 22554.7 698.063   4
   2  -6  -3 21381.4 640.276  12
   2  -6  -3 23591.6 936.212   6
  -2   6   2 10037.4 492.382   4
  -2   6   2 9709.86 520.798   5
   2  -6  -2 8968.11 411.927  12
   2  -6  -2 9959.39 617.121   6
   2  -6  -2 9929.25 620.045   7
  -2   6   1-104.566 158.043   5
   2  -6  -1-155.657 189.964   6
  -2   6   1-35.7959 115.799   4
   2  -6  -1 69.0720 91.9435  12
   2  -6  -1 13.9457 170.053   7
   2  -6   0 210.507 187.111   6
  -2   6   0 220.185 133.198   4
  -2   6   0 75.9600 131.976   5
   2  -6   0 100.456 118.732  12
   2  -6   0 45.5443 160.039   7
  -2   6  -1 16716.8 697.523   5
  -2   6  -1 16161.6 747.741   4
   2  -6   1 16948.8 682.471  12
   2  -6   1 18040.0 849.526   6
   2  -6   1 17461.7 838.951   7
   2  -6   2 12834.8 637.333  12
  -2   6  -2 12904.2 638.876   5
  -2   6  -2 12960.0 691.522   4
   2  -6   3-57.1615 119.537  12
  -2   6  -3 7.14520 117.073   5
  -2   6  -3-57.0562 156.802   4
   2  -6   4 18.4591 148.335  12
  -2   6  -4 210.813 157.234   4
   2  -6   5 1607.94 291.879  12
  -2   6  -5 1609.27 275.489   3
  -2   6  -5 1344.93 268.463   4
  -2   6  -6 2184.93 181.373  30
  -2   6  -6 1988.52 167.542  29
  -2   6  -6 2404.31 359.238   3
  -2   6  -6 2433.63 375.320   4
  -2   6  -6 2170.41 167.070  18
   2  -6   6 2193.07 370.343  12
  -2   6  -7 512.797 120.075  18
  -2   6  -7 597.760 225.962   4
  -2   6  -7 518.727 122.870  30
  -2   6  -7 322.385 98.6414  29
   2  -6   7 621.748 259.251  12
  -2   6  -8 8402.05 339.974  18
   2  -6   8 9055.62 745.206  12
  -2   6  -8 9420.86 383.208  30
  -2   6  -8 8610.02 361.392  29
  -2   6  -9 2299.55 195.876  30
  -2   6  -9 2296.64 197.277  29
  -2   6  -9 2556.23 196.502  18
  -2   6 -10 419.907 106.906  30
  -2   6 -10 490.001 114.424  18
  -2   6 -11-44.3925 95.3367  30
  -2   6 -11 113.587 96.8184  18
  -2   6 -12 0.94833 81.2866  30
  -2   6 -12-137.510 82.3098  18
  -2   6 -13 4054.17 180.828  30
  -2   6 -13 4448.69 180.482  18
   2  -5 -18-81.0328 44.9692  30
  -2   5  18 44.2093 44.0202  32
   2  -5 -18 64.4391 44.9612  17
  -2   5  17 6283.69 222.943  34
  -2   5  17 7664.27 255.904  32
   2  -5 -17 7371.10 240.551  17
  -2   5  16 1036.07 125.893  34
  -2   5  16 1003.70 130.043  32
  -2   5  16 1259.49 143.526  47
  -2   5  16 1023.16 122.524  48
   2  -5 -16 1222.19 137.870  17
  -2   5  15 983.809 142.303  32
   2  -5 -15 939.775 141.465  17
  -2   5  15 747.628 140.131  47
  -2   5  15 899.802 148.464  41
  -2   5  14 1547.36 181.862  41
   2  -5 -14 1497.64 161.740  17
   2  -5 -14 1406.47 152.121  33
  -2   5  14 1594.66 184.642  47
   2  -5 -14 1223.40 133.905  51
  -2   5  14 1369.63 144.933  19
  -2   5  13 287.016 128.020  41
   2  -5 -13 157.683 105.049  17
   2  -5 -13 202.593 104.532  33
   2  -5 -13 81.9798 80.4281  51
  -2   5  13 75.7553 122.167  47
  -2   5  13 50.2464 92.5673  19
   2  -5 -12 9761.57 370.717  51
  -2   5  12 9448.33 391.632  47
  -2   5  12 10948.5 407.010  41
  -2   5  12 10310.6 781.268  13
   2  -5 -12 9732.86 362.797  33
   2  -5 -12 9632.73 359.922  26
   2  -5 -12 9779.14 385.843  17
  -2   5  12 10005.8 374.587  19
   2  -5 -11 9189.31 717.313   6
   2  -5 -11 9143.34 690.260   3
  -2   5  11 9271.58 658.164   1
   2  -5 -11 10125.9 381.454  51
  -2   5  11 10715.6 394.245  47
  -2   5  11 10701.2 389.082  41
  -2   5  11 10643.7 777.469  13
   2  -5 -11 10257.1 364.111  33
   2  -5 -11 9759.53 357.377  26
  -2   5  11 10155.3 370.309  19
   2  -5 -11 9957.71 385.566  17
   2  -5 -10 13289.2 828.015   6
  -2   5  10 12642.8 742.911   1
  -2   5  10 13508.6 421.185  47
   2  -5 -10 12851.2 419.932  51
  -2   5  10 13527.4 422.865  41
  -2   5  10 12787.0 806.919  13
   2  -5 -10 12184.4 380.102  33
   2  -5 -10 12514.3 390.953  26
   2  -5 -10 13506.5 426.521  17
  -2   5  10 12939.2 409.471  19
  -2   5   9 112.188 164.646  13
  -2   5   9-60.1027 122.776   1
   2  -5  -9-35.1868 163.864   6
  -2   5   8 19833.1 818.557   1
  -2   5   8 19791.7 888.177  13
   2  -5  -8 19379.5 797.641   8
   2  -5  -8 19479.3 919.217   6
  -2   5   7 3894.77 347.882   1
  -2   5   7 4073.33 392.810  13
   2  -5  -7 3993.94 406.243   6
   2  -5  -7 3545.04 354.751   8
  -2   5   6 3551.91 311.907   1
  -2   5   6 3540.35 332.462  13
   2  -5  -6 4018.12 414.289   6
  -2   5   5 2336.37 245.634  13
  -2   5   5 2313.75 250.255   1
  -2   5   5 2462.98 293.382   5
   2  -5  -5 2433.88 314.762   6
  -2   5   4 7150.49 443.942   5
  -2   5   4 7032.37 401.713   1
  -2   5   4 7369.64 335.151   4
  -2   5   4 7651.53 393.841  13
   2  -5  -4 7662.60 517.931   6
  -2   5   3 9586.94 491.434   5
  -2   5   3 9361.25 406.309   4
  -2   5   3 8886.76 438.213   1
  -2   5   3 9363.14 392.921  13
   2  -5  -3 9546.51 419.110  12
   2  -5  -3 9583.17 559.375   6
  -2   5   2 101334. 1703.11   5
  -2   5   2 104046. 1633.77   4
  -2   5   2 99517.3 1335.86  13
   2  -5  -2 100901. 1895.28   7
   2  -5  -2 102804. 1950.90   6
  -2   5   1 16371.9 605.737   5
  -2   5   1 16123.8 615.390   4
   2  -5  -1 15980.2 560.829  12
   2  -5  -1 16573.8 739.997   6
   2  -5  -1 15516.3 702.174   7
  -2   5   0 7327.54 444.314   4
  -2   5   0 7842.13 418.891   5
   2  -5   0 7381.58 398.206  12
   2  -5   0 7925.77 522.459   6
   2  -5   0 7162.50 486.179   7
  -2   5  -1 240.796 126.112   5
  -2   5  -1 245.647 170.373   4
   2  -5   1 231.253 143.381  12
   2  -5   2 4365.68 358.449  12
  -2   5  -2 4216.26 335.243   5
  -2   5  -2 4299.85 388.524   4
   2  -5   3 19568.0 792.026  12
  -2   5  -3 18930.8 725.641   5
  -2   5  -3 19110.3 816.989   4
   2  -5   4-30.0394 137.205  12
  -2   5  -4 13.3644 103.324   3
  -2   5  -4 89.1732 145.318   4
   2  -5   5 124.069 149.416  12
  -2   5  -5 33.2040 101.847   3
  -2   5  -5 173.471 139.907   4
   2  -5   6 2204.22 337.035  12
  -2   5  -6 2130.48 295.214   3
  -2   5  -6 1798.06 314.055   4
   2  -5   7 3306.62 432.445  12
  -2   5  -7 3260.41 207.091  30
  -2   5  -7 2997.84 206.456  29
  -2   5  -7 2849.26 207.142  51
  -2   5  -7 3143.76 200.941  18
  -2   5  -7 2864.64 376.611   3
  -2   5  -7 3118.74 412.622   4
   2  -5   8-26.9013 154.042  12
  -2   5  -8-17.8399 170.070   4
  -2   5  -8 133.423 86.9222  30
  -2   5  -8 74.5379 96.1033  51
  -2   5  -8 113.274 96.2648  29
  -2   5  -8 72.3735 87.3678  18
  -2   5  -9 131.103 105.870  30
  -2   5  -9-12.2091 92.1943  18
  -2   5  -9 64.5521 101.158  29
   2  -5   9-99.6688 184.257  12
  -2   5 -10 2747.35 208.848  18
  -2   5 -10 2660.23 209.746  29
  -2   5 -10 2570.59 205.750  30
  -2   5 -11 2266.96 190.870  18
  -2   5 -11 2633.11 200.709  30
  -2   5 -12 77.1530 84.7340  18
  -2   5 -12 67.6264 84.9110  30
  -2   5 -13 622.162 100.892  18
  -2   5 -13 512.543 95.2289  30
  -2   5 -14 1082.77 98.1191  18
  -2   5 -14 1028.96 93.7690  30
   2  -4 -18 1098.13 74.8323  17
   2  -4 -18 903.406 79.2862  30
  -2   4  18 1019.53 80.7415  32
  -2   4  17 61.2945 64.4575  48
   2  -4 -17 98.1684 65.5576  17
  -2   4  17 143.317 66.4931  34
   2  -4 -17 66.2318 65.1973  30
  -2   4  17 53.7259 68.8731  32
  -2   4  16 5020.96 238.057  47
   2  -4 -16 5244.20 234.778  17
  -2   4  16 4737.50 223.883  34
  -2   4  16 5238.37 251.957  32
  -2   4  15 2850.69 204.880  41
  -2   4  15 2953.08 221.507  47
   2  -4 -15 2868.60 199.401  17
  -2   4  15 2843.95 209.937  32
  -2   4  14 10798.4 397.202  41
  -2   4  14 9886.90 382.752  47
   2  -4 -14 10097.1 373.606  17
   2  -4 -14 9924.93 362.627  33
  -2   4  13 5421.37 300.826  41
   2  -4 -13 5398.61 277.535  33
  -2   4  13 5405.78 297.975  47
   2  -4 -13 5339.49 282.089  17
  -2   4  13 4591.52 244.467  19
  -2   4  12 210.229 190.161  10
   2  -4 -12 462.355 104.823  51
  -2   4  12 649.570 141.341  47
  -2   4  12 756.422 144.594  41
   2  -4 -12 588.486 123.941  17
  -2   4  12 593.031 246.689  13
   2  -4 -12 721.742 126.101  33
   2  -4 -12 760.565 138.503  26
  -2   4  12 567.013 113.709  19
  -2   4  11 86.7626 119.741  10
   2  -4 -11 12.2277 157.945   3
  -2   4  11 80.4552 145.153   1
   2  -4 -11 469.885 109.551  51
  -2   4  11 232.496 104.936  47
  -2   4  11 215.319 104.957  41
  -2   4  11 41.0518 181.827  13
   2  -4 -11 235.428 93.4903  17
   2  -4 -11 183.409 92.3355  33
   2  -4 -11 227.615 99.1577  26
  -2   4  11 285.423 93.6419  19
   2  -4 -10 3072.99 393.539   3
  -2   4  10 3078.13 384.391   1
   2  -4 -10 3406.40 213.054  17
  -2   4  10 3511.36 212.580  19
  -2   4  10 3384.56 214.746  41
  -2   4  10 3359.01 431.077  13
   2  -4 -10 3361.93 206.330  33
   2  -4 -10 3388.60 202.159  26
  -2   4  10 3079.65 368.647  10
   2  -4 -10 3692.25 432.502   6
  -2   4   9 43683.5 1335.95   1
  -2   4   9 46776.2 1467.66  13
   2  -4  -9 46285.1 1452.91   6
  -2   4   9 44757.5 1305.12  10
   2  -4  -8 863.988 234.427   6
  -2   4   8 731.174 189.542   1
  -2   4   8 925.474 229.966  13
  -2   4   8 807.522 197.034  10
  -2   4   7 553.339 177.264   1
   2  -4  -7 377.574 174.266   6
  -2   4   7 416.190 159.629  13
   2  -4  -7 421.566 155.188   8
  -2   4   7 388.834 134.411  10
   2  -4  -6-55.2650 152.042   6
  -2   4   6 69.5830 116.015   1
  -2   4   6 28.5896 137.203  13
  -2   4   6 132.800 104.135  10
   2  -4  -6-28.4102 109.674   8
  -2   4   5 9323.80 477.293   1
  -2   4   5 10024.0 506.946  13
  -2   4   5 9363.09 404.362  10
   2  -4  -5 10023.7 558.339   6
  -2   4   4 114.658 106.139  13
   2  -4  -4 223.692 195.597   6
  -2   4   4 193.209 81.1619   4
  -2   4   4 102.972 130.146   1
  -2   4   3 2871.98 266.409   5
  -2   4   3 2808.10 258.521   1
  -2   4   3 2732.17 216.367   4
   2  -4  -3 2589.68 221.998  12
  -2   4   3 2939.71 235.663  13
   2  -4  -3 3101.02 323.747   6
  -2   4   2 1631.77 190.622   4
  -2   4   2 1429.29 187.956   1
  -2   4   2 1561.37 203.220   5
   2  -4  -2 1482.47 235.267   6
  -2   4   2 1676.83 158.951  13
   2  -4  -2 1468.39 186.702  12
   2  -4  -2 1671.83 244.364   7
  -2   4   1 172.142 120.576   5
   2  -4  -1 302.717 173.916   6
  -2   4   1 64.3808 106.308   4
  -2   4   1 166.646 75.9474  13
   2  -4  -1 55.4532 94.1010  12
   2  -4  -1 224.728 169.865   7
  -2   4   0 2990.35 280.966   4
  -2   4   0 3086.41 249.642   5
   2  -4   0 3180.92 254.728  12
   2  -4   0 3489.83 326.288   7
   2  -4   0 3245.83 323.199   6
  -2   4  -1 27227.9 727.052   5
  -2   4  -1 27336.6 829.227   4
   2  -4   1 28681.7 793.182  12
   2  -4   1 26361.1 496.411  10
  -2   4  -2 460.026 131.628   5
  -2   4  -2 605.644 190.620   4
   2  -4   2 507.374 83.8880   2
   2  -4   2 457.837 150.520  12
   2  -4   2 417.680 86.4513  10
  -2   4  -3 93801.0 1609.15   3
  -2   4  -3 96238.9 1633.06   5
  -2   4  -3 99909.7 1847.91   4
   2  -4   3 99531.2 1809.48  12
   2  -4   3 93067.5 1410.08  10
  -2   4  -4 136.284 166.160   4
  -2   4  -4 36.5211 95.9452   3
   2  -4   4 88.6401 83.3834  10
   2  -4   4 11.3330 152.123  12
  -2   4  -5 989.073 191.493   3
  -2   4  -5 919.131 225.512   4
   2  -4   5 1168.56 228.297  12
   2  -4   5 1402.69 198.764  10
  -2   4  -6 15650.8 727.396   3
  -2   4  -6 16340.1 807.481   4
   2  -4   6 15892.0 829.323  12
   2  -4   6 14897.9 668.009  10
  -2   4  -7 362.763 120.777   3
  -2   4  -7 487.609 202.228   4
   2  -4   7 278.843 193.146  12
   2  -4   7 313.749 145.519  10
  -2   4  -8 2204.96 176.021  29
  -2   4  -8 2489.07 187.071  30
  -2   4  -8 2299.29 186.844  51
   2  -4   8 2291.77 377.645  12
   2  -4   8 2105.44 300.808  10
  -2   4  -8 1947.02 325.544   3
  -2   4  -8 2277.22 354.769   4
  -2   4  -9 570.509 223.889   4
  -2   4  -9 879.643 127.730  30
  -2   4  -9 935.485 142.822  51
  -2   4  -9 790.562 126.149  29
   2  -4   9 698.401 224.927  12
   2  -4  10 1639.66 340.477  12
  -2   4 -10 1640.73 163.858  51
  -2   4 -10 1687.74 172.913  29
  -2   4 -10 1577.66 170.113  30
  -2   4 -11 2232.96 199.702  51
  -2   4 -11 2058.89 191.863  18
  -2   4 -11 2098.32 186.156  30
  -2   4 -12-14.0871 98.3258  18
  -2   4 -12 16.8594 86.7999  30
  -2   4 -13 164.508 88.1293  18
  -2   4 -13-0.46129 78.4866  30
  -2   4 -14 1172.49 124.611  18
  -2   4 -14 1053.96 113.548  30
   2  -4  14 833.435 94.4103  35
  -2   4 -15 1126.47 99.2760  18
   2  -4  15 932.420 83.3611  39
  -2   4 -15 1105.97 88.1982  30
  -2   3  18 273.774 50.4240  48
  -2   3  18 244.616 49.7462  32
   2  -3 -18 227.279 53.2336  30
  -2   3  17-20.8045 64.6578  48
   2  -3 -17-66.6807 60.8728  17
  -2   3  17-20.0080 63.4748  32
  -2   3  17 4.36903 52.8951  34
   2  -3 -17 39.4543 64.7136  30
  -2   3  16 559.959 106.315  47
   2  -3 -16 546.718 104.470  17
  -2   3  16 497.424 99.7798  34
  -2   3  16 680.697 117.280  32
  -2   3  15 54.8302 97.3720  41
  -2   3  15 92.9233 104.173  32
  -2   3  15-179.553 119.247  47
   2  -3 -15 12.1580 91.0669  17
   2  -3 -14 223.204 119.937  33
   2  -3 -14 189.976 106.135  17
  -2   3  14 223.970 112.330  47
  -2   3  14 157.999 110.183  41
  -2   3  13 15630.6 484.932  41
   2  -3 -13 15314.5 479.797  33
  -2   3  13 15155.9 489.298  47
   2  -3 -13 15570.5 476.350  17
  -2   3  12 3361.37 237.600  47
  -2   3  12 3070.92 226.250  41
  -2   3  12 3313.43 460.781  13
   2  -3 -12 3053.95 217.499  33
   2  -3 -12 3232.63 222.824  17
  -2   3  12 3107.33 200.222  19
  -2   3  12 2954.27 424.697  10
  -2   3  11 4276.60 473.444   1
   2  -3 -11 4134.54 475.262   3
  -2   3  11 4081.98 231.802  19
   2  -3 -11 4729.73 256.695  17
  -2   3  11 4397.57 247.248  41
  -2   3  11 4574.49 524.894  13
   2  -3 -11 4506.68 250.068  33
   2  -3 -11 4410.84 233.037  26
  -2   3  11 4287.57 480.305  10
  -2   3  10 5088.85 517.447  13
  -2   3  10 5076.82 486.572   1
   2  -3 -10 4845.24 489.448   3
   2  -3 -10 5270.75 256.577  33
  -2   3  10 4951.04 480.416  10
   2  -3 -10 5400.78 258.283  17
  -2   3   9 22688.1 959.213   1
   2  -3  -9 20872.0 919.782   3
  -2   3   9 24661.6 1050.46  13
   2  -3  -9 24284.5 1007.23   6
  -2   3   9 23787.3 973.735  10
   2  -3  -8 118.491 158.324   6
  -2   3   8-33.8313 142.817   1
  -2   3   8 31.0831 162.016  13
  -2   3   8 78.2214 135.191  10
  -2   3   7 3915.62 356.592   1
  -2   3   7 4100.36 383.469  13
  -2   3   7 3876.88 342.223  10
   2  -3  -7 4493.77 398.866   6
  -2   3   6 14822.2 634.023   1
  -2   3   6 15072.2 666.256  13
   2  -3  -6 14903.3 668.728   6
   2  -3  -6 14532.8 552.404   8
  -2   3   5 3411.76 295.091   1
  -2   3   5 3269.41 311.585  13
   2  -3  -5 3238.40 315.836   6
  -2   3   4 676.372 161.942  13
  -2   3   4 723.319 163.316   1
   2  -3  -4 624.172 183.973   6
  -2   3   3 22822.3 665.268   1
   2  -3  -3 22836.9 634.562  12
  -2   3   3 22869.1 643.122  13
   2  -3  -3 23116.4 752.405   6
  -2   3   2 48016.2 941.567   5
  -2   3   2 47960.7 968.862   1
  -2   3   2 47631.8 875.610  13
   2  -3  -2 48607.1 943.455  12
   2  -3  -2 49394.6 1109.42   6
  -2   3   1 50866.2 931.001   5
  -2   3   1 50322.1 985.977   1
  -2   3   1 51341.0 973.600   4
   2  -3  -1 50539.3 966.462  12
  -2   3   1 50307.1 816.223  13
   2  -3  -1 52075.2 1086.16   7
   2  -3  -1 51669.7 1125.29   6
  -2   3   0 31305.7 773.674   4
  -2   3   0 30956.5 688.674   5
  -2   3   0 31466.2 529.292  13
   2  -3   0 31384.9 758.790  12
   2  -3   0 32254.8 830.256   7
  -2   3  -1 639.293 129.748   5
  -2   3  -1 696.211 158.482   4
  -2   3  -1 774.354 62.2521  13
   2  -3   1 646.740 96.4750  10
   2  -3   1 773.298 159.389  12
  -2   3  -2 62.4644 82.7027   3
  -2   3  -2 101.997 105.255   5
  -2   3  -2 4.67451 148.526   4
   2  -3   2 50.1477 55.5848   2
   2  -3   2 19.6796 125.217  12
   2  -3   2 26.8394 69.4340  10
  -2   3  -3 16921.2 539.696   3
  -2   3  -3 16476.3 555.355   5
  -2   3  -3 17154.1 669.663   4
   2  -3   3 16947.3 652.964  12
   2  -3   3 16059.2 502.800  10
  -2   3  -4 947.599 216.684   4
  -2   3  -4 871.217 163.204   3
   2  -3   4 748.910 136.414  10
   2  -3   4 842.118 197.213  12
  -2   3  -5 3753.66 300.130   3
  -2   3  -5 3983.20 364.669   4
   2  -3   5 3966.87 372.079  12
   2  -3   5 3993.01 319.928  10
   2  -3   6 59295.0 1542.65  12
   2  -3   6 56586.4 1334.47  10
  -2   3  -6 57626.0 1335.49   3
  -2   3  -6 58428.7 1469.66   4
   2  -3   7 11643.7 629.360  10
   2  -3   7 13055.2 765.696  12
  -2   3  -7 11524.1 619.661   3
  -2   3  -7 11837.9 686.368   4
   2  -3   8 1973.70 306.520  10
   2  -3   8 1827.24 330.773  12
  -2   3  -8 1920.03 295.760   4
  -2   3  -8 1581.81 272.876   3
  -2   3  -9 5367.07 269.403  51
   2  -3   9 6167.26 591.402  12
  -2   3  -9 5461.50 262.774  30
  -2   3  -9 5489.65 262.910  29
  -2   3  -9 5970.35 279.307  17
   2  -3   9 5727.26 523.031  10
  -2   3  -9 4493.46 467.110   3
  -2   3  -9 5902.38 524.468   4
  -2   3 -10 425.344 155.665   3
  -2   3 -10 606.877 217.759   4
  -2   3 -10 545.189 111.602  30
  -2   3 -10 554.025 125.273  51
  -2   3 -10 613.269 126.534  29
   2  -3  10 675.811 280.738  12
   2  -3  10 648.368 218.930  10
  -2   3 -11-13.6035 83.3222  30
  -2   3 -11-37.9728 94.0574  51
  -2   3 -11-146.130 100.719  29
   2  -3  11-250.894 178.226  10
  -2   3 -12 11983.7 418.685  51
  -2   3 -12 11743.6 408.448  30
  -2   3 -13 456.532 112.756  51
  -2   3 -13 448.881 95.2437  30
  -2   3 -14 1898.11 167.725  18
  -2   3 -14 1466.72 136.724  30
  -2   3 -15 2408.17 155.199  18
   2  -3  15 2106.53 137.576  35
  -2   3 -15 2372.43 138.874  30
  -2   3 -16 1892.30 110.366  18
   2  -3  16 1921.43 111.540  39
  -2   2  17 121.000 63.5387  48
   2  -2 -17 419.040 69.1327  17
   2  -2 -17 273.454 76.9960  30
  -2   2  17 348.924 75.3553  32
  -2   2  16 431.843 97.4061  47
   2  -2 -16 404.457 91.1356  17
   2  -2 -16 541.290 109.735  30
  -2   2  16 193.800 63.2512  34
  -2   2  16 488.268 103.398  32
  -2   2  15 9112.10 325.622  41
  -2   2  15 9351.08 337.475  47
   2  -2 -15 9710.72 332.981  17
  -2   2  14 4010.09 244.123  41
  -2   2  14 4290.76 258.603  47
   2  -2 -14 4372.34 244.032  17
   2  -2 -14 5019.83 277.474  33
  -2   2  13 1929.61 186.505  41
   2  -2 -13 2085.03 195.613  33
  -2   2  13 1805.00 183.402  47
   2  -2 -13 2132.29 186.567  17
  -2   2  12 805.479 149.266  41
   2  -2 -12 812.155 131.775  17
  -2   2  12 915.690 264.290  13
   2  -2 -12 923.756 142.398  33
  -2   2  12 891.751 230.836  10
  -2   2  12 825.648 136.588  47
  -2   2  11 5653.28 572.352  13
  -2   2  11 5675.61 561.445   1
   2  -2 -11 5249.37 527.935   3
   2  -2 -11 5352.66 273.098  33
   2  -2 -11 5918.43 283.816  17
  -2   2  11 4923.73 246.689  19
  -2   2  11 5481.35 545.598  10
  -2   2  10 25814.6 1139.68  13
  -2   2  10 23672.0 1071.02   1
   2  -2 -10 21804.6 1026.95   3
   2  -2 -10 24025.5 566.506  33
   2  -2 -10 23838.3 552.707  17
  -2   2  10 23225.5 1061.76  10
   2  -2  -9 867.874 222.057   3
  -2   2   9 867.394 226.284   1
  -2   2   9 752.206 203.896  10
  -2   2   9 537.883 182.280  13
  -2   2   8 6786.63 500.412   1
   2  -2  -8 6226.23 480.230   3
   2  -2  -8 6698.41 491.549   6
  -2   2   8 6417.27 487.401  10
  -2   2   8 6885.03 529.099  13
   2  -2  -7 679.190 178.897   6
   2  -2  -7 644.774 172.592   3
  -2   2   7 597.010 177.249   1
  -2   2   7 684.680 190.996  13
  -2   2   6 7749.57 469.607   1
   2  -2  -6 7485.33 455.639   6
   2  -2  -6 7593.90 340.056   8
  -2   2   6 7225.22 477.295  13
  -2   2   5 8677.09 463.479   1
   2  -2  -5 9494.74 485.370   6
  -2   2   5 8718.25 480.165  13
  -2   2   4 9599.23 450.166   1
   2  -2  -4 9030.78 451.565   6
  -2   2   4 8955.77 439.640  13
  -2   2   3 106186. 1607.04   1
   2  -2  -3 107041. 1660.90   6
  -2   2   3 106951. 1589.82  13
  -2   2   2 610.906 145.618   1
   2  -2  -2 728.756 171.417   6
   2  -2  -2 569.252 131.646  12
  -2   2   2 644.294 141.311  13
  -2   2   1 239038. 2499.33   5
  -2   2   1 240671. 2700.48   1
   2  -2  -1 232418. 2740.64   7
   2  -2  -1 234275. 2806.07   6
  -2   2   1 234483. 2514.02  13
   2  -2  -1 236373. 2668.09  12
  -2   2   0 28573.9 558.956   5
  -2   2   0 27648.3 675.105   1
   2  -2   0 27765.1 699.686   7
  -2   2   0 29066.9 705.525   9
   2  -2   0 28996.8 692.046  12
  -2   2  -1 72683.0 1014.69   5
  -2   2  -1 73653.2 1220.11   4
  -2   2  -1 74905.1 1241.56   9
   2  -2   1 73414.4 1227.23  12
  -2   2  -2 66160.1 965.026   3
   2  -2   2 67198.8 922.355   2
  -2   2  -2 69634.1 1233.64   4
  -2   2  -2 67270.3 1022.64   5
   2  -2   2 68883.5 1234.15  12
  -2   2  -3 6960.04 399.678   4
   2  -2   3 6591.10 220.679   2
  -2   2  -3 6841.06 301.380   3
   2  -2   3 7032.03 332.967  10
   2  -2   3 7521.33 410.088  12
  -2   2  -4 4695.66 274.459   3
  -2   2  -4 4829.38 356.484   4
   2  -2   4 4523.28 295.499  10
   2  -2   4 4741.42 357.615  12
   2  -2   5 4371.75 322.924  10
   2  -2   5 4127.02 362.260  12
  -2   2  -5 4452.00 299.189   3
  -2   2  -5 4281.83 353.138   4
   2  -2   6 25863.7 845.139  10
   2  -2   6 26749.9 955.954  12
  -2   2  -6 26566.4 816.291   3
  -2   2  -6 26445.3 898.221   4
   2  -2   7 14921.1 762.958  12
   2  -2   7 14196.2 680.677  10
  -2   2  -7 14666.0 701.051   4
  -2   2  -7 15436.9 667.744   3
   2  -2   8 369.928 166.462  10
   2  -2   8 338.990 196.991  12
  -2   2  -8 102.484 121.710   3
  -2   2  -8 400.081 180.137   4
   2  -2   9 2804.17 358.689  10
   2  -2   9 3214.66 414.153  12
  -2   2  -9 2530.14 313.607   3
  -2   2  -9 2857.10 358.102   4
   2  -2  10 104.165 173.488  12
   2  -2  10 177.967 165.285  10
  -2   2 -10 25.6723 86.3271  51
  -2   2 -10 131.001 130.218   3
  -2   2 -10-3.17629 148.017   4
  -2   2 -10-74.6082 77.1351  30
  -2   2 -10 55.2323 74.0486  29
  -2   2 -10-73.3098 94.9762  17
  -2   2 -11 4752.40 272.192  51
  -2   2 -11 4727.19 252.965  30
  -2   2 -11 4250.42 238.019  29
   2  -2  11 4775.63 551.563  12
   2  -2  11 4054.63 471.285  10
  -2   2 -11 4903.77 266.466  17
  -2   2 -12 6961.66 322.473  51
  -2   2 -12 6848.71 326.572  17
  -2   2 -12 6965.38 309.973  30
  -2   2 -13 57.2449 102.802  51
  -2   2 -13 136.993 80.0571  30
  -2   2 -14 1618.61 159.889  51
  -2   2 -14 1327.91 143.856  30
  -2   2 -15 1066.69 121.921  51
  -2   2 -15 1301.10 141.175  18
  -2   2 -15 1142.92 112.233  30
  -2   2 -16 513.200 90.1342  18
   2  -2  16 616.898 86.7061  35
  -2   2 -17 2840.18 117.820  18
   2  -2  17 2606.27 118.387  39
   2  -1 -17-20.3489 42.2522  17
   2  -1 -17-38.6587 55.6485  30
  -2   1  17 18.9646 47.4967  32
  -2   1  16 180.239 72.7802  47
   2  -1 -16 38.8281 64.9523  17
   2  -1 -16 127.560 86.5958  30
  -2   1  16 4.60089 71.9671  32
  -2   1  15 2453.59 162.912  41
  -2   1  15 2718.03 181.906  47
   2  -1 -15 2651.58 171.972  17
  -2   1  15 2476.81 186.271  32
   2  -1 -15 2523.16 203.045  30
  -2   1  14 265.213 90.3072  41
  -2   1  14 434.391 112.669  47
   2  -1 -14 352.118 102.962  17
  -2   1  13-91.0017 112.030  41
   2  -1 -13 81.2041 118.958  33
  -2   1  13 53.6767 105.926  47
   2  -1 -13 44.1219 93.2576  17
  -2   1  12 6885.04 311.231  41
   2  -1 -12 7471.05 336.228  33
   2  -1 -12 7434.54 321.091  17
  -2   1  12 7464.39 681.726  10
  -2   1  12 6558.56 626.570  13
   2  -1 -11 1555.93 166.060  33
   2  -1 -11 1266.88 305.853   3
  -2   1  11 1423.39 295.844   1
  -2   1  11 1398.72 294.415  10
  -2   1  11 1162.83 263.373  13
   2  -1 -11 1362.76 144.582  17
   2  -1 -10-65.6883 92.6491  33
  -2   1  10-91.9533 177.654  10
  -2   1  10-60.8802 189.130   1
   2  -1 -10 291.814 195.019   3
   2  -1 -10 43.5327 82.2643  17
  -2   1  10 34.1882 156.648  13
  -2   1   9 831.998 209.508  10
   2  -1  -9 813.168 242.111   3
  -2   1   9 935.460 231.406   1
  -2   1   9 948.999 249.651  13
  -2   1   8 689.024 201.033  10
  -2   1   8 800.023 210.345   1
   2  -1  -8 644.544 202.997   3
  -2   1   8 987.628 229.585  13
   2  -1  -7 1208.99 214.226   6
   2  -1  -7 1111.12 207.589   3
  -2   1   7 1097.30 213.683   1
  -2   1   7 1183.18 242.273  13
   2  -1  -6 16398.1 638.589   6
  -2   1   6 15354.3 660.008   1
   2  -1  -6 15908.3 636.239   3
  -2   1   6 15523.3 696.344  13
   2  -1  -5 6392.68 256.885   8
   2  -1  -5 6764.07 390.771   6
  -2   1   5 6737.42 417.802   1
   2  -1  -5 7065.36 387.220   3
  -2   1   5 6557.37 420.515  13
  -2   1   4 4079.91 239.818   9
   2  -1  -4 4733.51 310.230   6
  -2   1   4 4481.47 320.147   1
  -2   1   4 4639.22 336.131  13
  -2   1   3 10899.8 392.849   9
   2  -1  -3 11265.3 437.488   6
  -2   1   3 10600.7 448.088   1
  -2   1   3 10952.5 449.322  13
   2  -1  -2 22600.4 596.855   6
  -2   1   2 23018.6 570.049   9
  -2   1   2 23035.9 612.285   1
   2  -1  -2 22929.4 615.063  12
  -2   1   1 442117. 4301.17   9
  -2   1   1 439867. 4337.93   1
   2  -1  -1 441099. 4345.58  12
   2  -1   0 628200. 5908.44   7
  -2   1   0 642598. 5605.37   5
  -2   1   0 623000. 5980.47   1
  -2   1  -1 168.286 112.049   9
   2  -1   1 138.065 89.3985  10
  -2   1  -1 142.166 59.6769   5
   2  -1   2 5968.41 274.933  10
  -2   1  -2 6190.46 303.393   9
  -2   1  -2 6369.59 201.102   3
  -2   1  -2 6320.91 228.540   5
   2  -1   2 6593.96 249.568   2
   2  -1   2 6135.82 319.649  12
   2  -1   3 2155.79 196.998  10
  -2   1  -3 2168.67 190.823   9
  -2   1  -3 2390.60 158.252   3
  -2   1  -3 2293.47 227.270   4
   2  -1   3 2287.10 151.594   2
   2  -1   3 2397.52 232.983  12
   2  -1   4 3217.90 261.013  10
  -2   1  -4 3223.29 225.886   9
  -2   1  -4 3420.49 280.543   4
   2  -1   4 3094.94 164.319   2
  -2   1  -4 3289.12 211.566   3
   2  -1   4 3370.00 283.955  12
   2  -1   5 73293.6 1474.14  12
   2  -1   5 73441.3 1357.53  10
  -2   1  -5 73793.3 1374.96   4
  -2   1  -5 72786.7 1212.72   3
   2  -1   6 130801. 2072.48  10
   2  -1   6 130820. 2208.89  12
  -2   1  -6 128075. 2039.43   4
  -2   1  -6 129052. 1898.99   3
   2  -1   6 125653. 1796.05  13
   2  -1   7 3973.16 393.848  12
   2  -1   7 4007.09 364.630  10
  -2   1  -7 4007.60 344.625   4
  -2   1  -7 3795.22 312.305   3
   2  -1   7 3573.87 277.677  13
   2  -1   8 31328.8 1078.76  10
   2  -1   8 33437.2 1162.80  12
  -2   1  -8 31349.7 1009.92   4
  -2   1  -8 32274.9 999.256   3
   2  -1   8 30603.8 891.608  13
   2  -1   9 2501.64 364.768  12
   2  -1   9 2228.66 319.981  10
  -2   1  -9 2663.44 313.183   4
  -2   1  -9 2344.47 304.921   3
  -2   1 -10 103.313 146.788   3
  -2   1 -10 73.4626 109.118   4
  -2   1 -10 100.438 75.4259  51
   2  -1  10 185.053 169.351  10
   2  -1  10-30.3381 171.590  12
  -2   1 -10 173.040 96.6221  17
  -2   1 -11 5521.86 527.207   3
  -2   1 -11 6839.86 311.015  51
  -2   1 -11 6513.26 284.100  30
  -2   1 -11 6724.03 284.401  29
   2  -1  11 6950.91 653.674  12
   2  -1  11 6721.93 618.968  10
  -2   1 -11 6971.71 310.681  17
  -2   1 -12 5105.87 280.098  51
  -2   1 -12 4950.76 255.757  30
  -2   1 -12 5118.75 253.810  29
   2  -1  12 4846.34 562.904  12
   2  -1  12 5199.06 561.680  10
  -2   1 -12 5445.36 285.693  17
  -2   1 -13 8953.25 363.831  51
  -2   1 -13 8779.66 364.977  17
  -2   1 -13 8882.16 339.670  30
  -2   1 -14 10485.3 383.111  51
  -2   1 -14 10509.0 356.281  30
  -2   1 -15 1953.38 163.563  51
  -2   1 -15 2096.92 153.202  30
  -2   1 -16 710.423 98.0212  51
  -2   1 -17 1863.69 122.648  18
   2  -1  17 1736.49 122.100  39
   2  -1  17 1908.07 121.520  35
  -2   0  17 52.4595 47.3663  48
   2   0 -17-91.2677 48.9890  30
   2   0 -16 129.625 55.4430  17
  -2   0  16 174.257 69.5600  32
   2   0 -16 85.1611 70.1887  30
  -2   0  15 2353.48 163.037  47
   2   0 -15 2183.86 151.045  17
   2   0 -15 2629.20 192.379  30
  -2   0  15 2279.56 167.419  32
  -2   0  14 208.616 98.2913  41
  -2   0  14 285.475 96.5944  47
   2   0 -14 470.090 103.391  17
   2   0 -14 413.509 123.468  30
  -2   0  13 4676.61 252.220  41
  -2   0  13 4481.10 252.978  47
   2   0 -13 4954.49 256.239  17
   2   0 -13 5396.14 290.806  33
   2   0 -12 790.897 136.832  33
  -2   0  12 789.408 127.168  41
   2   0 -12 766.705 127.243  17
  -2   0  11 490.524 203.170  13
  -2   0  11 419.324 176.948   1
   2   0 -11 152.844 159.827   3
   2   0 -11 651.836 135.526  33
   2   0 -11 341.532 89.8097  17
  -2   0  11 447.359 227.248  10
   2   0 -10 309.714 111.809  33
  -2   0  10 56.6292 196.512   1
   2   0 -10 280.041 165.390   3
  -2   0  10 241.798 225.723  10
  -2   0  10 237.582 135.640  13
   2   0 -10 366.165 89.8184  17
   2   0  -9 203.031 192.431   3
  -2   0   9 85.2219 157.510   1
  -2   0   9 136.030 154.966  10
  -2   0   9 128.676 166.566  13
  -2   0   8 2270.79 325.308   1
   2   0  -8 2315.01 306.319   3
  -2   0   8 2415.69 323.278  10
  -2   0   8 2948.07 365.113  13
  -2   0   7 3866.45 389.967   1
   2   0  -7 3956.27 368.097   3
  -2   0   7 3605.27 378.454  13
  -2   0   6 14307.4 664.310   1
   2   0  -6 14743.0 625.389   3
   2   0  -6 15077.1 589.329   6
  -2   0   6 14403.4 662.596  13
   2   0  -5 588.822 151.732   6
   2   0  -5 435.170 132.901   3
  -2   0   5 504.139 168.448   1
  -2   0   5 428.941 149.423  14
  -2   0   5 421.346 165.185  13
  -2   0   4 57187.8 1174.56   1
   2   0  -4 56208.3 1073.34   3
   2   0  -4 57491.0 1033.82   6
  -2   0   4 54813.4 888.529   9
  -2   0   4 55327.6 1165.88  13
  -2   0   4 56103.1 1134.78  14
   2   0  -3 513.209 130.927   3
   2   0  -3 354.441 125.539   6
  -2   0   3 366.480 140.312   1
  -2   0   3 117.567 69.9210   9
  -2   0   3 284.280 121.556  14
  -2   0   3 246.025 129.355  13
  -2   0   2 495090. 4834.95   1
   2   0  -2 492541. 4585.69   3
  -2   0   2 484357. 4640.87   9
   2   0  -2 495243. 4643.96   6
  -2   0   1 180916. 2104.83   1
   2   0  -1 180741. 1826.01   3
  -2   0   1 185546. 2041.33   9
   2   0  -1 177369. 1994.87   6
  -2   0   1 178402. 1951.14  14
  -2   0   0 278427. 2894.38   1
   2   0   0 276024. 2439.42   3
   2   0   0 270707. 2686.56   7
  -2   0   0 277948. 2625.94  14
   2   0   1 52047.7 853.611  10
  -2   0  -1 52250.9 888.476   1
   2   0   1 52985.9 837.243   2
   2   0   2 1622.16 164.869  10
  -2   0  -2 1687.71 161.921   9
   2   0   2 1803.78 148.071   2
  -2   0  -2 1844.08 70.8675   3
   2   0   3 88351.6 1155.69   2
  -2   0  -3 86992.2 1011.27   3
  -2   0  -3 86841.6 1316.36   8
   2   0   3 87875.3 1292.53  10
  -2   0  -3 84929.7 1220.79   9
   2   0   3 88879.4 1369.47  12
  -2   0  -4 6441.86 333.663   4
   2   0   4 6138.75 253.806   2
  -2   0  -4 5857.14 248.691   3
  -2   0  -4 6178.99 331.305   8
   2   0   4 5877.78 333.327  10
  -2   0  -4 5782.32 275.494   9
   2   0   4 6391.77 366.752  12
  -2   0  -5 3664.19 276.759   4
   2   0   5 3743.18 197.552   2
  -2   0  -5 3798.39 241.213   3
   2   0   5 3771.54 310.231  12
  -2   0  -5 3425.58 267.318   8
   2   0   5 3768.92 288.908  10
  -2   0  -5 3584.68 214.907   9
   2   0   5 3290.30 246.949  13
  -2   0  -6 68.5296 104.027   3
  -2   0  -6 55.1359 121.802   4
  -2   0  -6-34.0301 57.3870   9
   2   0   6-8.48734 135.181  12
   2   0   6-112.722 137.266  10
   2   0   6 75.9097 116.634  13
  -2   0  -7 186.573 105.517   3
  -2   0  -7 235.524 114.894   4
   2   0   7 459.805 180.666  12
   2   0   7 465.540 165.201  10
   2   0   7 135.198 113.637  13
  -2   0  -8 23570.0 800.397   4
  -2   0  -8 23657.6 810.733   3
   2   0   8 24816.0 924.964  10
   2   0   8 24655.4 939.441  12
   2   0   8 23531.3 802.745  13
  -2   0  -9 167.705 127.265   3
  -2   0  -9 292.428 134.322   4
   2   0   9 149.156 171.536  10
   2   0   9 219.003 160.808  12
   2   0   9 258.339 133.640  13
  -2   0 -10 1602.95 246.960   3
   2   0  10 2067.61 300.499  13
   2   0  10 2164.13 349.633  12
   2   0  10 1708.27 298.886  10
   2   0  11 534.725 249.371  12
   2   0  11 455.414 217.146  10
  -2   0 -11 255.290 90.3252  51
  -2   0 -11 468.884 196.163   3
  -2   0 -11 222.932 69.1143  30
  -2   0 -11 290.806 80.6446  29
  -2   0 -11 479.178 113.740  17
   2   0  12 12243.1 856.513   1
  -2   0 -12 10535.0 735.411   3
  -2   0 -12 11530.8 405.152  51
  -2   0 -12 10675.2 364.746  30
   2   0  12 10933.1 818.113  12
   2   0  12 10677.7 797.105  10
  -2   0 -12 11017.1 393.409  17
  -2   0 -13 759.643 121.096  30
  -2   0 -13 895.733 146.442  17
   2   0  13 592.529 116.896  48
  -2   0 -13 590.745 129.941  51
  -2   0 -14 327.781 96.6466  30
  -2   0 -14 331.179 119.122  17
  -2   0 -14 329.498 113.564  51
   2   0  14 191.637 103.781  48
  -2   0 -15 511.207 97.0995  30
  -2   0 -15 662.941 138.140  17
  -2   0 -15 644.678 123.053  51
   2   0  15 403.180 103.794  48
  -2   0 -16 4479.41 218.626  51
   2   0  16 3776.81 196.195  48
  -2   0 -17 470.962 79.4733  51
   2   0  17 394.173 87.0072  35
  -2   0 -18 5.07542 50.1744  18
   2   0  18 54.2645 44.8397  35
   2   0  18-84.2190 48.3287  39
  -2  -1  16-24.4872 49.8746  32
   2   1 -16 160.490 71.5657  30
  -2  -1  16 122.210 63.4705  48
  -2  -1  15 3025.24 168.546  32
   2   1 -15 3251.91 161.373  17
   2   1 -14-130.384 119.219  30
   2   1 -14-44.7310 73.1226  17
  -2  -1  14-216.699 98.6439  47
   2   1 -13-102.027 124.248  30
  -2  -1  13 54.0307 88.4621  47
   2   1 -13-36.5311 90.0372  17
  -2  -1  12-23.1943 85.1980  41
   2   1 -12-114.769 117.481  33
   2   1 -12-75.1684 77.6800  29
   2   1 -12-70.9650 92.8797  17
   2   1 -11 316.100 99.8793  17
  -2  -1  11 496.174 224.014  13
   2   1 -11 243.602 110.445  33
   2   1 -11 216.404 78.4716  29
  -2  -1  11 570.864 240.543  10
   2   1 -10 648.011 114.172  17
  -2  -1  10 731.565 229.501  13
   2   1 -10 550.399 177.930   3
  -2  -1  10 769.015 262.064   1
   2   1 -10 836.794 137.877  33
   2   1 -10 705.773 105.457  29
  -2  -1  10 227.456 163.514  10
   2   1  -9 5709.46 271.676  33
  -2  -1   9 5777.78 545.840  10
  -2  -1   9 6195.82 558.610   1
   2   1  -9 6507.51 554.888   3
  -2  -1   9 5824.37 516.978  13
  -2  -1   8 635.497 203.754  10
  -2  -1   8 1044.63 234.998   1
   2   1  -8 936.184 233.493   3
  -2  -1   8 731.098 212.986  13
  -2  -1   7 11917.0 663.398   1
   2   1  -7 11795.7 637.149   3
  -2  -1   7 12169.9 654.916  13
  -2  -1   6 94017.8 1846.50   1
   2   1  -6 92367.1 1791.10   3
  -2  -1   6 93317.8 1798.03  14
  -2  -1   6 96090.9 1827.65  13
  -2  -1   5 30847.7 580.575   9
  -2  -1   5 34401.9 965.213   1
   2   1  -5 33696.8 917.872   3
  -2  -1   5 32917.5 935.915  13
  -2  -1   5 33968.0 940.951  14
   2   1  -4 5166.63 282.114   6
  -2  -1   4 4939.93 228.158   9
  -2  -1   4 5316.63 363.535   1
   2   1  -4 5306.41 333.312   3
  -2  -1   4 5352.99 352.976  14
  -2  -1   4 5502.32 370.284  13
   2   1  -3 150947. 1789.93   6
  -2  -1   3 153892. 2048.73  11
  -2  -1   3 151107. 1766.75   9
  -2  -1   3 155407. 2065.44   1
   2   1  -3 154936. 1960.16   3
  -2  -1   3 154997. 2064.55  13
  -2  -1   3 152901. 2021.80  14
  -2  -1   2 164935. 1877.67   9
  -2  -1   2 163957. 2057.14  11
   2   1  -2 164550. 1774.04   6
  -2  -1   2 167800. 2059.90   1
   2   1  -2 166614. 1927.14   3
  -2  -1   2 162616. 1999.29  14
   2   1  -1 499202. 4452.95   6
  -2  -1   1 487951. 4660.63   9
  -2  -1   1 495878. 4754.88  11
  -2  -1   1 493694. 4764.73   1
   2   1  -1 498042. 4549.39   3
   2   1  -1 491004. 4750.09   2
  -2  -1   0 50148.3 820.776  11
  -2  -1   0 49076.3 747.647   8
   2   1   0 49863.2 682.161   6
   2   1   0 51514.6 858.631   2
  -2  -1   0 50662.3 848.091   1
   2   1   0 51604.5 659.174   3
  -2  -1  -1 2177.63 171.122   8
  -2  -1  -1 2123.95 158.211  11
   2   1   1 2128.60 183.460   2
  -2  -1  -1 2152.67 188.417   1
   2   1   1 1921.80 199.821  12
  -2  -1  -2 123459. 1530.76   9
  -2  -1  -2 127451. 1345.98  11
   2   1   2 123295. 1537.86   2
   2   1   2 124533. 1581.42  12
  -2  -1  -3 45019.6 784.563   9
   2   1   3 44307.3 790.204   2
   2   1   3 44139.3 860.499  12
   2   1   4 3173.29 236.708  10
  -2  -1  -4 3272.03 237.393   8
  -2  -1  -4 3180.11 197.831   9
   2   1   4 3173.87 209.647   2
   2   1   4 3063.33 246.950  12
   2   1   5 9744.10 442.090  10
  -2  -1  -5 9789.44 417.729   8
  -2  -1  -5 9330.52 334.162   9
  -2  -1  -5 9063.55 386.363   4
   2   1   5 9613.52 365.100   2
  -2  -1  -5 9301.18 346.552   3
   2   1   5 9889.56 442.347  12
   2   1   5 9241.16 403.940  13
   2   1   6 4755.59 353.623  12
  -2  -1  -6 4394.31 305.210   8
   2   1   6 4487.82 343.904  10
  -2  -1  -6 4598.25 232.384   9
  -2  -1  -6 5004.68 306.466   4
  -2  -1  -6 4664.17 280.367   3
   2   1   6 4632.46 314.400  13
   2   1   7 4646.38 369.838  12
  -2  -1  -7 4732.47 327.527   8
   2   1   7 4521.56 379.962  10
  -2  -1  -7 4270.50 303.146   4
  -2  -1  -7 4562.17 315.871   3
   2   1   7 4514.23 331.442  13
   2   1   8 1886.96 259.625  12
  -2  -1  -8 1860.00 229.055   8
   2   1   8 1598.36 254.595  10
  -2  -1  -8 1645.72 201.807   4
  -2  -1  -8 1737.17 235.265   3
   2   1   8 1609.24 225.281  13
   2   1   9 1179.20 249.961  12
   2   1   9 1002.17 209.673  10
  -2  -1  -9 1320.43 227.995   3
  -2  -1  -9 1278.54 181.272   4
   2   1   9 1194.40 202.830  13
   2   1  10-1.34901 144.525  12
   2   1  10-54.8362 154.601  10
  -2  -1 -10 78.7315 146.387   3
   2   1  10 26.6404 126.733  13
  -2  -1 -11 409.177 160.145   3
   2   1  11 743.625 204.039  13
  -2  -1 -11 758.367 122.016  51
   2   1  11 835.199 256.173  12
   2   1  11 349.133 182.015  10
  -2  -1 -11 692.776 114.534  17
   2   1  12 4795.33 527.199   1
  -2  -1 -12 3721.34 424.512   3
  -2  -1 -12 4696.70 260.981  51
   2   1  12 4274.83 230.687  32
   2   1  12 4768.35 522.054  12
   2   1  12 4707.37 474.407  13
   2   1  12 5002.05 543.179  10
  -2  -1 -12 4789.00 255.354  17
   2   1  13 5052.89 280.167  48
  -2  -1 -13 5143.07 283.323  51
   2   1  13 5069.88 257.027  32
  -2  -1 -13 5295.44 258.165  30
   2   1  13 5944.59 611.973  12
   2   1  13 5247.61 570.839  10
  -2  -1 -13 5836.98 291.278  17
  -2  -1 -14 14523.8 424.701  30
   2   1  14 14246.7 424.921  32
  -2  -1 -14 15413.6 475.070  17
  -2  -1 -14 14813.3 468.288  51
   2   1  14 14487.1 468.704  48
   2   1  15 682.202 108.266  32
  -2  -1 -15 768.305 147.494  17
  -2  -1 -15 760.466 133.999  51
   2   1  15 618.765 122.718  48
  -2  -1 -16 711.856 119.154  51
   2   1  16 548.615 100.286  48
  -2  -1 -17 36.2693 65.1699  51
   2   1  17-42.7401 66.0088  48
   2   1  17-7.73550 82.5756  35
   2   1  18 30.3799 42.1848  48
   2   1  18 73.8816 59.0918  35
   2   1  18 29.9985 58.7603  39
  -2  -2  16 9.04447 46.5964  48
   2   2 -16 252.764 61.5436  30
   2   2 -15 147.386 81.3542  30
   2   2 -14 840.543 106.113  17
  -2  -2  14 725.681 101.061  32
   2   2 -14 826.905 138.244  30
  -2  -2  13 3531.46 196.771  47
   2   2 -13 3537.97 196.080  17
   2   2 -13 3556.48 200.790  29
   2   2 -13 3490.98 246.581  30
   2   2 -12 1581.55 149.958  17
   2   2 -12 1505.18 147.905  29
   2   2 -12 1488.38 176.185  30
   2   2 -11-27.3704 108.289  33
   2   2 -11-97.4259 87.3708  29
   2   2 -11 30.1590 83.9923  17
  -2  -2  10-66.4750 164.744   1
   2   2 -10-4.33242 159.759   3
   2   2 -10 171.948 95.9922  15
  -2  -2  10 4.76144 156.686  13
   2   2 -10-47.0806 87.2880  17
   2   2 -10 108.613 99.6134  33
   2   2 -10 179.772 80.5182  29
  -2  -2  10 77.3996 142.690  10
   2   2  -9 130.333 142.819   3
  -2  -2   9 80.9767 164.575   1
   2   2  -9 112.192 93.6283  15
  -2  -2   9-59.7688 132.010  13
   2   2  -9 175.229 75.1286  17
   2   2  -9 34.8888 96.0666  33
   2   2  -9 223.640 91.0339  29
  -2  -2   9 192.132 184.615  10
  -2  -2   8 24022.7 999.969  13
  -2  -2   8 25422.7 1064.71   1
   2   2  -8 25335.8 1057.73   3
  -2  -2   8 24999.2 1093.17  10
  -2  -2   7 23488.1 961.292   1
   2   2  -7 22372.9 927.395   3
  -2  -2   7 24115.4 928.866  13
  -2  -2   7 23144.0 936.982  14
   2   2  -6 356.102 150.519   3
  -2  -2   6 132.391 144.478   1
   2   2  -6 331.885 108.546   2
  -2  -2   6 286.702 142.496  13
  -2  -2   6 418.699 174.879  14
   2   2  -5 25471.2 723.403   2
  -2  -2   5 27434.4 894.312   1
   2   2  -5 28456.8 885.137   3
  -2  -2   5 28367.5 897.437  14
  -2  -2   5 26580.9 846.588  13
  -2  -2   4 112425. 1811.21  14
  -2  -2   4 110116. 1779.27  13
   2   2  -4 107821. 1616.88   2
  -2  -2   4 110810. 1825.23   1
  -2  -2   4 107597. 1386.37   9
  -2  -2   4 111394. 1775.86  11
  -2  -2   3 43639.2 975.496  14
   2   2  -3 43610.8 887.148   2
  -2  -2   3 44166.6 976.500   1
   2   2  -3 46200.7 964.888   3
  -2  -2   3 44681.5 969.631  11
  -2  -2   3 42629.4 772.180   9
  -2  -2   2 997.016 162.634   1
   2   2  -2 899.558 149.177   3
   2   2  -2 859.791 145.216   2
  -2  -2   2 588.925 127.124  11
  -2  -2   2 776.757 111.637   9
   2   2  -1 24925.8 594.128   2
  -2  -2   1 24303.6 586.815   1
   2   2  -1 24300.0 562.380   3
  -2  -2   1 24485.7 613.399  11
  -2  -2   1 22765.9 406.491   8
  -2  -2   1 23824.4 548.917   9
   2   2   0 6030.09 301.178  12
   2   2   0 6840.87 255.243   3
   2   2   0 6022.57 212.841   5
   2   2   0 6822.54 298.302   2
  -2  -2   0 6302.53 265.702   1
  -2  -2   0 6614.86 231.491   8
  -2  -2   0 6512.13 280.148   9
   2   2   1 95792.8 1314.84  12
   2   2   1 98919.5 1168.84   3
  -2  -2  -1 97760.3 1240.49   1
   2   2   1 100830. 1065.38   5
   2   2   1 103290. 1366.91   2
  -2  -2  -1 100289. 1250.67   8
   2   2   2 69474.5 1032.99  12
   2   2   2 69992.9 832.450   5
   2   2   2 72119.7 1098.33   2
  -2  -2  -2 71273.0 1041.35   8
   2   2   3 181656. 2064.49  12
   2   2   3 180190. 2126.34   2
  -2  -2  -3 179472. 2057.09   9
   2   2   4 192309. 2290.00  12
   2   2   4 196563. 2325.73   2
   2   2   4 199020. 2382.77  10
  -2  -2  -4 193869. 2191.77   9
   2   2   5 35653.6 820.247  12
   2   2   5 36675.2 846.467  13
   2   2   5 38225.1 817.210   2
   2   2   5 38631.6 886.646  10
  -2  -2  -5 37688.4 836.877   8
  -2  -2  -5 35941.9 713.521   9
   2   2   6 7419.77 395.544  13
   2   2   6 7639.73 407.033  12
  -2  -2  -6 7296.74 333.436   4
   2   2   6 7564.40 359.676   2
   2   2   6 7884.66 431.246  10
  -2  -2  -6 7432.87 386.253   8
  -2  -2  -6 7293.85 298.963   9
   2   2   7 11771.0 540.384  13
  -2  -2  -7 10856.1 429.447   4
   2   2   7 11360.1 538.882  12
   2   2   7 12281.8 579.563  10
  -2  -2  -7 11117.6 500.210   8
  -2  -2  -7 11114.6 357.991   9
   2   2   8 4831.03 373.675  13
  -2  -2  -8 4700.73 290.411   4
  -2  -2  -8 4661.70 352.615   3
   2   2   8 5406.28 424.031  10
  -2  -2  -8 4832.35 347.239   8
   2   2   8 4953.32 387.484  12
   2   2   9 21128.1 828.299  13
  -2  -2  -9 20183.3 779.385   3
   2   2   9 20095.4 837.636  12
  -2  -2  -9 19490.0 740.843   8
   2   2   9 21884.1 899.947  10
   2   2  10-166.067 152.395  13
  -2  -2 -10 27.3341 119.247   3
   2   2  10 125.366 134.507  12
   2   2  10 246.082 158.198  10
  -2  -2 -10 123.023 118.643   8
   2   2  11 1149.36 262.943  13
   2   2  11 1182.13 248.515  12
   2   2  11 870.225 232.678  10
  -2  -2 -11 755.697 213.303   3
  -2  -2 -12 2351.21 333.401   3
   2   2  12 2271.86 358.701   1
  -2  -2 -12 2137.66 181.096  51
  -2  -2 -12 2462.20 177.558  43
   2   2  12 2418.55 179.760  32
  -2  -2 -12 2582.07 189.177  17
   2   2  12 2595.37 365.252  12
   2   2  12 2561.31 400.351  10
   2   2  12 2234.98 344.952  13
   2   2  13 9864.49 744.280   1
  -2  -2 -13 9625.24 694.500   3
  -2  -2 -13 11074.3 408.433  51
   2   2  13 10530.9 398.630  48
   2   2  13 10197.5 373.570  32
   2   2  13 9656.06 713.300  13
   2   2  13 10880.8 810.366  10
  -2  -2 -13 10555.3 387.067  17
   2   2  14 155.649 85.2774  32
  -2  -2 -14 103.720 103.442  17
   2   2  14 348.300 121.735  48
  -2  -2 -14 152.179 112.399  51
   2   2  15 1017.26 133.886  32
  -2  -2 -15 1168.80 160.117  17
   2   2  15 1145.35 159.819  48
  -2  -2 -15 1232.62 159.424  51
   2   2  16 60.5894 78.1034  32
  -2  -2 -16 32.5368 106.140  17
  -2  -2 -16 29.8104 96.4505  51
   2   2  16 140.128 106.554  48
   2   2  17 527.902 82.9203  32
   2   2  17 369.988 110.465  35
   2   2  17 582.922 105.464  48
  -2  -2 -17 632.280 105.717  51
  -2  -2 -17 558.203 113.754  17
  -2  -2 -18 303.840 67.7977  51
   2   2  18 339.590 74.9355  48
   2   2  18 452.480 91.0102  39
   2   2  18 453.637 86.5156  35
   2   2  19 440.832 58.9862  39
  -2  -2 -19 562.317 61.6477  18
   2   2  19 538.410 63.6809  35
   2   3 -16 1094.60 77.9336  30
   2   3 -15 1105.48 112.194  30
   2   3 -14-20.3746 88.1454  30
   2   3 -14-111.860 67.7740  29
   2   3 -13 404.490 126.395  30
   2   3 -13 533.963 93.8342  29
   2   3 -12 988.851 155.679  30
   2   3 -12 731.127 97.0693  17
   2   3 -12 1047.37 131.164  29
   2   3 -11 199.581 119.013  30
   2   3 -11 215.237 98.1554  29
   2   3 -11 224.187 79.1648  17
   2   3 -10 845.103 143.627  30
   2   3 -10 751.319 150.044  33
   2   3 -10 603.213 136.036  15
   2   3 -10 674.240 116.433  29
  -2  -3  10 1153.89 307.775  10
  -2  -3   9 1351.73 313.099  10
   2   3  -9 1643.81 165.881  33
  -2  -3   9 1465.94 281.914  13
   2   3  -9 1294.29 146.794  15
   2   3  -9 1541.43 151.423  29
   2   3  -9 1619.59 327.463   3
  -2  -3   9 1670.83 327.413   1
  -2  -3   8 4333.43 482.246  10
   2   3  -8 4369.61 235.158  33
   2   3  -8 4136.35 224.269  23
  -2  -3   8 4793.93 476.824   1
   2   3  -8 4456.59 485.379   3
  -2  -3   8 3845.15 401.875  13
   2   3  -8 4184.61 224.602  15
  -2  -3   7 4679.15 444.277   1
   2   3  -7 4459.08 446.751   3
  -2  -3   7 4722.38 416.095  13
  -2  -3   7 5136.88 465.086  14
   2   3  -6 2278.80 319.737   3
  -2  -3   6 2611.70 317.190   1
  -2  -3   6 2664.15 325.502  14
  -2  -3   6 2495.83 297.972  13
  -2  -3   5 7.47024 125.791  13
  -2  -3   5 87.3552 130.132  14
  -2  -3   5-47.9485 140.499   1
   2   3  -5-131.938 144.417   3
   2   3  -5 57.1786 70.9973   2
  -2  -3   5 10.5630 112.340  11
  -2  -3   4 5114.61 349.242  13
  -2  -3   4 5075.67 376.948  14
   2   3  -4 5110.10 299.847   2
  -2  -3   4 4835.03 363.566   1
   2   3  -4 5338.64 384.693   3
  -2  -3   4 4604.45 347.633  11
  -2  -3   4 4963.56 246.771   9
  -2  -3   3 4126.85 311.533  14
  -2  -3   3 4286.60 306.841  13
   2   3  -3 3940.04 260.079   2
  -2  -3   3 4154.76 306.172   1
   2   3  -3 4080.47 322.430   3
  -2  -3   3 3816.27 298.840  11
  -2  -3   3 3898.01 226.042   9
   2   3  -2 71212.3 1142.40   2
  -2  -3   2 70311.5 1193.77   1
   2   3  -2 73606.4 1258.82   3
  -2  -3   2 70838.1 1243.19  11
  -2  -3   2 67970.3 1079.59   9
   2   3  -1 28504.8 693.788   3
  -2  -3   1 28543.0 656.703   1
   2   3  -1 26872.5 629.607   5
   2   3  -1 29856.2 681.828   2
  -2  -3   1 29494.1 658.360   9
  -2  -3   1 27672.6 480.945   8
   2   3   0 15490.4 466.506   3
   2   3   0 14751.8 417.237   5
   2   3   0 15528.9 476.740   2
  -2  -3   0 14909.0 416.711   1
  -2  -3   0 15491.3 468.442   9
  -2  -3   0 15100.3 379.032   8
   2   3   1 28299.1 608.296  12
  -2  -3  -1 27857.3 536.060   1
   2   3   1 29082.6 624.482   3
   2   3   1 29387.3 675.463   2
   2   3   1 28297.1 554.059   5
  -2  -3  -1 29306.0 659.253   9
  -2  -3  -1 28466.8 590.509   8
   2   3   2 139966. 1634.06  12
   2   3   2 140750. 1588.11   5
   2   3   2 144670. 1823.39   2
   2   3   2 140690. 1775.22  10
  -2  -3  -2 142184. 1730.78   8
   2   3   3 4005.36 211.958  12
   2   3   3 3979.31 216.237   5
   2   3   3 4142.51 272.703   2
  -2  -3  -3 4320.67 259.697   9
  -2  -3  -3 4400.01 259.864   8
   2   3   3 4589.92 268.408  10
   2   3   4 463.854 156.246   2
   2   3   4 439.515 135.479  10
  -2  -3  -4 373.728 107.187   8
  -2  -3  -4 506.584 124.953   9
   2   3   4 507.011 108.069  12
   2   3   5 36018.9 766.929  12
   2   3   5 38883.3 890.314  13
   2   3   5 38813.8 883.555   2
  -2  -3  -5 36919.0 769.738   9
   2   3   5 39154.7 892.261  10
  -2  -3  -5 38220.8 869.226   8
   2   3   6 142.064 137.067  13
   2   3   6 186.697 128.502   2
   2   3   6 187.222 111.491  12
   2   3   6 127.370 129.526  10
  -2  -3  -6 163.607 128.420   8
  -2  -3  -6 273.628 93.5922   9
   2   3   7 17778.7 614.531  12
   2   3   7 18309.4 681.942  13
  -2  -3  -7 17736.9 488.870   4
   2   3   7 18089.2 688.776  10
  -2  -3  -7 18981.0 655.087   8
  -2  -3  -7 18300.3 509.439   9
   2   3   8 64185.1 1428.58  13
  -2  -3  -8 61146.4 1015.40   4
   2   3   8 64906.7 1457.46  10
  -2  -3  -8 63508.8 1324.60   8
   2   3   8 62693.1 1340.27  12
   2   3   9 1058.63 218.369  13
  -2  -3  -9 880.279 185.603   8
   2   3   9 1073.23 206.129  12
   2   3   9 1116.10 241.019  10
   2   3  10 5115.12 453.808  13
  -2  -3 -10 4635.67 400.109   3
   2   3  10 4493.45 393.484  12
   2   3  10 5241.67 478.855  10
  -2  -3 -10 4886.09 386.788   8
   2   3  11 235.128 149.036  13
   2   3  11 89.7733 129.306  12
   2   3  11 253.051 166.482  10
  -2  -3 -11-43.2989 134.380   8
  -2  -3 -11 207.978 166.177   3
   2   3  12 5709.61 527.259   1
  -2  -3 -12 5131.92 485.279   3
  -2  -3 -12 6206.79 291.847  51
  -2  -3 -12 6128.69 276.685  43
   2   3  12 6144.54 560.861  13
   2   3  12 5594.26 506.958  12
   2   3  12 5901.86 275.605  32
   2   3  12 6014.46 565.115  10
  -2  -3 -12 5988.00 276.366  17
   2   3  13 77862.3 2105.29   1
  -2  -3 -13 73587.4 2001.94   3
   2   3  13 80861.2 1254.04  48
  -2  -3 -13 79185.1 1218.02  51
  -2  -3 -13 78741.7 1177.22  43
   2   3  13 74641.9 2051.50  13
   2   3  13 75879.0 1178.73  32
   2   3  13 81461.9 2222.31  10
  -2  -3 -13 78939.7 1176.25  17
   2   3  14 18956.6 530.565  32
  -2  -3 -14 19298.9 522.322  43
  -2  -3 -14 20118.2 539.998  17
   2   3  14 19516.3 578.929  48
  -2  -3 -14 20182.1 560.689  51
   2   3  15 8.59397 96.0482  32
  -2  -3 -15-87.3196 106.286  17
  -2  -3 -15 21.3641 100.019  51
   2   3  15 28.4750 100.055  48
   2   3  16 2799.86 203.165  32
  -2  -3 -16 3268.40 215.634  17
   2   3  16 2702.27 209.257  48
  -2  -3 -16 3297.78 216.856  51
   2   3  17 642.140 103.315  32
   2   3  17 578.587 122.594  35
  -2  -3 -17 507.011 103.915  51
   2   3  17 515.184 110.413  48
  -2  -3 -18-47.4531 63.8488  51
   2   3  18-34.3234 64.8683  48
   2   3  18 114.824 60.4198  32
   2   3  18 67.4750 70.4290  35
   2   3  19 64.5025 48.2575  39
   2   3  19 72.8496 46.5428  48
   2   3  19 105.503 53.7516  35
   2   4 -15 255.717 64.1223  30
   2   4 -14 3563.71 190.605  30
   2   4 -14 2975.27 143.887  29
   2   4 -13 7833.81 320.147  30
   2   4 -13 7702.48 270.401  29
   2   4 -12 109.911 84.4929  29
   2   4 -12 167.511 116.021  30
   2   4 -11 1425.39 154.098  29
   2   4 -11 1542.37 172.873  30
   2   4 -10 3977.24 250.644  29
   2   4 -10 3914.46 266.824  30
   2   4 -10 3672.86 247.596  15
  -2  -4   9 3608.59 476.897  10
   2   4  -9 2937.25 225.327  30
   2   4  -9 3019.84 214.583  33
   2   4  -9 2845.47 214.783  15
   2   4  -9 3120.62 217.011  29
   2   4  -9 2960.09 434.620   3
  -2  -4   9 3737.26 476.822   1
  -2  -4   8 13689.6 856.954  10
   2   4  -8 12968.0 408.826  33
   2   4  -8 13568.0 444.281  30
   2   4  -8 13125.8 413.740  23
   2   4  -8 13339.6 422.556  29
   2   4  -8 12841.4 840.852   3
  -2  -4   8 14286.1 846.993   1
   2   4  -8 13371.6 413.984  15
  -2  -4   7-69.7347 134.860  13
  -2  -4   7 65.3456 149.426  14
  -2  -4   7 24.5352 145.130   1
   2   4  -7-245.023 208.229   3
  -2  -4   7 277.962 178.785  10
  -2  -4   6 763.018 216.354   1
   2   4  -6 472.607 176.193   3
  -2  -4   6 759.874 184.732  13
  -2  -4   6 771.197 205.383  14
  -2  -4   5 16251.8 683.383  13
  -2  -4   5 16324.0 737.839  14
   2   4  -5 17061.4 787.866   3
  -2  -4   5 15868.5 722.936   1
  -2  -4   5 15375.5 682.040  11
  -2  -4   4 3967.74 322.925  13
  -2  -4   4 4194.84 353.433  14
   2   4  -4 4176.96 373.928   3
   2   4  -4 3893.27 263.918   2
  -2  -4   4 4198.57 351.260   1
  -2  -4   4 3783.86 330.454  11
  -2  -4   4 4081.08 246.708   9
  -2  -4   3 49566.3 1089.58  13
   2   4  -3 51024.7 1217.08   3
   2   4  -3 49122.4 976.347   2
  -2  -4   3 50140.6 1114.53   1
  -2  -4   3 48478.0 1153.10  11
  -2  -4   3 48373.6 939.134   9
   2   4  -2 420.045 106.857   2
  -2  -4   2 369.320 126.834   1
   2   4  -2 342.117 153.879   3
  -2  -4   2 527.102 117.619   9
  -2  -4   2 277.935 131.049  11
  -2  -4   2 371.501 55.6157   8
   2   4  -1 24874.5 720.033   3
   2   4  -1 24617.6 659.956   5
   2   4  -1 24597.4 650.428   2
  -2  -4   1 24516.2 615.224   1
  -2  -4   1 24860.4 655.698   9
  -2  -4   1 23181.3 495.681   8
   2   4   0 21784.4 633.445   3
   2   4   0 21010.3 570.632   5
   2   4   0 22129.3 608.132   2
  -2  -4   0 21557.1 508.214   1
  -2  -4   0 21190.5 608.879   9
  -2  -4   0 21289.5 516.819   8
  -2  -4  -1 31910.7 561.971   1
   2   4   1 30924.9 752.506   3
   2   4   1 32917.2 693.432   5
   2   4   1 31971.7 762.396   2
  -2  -4  -1 33280.7 775.212   9
  -2  -4  -1 33192.7 519.309   7
  -2  -4  -1 31843.1 692.367   8
   2   4   2 14453.9 439.942   5
  -2  -4  -2 13171.2 303.742   1
   2   4   2 13573.7 501.371   2
  -2  -4  -2 13907.8 296.909   6
  -2  -4  -2 15008.3 500.420   9
  -2  -4  -2 14063.1 465.859   8
   2   4   3 114499. 1366.42  12
   2   4   3 118414. 1561.38   5
   2   4   3 116500. 1712.98   2
  -2  -4  -3 118008. 1679.97   9
  -2  -4  -3 112330. 1383.14   6
  -2  -4  -3 115441. 1650.11   8
   2   4   3 120880. 1628.90  10
   2   4   4 37.2419 129.956   2
  -2  -4  -4-14.3759 97.9749   8
   2   4   4 36.7341 67.5839  12
   2   4   4 115.635 128.716  10
  -2  -4  -4 81.3317 94.7198   6
  -2  -4  -4 118.987 109.699   9
   2   4   5 125829. 1554.88  12
   2   4   5 126870. 1908.06   2
  -2  -4  -5 129212. 1773.95   9
   2   4   5 132474. 1844.38  10
  -2  -4  -5 125511. 1882.17   8
   2   4   6 23572.5 593.463  12
   2   4   6 25301.2 771.401  13
   2   4   6 23933.9 755.109   2
  -2  -4  -6 24448.0 650.713   9
   2   4   6 24834.6 740.982  10
  -2  -4  -6 25137.7 757.892   8
   2   4   7 59437.3 1325.18  13
   2   4   7 57476.9 1089.17  12
  -2  -4  -7 59309.8 893.289   4
   2   4   7 60532.9 1290.98  10
  -2  -4  -7 59806.1 1263.92   8
  -2  -4  -7 58858.8 1076.94   9
   2   4   8 20756.1 676.083  12
   2   4   8 20900.3 804.108  13
   2   4   8 21001.5 794.815  10
  -2  -4  -8 20256.3 739.002   8
  -2  -4  -8 20385.2 580.555   9
   2   4   9 315.701 179.175  13
  -2  -4  -9 461.679 148.090   8
   2   4   9 187.656 116.267  12
   2   4   9 210.556 149.099  10
   2   4  10 76.7681 161.874  13
  -2  -4 -10 60.4204 113.060   8
   2   4  10 67.7235 101.278  12
   2   4  10 82.8444 145.883  10
   2   4  11 657.806 207.683  13
  -2  -4 -11 611.707 176.636   8
   2   4  11 619.894 157.887  12
   2   4  11 472.856 199.248  10
  -2  -4 -11 183.463 136.709   3
   2   4  11 674.968 201.598   1
   2   4  12 12466.3 736.969   1
  -2  -4 -12 12124.8 747.868   3
   2   4  12 13262.4 438.617  48
  -2  -4 -12 12517.9 417.569  51
  -2  -4 -12 12455.8 401.444  43
   2   4  12 13053.7 818.109  13
   2   4  12 11985.6 378.202  34
   2   4  12 12665.1 413.030  32
   2   4  12 13329.0 824.314  10
  -2  -4 -12 12341.3 386.437  17
   2   4  13-244.219 193.752   1
  -2  -4 -13 153.844 145.909   3
  -2  -4 -13 84.5157 99.1203  51
   2   4  13 176.959 96.7205  48
  -2  -4 -13 99.8658 87.8338  43
   2   4  13 324.670 192.564  13
   2   4  13 140.023 105.106  32
   2   4  13 97.3859 82.9649  34
   2   4  13-81.9062 160.979  10
  -2  -4 -13 131.573 89.3616  17
  -2  -4 -14-0.54533 87.0705  43
   2   4  14-110.843 104.744  32
  -2  -4 -14 87.3991 104.633  51
   2   4  14-82.9602 98.6791  48
  -2  -4 -14-72.6128 98.3052  17
   2   4  15 130.356 104.031  32
  -2  -4 -15 92.9885 88.6840  43
  -2  -4 -15 170.202 101.784  17
   2   4  15 86.4608 101.915  48
  -2  -4 -15 155.258 115.857  51
   2   4  16 1049.32 141.202  32
  -2  -4 -16 1424.41 162.172  17
  -2  -4 -16 1164.73 150.088  51
   2   4  16 1077.20 157.963  48
   2   4  17 215.499 108.275  35
   2   4  17-62.7693 81.9466  32
  -2  -4 -17 50.1662 89.3972  51
   2   4  17 155.642 99.6328  48
  -2  -4 -17 31.4667 94.6480  17
   2   4  18 228.026 85.3133  35
   2   4  18 316.915 80.0509  32
   2   4  18 431.140 96.1512  39
   2   4  18 312.940 90.7380  48
  -2  -4 -18 216.556 81.2454  51
  -2  -4 -18 544.776 100.277  17
   2   4  19 739.247 79.4338  39
  -2  -4 -19 703.718 74.5848  51
   2   4  19 687.760 81.0979  48
   2   4  19 600.925 67.0249  32
   2   4  19 578.825 75.5684  35
   2   5 -14 220.320 66.4052  30
   2   5 -13 1173.26 110.531  29
   2   5 -13 1193.22 131.532  30
   2   5 -12 158.975 83.7356  29
   2   5 -12 238.118 113.727  30
   2   5 -11 373.132 116.695  29
   2   5 -11 309.225 129.154  30
   2   5 -10 2658.78 225.295  30
   2   5 -10 3218.44 223.865  29
   2   5 -10 2771.39 216.526  15
   2   5  -9 3067.21 239.409  30
   2   5  -9 3241.91 225.484  15
   2   5  -9 3281.23 225.401  29
  -2  -5   9 2887.98 438.266  10
  -2  -5   8 2525.51 413.403  10
   2   5  -8 2192.23 192.328  30
   2   5  -8 1926.61 177.748  15
   2   5  -8 2180.82 188.326  29
   2   5  -8 2182.46 183.588  23
   2   5  -8 1675.14 334.223   3
  -2  -5   7 19892.4 1001.15  10
   2   5  -7 19542.3 536.497  30
   2   5  -7 19644.6 493.824  33
   2   5  -7 19489.9 496.221  23
   2   5  -7 19708.2 514.159  29
  -2  -5   7 19541.6 948.101  14
   2   5  -7 19167.3 495.705  15
   2   5  -7 20338.0 1044.68   3
  -2  -5   7 19756.6 961.801   1
  -2  -5   6 4994.21 472.748  14
   2   5  -6 5223.79 516.942   3
  -2  -5   6 5411.50 475.267   1
  -2  -5   6 4735.98 422.432  11
  -2  -5   6 4956.43 483.525  10
  -2  -5   5 1614.13 257.767  14
  -2  -5   5 1742.45 237.717  13
  -2  -5   5 1666.65 264.021   1
   2   5  -5 1322.36 269.856   3
  -2  -5   5 1460.44 233.141  11
  -2  -5   4 424.850 134.560  13
  -2  -5   4 800.719 197.313  14
  -2  -5   4 573.418 172.219   1
   2   5  -4 663.618 211.821   3
  -2  -5   4 670.640 180.442  11
  -2  -5   3 2896.34 264.872  13
  -2  -5   3 3004.89 278.236   1
   2   5  -3 2816.89 222.282   2
   2   5  -3 2766.65 315.946   3
  -2  -5   3 3177.51 251.475   9
  -2  -5   3 2815.08 287.639  11
   2   5  -2 9338.45 512.561   3
   2   5  -2 8579.81 469.042   5
  -2  -5   2 9415.58 436.548   1
   2   5  -2 8744.14 395.687   2
  -2  -5   2 8918.32 424.279   9
   2   5  -1 22524.0 762.875   3
   2   5  -1 23136.3 712.719   5
   2   5  -1 24021.0 676.073   2
  -2  -5   1 23832.3 624.264   1
  -2  -5   1 23440.1 704.081   9
  -2  -5   1 23045.8 561.844   8
   2   5   0 19484.6 615.249   5
   2   5   0 21073.6 693.223   3
   2   5   0 19716.4 610.325   2
  -2  -5   0 20372.8 491.778   1
  -2  -5   0 21768.8 661.879   9
  -2  -5   0 20830.1 564.682   8
  -2  -5  -1 72072.6 936.748   1
   2   5   1 70836.6 1226.86   5
   2   5   1 72346.8 1292.81   2
  -2  -5  -1 76056.0 1342.48   9
  -2  -5  -1 73439.0 1046.51   7
  -2  -5  -1 70251.9 804.568   6
  -2  -5  -1 74691.0 1231.70   8
   2   5   2 16352.2 535.206   5
   2   5   2 16346.1 582.143   2
  -2  -5  -2 16147.0 358.844   6
  -2  -5  -2 16532.7 554.931   8
  -2  -5  -2 16925.4 591.407   9
  -2  -5  -3 74.3549 75.4553   6
   2   5   3-18.2220 116.046   5
   2   5   3 124.964 124.629   2
  -2  -5  -3 119.535 121.312   8
  -2  -5  -3-17.0171 110.148   9
   2   5   4 4816.62 306.452   5
   2   5   4 5087.66 348.121   2
  -2  -5  -4 4556.99 259.100   6
  -2  -5  -4 4737.26 320.334   9
   2   5   4 4796.63 292.709  10
  -2  -5  -4 4596.09 327.854   8
   2   5   5 30468.5 500.535  12
   2   5   5 31225.8 810.639   5
   2   5   5 31066.0 886.280   2
  -2  -5  -5 30720.1 826.539   9
   2   5   5 31585.6 786.130  10
  -2  -5  -5 29602.9 849.377   8
  -2  -5  -5 31122.2 745.165   6
   2   5   6 84508.6 1104.74  12
   2   5   6 86544.5 1587.22  13
   2   5   6 83597.2 1594.47   2
  -2  -5  -6 83588.3 1470.46   9
  -2  -5  -6 85422.2 1472.48   6
   2   5   6 88656.1 1503.49  10
  -2  -5  -6 86091.9 1592.23   8
   2   5   7 329125. 3998.51  13
   2   5   7 320676. 3324.56  12
  -2  -5  -7 319831. 3681.81   9
   2   5   7 328975. 3848.39  10
  -2  -5  -7 327343. 3930.00   8
   2   5   8 11273.8 611.615  13
   2   5   8 10907.0 430.967  12
  -2  -5  -8 11232.9 470.130   9
   2   5   8 11196.3 567.842  10
  -2  -5  -8 11182.5 571.724   8
   2   5   9 1478.24 258.092  13
   2   5   9 1410.06 237.307  10
  -2  -5  -9 1492.83 231.278   8
   2   5  10 27382.5 1066.54  13
   2   5  10 27276.8 902.439   1
   2   5  10 27576.5 1032.86  10
  -2  -5 -10 26671.4 959.159   8
   2   5  11 20967.6 978.391  13
   2   5  11 20234.9 936.512  10
  -2  -5 -11 19665.4 848.517   8
   2   5  11 19798.3 830.671   1
   2   5  12 3310.20 413.735  10
  -2  -5 -12 2719.83 329.897   8
  -2  -5 -12 2449.61 366.443   3
  -2  -5 -12 3219.92 218.851  51
   2   5  12 2957.38 221.333  48
  -2  -5 -12 3361.51 214.201  43
   2   5  12 3067.01 409.600  13
   2   5  12 3076.27 199.521  34
   2   5  12 3326.99 218.418  32
  -2  -5 -12 3025.42 190.788  25
  -2  -5 -12 2855.73 191.550  17
  -2  -5 -13 4876.54 504.055   3
  -2  -5 -13 6278.38 310.489  51
   2   5  13 6286.05 316.429  48
  -2  -5 -13 6094.78 292.717  43
   2   5  13 5686.69 573.841  13
   2   5  13 5758.39 277.498  34
   2   5  13 5675.63 300.548  32
   2   5  13 4688.47 512.196  10
  -2  -5 -13 5656.45 273.798  17
  -2  -5 -14 2557.01 211.348  51
   2   5  14 2728.87 233.105  48
  -2  -5 -14 2463.04 201.638  43
   2   5  14 2603.41 399.421  13
   2   5  14 2328.71 183.427  34
   2   5  14 2439.81 206.644  32
   2   5  14 2533.45 402.031  10
  -2  -5 -14 2362.39 180.038  17
   2   5  15 1331.07 144.306  34
   2   5  15 1413.94 163.403  32
  -2  -5 -15 1586.89 156.975  43
  -2  -5 -15 1522.43 177.599  51
   2   5  15 1325.96 172.100  48
  -2  -5 -15 1656.37 169.571  17
   2   5  16 2071.78 190.440  32
  -2  -5 -16 1937.06 166.464  43
  -2  -5 -16 2175.84 179.039  17
   2   5  16 1786.71 191.209  48
  -2  -5 -16 2006.15 184.335  51
   2   5  17 575.080 117.083  35
   2   5  17 685.737 130.792  32
  -2  -5 -17 583.490 121.324  51
   2   5  17 565.485 127.610  48
  -2  -5 -17 553.507 118.821  17
   2   5  18 520.403 96.1247  32
   2   5  18 406.646 93.3249  35
   2   5  18 483.719 94.1719  39
  -2  -5 -18 575.241 102.702  51
   2   5  18 485.568 101.342  48
  -2  -5 -18 460.799 93.0071  17
   2   5  19 991.706 89.1523  39
   2   5  19 937.501 98.4833  48
  -2  -5 -19 990.736 93.1481  51
   2   5  19 943.389 89.7431  35
   2   5  19 1029.57 89.8249  32
   2   6 -14 56.3789 44.2837  30
   2   6 -13 113.703 67.4468  30
   2   6 -13 161.725 61.4441  29
   2   6 -12 1533.48 151.237  30
   2   6 -12 1800.11 148.660  29
   2   6 -11 632.519 137.955  30
   2   6 -11 536.078 115.624  29
   2   6 -10 7144.55 328.535  29
   2   6 -10 6884.14 328.622  30
   2   6  -9 400.687 132.405  30
   2   6  -9 176.302 104.192  29
   2   6  -9 203.937 104.161  15
   2   6  -8 28307.3 686.966  30
  -2  -6   8 25804.9 1220.65  10
   2   6  -8 26044.9 626.626  23
   2   6  -8 28834.0 670.246  29
   2   6  -8 27234.5 639.920  15
   2   6  -7 2306.50 380.105   3
  -2  -6   7 2389.99 335.545   1
  -2  -6   7 1916.54 356.916  14
   2   6  -7 2340.44 186.885  15
   2   6  -7 3054.14 232.674  49
   2   6  -7 2503.84 205.036  30
   2   6  -7 2509.47 187.759  23
   2   6  -7 2812.90 206.731  29
  -2  -6   7 2570.79 379.577  10
   2   6  -6 18014.6 985.707   3
  -2  -6   6 18749.1 896.236   1
  -2  -6   6 17275.7 884.074  14
   2   6  -6 17948.8 465.747  15
   2   6  -6 17183.2 469.360  49
   2   6  -6 17901.9 502.652  30
   2   6  -6 16570.8 462.390  21
   2   6  -6 17629.7 468.412  23
   2   6  -6 17880.4 486.429  29
  -2  -6   6 17652.6 831.138  11
  -2  -6   6 18696.2 935.836  10
  -2  -6   5 3743.07 393.435  14
   2   6  -5 3742.97 438.403   3
  -2  -6   5 4086.34 411.276   1
  -2  -6   5 3596.90 368.474  11
  -2  -6   4 4133.39 395.454  14
   2   6  -4 3593.77 412.436   3
  -2  -6   4 3863.19 361.575   1
  -2  -6   4 3464.41 350.761  11
  -2  -6   3 1142.68 185.069  13
  -2  -6   3 1020.11 183.985   1
   2   6  -3 863.197 232.583   3
  -2  -6   3 1032.59 157.580   9
  -2  -6   3 1308.73 219.885  11
   2   6  -2 15815.5 736.032   3
   2   6  -2 15463.9 678.100   5
  -2  -6   2 17103.7 604.403   1
   2   6  -2 15844.3 555.124   2
  -2  -6   2 15678.5 614.997   9
   2   6  -1-47.6900 92.4528   2
   2   6  -1 164.653 177.215   3
   2   6  -1 149.348 133.689   5
  -2  -6   1 170.649 102.562   1
  -2  -6   1-92.4117 113.855   9
  -2  -6   1 8.04691 54.6419   8
   2   6   0 44240.1 1147.82   3
   2   6   0 44644.0 1065.91   5
   2   6   0 41812.2 989.826   2
  -2  -6   0 44403.6 789.544   1
  -2  -6   0 47042.9 938.948   7
  -2  -6   0 44278.3 958.046   8
  -2  -6   0 44812.0 1086.04   9
   2   6   1 47255.3 1064.57   2
   2   6   1 46651.3 1069.02   5
  -2  -6  -1 45195.3 654.790   1
  -2  -6  -1 49973.6 1144.19   9
  -2  -6  -1 48752.3 922.754   7
  -2  -6  -1 45545.2 687.899   6
  -2  -6  -1 47419.3 1034.62   8
  -2  -6  -2 62.7380 66.5109   6
   2   6   2 99.3481 116.331   2
   2   6   2 119.421 137.428   5
  -2  -6  -2 223.301 138.589   8
   2   6   3 63095.9 1241.77   5
   2   6   3 63325.0 1303.83   2
  -2  -6  -3 61410.6 986.336   6
  -2  -6  -3 63040.0 1305.61   8
   2   6   4 14511.5 575.063   5
   2   6   4 13961.2 597.252   2
  -2  -6  -4 14219.9 472.867   6
  -2  -6  -4 14556.0 607.865   8
  -2  -6  -5 674.041 147.500   6
   2   6   5 648.360 196.940   2
   2   6   5 802.591 195.345   5
  -2  -6  -5 680.329 171.315   8
  -2  -6  -5 1029.01 190.273   9
   2   6   5 766.122 148.799  10
   2   6   6 41041.7 1058.83   5
   2   6   6 39810.7 1098.26   2
  -2  -6  -6 40581.5 1026.27   9
  -2  -6  -6 39182.1 957.386   6
   2   6   6 39678.1 956.125  10
  -2  -6  -6 37724.8 1076.16   8
   2   6   7 78.1810 134.001  13
  -2  -6  -7 28.7836 123.103   6
  -2  -6  -7 103.147 109.308   9
   2   6   7-77.1327 124.640  10
  -2  -6  -7 108.270 135.650   8
  -2  -6  -8 14377.1 600.911   9
  -2  -6  -8 15585.9 684.261   6
   2   6   8 14517.9 637.959  10
  -2  -6  -8 14440.4 691.122   8
   2   6   8 14699.1 700.381  13
  -2  -6  -9 14757.9 601.342   9
   2   6   9 16215.4 717.130  10
  -2  -6  -9 15696.3 736.218   8
   2   6   9 15944.1 780.268  13
   2   6  10 15076.4 742.257  10
  -2  -6 -10 14977.5 750.216   8
   2   6  10 16465.4 828.521  13
   2   6  11 16102.8 820.093  10
  -2  -6 -11 14930.3 765.047   8
   2   6  11 16688.5 884.533  13
   2   6  12 4807.63 269.519  48
  -2  -6 -12 4333.56 251.295  51
  -2  -6 -12 4745.65 260.413  43
   2   6  12 4638.34 503.787  13
   2   6  12 4669.87 246.375  34
   2   6  12 5044.30 259.435  32
  -2  -6 -12 4450.76 232.125  17
   2   6  12 4836.40 481.589  10
  -2  -6 -12 4617.09 436.285   8
   2   6  13 5699.70 536.805  10
   2   6  13 5960.19 308.750  48
  -2  -6 -13 5923.24 304.522  51
  -2  -6 -13 5808.68 294.332  43
   2   6  13 5666.81 561.618  13
   2   6  13 5618.40 286.890  34
   2   6  13 5805.79 297.168  32
  -2  -6 -13 5659.96 277.615  25
  -2  -6 -13 5308.14 262.471  17
   2   6  14 1165.69 280.378  10
   2   6  14 931.757 145.754  48
  -2  -6 -14 1136.13 151.601  51
   2   6  14 1011.65 137.614  34
   2   6  14 1138.33 144.092  32
  -2  -6 -14 1108.32 145.279  43
  -2  -6 -14 1003.43 132.259  25
  -2  -6 -14 1014.03 138.756  17
   2   6  15 1158.21 150.420  35
   2   6  15 1157.76 146.380  34
   2   6  15 1275.31 164.976  32
  -2  -6 -15 1139.24 147.158  43
  -2  -6 -15 1240.52 164.391  51
   2   6  15 1129.19 173.323  48
  -2  -6 -15 1038.00 138.990  17
   2   6  16 732.635 134.341  35
   2   6  16 552.078 108.907  34
   2   6  16 928.709 147.802  32
  -2  -6 -16 932.644 130.083  43
  -2  -6 -16 910.264 144.365  51
   2   6  16 837.465 152.645  48
  -2  -6 -16 755.722 128.141  17
   2   6  17 652.227 93.6221  34
   2   6  17 729.772 112.946  35
   2   6  17 976.015 141.637  32
   2   6  17 895.013 117.922  39
   2   6  17 891.798 140.483  48
  -2  -6 -17 816.751 133.455  51
  -2  -6 -17 878.275 123.653  17
   2   6  18 47.4207 72.6110  35
   2   6  18 86.2876 83.6964  32
   2   6  18 136.907 73.1200  39
   2   6  18 121.173 88.4477  48
  -2  -6 -18-6.37183 76.1179  51
  -2  -6 -18 194.237 86.5945  17
   2   6  19 637.009 77.6503  35
   2   6  19 745.236 87.2894  32
   2   6  19 732.329 76.1878  39
  -2  -6 -19 785.336 89.6827  51
   2   6  19 611.332 87.1366  48
  -2  -6 -19 921.537 86.0945  17
   2   7 -13 21.1941 48.1226  30
   2   7 -12 150.797 75.0558  30
   2   7 -12 264.949 76.7357  29
   2   7 -11 2106.18 172.638  30
   2   7 -11 1972.89 165.771  29
   2   7 -10 715.616 140.848  30
   2   7 -10 836.625 142.111  29
   2   7  -9 111.218 104.931  30
   2   7  -9 31.4259 108.257  15
   2   7  -9-0.14003 104.343  29
   2   7  -8 118.200 101.549  30
   2   7  -8 356.962 131.422  29
   2   7  -8 100.301 91.1346  23
   2   7  -8 170.062 105.094  15
   2   7  -7 13296.6 460.857  30
   2   7  -7 13272.6 441.158  49
   2   7  -7 13799.2 457.236  29
   2   7  -7 13113.8 425.324  23
  -2  -7   7 12652.7 796.484  14
   2   7  -7 13432.0 434.821  15
   2   7  -6 19.8424 158.771   3
  -2  -7   6-71.9088 120.300  14
   2   7  -6-143.264 108.072  15
   2   7  -6-18.4702 90.2146  49
   2   7  -6 6.91671 98.0516  30
   2   7  -6 41.7664 88.1270  29
   2   7  -6 20.1416 92.5922  23
   2   7  -6 41.7390 97.3138  21
  -2  -7   6-308.796 173.225  10
   2   7  -5 13673.0 881.218   3
   2   7  -5 14062.9 417.939  15
  -2  -7   5 13948.8 789.314  14
   2   7  -5 14222.4 434.966  49
   2   7  -5 14441.2 448.755  30
   2   7  -5 13656.4 414.647  21
   2   7  -5 14604.5 437.206  29
   2   7  -5 14886.4 422.909  23
  -2  -7   5 12603.8 716.715  11
  -2  -7   5 15230.2 811.298  10
  -2  -7   4 1502.97 256.077  14
   2   7  -4 1233.97 276.114   3
  -2  -7   4 1116.12 220.772  11
   2   7  -3 710.387 215.464   3
  -2  -7   3 673.257 143.131   9
  -2  -7   3 683.855 191.933  11
   2   7  -2 3965.22 417.734   3
   2   7  -2 3896.70 369.428   5
  -2  -7   2 4246.29 352.006   9
   2   7  -1 2945.88 350.748   3
   2   7  -1 2754.50 312.296   5
   2   7  -1 2923.44 253.288   2
  -2  -7   1 2920.36 297.859   9
  -2  -7   1 2868.37 245.448   8
   2   7   0 85852.3 1698.49   5
   2   7   0 85025.2 1539.94   2
  -2  -7   0 90106.5 1544.44   7
  -2  -7   0 85870.1 1552.87   8
  -2  -7   0 89777.3 1735.40   9
   2   7   1 2506.14 284.990   5
   2   7   1 2590.05 258.002   2
  -2  -7  -1 2875.62 251.275   7
  -2  -7  -1 2775.96 271.197   8
   2   7   2 5182.40 376.317   5
   2   7   2 4712.37 353.838   2
  -2  -7  -2 4832.26 247.907   6
  -2  -7  -2 4942.57 366.900   8
   2   7   3 12862.7 582.927   5
   2   7   3 12949.4 588.429   2
  -2  -7  -3 12876.1 436.658   6
  -2  -7  -3 12401.7 595.176   8
   2   7   4 5403.53 394.952   5
   2   7   4 5262.70 390.505   2
  -2  -7  -4 5344.45 305.887   6
  -2  -7  -4 5235.14 412.600   8
  -2  -7  -5 645.609 140.420   6
   2   7   5 668.334 179.290   2
   2   7   5 692.856 190.435   5
  -2  -7  -5 708.862 203.934   8
   2   7   6 1330.52 231.782   5
  -2  -7  -6 1247.57 228.752   8
  -2  -7  -6 1681.07 224.630   6
   2   7   6 1262.31 176.295  10
  -2  -7  -6 1399.04 228.555   9
  -2  -7  -7 313.736 151.602   6
   2   7   7 472.867 183.985   5
  -2  -7  -7 512.002 171.648   9
   2   7   7 276.311 108.397  10
  -2  -7  -7 411.225 175.133   8
   2   7   8 1204.00 237.402   5
  -2  -7  -8 784.854 186.974   6
  -2  -7  -8 1235.11 226.732   9
  -2  -7  -8 1105.66 231.840   8
   2   7   8 1311.62 203.617  10
  -2  -7  -9 160.894 152.440   6
   2   7   9 142.863 112.540  10
  -2  -7  -9 54.7681 93.8910   9
  -2  -7  -9 23.3469 140.398   8
   2   7   9 84.2942 147.517  13
   2   7  10 16857.7 778.794  10
  -2  -7 -10 17365.2 840.994   8
   2   7  10 18509.4 899.630  13
  -2  -7 -11 9387.88 350.211  43
   2   7  11 9249.24 667.445  13
   2   7  11 9353.96 348.678  34
   2   7  11 9156.23 341.984  32
   2   7  11 8441.70 585.510  10
  -2  -7 -11 9140.84 621.764   8
   2   7  11 8796.00 350.737  48
  -2  -7 -11 8885.82 345.648  51
   2   7  12 4195.87 258.218  48
  -2  -7 -12 4176.19 257.023  51
  -2  -7 -12 4564.73 258.975  43
   2   7  12 4445.03 488.535  13
   2   7  12 4445.24 255.002  34
   2   7  12 4231.27 231.736  35
   2   7  12 4445.05 249.594  32
   2   7  12 4421.83 473.009  10
  -2  -7 -12 4342.43 449.587   8
  -2  -7 -12 4011.83 214.099  17
   2   7  13 3395.70 243.896  48
  -2  -7 -13 3513.83 246.206  51
  -2  -7 -13 3124.25 226.584  43
   2   7  13 4165.82 496.394  13
   2   7  13 3333.20 214.876  35
   2   7  13 3398.56 229.795  34
   2   7  13 3817.64 248.689  32
  -2  -7 -13 3276.01 210.008  17
   2   7  13 3202.73 405.003  10
  -2  -7 -14 8637.66 375.884  51
   2   7  14 8214.74 383.776  48
   2   7  14 8000.12 333.664  35
   2   7  14 8636.55 360.319  34
   2   7  14 8747.07 366.004  32
  -2  -7 -14 8435.95 358.922  43
  -2  -7 -14 8235.35 332.041  25
  -2  -7 -14 8365.62 325.434  17
  -2  -7 -15 265.836 120.874  51
   2   7  15 266.341 119.851  48
   2   7  15 62.3381 88.4392  35
   2   7  15 204.470 105.893  34
   2   7  15 163.854 106.979  32
  -2  -7 -15 243.717 113.235  43
  -2  -7 -15 196.843 74.7982  25
  -2  -7 -15 332.977 108.816  17
   2   7  16 225.095 117.237  32
   2   7  16 377.918 108.077  34
   2   7  16 270.133 102.353  35
   2   7  16 326.151 87.0858  39
  -2  -7 -16 319.444 106.595  43
   2   7  16 233.889 109.909  48
  -2  -7 -16 126.245 116.191  51
  -2  -7 -16 195.803 93.0832  17
   2   7  17 41.6281 76.4809  35
   2   7  17 52.5998 69.7954  34
   2   7  17 122.099 101.204  32
  -2  -7 -17 148.270 75.4188  43
   2   7  17 181.688 75.0832  39
  -2  -7 -17 118.366 97.9121  51
   2   7  17 176.368 107.371  48
  -2  -7 -17 43.2392 83.9357  17
   2   7  18 243.403 71.0238  34
   2   7  18 234.993 73.5905  35
   2   7  18 215.915 85.9304  32
   2   7  18 210.562 64.0778  39
  -2  -7 -18 203.515 92.8662  51
   2   7  18 217.136 99.6290  48
  -2  -7 -18 139.500 68.9593  17
   2   7  19 5336.90 202.999  32
   2   7  19 4628.80 197.385  48
  -2  -7 -19 4905.36 194.341  51
  -2  -7 -19 4700.88 171.142  17
   2   7  20 1388.41 82.3353  48
   2   8 -12 377.597 68.9932  30
   2   8 -12 331.116 64.7397  29
   2   8 -11 19.9309 74.5594  30
   2   8 -11-119.830 71.7961  29
   2   8 -10 1247.31 151.913  30
   2   8 -10 1158.08 135.992  29
   2   8  -9 822.220 144.064  30
   2   8  -9 886.113 132.081  15
   2   8  -9 918.908 148.577  29
   2   8  -8 152.019 101.800  30
   2   8  -8 169.810 98.7278  15
   2   8  -8 68.6180 107.084  29
   2   8  -7 7818.22 354.163  30
   2   8  -7 7997.45 346.007  29
   2   8  -7 7963.78 337.241  23
   2   8  -7 7652.78 331.185  15
   2   8  -6 15343.8 488.284  30
   2   8  -6 14899.5 472.586  49
   2   8  -6 15387.7 477.618  29
   2   8  -6 15014.3 467.431  21
   2   8  -6 14989.8 455.778  23
   2   8  -6 15147.1 455.439  15
  -2  -8   5 70432.3 1901.33  14
   2   8  -5 71954.8 1088.21  15
   2   8  -5 70188.3 1132.28  49
   2   8  -5 70152.5 1142.12  30
   2   8  -5 69664.0 1095.24  21
   2   8  -5 69210.1 1087.86  23
   2   8  -5 70323.0 1117.26  29
   2   8  -5 70369.8 2139.85   3
   2   8  -4 39.8537 147.489   3
   2   8  -4 109.738 85.9221  15
  -2  -8   4 89.2029 110.893  14
   2   8  -4 21.5784 84.9303  49
   2   8  -4 120.990 95.7948  30
   2   8  -4 175.323 99.9837  21
   2   8  -4-87.0885 88.6907  29
  -2  -8   4-61.4021 124.540  11
   2   8  -3 5803.23 562.331   3
   2   8  -3 6352.86 263.649  15
   2   8  -3 6501.07 294.827  49
  -2  -8   3 6159.10 509.188  11
   2   8  -3 6311.75 269.298  21
   2   8  -2 5724.77 551.677   3
   2   8  -2 5703.95 479.456   5
  -2  -8   2 5990.39 442.893   9
   2   8  -1 29281.7 1065.23   5
  -2  -8   1 30532.0 1037.48   9
   2   8   0 36508.5 1147.73   5
  -2  -8   0 37042.1 1164.08   9
  -2  -8   0 37236.4 1031.22   7
  -2  -8   0 38725.1 1047.48   8
   2   8   1 9320.14 563.265   5
   2   8   1 9231.66 496.369   2
  -2  -8  -1 10282.2 594.051   9
  -2  -8  -1 8477.38 460.971   7
  -2  -8  -1 9417.24 524.563   8
   2   8   2 19514.5 785.976   5
   2   8   2 18417.8 733.186   2
  -2  -8  -2 18930.7 772.899   8
   2   8   3 8814.07 533.577   5
   2   8   3 8389.75 505.725   2
  -2  -8  -3 8751.40 540.367   8
  -2  -8  -4 982.525 147.749   6
   2   8   4 984.901 218.116   5
  -2  -8  -4 847.543 206.139   8
   2   8   5 509.229 184.959   5
  -2  -8  -5 480.965 123.061   6
  -2  -8  -5 644.786 197.184   8
   2   8   6 13237.3 681.766   5
  -2  -8  -6 12484.7 568.648   6
  -2  -8  -6 13770.6 721.961   8
  -2  -8  -7 25.5407 131.239   6
   2   8   7 27.9154 168.525   5
  -2  -8  -7 63.7174 144.149   8
  -2  -8  -7-127.383 128.842   9
  -2  -8  -8 1695.27 257.519   6
   2   8   8 1460.90 264.974   5
  -2  -8  -8 1840.45 276.859   9
  -2  -8  -8 1672.82 280.237   8
   2   8   9 1668.74 310.216   5
  -2  -8  -9 1292.18 279.122   8
  -2  -8  -9 1328.40 233.225   6
  -2  -8  -9 1482.66 244.202   9
   2   8  10 9728.91 689.431   5
  -2  -8 -10 10910.1 700.074   8
  -2  -8 -11 308.003 147.242   8
  -2  -8 -11 367.155 107.621  51
   2   8  11 292.545 94.3909  48
  -2  -8 -11 262.168 100.971  43
   2   8  11 277.092 173.209   5
   2   8  11 188.002 80.7964  34
   2   8  11 134.263 90.8398  32
  -2  -8 -11 181.502 89.4080  26
   2   8  11 266.226 84.7020  19
  -2  -8 -12 6897.21 573.339   8
   2   8  12 7220.44 338.042  48
  -2  -8 -12 7227.69 339.561  51
  -2  -8 -12 7277.69 335.053  43
   2   8  12 7442.57 335.985  34
   2   8  12 7316.93 326.814  32
  -2  -8 -12 7548.36 310.706  26
   2   8  12 6333.29 283.048  19
  -2  -8 -12 6676.38 271.323  17
  -2  -8 -13 222.190 116.150  51
   2   8  13 140.571 109.351  48
  -2  -8 -13 114.573 109.508  43
  -2  -8 -13 84.9609 72.1393  17
   2   8  13 97.6860 78.8853  35
   2   8  13 166.923 92.3053  32
   2   8  13 149.311 96.3087  34
  -2  -8 -13 46.4064 137.745   8
   2   8  13 145.535 93.6763  19
   2   8  14 378.235 110.801  34
   2   8  14 377.086 94.1171  35
   2   8  14 389.518 117.172  32
  -2  -8 -14 362.652 112.683  43
  -2  -8 -14 433.403 120.304  51
   2   8  14 379.215 120.525  48
  -2  -8 -14 290.590 94.1553  17
  -2  -8 -15 278.329 115.908  51
   2   8  15 319.526 116.543  48
   2   8  15 207.661 83.7485  35
   2   8  15 412.359 127.207  32
   2   8  15 396.458 119.173  34
  -2  -8 -15 369.811 117.081  43
  -2  -8 -15 443.477 105.430  25
  -2  -8 -15 423.056 106.141  17
  -2  -8 -16 77.8030 109.766  51
   2   8  16 68.7463 93.1547  48
   2   8  16 81.3429 71.2127  35
   2   8  16 158.245 92.1836  34
   2   8  16 210.521 110.077  32
  -2  -8 -16 347.335 106.365  43
  -2  -8 -16 132.218 65.5813  25
  -2  -8 -16 116.523 84.5267  17
   2   8  17 48.2013 62.6953  35
   2   8  17 216.284 88.0419  34
   2   8  17 20.1653 92.8990  32
  -2  -8 -17 91.1470 84.3362  43
   2   8  17 6.09598 92.1526  48
  -2  -8 -17 5.33578 96.5484  51
  -2  -8 -17 107.440 74.2220  17
   2   8  18 93.5577 76.6124  48
  -2  -8 -18 85.3087 79.4521  51
  -2  -8 -18 67.8951 67.6618  17
   2   8  18 9.41367 62.0028  34
   2   8  18 13.2744 87.8799  32
   2   8  18-55.7569 55.1320  35
  -2  -8 -19 190.757 64.4582  51
   2   8  19 304.979 73.6927  48
  -2  -8 -19 211.025 58.4213  17
   2   8  19 256.749 71.0017  32
   2   9 -11 146.169 57.1919  29
   2   9 -11 116.127 56.2137  30
   2   9 -10 1576.89 131.149  29
   2   9 -10 1502.96 131.249  30
   2   9  -9 1353.18 147.051  29
   2   9  -9 1173.17 135.806  30
   2   9  -8 494.157 127.169  29
   2   9  -8 412.051 119.050  15
   2   9  -8 287.583 111.072  30
   2   9  -7 75.5590 91.2207  23
   2   9  -7 138.621 102.029  29
   2   9  -7 201.887 113.044  15
   2   9  -7 41.6316 100.268  30
   2   9  -6 1856.87 179.984  15
   2   9  -6 1862.02 229.632  21
   2   9  -6 1746.12 173.659  23
   2   9  -6 1699.33 182.684  49
   2   9  -6 1856.54 186.904  30
   2   9  -6 1971.90 189.765  29
   2   9  -5 259.672 105.629  15
   2   9  -5 199.044 107.622  30
   2   9  -5 221.328 100.216  29
   2   9  -5 161.421 92.9587  23
   2   9  -5 290.174 114.591  21
   2   9  -5 363.016 126.406  49
  -2  -9   4 186.423 140.897  14
   2   9  -4 181.458 96.3899  15
   2   9  -4-46.6396 194.056   3
   2   9  -4 149.761 96.5033  30
   2   9  -4-17.0641 92.7248  29
   2   9  -4 23.9689 87.5438  23
   2   9  -4 256.314 118.744  21
   2   9  -4 32.6256 111.444  49
   2   9  -3 239.151 116.027  49
   2   9  -3 243.500 94.4846  30
   2   9  -3 177.434 88.7491  15
  -2  -9   3 264.302 172.291  14
   2   9  -3 172.984 85.6035  29
   2   9  -3 66.8568 87.2685  21
  -2  -9   3 3.86267 120.385  11
   2   9  -2 5424.05 280.285  49
   2   9  -2 5140.73 250.934  15
   2   9  -2 5189.54 261.248  30
   2   9  -2 4912.33 250.372  21
   2   9  -2 4806.78 233.562  29
  -2  -9   2 4560.24 425.041   9
  -2  -9   2 4959.07 485.883  11
   2   9  -1 8375.58 608.153   5
   2   9  -1 8557.86 311.697  21
  -2  -9   1 9039.94 601.691   9
   2   9  -1 9242.31 347.278  49
  -2  -9   0 8270.14 574.889   9
   2   9   0 7716.94 568.320   5
  -2  -9  -1 2509.64 335.008   9
  -2  -9  -1 2334.37 294.981   8
   2   9   1 2650.47 341.832   5
  -2  -9  -2 352.537 145.589   8
   2   9   2 548.510 200.033   5
  -2  -9  -3 1529.34 258.457   8
   2   9   3 1476.26 252.894   5
  -2  -9  -4 22804.9 959.330   8
   2   9   4 21558.9 914.469   5
  -2  -9  -5 12967.1 731.936   8
   2   9   5 12193.8 687.621   5
  -2  -9  -6 29.0477 154.968   8
  -2  -9  -6-63.8692 126.709   6
   2   9   6-164.029 152.605   5
  -2  -9  -7 1430.20 279.795   8
  -2  -9  -7 1504.19 272.178   9
  -2  -9  -7 1667.00 245.131   6
   2   9   7 1560.65 272.301   5
  -2  -9  -8 3308.06 380.010   9
  -2  -9  -8 3305.88 359.500   6
  -2  -9  -8 2818.63 377.018   8
   2   9   8 3055.61 384.356   5
  -2  -9  -9 789.866 215.650   9
  -2  -9  -9 476.586 182.665   8
  -2  -9  -9 623.375 175.137   6
   2   9   9 482.015 201.766   5
  -2  -9 -10 1158.88 229.264   9
  -2  -9 -10 997.595 255.475   8
  -2  -9 -10 1014.33 238.717   6
  -2  -9 -10 996.086 141.869  51
   2   9  10 1092.33 131.329  48
   2   9  10 1107.51 269.256   5
   2   9  10 1063.50 132.578  34
   2   9  10 1306.60 133.922  32
  -2  -9 -10 1141.66 125.376  26
   2   9  10 1110.41 130.571  19
  -2  -9 -11 345.175 173.460   8
   2   9  11 231.101 90.2948  48
  -2  -9 -11 290.970 103.575  51
  -2  -9 -11 320.939 109.735  43
   2   9  11-2.31330 172.789   5
   2   9  11 400.862 103.216  32
   2   9  11 300.223 108.660  34
  -2  -9 -11 253.619 97.7721  26
   2   9  11 255.767 89.1699  19
  -2  -9 -12 405.680 188.847   8
   2   9  12 250.139 92.5983  48
  -2  -9 -12 341.079 119.984  51
  -2  -9 -12 365.485 116.676  43
   2   9  12-11.1278 197.101   5
   2   9  12 340.601 108.366  34
   2   9  12 164.648 87.6940  32
  -2  -9 -12 257.392 98.2358  26
   2   9  12 165.057 98.4194  19
  -2  -9 -13-61.3130 107.783  43
  -2  -9 -13 26.4055 98.8319  51
   2   9  13 10.4449 94.8836  48
   2   9  13 128.806 118.796  34
   2   9  13 50.9415 89.1640  32
  -2  -9 -13-89.5882 128.157   8
   2   9  13 237.493 103.928  19
   2   9  14 16071.4 501.903  34
   2   9  14 16329.7 499.454  32
  -2  -9 -14 16238.5 497.705  43
   2   9  14 15013.9 491.621  48
  -2  -9 -14 15536.0 505.996  51
  -2  -9 -14 14838.2 415.073  17
   2   9  14 15339.6 428.613  19
  -2  -9 -15 2046.65 193.951  51
   2   9  15 2072.74 193.676  48
   2   9  15 2352.36 200.696  34
   2   9  15 2476.15 205.376  32
  -2  -9 -15 2300.02 200.259  43
  -2  -9 -15 1941.36 168.874  25
  -2  -9 -15 2098.93 165.787  17
  -2  -9 -16 384.013 122.973  51
   2   9  16 248.199 106.031  48
   2   9  16 279.060 111.595  32
   2   9  16 274.937 111.117  34
  -2  -9 -16 367.318 113.366  43
  -2  -9 -16 240.755 85.8836  25
  -2  -9 -16 257.084 85.5214  17
   2   9  17 230.647 95.1957  34
   2   9  17 103.971 100.800  32
  -2  -9 -17-5.77801 78.8389  43
  -2  -9 -17 79.7214 106.705  51
   2   9  17 72.0191 80.1400  48
  -2  -9 -17 24.8844 64.7413  17
   2   9  18-12.9973 68.4685  34
   2   9  18 36.9042 79.3074  32
  -2  -9 -18-23.8564 59.9913  43
  -2  -9 -18-41.8702 79.7939  51
   2   9  18-96.1892 71.2845  48
  -2  -9 -18-79.2377 64.1164  17
  -2  -9 -19 674.981 83.3248  51
   2   9  19 592.749 80.4921  48
  -2  -9 -19 569.352 61.8293  17
   2   9  19 616.474 78.0840  32
   2   9  19 545.891 66.9954  34
   2  10 -10 4646.65 172.442  30
   2  10  -9 127.427 77.3778  29
   2  10  -9 58.0717 68.9037  30
   2  10  -8 1179.51 133.487  29
   2  10  -8 966.233 120.877  30
   2  10  -7 12603.7 409.017  30
   2  10  -7 13162.4 404.679  29
   2  10  -7 12880.5 391.872  15
   2  10  -6 15364.9 448.453  23
   2  10  -6 15162.2 456.609  29
   2  10  -6 14761.5 476.644  30
   2  10  -6 15493.9 448.738  15
   2  10  -5 4999.13 279.368  30
   2  10  -5 5414.79 275.110  29
   2  10  -5 4912.01 258.933  15
   2  10  -5 5116.29 279.488  21
   2  10  -5 4922.59 258.721  23
   2  10  -5 5126.47 286.397  49
   2  10  -4 419.269 124.299  30
   2  10  -4 162.134 97.2461  15
   2  10  -4 381.088 106.379  23
   2  10  -4 375.116 126.536  21
   2  10  -4 206.619 90.9376  29
   2  10  -4 233.095 106.139  49
   2  10  -3 127.352 99.2768  30
  -2 -10   3 235.913 140.000  14
   2  10  -3-12.5507 84.1111  15
   2  10  -3 123.370 102.804  21
   2  10  -3 80.6584 77.1755  29
   2  10  -3-16.9190 114.420  49
   2  10  -2 7472.25 346.968  49
   2  10  -2 7088.01 298.350  15
   2  10  -2 6944.83 319.733  30
   2  10  -2 7308.35 295.757  29
   2  10  -2 7387.53 321.850  21
  -2 -10   2 6784.92 574.781  11
   2  10  -1 2920.76 218.592  49
   2  10  -1 2769.51 189.395  15
   2  10  -1 2375.49 365.780   5
   2  10  -1 2569.64 201.278  30
   2  10  -1 2784.46 201.775  21
  -2 -10   1 2629.73 329.555   9
   2  10   0 12278.3 394.454  50
   2  10   0 12907.2 421.811  49
   2  10   0 12744.0 376.636  15
   2  10   0 11940.3 392.413  30
   2  10   0 12529.6 393.189  21
   2  10   0 11378.6 751.083   5
  -2 -10   0 12917.6 765.352   9
   2  10   1 202.974 189.531   5
   2  10   1 78.2869 77.2873  21
   2  10   1 214.833 81.2840  50
   2  10   1 157.182 84.3502  49
  -2 -10  -1 621.574 192.418   8
  -2 -10  -1 432.097 190.136   9
  -2 -10  -2 9524.80 666.765   9
  -2 -10  -2 8833.81 601.472   8
   2  10   2 8826.10 634.089   5
  -2 -10  -3-31.3444 114.129   8
  -2 -10  -3 158.511 131.672   9
   2  10   3 106.011 135.191   5
  -2 -10  -4 1812.51 307.543   8
   2  10   4 1798.97 302.568   5
  -2 -10  -5 284.701 157.318   8
   2  10   5 184.212 167.610   5
  -2 -10  -6 2400.11 354.706   8
  -2 -10  -6 2378.67 351.012   9
   2  10   6 2181.77 336.681   5
  -2 -10  -7 1726.98 333.285   8
  -2 -10  -7 1714.03 311.737   9
   2  10   7 1341.84 273.827   5
   2  10   8 740.983 117.595  34
   2  10   8 604.867 118.429  19
  -2 -10  -8 596.995 231.259   8
  -2 -10  -8 678.061 223.077   9
  -2 -10  -8 753.937 200.942   6
   2  10   8 286.760 168.766   5
   2  10   9 1235.48 299.943   5
  -2 -10  -9 1175.84 263.381   6
  -2 -10  -9 1087.50 143.694  51
   2  10   9 1136.16 150.994  34
   2  10   9 1123.63 140.969  19
  -2 -10  -9 1058.19 230.017   9
  -2 -10  -9 1115.65 267.193   8
  -2 -10 -10 365.441 185.356   8
  -2 -10 -10 168.778 152.511   6
  -2 -10 -10 238.369 158.019   9
   2  10  10 317.561 166.060   5
  -2 -10 -10 220.727 100.860  51
   2  10  10 275.643 97.7638  48
   2  10  10 247.593 94.6318  34
   2  10  10 134.423 81.0020  32
  -2 -10 -10 377.541 92.5564  26
   2  10  10 288.276 105.221  19
  -2 -10 -11 3368.23 448.746   8
   2  10  11 3403.30 222.619  48
  -2 -10 -11 3445.60 240.415  51
   2  10  11 3114.72 459.882   5
   2  10  11 3504.59 238.887  34
   2  10  11 3670.78 221.829  32
  -2 -10 -11 3078.80 197.713  26
   2  10  11 3164.12 216.413  19
  -2 -10 -12 8076.27 668.872   8
  -2 -10 -12 9050.36 387.746  51
   2  10  12 9185.94 363.872  48
   2  10  12 9264.13 383.472  34
   2  10  12 9350.79 355.605  32
  -2 -10 -12 9190.52 389.236  43
  -2 -10 -12 8865.29 339.918  26
   2  10  12 8995.33 352.298  19
  -2 -10 -13 1285.17 165.733  51
   2  10  13 1165.99 151.026  48
   2  10  13 1266.51 168.890  34
   2  10  13 1186.60 150.132  32
  -2 -10 -13 1295.78 168.607  43
  -2 -10 -13 1146.09 143.639  26
   2  10  13 1151.17 147.560  19
   2  10  14 458.214 124.995  34
   2  10  14 111.498 97.0132  32
  -2 -10 -14 539.320 129.622  43
  -2 -10 -14 403.036 120.090  51
   2  10  14 547.939 129.086  48
   2  10  14 592.437 115.726  19
   2  10  15 548.388 127.375  34
   2  10  15 667.294 128.083  32
  -2 -10 -15 331.841 115.067  43
  -2 -10 -15 589.303 137.060  51
   2  10  15 408.626 100.502  48
   2  10  15 490.234 101.071  19
  -2 -10 -16-31.8655 105.237  51
   2  10  16 33.6472 81.3804  48
   2  10  16-26.3587 97.1769  34
   2  10  16-15.2442 94.4223  32
  -2 -10 -16 7.54134 94.7607  43
  -2 -10 -16 44.6900 68.2257  25
  -2 -10 -16-16.9959 63.0194  17
  -2 -10 -17 262.484 102.671  51
   2  10  17 242.379 86.6673  48
   2  10  17 187.397 81.6525  34
   2  10  17 248.550 94.8847  32
  -2 -10 -17 292.473 84.9861  43
  -2 -10 -17 282.848 65.8126  25
  -2 -10 -17 168.728 62.2088  17
   2  10  18 14.6439 63.9756  34
  -2 -10 -18 45.6167 73.8196  51
   2  10  18-99.7533 65.5764  48
  -2 -10 -18 104.352 66.4290  43
   2  10  19 300.950 56.8809  48
  -2 -10 -19 216.205 59.6189  51
   2  10  19 242.466 58.6150  32
   2  10  19 148.907 51.8992  34
   2  11  -9 224.464 54.0067  30
   2  11  -8 1078.35 110.738  30
   2  11  -8 1373.85 116.963  29
   2  11  -7 2379.37 163.728  29
   2  11  -7 2116.47 157.919  30
   2  11  -6 3394.92 192.174  23
   2  11  -6 3890.79 210.752  15
   2  11  -6 4286.85 227.495  29
   2  11  -6 3923.89 224.616  30
   2  11  -5 1642.73 154.197  15
   2  11  -5 1635.62 196.587  21
   2  11  -5 1540.15 151.424  23
   2  11  -5 1706.81 215.693  49
   2  11  -5 1675.00 158.496  29
   2  11  -5 1401.36 157.202  30
   2  11  -4 2216.28 185.045  15
   2  11  -4 2286.77 206.367  21
   2  11  -4 2216.11 179.326  23
   2  11  -4 2224.68 205.376  49
   2  11  -4 2173.37 175.309  29
   2  11  -4 2183.21 189.638  30
   2  11  -3 2981.53 202.587  15
   2  11  -3 3260.63 226.696  21
   2  11  -3 3159.22 215.541  23
   2  11  -3 3371.13 250.842  49
   2  11  -3 3338.36 224.604  30
   2  11  -3 3099.00 200.858  29
   2  11  -2 14700.2 425.215  15
   2  11  -2 14394.3 450.928  21
   2  11  -2 13731.9 478.007  49
   2  11  -2 13290.7 446.516  30
   2  11  -2 13832.7 408.959  29
   2  11  -1 4334.04 236.870  15
   2  11  -1 4134.27 246.278  30
   2  11  -1 4788.09 265.001  21
   2  11  -1 4120.70 267.263  49
   2  11   0 671.799 140.274  49
   2  11   0 437.350 113.318  50
   2  11   0 553.935 120.458  15
   2  11   0 398.104 229.963   5
   2  11   0 440.439 104.851  30
   2  11   0 582.096 125.057  21
  -2 -11   0 332.359 167.977   9
   2  11   1 3823.40 228.390  50
   2  11   1 4387.82 257.242  49
   2  11   1 4078.08 222.622  15
   2  11   1 3881.17 469.403   5
   2  11   1 4017.74 246.227  30
   2  11   1 4245.86 245.662  21
  -2 -11  -1 4608.71 493.442   9
   2  11   2 1214.03 139.370  49
   2  11   2 938.364 131.550  50
   2  11   2 1294.01 134.372  15
   2  11   2 1436.93 306.230   5
   2  11   2 860.151 112.732  30
   2  11   2 993.626 136.599  21
  -2 -11  -2 812.566 254.632   9
  -2 -11  -2 865.547 236.085   8
   2  11   3 6133.97 267.683  15
   2  11   3 6408.71 301.927  50
   2  11   3 6042.70 279.503  49
   2  11   3 6557.51 574.197   5
   2  11   3 6559.67 292.491  21
  -2 -11  -3 6195.89 550.672   8
  -2 -11  -3 6630.01 608.887   9
  -2 -11  -4 805.043 253.269   9
  -2 -11  -4 375.889 202.909   8
   2  11   4 410.667 94.4154  50
   2  11   4 577.082 104.619  15
   2  11   4 817.862 126.739  19
   2  11   4 558.523 115.220  21
   2  11   4 449.889 200.103   5
  -2 -11  -5 1251.62 292.295   8
  -2 -11  -5 1126.13 274.175   9
   2  11   5 1235.20 269.785   5
   2  11   5 1188.09 139.871  50
   2  11   5 718.864 100.112  34
   2  11   5 1117.24 137.128  21
   2  11   5 1167.46 137.139  19
   2  11   6 1994.73 338.188   5
   2  11   6 2355.33 178.097  19
   2  11   6 2092.68 163.437  34
   2  11   6 2378.35 191.472  21
  -2 -11  -6 2186.97 362.935   8
  -2 -11  -6 2204.43 361.721   9
   2  11   7 6378.55 579.050   5
   2  11   7 6164.94 279.371  19
   2  11   7 6315.51 278.552  34
   2  11   7 6206.26 287.176  21
  -2 -11  -7 6399.97 601.896   9
  -2 -11  -7 5908.41 579.774   8
   2  11   8 32505.4 681.043  34
   2  11   8 31669.3 677.090  19
  -2 -11  -8 33383.7 1345.25   9
  -2 -11  -8 32681.7 1375.85   8
   2  11   8 32773.6 1333.26   5
   2  11   9 23465.8 1165.32   5
  -2 -11  -9 23386.0 592.058  51
   2  11   9 24466.0 598.653  34
   2  11   9 23462.4 573.751  19
  -2 -11  -9 23107.3 1111.27   9
  -2 -11  -9 23519.4 1168.42   8
  -2 -11 -10 6171.45 579.256   9
  -2 -11 -10 6402.84 621.287   8
   2  11  10 5251.98 586.502   5
   2  11  10 6031.42 301.812  34
  -2 -11 -10 5907.76 303.305  51
  -2 -11 -10 6021.11 257.607  26
   2  11  10 6524.44 299.058  19
  -2 -11 -11 762.522 256.999   8
  -2 -11 -11 621.129 130.429  51
   2  11  11 422.535 116.424  34
   2  11  11 469.890 106.431  32
  -2 -11 -11 540.005 104.805  26
   2  11  11 519.423 124.897  19
  -2 -11 -12 31.0720 97.6265  51
   2  11  12-199.259 90.2477  48
   2  11  12-36.5333 100.884  34
   2  11  12-79.4277 88.0782  32
  -2 -11 -12-29.7022 108.016  43
  -2 -11 -12-68.9628 97.6093  26
   2  11  12-144.484 111.179  19
  -2 -11 -13 286.494 118.583  51
   2  11  13 209.821 86.2176  48
   2  11  13 300.113 112.087  34
   2  11  13 346.471 95.5913  32
  -2 -11 -13 698.245 144.064  43
  -2 -11 -13 290.452 109.195  26
   2  11  13 215.458 105.134  19
   2  11  14 13410.2 454.306  34
   2  11  14 13446.9 418.243  32
  -2 -11 -14 13862.6 458.357  43
   2  11  14 12808.7 406.526  48
  -2 -11 -14 13671.7 456.492  51
   2  11  14 13110.5 408.430  19
   2  11  15 94.4949 108.376  34
   2  11  15-3.68370 82.0271  32
  -2 -11 -15-44.3917 112.803  43
  -2 -11 -15 99.0826 74.6547  44
  -2 -11 -15-46.2970 102.644  51
   2  11  15-9.86811 83.4572  48
   2  11  15 129.285 82.8875  19
   2  11  16 10.2568 68.6320  48
  -2 -11 -16 336.417 106.861  51
   2  11  16 10.7127 91.9654  34
   2  11  16 158.871 85.2948  32
  -2 -11 -16 106.896 91.0057  43
  -2 -11 -16 111.341 77.1835  25
   2  11  16 84.2565 72.3563  19
  -2 -11 -17 721.988 106.311  43
  -2 -11 -17 508.000 76.9406  25
   2  11  17 406.826 83.8353  48
  -2 -11 -17 528.391 106.830  51
   2  11  17 606.981 97.1621  32
   2  11  17 611.066 106.619  34
  -2 -11 -18-42.7335 52.7027  43
  -2 -11 -18 46.4852 62.0223  51
   2  11  18-110.264 53.8992  48
   2  11  18-33.3528 63.5660  32
   2  11  18 119.719 66.3822  34
  -2 -11 -19-15.5947 47.1784  51
   2  11  19-11.0689 39.2266  34
   2  12  -8 256.746 48.6078  30
   2  12  -7 16.1708 57.8555  30
   2  12  -6 83.7439 64.9835  29
   2  12  -6 62.4873 72.4252  30
   2  12  -5 1440.44 128.908  23
   2  12  -5 1538.52 151.660  30
   2  12  -5 1662.87 136.949  29
   2  12  -5 1531.38 130.683  15
   2  12  -4 1371.98 129.045  29
   2  12  -4 1210.27 139.060  30
   2  12  -4 1494.74 139.422  15
   2  12  -4 1324.44 136.927  23
   2  12  -4 1501.68 165.399  21
   2  12  -4 1529.44 196.103  49
   2  12  -3 217.747 104.206  30
   2  12  -3 61.2066 82.2926  15
   2  12  -3 73.4706 72.2157  29
   2  12  -3 9.25120 83.7884  23
   2  12  -3-18.3294 110.737  21
   2  12  -2 764.325 125.155  30
   2  12  -2 949.813 118.416  15
   2  12  -2 739.004 143.940  21
   2  12  -2 909.179 150.824  49
   2  12  -1 156.514 87.7139  30
   2  12  -1 121.324 79.2670  15
   2  12  -1 64.3244 106.222  21
   2  12  -1 165.884 125.439  49
   2  12   0 1316.21 152.472  30
   2  12   0 1515.33 143.408  15
   2  12   0 1640.78 172.693  21
   2  12   0 1702.03 189.401  49
   2  12   1 6941.83 311.417  50
   2  12   1 7531.24 343.155  49
   2  12   1 6398.19 307.529  30
   2  12   1 7881.17 332.011  21
   2  12   1 7707.54 298.952  15
  -2 -12  -1 7568.53 652.191   9
   2  12   2 318.018 81.4145  15
   2  12   2 457.558 119.284  50
   2  12   2 524.103 116.658  49
   2  12   2 588.497 138.387  21
  -2 -12  -2 356.682 184.982   9
   2  12   3 5303.52 271.610  50
   2  12   3 5080.77 272.069  49
   2  12   3 5331.02 281.617  21
  -2 -12  -3 4818.90 507.202   8
  -2 -12  -3 5636.37 573.036   9
   2  12   3 4843.29 530.498   5
   2  12   4 8410.38 348.386  50
   2  12   4 8035.15 317.576  49
   2  12   4 8636.86 349.460  21
  -2 -12  -4 8629.75 724.882   9
  -2 -12  -4 7425.55 640.775   8
   2  12   4 7718.66 658.371   5
  -2 -12  -5 4731.73 528.341   9
  -2 -12  -5 4352.68 514.323   8
   2  12   5 4041.05 463.542   5
   2  12   5 4847.93 271.746  50
   2  12   5 4953.57 262.209  21
   2  12   5 4520.82 242.056  19
  -2 -12  -6 464.445 232.450   8
  -2 -12  -6 930.506 282.757   9
   2  12   6 631.896 248.047   5
   2  12   6 526.718 114.152  50
   2  12   6 643.007 105.723  34
   2  12   6 640.704 129.353  21
   2  12   6 558.397 128.786  19
   2  12   7 51043.0 1730.78   5
   2  12   7 53689.9 940.943  19
   2  12   7 54352.1 907.495  34
   2  12   7 56070.7 966.371  21
  -2 -12  -7 56907.7 1867.42   9
  -2 -12  -7 55324.2 1851.53   8
  -2 -12  -8 6405.03 640.994   8
  -2 -12  -8 6829.14 630.601   9
   2  12   8 5499.38 566.811   5
   2  12   8 6625.23 294.704  34
  -2 -12  -8 5946.38 292.851  51
   2  12   8 6850.50 309.592  21
   2  12   8 6570.18 304.343  19
  -2 -12  -9 5226.65 549.219   9
  -2 -12  -9 4701.88 544.647   8
  -2 -12  -9 4725.40 265.076  51
   2  12   9 5410.88 282.891  21
   2  12   9 5172.50 275.215  19
   2  12   9 5271.39 278.905  34
  -2 -12 -10 368.763 120.370  51
   2  12  10 308.150 116.338  19
   2  12  10 280.979 98.9417  34
  -2 -12 -11 393.462 115.546  51
   2  12  11 475.264 116.859  34
  -2 -12 -11 440.992 103.588  26
   2  12  11 428.918 140.033  19
  -2 -12 -12 132.175 105.222  51
   2  12  12 99.6237 108.446  34
  -2 -12 -12 109.064 115.115  43
  -2 -12 -12-57.4046 83.0442  26
   2  12  12 100.189 103.855  19
  -2 -12 -13 3015.09 219.220  51
   2  12  13 3223.59 228.362  34
   2  12  13 2849.17 186.410  32
  -2 -12 -13 2962.26 226.559  43
  -2 -12 -13 2838.06 190.155  26
   2  12  13 2918.58 214.527  19
   2  12  14 94.1274 77.1598  32
   2  12  14 287.912 118.443  34
  -2 -12 -14-27.8999 107.363  43
  -2 -12 -14 204.306 108.770  51
   2  12  14 161.544 92.1538  19
   2  12  15-58.5631 68.2692  32
   2  12  15 182.305 106.660  34
  -2 -12 -15 202.713 114.286  43
  -2 -12 -15 84.9583 105.634  51
   2  12  15 106.918 74.9420  48
   2  12  15-2.69007 84.8715  19
  -2 -12 -16 1575.24 147.892  51
   2  12  16 1250.61 110.612  48
   2  12  16 1488.12 147.570  34
   2  12  16 1422.80 125.211  32
  -2 -12 -16 1627.91 154.255  43
  -2 -12 -16 1510.49 137.529  25
   2  12  16 1419.95 123.712  19
  -2 -12 -17 70.9365 69.0683  43
  -2 -12 -17 130.164 58.7302  25
  -2 -12 -17 313.448 87.7895  51
   2  12  17 50.5565 47.8653  48
   2  12  17 167.359 81.6551  34
   2  12  18 495.179 77.7373  34
  -2 -12 -18 448.325 72.6054  51
  -2 -12 -18 440.858 67.1707  43
   2  13  -5 521.178 88.3512  30
   2  13  -4 401.547 79.7825  23
   2  13  -4 386.733 70.5440  29
   2  13  -4 389.504 93.9221  30
   2  13  -4 380.878 75.1115  15
   2  13  -3 401.791 95.4825  30
   2  13  -3 440.379 81.8913  15
   2  13  -3 604.051 129.486  21
   2  13  -3 382.571 79.0203  23
   2  13  -3 511.512 182.293  49
   2  13  -2 816.840 126.780  30
   2  13  -2 862.001 106.536  15
   2  13  -2 850.180 117.281  23
   2  13  -2 1103.64 156.536  21
   2  13  -2 793.806 141.169  49
   2  13  -1 703.501 121.060  30
   2  13  -1 656.553 103.833  15
   2  13  -1 810.506 141.015  21
   2  13  -1 787.282 142.651  49
   2  13   0 165.283 97.6360  30
   2  13   0 218.929 114.413  21
   2  13   0 54.1465 107.247  49
   2  13   0 327.228 87.2221  15
   2  13   1 789.423 139.873  49
   2  13   1 848.710 144.366  21
   2  13   2 582.864 124.474  50
   2  13   2 543.721 133.981  49
   2  13   2 335.125 117.070  21
   2  13   3 899.324 132.786  50
   2  13   3 975.497 138.685  49
   2  13   3 893.013 153.202  21
   2  13   4 6179.05 302.235  50
   2  13   4 5900.98 277.857  49
   2  13   4 6386.11 306.188  21
   2  13   5 1377.57 167.621  50
   2  13   5 1819.39 182.836  21
   2  13   6 9225.23 385.270  50
   2  13   6 9808.88 359.488  19
   2  13   6 10051.7 379.378  21
   2  13   7 6001.31 315.683  50
   2  13   7 6045.36 305.983  21
   2  13   7 5987.76 290.667  19
   2  13   8 3208.40 225.722  21
   2  13   8 3045.57 226.773  19
   2  13   8 2819.15 194.750  34
  -2 -13  -9 3176.86 217.377  51
   2  13   9 3646.99 237.671  21
   2  13   9 3719.02 245.354  19
   2  13   9 3271.76 214.251  34
  -2 -13 -10 7192.01 320.639  51
   2  13  10 7438.53 334.293  21
   2  13  10 7869.31 341.332  19
   2  13  10 7803.02 326.609  34
  -2 -13 -11 9320.45 368.181  51
   2  13  11 9493.10 366.874  34
   2  13  11 9758.70 367.366  21
   2  13  11 10302.9 381.405  19
  -2 -13 -12 3069.28 216.853  51
   2  13  12 3542.10 225.460  34
  -2 -13 -12 3638.96 251.735  43
   2  13  12 3309.79 218.322  21
  -2 -13 -12 3210.88 183.471  26
   2  13  12 3667.81 234.572  19
  -2 -13 -13 988.753 141.693  51
   2  13  13 1048.86 142.164  34
  -2 -13 -13 1029.56 153.564  43
   2  13  13 586.671 110.301  21
   2  13  13 996.714 148.658  19
  -2 -13 -14 1500.86 156.001  51
   2  13  14 1797.05 164.253  34
  -2 -13 -14 1678.27 178.667  43
   2  13  14 1417.83 147.487  21
   2  13  14 1881.54 163.341  19
  -2 -13 -15-26.5994 84.2184  51
   2  13  15 64.3367 89.0353  34
  -2 -13 -15 81.8042 93.8671  43
   2  13  15 147.971 77.7714  21
   2  13  15 221.558 88.9004  19
  -2 -13 -16 1157.42 118.701  51
   2  13  16 1310.00 126.767  34
  -2 -13 -16 1055.00 119.926  43
  -2 -13 -16 1085.09 112.936  25
   2  13  16 1072.68 105.065  19
   2  13  17 84.6674 67.2414  34
  -2 -13 -17 53.2576 57.6673  43
  -2 -13 -17-83.8474 52.4496  25
  -2 -13 -17 118.644 67.0044  51
   2  13  18 1900.91 103.692  34
  -2 -13 -18 2030.09 107.260  51
  -2 -13 -18 1676.54 94.3235  43
   2  14  -3 384.507 131.528  21
   2  14  -2 388.622 76.6500  23
   2  14  -2 527.089 114.306  21
   2  14  -1 812.344 141.111  49
   2  14  -1 773.127 107.162  23
   2  14  -1 926.817 139.410  21
   2  14   0 569.656 129.006  49
   2  14   0 561.958 125.129  21
   2  14   1 6697.51 306.569  49
   2  14   1 7723.86 315.610  21
   2  14   2 5180.98 273.697  49
   2  14   2 6077.32 289.436  21
   2  14   3 361.691 100.906  50
   2  14   3 330.976 100.560  49
   2  14   3 383.953 117.634  21
   2  14   4 244.584 103.137  50
   2  14   4 515.369 108.827  49
   2  14   4 294.907 117.782  21
   2  14   5 328.618 112.979  50
   2  14   5 450.380 128.326  21
   2  14   6 1848.03 184.952  50
   2  14   6 1966.32 188.765  21
   2  14   7 7041.30 326.686  50
   2  14   7 7305.21 321.687  21
   2  14   8 1643.08 175.640  50
   2  14   8 1736.69 173.175  19
   2  14   8 1415.54 158.775  21
   2  14   9 84.8352 108.572  50
   2  14   9 179.784 113.650  21
   2  14   9 414.111 132.256  19
  -2 -14 -10 146.712 78.3628  51
   2  14  10 469.255 135.457  50
   2  14  10 408.602 109.888  21
   2  14  10 496.805 130.413  19
   2  14  10 320.510 96.1992  34
  -2 -14 -11 654.006 117.250  51
   2  14  11 588.101 105.813  34
   2  14  11 759.514 127.310  21
   2  14  11 614.323 131.216  19
  -2 -14 -12 5407.36 258.666  51
   2  14  12 5564.99 254.577  34
  -2 -14 -12 5977.91 288.120  43
   2  14  12 5674.44 259.960  21
   2  14  12 6235.35 282.001  19
  -2 -14 -13 297.627 90.4400  51
   2  14  13 193.969 84.3227  34
  -2 -14 -13 284.398 108.040  43
   2  14  13 107.350 90.3751  21
   2  14  13 162.222 97.2719  19
  -2 -14 -14-90.2818 80.0127  51
   2  14  14-21.3264 74.0943  34
  -2 -14 -14 111.315 97.6967  43
   2  14  14 170.027 76.9828  21
   2  14  14 63.1337 89.2490  19
  -2 -14 -15 588.510 95.8219  51
   2  14  15 550.413 95.2236  34
  -2 -14 -15 554.673 101.528  43
   2  14  15 433.149 78.1589  21
   2  14  15 672.033 95.8648  19
   2  14  16 616.540 86.8073  34
  -2 -14 -16 586.408 82.7825  25
   2  14  16 452.532 62.1652  21
  -2 -14 -16 421.250 76.9356  51
   2  14  17 168.669 53.7604  34
  -2 -14 -17 156.247 47.5037  25
  -2 -14 -17 205.984 54.8955  51
  -2 -14 -17 11.3272 46.1071  43
   2  15  -1 512.393 95.4295  21
   2  15   0 212.096 91.4453  21
   2  15   0 34.3351 53.6896  23
   2  15   1 1478.55 148.146  21
   2  15   1 1266.72 178.165  49
   2  15   2 1754.49 166.732  21
   2  15   2 1570.17 163.339  49
   2  15   3 66.2937 98.8971  21
   2  15   3-129.486 98.1592  49
   2  15   4 1421.60 152.833  21
   2  15   4 1434.22 142.478  49
   2  15   5 1017.28 147.717  21
   2  15   5 831.853 124.175  50
   2  15   6 937.138 142.393  21
   2  15   6 719.504 125.769  50
   2  15   7 1802.04 172.019  21
   2  15   7 1564.13 162.764  50
   2  15   8 490.491 116.977  21
   2  15   8 445.386 112.210  50
   2  15   9 1958.66 176.729  21
   2  15   9 1777.35 169.469  50
   2  15  10 58.0920 90.9094  21
   2  15  10 82.5301 91.3465  50
   2  15  11 2263.74 181.109  50
   2  15  11 2329.93 168.499  21
   2  15  11 2726.68 187.557  19
  -2 -15 -11 2569.45 185.796  43
  -2 -15 -12 48.2189 69.3777  51
   2  15  12 282.749 93.0529  50
   2  15  12 152.575 85.5872  21
   2  15  12 98.2341 96.1310  19
  -2 -15 -12 299.493 98.8943  43
  -2 -15 -13-2.29808 61.7005  51
   2  15  13 157.233 86.7492  50
  -2 -15 -13 188.553 89.3473  43
   2  15  13 143.667 80.2195  21
   2  15  13 18.2460 86.9140  19
  -2 -15 -14 543.182 98.4199  43
   2  15  14 603.281 82.8262  21
  -2 -15 -14 510.867 85.0009  51
   2  15  14 521.875 93.1357  50
   2  15  14 440.607 78.4457  34
  -2 -15 -15 1744.72 125.662  43
  -2 -15 -15 1390.80 101.291  44
   2  15  15 1340.15 112.213  50
  -2 -15 -15 1250.97 98.0232  51
   2  15  15 1302.12 95.2302  21
  -2 -15 -15 1628.37 119.911  25
  -2 -15 -16 21.2917 46.4012  43
  -2 -15 -16-23.0456 40.1668  51
   2  15  16-134.161 53.1647  50
  -2 -15 -16-32.4609 41.8058  25
   2  16   0 453.315 81.6956  21
   2  16   1 315.658 81.8523  21
   2  16   2 389.170 91.1562  21
   2  16   2 510.873 72.7534  23
   2  16   3 848.854 111.917  21
   2  16   4 303.125 99.7857  21
   2  16   5 263.809 96.0901  21
   2  16   6 5624.79 228.864  50
   2  16   6 6863.78 262.913  21
   2  16   7 9627.47 305.708  50
   2  16   7 12161.8 349.885  21
   2  16   8 3760.81 195.403  50
   2  16   8 4437.72 214.162  21
  -2 -16  -9 1122.44 119.947  43
   2  16   9 1367.12 127.622  50
  -2 -16 -10 129.559 74.8527  43
   2  16  10 8.95491 72.2403  50
   2  16  10 16.2810 76.4042  21
  -2 -16 -11 731.566 99.9939  43
   2  16  11 784.017 100.463  50
   2  16  11 857.646 102.120  21
  -2 -16 -12 775.535 100.038  43
   2  16  12 813.791 101.696  50
   2  16  12 868.309 94.8855  21
  -2 -16 -13 33.4016 60.8097  43
   2  16  13 38.9543 60.1470  50
   2  16  13 129.262 59.1559  21
  -2 -16 -14 129.579 58.1366  43
   2  16  14 118.894 55.1756  50
   2  16  14 52.1011 44.7427  21
  -2 -16 -15 269.664 54.1303  43
   2  16  15 152.102 43.5893  50
  -2 -16 -15 293.363 53.2027  25
   2  17   1 397.761 65.9545  21
   2  17   2 3189.76 135.171  21
   2  17   3 60.0091 54.7439  21
   2  17   4 12.6644 61.6621  21
   2  17   5 17.9107 65.0707  21
   2  17   6 439.053 80.8312  21
   2  17   7 1145.93 108.732  21
   2  17   8 490.660 85.0865  21
  -2 -17  -9 2909.21 134.321  43
   2  17   9 3048.26 139.380  50
  -2 -17 -10 82.2352 57.1620  43
   2  17  10-0.40095 47.4030  50
   2  17  10-23.4959 60.0349  21
  -2 -17 -11 282.324 61.7625  43
   2  17  11 209.243 52.4371  50
   2  17  11 240.360 56.0149  21
  -2 -17 -12 207.242 52.6895  43
   2  17  12 132.820 45.7038  50
   2  17  12 258.743 51.7622  21
  -2 -17 -13 173.166 46.1822  43
  -2 -17 -13 372.710 54.5988  25
   2  18   6-4.85241 37.2971  21
   2  18   7 1163.53 74.9021  21
   2  18   8 8118.76 185.714  21
   3 -15 -10-19.4359 41.3985  51
   3 -15  -9 32.9045 46.0382  26
   3 -15  -9 32.6751 49.7821  51
   3 -15  -8 31.6322 51.7501  26
   3 -15  -8-103.988 58.1086  51
   3 -15  -7 103.206 56.2240  26
   3 -15  -6 42.3550 54.8873  26
   3 -15  -5 279.268 59.4960  26
   3 -15  -4 375.394 68.2493  26
   3 -14 -12 854.221 72.9253  26
   3 -14 -12 658.045 69.3994  51
   3 -14 -11 167.433 64.1514  51
   3 -14 -11 172.654 46.3825  17
   3 -14 -11 138.565 47.6681  43
  -3  14  11 245.688 55.6331  21
   3 -14 -11 148.937 59.1997  26
  -3  14  11 87.9023 45.5081  19
   3 -14 -10 58.9880 69.3079  51
   3 -14 -10 19.5473 66.1869  26
  -3  14  10 131.430 56.0177  21
  -3  14  10 82.3916 50.6847  19
   3 -14 -10 92.4596 49.2201  17
   3 -14  -9 131.742 76.0746  26
  -3  14   9 38.7501 54.5347  21
   3 -14  -9-21.3064 74.3925  51
   3 -14  -9 81.9676 57.6106  17
  -3  14   8-15.4734 54.2234  21
   3 -14  -8 182.312 85.2512  26
   3 -14  -8 47.3996 58.8534  17
  -3  14   7 814.965 92.2540  21
   3 -14  -7 747.461 111.318  26
   3 -14  -7 535.527 81.3346  17
  -3  14   6 355.369 68.9617  21
  -3  14   6 376.745 77.3847  18
   3 -14  -6 221.990 67.1010  17
  -3  14   5 1270.37 99.7107  21
  -3  14   5 1054.29 103.047  18
   3 -14  -5 988.596 102.970  17
  -3  14   4 657.476 74.7632  21
  -3  14   4 712.001 90.6238  18
   3 -14  -4 606.272 87.4391  17
  -3  14   3 387.822 74.2762  18
   3 -14  -3 396.953 75.7797  17
  -3  14   2 201.580 62.3448  18
   3 -14  -2 154.182 56.3449  17
  -3  14   1 125.207 77.4775  49
  -3  14   1 25.7122 45.9514  18
  -3  14   0 1173.47 109.457  49
  -3  14  -1 55.6353 61.4408  49
  -3  14  -2 4985.61 171.387  49
   3 -13 -13 586.074 70.8305  51
   3 -13 -13 614.870 63.9844  17
  -3  13  13 497.699 62.9951  21
   3 -13 -13 727.611 77.3624  26
   3 -13 -12 2130.92 135.196  51
[truncated: 688,662 more chars]
