# Supplementary material for: NHC‐Terphenyl Radicals and Anions: Tuning Stability and Redox Properties via Substituent Patterning
Source: Angew Chem Int Ed Engl. 2025 Oct 22;64(51):e202520260. doi: 10.1002/anie.202520260 (PMC12707353; doi:10.1002/anie.202520260)
Supplement: Supplementary file 2 — Supporting Information [file ANIE-64-e202520260-s001.zip › ange202520260-sup-0002-SuppMat/2a.cif]

data_2a

_database_code_depnum_ccdc_archive        2471666


# was steffen28

_audit_creation_date               2023-02-02
_audit_creation_method
;
Olex2 1.5-ac5-024
(compiled 2022.04.12 svn.rca3783a0 for Rigaku Oxford Diffraction, GUI svn.r6498)
;
_shelx_SHELXL_version_number       '2018/3'
loop_
  _audit_author_name
  _audit_author_email
  _audit_author_address
 'Steffenfauseweh, H.' ''
;
Bielefeld University
Department of Chemistry
Universitaetsstr. 25
Bielefeld
33615
Germany
;

_audit_contact_author_address      ?
_audit_contact_author_email        ?
_audit_contact_author_name         ''
_audit_contact_author_phone        ?
_publ_contact_author_id_orcid      ?
_publ_section_references
;
Dolomanov, O.V., Bourhis, L.J., Gildea, R.J, Howard, J.A.K. & Puschmann, H.
 (2009), J. Appl. Cryst. 42, 339-341.

Sheldrick, G.M. (2015). Acta Cryst. A71, 3-8.

Sheldrick, G.M. (2015). Acta Cryst. C71, 3-8.
;
_chemical_name_common              ?
_chemical_name_systematic          ?
_chemical_formula_moiety           'C45 H51 N2, Br '
_chemical_formula_sum              'C45 H51 Br N2'
_chemical_formula_weight           699.79
_chemical_melting_point            ?
_chemical_oxdiff_formula           'C45 H51 N2 Br'
_chemical_oxdiff_usercomment       'mounted by Henric'
loop_
  _atom_type_symbol
  _atom_type_description
  _atom_type_scat_dispersion_real
  _atom_type_scat_dispersion_imag
  _atom_type_scat_source
 'C' 'C' 0.0181 0.0091 'International Tables Vol C Tables 4.2.6.8 and 6.1.1.4'
 'H' 'H' 0.0000 0.0000 'International Tables Vol C Tables 4.2.6.8 and 6.1.1.4'
 'N' 'N' 0.0311 0.0180 'International Tables Vol C Tables 4.2.6.8 and 6.1.1.4'
 'Br' 'Br' -0.6763 1.2805
 'International Tables Vol C Tables 4.2.6.8 and 6.1.1.4'

_shelx_space_group_comment
;
The symmetry employed for this shelxl refinement is uniquely defined
by the following loop, which should always be used as a source of
symmetry information in preference to the above space-group names.
They are only intended as comments.
;
_space_group_crystal_system        'triclinic'
_space_group_IT_number             2
_space_group_name_H-M_alt          'P -1'
_space_group_name_Hall             '-P 1'
loop_
  _space_group_symop_operation_xyz
 'x, y, z'
 '-x, -y, -z'

_cell_length_a                     10.2803(5)
_cell_length_b                     13.9114(7)
_cell_length_c                     15.2962(7)
_cell_angle_alpha                  69.243(4)
_cell_angle_beta                   71.740(4)
_cell_angle_gamma                  71.966(4)
_cell_volume                       1893.39(18)
_cell_formula_units_Z              2
_cell_measurement_reflns_used      9659
_cell_measurement_temperature      100.0(1)
_cell_measurement_theta_max        73.7730
_cell_measurement_theta_min        4.6290
_shelx_estimated_absorpt_T_max     0.889
_shelx_estimated_absorpt_T_min     0.664
_exptl_absorpt_coefficient_mu      1.714
_exptl_absorpt_correction_T_max    1.000
_exptl_absorpt_correction_T_min    0.598
_exptl_absorpt_correction_type     gaussian
_exptl_absorpt_process_details
;
CrysAlisPro 1.171.42.73a (Rigaku Oxford Diffraction, 2022)
Numerical absorption correction based on gaussian integration over
a multifaceted crystal model
Empirical absorption correction using spherical harmonics,
implemented in SCALE3 ABSPACK scaling algorithm.
;
_exptl_absorpt_special_details     ?
_exptl_crystal_colour              'clear light colourless'
_exptl_crystal_colour_lustre       clear
_exptl_crystal_colour_modifier     light
_exptl_crystal_colour_primary      colourless
_exptl_crystal_density_diffrn      1.227
_exptl_crystal_density_meas        ?
_exptl_crystal_density_method      ?
_exptl_crystal_description         block
_exptl_crystal_F_000               740
loop_
  _exptl_crystal_face_index_h
  _exptl_crystal_face_index_k
  _exptl_crystal_face_index_l
  _exptl_crystal_face_perp_dist
 -6 -1 -6 0.1000
 6 1 5 0.1224
 -3 -3 6 0.0852
 3 3 -6 0.1065
 1 9 1 0.0271
 -1 -8 0 0.0287
 0 5 9 0.1183
 4 7 -1 0.0823
 6 2 0 0.1255
 3 -2 8 0.1209
 0 5 -6 0.0903
 -5 3 3 0.1050
 1 -7 2 0.0535
 -5 -8 -4 0.0689
 -1 -4 -10 0.1400

_exptl_crystal_size_max            0.26
_exptl_crystal_size_mid            0.23
_exptl_crystal_size_min            0.07
loop_
  _exptl_oxdiff_crystal_face_indexfrac_h
  _exptl_oxdiff_crystal_face_indexfrac_k
  _exptl_oxdiff_crystal_face_indexfrac_l
  _exptl_oxdiff_crystal_face_x
  _exptl_oxdiff_crystal_face_y
  _exptl_oxdiff_crystal_face_z
 -5.9704 -0.8095 -5.8771 -0.7257 0.6880 0.0090
 6.3034 1.1491 4.9888 0.7201 -0.6826 0.1250
 -3.0027 -2.6055 6.1238 -0.0210 0.0189 -0.9996
 2.9799 2.6026 -6.1468 0.0182 -0.0163 0.9997
 0.7431 8.5589 0.6245 -0.7436 -0.5112 0.4310
 -1.0273 -8.3863 0.1322 0.7028 0.4831 -0.5222
 -0.0142 4.5124 9.0930 -0.3180 -0.6686 -0.6722
 3.7802 6.9435 -1.4222 -0.2457 -0.5144 0.8216
 6.2947 1.6583 -0.1896 0.5961 -0.4576 0.6598
 2.6779 -1.7261 8.0734 0.6075 -0.4651 -0.6439
 0.4860 4.8111 -5.9292 -0.4980 0.0122 0.8671
 -4.8754 2.7510 2.7807 -0.8218 0.0215 -0.5693
 1.3338 -6.9499 2.2659 0.8773 0.1633 -0.4514
 -4.9674 -7.7998 -3.6736 0.1147 0.8765 -0.4675
 -1.4260 -4.1827 -9.7690 0.1017 0.7720 0.6275

_exptl_transmission_factor_max     ?
_exptl_transmission_factor_min     ?
_diffrn_reflns_av_R_equivalents    0.0221
_diffrn_reflns_av_unetI/netI       0.0273
_diffrn_reflns_Laue_measured_fraction_full  0.999
_diffrn_reflns_Laue_measured_fraction_max  0.968
_diffrn_reflns_limit_h_max         12
_diffrn_reflns_limit_h_min         -12
_diffrn_reflns_limit_k_max         17
_diffrn_reflns_limit_k_min         -16
_diffrn_reflns_limit_l_max         13
_diffrn_reflns_limit_l_min         -18
_diffrn_reflns_number              14150
_diffrn_reflns_point_group_measured_fraction_full  0.999
_diffrn_reflns_point_group_measured_fraction_max  0.968
_diffrn_reflns_theta_full          67.684
_diffrn_reflns_theta_max           73.902
_diffrn_reflns_theta_min           3.174
_diffrn_ambient_environment        N~2~
_diffrn_ambient_temperature        100.0(1)
_diffrn_detector                   'CCD plate'
_diffrn_detector_area_resol_mean   5.3114
_diffrn_detector_type              Atlas
_diffrn_measured_fraction_theta_full  0.999
_diffrn_measured_fraction_theta_max  0.968
_diffrn_measurement_details
;
List of Runs (angles in degrees, time in seconds):

  # Type    Start    End  Width  t~exp~   \w     \q     \k     \f   Frames
--------------------------------------------------------------------------
  1  \w   -116.00 -11.00   1.00    1.00    --  -38.50 -19.00  90.00  105
  2  \w    -55.00  33.00   1.00    1.00    --  -38.50  37.00 -90.00   88
  3  \w     22.00  80.00   1.00    1.00    --   42.70 -99.00 -30.00   58
  4  \w      7.00  62.00   1.00    1.00    --   42.70 -99.00  30.00   55
  5  \w     44.00  77.00   1.00    1.00    --   42.70-125.00-180.00   33
  6  \w     52.00  79.00   1.00    1.50    --  106.24 -77.00 -60.00   27
  7  \w     68.00 107.00   1.00    1.50    --  106.24 -94.00-120.00   39
  8  \w     75.00 102.00   1.00    1.50    --  106.24 -45.00  90.00   27
  9  \w     37.00 107.00   1.00    1.50    --  106.24 -94.00 150.00   70
 10  \w     28.00 141.00   1.00    1.50    --  106.24 -15.00  90.00  113
 11  \w     38.00  63.00   1.00    1.50    --  106.24 -94.00-120.00   25
 12  \w    115.00 150.00   1.00    1.50    --  106.24  77.00 -90.00   35
 13  \w     59.00 136.00   1.00    1.50    --  106.24 -77.00 120.00   77
 14  \w     93.00 123.00   1.00    1.50    --  106.24 -77.00 -60.00   30
 15  \w    113.00 178.00   1.00    1.50    --  106.24  77.00-120.00   65
 16  \w     33.00 127.00   1.00    1.50    --  106.24 -30.00 -60.00   94
 17  \w     35.00 126.00   1.00    1.50    --  106.24 -36.00-152.00   91
 18  \w    123.00 150.00   1.00    1.50    --  106.24  77.00 -60.00   27
 19  \w     69.00 107.00   1.00    1.50    --  106.24 -94.00 -30.00   38
 20  \w     52.00 112.00   1.00    1.50    --  106.24-125.00 120.00   60
;
_diffrn_measurement_device         'four-circle diffractometer'
_diffrn_measurement_device_type    'SuperNova, Dual, Cu at home/near, Atlas'
_diffrn_measurement_method         '\w scans'
_diffrn_orient_matrix_type        
 'CrysAlisPro convention (1999,Acta A55,543-557)'
_diffrn_orient_matrix_UB_11        0.1210500000
_diffrn_orient_matrix_UB_12        -0.0984122000
_diffrn_orient_matrix_UB_13        0.0140552000
_diffrn_orient_matrix_UB_21        -0.0607325000
_diffrn_orient_matrix_UB_22        -0.0509224000
_diffrn_orient_matrix_UB_23        -0.0483544000
_diffrn_orient_matrix_UB_31        0.0887137000
_diffrn_orient_matrix_UB_32        0.0498486000
_diffrn_orient_matrix_UB_33        -0.0985236000
_diffrn_radiation_monochromator    mirror
_diffrn_radiation_probe            x-ray
_diffrn_radiation_type             'Cu K\a'
_diffrn_radiation_wavelength       1.54184
_diffrn_source                     'micro-focus sealed X-ray tube'
_diffrn_source_type                'SuperNova (Cu) X-ray Source'
_reflns_Friedel_coverage           0.000
_reflns_Friedel_fraction_full      .
_reflns_Friedel_fraction_max       .
_reflns_number_gt                  6773
_reflns_number_total               7429
_reflns_special_details
;
 Reflections were merged by SHELXL according to the crystal
 class for the calculation of statistics and refinement.
 
 _reflns_Friedel_fraction is defined as the number of unique
 Friedel pairs measured divided by the number that would be
 possible theoretically, ignoring centric projections and
 systematic absences.
;
_reflns_threshold_expression       'I > 2\s(I)'
_computing_cell_refinement         'CrysAlisPro 1.171.42.73a (Rigaku OD, 2022)'
_computing_data_collection         'CrysAlisPro 1.171.42.73a (Rigaku OD, 2022)'
_computing_data_reduction          'CrysAlisPro 1.171.42.73a (Rigaku OD, 2022)'
_computing_molecular_graphics      'Olex2 1.5-ac5-024 (Dolomanov et al., 2009)'
_computing_publication_material    'Olex2 1.5-ac5-024 (Dolomanov et al., 2009)'
_computing_structure_refinement    'SHELXL 2018/3 (Sheldrick, 2015)'
_computing_structure_solution      'SHELXT 2018/2 (Sheldrick, 2018)'
_refine_diff_density_max           0.614
_refine_diff_density_min           -0.518
_refine_diff_density_rms           0.052
_refine_ls_extinction_coef         .
_refine_ls_extinction_method       none
_refine_ls_goodness_of_fit_ref     1.022
_refine_ls_hydrogen_treatment      constr
_refine_ls_matrix_type             full
_refine_ls_number_parameters       441
_refine_ls_number_reflns           7429
_refine_ls_number_restraints       0
_refine_ls_R_factor_all            0.0356
_refine_ls_R_factor_gt             0.0319
_refine_ls_restrained_S_all        1.022
_refine_ls_shift/su_max            0.001
_refine_ls_shift/su_mean           0.000
_refine_ls_structure_factor_coef   Fsqd
_refine_ls_weighting_details      
 'w=1/[\s^2^(Fo^2^)+(0.0359P)^2^+1.2914P] where P=(Fo^2^+2Fc^2^)/3'
_refine_ls_weighting_scheme        calc
_refine_ls_wR_factor_gt            0.0793
_refine_ls_wR_factor_ref           0.0820
_refine_special_details            ?
_olex2_refinement_description
;
1. Fixed Uiso
 At 1.2 times of:
  All C(H) groups, All C(H,H) groups
 At 1.5 times of:
  All C(H,H,H) groups
2.a Ternary CH refined with riding coordinates:
 C28(H28), C31(H31), C40(H40), C43(H43)
2.b Secondary CH2 refined with riding coordinates:
 C2(H2A,H2B), C3(H3A,H3B)
2.c Aromatic/amide H refined with riding coordinates:
 C5(H5), C6(H6), C8(H8), C9(H9), C11(H11), C12(H12), C14(H14), C15(H15),
 C17(H17), C18(H18), C19(H19), C20(H20), C21(H21), C24(H24), C25(H25), C26(H26),
  C36(H36), C37(H37), C38(H38)
2.d Idealised Me refined as rotating group:
 C29(H29A,H29B,H29C), C30(H30A,H30B,H30C), C32(H32A,H32B,H32C), C33(H33A,H33B,
 H33C), C41(H41A,H41B,H41C), C42(H42A,H42B,H42C), C44(H44A,H44B,H44C), C45(H45A,
 H45B,H45C)
;
_atom_sites_solution_hydrogens     geom
_atom_sites_solution_primary       dual
_atom_sites_solution_secondary     ?
loop_
  _atom_site_label
  _atom_site_type_symbol
  _atom_site_fract_x
  _atom_site_fract_y
  _atom_site_fract_z
  _atom_site_U_iso_or_equiv
  _atom_site_adp_type
  _atom_site_occupancy
  _atom_site_site_symmetry_order
  _atom_site_calc_flag
  _atom_site_refinement_flags_posn
  _atom_site_refinement_flags_adp
  _atom_site_refinement_flags_occupancy
  _atom_site_disorder_assembly
  _atom_site_disorder_group
 Br1 Br 0.93149(2) 0.67142(2) -0.15241(2) 0.02553(7) Uani 1 1 d . . . . .
 N1 N 0.76125(14) 0.66291(10) 0.15964(10) 0.0175(3) Uani 1 1 d . . . . .
 N2 N 0.64588(14) 0.54794(10) 0.17122(10) 0.0161(3) Uani 1 1 d . . . . .
 C1 C 0.64195(17) 0.62926(12) 0.19961(11) 0.0161(3) Uani 1 1 d . . . . .
 C2 C 0.86695(17) 0.58820(13) 0.10851(13) 0.0202(3) Uani 1 1 d . . . . .
 H2A H 0.933963 0.539243 0.147889 0.024 Uiso 1 1 calc R U . . .
 H2B H 0.919721 0.626156 0.046092 0.024 Uiso 1 1 calc R U . . .
 C3 C 0.77447(17) 0.53025(13) 0.09481(12) 0.0192(3) Uani 1 1 d . . . . .
 H3A H 0.753809 0.560958 0.030208 0.023 Uiso 1 1 calc R U . . .
 H3B H 0.818516 0.454206 0.104598 0.023 Uiso 1 1 calc R U . . .
 C4 C 0.51810(17) 0.67559(13) 0.26456(12) 0.0174(3) Uani 1 1 d . . . . .
 C5 C 0.47551(18) 0.78425(13) 0.25153(12) 0.0197(3) Uani 1 1 d . . . . .
 H5 H 0.533161 0.829290 0.204725 0.024 Uiso 1 1 calc R U . . .
 C6 C 0.34973(18) 0.82719(13) 0.30629(12) 0.0197(3) Uani 1 1 d . . . . .
 H6 H 0.322063 0.901420 0.295835 0.024 Uiso 1 1 calc R U . . .
 C7 C 0.26297(18) 0.76310(13) 0.37658(12) 0.0178(3) Uani 1 1 d . . . . .
 C8 C 0.31011(18) 0.65406(13) 0.39184(12) 0.0201(3) Uani 1 1 d . . . . .
 H8 H 0.254741 0.608729 0.440758 0.024 Uiso 1 1 calc R U . . .
 C9 C 0.43492(18) 0.61044(13) 0.33778(12) 0.0192(3) Uani 1 1 d . . . . .
 H9 H 0.464545 0.536009 0.350223 0.023 Uiso 1 1 calc R U . . .
 C10 C 0.12551(17) 0.80820(13) 0.43299(12) 0.0181(3) Uani 1 1 d . . . . .
 C11 C 0.04826(18) 0.90944(13) 0.39792(12) 0.0188(3) Uani 1 1 d . . . . .
 H11 H 0.084746 0.952053 0.336205 0.023 Uiso 1 1 calc R U . . .
 C12 C -0.08147(18) 0.94935(13) 0.45164(12) 0.0195(3) Uani 1 1 d . . . . .
 H12 H -0.132121 1.018541 0.425846 0.023 Uiso 1 1 calc R U . . .
 C13 C -0.13842(18) 0.88908(13) 0.54309(12) 0.0183(3) Uani 1 1 d . . . . .
 C14 C -0.06054(19) 0.78797(14) 0.57830(12) 0.0225(4) Uani 1 1 d . . . . .
 H14 H -0.096569 0.745439 0.640193 0.027 Uiso 1 1 calc R U . . .
 C15 C 0.06797(19) 0.74855(13) 0.52483(12) 0.0220(3) Uani 1 1 d . . . . .
 H15 H 0.118596 0.679424 0.550840 0.026 Uiso 1 1 calc R U . . .
 C16 C -0.27673(18) 0.92959(13) 0.60239(12) 0.0197(3) Uani 1 1 d . . . . .
 C17 C -0.38185(19) 1.00623(15) 0.56062(14) 0.0251(4) Uani 1 1 d . . . . .
 H17 H -0.363869 1.035689 0.492844 0.030 Uiso 1 1 calc R U . . .
 C18 C -0.5122(2) 1.04004(16) 0.61658(15) 0.0303(4) Uani 1 1 d . . . . .
 H18 H -0.582403 1.092413 0.586938 0.036 Uiso 1 1 calc R U . . .
 C19 C -0.5404(2) 0.99765(16) 0.71562(15) 0.0300(4) Uani 1 1 d . . . . .
 H19 H -0.630167 1.019912 0.753856 0.036 Uiso 1 1 calc R U . . .
 C20 C -0.4370(2) 0.92285(15) 0.75815(14) 0.0273(4) Uani 1 1 d . . . . .
 H20 H -0.455817 0.894068 0.825997 0.033 Uiso 1 1 calc R U . . .
 C21 C -0.30549(19) 0.88910(13) 0.70289(13) 0.0220(3) Uani 1 1 d . . . . .
 H21 H -0.234839 0.838433 0.733260 0.026 Uiso 1 1 calc R U . . .
 C22 C 0.80649(17) 0.73914(13) 0.18057(12) 0.0180(3) Uani 1 1 d . . . . .
 C23 C 0.83034(17) 0.83049(13) 0.10497(12) 0.0187(3) Uani 1 1 d . . . . .
 C24 C 0.87893(18) 0.90252(13) 0.12372(13) 0.0211(3) Uani 1 1 d . . . . .
 H24 H 0.894386 0.965531 0.074624 0.025 Uiso 1 1 calc R U . . .
 C25 C 0.90526(19) 0.88438(14) 0.21234(13) 0.0234(4) Uani 1 1 d . . . . .
 H25 H 0.937506 0.935061 0.223561 0.028 Uiso 1 1 calc R U . . .
 C26 C 0.88471(18) 0.79259(14) 0.28457(13) 0.0224(4) Uani 1 1 d . . . . .
 H26 H 0.903911 0.780542 0.344895 0.027 Uiso 1 1 calc R U . . .
 C27 C 0.83598(17) 0.71726(13) 0.26991(12) 0.0200(3) Uani 1 1 d . . . . .
 C28 C 0.80378(19) 0.85237(14) 0.00646(12) 0.0228(4) Uani 1 1 d . . . . .
 H28 H 0.801403 0.784019 -0.000235 0.027 Uiso 1 1 calc R U . . .
 C29 C 0.6618(3) 0.9279(2) -0.00303(17) 0.0476(6) Uani 1 1 d . . . . .
 H29A H 0.586348 0.893975 0.042073 0.071 Uiso 1 1 calc R U . . .
 H29B H 0.651053 0.945836 -0.068772 0.071 Uiso 1 1 calc R U . . .
 H29C H 0.656860 0.992240 0.011534 0.071 Uiso 1 1 calc R U . . .
 C30 C 0.9183(3) 0.89638(19) -0.07505(15) 0.0392(5) Uani 1 1 d . . . . .
 H30A H 0.912037 0.968810 -0.076966 0.059 Uiso 1 1 calc R U . . .
 H30B H 0.906426 0.896092 -0.136069 0.059 Uiso 1 1 calc R U . . .
 H30C H 1.010428 0.852671 -0.064777 0.059 Uiso 1 1 calc R U . . .
 C31 C 0.82074(19) 0.61614(14) 0.35053(13) 0.0234(4) Uani 1 1 d . . . . .
 H31 H 0.781892 0.572795 0.329187 0.028 Uiso 1 1 calc R U . . .
 C32 C 0.7178(2) 0.64027(16) 0.44101(14) 0.0351(5) Uani 1 1 d . . . . .
 H32A H 0.702145 0.574089 0.489827 0.053 Uiso 1 1 calc R U . . .
 H32B H 0.628337 0.683727 0.425341 0.053 Uiso 1 1 calc R U . . .
 H32C H 0.757061 0.678451 0.465821 0.053 Uiso 1 1 calc R U . . .
 C33 C 0.9653(2) 0.55266(16) 0.36997(16) 0.0354(5) Uani 1 1 d . . . . .
 H33A H 1.006966 0.594867 0.388588 0.053 Uiso 1 1 calc R U . . .
 H33B H 1.026644 0.534911 0.311710 0.053 Uiso 1 1 calc R U . . .
 H33C H 0.954516 0.487657 0.422034 0.053 Uiso 1 1 calc R U . . .
 C34 C 0.53096(17) 0.50029(13) 0.18760(11) 0.0166(3) Uani 1 1 d . . . . .
 C35 C 0.54132(18) 0.39482(13) 0.24397(11) 0.0176(3) Uani 1 1 d . . . . .
 C36 C 0.42901(19) 0.34954(14) 0.26086(12) 0.0227(4) Uani 1 1 d . . . . .
 H36 H 0.432068 0.278639 0.299525 0.027 Uiso 1 1 calc R U . . .
 C37 C 0.31321(19) 0.40600(15) 0.22232(13) 0.0261(4) Uani 1 1 d . . . . .
 H37 H 0.237294 0.373992 0.235251 0.031 Uiso 1 1 calc R U . . .
 C38 C 0.30771(19) 0.50874(15) 0.16510(13) 0.0244(4) Uani 1 1 d . . . . .
 H38 H 0.228441 0.546082 0.138021 0.029 Uiso 1 1 calc R U . . .
 C39 C 0.41588(18) 0.55890(13) 0.14619(12) 0.0190(3) Uani 1 1 d . . . . .
 C40 C 0.66611(18) 0.32883(13) 0.28746(12) 0.0199(3) Uani 1 1 d . . . . .
 H40 H 0.735808 0.373365 0.268798 0.024 Uiso 1 1 calc R U . . .
 C41 C 0.6208(2) 0.29314(17) 0.39756(13) 0.0322(4) Uani 1 1 d . . . . .
 H41A H 0.585624 0.355051 0.421858 0.048 Uiso 1 1 calc R U . . .
 H41B H 0.701497 0.246983 0.423961 0.048 Uiso 1 1 calc R U . . .
 H41C H 0.546250 0.254625 0.417125 0.048 Uiso 1 1 calc R U . . .
 C42 C 0.7378(2) 0.23240(14) 0.24949(14) 0.0276(4) Uani 1 1 d . . . . .
 H42A H 0.673270 0.185140 0.271151 0.041 Uiso 1 1 calc R U . . .
 H42B H 0.822882 0.194962 0.273916 0.041 Uiso 1 1 calc R U . . .
 H42C H 0.763132 0.255491 0.179127 0.041 Uiso 1 1 calc R U . . .
 C43 C 0.40522(19) 0.67123(14) 0.08070(12) 0.0235(4) Uani 1 1 d . . . . .
 H43 H 0.486741 0.696785 0.079564 0.028 Uiso 1 1 calc R U . . .
 C44 C 0.2693(2) 0.74526(16) 0.11752(15) 0.0320(4) Uani 1 1 d . . . . .
 H44A H 0.270785 0.818164 0.078416 0.048 Uiso 1 1 calc R U . . .
 H44B H 0.262162 0.739071 0.184628 0.048 Uiso 1 1 calc R U . . .
 H44C H 0.188320 0.725798 0.113026 0.048 Uiso 1 1 calc R U . . .
 C45 C 0.4136(3) 0.67381(17) -0.02206(14) 0.0388(5) Uani 1 1 d . . . . .
 H45A H 0.335688 0.647352 -0.022178 0.058 Uiso 1 1 calc R U . . .
 H45B H 0.503065 0.629252 -0.045900 0.058 Uiso 1 1 calc R U . . .
 H45C H 0.407313 0.746455 -0.063702 0.058 Uiso 1 1 calc R U . . .

loop_
  _atom_site_aniso_label
  _atom_site_aniso_U_11
  _atom_site_aniso_U_22
  _atom_site_aniso_U_33
  _atom_site_aniso_U_23
  _atom_site_aniso_U_13
  _atom_site_aniso_U_12
 Br1 0.02614(11) 0.02610(10) 0.02598(10) -0.00568(7) -0.01044(7) -0.00558(7)
 N1 0.0160(7) 0.0152(6) 0.0207(7) -0.0074(5) 0.0022(5) -0.0069(5)
 N2 0.0142(6) 0.0161(6) 0.0181(6) -0.0064(5) 0.0013(5) -0.0067(5)
 C1 0.0169(8) 0.0146(7) 0.0163(7) -0.0029(6) -0.0024(6) -0.0060(6)
 C2 0.0162(8) 0.0187(8) 0.0251(8) -0.0096(7) 0.0026(6) -0.0068(6)
 C3 0.0169(8) 0.0196(8) 0.0198(8) -0.0075(6) 0.0028(6) -0.0073(6)
 C4 0.0154(8) 0.0199(8) 0.0192(8) -0.0085(6) -0.0008(6) -0.0069(6)
 C5 0.0189(8) 0.0198(8) 0.0219(8) -0.0071(6) 0.0005(6) -0.0101(7)
 C6 0.0204(8) 0.0173(8) 0.0232(8) -0.0078(6) -0.0023(7) -0.0067(6)
 C7 0.0188(8) 0.0202(8) 0.0174(8) -0.0080(6) -0.0028(6) -0.0067(6)
 C8 0.0209(8) 0.0205(8) 0.0183(8) -0.0059(6) 0.0018(6) -0.0100(7)
 C9 0.0220(8) 0.0171(8) 0.0191(8) -0.0062(6) -0.0019(6) -0.0068(6)
 C10 0.0186(8) 0.0208(8) 0.0188(8) -0.0092(6) -0.0019(6) -0.0081(6)
 C11 0.0221(8) 0.0207(8) 0.0155(7) -0.0055(6) -0.0032(6) -0.0080(7)
 C12 0.0213(8) 0.0184(8) 0.0201(8) -0.0067(6) -0.0051(7) -0.0042(6)
 C13 0.0181(8) 0.0195(8) 0.0206(8) -0.0093(6) -0.0029(6) -0.0062(6)
 C14 0.0239(9) 0.0209(8) 0.0192(8) -0.0052(7) 0.0011(7) -0.0070(7)
 C15 0.0233(9) 0.0177(8) 0.0216(8) -0.0052(6) -0.0006(7) -0.0050(7)
 C16 0.0190(8) 0.0185(8) 0.0250(8) -0.0110(7) -0.0014(7) -0.0068(6)
 C17 0.0226(9) 0.0274(9) 0.0287(9) -0.0127(7) -0.0064(7) -0.0041(7)
 C18 0.0213(9) 0.0328(10) 0.0436(11) -0.0216(9) -0.0089(8) -0.0011(8)
 C19 0.0187(9) 0.0321(10) 0.0448(11) -0.0244(9) 0.0045(8) -0.0097(8)
 C20 0.0296(10) 0.0252(9) 0.0286(9) -0.0133(7) 0.0059(8) -0.0146(8)
 C21 0.0232(9) 0.0175(8) 0.0255(9) -0.0086(7) 0.0003(7) -0.0079(7)
 C22 0.0151(8) 0.0164(8) 0.0244(8) -0.0083(6) -0.0008(6) -0.0070(6)
 C23 0.0150(8) 0.0190(8) 0.0217(8) -0.0064(6) -0.0003(6) -0.0065(6)
 C24 0.0205(8) 0.0187(8) 0.0243(8) -0.0048(7) -0.0012(7) -0.0101(7)
 C25 0.0211(9) 0.0239(9) 0.0294(9) -0.0105(7) -0.0022(7) -0.0110(7)
 C26 0.0208(8) 0.0260(9) 0.0232(8) -0.0078(7) -0.0044(7) -0.0088(7)
 C27 0.0159(8) 0.0200(8) 0.0226(8) -0.0056(7) -0.0011(6) -0.0060(6)
 C28 0.0278(9) 0.0203(8) 0.0222(8) -0.0040(7) -0.0038(7) -0.0123(7)
 C29 0.0399(13) 0.0636(16) 0.0317(11) -0.0101(11) -0.0154(10) 0.0020(11)
 C30 0.0472(13) 0.0531(13) 0.0253(10) -0.0129(9) 0.0037(9) -0.0323(11)
 C31 0.0238(9) 0.0200(8) 0.0244(9) -0.0031(7) -0.0046(7) -0.0071(7)
 C32 0.0417(12) 0.0271(10) 0.0266(10) -0.0024(8) 0.0023(9) -0.0108(9)
 C33 0.0322(11) 0.0279(10) 0.0392(11) 0.0009(8) -0.0135(9) -0.0043(8)
 C34 0.0163(8) 0.0187(8) 0.0166(7) -0.0074(6) 0.0008(6) -0.0085(6)
 C35 0.0210(8) 0.0187(8) 0.0153(7) -0.0066(6) -0.0007(6) -0.0088(6)
 C36 0.0264(9) 0.0224(8) 0.0218(8) -0.0061(7) -0.0015(7) -0.0129(7)
 C37 0.0223(9) 0.0320(10) 0.0294(9) -0.0106(8) -0.0021(7) -0.0152(8)
 C38 0.0189(8) 0.0320(10) 0.0255(9) -0.0106(7) -0.0052(7) -0.0074(7)
 C39 0.0196(8) 0.0218(8) 0.0168(8) -0.0082(6) -0.0015(6) -0.0056(7)
 C40 0.0216(8) 0.0195(8) 0.0198(8) -0.0037(6) -0.0034(7) -0.0097(7)
 C41 0.0351(11) 0.0369(11) 0.0218(9) -0.0033(8) -0.0088(8) -0.0080(9)
 C42 0.0257(9) 0.0231(9) 0.0335(10) -0.0089(7) -0.0051(8) -0.0054(7)
 C43 0.0253(9) 0.0223(9) 0.0224(9) -0.0056(7) -0.0065(7) -0.0044(7)
 C44 0.0296(10) 0.0265(10) 0.0387(11) -0.0114(8) -0.0113(8) 0.0013(8)
 C45 0.0589(15) 0.0316(11) 0.0225(10) -0.0035(8) -0.0112(9) -0.0085(10)

_geom_special_details
;
 All esds (except the esd in the dihedral angle between two l.s. planes)
 are estimated using the full covariance matrix.  The cell esds are taken
 into account individually in the estimation of esds in distances, angles
 and torsion angles; correlations between esds in cell parameters are only
 used when they are defined by crystal symmetry.  An approximate (isotropic)
 treatment of cell esds is used for estimating esds involving l.s. planes.
;
loop_
  _geom_bond_atom_site_label_1
  _geom_bond_atom_site_label_2
  _geom_bond_distance
  _geom_bond_site_symmetry_2
  _geom_bond_publ_flag
 N1 C1 1.334(2) . ?
 N1 C2 1.489(2) . ?
 N1 C22 1.443(2) . ?
 N2 C1 1.334(2) . ?
 N2 C3 1.486(2) . ?
 N2 C34 1.442(2) . ?
 C1 C4 1.475(2) . ?
 C2 H2A 0.9900 . ?
 C2 H2B 0.9900 . ?
 C2 C3 1.522(2) . ?
 C3 H3A 0.9900 . ?
 C3 H3B 0.9900 . ?
 C4 C5 1.396(2) . ?
 C4 C9 1.403(2) . ?
 C5 H5 0.9500 . ?
 C5 C6 1.389(2) . ?
 C6 H6 0.9500 . ?
 C6 C7 1.399(2) . ?
 C7 C8 1.398(2) . ?
 C7 C10 1.485(2) . ?
 C8 H8 0.9500 . ?
 C8 C9 1.381(2) . ?
 C9 H9 0.9500 . ?
 C10 C11 1.393(2) . ?
 C10 C15 1.403(2) . ?
 C11 H11 0.9500 . ?
 C11 C12 1.393(2) . ?
 C12 H12 0.9500 . ?
 C12 C13 1.401(2) . ?
 C13 C14 1.395(2) . ?
 C13 C16 1.490(2) . ?
 C14 H14 0.9500 . ?
 C14 C15 1.381(2) . ?
 C15 H15 0.9500 . ?
 C16 C17 1.396(3) . ?
 C16 C21 1.404(2) . ?
 C17 H17 0.9500 . ?
 C17 C18 1.388(3) . ?
 C18 H18 0.9500 . ?
 C18 C19 1.387(3) . ?
 C19 H19 0.9500 . ?
 C19 C20 1.380(3) . ?
 C20 H20 0.9500 . ?
 C20 C21 1.391(3) . ?
 C21 H21 0.9500 . ?
 C22 C23 1.409(2) . ?
 C22 C27 1.400(2) . ?
 C23 C24 1.393(2) . ?
 C23 C28 1.523(2) . ?
 C24 H24 0.9500 . ?
 C24 C25 1.385(3) . ?
 C25 H25 0.9500 . ?
 C25 C26 1.385(2) . ?
 C26 H26 0.9500 . ?
 C26 C27 1.400(2) . ?
 C27 C31 1.520(2) . ?
 C28 H28 1.0000 . ?
 C28 C29 1.526(3) . ?
 C28 C30 1.517(3) . ?
 C29 H29A 0.9800 . ?
 C29 H29B 0.9800 . ?
 C29 H29C 0.9800 . ?
 C30 H30A 0.9800 . ?
 C30 H30B 0.9800 . ?
 C30 H30C 0.9800 . ?
 C31 H31 1.0000 . ?
 C31 C32 1.529(3) . ?
 C31 C33 1.534(3) . ?
 C32 H32A 0.9800 . ?
 C32 H32B 0.9800 . ?
 C32 H32C 0.9800 . ?
 C33 H33A 0.9800 . ?
 C33 H33B 0.9800 . ?
 C33 H33C 0.9800 . ?
 C34 C35 1.404(2) . ?
 C34 C39 1.404(2) . ?
 C35 C36 1.394(2) . ?
 C35 C40 1.518(2) . ?
 C36 H36 0.9500 . ?
 C36 C37 1.384(3) . ?
 C37 H37 0.9500 . ?
 C37 C38 1.381(3) . ?
 C38 H38 0.9500 . ?
 C38 C39 1.394(2) . ?
 C39 C43 1.520(2) . ?
 C40 H40 1.0000 . ?
 C40 C41 1.536(2) . ?
 C40 C42 1.534(2) . ?
 C41 H41A 0.9800 . ?
 C41 H41B 0.9800 . ?
 C41 H41C 0.9800 . ?
 C42 H42A 0.9800 . ?
 C42 H42B 0.9800 . ?
 C42 H42C 0.9800 . ?
 C43 H43 1.0000 . ?
 C43 C44 1.535(3) . ?
 C43 C45 1.535(3) . ?
 C44 H44A 0.9800 . ?
 C44 H44B 0.9800 . ?
 C44 H44C 0.9800 . ?
 C45 H45A 0.9800 . ?
 C45 H45B 0.9800 . ?
 C45 H45C 0.9800 . ?

loop_
  _geom_angle_atom_site_label_1
  _geom_angle_atom_site_label_2
  _geom_angle_atom_site_label_3
  _geom_angle
  _geom_angle_site_symmetry_1
  _geom_angle_site_symmetry_3
  _geom_angle_publ_flag
 C1 N1 C2 109.83(13) . . ?
 C1 N1 C22 128.49(14) . . ?
 C22 N1 C2 119.46(13) . . ?
 C1 N2 C3 110.23(13) . . ?
 C1 N2 C34 127.25(14) . . ?
 C34 N2 C3 120.37(13) . . ?
 N1 C1 C4 125.97(14) . . ?
 N2 C1 N1 111.07(14) . . ?
 N2 C1 C4 122.93(14) . . ?
 N1 C2 H2A 111.4 . . ?
 N1 C2 H2B 111.4 . . ?
 N1 C2 C3 101.86(13) . . ?
 H2A C2 H2B 109.3 . . ?
 C3 C2 H2A 111.4 . . ?
 C3 C2 H2B 111.4 . . ?
 N2 C3 C2 101.66(13) . . ?
 N2 C3 H3A 111.4 . . ?
 N2 C3 H3B 111.4 . . ?
 C2 C3 H3A 111.4 . . ?
 C2 C3 H3B 111.4 . . ?
 H3A C3 H3B 109.3 . . ?
 C5 C4 C1 121.65(15) . . ?
 C5 C4 C9 118.45(15) . . ?
 C9 C4 C1 119.78(15) . . ?
 C4 C5 H5 119.7 . . ?
 C6 C5 C4 120.67(15) . . ?
 C6 C5 H5 119.7 . . ?
 C5 C6 H6 119.4 . . ?
 C5 C6 C7 121.20(15) . . ?
 C7 C6 H6 119.4 . . ?
 C6 C7 C10 121.79(15) . . ?
 C8 C7 C6 117.46(15) . . ?
 C8 C7 C10 120.75(15) . . ?
 C7 C8 H8 119.1 . . ?
 C9 C8 C7 121.83(15) . . ?
 C9 C8 H8 119.1 . . ?
 C4 C9 H9 119.9 . . ?
 C8 C9 C4 120.26(15) . . ?
 C8 C9 H9 119.9 . . ?
 C11 C10 C7 122.34(15) . . ?
 C11 C10 C15 117.33(15) . . ?
 C15 C10 C7 120.32(15) . . ?
 C10 C11 H11 119.4 . . ?
 C12 C11 C10 121.25(15) . . ?
 C12 C11 H11 119.4 . . ?
 C11 C12 H12 119.5 . . ?
 C11 C12 C13 121.04(16) . . ?
 C13 C12 H12 119.5 . . ?
 C12 C13 C16 122.32(15) . . ?
 C14 C13 C12 117.62(15) . . ?
 C14 C13 C16 120.05(15) . . ?
 C13 C14 H14 119.4 . . ?
 C15 C14 C13 121.22(16) . . ?
 C15 C14 H14 119.4 . . ?
 C10 C15 H15 119.2 . . ?
 C14 C15 C10 121.54(16) . . ?
 C14 C15 H15 119.2 . . ?
 C17 C16 C13 121.69(16) . . ?
 C17 C16 C21 118.16(16) . . ?
 C21 C16 C13 120.14(16) . . ?
 C16 C17 H17 119.5 . . ?
 C18 C17 C16 121.02(18) . . ?
 C18 C17 H17 119.5 . . ?
 C17 C18 H18 119.9 . . ?
 C19 C18 C17 120.26(18) . . ?
 C19 C18 H18 119.9 . . ?
 C18 C19 H19 120.3 . . ?
 C20 C19 C18 119.43(17) . . ?
 C20 C19 H19 120.3 . . ?
 C19 C20 H20 119.6 . . ?
 C19 C20 C21 120.82(18) . . ?
 C21 C20 H20 119.6 . . ?
 C16 C21 H21 119.9 . . ?
 C20 C21 C16 120.28(17) . . ?
 C20 C21 H21 119.9 . . ?
 C23 C22 N1 116.91(15) . . ?
 C27 C22 N1 120.33(14) . . ?
 C27 C22 C23 122.54(15) . . ?
 C22 C23 C28 122.64(15) . . ?
 C24 C23 C22 117.18(16) . . ?
 C24 C23 C28 120.18(15) . . ?
 C23 C24 H24 119.2 . . ?
 C25 C24 C23 121.51(16) . . ?
 C25 C24 H24 119.2 . . ?
 C24 C25 H25 119.9 . . ?
 C26 C25 C24 120.17(16) . . ?
 C26 C25 H25 119.9 . . ?
 C25 C26 H26 119.6 . . ?
 C25 C26 C27 120.89(16) . . ?
 C27 C26 H26 119.6 . . ?
 C22 C27 C26 117.65(15) . . ?
 C22 C27 C31 123.82(15) . . ?
 C26 C27 C31 118.52(16) . . ?
 C23 C28 H28 107.8 . . ?
 C23 C28 C29 111.06(16) . . ?
 C29 C28 H28 107.8 . . ?
 C30 C28 C23 112.72(15) . . ?
 C30 C28 H28 107.8 . . ?
 C30 C28 C29 109.35(18) . . ?
 C28 C29 H29A 109.5 . . ?
 C28 C29 H29B 109.5 . . ?
 C28 C29 H29C 109.5 . . ?
 H29A C29 H29B 109.5 . . ?
 H29A C29 H29C 109.5 . . ?
 H29B C29 H29C 109.5 . . ?
 C28 C30 H30A 109.5 . . ?
 C28 C30 H30B 109.5 . . ?
 C28 C30 H30C 109.5 . . ?
 H30A C30 H30B 109.5 . . ?
 H30A C30 H30C 109.5 . . ?
 H30B C30 H30C 109.5 . . ?
 C27 C31 H31 108.1 . . ?
 C27 C31 C32 110.78(15) . . ?
 C27 C31 C33 109.99(15) . . ?
 C32 C31 H31 108.1 . . ?
 C32 C31 C33 111.64(17) . . ?
 C33 C31 H31 108.1 . . ?
 C31 C32 H32A 109.5 . . ?
 C31 C32 H32B 109.5 . . ?
 C31 C32 H32C 109.5 . . ?
 H32A C32 H32B 109.5 . . ?
 H32A C32 H32C 109.5 . . ?
 H32B C32 H32C 109.5 . . ?
 C31 C33 H33A 109.5 . . ?
 C31 C33 H33B 109.5 . . ?
 C31 C33 H33C 109.5 . . ?
 H33A C33 H33B 109.5 . . ?
 H33A C33 H33C 109.5 . . ?
 H33B C33 H33C 109.5 . . ?
 C35 C34 N2 117.47(15) . . ?
 C35 C34 C39 122.74(15) . . ?
 C39 C34 N2 119.78(14) . . ?
 C34 C35 C40 123.83(15) . . ?
 C36 C35 C34 117.29(16) . . ?
 C36 C35 C40 118.88(15) . . ?
 C35 C36 H36 119.4 . . ?
 C37 C36 C35 121.19(16) . . ?
 C37 C36 H36 119.4 . . ?
 C36 C37 H37 119.9 . . ?
 C38 C37 C36 120.17(16) . . ?
 C38 C37 H37 119.9 . . ?
 C37 C38 H38 119.3 . . ?
 C37 C38 C39 121.47(17) . . ?
 C39 C38 H38 119.3 . . ?
 C34 C39 C43 123.92(15) . . ?
 C38 C39 C34 117.11(15) . . ?
 C38 C39 C43 118.95(16) . . ?
 C35 C40 H40 108.3 . . ?
 C35 C40 C41 110.81(14) . . ?
 C35 C40 C42 111.19(14) . . ?
 C41 C40 H40 108.3 . . ?
 C42 C40 H40 108.3 . . ?
 C42 C40 C41 109.86(15) . . ?
 C40 C41 H41A 109.5 . . ?
 C40 C41 H41B 109.5 . . ?
 C40 C41 H41C 109.5 . . ?
 H41A C41 H41B 109.5 . . ?
 H41A C41 H41C 109.5 . . ?
 H41B C41 H41C 109.5 . . ?
 C40 C42 H42A 109.5 . . ?
 C40 C42 H42B 109.5 . . ?
 C40 C42 H42C 109.5 . . ?
 H42A C42 H42B 109.5 . . ?
 H42A C42 H42C 109.5 . . ?
 H42B C42 H42C 109.5 . . ?
 C39 C43 H43 108.3 . . ?
 C39 C43 C44 111.43(15) . . ?
 C39 C43 C45 110.19(15) . . ?
 C44 C43 H43 108.3 . . ?
 C44 C43 C45 110.36(16) . . ?
 C45 C43 H43 108.3 . . ?
 C43 C44 H44A 109.5 . . ?
 C43 C44 H44B 109.5 . . ?
 C43 C44 H44C 109.5 . . ?
 H44A C44 H44B 109.5 . . ?
 H44A C44 H44C 109.5 . . ?
 H44B C44 H44C 109.5 . . ?
 C43 C45 H45A 109.5 . . ?
 C43 C45 H45B 109.5 . . ?
 C43 C45 H45C 109.5 . . ?
 H45A C45 H45B 109.5 . . ?
 H45A C45 H45C 109.5 . . ?
 H45B C45 H45C 109.5 . . ?

loop_
  _geom_torsion_atom_site_label_1
  _geom_torsion_atom_site_label_2
  _geom_torsion_atom_site_label_3
  _geom_torsion_atom_site_label_4
  _geom_torsion
  _geom_torsion_site_symmetry_1
  _geom_torsion_site_symmetry_2
  _geom_torsion_site_symmetry_3
  _geom_torsion_site_symmetry_4
  _geom_torsion_publ_flag
 N1 C1 C4 C5 37.1(3) . . . . ?
 N1 C1 C4 C9 -147.10(17) . . . . ?
 N1 C2 C3 N2 -21.95(16) . . . . ?
 N1 C22 C23 C24 -177.72(15) . . . . ?
 N1 C22 C23 C28 2.9(2) . . . . ?
 N1 C22 C27 C26 177.56(15) . . . . ?
 N1 C22 C27 C31 -1.3(2) . . . . ?
 N2 C1 C4 C5 -141.01(17) . . . . ?
 N2 C1 C4 C9 34.8(2) . . . . ?
 N2 C34 C35 C36 179.04(14) . . . . ?
 N2 C34 C35 C40 -0.5(2) . . . . ?
 N2 C34 C39 C38 -179.63(14) . . . . ?
 N2 C34 C39 C43 2.1(2) . . . . ?
 C1 N1 C2 C3 19.78(17) . . . . ?
 C1 N1 C22 C23 -118.82(19) . . . . ?
 C1 N1 C22 C27 66.4(2) . . . . ?
 C1 N2 C3 C2 18.99(17) . . . . ?
 C1 N2 C34 C35 -116.39(18) . . . . ?
 C1 N2 C34 C39 64.7(2) . . . . ?
 C1 C4 C5 C6 172.37(16) . . . . ?
 C1 C4 C9 C8 -172.53(15) . . . . ?
 C2 N1 C1 N2 -8.57(19) . . . . ?
 C2 N1 C1 C4 173.16(15) . . . . ?
 C2 N1 C22 C23 79.90(19) . . . . ?
 C2 N1 C22 C27 -94.88(19) . . . . ?
 C3 N2 C1 N1 -7.21(19) . . . . ?
 C3 N2 C1 C4 171.12(15) . . . . ?
 C3 N2 C34 C35 81.98(19) . . . . ?
 C3 N2 C34 C39 -96.90(18) . . . . ?
 C4 C5 C6 C7 0.7(3) . . . . ?
 C5 C4 C9 C8 3.4(2) . . . . ?
 C5 C6 C7 C8 2.2(2) . . . . ?
 C5 C6 C7 C10 -177.52(16) . . . . ?
 C6 C7 C8 C9 -2.3(3) . . . . ?
 C6 C7 C10 C11 26.4(2) . . . . ?
 C6 C7 C10 C15 -154.11(17) . . . . ?
 C7 C8 C9 C4 -0.5(3) . . . . ?
 C7 C10 C11 C12 178.99(15) . . . . ?
 C7 C10 C15 C14 -179.09(16) . . . . ?
 C8 C7 C10 C11 -153.33(17) . . . . ?
 C8 C7 C10 C15 26.2(2) . . . . ?
 C9 C4 C5 C6 -3.5(3) . . . . ?
 C10 C7 C8 C9 177.44(16) . . . . ?
 C10 C11 C12 C13 0.3(3) . . . . ?
 C11 C10 C15 C14 0.5(3) . . . . ?
 C11 C12 C13 C14 0.1(2) . . . . ?
 C11 C12 C13 C16 179.87(15) . . . . ?
 C12 C13 C14 C15 -0.2(3) . . . . ?
 C12 C13 C16 C17 26.8(2) . . . . ?
 C12 C13 C16 C21 -154.62(16) . . . . ?
 C13 C14 C15 C10 -0.1(3) . . . . ?
 C13 C16 C17 C18 177.31(16) . . . . ?
 C13 C16 C21 C20 -176.73(15) . . . . ?
 C14 C13 C16 C17 -153.39(17) . . . . ?
 C14 C13 C16 C21 25.2(2) . . . . ?
 C15 C10 C11 C12 -0.6(2) . . . . ?
 C16 C13 C14 C15 -179.96(16) . . . . ?
 C16 C17 C18 C19 -0.2(3) . . . . ?
 C17 C16 C21 C20 1.9(2) . . . . ?
 C17 C18 C19 C20 1.1(3) . . . . ?
 C18 C19 C20 C21 -0.4(3) . . . . ?
 C19 C20 C21 C16 -1.1(3) . . . . ?
 C21 C16 C17 C18 -1.3(3) . . . . ?
 C22 N1 C1 N2 -171.29(15) . . . . ?
 C22 N1 C1 C4 10.4(3) . . . . ?
 C22 N1 C2 C3 -175.71(14) . . . . ?
 C22 C23 C24 C25 1.2(3) . . . . ?
 C22 C23 C28 C29 98.7(2) . . . . ?
 C22 C23 C28 C30 -138.22(18) . . . . ?
 C22 C27 C31 C32 -121.48(19) . . . . ?
 C22 C27 C31 C33 114.62(19) . . . . ?
 C23 C22 C27 C26 3.1(3) . . . . ?
 C23 C22 C27 C31 -175.74(16) . . . . ?
 C23 C24 C25 C26 0.6(3) . . . . ?
 C24 C23 C28 C29 -80.7(2) . . . . ?
 C24 C23 C28 C30 42.4(2) . . . . ?
 C24 C25 C26 C27 -0.6(3) . . . . ?
 C25 C26 C27 C22 -1.2(3) . . . . ?
 C25 C26 C27 C31 177.69(16) . . . . ?
 C26 C27 C31 C32 59.7(2) . . . . ?
 C26 C27 C31 C33 -64.2(2) . . . . ?
 C27 C22 C23 C24 -3.1(2) . . . . ?
 C27 C22 C23 C28 177.53(16) . . . . ?
 C28 C23 C24 C25 -179.41(16) . . . . ?
 C34 N2 C1 N1 -170.37(15) . . . . ?
 C34 N2 C1 C4 8.0(3) . . . . ?
 C34 N2 C3 C2 -176.52(14) . . . . ?
 C34 C35 C36 C37 0.9(2) . . . . ?
 C34 C35 C40 C41 118.64(18) . . . . ?
 C34 C35 C40 C42 -118.87(17) . . . . ?
 C34 C39 C43 C44 -125.47(18) . . . . ?
 C34 C39 C43 C45 111.7(2) . . . . ?
 C35 C34 C39 C38 1.5(2) . . . . ?
 C35 C34 C39 C43 -176.71(15) . . . . ?
 C35 C36 C37 C38 0.7(3) . . . . ?
 C36 C35 C40 C41 -60.9(2) . . . . ?
 C36 C35 C40 C42 61.6(2) . . . . ?
 C36 C37 C38 C39 -1.3(3) . . . . ?
 C37 C38 C39 C34 0.2(3) . . . . ?
 C37 C38 C39 C43 178.55(16) . . . . ?
 C38 C39 C43 C44 56.3(2) . . . . ?
 C38 C39 C43 C45 -66.6(2) . . . . ?
 C39 C34 C35 C36 -2.1(2) . . . . ?
 C39 C34 C35 C40 178.39(15) . . . . ?
 C40 C35 C36 C37 -179.52(16) . . . . ?

_shelx_res_file
;
TITL steffen28_a.res in P-1
    steffen28.res
    created by SHELXL-2018/3 at 10:25:38 on 02-Feb-2023
REM Old TITL Steffen28 in P-1
REM SHELXT solution in P-1: R1 0.087, Rweak 0.007, Alpha 0.034
REM <I/s> 0.000 for 0 systematic absences, Orientation as input
REM Formula found by SHELXT: C45 N2 Br
CELL 1.54184 10.2803 13.9114 15.2962 69.243 71.74 71.966
ZERR 2 0.0005 0.0007 0.0007 0.004 0.004 0.004
LATT 1
SFAC C H N Br
UNIT 90 102 4 2

L.S. 4 0 0
PLAN  10
SIZE 0.07 0.23 0.26
TEMP -173.15(10)
CONF
BOND
list 4
fmap 2 53
MORE -1
BOND $H
ACTA
REM <olex2.extras>
REM <HklSrc "%.\\Steffen28.hkl">
REM </olex2.extras>

WGHT    0.035900    1.291400
FVAR       0.56618
BR1   4    0.931491    0.671420   -0.152409    11.00000    0.02614    0.02610 =
         0.02598   -0.00568   -0.01044   -0.00558
N1    3    0.761249    0.662915    0.159636    11.00000    0.01603    0.01524 =
         0.02071   -0.00736    0.00224   -0.00687
N2    3    0.645884    0.547940    0.171223    11.00000    0.01416    0.01607 =
         0.01814   -0.00638    0.00127   -0.00674
C1    1    0.641948    0.629262    0.199607    11.00000    0.01686    0.01458 =
         0.01629   -0.00290   -0.00244   -0.00601
C2    1    0.866948    0.588202    0.108509    11.00000    0.01622    0.01867 =
         0.02508   -0.00956    0.00260   -0.00677
AFIX  23
H2A   2    0.933963    0.539243    0.147889    11.00000   -1.20000
H2B   2    0.919721    0.626156    0.046092    11.00000   -1.20000
AFIX   0
C3    1    0.774474    0.530248    0.094805    11.00000    0.01690    0.01965 =
         0.01979   -0.00755    0.00279   -0.00733
AFIX  23
H3A   2    0.753809    0.560958    0.030208    11.00000   -1.20000
H3B   2    0.818516    0.454206    0.104598    11.00000   -1.20000
AFIX   0
C4    1    0.518104    0.675587    0.264564    11.00000    0.01539    0.01993 =
         0.01920   -0.00845   -0.00080   -0.00688
C5    1    0.475513    0.784247    0.251531    11.00000    0.01888    0.01982 =
         0.02189   -0.00707    0.00047   -0.01007
AFIX  43
H5    2    0.533161    0.829290    0.204725    11.00000   -1.20000
AFIX   0
C6    1    0.349729    0.827188    0.306286    11.00000    0.02035    0.01725 =
         0.02316   -0.00783   -0.00235   -0.00669
AFIX  43
H6    2    0.322063    0.901420    0.295835    11.00000   -1.20000
AFIX   0
C7    1    0.262975    0.763101    0.376585    11.00000    0.01883    0.02020 =
         0.01744   -0.00802   -0.00282   -0.00667
C8    1    0.310111    0.654063    0.391841    11.00000    0.02093    0.02054 =
         0.01833   -0.00591    0.00182   -0.01002
AFIX  43
H8    2    0.254741    0.608729    0.440758    11.00000   -1.20000
AFIX   0
C9    1    0.434917    0.610440    0.337776    11.00000    0.02200    0.01706 =
         0.01912   -0.00625   -0.00187   -0.00682
AFIX  43
H9    2    0.464545    0.536009    0.350223    11.00000   -1.20000
AFIX   0
C10   1    0.125513    0.808203    0.432992    11.00000    0.01856    0.02084 =
         0.01882   -0.00923   -0.00194   -0.00806
C11   1    0.048260    0.909436    0.397923    11.00000    0.02212    0.02066 =
         0.01547   -0.00546   -0.00324   -0.00796
AFIX  43
H11   2    0.084746    0.952053    0.336205    11.00000   -1.20000
AFIX   0
C12   1   -0.081472    0.949351    0.451642    11.00000    0.02134    0.01836 =
         0.02006   -0.00673   -0.00507   -0.00418
AFIX  43
H12   2   -0.132121    1.018541    0.425846    11.00000   -1.20000
AFIX   0
C13   1   -0.138420    0.889078    0.543093    11.00000    0.01806    0.01953 =
         0.02059   -0.00927   -0.00290   -0.00620
C14   1   -0.060544    0.787970    0.578297    11.00000    0.02389    0.02094 =
         0.01916   -0.00521    0.00110   -0.00701
AFIX  43
H14   2   -0.096569    0.745439    0.640193    11.00000   -1.20000
AFIX   0
C15   1    0.067969    0.748546    0.524833    11.00000    0.02329    0.01772 =
         0.02157   -0.00519   -0.00055   -0.00504
AFIX  43
H15   2    0.118596    0.679424    0.550840    11.00000   -1.20000
AFIX   0
C16   1   -0.276729    0.929590    0.602388    11.00000    0.01897    0.01849 =
         0.02498   -0.01100   -0.00142   -0.00683
C17   1   -0.381850    1.006228    0.560617    11.00000    0.02264    0.02735 =
         0.02865   -0.01270   -0.00635   -0.00415
AFIX  43
H17   2   -0.363869    1.035689    0.492844    11.00000   -1.20000
AFIX   0
C18   1   -0.512210    1.040036    0.616578    11.00000    0.02129    0.03280 =
         0.04362   -0.02162   -0.00895   -0.00114
AFIX  43
H18   2   -0.582403    1.092413    0.586938    11.00000   -1.20000
AFIX   0
C19   1   -0.540421    0.997651    0.715622    11.00000    0.01874    0.03209 =
         0.04480   -0.02444    0.00445   -0.00971
AFIX  43
H19   2   -0.630167    1.019912    0.753856    11.00000   -1.20000
AFIX   0
C20   1   -0.436968    0.922848    0.758146    11.00000    0.02962    0.02523 =
         0.02865   -0.01329    0.00594   -0.01457
AFIX  43
H20   2   -0.455817    0.894068    0.825997    11.00000   -1.20000
AFIX   0
C21   1   -0.305494    0.889095    0.702893    11.00000    0.02315    0.01749 =
         0.02548   -0.00855    0.00032   -0.00789
AFIX  43
H21   2   -0.234839    0.838433    0.733260    11.00000   -1.20000
AFIX   0
C22   1    0.806487    0.739135    0.180569    11.00000    0.01508    0.01636 =
         0.02444   -0.00827   -0.00077   -0.00696
C23   1    0.830337    0.830494    0.104969    11.00000    0.01499    0.01897 =
         0.02167   -0.00645   -0.00030   -0.00651
C24   1    0.878934    0.902517    0.123720    11.00000    0.02046    0.01872 =
         0.02426   -0.00481   -0.00124   -0.01013
AFIX  43
H24   2    0.894386    0.965531    0.074624    11.00000   -1.20000
AFIX   0
C25   1    0.905264    0.884383    0.212336    11.00000    0.02106    0.02388 =
         0.02943   -0.01049   -0.00224   -0.01104
AFIX  43
H25   2    0.937506    0.935061    0.223561    11.00000   -1.20000
AFIX   0
C26   1    0.884706    0.792590    0.284573    11.00000    0.02081    0.02604 =
         0.02318   -0.00784   -0.00441   -0.00878
AFIX  43
H26   2    0.903911    0.780542    0.344895    11.00000   -1.20000
AFIX   0
C27   1    0.835981    0.717262    0.269914    11.00000    0.01593    0.02001 =
         0.02264   -0.00555   -0.00106   -0.00601
C28   1    0.803778    0.852366    0.006455    11.00000    0.02784    0.02032 =
         0.02217   -0.00396   -0.00385   -0.01227
AFIX  13
H28   2    0.801403    0.784019   -0.000235    11.00000   -1.20000
AFIX   0
C29   1    0.661804    0.927860   -0.003026    11.00000    0.03989    0.06362 =
         0.03169   -0.01011   -0.01537    0.00195
AFIX 137
H29A  2    0.586348    0.893975    0.042073    11.00000   -1.50000
H29B  2    0.651053    0.945836   -0.068772    11.00000   -1.50000
H29C  2    0.656860    0.992240    0.011534    11.00000   -1.50000
AFIX   0
C30   1    0.918300    0.896379   -0.075051    11.00000    0.04717    0.05307 =
         0.02535   -0.01289    0.00369   -0.03226
AFIX 137
H30A  2    0.912037    0.968810   -0.076966    11.00000   -1.50000
H30B  2    0.906426    0.896092   -0.136069    11.00000   -1.50000
H30C  2    1.010428    0.852671   -0.064777    11.00000   -1.50000
AFIX   0
C31   1    0.820741    0.616136    0.350533    11.00000    0.02380    0.02002 =
         0.02444   -0.00308   -0.00459   -0.00711
AFIX  13
H31   2    0.781892    0.572795    0.329187    11.00000   -1.20000
AFIX   0
C32   1    0.717829    0.640268    0.441005    11.00000    0.04167    0.02715 =
         0.02657   -0.00239    0.00233   -0.01078
AFIX 137
H32A  2    0.702145    0.574089    0.489827    11.00000   -1.50000
H32B  2    0.628337    0.683727    0.425341    11.00000   -1.50000
H32C  2    0.757061    0.678451    0.465821    11.00000   -1.50000
AFIX   0
C33   1    0.965271    0.552659    0.369972    11.00000    0.03223    0.02789 =
         0.03924    0.00092   -0.01353   -0.00425
AFIX 137
H33A  2    1.006966    0.594867    0.388588    11.00000   -1.50000
H33B  2    1.026644    0.534911    0.311710    11.00000   -1.50000
H33C  2    0.954516    0.487657    0.422034    11.00000   -1.50000
AFIX   0
C34   1    0.530962    0.500288    0.187604    11.00000    0.01635    0.01873 =
         0.01658   -0.00743    0.00078   -0.00845
C35   1    0.541315    0.394820    0.243971    11.00000    0.02097    0.01867 =
         0.01530   -0.00659   -0.00075   -0.00883
C36   1    0.429011    0.349535    0.260859    11.00000    0.02639    0.02237 =
         0.02178   -0.00607   -0.00153   -0.01291
AFIX  43
H36   2    0.432068    0.278639    0.299525    11.00000   -1.20000
AFIX   0
C37   1    0.313214    0.405998    0.222316    11.00000    0.02227    0.03196 =
         0.02942   -0.01057   -0.00213   -0.01521
AFIX  43
H37   2    0.237294    0.373992    0.235251    11.00000   -1.20000
AFIX   0
C38   1    0.307715    0.508742    0.165102    11.00000    0.01889    0.03198 =
         0.02554   -0.01062   -0.00519   -0.00736
AFIX  43
H38   2    0.228441    0.546082    0.138021    11.00000   -1.20000
AFIX   0
C39   1    0.415881    0.558900    0.146191    11.00000    0.01956    0.02177 =
         0.01676   -0.00823   -0.00148   -0.00563
C40   1    0.666115    0.328828    0.287463    11.00000    0.02163    0.01954 =
         0.01985   -0.00375   -0.00343   -0.00971
AFIX  13
H40   2    0.735808    0.373365    0.268798    11.00000   -1.20000
AFIX   0
C41   1    0.620768    0.293143    0.397563    11.00000    0.03506    0.03688 =
         0.02185   -0.00330   -0.00877   -0.00802
AFIX 137
H41A  2    0.585624    0.355051    0.421858    11.00000   -1.50000
H41B  2    0.701497    0.246983    0.423961    11.00000   -1.50000
H41C  2    0.546250    0.254625    0.417125    11.00000   -1.50000
AFIX   0
C42   1    0.737821    0.232404    0.249487    11.00000    0.02573    0.02309 =
         0.03347   -0.00888   -0.00515   -0.00535
AFIX 137
H42A  2    0.673270    0.185140    0.271151    11.00000   -1.50000
H42B  2    0.822882    0.194962    0.273916    11.00000   -1.50000
H42C  2    0.763132    0.255491    0.179127    11.00000   -1.50000
AFIX   0
C43   1    0.405221    0.671233    0.080695    11.00000    0.02526    0.02231 =
         0.02238   -0.00564   -0.00652   -0.00436
AFIX  13
H43   2    0.486741    0.696785    0.079564    11.00000   -1.20000
AFIX   0
C44   1    0.269338    0.745258    0.117520    11.00000    0.02964    0.02653 =
         0.03866   -0.01141   -0.01126    0.00126
AFIX 137
H44A  2    0.270785    0.818164    0.078416    11.00000   -1.50000
H44B  2    0.262162    0.739071    0.184628    11.00000   -1.50000
H44C  2    0.188320    0.725798    0.113026    11.00000   -1.50000
AFIX   0
C45   1    0.413577    0.673805   -0.022061    11.00000    0.05891    0.03161 =
         0.02248   -0.00350   -0.01117   -0.00851
AFIX 137
H45A  2    0.335688    0.647352   -0.022178    11.00000   -1.50000
H45B  2    0.503065    0.629252   -0.045900    11.00000   -1.50000
H45C  2    0.407313    0.746455   -0.063702    11.00000   -1.50000
AFIX   0
HKLF 4


REM  steffen28_a.res in P-1
REM wR2 = 0.0820, GooF = S = 1.022, Restrained GooF = 1.022 for all data
REM R1 = 0.0319 for 6773 Fo > 4sig(Fo) and 0.0356 for all 7429 data
REM 441 parameters refined using 0 restraints

END

WGHT      0.0359      1.2896

REM Highest difference peak  0.614,  deepest hole -0.518,  1-sigma level  0.052
Q1    1   0.8621  0.6374 -0.1611  11.00000  0.05    0.61
Q2    1   0.7314  0.9551 -0.0271  11.00000  0.05    0.35
Q3    1   0.3035  0.7967  0.3403  11.00000  0.05    0.32
Q4    1   0.9730  0.5851 -0.1267  11.00000  0.05    0.32
Q5    1   0.8156  0.8378  0.0578  11.00000  0.05    0.32
Q6    1   0.4027  0.6147  0.1166  11.00000  0.05    0.31
Q7    1   0.4908  0.3739  0.2410  11.00000  0.05    0.31
Q8    1   0.8223  0.5605  0.1004  11.00000  0.05    0.31
Q9    1   0.9807  0.6151 -0.1804  11.00000  0.05    0.30
Q10   1   0.1048  0.7777  0.4737  11.00000  0.05    0.30
;
_shelx_res_checksum                74756
_shelx_hkl_file
;
   0   0   1  132.49    1.75
   0   0   2 2404.19   10.46
   0   0   3 1428.62    9.99
   0   0  -4  809.91   11.90
   0   0  -4  813.73   12.40
   0   0   5  310.76    6.02
   0   0   6   25.07    1.96
   0   0  -6   28.89    3.08
   0   0   7 2347.99   19.09
   0   0  -7 2210.55   26.83
   0   0  -8  119.04    6.95
   0   0  -9  329.57   12.39
   0   0 -10  195.92    8.20
   0   0 -10  217.95    8.49
   0   0 -10  219.13    9.34
   0   0 -10  217.01    8.37
   0   0 -10  218.06   10.76
   0   0 -11   92.34    5.94
   0   0 -11  103.08    6.20
   0   0 -11   98.11    6.70
   0   0 -11   93.76    5.88
   0   0 -11   98.23    7.86
   0   0 -12  145.25    7.73
   0   0 -12  137.04    8.01
   0   0 -12  135.70    7.33
   0   0 -12  139.62    7.34
   0   0 -12  143.61    9.93
   0   0 -13  271.73   10.43
   0   0 -13  254.37    9.61
   0   0 -13  270.47   10.35
   0   0 -14    9.88    2.09
   0   0 -14   11.94    2.57
   0   0 -15    4.18    1.65
   0   0 -15    2.23    1.13
   0   0 -15    1.40    1.08
   0   0 -16   56.84    3.83
   0   0 -17   40.85    2.49
   0   1 -16   67.27    3.78
   0   1 -15  286.68    8.51
   0   1 -15  302.73    8.42
   0   1 -14   38.26    3.60
   0   1 -14   34.85    3.69
   0   1 -13    9.66    2.38
   0   1 -13    5.30    2.10
   0   1 -12 1005.47   19.57
   0   1 -12  982.02   19.42
   0   1 -12  973.83   20.20
   0   1 -11  196.14    9.05
   0   1 -11  211.70    8.87
   0   1 -11  217.12    9.56
   0   1 -11  197.16    8.67
   0   1 -11  219.17   11.84
   0   1 -10  298.68   10.53
   0   1 -10  305.05   10.34
   0   1 -10  323.15   13.52
   0   1 -10  309.21   10.87
   0   1 -10  299.20   10.04
   0   1  -9  927.76   21.29
   0   1  -8  377.09   12.59
   0   1  -7  175.30    7.99
   0  -1   7  170.31    5.54
   0   1  -6 1497.24   21.03
   0  -1   6 1546.58   15.76
   0  -1   5    5.12    1.11
   0   1  -4  276.28    7.46
   0  -1   4  289.26    5.71
   0  -1   3  712.06    7.94
   0   1  -3  696.29    8.48
   0   1  -2 2723.46   15.91
   0   1  -2 2705.11   14.33
   0  -1   2 2753.40   13.37
   0   1   0  763.12    5.89
   0   1   1  279.08    3.08
   0   1   2  899.83    6.85
   0  -1  -3 3196.72   19.23
   0   1   3 3246.93   15.02
   0  -1  -4 2758.49   21.01
   0   1   4 2789.60   15.68
   0  -1  -5  119.68    5.12
   0   1   5  118.40    3.65
   0  -1  -6  619.74   12.77
   0  -1  -6  629.18   12.42
   0   1   6  610.00    8.98
   0  -1  -7   68.75    4.73
   0   1   7   65.14    3.18
   0  -1  -8  648.64   15.46
   0  -1  -9    9.54    2.38
   0  -1 -10  260.32    9.16
   0  -1 -10  278.74   10.65
   0  -1 -10  276.91   11.87
   0  -1 -11  189.76    8.31
   0  -1 -11  185.11    8.31
   0  -1 -11  197.54    9.49
   0  -1 -11  188.51    8.30
   0  -1 -11  182.16    7.84
   0  -1 -11  177.05   10.23
   0  -1 -12  108.62    6.58
   0  -1 -12  103.87    7.12
   0  -1 -12  108.19    6.62
   0  -1 -12  109.32    6.30
   0  -1 -12   94.89    8.01
   0  -1 -13    1.57    1.53
   0  -1 -13    4.09    1.90
   0  -1 -13    1.99    1.91
   0  -1 -14   62.98    5.04
   0  -1 -15   66.50    4.87
   0  -1 -16   58.23    4.12
   0  -1 -17   54.53    3.25
   0   2 -16    5.20    1.06
   0   2 -15   50.06    3.66
   0   2 -15   50.13    3.58
   0   2 -15   43.14    3.21
   0   2 -14  120.13    6.18
   0   2 -14  118.17    6.18
   0   2 -14  127.48    6.21
   0   2 -13   -0.76    1.56
   0   2 -13    1.20    1.66
   0   2 -12   57.50    4.95
   0   2 -12   49.30    4.53
   0   2 -11   15.81    2.81
   0   2 -11   22.36    3.24
   0   2 -11   18.33    3.01
   0   2 -11   14.79    3.67
   0   2 -10    1.08    1.36
   0   2 -10    0.49    1.56
   0   2 -10    5.78    2.38
   0   2 -10    2.95    1.80
   0   2 -10    2.10    1.91
   0   2  -9   -0.08    1.35
   0   2  -9    3.12    2.03
   0   2  -9    2.60    1.86
   0   2  -9    1.34    1.43
   0   2  -8  899.85   20.10
   0   2  -7  298.61   10.75
   0  -2   7  296.71    8.00
   0   2  -6  135.91    6.77
   0  -2   6  138.29    5.29
   0   2  -5  201.84    7.43
   0  -2   5  205.11    5.96
   0   2  -4   39.58    2.73
   0  -2   4   40.31    2.57
   0   2  -3  440.05    8.18
   0  -2   3  456.32    7.49
   0   2  -3  458.22    8.13
   0   2  -2   63.29    2.65
   0   2  -2   64.31    2.88
   0   2  -1   82.89    2.09
   0   2  -1   79.93    2.95
   0   2   0  846.70    8.71
   0   2   1   44.04    1.89
   0   2   2 1485.26   10.05
   0  -2  -3  376.84    6.62
   0   2   3  387.94    5.96
   0  -2  -4  562.73    9.46
   0   2   4  566.01    7.74
   0  -2  -5   42.31    3.14
   0  -2  -5   49.49    3.00
   0   2   5   43.87    2.42
   0  -2  -6   24.66    2.48
   0  -2  -6   27.48    2.95
   0   2   6   26.32    2.02
   0  -2  -7  635.47   14.14
   0  -2  -7  610.18   12.91
   0   2   7  627.76   10.06
   0  -2  -8  180.27    7.75
   0   2   8  199.42    5.97
   0  -2  -9  800.69   17.81
   0  -2 -10  374.18   12.31
   0  -2 -10  411.62   13.85
   0  -2 -11   16.04    2.75
   0  -2 -11   13.48    3.00
   0  -2 -11   13.91    2.67
   0  -2 -11   12.00    2.69
   0  -2 -11   12.75    2.44
   0  -2 -12  329.20   12.79
   0  -2 -12  322.52   11.30
   0  -2 -12  303.59   13.52
   0  -2 -12  305.66   10.53
   0  -2 -12  322.04   11.65
   0  -2 -13   20.14    2.90
   0  -2 -13   14.49    2.83
   0  -2 -13   15.47    2.73
   0  -2 -14   20.11    3.01
   0  -2 -14   22.49    3.15
   0  -2 -14   17.18    3.07
   0  -2 -15   34.95    3.77
   0  -2 -16   18.13    2.65
   0  -2 -17    2.96    1.24
   0   3 -15    0.25    0.88
   0   3 -15   -0.67    0.91
   0   3 -15    1.24    0.96
   0   3 -14  103.50    5.39
   0   3 -14   88.85    5.18
   0   3 -14   95.87    5.13
   0   3 -13   80.24    5.33
   0   3 -13   83.75    5.37
   0   3 -13   76.79    5.35
   0   3 -12   32.54    3.76
   0   3 -12   26.65    3.51
   0   3 -11   39.06    4.02
   0   3 -11   39.77    4.32
   0   3 -10  706.60   15.84
   0   3 -10  714.97   16.75
   0   3 -10  746.57   21.56
   0   3  -9  391.64   12.59
   0   3  -9  390.51   11.33
   0   3  -9  407.61   15.06
   0   3  -9  393.97   11.95
   0   3  -8   85.31    6.65
   0   3  -8   84.83    5.22
   0   3  -7  124.65    7.33
   0  -3   6   47.79    3.46
   0   3  -6   42.54    4.10
   0  -3   5  913.04   14.14
   0   3  -5  888.39   16.25
   0   3  -4   25.09    2.63
   0  -3   4   30.88    2.59
   0   3  -4   29.17    2.97
   0   3  -3 2314.13   21.20
   0   3  -3 2389.01   21.38
   0   3  -2    1.42    1.11
   0   3  -1   79.23    3.64
   0   3   0 2716.54   19.13
   0   3   0 2713.22   13.25
   0   3   1   16.44    1.62
   0   3   2  272.70    5.55
   0   3   3  729.97    8.81
   0  -3  -3  724.04    5.34
   0  -3  -3  741.94    9.75
   0   3   4  859.43    9.71
   0  -3  -4  839.51    8.40
   0  -3  -5  447.96    9.71
   0  -3  -5  450.51    7.69
   0  -3  -6   89.77    4.93
   0  -3  -6  100.48    4.28
   0  -3  -7 1296.46   20.05
   0  -3  -7 1278.93   17.16
   0  -3  -8   63.92    5.04
   0  -3  -8   58.52    4.13
   0  -3  -9  400.34   11.74
   0  -3 -10  419.06   13.21
   0  -3 -10  421.63   12.90
   0  -3 -11   16.34    3.06
   0  -3 -11   14.08    2.91
   0  -3 -11   17.30    3.15
   0  -3 -12   23.71    3.33
   0  -3 -12   26.87    4.09
   0  -3 -12   24.13    3.70
   0  -3 -13  190.14    9.00
   0  -3 -13  187.79    9.35
   0  -3 -14   20.94    3.27
   0  -3 -14   22.18    3.48
   0  -3 -15   70.04    5.28
   0  -3 -16  131.62    6.44
   0  -3 -17  324.07    8.59
   0   4 -15   31.70    2.28
   0   4 -15   43.94    2.87
   0   4 -14   21.79    2.53
   0   4 -14   19.42    2.49
   0   4 -13   39.62    3.80
   0   4 -13   33.73    3.24
   0   4 -13   38.53    3.86
   0   4 -12   64.49    5.05
   0   4 -12   61.68    5.14
   0   4 -12   63.56    4.76
   0   4 -11    2.84    1.92
   0   4 -11    0.01    1.44
   0   4 -10    5.67    2.10
   0   4 -10   10.36    2.94
   0   4 -10    9.59    2.17
   0   4  -9   20.88    3.06
   0   4  -9   23.79    4.21
   0   4  -9   19.62    2.80
   0   4  -8  310.88   10.44
   0   4  -8  325.48   13.06
   0   4  -8  301.98    9.80
   0   4  -7   77.00    6.15
   0  -4   6  418.95   11.28
   0   4  -6  404.74   12.52
   0   4  -5  911.49   17.51
   0  -4   5  963.12   16.32
   0   4  -5  958.51   17.61
   0  -4   4    0.50    1.09
   0   4  -4   -0.46    1.27
   0   4  -4    0.43    1.18
   0   4  -3   62.61    4.17
   0   4  -3   62.41    3.84
   0   4  -2  807.80   13.56
   0   4  -2  898.41   12.45
   0   4  -1  613.04   11.25
   0   4  -1  592.06    8.78
   0   4   0  639.14   10.81
   0   4   0  631.41    7.34
   0   4   1 3883.19   25.60
   0   4   2  476.53    8.77
   0   4   3  412.34    7.92
   0   4   4   17.23    1.78
   0  -4  -4   16.37    1.94
   0   4   5 1288.27   13.87
   0  -4  -5 1266.21   10.62
   0  -4  -5 1277.45   16.75
   0   4   6  140.64    4.71
   0  -4  -6  135.81    4.32
   0  -4  -6  129.23    5.95
   0   4   7  267.81    6.65
   0  -4  -7  269.79    9.37
   0  -4  -7  270.94    7.11
   0  -4  -8  852.78   17.87
   0  -4  -8  818.66   13.97
   0  -4  -9  583.61   16.09
   0  -4  -9  595.02   13.21
   0  -4 -10   63.82    5.07
   0  -4 -10   58.41    4.92
   0  -4 -11  375.26   12.91
   0  -4 -11  375.30   12.78
   0  -4 -12   54.01    5.29
   0  -4 -12   64.11    5.80
   0  -4 -13  142.88    8.39
   0  -4 -13  151.84    8.11
   0  -4 -14  465.68   14.64
   0  -4 -14  493.86   14.20
   0  -4 -15  283.52   10.55
   0  -4 -15  256.89    9.82
   0  -4 -16   73.31    5.03
   0  -4 -17   42.73    3.35
   0  -4 -18   17.52    1.75
   0   5 -14   71.15    3.79
   0   5 -14   72.42    4.04
   0   5 -13   69.92    4.52
   0   5 -13   74.12    4.82
   0   5 -12   -0.19    1.70
   0   5 -12    1.45    1.84
   0   5 -12   -1.48    1.42
   0   5 -11   74.98    5.53
   0   5 -11   67.36    5.41
   0   5 -11   81.03    5.39
   0   5 -10   75.80    5.70
   0   5 -10   73.97    5.28
   0   5 -10   70.47    5.57
   0   5  -9   13.17    2.49
   0   5  -9   17.28    3.70
   0   5  -9   12.80    2.77
   0   5  -8  430.54   12.03
   0   5  -8  426.23   15.44
   0   5  -8  444.49   12.89
   0   5  -7  348.72   10.31
   0   5  -7  349.46   13.07
   0   5  -7  370.86   11.29
   0  -5   6    6.56    1.88
   0   5  -6    7.79    2.21
   0   5  -5  400.17   12.99
   0  -5   5  429.54   12.16
   0   5  -5  436.28   12.47
   0  -5   4  550.55   13.35
   0   5  -4  556.93   14.30
   0   5  -4  559.76   13.00
   0   5  -3  417.60   11.68
   0   5  -3  438.63   10.39
   0   5  -2  800.55   15.13
   0   5  -2  781.81   12.39
   0   5  -1 3156.85   28.44
   0   5  -1 3167.59   21.69
   0   5   0  475.91   10.62
   0   5   0  473.16    7.02
   0   5   1    1.25    1.19
   0   5   2  674.15   11.90
   0   5   3 1107.70   15.03
   0   5   4  142.06    5.38
   0  -5  -4  140.43    5.46
   0   5   5 1648.51   17.92
   0  -5  -5 1665.11   19.79
   0   5   6 1287.25   15.99
   0  -5  -6 1379.21   19.70
   0   5   7   72.25    3.88
   0  -5  -7   69.46    4.83
   0  -5  -8  573.41   14.90
   0  -5  -9 2119.14   30.74
   0  -5 -10  127.08    7.27
   0  -5 -10  124.43    6.67
   0  -5 -10  110.99    6.44
   0  -5 -10  117.43    7.82
   0  -5 -11   86.10    5.67
   0  -5 -11   81.42    6.06
   0  -5 -11   80.24    6.04
   0  -5 -12   57.29    4.69
   0  -5 -12   53.59    5.30
   0  -5 -12   53.40    5.30
   0  -5 -13  527.17   14.97
   0  -5 -13  489.08   15.45
   0  -5 -14  149.74    8.02
   0  -5 -14  137.37    8.25
   0  -5 -15   13.28    2.99
   0  -5 -15    9.80    2.39
   0  -5 -16  135.44    6.61
   0  -5 -17    2.71    1.34
   0  -5 -18   21.50    1.93
   0   6 -14   43.02    2.58
   0   6 -14   45.13    2.82
   0   6 -13  176.85    6.34
   0   6 -13  174.89    6.54
   0   6 -12   64.46    4.48
   0   6 -12   64.82    4.72
   0   6 -11   -2.71    1.80
   0   6 -11   -0.88    2.02
   0   6 -10   97.31    6.38
   0   6 -10   90.43    5.46
   0   6 -10   91.63    6.23
   0   6  -9  176.13    8.58
   0   6  -9  174.17    7.89
   0   6  -9  193.63    8.95
   0   6  -8   38.53    3.87
   0   6  -8   45.23    4.49
   0   6  -8   43.46    5.21
   0   6  -8   42.19    4.28
   0   6  -7  307.56    9.98
   0   6  -7  305.91   10.72
   0   6  -7  314.32   12.85
   0   6  -7  318.84   10.77
   0   6  -6  461.06   12.49
   0   6  -6  467.62   14.65
   0   6  -6  450.97   12.16
   0   6  -5    2.43    1.69
   0   6  -5    0.87    1.51
   0  -6   5    2.05    1.52
   0   6  -4  104.89    5.97
   0   6  -4  104.28    6.93
   0  -6   4  103.69    6.45
   0   6  -3  774.32   14.46
   0   6  -3  788.43   17.51
   0   6  -2  235.37    7.20
   0   6  -2  224.69    8.97
   0   6  -1  456.45    8.78
   0   6  -1  449.43   11.94
   0   6   0  353.06    6.48
   0   6   0  349.02   10.14
   0   6   1  496.74   11.70
   0   6   2 1083.40   16.84
   0   6   3    2.71    1.41
   0   6   4   48.36    3.60
   0  -6  -5   39.35    3.42
   0   6   5   36.19    3.06
   0  -6  -6  243.13    8.68
   0   6   6  235.85    7.68
   0  -6  -7 2690.43   30.85
   0   6   7 2787.62   26.47
   0  -6  -8  403.83   12.70
   0  -6  -9  571.95   16.20
   0  -6  -9  520.22   13.73
   0  -6 -10  237.95   10.01
   0  -6 -10  241.33    9.79
   0  -6 -10  228.78    9.14
   0  -6 -10  214.26   10.69
   0  -6 -11   32.31    3.82
   0  -6 -11   35.59    4.04
   0  -6 -11   38.01    4.49
   0  -6 -12   88.49    6.13
   0  -6 -12   79.67    6.37
   0  -6 -13    1.57    1.62
   0  -6 -13    6.04    2.75
   0  -6 -14  324.10   12.42
   0  -6 -14  322.73   11.53
   0  -6 -15   88.27    6.35
   0  -6 -15   84.03    5.80
   0  -6 -16   34.44    3.51
   0  -6 -17  314.96    8.57
   0  -6 -18    8.35    1.26
   0   7 -13   26.49    2.27
   0   7 -13   27.54    2.41
   0   7 -12   67.96    4.19
   0   7 -12   61.13    4.09
   0   7 -11    4.54    1.98
   0   7 -11    3.47    1.70
   0   7 -10  144.45    7.29
   0   7 -10  145.84    7.44
   0   7 -10  126.86    5.90
   0   7  -9  234.20    9.63
   0   7  -9  228.42    9.48
   0   7  -8  233.53    9.71
   0   7  -8  228.07    9.52
   0   7  -7   -0.34    1.75
   0   7  -7   -1.33    1.96
   0   7  -7   -1.27    1.51
   0   7  -6   12.04    2.46
   0   7  -6   16.82    3.09
   0   7  -6   12.60    2.48
   0   7  -5 1523.90   25.27
   0   7  -5 1454.30   21.92
   0   7  -5 1462.23   28.62
   0  -7   5 1488.59   26.79
   0   7  -5 1468.74   21.60
   0   7  -4   35.95    3.71
   0   7  -4   28.68    4.09
   0  -7   4   36.14    4.22
   0   7  -4   35.09    3.32
   0   7  -3   75.54    4.85
   0   7  -3   64.70    5.71
   0   7  -2  501.28   10.97
   0   7  -2  472.90   14.11
   0   7  -1   80.14    5.75
   0   7   0  801.32   16.89
   0   7   1   11.21    2.31
   0   7   2   98.98    5.73
   0   7   3   23.74    3.04
   0   7   4  128.00    6.30
   0  -7  -5  467.70   12.02
   0   7   5  435.51   11.57
   0  -7  -6    7.43    1.91
   0   7   6   10.74    2.09
   0  -7  -7  163.08    7.94
   0   7   7  152.32    6.86
   0  -7  -8  489.45   14.51
   0  -7  -9   11.67    2.59
   0  -7  -9   11.35    2.69
   0  -7  -9    9.11    2.26
   0  -7 -10    2.77    1.87
   0  -7 -10    1.64    1.67
   0  -7 -11   17.58    3.28
   0  -7 -11   17.55    3.34
   0  -7 -12   19.36    3.80
   0  -7 -12   26.65    3.64
   0  -7 -13    1.69    2.20
   0  -7 -13    0.82    1.59
   0  -7 -14   71.27    6.02
   0  -7 -14   66.34    4.87
   0  -7 -14   64.44    5.38
   0  -7 -15  149.51    7.45
   0  -7 -16   23.83    3.07
   0  -7 -17   84.49    4.42
   0   8 -12   39.42    2.83
   0   8 -12   38.34    2.80
   0   8 -11  142.38    6.09
   0   8 -11  138.70    6.04
   0   8 -10   16.03    2.74
   0   8 -10   15.17    2.07
   0   8 -10   20.33    2.83
   0   8  -9   14.92    2.88
   0   8  -9   15.77    2.97
   0   8  -9   14.09    2.43
   0   8  -8  171.30    8.19
   0   8  -8  162.79    7.51
   0   8  -8  161.41    7.86
   0   8  -7  676.36   16.16
   0   8  -7  680.81   15.91
   0   8  -6   85.96    5.87
   0   8  -6   74.24    5.37
   0   8  -5   39.70    4.01
   0   8  -5   44.45    4.11
   0   8  -5   48.16    5.77
   0   8  -4  138.52    6.82
   0   8  -4  137.46    6.58
   0   8  -4  142.04    9.19
   0  -8   4  120.15    8.07
   0   8  -3    8.18    2.14
   0   8  -3    5.52    1.65
   0   8  -3   12.00    2.69
   0   8  -2   82.32    6.57
   0   8  -2   77.86    4.87
   0   8  -1  326.12   12.39
   0   8   0   89.83    6.30
   0   8   1    4.35    1.92
   0   8   2   34.97    3.84
   0   8   3   65.51    5.14
   0   8   4  369.91   11.67
   0  -8  -5   12.82    2.44
   0   8   5   14.52    2.55
   0  -8  -6  404.27   12.50
   0   8   6  399.05   11.94
   0   8   7  151.13    7.28
   0  -8  -7  133.22    7.01
   0  -8  -8    2.19    1.72
   0  -8  -8    5.42    1.56
   0   8   8    7.37    2.12
   0  -8  -9  488.42   14.52
   0  -8  -9  494.00   13.86
   0  -8 -10  139.51    8.23
   0  -8 -10  150.69    8.04
   0  -8 -11    2.72    2.35
   0  -8 -11    3.68    1.90
   0  -8 -12   82.17    6.28
   0  -8 -12   76.31    6.35
   0  -8 -13  253.52   10.51
   0  -8 -13  256.77   10.99
   0  -8 -14    4.83    2.36
   0  -8 -14    4.19    1.74
   0  -8 -15  100.77    5.98
   0  -8 -15  107.46    5.56
   0  -8 -16  114.05    5.72
   0  -8 -17   61.53    3.60
   0   9 -11    5.69    1.37
   0   9 -11    2.78    1.13
   0   9 -10  147.01    6.16
   0   9 -10  141.38    5.04
   0   9 -10  144.25    5.96
   0   9  -9  209.09    8.05
   0   9  -9  203.58    7.83
   0   9  -9  199.10    7.12
   0   9  -8   -0.69    1.81
   0   9  -8    1.63    1.58
   0   9  -8   -0.17    1.53
   0   9  -7  264.44   10.00
   0   9  -7  261.73    9.52
   0   9  -7  258.40    9.59
   0   9  -6    6.85    2.40
   0   9  -6    5.18    1.73
   0   9  -6    4.50    1.98
   0   9  -6    8.83    2.40
   0   9  -5   35.13    3.91
   0   9  -5   28.34    3.44
   0   9  -5   33.81    3.86
   0   9  -4   -0.14    1.49
   0  -9   4   -2.89    1.57
   0   9  -4   -5.08    2.30
   0   9  -4   -1.42    2.00
   0   9  -3  475.41   12.65
   0   9  -3  464.59   12.54
   0   9  -3  496.82   17.62
   0  -9   3  441.58   15.83
   0   9  -3  462.67   12.83
   0   9  -2  122.68    6.57
   0   9  -2  133.56    6.55
   0   9  -2  135.60    9.04
   0   9  -2  136.55    6.92
   0   9  -1   -0.80    1.49
   0   9  -1    0.26    1.12
   0   9  -1    3.68    1.91
   0   9  -1    0.31    1.42
   0   9   0  892.58   17.17
   0   9   0  892.69   21.30
   0   9   0  896.35   16.91
   0   9   1  466.52   12.43
   0   9   1  474.01   15.15
   0   9   1  466.97   12.12
   0   9   2   -0.69    1.94
   0   9   2    2.30    1.52
   0   9   3  148.51    8.24
   0   9   3  153.73    7.26
   0   9   4  641.87   16.78
   0   9   4  640.89   15.00
   0   9   5  240.67    9.44
   0   9   5  249.62   10.42
   0  -9  -5  261.77    9.37
   0   9   6  434.36   12.83
   0  -9  -6  427.60   12.50
   0   9   6  455.17   13.75
   0  -9  -7  965.05   17.84
   0   9   7  976.80   19.45
   0  -9  -7 1050.20   20.26
   0   9   7 1046.84   20.51
   0  -9  -8   55.37    4.74
   0  -9  -8   56.75    5.12
   0   9   8   50.48    4.68
   0  -9  -9  479.92   13.80
   0  -9  -9  480.43   14.78
   0   9   9  499.83   13.82
   0  -9 -10  375.55   13.36
   0  -9 -10  382.73   12.65
   0  -9 -11   24.93    3.78
   0  -9 -11   26.47    4.04
   0  -9 -12   -0.45    2.17
   0  -9 -12    2.55    1.88
   0  -9 -13  277.23   11.02
   0  -9 -13  259.27   10.68
   0  -9 -14  596.63   14.95
   0  -9 -15   13.36    2.36
   0  -9 -15   16.56    2.68
   0  -9 -16   61.88    4.04
   0  -9 -17  173.66    5.41
   0  10 -10   12.67    1.76
   0  10 -10   14.16    1.69
   0  10  -9   54.90    3.77
   0  10  -9   46.45    3.30
   0  10  -9   46.40    3.13
   0  10  -8   16.34    2.49
   0  10  -8   15.61    2.31
   0  10  -8   11.99    2.12
   0  10  -7  103.73    6.00
   0  10  -7  103.55    5.76
   0  10  -7   97.45    5.49
   0  10  -6  450.56   12.63
   0  10  -6  435.88   12.14
   0  10  -6  449.45   11.92
   0  10  -6  454.67   12.60
   0  10  -5  277.18   10.10
   0  10  -5  270.44   10.11
   0  10  -5  263.72    9.24
   0  10  -4    0.70    1.62
   0  10  -4   -0.81    1.81
   0  10  -3  112.49    6.39
   0  10  -3  123.98    6.70
   0  10  -3  126.60    7.10
   0  10  -2   59.23    4.83
   0  10  -2   59.80    4.64
   0 -10   2   57.30    6.05
   0  10  -2   62.39    6.52
   0  10  -2   69.09    5.33
   0  10  -1  104.51    6.38
   0  10  -1  118.29    6.31
   0  10  -1  125.54    9.14
   0  10  -1  115.33    6.66
   0  10   0    5.88    1.97
   0  10   0    7.70    2.02
   0  10   0    7.08    2.54
   0  10   0    6.70    2.16
   0  10   1  568.68   14.70
   0  10   1  593.55   18.49
   0  10   1  548.25   14.20
   0  10   2  490.52   13.74
   0  10   2  491.41   16.37
   0  10   2  487.77   13.26
   0  10   3    6.18    2.31
   0  10   3    2.66    1.63
   0  10   4  283.48   10.64
   0  10   4  281.26   12.02
   0 -10  -4  276.49    9.66
   0  10   5  125.39    7.30
   0 -10  -5  123.27    6.75
   0  10   5  135.47    8.19
   0 -10  -6    3.30    1.70
   0  10   6    3.86    1.99
   0  10   6    5.06    2.10
   0 -10  -7  367.25   12.33
   0  10   7  338.31   12.02
   0 -10  -8  407.89   13.38
   0  10   8  398.38   13.05
   0 -10  -9   48.75    4.52
   0 -10  -9   43.98    4.87
   0  10   9   51.95    4.82
   0 -10 -10    3.75    2.60
   0  10  10    3.39    1.62
   0 -10 -10    1.77    1.68
   0 -10 -11   18.86    3.64
   0 -10 -12    1.37    2.16
   0 -10 -13   42.72    4.56
   0 -10 -14    5.59    1.89
   0 -10 -15  106.30    5.46
   0 -10 -15  109.02    5.59
   0 -10 -16    0.44    0.98
   0 -10 -16   -1.79    0.96
   0  11  -9    5.83    1.17
   0  11  -8   56.73    3.63
   0  11  -8   52.11    3.05
   0  11  -8   57.43    3.41
   0  11  -7   54.04    3.88
   0  11  -7   47.69    3.35
   0  11  -6   17.05    2.64
   0  11  -6   18.95    2.46
   0  11  -6   19.31    2.76
   0  11  -5    6.37    1.93
   0  11  -5    3.11    1.73
   0  11  -4   13.40    2.58
   0  11  -4   10.43    2.59
   0  11  -3  128.70    6.82
   0  11  -3  131.71    6.82
   0  11  -3  125.92    7.15
   0  11  -2    3.01    1.76
   0  11  -2    0.83    1.62
   0  11  -2    4.70    2.46
   0  11  -1  325.94   10.45
   0  11  -1  304.07   11.00
   0  11  -1  293.61   10.89
   0  11   0   42.78    3.89
   0  11   0   41.38    4.27
   0  11   0   35.75    4.17
   0  11   1   -0.09    1.75
   0  11   1    0.83    1.80
   0  11   2   65.64    6.63
   0  11   2   59.37    5.19
   0  11   2   65.92    5.39
   0  11   3    1.86    1.71
   0  11   3    6.16    2.38
   0  11   4    3.63    1.99
   0  11   4    2.28    1.59
   0  11   5   82.49    6.26
   0 -11  -5   72.10    5.38
   0  11   5   69.20    6.34
   0  11   6  125.45    7.57
   0  11   6  119.83    8.32
   0 -11  -6  134.62    7.41
   0  11   7   -0.81    2.11
   0 -11  -7   -0.08    1.73
   0  11   8   16.74    3.36
   0 -11  -8   21.18    3.71
   0  11   9  243.75   10.29
   0 -11  -9  239.05   10.48
   0  11  10  141.86    7.59
   0 -11 -10  163.25    8.66
   0 -11 -11   32.67    4.38
   0 -11 -12   48.83    4.85
   0 -11 -13  120.78    6.87
   0 -11 -14   33.60    3.24
   0 -11 -14   31.10    3.38
   0 -11 -15  115.66    5.01
   0 -11 -15  112.49    5.21
   0  12  -7  107.91    4.50
   0  12  -6   49.74    3.51
   0  12  -6   55.83    3.81
   0  12  -5   -0.67    1.22
   0  12  -5    3.43    1.46
   0  12  -5    0.10    1.40
   0  12  -4    7.00    1.82
   0  12  -4    6.09    2.02
   0  12  -3  181.11    7.65
   0  12  -3  186.48    7.60
   0  12  -2   67.74    4.71
   0  12  -2   69.21    5.01
   0  12  -2   75.01    5.63
   0  12  -1   15.40    2.52
   0  12  -1   16.84    3.32
   0  12  -1   15.17    2.84
   0  12   0  376.23   12.39
   0  12   0  380.06   12.32
   0  12   1  615.73   15.84
   0  12   2    2.66    2.09
   0  12   3  218.04    9.82
   0  12   4  627.73   16.55
   0  12   5   59.21    5.51
   0 -12  -5   62.13    4.91
   0  12   6  120.61    7.52
   0 -12  -6  136.78    7.41
   0  12   7  142.59    8.12
   0 -12  -7  153.07    7.90
   0  12   8  323.93   11.88
   0 -12  -8  329.33   11.65
   0  12   9   72.23    5.59
   0 -12  -9   59.81    5.24
   0  12  10    3.81    1.62
   0 -12 -10    4.43    2.10
   0  12  11   44.64    4.00
   0 -12 -11   44.90    4.60
   0 -12 -12    3.65    1.92
   0 -12 -13   96.10    5.70
   0 -12 -14    3.70    1.14
   0 -12 -14    7.40    1.86
   0 -12 -15    7.03    1.43
   0  13  -5    1.60    1.07
   0  13  -4   44.12    3.14
   0  13  -4   50.62    3.54
   0  13  -3    4.94    1.49
   0  13  -2   39.04    3.25
   0  13  -2   47.50    3.85
   0  13  -1   85.11    5.45
   0  13   0    2.30    1.86
   0  13   1  124.87    7.08
   0  13   2   46.25    4.69
   0  13   3  336.57   11.84
   0  13   4  149.04    8.16
   0  13   5   24.39    3.72
   0  13   6    4.63    2.14
   0 -13  -6    9.31    2.43
   0  13   7  338.83   11.83
   0 -13  -7  316.94   10.62
   0  13   8    0.22    1.71
   0 -13  -8    1.32    1.61
   0  13   9  117.69    6.61
   0 -13  -9  126.52    6.85
   0  13  10   19.12    2.85
   0 -13 -10   21.51    3.26
   0  13  11   64.77    4.22
   0 -13 -11   74.03    5.09
   0 -13 -12  230.76    8.27
   0 -13 -13   38.98    3.30
   0 -13 -14   80.17    3.99
   0  14  -3   35.36    2.76
   0  14  -2    1.30    0.99
   0  14  -1  152.46    6.22
   0  14   0  186.09    7.41
   0  14   1    1.21    1.57
   0  14   2   21.90    3.24
   0  14   3  115.72    6.68
   0  14   4   84.14    5.77
   0  14   5    3.72    2.22
   0  14   6  135.67    7.20
   0  14   7   14.88    2.74
   0 -14  -7   14.62    2.22
   0  14   8   32.01    3.51
   0 -14  -8   24.54    2.82
   0  14   9   37.76    3.57
   0 -14  -9   39.99    3.51
   0  14  10   66.85    4.22
   0 -14 -10   70.68    4.51
   0  14  11    3.28    1.30
   0 -14 -11    3.16    1.58
   0 -14 -12   18.89    2.27
   0 -14 -13  155.46    5.18
   0  15  -1   37.50    2.75
   0  15   0  115.70    4.76
   0  15   1   24.67    2.59
   0  15   2    0.49    1.29
   0  15   3   24.65    2.83
   0  15   4    3.73    1.72
   0  15   5    2.85    1.74
   0  15   6   10.58    2.10
   0  15   7  155.17    6.57
   0  15   8   60.61    4.02
   0  15   9   -0.35    1.12
   0 -15  -9    1.39    1.01
   0  15  10  126.74    4.61
   0 -15 -10  130.79    4.78
   0 -15 -11   -0.61    0.86
   0  16   1   56.98    2.93
   0  16   2   31.08    2.29
   0  16   3   45.04    2.89
   0  16   4   50.55    3.23
   0  16   5   73.71    3.89
   0  16   6  106.61    4.53
   0  16   7    0.76    1.07
   0  16   8  178.43    5.20
  -1  16   5  162.73    4.79
  -1  16   4   26.06    2.04
  -1  15   8   13.57    1.83
  -1  15   7   17.78    2.13
  -1  15   6    9.48    1.73
  -1  15   5   19.36    2.41
  -1  15   4  101.06    5.09
  -1  15   3   11.72    2.00
  -1  15   2   36.47    3.05
  -1  15   1  133.21    5.27
  -1  15   0   29.19    2.38
   1 -14 -12   26.93    2.21
   1 -14 -11    0.67    1.01
   1 -14 -10   72.03    4.08
  -1  14   9   90.92    4.55
   1 -14  -9   94.38    4.86
  -1  14   8    0.95    1.17
   1 -14  -8    3.76    1.52
  -1  14   7  245.72    8.56
   1 -14  -7  235.68    7.65
  -1  14   6   -0.42    1.56
  -1  14   5   64.32    4.82
  -1  14   4   11.22    2.52
  -1  14   3  559.11   13.59
  -1  14   2   39.00    3.79
  -1  14   1   11.63    2.31
  -1  14   0  197.90    7.42
  -1  14  -1    8.68    1.84
  -1  14  -2    8.59    1.60
   1 -13 -13   17.55    2.01
   1 -13 -12   59.25    3.86
   1 -13 -11   19.29    2.61
   1 -13 -10   70.73    4.89
  -1  13   9  146.80    6.62
   1 -13  -9  158.37    7.27
  -1  13   8    0.42    1.46
   1 -13  -8   -1.24    1.67
  -1  13   7   97.36    6.16
   1 -13  -7   99.72    5.91
  -1  13   6  230.85    9.46
   1 -13  -6  218.88    8.43
  -1  13   5   39.13    4.32
   1 -13  -5   31.26    3.29
  -1  13   4  138.01    7.64
  -1  13   3   72.73    5.64
  -1  13   2   27.46    3.85
  -1  13   1    3.32    2.07
  -1  13   0   52.44    4.54
  -1  13  -1  255.87    9.15
  -1  13  -2   24.71    2.85
  -1  13  -3   -0.27    1.34
  -1  13  -4   89.43    4.19
   1 -12 -14   26.25    2.37
   1 -12 -13   18.19    2.50
   1 -12 -12    0.43    1.59
   1 -12 -11  116.91    6.61
   1 -12 -10  194.47    8.82
  -1  12   9   73.25    5.16
   1 -12  -9   75.84    5.79
  -1  12   8  188.86    8.65
   1 -12  -8  193.76    8.89
  -1  12   7   -0.78    2.10
   1 -12  -7   -0.40    1.92
   1 -12  -6  178.04    8.33
  -1  12   6  181.85    8.95
   1 -12  -5  114.70    6.52
  -1  12   5  108.83    7.08
   1 -12  -4  254.35    9.36
  -1  12   4  286.22   11.08
  -1  12   3  202.23    9.39
  -1  12   2   15.34    3.23
  -1  12   1  409.04   13.09
  -1  12   0   38.83    4.31
  -1  12   0   40.94    4.40
  -1  12  -1   54.34    4.83
  -1  12  -1   50.98    4.80
  -1  12  -2   64.91    5.03
  -1  12  -2   76.27    5.67
  -1  12  -3  239.42    8.76
  -1  12  -3  235.80    9.20
  -1  12  -4   20.32    2.57
  -1  12  -4   23.36    3.19
  -1  12  -5   52.89    4.15
  -1  12  -5   43.97    3.18
  -1  12  -6   60.44    3.96
  -1  12  -6   48.10    3.04
   1 -11 -15   82.98    3.70
   1 -11 -14    8.18    1.43
   1 -11 -14   13.46    2.13
   1 -11 -13  169.65    7.43
   1 -11 -13  162.52    6.15
   1 -11 -12  456.39   13.11
   1 -11 -11   51.18    4.86
   1 -11 -10  297.35   11.46
   1 -11  -9   56.28    5.33
  -1  11   9   61.90    5.02
   1 -11  -8   90.96    6.58
  -1  11   8  100.52    6.49
   1 -11  -7  425.18   13.39
  -1  11   7  385.97   12.88
   1 -11  -6  745.07   17.40
  -1  11   6  708.24   17.56
   1 -11  -5   62.52    5.13
  -1  11   5   63.22    5.55
   1 -11  -4  115.74    6.59
  -1  11   4  102.99    6.78
  -1  11   3  301.13   11.37
  -1  11   2    0.99    1.96
  -1  11   2    2.82    1.98
  -1  11   1   29.20    3.93
  -1  11   1   36.09    4.04
  -1  11   0   36.57    4.24
  -1  11   0   32.82    3.98
  -1  11  -1  105.80    6.62
  -1  11  -1   97.88    6.40
  -1  11  -2   -0.61    1.80
  -1  11  -2    1.41    1.83
  -1  11  -3  329.05   11.33
  -1  11  -3  337.87   11.14
  -1  11  -3  328.06   10.03
  -1  11  -4   43.75    4.39
  -1  11  -4   40.27    3.83
  -1  11  -4   42.12    3.77
  -1  11  -5   34.21    3.37
  -1  11  -5   34.06    3.75
  -1  11  -6   40.53    3.45
  -1  11  -6   51.33    4.28
  -1  11  -7  210.66    7.00
  -1  11  -7  213.06    7.45
  -1  11  -8   10.98    1.69
  -1  11  -8   11.36    1.79
   1 -10 -15   15.64    1.88
   1 -10 -15   20.17    2.24
   1 -10 -14   41.76    3.40
   1 -10 -14   41.79    3.74
   1 -10 -13   11.26    2.60
   1 -10 -13    8.57    1.97
   1 -10 -12  129.15    7.00
   1 -10 -12  113.65    7.05
   1 -10 -11    1.03    1.75
   1 -10 -11    0.41    1.99
   1 -10 -10    4.77    2.10
   1 -10 -10    5.40    2.48
  -1  10   9  484.47   13.61
   1 -10  -9  454.85   14.57
   1 -10  -9  486.35   13.46
  -1  10   8  399.08   12.80
   1 -10  -8  413.71   13.77
  -1  10   7  857.09   18.89
   1 -10  -7  895.37   19.63
  -1  10   6   96.90    6.49
   1 -10  -6   98.79    6.51
  -1  10   5  126.77    7.32
  -1  10   5  109.46    7.46
   1 -10  -5  121.50    7.04
  -1  10   4   49.01    4.79
  -1  10   4   37.63    4.55
   1 -10  -4   41.26    4.02
  -1  10   3  185.64    8.82
   1 -10  -3  184.00    7.99
  -1  10   3  192.58   10.29
  -1  10   2   97.08    6.40
  -1  10   2   94.20    7.45
  -1  10   2  100.26    6.25
  -1  10   1  110.03    6.70
  -1  10   1  117.65    8.52
  -1  10   1  111.93    6.56
  -1  10   0   11.93    2.49
  -1  10   0   15.17    3.33
  -1  10   0   10.71    2.52
  -1  10  -1  245.23    9.99
  -1  10  -1  273.71   13.66
  -1  10  -1  271.54   10.15
  -1  10  -2  118.16    6.21
  -1  10  -2  111.49    6.79
  -1  10  -2  121.91    7.00
  -1  10  -3    2.19    1.22
  -1  10  -3    3.28    1.87
  -1  10  -3    5.12    2.06
  -1  10  -4  118.24    6.43
  -1  10  -4  127.95    6.90
  -1  10  -4  127.26    7.15
  -1  10  -5  187.54    8.00
  -1  10  -5  188.10    7.88
  -1  10  -5  207.19    8.97
  -1  10  -6    5.81    2.28
  -1  10  -6    6.98    2.19
  -1  10  -7   15.00    2.15
  -1  10  -7   19.03    2.92
  -1  10  -7   14.40    2.39
  -1  10  -8   95.29    5.23
  -1  10  -8   88.52    4.63
  -1  10  -8   84.51    4.84
  -1  10  -9   70.98    3.96
  -1  10  -9   62.05    3.43
  -1  10  -9   67.90    3.96
  -1  10 -10   11.46    1.45
   1  -9 -16   18.74    1.94
   1  -9 -15   11.01    1.86
   1  -9 -15   11.58    1.92
   1  -9 -14   72.41    4.84
   1  -9 -14   68.55    4.90
   1  -9 -13   21.74    3.31
   1  -9 -13   22.88    3.57
   1  -9 -13   24.11    3.18
   1  -9 -12   38.07    4.45
   1  -9 -12   41.15    4.59
   1  -9 -11  331.71   11.84
   1  -9 -11  340.19   12.71
   1  -9 -10  139.71    7.71
   1  -9 -10  129.78    8.15
   1  -9  -9    2.15    1.95
   1  -9  -9    2.62    2.11
  -1   9   8   42.87    4.24
   1  -9  -8   36.65    4.48
   1  -9  -8   36.89    3.89
   1  -9  -7   36.16    4.08
  -1   9   7   28.94    3.79
   1  -9  -6  110.22    6.68
  -1   9   6  115.46    6.95
   1  -9  -5   60.61    4.98
  -1   9   5   57.06    5.07
  -1   9   5   60.44    5.02
   1  -9  -4  214.97    8.64
  -1   9   4  213.42    8.97
  -1   9   4  205.35    9.64
   1  -9  -3   66.16    4.64
  -1   9   3   62.57    4.91
  -1   9   3   65.09    5.64
  -1   9   3   63.41    4.64
  -1   9   2    9.55    2.20
  -1   9   2   10.35    2.68
  -1   9   2   14.09    2.38
  -1   9   1   46.90    4.42
  -1   9   1   47.00    5.10
  -1   9   1   49.79    4.12
  -1   9   0  138.18    7.13
  -1   9   0  147.93    9.12
  -1   9   0  148.24    7.05
  -1   9  -1    3.34    1.48
  -1   9  -1    6.24    1.97
  -1   9  -2  121.20    6.77
  -1   9  -2  134.25    6.43
  -1   9  -2  130.01    9.18
   1  -9   2  127.42    8.91
  -1   9  -2  119.72    6.69
  -1   9  -3  303.62   10.57
  -1   9  -3  323.62   10.19
   1  -9   3  307.42   14.03
  -1   9  -3  340.64   15.17
  -1   9  -3  327.86   10.97
  -1   9  -4  110.18    6.37
  -1   9  -4  118.06    6.42
   1  -9   4  119.22    9.03
  -1   9  -4  113.95    6.67
  -1   9  -5  242.71    9.38
  -1   9  -5  239.99    9.11
  -1   9  -5  254.42    8.93
  -1   9  -5  245.92    9.76
  -1   9  -6  355.11   11.65
  -1   9  -6  371.52   11.03
  -1   9  -6  357.63   11.38
  -1   9  -7    5.98    2.24
  -1   9  -7    1.98    1.63
  -1   9  -7    1.56    1.58
  -1   9  -8   90.26    5.31
  -1   9  -8   95.52    5.70
  -1   9  -8   89.77    5.54
  -1   9  -9   41.57    3.50
  -1   9  -9   44.95    3.61
  -1   9  -9   42.65    3.73
  -1   9 -10   -0.86    1.05
  -1   9 -10    0.20    1.02
  -1   9 -10    2.20    1.49
  -1   9 -11   19.42    1.95
  -1   9 -11   20.43    2.06
   1  -8 -16   11.59    1.95
   1  -8 -15   50.75    3.98
   1  -8 -14    2.50    1.58
   1  -8 -14   -0.35    1.97
   1  -8 -14    0.16    1.98
   1  -8 -13    8.06    2.37
   1  -8 -13   11.92    2.75
   1  -8 -13   11.99    2.99
   1  -8 -12   16.64    3.26
   1  -8 -12   11.77    2.85
   1  -8 -11   11.34    2.97
   1  -8 -11   17.40    3.39
   1  -8 -10   63.15    5.50
   1  -8 -10   61.99    5.73
   1  -8  -9  144.58    7.79
   1  -8  -9  148.87    8.29
   1  -8  -8  334.51   13.79
   1  -8  -8  317.19   10.83
   1  -8  -8  313.37   11.61
   1  -8  -7  507.31   12.95
   1  -8  -7  504.01   14.12
   1  -8  -7  479.78   15.95
  -1   8   7  489.61   13.12
   1  -8  -6  875.51   17.95
   1  -8  -6  865.10   20.71
  -1   8   5   10.65    2.28
   1  -8  -5   10.07    2.55
  -1   8   4  269.83   10.13
  -1   8   3 1062.09   20.38
  -1   8   2  552.92   15.11
  -1   8   1   41.61    4.49
  -1   8   0  362.31   12.93
  -1   8  -1   98.34    5.43
  -1   8  -1   96.25    7.13
  -1   8  -2   28.53    4.20
  -1   8  -2   25.44    3.04
  -1   8  -3  197.63    8.18
   1  -8   3  193.06   10.47
  -1   8  -3  202.20   11.04
  -1   8  -3  186.14    7.48
  -1   8  -4  480.00   12.68
  -1   8  -4  475.46   12.35
   1  -8   4  464.46   16.62
  -1   8  -4  505.86   17.99
  -1   8  -5   16.94    2.58
  -1   8  -5   17.06    2.54
  -1   8  -5   18.53    3.00
   1  -8   5   12.30    3.21
  -1   8  -6    4.42    1.91
  -1   8  -6    4.50    1.55
  -1   8  -7  273.82    9.89
  -1   8  -7  267.69   10.02
  -1   8  -8    9.69    2.46
  -1   8  -8    9.00    2.68
  -1   8  -9    0.34    1.53
  -1   8  -9    4.16    1.95
  -1   8  -9    1.53    1.81
  -1   8 -10  283.23    8.63
  -1   8 -10  262.68    8.85
  -1   8 -10  279.47    9.26
  -1   8 -11   96.05    4.90
  -1   8 -11   91.92    4.34
  -1   8 -11   95.99    4.97
  -1   8 -12    4.09    1.22
  -1   8 -12    2.66    1.09
   1  -7 -17    3.79    1.04
   1  -7 -16    1.16    1.22
   1  -7 -15   14.57    2.87
   1  -7 -15   14.97    2.66
   1  -7 -14  390.42   13.09
   1  -7 -14  368.43   10.59
   1  -7 -14  386.82   11.92
   1  -7 -13  101.45    7.19
   1  -7 -13  107.01    6.56
   1  -7 -13  105.85    6.69
   1  -7 -12  807.25   19.59
   1  -7 -12  795.94   18.42
   1  -7 -11  340.68   12.64
   1  -7 -11  350.60   12.63
   1  -7 -11  356.18   11.65
   1  -7 -10    0.06    1.37
   1  -7 -10    3.09    2.02
   1  -7 -10   -0.58    1.70
   1  -7 -10    2.42    1.89
   1  -7  -9  125.11    7.16
   1  -7  -9  128.28    8.82
   1  -7  -9  127.78    7.64
   1  -7  -8  117.76    6.58
   1  -7  -8  128.17    8.38
   1  -7  -8  122.29    7.26
   1  -7  -7   16.39    3.20
  -1   7   6   27.59    2.94
   1  -7  -6   29.19    3.86
  -1   7   5  986.31   17.38
   1  -7  -5 1029.23   20.59
  -1   7   4  263.20    9.12
  -1   7   3  144.31    6.92
  -1   7   2  802.95   16.57
  -1   7   1  261.76    9.83
  -1   7   0    1.17    1.40
  -1   7  -1 2116.19   29.77
  -1   7  -2  270.84   11.21
  -1   7  -3   -0.95    1.81
   1  -7   3    1.27    1.38
  -1   7  -4  164.64    9.75
   1  -7   4  148.94    8.94
  -1   7  -4  154.81    7.03
  -1   7  -4  156.29    6.82
  -1   7  -4  150.97    6.84
  -1   7  -5  401.46   11.17
  -1   7  -5  409.43   11.56
   1  -7   5  384.01   14.69
  -1   7  -5  413.93   11.36
  -1   7  -6    8.28    2.13
   1  -7   6    2.01    2.05
  -1   7  -6    6.65    1.84
  -1   7  -7  231.49    9.34
  -1   7  -7  231.33    9.43
  -1   7  -8 1379.93   22.86
  -1   7  -8 1380.11   23.06
  -1   7  -9   19.83    3.15
  -1   7  -9   20.64    3.31
  -1   7 -10   77.18    5.41
  -1   7 -10   73.03    5.27
  -1   7 -11   13.69    2.43
  -1   7 -11   10.37    1.84
  -1   7 -11   13.29    2.59
  -1   7 -12   46.50    3.53
  -1   7 -12   36.32    2.63
  -1   7 -12   46.72    3.60
  -1   7 -13   36.64    2.71
  -1   7 -13   39.95    2.79
   1  -6 -17   11.93    1.65
   1  -6 -16   75.51    4.56
   1  -6 -15    8.25    2.12
   1  -6 -15    6.44    2.36
   1  -6 -14  241.29   10.49
   1  -6 -14  231.53    9.44
   1  -6 -13  135.16    8.20
   1  -6 -13  144.20    7.81
   1  -6 -13  139.77    7.06
   1  -6 -12   11.92    2.63
   1  -6 -12   18.74    3.64
   1  -6 -12   18.28    3.50
   1  -6 -11 1622.84   27.83
   1  -6 -11 1608.35   25.82
   1  -6 -11 1663.40   26.32
   1  -6 -11 1646.09   32.93
   1  -6 -10  729.86   17.70
   1  -6 -10  707.31   16.31
   1  -6 -10  741.14   21.24
   1  -6 -10  709.36   17.28
   1  -6  -9   98.70    5.87
   1  -6  -9  104.42    6.47
   1  -6  -9   96.12    6.43
   1  -6  -9  109.07    7.90
   1  -6  -8  201.31   10.05
   1  -6  -7  731.60   18.12
   1  -6  -6   -2.23    1.49
  -1   6   6    2.61    1.10
   1  -6  -5   66.90    5.04
  -1   6   5   81.39    4.46
  -1   6   4  891.02   14.91
  -1   6   3  414.73   10.51
  -1   6   2  396.60   10.46
  -1   6   1  307.25    9.61
  -1   6   0  138.24    6.79
  -1   6  -1  128.28    4.48
  -1   6  -1  124.57    6.74
  -1   6  -2  713.28   12.21
  -1   6  -2  715.79   16.70
  -1   6  -3  272.62    8.39
  -1   6  -3  281.47   11.22
  -1   6  -4   67.60    4.75
  -1   6  -4   69.27    6.05
   1  -6   4   63.12    5.50
  -1   6  -5  167.23    7.17
  -1   6  -5  188.62    8.53
   1  -6   5  167.88    9.27
  -1   6  -6  875.72   19.72
   1  -6   6  892.70   21.59
  -1   6  -6  875.71   16.76
  -1   6  -7   -0.93    1.32
  -1   6  -7    1.29    1.55
  -1   6  -8   -1.54    1.81
  -1   6  -8    0.54    2.03
  -1   6  -8    0.04    1.97
  -1   6  -9  107.35    6.67
  -1   6  -9  104.16    6.60
  -1   6 -10   96.80    6.30
  -1   6 -10   91.06    6.23
  -1   6 -11    6.84    2.08
  -1   6 -11   10.38    2.62
  -1   6 -12  128.86    6.46
  -1   6 -12  126.39    6.34
  -1   6 -13   69.68    4.23
  -1   6 -13   69.35    4.18
  -1   6 -14   17.71    1.82
  -1   6 -14   19.53    1.93
   1  -5 -17   55.85    3.42
   1  -5 -16  102.54    5.41
   1  -5 -15   -1.47    1.97
   1  -5 -15   -0.69    1.78
   1  -5 -14   28.68    4.07
   1  -5 -14   27.39    3.60
   1  -5 -13  438.71   13.50
   1  -5 -13  428.51   14.14
   1  -5 -13  401.07   14.04
   1  -5 -12   20.65    3.67
   1  -5 -12   22.72    3.40
   1  -5 -12   31.75    4.42
   1  -5 -11   11.25    2.43
   1  -5 -11   12.92    2.43
   1  -5 -11    7.32    2.76
   1  -5 -11   13.91    3.26
   1  -5 -10 1057.85   20.47
   1  -5 -10 1045.24   21.12
   1  -5 -10 1043.93   19.74
   1  -5 -10 1052.66   24.93
   1  -5  -9    1.97    1.80
   1  -5  -9   -0.18    1.51
   1  -5  -8   95.25    6.82
   1  -5  -7   81.50    5.92
   1  -5  -6  443.65   12.65
  -1   5   6  458.20    9.04
   1  -5  -5    5.64    1.78
  -1   5   5    9.78    1.49
  -1   5   4    0.39    0.89
  -1   5   3 2001.20   20.42
  -1   5   2  451.00   10.02
  -1   5   1    0.79    1.21
  -1   5   0  951.36   15.76
  -1   5  -1  432.74   11.20
  -1   5  -2  132.75    6.72
  -1   5  -3  904.76   18.19
  -1   5  -4  578.07   13.05
  -1   5  -4  549.06   14.96
  -1   5  -5   54.40    4.50
   1  -5   5   53.25    4.92
  -1   5  -5   53.64    5.20
  -1   5  -6  228.08    9.76
   1  -5   6  218.10   10.05
  -1   5  -7  191.48    9.71
   1  -5   7  199.95    9.98
  -1   5  -7  193.83    8.16
  -1   5  -8  246.73    9.66
  -1   5  -8  258.72   11.87
  -1   5  -9    8.44    2.59
  -1   5  -9    1.99    1.56
  -1   5 -10  458.28   13.71
  -1   5 -11  225.03    9.52
  -1   5 -11  223.22    9.49
  -1   5 -12    4.62    2.14
  -1   5 -12    5.22    2.17
  -1   5 -13   63.19    4.56
  -1   5 -13   59.53    4.35
  -1   5 -14   93.08    4.70
  -1   5 -14   97.52    4.66
  -1   5 -15   14.26    1.55
  -1   5 -15   15.41    1.57
   1  -4 -17    5.37    1.36
   1  -4 -16    1.70    1.38
   1  -4 -15   57.24    4.92
   1  -4 -15   57.23    4.67
   1  -4 -14   65.04    5.84
   1  -4 -14   61.67    5.14
   1  -4 -13    5.73    2.40
   1  -4 -13    6.36    2.36
   1  -4 -13    4.41    2.46
   1  -4 -12  378.76   13.58
   1  -4 -12  380.79   12.51
   1  -4 -12  372.63   13.55
   1  -4 -11   68.03    5.88
   1  -4 -11   64.84    5.74
   1  -4 -10    2.78    1.46
   1  -4 -10    5.98    2.22
   1  -4 -10    8.13    2.45
   1  -4  -9   21.85    3.66
   1  -4  -8  182.50    9.15
   1  -4  -7   92.72    6.14
   1  -4  -6  197.77    8.17
  -1   4   6  204.46    5.28
   1  -4  -5   56.74    4.25
  -1   4   5   61.73    2.97
   1  -4  -4  425.37   10.26
   1  -4  -4  431.42    9.04
  -1   4   4  437.91    8.08
   1  -4  -3    0.52    0.83
  -1   4   3    0.66    0.76
  -1   4   2  899.10   12.29
  -1   4   1 1394.29   16.09
  -1   4   0   31.77    2.78
  -1   4  -1    6.77    1.79
  -1   4  -2   19.55    2.61
  -1   4  -3    7.42    2.00
  -1   4  -4  267.12    9.47
   1  -4   4  265.50    9.20
   1  -4   5  148.55    7.23
  -1   4  -6   74.93    5.45
   1  -4   6   71.55    5.34
  -1   4  -7   63.69    5.39
   1  -4   7   59.50    5.15
  -1   4  -8  105.16    6.56
  -1   4  -8  102.07    6.06
  -1   4  -8  104.11    7.47
  -1   4  -9   37.38    4.03
  -1   4  -9   36.32    4.84
  -1   4 -10  708.49   16.92
  -1   4 -10  754.02   21.86
  -1   4 -11  214.93    9.46
  -1   4 -12  107.05    6.65
  -1   4 -13    2.49    1.89
  -1   4 -13    2.07    1.93
  -1   4 -14   81.02    4.86
  -1   4 -14   84.19    4.86
  -1   4 -15   96.12    4.35
  -1   4 -15   98.78    4.27
   1  -3 -17    1.04    0.93
   1  -3 -16   23.37    2.81
   1  -3 -15   22.71    3.01
   1  -3 -15   21.39    3.23
   1  -3 -14   10.24    2.67
   1  -3 -14   10.91    2.70
   1  -3 -13  699.26   18.22
   1  -3 -13  670.67   18.48
   1  -3 -13  721.76   17.23
   1  -3 -12   29.56    4.01
   1  -3 -12   23.82    3.44
   1  -3 -12   23.63    4.18
   1  -3 -11   45.46    4.77
   1  -3 -11   39.22    4.58
   1  -3 -11   44.06    4.32
   1  -3 -10   78.64    5.88
   1  -3  -9  130.87    8.26
   1  -3  -9  135.45    7.01
   1  -3  -8   30.21    3.94
   1  -3  -8   33.31    3.20
   1  -3  -7  476.28   13.31
   1  -3  -7  460.07   10.55
   1  -3  -6 1510.81   21.64
   1  -3  -6 1458.07   16.52
   1  -3  -6 1506.66   21.87
  -1   3   5   72.14    2.72
   1  -3  -5   64.17    4.15
   1  -3  -5   66.54    4.41
  -1   3   4 1060.96   10.65
   1  -3  -4 1077.87   14.70
   1  -3  -4 1049.15   15.29
  -1   3   3 2289.19   15.96
   1  -3  -3 2155.05   18.02
  -1   3   2  181.80    4.73
   1  -3  -2  184.78    4.41
  -1   3   1 1757.93   15.32
   1  -3  -1 1777.40   10.29
  -1   3   0 1709.73   16.00
   1  -3   0 1698.56    6.24
  -1   3  -1  196.89    5.86
  -1   3  -2  987.37   13.85
   1  -3   3 2387.97   22.68
  -1   3  -3 2199.09   22.47
   1  -3   4  530.95   11.51
  -1   3  -4  525.65   11.83
   1  -3   5   31.65    3.11
   1  -3   6  761.94   15.36
   1  -3   7  963.68   18.30
  -1   3  -7  961.24   19.74
  -1   3  -8  140.79    8.33
  -1   3  -9  263.76   10.15
  -1   3  -9  267.83    9.00
  -1   3  -9  255.02    9.58
  -1   3  -9  275.31   12.26
  -1   3 -10  328.19   11.94
  -1   3 -10  340.44   11.64
  -1   3 -10  343.88   14.56
  -1   3 -10  333.50   10.43
  -1   3 -11   30.38    3.93
  -1   3 -11   29.49    3.33
  -1   3 -12   93.74    6.35
  -1   3 -12   79.44    5.25
  -1   3 -13   86.46    5.85
  -1   3 -13   84.74    5.20
  -1   3 -14   -0.06    1.50
  -1   3 -14    1.32    1.44
  -1   3 -15   25.12    2.69
  -1   3 -15   32.33    2.91
  -1   3 -16    8.18    1.26
  -1   3 -16    4.33    1.04
   1  -2 -17    5.95    1.23
   1  -2 -16  158.53    6.59
   1  -2 -15  447.32   12.31
   1  -2 -14   76.34    5.34
   1  -2 -14   95.14    6.25
   1  -2 -13    5.03    2.00
   1  -2 -13    2.94    2.52
   1  -2 -13    5.61    2.32
   1  -2 -12  354.26   12.75
   1  -2 -12  359.98   13.58
   1  -2 -12  361.00   12.15
   1  -2 -11   51.26    5.02
   1  -2 -11   66.03    5.20
   1  -2 -11   58.03    5.59
   1  -2 -10  454.39   14.75
   1  -2 -10  487.87   13.07
   1  -2 -10  450.95   13.99
   1  -2  -9  454.09   13.62
   1  -2  -9  455.49   15.22
   1  -2  -8 1045.52   18.91
   1  -2  -8 1076.16   21.55
   1  -2  -7    8.39    1.81
   1  -2  -7    6.43    2.07
   1  -2  -6 2377.69   27.69
   1  -2  -6 2451.27   27.50
   1  -2  -5  657.33   13.04
   1  -2  -5  670.49   13.22
   1  -2  -5  675.26   10.77
  -1   2   5  678.55    6.33
   1  -2  -4  300.16    7.96
   1  -2  -4  307.55    8.08
   1  -2  -4  293.88    6.19
  -1   2   4  318.43    4.42
   1  -2  -3 2213.54   18.78
  -1   2   3 2184.09   12.11
   1  -2  -2 3408.60   19.31
  -1   2   2 3336.21   15.77
   1  -2  -1 1172.75    9.24
  -1   2   1 1151.74    9.90
  -1   2   0  878.71    9.36
  -1   2  -1 1129.38   11.69
  -1   2  -2  220.28    5.73
  -1   2  -3 5414.25   30.70
   1  -2   3 5288.41   29.79
   1  -2   4 2393.94   21.51
   1  -2   5   25.64    2.58
   1  -2   6  552.44   12.00
   1  -2   7  944.28   16.60
  -1   2  -8   91.17    6.49
   1  -2   8   90.74    5.46
  -1   2  -9   82.21    6.60
  -1   2  -9   85.41    5.57
  -1   2 -10  661.21   16.16
  -1   2 -10  649.74   14.40
  -1   2 -10  628.26   15.22
  -1   2 -10  683.30   19.96
  -1   2 -11  179.36    8.96
  -1   2 -11  189.76    8.13
  -1   2 -11  187.29    8.77
  -1   2 -11  210.75   11.59
  -1   2 -12    3.74    2.06
  -1   2 -12   -0.19    1.83
  -1   2 -12    0.16    1.28
  -1   2 -13   11.09    2.49
  -1   2 -13    8.56    2.26
  -1   2 -14   93.62    5.74
  -1   2 -14   94.28    5.37
  -1   2 -15   -1.25    1.19
  -1   2 -15    2.21    1.57
  -1   2 -15    0.81    1.26
  -1   2 -16    0.15    0.82
  -1   2 -16   -0.95    0.95
   1  -1 -17    7.27    1.30
   1  -1 -16  105.36    5.20
   1  -1 -15   30.59    3.51
   1  -1 -14    7.62    2.37
   1  -1 -13    5.99    1.95
   1  -1 -13    5.61    2.40
   1  -1 -13    5.33    2.27
   1  -1 -12  718.04   17.15
   1  -1 -12  716.37   18.74
   1  -1 -12  693.93   16.76
   1  -1 -11  832.10   18.44
   1  -1 -11  826.51   22.30
   1  -1 -11  804.62   17.63
   1  -1 -11  827.03   19.83
   1  -1 -10    2.18    2.06
   1  -1 -10   -1.31    1.96
   1  -1 -10    3.34    1.64
   1  -1  -9  133.21    7.94
   1  -1  -8  622.85   15.50
   1  -1  -8  657.98   17.01
   1  -1  -7  112.46    7.03
   1  -1  -7  111.38    6.57
   1  -1  -7  117.74    6.18
   1  -1  -6  442.97   11.79
   1  -1  -6  444.48   12.35
   1  -1  -6  477.76   11.17
   1  -1  -5 1927.48   22.16
   1  -1  -5 1903.19   19.88
   1  -1  -4 1244.86   15.93
   1  -1  -4 1221.96   16.20
   1  -1  -4 1219.50   13.91
  -1   1   3 1646.66    6.16
   1  -1  -3 1643.90   13.79
   1  -1  -2 3089.12   19.16
  -1   1   1 1097.37    6.52
   1  -1  -1 1077.84    9.34
  -1   1   0 2594.22   12.37
  -1   1  -1  873.10    8.43
   1  -1   2 1481.78   12.43
  -1   1  -2 1476.83   12.62
   1  -1   3 1480.60   13.79
   1  -1   4   96.94    3.97
   1  -1   5  558.89   10.19
   1  -1   6   10.76    1.73
   1  -1   7  221.94    7.44
   1  -1   8   12.16    2.04
  -1   1  -9  727.65   18.57
  -1   1 -10   46.05    4.24
  -1   1 -10   44.53    3.80
  -1   1 -10   43.30    5.12
  -1   1 -11  146.83    7.74
  -1   1 -11  144.88    7.06
  -1   1 -11  149.35    7.58
  -1   1 -11  154.44    9.76
  -1   1 -12  286.35   11.18
  -1   1 -12  283.65   10.07
  -1   1 -12  290.31   10.81
  -1   1 -12  298.82   14.27
  -1   1 -13   47.52    4.75
  -1   1 -13   43.66    4.40
  -1   1 -13   55.76    4.67
  -1   1 -14   40.22    3.99
  -1   1 -14   35.94    3.63
  -1   1 -15  319.94    9.60
  -1   1 -15  303.73    9.09
  -1   1 -16   11.28    1.73
  -1   1 -16   13.56    1.86
  -1   1 -16   17.46    2.08
   1   0 -16   44.73    3.32
   1   0 -15   -0.44    1.41
   1   0 -14  332.61   11.00
   1   0 -13   26.00    3.91
   1   0 -13   26.64    3.71
   1   0 -12  469.63   12.76
   1   0 -12  491.92   14.09
   1   0 -12  495.71   15.24
   1   0 -11  163.95    7.95
   1   0 -11  192.36    9.50
   1   0 -11  175.61    8.40
   1   0 -11  174.20    7.79
   1   0 -11  173.84   10.66
   1   0 -10   73.52    5.19
   1   0 -10   67.86    4.82
   1   0 -10   70.03    6.56
   1   0 -10   84.74    6.26
   1   0 -10   70.28    5.06
   1   0  -9    3.80    1.85
   1   0  -8   53.24    4.98
   1   0  -7  124.58    7.47
   1   0  -7  117.96    6.64
   1   0  -6  386.47   11.68
   1   0  -6  371.54   10.48
   1   0  -6  346.99   10.54
  -1   0   5  556.30    5.29
   1   0  -5  584.11   11.80
   1   0  -5  547.74   12.02
   1   0  -5  552.73   12.59
  -1   0   4 2809.04   10.26
   1   0  -4 2817.94   24.11
   1   0  -3  649.05    9.59
   1   0  -2  609.48    7.84
   1   0  -1   27.58    0.71
   1   0   0    5.70    0.54
   1   0   1   97.21    2.44
   1   0   2 3465.33   16.96
   1   0   3 4404.76   21.76
   1   0   4 2228.92   17.23
   1   0   5   36.12    2.52
   1   0   6  454.18    9.35
   1   0   7  362.77    8.97
   1   0   8  134.30    5.74
  -1   0  -9   11.91    2.60
  -1   0 -10  321.35   10.42
  -1   0 -10  329.61   11.01
  -1   0 -10  326.23    9.99
  -1   0 -10  320.84   12.95
  -1   0 -11    5.59    1.78
  -1   0 -11    7.83    1.79
  -1   0 -11    6.07    1.96
  -1   0 -11    4.05    2.66
  -1   0 -12  353.38   12.05
  -1   0 -12  340.29   11.11
  -1   0 -12  357.29   11.71
  -1   0 -12  363.53   15.41
  -1   0 -13  255.76   10.47
  -1   0 -13  251.97    9.74
  -1   0 -13  256.41    9.92
  -1   0 -14   18.60    3.06
  -1   0 -14   18.91    2.90
  -1   0 -14   19.77    3.00
  -1   0 -15   29.30    3.15
  -1   0 -15   26.92    3.18
  -1   0 -16  226.33    7.06
  -1   0 -16  230.77    7.45
  -1   0 -17   10.90    1.35
   1   1 -16   71.82    3.75
   1   1 -15  138.25    6.26
   1   1 -14   23.26    2.71
   1   1 -14   19.25    2.94
   1   1 -13   15.44    2.33
   1   1 -13   19.19    3.13
   1   1 -12  109.63    7.04
   1   1 -12   97.16    6.46
   1   1 -12  114.90    6.63
   1   1 -11  224.76    9.96
   1   1 -11  246.86    9.89
   1   1 -11  240.70    9.48
   1   1 -11  226.06   12.37
   1   1 -10    3.42    1.79
   1   1 -10    4.66    1.92
   1   1 -10    1.57    1.99
   1   1 -10    3.52    1.79
   1   1 -10    3.90    2.03
   1   1  -9   38.44    3.68
   1   1  -9   33.30    4.40
   1   1  -9   38.09    3.98
   1   1  -9   38.06    3.60
   1   1  -8    1.61    1.75
   1   1  -7   11.21    2.47
   1   1  -6 1575.75   22.44
   1   1  -6 1664.81   24.23
  -1  -1   5  128.55    2.89
   1   1  -5  129.37    6.00
   1   1  -5  135.47    6.55
  -1  -1   4    8.66    0.77
   1   1  -4    7.76    1.96
   1   1  -4    7.79    1.79
   1   1  -4    8.14    1.84
   1   1  -3 2027.36   12.07
  -1  -1   3 2028.86    9.05
   1   1  -3 2042.25   18.40
   1   1  -3 2010.44   19.15
  -1  -1   2  482.58    3.55
   1   1  -2  485.00    5.13
   1   1  -2  469.40    8.03
   1   1  -2  460.83    7.51
   1   1  -1   31.30    1.28
   1   1  -1   31.98    1.87
   1   1  -1   30.20    1.69
   1   1   0  239.80    2.94
   1   1   0  238.92    3.06
   1   1   1 2426.77   11.49
   1   1   2   35.28    1.72
   1   1   3  347.25    5.90
   1   1   4  556.49    8.30
   1   1   5  207.52    5.60
   1   1   6  221.05    6.28
   1   1   7 1981.73   20.03
   1   1   8  226.65    7.20
   1   1   9   68.05    4.19
  -1  -1  -9   62.29    5.25
  -1  -1 -10  634.36   17.62
  -1  -1 -11  198.71    8.51
  -1  -1 -11  193.07    8.10
  -1  -1 -11  186.91    8.98
  -1  -1 -11  190.84   10.47
  -1  -1 -12   10.58    2.43
  -1  -1 -12    7.55    2.09
  -1  -1 -12   11.24    2.27
  -1  -1 -12    5.16    2.28
  -1  -1 -13  133.22    7.46
  -1  -1 -13  136.03    7.26
  -1  -1 -13  143.75    7.39
  -1  -1 -14  353.71   12.00
  -1  -1 -14  360.03   11.25
  -1  -1 -14  340.55   11.36
  -1  -1 -15    2.84    1.09
  -1  -1 -15    3.43    1.71
  -1  -1 -16   29.95    3.04
  -1  -1 -17    3.23    1.18
   1   2 -15   82.27    3.99
   1   2 -15   79.85    4.44
   1   2 -14  105.21    5.02
   1   2 -14  108.67    5.58
   1   2 -14  104.53    5.82
   1   2 -13    0.17    1.26
   1   2 -13   -0.35    1.46
   1   2 -13    0.01    1.55
   1   2 -12   96.15    5.87
   1   2 -12   97.35    6.36
   1   2 -12  102.15    6.37
   1   2 -11   74.78    5.68
   1   2 -11   78.30    5.75
   1   2 -11   75.70    7.39
   1   2 -11   77.31    5.59
   1   2 -10   59.12    4.85
   1   2 -10   68.58    5.42
   1   2 -10   70.73    5.33
   1   2 -10   51.32    5.95
   1   2  -9    1.20    1.30
   1   2  -9    1.69    1.39
   1   2  -9   -1.67    1.99
   1   2  -9    1.67    1.34
   1   2  -9    1.64    1.39
   1   2  -8   85.50    6.53
   1   2  -7  567.36   15.28
   1   2  -6   11.05    2.53
   1   2  -6    9.65    2.34
  -1  -2   5 1445.13   12.31
   1   2  -5 1449.09   20.57
   1   2  -4  243.54    5.93
  -1  -2   4  256.77    4.94
   1   2  -4  243.88    7.72
   1   2  -4  245.02    7.67
   1   2  -3  603.64    8.49
  -1  -2   3  616.83    7.09
   1   2  -3  629.64   10.82
   1   2  -3  604.88   10.74
   1   2  -2 2769.93   17.01
   1   2  -2 2799.29   19.82
   1   2  -1  710.22    8.17
   1   2  -1  706.75    8.47
   1   2  -1  721.61    9.01
   1   2   0 1360.86   10.21
   1   2   1  189.60    3.75
   1   2   2  983.44    9.25
  -1  -2  -2  977.24    5.77
   1   2   3 1101.05   10.78
  -1  -2  -3 1123.67    9.38
   1   2   4  914.32   10.77
  -1  -2  -4  834.83   10.12
   1   2   5 3641.81   23.36
  -1  -2  -5 3702.40   24.75
   1   2   6  860.10   12.24
   1   2   7  307.69    7.86
   1   2   8    8.89    1.60
   1   2   9  109.20    5.27
  -1  -2  -9  117.63    6.93
  -1  -2 -10   12.86    2.55
  -1  -2 -11  142.12    7.06
  -1  -2 -11  153.58    7.60
  -1  -2 -11  139.40    7.78
  -1  -2 -11  146.41    8.91
  -1  -2 -12  147.44    7.60
  -1  -2 -12  140.86    7.35
  -1  -2 -12  156.42    7.65
  -1  -2 -12  145.87    7.14
  -1  -2 -12  134.64    9.18
  -1  -2 -13  131.49    7.29
  -1  -2 -13  141.72    7.52
  -1  -2 -13  135.64    7.00
  -1  -2 -13  134.57    9.52
  -1  -2 -14    9.58    2.34
  -1  -2 -14    6.78    2.27
  -1  -2 -15   32.19    3.58
  -1  -2 -15   39.82    4.11
  -1  -2 -16   57.63    4.29
  -1  -2 -17  100.22    4.77
   1   3 -15    0.10    0.91
   1   3 -15    0.60    0.87
   1   3 -14   17.42    2.10
   1   3 -14   22.95    2.67
   1   3 -14   22.18    2.55
   1   3 -13  114.01    5.87
   1   3 -13   98.10    5.88
   1   3 -13  105.94    5.97
   1   3 -12   57.66    4.64
   1   3 -12   54.24    4.92
   1   3 -12   54.53    4.69
   1   3 -11  187.63    8.48
   1   3 -11  189.91    8.71
   1   3 -11  178.36    8.53
   1   3 -10  648.15   15.80
   1   3 -10  653.85   20.78
   1   3 -10  619.26   15.50
   1   3 -10  670.08   15.66
   1   3  -9  610.13   14.85
   1   3  -9  609.00   18.97
   1   3  -9  595.76   14.60
   1   3  -9  600.24   14.42
   1   3  -8   22.46    2.94
   1   3  -8   19.31    3.56
   1   3  -8   20.69    2.82
   1   3  -7  322.37   11.98
   1   3  -6 2252.15   29.29
  -1  -3   5  574.19    9.37
   1   3  -5  556.29   13.29
   1   3  -5  555.12   13.03
   1   3  -4  179.96    5.99
  -1  -3   4  178.50    5.09
   1   3  -4  174.60    6.88
   1   3  -4  176.53    6.69
   1   3  -3  698.74   10.95
   1   3  -3  687.17   12.22
   1   3  -2   13.55    1.70
   1   3  -2   11.58    1.48
   1   3  -2    9.90    1.68
   1   3  -1    7.57    1.37
   1   3  -1    6.84    1.11
   1   3  -1    8.92    1.43
   1   3   0 7148.15   29.93
   1   3   1 2110.37   15.31
   1   3   2 3512.43   19.73
   1   3   2 3414.35   19.85
   1   3   3 4537.62   24.03
  -1  -3  -3 4569.48   18.56
   1   3   4 1361.07   13.98
  -1  -3  -4 1349.33   12.43
   1   3   5  489.08    9.01
  -1  -3  -5  534.97    9.21
   1   3   6 3113.65   24.01
  -1  -3  -6 3202.29   25.96
   1   3   7  395.19    9.16
  -1  -3  -7  359.07    9.79
   1   3   8  234.00    7.39
   1   3   9  434.18   10.66
  -1  -3  -9  395.25   11.94
  -1  -3 -10  479.16   14.22
  -1  -3 -11   81.86    5.83
  -1  -3 -11   77.58    5.11
  -1  -3 -11   76.96    6.28
  -1  -3 -11   80.60    6.12
  -1  -3 -12  193.67    9.19
  -1  -3 -12  175.14    8.11
  -1  -3 -12  185.04   10.15
  -1  -3 -13   88.61    6.32
  -1  -3 -13   86.70    5.88
  -1  -3 -13   85.74    6.05
  -1  -3 -14   23.74    3.18
  -1  -3 -14   27.82    3.70
  -1  -3 -15   65.95    4.87
  -1  -3 -15   84.32    5.76
  -1  -3 -16  282.01    9.40
  -1  -3 -17   -1.13    1.25
  -1  -3 -18   -0.48    0.80
   1   4 -14    2.22    0.92
   1   4 -14   -0.19    0.92
   1   4 -14    0.76    1.05
   1   4 -13  407.24   10.46
   1   4 -13  402.16   10.85
   1   4 -13  407.03   11.08
   1   4 -12    1.18    1.43
   1   4 -12    1.44    1.46
   1   4 -12    3.08    1.89
   1   4 -11    5.05    2.19
   1   4 -11    5.43    2.14
   1   4 -11    2.92    1.86
   1   4 -10  292.60   10.74
   1   4 -10  315.24   11.31
   1   4 -10  311.78   11.08
   1   4  -9  376.48   12.12
   1   4  -9  403.93   15.86
   1   4  -9  368.23   11.75
   1   4  -8    1.75    1.52
   1   4  -8    0.98    1.73
   1   4  -8    3.89    1.54
   1   4  -7  359.58   10.70
   1   4  -7  376.57   13.52
   1   4  -6  369.77   12.33
  -1  -4   5 1261.89   16.45
   1   4  -5 1275.54   19.33
   1   4  -5 1271.66   21.03
   1   4  -4  181.94    6.97
  -1  -4   4  187.39    6.21
   1   4  -4  186.09    6.81
   1   4  -4  184.18    7.35
   1   4  -3 3618.90   28.89
   1   4  -3 3629.37   29.45
   1   4  -2 1201.51   15.77
   1   4  -2 1188.78   15.18
   1   4  -2 1182.88   13.01
   1   4  -1  101.07    4.45
   1   4  -1  101.37    4.04
   1   4  -1  103.96    3.31
   1   4   0  941.82   12.80
   1   4   0  970.76    8.57
   1   4   1  190.99    5.65
   1   4   2  493.42    8.70
   1   4   3   12.74    1.68
  -1  -4  -3   12.24    1.16
   1   4   4 1419.80   15.74
   1   4   4 1396.97   14.87
  -1  -4  -4 1433.47   13.08
   1   4   5  649.66   11.17
  -1  -4  -5  666.79   10.39
   1   4   6  160.35    5.87
  -1  -4  -6  154.53    5.71
   1   4   7  764.03   13.36
  -1  -4  -7  764.64   14.05
   1   4   8    3.07    1.24
  -1  -4  -8    3.52    1.31
   1   4   9    4.41    1.54
  -1  -4  -9    0.20    1.00
  -1  -4 -10  483.29   13.23
  -1  -4 -11  228.79    9.71
  -1  -4 -11  259.16   10.50
  -1  -4 -11  261.67    9.23
  -1  -4 -11  243.29    9.98
  -1  -4 -12   26.40    3.25
  -1  -4 -12   20.91    3.34
  -1  -4 -13   17.31    2.64
  -1  -4 -13   19.94    3.36
  -1  -4 -13   11.34    2.70
  -1  -4 -14  298.28   11.60
  -1  -4 -14  294.71   10.33
  -1  -4 -14  271.72   10.57
  -1  -4 -15   66.91    4.77
  -1  -4 -15   84.51    5.88
  -1  -4 -16   -0.10    1.63
  -1  -4 -17   70.87    4.38
  -1  -4 -18  140.57    4.93
   1   5 -14   23.26    2.05
   1   5 -14   25.03    2.33
   1   5 -13   14.61    2.11
   1   5 -13   20.20    2.64
   1   5 -12   67.44    4.66
   1   5 -12   66.09    4.58
   1   5 -12   66.24    4.92
   1   5 -11  210.01    8.67
   1   5 -11  202.93    8.66
   1   5 -11  214.26    9.15
   1   5 -10   78.88    5.70
   1   5 -10   74.80    5.58
   1   5 -10   87.45    6.14
   1   5  -9    7.10    2.06
   1   5  -9    6.85    2.17
   1   5  -9    5.73    2.79
   1   5  -9    4.73    2.00
   1   5  -8   50.25    4.51
   1   5  -8   47.89    4.46
   1   5  -8   61.94    6.19
   1   5  -8   55.76    4.67
   1   5  -7   10.16    2.15
   1   5  -7    7.56    2.51
   1   5  -7   10.01    2.22
   1   5  -6   94.89    6.59
   1   5  -5  483.19   13.62
   1   5  -5  472.91   13.31
   1   5  -4    3.54    1.74
   1   5  -4    3.65    1.69
  -1  -5   4    2.31    1.22
   1   5  -3   80.38    3.90
   1   5  -3   78.21    4.75
   1   5  -3   74.78    4.82
   1   5  -2   80.35    3.41
   1   5  -2   76.24    4.27
   1   5  -2   81.28    4.71
   1   5  -1  554.66    7.26
   1   5  -1  571.21   10.13
   1   5  -1  567.50   11.58
   1   5   0   46.81    1.79
   1   5   0   41.37    3.19
   1   5   1  874.09   13.74
   1   5   2 1102.15   14.99
   1   5   3   30.31    2.67
  -1  -5  -4    7.11    1.20
   1   5   4    7.07    1.43
  -1  -5  -5  487.91    9.13
   1   5   5  482.54    9.87
  -1  -5  -6  191.71    6.35
   1   5   6  175.60    6.10
  -1  -5  -7   89.77    4.88
  -1  -5  -7   77.10    3.53
   1   5   7   81.94    4.37
  -1  -5  -8  235.45    8.71
   1   5   8  232.89    7.50
   1   5   9  209.90    7.37
  -1  -5 -10   84.18    5.63
  -1  -5 -11   66.91    4.85
  -1  -5 -11   71.58    5.74
  -1  -5 -11   75.50    5.31
  -1  -5 -12  223.65    8.80
  -1  -5 -12  204.43    9.82
  -1  -5 -12  218.67    8.77
  -1  -5 -13  153.45    7.43
  -1  -5 -13  133.63    8.09
  -1  -5 -14  136.02    8.18
  -1  -5 -14  139.48    7.74
  -1  -5 -15   10.21    2.88
  -1  -5 -16  109.95    6.16
  -1  -5 -17   29.44    2.95
  -1  -5 -18    8.53    1.55
   1   6 -13  214.35    6.48
   1   6 -13  218.19    6.96
   1   6 -12   65.45    4.40
   1   6 -12   64.01    4.51
   1   6 -11   81.51    5.36
   1   6 -11   84.80    5.73
   1   6 -10  236.41    9.45
   1   6 -10  232.70    9.67
   1   6 -10  216.67    8.94
   1   6  -9   37.43    4.07
   1   6  -9   35.05    4.19
   1   6  -9   29.72    3.60
   1   6  -8  104.80    6.54
   1   6  -8   99.34    6.45
   1   6  -8  101.13    6.24
   1   6  -7  151.40    9.30
   1   6  -7  166.76    7.96
   1   6  -7  164.75    7.78
   1   6  -7  160.21    7.74
   1   6  -7  165.93    8.23
   1   6  -6  506.30   15.68
   1   6  -6  491.14   12.64
   1   6  -6  503.07   13.05
   1   6  -6  504.42   13.65
   1   6  -6  480.03   12.78
   1   6  -5  105.49    6.99
   1   6  -5   96.28    6.47
  -1  -6   4  321.21   10.32
   1   6  -4  322.22   11.37
   1   6  -4  317.95   10.69
   1   6  -3  446.20   12.55
   1   6  -3  440.15   11.54
   1   6  -2  296.84    9.76
   1   6  -2  281.63    8.42
   1   6  -1  618.16   13.58
   1   6   0   15.22    2.41
   1   6   1  326.20    9.44
   1   6   2   38.45    3.34
   1   6   3  369.35    9.73
   1   6   4    7.80    1.67
  -1  -6  -4   10.46    1.49
   1   6   5  263.64    8.13
  -1  -6  -5  264.24    7.07
   1   6   6  141.85    6.06
  -1  -6  -6  146.38    5.86
   1   6   7  377.57   10.00
  -1  -6  -7  420.93   10.70
   1   6   8   24.20    2.68
  -1  -6  -8   24.96    2.88
   1   6   9    5.31    1.49
  -1  -6  -9    4.85    1.43
  -1  -6 -10  689.46   16.25
  -1  -6 -10  677.77   15.93
  -1  -6 -11   96.31    6.51
  -1  -6 -11   97.54    6.31
  -1  -6 -12  363.81   13.17
  -1  -6 -12  365.73   12.06
  -1  -6 -13  229.56   10.67
  -1  -6 -13  227.48    9.32
  -1  -6 -14  143.16    8.40
  -1  -6 -14  152.82    7.24
  -1  -6 -15   59.79    5.09
  -1  -6 -16   28.85    3.47
  -1  -6 -17   83.74    4.79
  -1  -6 -18   35.50    2.68
   1   7 -13  171.61    4.95
   1   7 -13  176.31    5.44
   1   7 -12  190.39    6.56
   1   7 -12  183.41    6.77
   1   7 -11   15.79    2.52
   1   7 -11   18.24    2.84
   1   7 -10  163.32    7.57
   1   7 -10  156.56    7.65
   1   7  -9  173.36    8.22
   1   7  -9  177.36    8.42
   1   7  -8   44.39    4.47
   1   7  -8   41.83    3.85
   1   7  -8   36.05    4.11
   1   7  -7  133.68    7.23
   1   7  -7  132.55    7.20
   1   7  -7  149.84    7.85
   1   7  -7  133.20    7.08
   1   7  -6  309.82   10.68
   1   7  -6  313.04   10.40
   1   7  -6  302.80   10.58
   1   7  -6  309.78   11.21
   1   7  -5  130.77    7.77
   1   7  -5  135.23    6.86
   1   7  -5  130.86    8.28
   1   7  -5  136.99    6.83
   1   7  -4  100.45    6.34
  -1  -7   4  102.08    6.45
   1   7  -4  109.66    7.30
   1   7  -4   98.22    5.54
   1   7  -3   94.46    6.46
   1   7  -2  311.25   11.04
   1   7  -1  369.08   11.56
   1   7   0    8.15    2.16
   1   7   1  591.74   13.96
   1   7   2 1486.44   21.71
   1   7   3 1120.07   18.80
  -1  -7  -4 2090.77   20.36
   1   7   4 1966.21   24.75
  -1  -7  -5  530.57   10.66
   1   7   5  475.12   12.10
  -1  -7  -6    3.33    1.40
   1   7   6    2.90    1.54
  -1  -7  -7  727.16   14.57
   1   7   7  812.58   15.96
   1   7   8  300.24    9.90
  -1  -7  -9   14.52    2.48
  -1  -7  -9   22.74    2.97
  -1  -7 -10  144.67    7.94
  -1  -7 -10  148.70    7.85
  -1  -7 -11  575.41   15.81
  -1  -7 -11  554.73   15.66
  -1  -7 -12   17.97    3.33
  -1  -7 -12   19.10    3.28
  -1  -7 -13    2.03    2.22
  -1  -7 -13    1.46    1.52
  -1  -7 -14  210.38   10.15
  -1  -7 -14  227.23    9.25
  -1  -7 -15    1.41    1.32
  -1  -7 -15    1.66    1.78
  -1  -7 -16  129.57    6.67
  -1  -7 -17   46.28    3.57
  -1  -7 -18    8.57    1.55
   1   8 -12   47.16    2.88
   1   8 -12   39.34    2.81
   1   8 -11  165.12    6.37
   1   8 -11  153.53    6.35
   1   8 -10    4.54    1.87
   1   8 -10    3.83    1.79
   1   8  -9   26.86    3.47
   1   8  -9   26.13    3.44
   1   8  -8   91.32    6.15
   1   8  -8   82.86    5.92
   1   8  -8   81.01    4.94
   1   8  -7   28.83    3.66
   1   8  -7   36.36    3.93
   1   8  -7   32.42    3.84
   1   8  -7   30.89    3.30
   1   8  -6    6.61    2.02
   1   8  -6    9.47    2.52
   1   8  -6    3.49    1.49
   1   8  -6    8.63    1.98
   1   8  -5    2.03    1.67
   1   8  -5    2.56    2.10
   1   8  -5    2.90    1.60
   1   8  -5    3.83    1.64
   1   8  -4  482.80   12.86
   1   8  -4  486.45   16.23
   1   8  -4  496.90   12.77
   1   8  -4  460.89   12.17
   1   8  -3   21.96    2.97
   1   8  -3   22.55    2.76
   1   8  -3   24.86    2.83
   1   8  -3   18.72    3.18
   1   8  -2  226.42   10.37
   1   8  -1  250.33   10.45
   1   8   0   25.02    3.56
   1   8   1  389.75   12.40
   1   8   2 1007.46   19.54
   1   8   3    3.20    1.68
   1   8   4  344.78   11.39
   1   8   5  157.62    7.74
   1   8   6    2.17    1.51
   1   8   7    3.58    1.59
  -1  -8  -8   55.62    4.76
   1   8   8   63.52    5.05
  -1  -8  -9   48.60    4.42
  -1  -8  -9   48.42    4.65
   1   8   9   47.13    4.04
  -1  -8 -10    6.82    2.48
  -1  -8 -10    5.14    2.10
   1   8  10    8.03    2.08
  -1  -8 -11  731.80   18.02
  -1  -8 -11  757.24   18.83
  -1  -8 -12   93.92    6.92
  -1  -8 -12   98.93    6.92
  -1  -8 -13   68.46    5.96
  -1  -8 -13   60.76    5.47
  -1  -8 -14    3.81    2.16
  -1  -8 -15  211.30    9.14
  -1  -8 -15  218.43    8.49
  -1  -8 -16   19.71    2.92
  -1  -8 -17   28.68    2.83
  -1  -8 -18  173.83    5.34
   1   9 -11   53.34    3.21
   1   9 -11   52.37    3.20
   1   9 -10   50.57    3.71
   1   9 -10   49.09    3.69
   1   9  -9   25.25    3.05
   1   9  -9   23.19    3.02
   1   9  -8   18.71    3.01
   1   9  -8   19.36    2.80
   1   9  -8   26.83    2.88
   1   9  -7    2.43    1.99
   1   9  -7    0.65    1.50
   1   9  -7    0.12    1.64
   1   9  -7    0.71    1.51
   1   9  -6  129.03    7.29
   1   9  -6  123.56    7.21
   1   9  -6  121.18    6.88
   1   9  -6  119.57    6.43
   1   9  -5   25.49    3.40
   1   9  -5   28.19    3.45
   1   9  -5   29.88    3.59
   1   9  -4  718.75   16.28
   1   9  -4  692.87   20.50
   1   9  -4  705.96   15.77
   1   9  -4  759.77   16.09
   1   9  -3   13.22    2.42
   1   9  -3   14.78    3.30
  -1  -9   3    7.50    2.18
   1   9  -3    6.98    2.04
   1   9  -3   10.29    2.16
   1   9  -2  172.88    7.45
   1   9  -2  167.60    7.51
   1   9  -2  167.09    9.54
   1   9  -2  163.41    7.43
   1   9  -2  164.06    7.03
   1   9  -1  116.60    6.17
   1   9  -1  125.37    6.36
   1   9  -1  111.14    7.69
   1   9  -1  113.25    6.16
   1   9   0  368.15   13.52
   1   9   0  381.22   10.93
   1   9   1    2.18    1.96
   1   9   2    0.59    1.43
   1   9   3 1251.63   23.62
   1   9   4  270.11   10.97
   1   9   5   39.60    4.30
   1   9   6  212.25    9.61
   1   9   6  224.37    9.15
   1   9   7  113.64    6.71
  -1  -9  -7  112.39    6.52
   1   9   7  110.47    7.02
  -1  -9  -8  287.86   10.07
   1   9   8  278.26   10.52
  -1  -9  -8  297.05   10.97
   1   9   8  292.15   11.29
  -1  -9  -9  100.59    6.35
  -1  -9  -9   99.56    6.69
   1   9   9  111.92    6.70
  -1  -9 -10   25.69    3.62
  -1  -9 -10   31.01    3.70
   1   9  10   25.81    3.34
   1   9  11  756.24   16.45
  -1  -9 -11  746.95   18.08
  -1  -9 -12    2.04    2.23
  -1  -9 -13  278.14   11.32
  -1  -9 -14   11.86    2.70
  -1  -9 -15   21.94    2.88
  -1  -9 -16  110.91    5.89
  -1  -9 -16  107.51    5.12
  -1  -9 -17    1.63    1.00
   1  10 -10   25.16    2.33
   1  10 -10   23.19    2.16
   1  10  -9   48.60    3.57
   1  10  -9   46.23    3.46
   1  10  -8  112.93    5.97
   1  10  -8  107.80    5.65
   1  10  -8  101.36    4.89
   1  10  -7    3.47    1.93
   1  10  -7   -0.03    1.29
   1  10  -7   -1.40    1.60
   1  10  -7    0.65    1.30
   1  10  -6  560.95   14.40
   1  10  -6  568.35   14.43
   1  10  -6  538.94   13.62
   1  10  -6  562.98   13.50
   1  10  -5    2.95    2.03
   1  10  -5    0.15    1.71
   1  10  -5    1.09    1.61
   1  10  -5   -0.51    1.77
   1  10  -4  285.93   10.53
   1  10  -4  279.21   10.21
   1  10  -4  292.04   10.06
   1  10  -3  317.32   10.87
   1  10  -3  308.10   10.04
   1  10  -3  306.90   10.78
   1  10  -2  293.35    9.99
   1  10  -2  278.14   10.08
   1  10  -2  285.07   13.36
   1  10  -2  280.96   10.30
   1  10  -1  251.59    9.48
   1  10  -1  259.03    9.55
   1  10  -1  249.27   12.23
   1  10  -1  253.21    9.73
   1  10   0    0.94    1.62
   1  10   0    5.40    1.93
   1  10   0    2.68    2.03
   1  10   0    4.75    1.74
   1  10   1  444.92   12.81
   1  10   1  435.31   11.93
   1  10   1  462.72   16.06
   1  10   1  470.62   12.97
   1  10   2   50.43    4.48
   1  10   2   52.91    4.22
   1  10   2   51.13    4.43
   1  10   2   51.10    5.48
   1  10   3    7.06    2.11
   1  10   3    3.22    1.63
   1  10   4  516.92   14.09
   1  10   4  489.69   15.83
  -1 -10  -5    8.01    2.17
   1  10   5    8.03    2.21
   1  10   5    9.46    2.97
   1  10   6  110.62    6.85
  -1 -10  -6   99.65    6.29
   1  10   6  102.58    7.20
   1  10   7  306.05   11.54
  -1 -10  -7  315.13   11.26
   1  10   7  315.69   12.48
   1  10   8   45.20    4.62
  -1 -10  -8   42.60    4.53
   1  10   8   53.24    5.21
   1  10   9   56.97    5.23
  -1 -10  -9   57.98    5.45
   1  10  10  371.11   12.50
  -1 -10 -10  376.23   13.31
   1  10  11 1198.46   21.40
  -1 -10 -11 1141.38   23.35
  -1 -10 -12   17.77    3.48
  -1 -10 -13  230.75   10.26
  -1 -10 -14  290.01   10.84
  -1 -10 -15    0.67    1.44
  -1 -10 -16    7.82    1.93
  -1 -10 -16    6.80    1.67
  -1 -10 -17   -0.51    1.21
   1  11  -9   14.83    1.70
   1  11  -8   13.03    2.03
   1  11  -8   13.01    1.86
   1  11  -7   65.65    4.47
   1  11  -7   64.45    4.01
   1  11  -7   63.30    4.10
   1  11  -6   -0.93    1.74
   1  11  -6    1.53    1.32
   1  11  -6    1.30    1.24
   1  11  -6    1.23    1.52
   1  11  -5  583.06   14.37
   1  11  -5  568.59   14.32
   1  11  -5  571.54   13.10
   1  11  -5  565.65   13.64
   1  11  -4  148.11    7.54
   1  11  -4  140.37    7.24
   1  11  -4  148.17    6.85
   1  11  -3    5.61    2.23
   1  11  -3    3.82    1.95
   1  11  -2  191.62    8.55
   1  11  -2  212.22    8.59
   1  11  -2  206.73    9.01
   1  11  -1  183.25    8.26
   1  11  -1  180.82    8.18
   1  11  -1  184.92    8.72
   1  11   0   42.37    4.06
   1  11   0   45.49    4.39
   1  11   0   33.94    3.95
   1  11   1  178.27    8.52
   1  11   1  173.84    7.98
   1  11   1  162.75   10.29
   1  11   1  177.63    8.60
   1  11   2  617.87   14.64
   1  11   2  642.80   16.14
   1  11   3   45.90    4.18
   1  11   3   46.29    4.59
   1  11   3   43.54    5.37
   1  11   4  100.64    6.63
   1  11   4   93.16    7.48
   1  11   5   89.96    6.39
  -1 -11  -5   95.16    5.84
   1  11   5   90.47    7.30
   1  11   6   91.15    6.50
   1  11   6   80.45    6.85
  -1 -11  -6   95.52    6.19
  -1 -11  -7    5.31    1.99
   1  11   7    2.71    2.06
   1  11   7    2.05    1.71
   1  11   8  288.40   11.53
  -1 -11  -8  295.26   11.27
   1  11   9   20.79    3.56
  -1 -11  -9   20.84    3.36
   1  11  10   48.01    4.82
  -1 -11 -10   43.71    4.92
   1  11  11    6.21    2.15
  -1 -11 -11    9.06    3.02
   1  11  12    2.56    1.61
  -1 -11 -12    4.72    2.55
  -1 -11 -13   99.20    6.63
  -1 -11 -14   29.14    3.58
  -1 -11 -15  234.81    8.30
  -1 -11 -16   51.78    3.48
  -1 -11 -16   47.05    3.17
   1  12  -8   29.99    2.15
   1  12  -7   29.53    2.65
   1  12  -6  180.69    6.37
   1  12  -6  194.56    7.07
   1  12  -5   16.55    2.45
   1  12  -5   20.24    2.78
   1  12  -5   21.17    2.69
   1  12  -4  417.95   11.65
   1  12  -4  410.13   11.97
   1  12  -4  432.64   11.88
   1  12  -3   81.03    5.56
   1  12  -3   86.39    5.85
   1  12  -2   15.77    2.95
   1  12  -2   11.18    2.29
   1  12  -2   17.41    3.13
   1  12  -1  131.94    6.98
   1  12  -1  156.04    7.52
   1  12  -1  150.22    7.93
   1  12   0   13.01    2.58
   1  12   0   20.37    3.14
   1  12   0   15.52    3.07
   1  12   1   22.13    3.44
   1  12   1   22.73    3.16
   1  12   2   50.66    4.81
   1  12   2   47.67    4.25
   1  12   3  303.73   11.52
   1  12   4  295.21   11.41
   1  12   5   11.06    2.76
   1  12   6   75.08    6.14
  -1 -12  -6   77.02    5.46
   1  12   7   71.48    6.03
  -1 -12  -7   68.11    5.35
   1  12   8  199.20    9.63
  -1 -12  -8  209.67    9.32
   1  12   9   28.93    3.74
  -1 -12  -9   26.42    3.70
   1  12  10   17.25    3.19
  -1 -12 -10   12.85    3.03
   1  12  11  221.80    9.17
  -1 -12 -11  235.38   10.06
   1  12  12  213.08    8.19
  -1 -12 -12  212.69    9.33
  -1 -12 -13  193.82    8.46
  -1 -12 -14   46.88    3.96
  -1 -12 -15   11.21    1.95
  -1 -12 -15    7.43    1.56
  -1 -12 -16  171.01    5.01
  -1 -12 -16  173.61    5.25
   1  13  -6   31.65    2.38
   1  13  -5   20.97    2.33
   1  13  -5   20.91    2.17
   1  13  -4   -0.58    1.37
   1  13  -4    1.90    1.35
   1  13  -3  205.43    7.62
   1  13  -3  205.10    8.15
   1  13  -2   36.68    3.43
   1  13  -1    7.98    2.01
   1  13  -1    5.64    1.80
   1  13   0   31.98    3.36
   1  13   0   27.29    3.40
   1  13   1  155.59    7.14
   1  13   1  158.14    7.89
   1  13   2   -0.54    1.95
   1  13   3  126.59    7.46
   1  13   4  126.37    7.53
   1  13   5  170.95    8.75
   1  13   6   15.31    3.21
  -1 -13  -6   16.92    2.81
  -1 -13  -7  152.46    7.39
   1  13   7  160.87    8.55
  -1 -13  -8   87.28    5.80
   1  13   8   85.85    6.28
  -1 -13  -9  142.84    7.51
   1  13   9  136.01    7.68
  -1 -13 -10  419.73   12.49
   1  13  10  403.53   12.31
  -1 -13 -11  177.98    8.09
   1  13  11  158.11    7.29
   1  13  12   13.51    2.23
  -1 -13 -12   14.38    2.76
  -1 -13 -13    2.42    1.77
  -1 -13 -14   39.07    3.30
  -1 -13 -15    6.26    1.33
   1  14  -4   19.54    1.78
   1  14  -4   19.29    1.84
   1  14  -3   40.39    2.87
   1  14  -3   49.38    3.46
   1  14  -2   21.72    2.30
   1  14  -2   20.11    2.63
   1  14  -1   41.09    3.15
   1  14  -1   45.37    3.38
   1  14   0   24.82    2.91
   1  14   1    1.51    1.51
   1  14   2    0.49    1.74
   1  14   3  240.11    9.53
   1  14   4   30.06    3.78
   1  14   5  151.79    7.86
   1  14   6  110.66    6.75
   1  14   7    4.32    2.57
  -1 -14  -7    5.24    1.65
   1  14   8   88.41    5.98
  -1 -14  -8   74.37    4.85
   1  14   9   43.89    4.20
  -1 -14  -9   43.40    3.86
   1  14  10    7.68    2.12
  -1 -14 -10    7.14    2.10
   1  14  11    7.58    1.77
  -1 -14 -11    9.31    2.12
   1  14  12   98.19    4.51
  -1 -14 -12  121.14    5.64
  -1 -14 -13   24.21    2.53
  -1 -14 -14    4.84    1.29
   1  15  -2   45.62    2.90
   1  15  -1    5.98    1.40
   1  15   0   17.14    1.97
   1  15   1   28.92    2.77
   1  15   2   -1.65    1.35
   1  15   3  337.36    9.95
   1  15   4   40.68    3.82
   1  15   5    4.21    1.93
   1  15   6  110.95    6.07
   1  15   7   91.21    5.53
   1  15   8    4.19    1.76
   1  15   9   74.03    4.66
  -1 -15  -9   77.81    4.12
   1  15  10  317.87    8.65
  -1 -15 -10  323.33    8.16
   1  15  11   -1.31    1.09
  -1 -15 -11    1.12    1.00
  -1 -15 -12    7.26    1.34
   1  16   0   42.99    2.62
   1  16   1  184.45    5.77
   1  16   2   54.29    3.06
   1  16   3   20.30    2.14
   1  16   4  132.24    5.44
   1  16   5    9.00    1.83
   1  16   6   17.66    2.22
   1  16   7   42.37    3.25
   1  16   8   80.32    4.18
   1  16   9   32.60    2.55
   1  16  10    3.82    0.99
  -2  15   6   84.23    3.65
  -2  15   5  189.43    5.79
  -2  15   4    1.88    1.01
  -2  15   3   -1.23    1.08
  -2  15   2   63.62    3.44
  -2  15   1    7.02    1.32
   2 -14 -10   55.00    3.05
   2 -14  -9    7.46    1.46
  -2  14   8   32.57    2.55
   2 -14  -8   35.52    2.76
  -2  14   7   22.39    2.41
   2 -14  -7   24.28    2.38
  -2  14   6   43.05    3.44
  -2  14   5  141.30    6.25
  -2  14   4   28.65    3.13
  -2  14   3  166.13    6.86
  -2  14   2    2.16    1.57
  -2  14   1   14.62    2.33
  -2  14   0   97.49    4.97
  -2  14  -1   18.45    2.16
  -2  14  -2   -2.24    1.09
   2 -13 -12   56.75    3.20
   2 -13 -11   37.00    2.97
   2 -13 -10   45.46    3.57
   2 -13  -9  169.24    6.95
  -2  13   8   20.26    2.42
   2 -13  -8   24.10    2.96
  -2  13   7   15.18    2.47
   2 -13  -7   12.35    2.27
  -2  13   6  174.44    7.70
   2 -13  -6  176.79    7.37
  -2  13   5    9.73    2.39
   2 -13  -5    6.63    1.63
  -2  13   4    9.11    2.46
  -2  13   3  408.58   12.14
  -2  13   2  181.14    8.17
  -2  13   1   26.03    3.37
  -2  13   0  148.83    7.12
  -2  13  -1  225.23    8.30
  -2  13  -2    3.66    1.46
  -2  13  -3   -2.52    1.36
  -2  13  -4  104.62    4.10
   2 -12 -13   39.20    2.77
   2 -12 -12   94.08    4.92
   2 -12 -11   27.37    3.22
   2 -12 -10   11.07    2.47
   2 -12  -9   55.41    4.71
  -2  12   8  137.07    6.69
   2 -12  -8  139.98    7.29
  -2  12   7   42.97    4.17
   2 -12  -7   31.46    3.69
  -2  12   6    3.22    2.21
   2 -12  -6   -2.87    2.14
  -2  12   5  337.71   11.54
   2 -12  -5  311.65   10.73
  -2  12   4   13.96    2.95
   2 -12  -4   15.75    2.65
  -2  12   3   84.88    6.13
  -2  12   2   18.65    3.38
  -2  12   1   59.86    5.15
  -2  12   0    2.61    2.11
  -2  12  -1   -1.94    1.76
  -2  12  -1   -0.13    1.86
  -2  12  -2   48.78    4.41
  -2  12  -2   47.14    4.34
  -2  12  -3   19.93    2.77
  -2  12  -3   14.03    2.68
  -2  12  -4    2.44    1.46
  -2  12  -4    1.03    1.71
  -2  12  -5   70.93    3.84
  -2  12  -5   79.09    4.64
  -2  12  -6   20.33    2.32
   2 -11 -14   -0.99    0.93
   2 -11 -13   24.44    2.70
   2 -11 -12    8.85    2.37
   2 -11 -11   24.25    3.36
   2 -11 -10    7.65    2.51
   2 -11  -9   13.23    3.09
  -2  11   8    2.06    1.78
   2 -11  -8    0.28    1.92
  -2  11   7   59.75    5.10
   2 -11  -7   60.44    5.38
  -2  11   6   69.81    5.59
   2 -11  -6   58.02    5.14
  -2  11   5   -0.30    1.69
   2 -11  -5    3.63    2.00
  -2  11   4  112.18    7.07
   2 -11  -4  107.31    6.59
  -2  11   3  319.58   11.70
   2 -11  -3  333.64   10.90
  -2  11   2   11.46    2.96
  -2  11   1  166.56    8.50
  -2  11   1  162.08    7.99
  -2  11   0  149.75    8.12
  -2  11   0  144.08    7.51
  -2  11  -1  172.09    8.49
  -2  11  -1  166.08    8.07
  -2  11  -2    1.95    2.00
  -2  11  -2    0.40    1.99
  -2  11  -3  177.14    8.19
  -2  11  -3  168.97    8.09
  -2  11  -4  242.51    9.03
  -2  11  -4  243.98    9.33
  -2  11  -5    1.72    1.20
  -2  11  -5    2.52    2.15
  -2  11  -6  144.04    6.56
  -2  11  -7  239.92    7.72
  -2  11  -8   84.06    4.04
   2 -10 -14    0.91    0.95
   2 -10 -13   87.73    5.27
   2 -10 -12  187.31    7.69
   2 -10 -12  200.66    8.54
   2 -10 -11   17.05    2.87
   2 -10 -11   17.15    3.20
   2 -10 -10   35.75    4.40
   2 -10 -10   32.05    3.76
   2 -10  -9   60.83    5.59
   2 -10  -9   63.30    4.83
  -2  10   8  168.23    7.97
   2 -10  -8  161.86    8.70
  -2  10   7    2.00    1.47
   2 -10  -7    4.58    2.30
  -2  10   6    6.21    2.02
   2 -10  -6    1.86    1.94
  -2  10   5 1338.66   23.33
   2 -10  -5 1313.00   23.12
  -2  10   4    5.03    2.05
   2 -10  -4    1.63    1.87
  -2  10   3  259.96   10.43
   2 -10  -3  263.82   10.03
  -2  10   3  252.58   12.14
  -2  10   2  164.83    7.85
  -2  10   2  150.77    8.03
   2 -10  -2  158.66    7.69
  -2  10   2  166.45   10.15
  -2  10   1   58.66    5.20
  -2  10   1   70.95    6.99
  -2  10   1   58.53    4.97
  -2  10   0  640.25   16.21
  -2  10   0  633.25   15.30
  -2  10  -1  154.36    8.11
  -2  10  -1  172.92    8.17
  -2  10  -2  109.86    6.89
  -2  10  -2   98.90    6.35
  -2  10  -3   94.55    6.37
  -2  10  -3   93.54    6.16
  -2  10  -4  103.14    6.41
  -2  10  -4  109.45    6.64
  -2  10  -5  102.39    6.39
  -2  10  -5  103.13    6.10
  -2  10  -5  103.57    5.58
  -2  10  -6    0.21    1.75
  -2  10  -6   -0.34    1.14
  -2  10  -6    0.86    1.13
  -2  10  -7  304.34    8.82
  -2  10  -7  332.19   10.19
  -2  10  -8  107.01    4.93
  -2  10  -8  114.94    5.57
  -2  10  -9    0.42    0.84
  -2  10  -9   -1.36    1.25
  -2  10 -10    4.00    1.00
   2  -9 -14  235.82    6.97
   2  -9 -14  226.10    7.40
   2  -9 -13   13.49    2.48
   2  -9 -13   17.45    2.34
   2  -9 -13   15.44    2.82
   2  -9 -12    6.02    2.11
   2  -9 -12    2.74    1.93
   2  -9 -12    3.66    1.51
   2  -9 -11  254.35   10.11
   2  -9 -11  245.13    9.14
   2  -9 -11  241.21   10.39
   2  -9 -10   24.80    3.92
   2  -9 -10   22.28    3.37
   2  -9  -9   94.85    6.30
   2  -9  -9   91.82    6.82
   2  -9  -8  214.98    8.98
   2  -9  -8  212.28   10.04
   2  -9  -7  492.91   14.85
  -2   9   7  495.40   13.91
   2  -9  -6   94.76    6.50
  -2   9   6   91.25    6.10
   2  -9  -6  101.20    8.14
  -2   9   5    9.66    2.18
   2  -9  -5    9.58    2.66
   2  -9  -5    9.23    2.48
   2  -9  -4   39.78    4.16
  -2   9   4   32.86    3.85
   2  -9  -3    7.92    1.73
  -2   9   3   10.31    2.28
  -2   9   3   14.36    2.97
   2  -9  -2  139.45    7.04
  -2   9   2  127.23    6.66
  -2   9   2  131.00    7.21
  -2   9   2  126.02    8.27
  -2   9   1  173.05    7.68
  -2   9   1  167.09    8.10
  -2   9   1  182.28   10.23
  -2   9   0   78.09    5.31
  -2   9   0   75.36    5.57
  -2   9   0   78.96    7.10
  -2   9  -1    6.60    1.92
  -2   9  -1    3.48    1.82
  -2   9  -1    9.24    2.90
   2  -9   1    3.48    1.60
  -2   9  -2   74.97    5.39
  -2   9  -2   76.78    5.69
   2  -9   2   70.42    7.11
  -2   9  -2   79.59    7.61
  -2   9  -3    1.49    1.58
  -2   9  -3    5.69    2.11
  -2   9  -4    0.13    1.58
  -2   9  -4    5.12    2.19
  -2   9  -4    3.35    2.21
  -2   9  -5  308.32    9.93
  -2   9  -5  312.04   10.79
  -2   9  -5  302.35   10.85
  -2   9  -6  132.42    6.62
  -2   9  -6  116.68    6.45
  -2   9  -6  124.76    7.03
  -2   9  -7   27.50    2.96
  -2   9  -7   31.83    3.72
  -2   9  -7   29.32    3.32
  -2   9  -8   27.95    3.34
  -2   9  -8   22.80    2.73
  -2   9  -8   25.42    3.01
  -2   9  -9   77.45    4.26
  -2   9  -9   93.17    5.17
  -2   9  -9   88.41    4.82
  -2   9 -10   30.52    2.48
  -2   9 -10   28.53    2.61
  -2   9 -10   32.41    2.75
  -2   9 -11   82.97    3.45
  -2   9 -11   89.11    3.66
   2  -8 -15    9.45    1.65
   2  -8 -14   40.60    3.93
   2  -8 -14   34.32    3.15
   2  -8 -14   32.23    2.96
   2  -8 -13  338.24   11.55
   2  -8 -13  323.25   10.17
   2  -8 -13  315.53   10.48
   2  -8 -12   11.97    2.96
   2  -8 -12    9.81    2.85
   2  -8 -12    9.41    2.29
   2  -8 -11   40.23    4.58
   2  -8 -11   40.93    4.58
   2  -8 -10  264.05   10.75
   2  -8 -10  265.85   11.23
   2  -8  -9   65.98    7.12
   2  -8  -9   52.04    4.87
   2  -8  -9   53.32    5.33
   2  -8  -8  151.11   10.27
   2  -8  -8  146.87    7.68
   2  -8  -8  154.09    8.53
   2  -8  -7  218.77   11.95
   2  -8  -7  198.21    8.56
   2  -8  -7  207.40    9.57
   2  -8  -6  100.72    7.94
  -2   8   6   96.53    6.06
   2  -8  -6   88.52    6.21
   2  -8  -5   25.71    4.35
  -2   8   5   30.61    3.50
   2  -8  -5   21.70    3.24
   2  -8  -4  312.78   10.70
  -2   8   4  312.72   10.35
  -2   8   4  317.07   11.20
   2  -8  -3  770.46   16.03
  -2   8   3  778.44   18.10
  -2   8   3  733.80   15.76
  -2   8   2  106.97    7.08
  -2   8   2   98.41    5.94
  -2   8   1  235.14   10.74
  -2   8   1  215.20    8.62
  -2   8   0  455.85   15.41
  -2   8   0  443.23   12.24
  -2   8   0  437.90   11.50
  -2   8  -1   69.97    4.50
  -2   8  -1   65.06    6.25
  -2   8  -1   74.03    5.14
  -2   8  -1   66.70    4.70
   2  -8   2   -4.24    2.10
  -2   8  -2   -0.36    2.05
  -2   8  -2    2.96    1.79
  -2   8  -2   -0.14    1.89
   2  -8   3  102.68    8.29
  -2   8  -3  105.18    8.52
  -2   8  -3  110.72    6.52
  -2   8  -3  109.19    6.21
   2  -8   4  360.36   15.57
  -2   8  -4  338.98   10.18
  -2   8  -4  339.73   11.36
  -2   8  -4  351.10   11.30
  -2   8  -5    6.90    2.06
  -2   8  -5    5.16    1.97
   2  -8   5   10.25    3.44
  -2   8  -6  109.60    6.26
  -2   8  -6  116.71    6.52
  -2   8  -6  127.49    6.45
  -2   8  -7  132.80    6.93
  -2   8  -7  129.66    6.56
  -2   8  -7  147.45    7.10
  -2   8  -8   -1.21    1.24
  -2   8  -8   -1.53    1.63
  -2   8  -9  132.81    6.44
  -2   8  -9  137.26    6.70
  -2   8 -10  224.59    7.79
  -2   8 -10  237.61    8.10
  -2   8 -10  229.23    8.03
  -2   8 -11   15.99    2.10
  -2   8 -11   19.71    2.23
  -2   8 -11   14.88    2.10
  -2   8 -12    2.34    0.95
  -2   8 -12    4.67    1.24
   2  -7 -16  130.85    4.62
   2  -7 -15  282.70    8.31
   2  -7 -15  297.48    9.43
   2  -7 -14    0.34    2.04
   2  -7 -14    0.28    1.32
   2  -7 -13  352.85   12.38
   2  -7 -13  370.25   11.14
   2  -7 -13  353.03   11.14
   2  -7 -12    4.33    2.40
   2  -7 -12    0.67    1.41
   2  -7 -12    4.26    2.42
   2  -7 -11   12.20    2.90
   2  -7 -11   14.14    3.29
   2  -7 -11   14.90    2.64
   2  -7 -10   95.31    6.83
   2  -7 -10   86.80    8.25
   2  -7 -10   97.19    6.90
   2  -7  -9  168.33    8.95
   2  -7  -9  169.07   10.99
   2  -7  -9  171.30    8.60
   2  -7  -8  132.33    7.72
   2  -7  -8  125.41    9.14
   2  -7  -8  116.00    6.77
   2  -7  -7   -0.44    1.53
   2  -7  -7   -2.97    1.99
   2  -7  -7    0.77    1.62
   2  -7  -6  513.49   14.13
   2  -7  -6  525.83   17.08
   2  -7  -5  140.46    8.73
  -2   7   4   11.65    2.21
  -2   7   3   94.31    5.88
  -2   7   2  525.07   14.21
  -2   7   1   95.00    6.35
  -2   7   0  134.55    7.81
  -2   7  -1  178.11    9.32
  -2   7  -2  647.90   18.36
   2  -7   2  614.61   18.14
  -2   7  -3    4.63    2.03
   2  -7   3    7.22    2.71
  -2   7  -3    5.63    1.90
  -2   7  -3    6.26    1.75
   2  -7   4  662.35   19.98
  -2   7  -4  667.04   14.76
  -2   7  -4  631.91   13.54
  -2   7  -4  650.96   15.02
   2  -7   5  231.24   12.12
  -2   7  -5  226.57    9.07
  -2   7  -5  233.02    8.69
  -2   7  -5  231.43    9.06
  -2   7  -5  229.14    8.36
   2  -7   6   -0.78    1.87
  -2   7  -6   -0.22    1.76
  -2   7  -6   -0.36    1.57
  -2   7  -6    1.55    1.40
  -2   7  -6   -0.48    1.31
  -2   7  -7  438.29   12.62
  -2   7  -7  433.43   12.03
  -2   7  -7  450.88   12.57
  -2   7  -8  151.92    7.52
  -2   7  -8  166.78    7.97
  -2   7  -9  140.37    7.22
  -2   7  -9  149.25    7.55
  -2   7 -10   62.20    4.78
  -2   7 -10   59.06    4.64
  -2   7 -11  134.36    6.28
  -2   7 -11  138.60    6.47
  -2   7 -12   62.91    3.63
  -2   7 -12   64.92    4.01
  -2   7 -12   66.89    4.07
  -2   7 -13  145.66    4.91
  -2   7 -13  157.73    5.13
   2  -6 -16    3.86    1.11
   2  -6 -15   20.28    2.61
   2  -6 -15   20.12    2.86
   2  -6 -14    2.93    1.55
   2  -6 -14    8.25    2.69
   2  -6 -13    5.79    2.27
   2  -6 -13    3.11    2.37
   2  -6 -12   14.81    2.62
   2  -6 -12   17.38    3.10
   2  -6 -12   10.03    2.51
   2  -6 -12   17.67    3.65
   2  -6 -11    7.93    2.61
   2  -6 -11    8.27    2.69
   2  -6 -11   10.43    2.53
   2  -6 -11    5.69    2.16
   2  -6 -10   34.31    3.85
   2  -6 -10   32.47    4.32
   2  -6 -10   36.45    5.18
   2  -6 -10   34.19    4.26
   2  -6  -9   39.89    4.00
   2  -6  -9   38.18    4.39
   2  -6  -9   39.53    5.54
   2  -6  -9   45.34    4.73
   2  -6  -8  117.43    7.12
   2  -6  -8  112.47    8.43
   2  -6  -7  215.50   11.07
   2  -6  -7  248.71    9.84
   2  -6  -6    3.73    2.15
   2  -6  -5  575.82   16.28
  -2   6   4  277.61    8.60
  -2   6   3   33.36    3.23
  -2   6   2  191.31    7.80
  -2   6   1  785.60   16.24
  -2   6   0   42.40    4.23
  -2   6  -1  449.32   13.55
  -2   6  -2 1641.78   26.84
  -2   6  -3   14.45    3.13
   2  -6   3   16.61    3.29
  -2   6  -4   26.36    3.05
  -2   6  -4   20.35    3.83
   2  -6   4   19.53    3.74
  -2   6  -5  121.95    6.32
   2  -6   5  116.68    8.29
  -2   6  -5  131.29    7.25
  -2   6  -5  119.89    6.36
  -2   6  -6  328.05   10.30
  -2   6  -6  333.52   10.79
   2  -6   6  331.33   14.21
  -2   6  -6  347.91   12.36
  -2   6  -6  345.27   10.73
  -2   6  -7    0.72    1.29
  -2   6  -7   -0.83    1.92
   2  -6   7    2.01    2.16
  -2   6  -7    5.35    1.87
  -2   6  -7    0.69    1.59
  -2   6  -8  183.82   10.17
  -2   6  -8  175.71    8.17
  -2   6  -9  482.43   13.70
  -2   6  -9  492.13   13.98
  -2   6 -10   65.84    5.18
  -2   6 -10   68.53    5.34
  -2   6 -11   17.59    2.70
  -2   6 -11   15.59    2.80
  -2   6 -12   49.65    4.08
  -2   6 -12   43.59    3.85
  -2   6 -13    4.09    1.45
  -2   6 -13    5.38    1.11
  -2   6 -13    7.53    1.69
  -2   6 -14    0.02    0.94
  -2   6 -14    2.68    1.04
   2  -5 -16  128.86    5.26
   2  -5 -15    2.69    1.72
   2  -5 -15   -0.20    1.24
   2  -5 -14    0.72    2.12
   2  -5 -14    4.08    1.87
   2  -5 -13  297.13   10.71
   2  -5 -13  303.91   11.69
   2  -5 -13  328.74   12.53
   2  -5 -12  116.47    7.45
   2  -5 -12  127.18    7.28
   2  -5 -12  125.79    8.04
   2  -5 -11    4.61    1.69
   2  -5 -11    4.40    2.47
   2  -5 -11    2.86    1.34
   2  -5 -11    2.23    2.09
   2  -5 -11   -0.44    2.19
   2  -5 -10   99.43    6.39
   2  -5 -10   99.94    6.92
   2  -5 -10   99.92    8.25
   2  -5 -10   93.19    6.44
   2  -5  -9  139.97    7.60
   2  -5  -9  128.66    7.20
   2  -5  -9  150.37    9.66
   2  -5  -8   21.02    3.81
   2  -5  -8   17.53    3.00
   2  -5  -7   71.80    6.23
   2  -5  -6  231.01   10.37
   2  -5  -5   57.24    4.91
   2  -5  -4   14.78    2.02
  -2   5   4   12.30    1.55
   2  -5  -3  136.53    4.82
  -2   5   3  135.74    5.50
  -2   5   2    8.34    1.67
  -2   5   1  397.01   10.35
  -2   5   0  847.30   15.79
  -2   5  -1  739.62   15.64
  -2   5  -2    4.08    1.88
   2  -5   3  269.45   10.64
  -2   5  -3  264.38   10.48
   2  -5   4  796.83   19.08
  -2   5  -4  788.30   19.18
   2  -5   5   66.97    5.97
  -2   5  -6  750.28   15.06
   2  -5   6  734.77   19.87
  -2   5  -6  753.82   17.81
  -2   5  -7    9.01    1.93
   2  -5   7   12.66    3.27
  -2   5  -7   11.95    2.80
  -2   5  -7   12.77    2.43
  -2   5  -7   16.52    2.13
  -2   5  -8  143.58    7.27
  -2   5  -8  133.02    8.69
   2  -5   8  137.16    9.22
  -2   5  -8  129.64    7.06
  -2   5  -9   19.14    3.50
  -2   5  -9   25.41    3.70
  -2   5 -10   15.40    2.95
  -2   5 -11  161.50    8.01
  -2   5 -12   12.74    2.56
  -2   5 -12   13.00    2.86
  -2   5 -13  201.46    7.76
  -2   5 -13  188.25    7.43
  -2   5 -14   56.08    3.63
  -2   5 -14   53.47    3.52
  -2   5 -15    2.60    0.88
  -2   5 -15    1.46    0.79
   2  -4 -16  124.51    5.32
   2  -4 -15   57.78    4.30
   2  -4 -15   54.17    4.45
   2  -4 -14    2.48    2.20
   2  -4 -14    0.06    1.87
   2  -4 -13  121.32    7.82
   2  -4 -13  127.85    7.17
   2  -4 -13  119.30    7.69
   2  -4 -12   16.58    2.89
   2  -4 -12   16.62    3.69
   2  -4 -12   18.34    3.62
   2  -4 -11  477.31   15.06
   2  -4 -11  469.34   13.62
   2  -4 -11  480.60   18.39
   2  -4 -11  458.90   15.04
   2  -4 -10   13.86    2.48
   2  -4 -10    9.55    2.67
   2  -4 -10   14.65    3.30
   2  -4  -9  965.80   19.48
   2  -4  -9  956.57   23.90
   2  -4  -9  946.22   18.09
   2  -4  -8 1140.99   24.71
   2  -4  -7   60.88    5.51
   2  -4  -6  906.30   17.83
   2  -4  -6  854.45   18.84
   2  -4  -5  384.27   10.60
   2  -4  -5  391.95   12.00
  -2   4   4  979.06   11.50
   2  -4  -4  935.73   14.88
   2  -4  -4  950.31   17.62
  -2   4   3  161.43    5.10
   2  -4  -3  169.34    5.62
  -2   4   2  352.62    8.03
   2  -4  -2  368.65    7.16
  -2   4   1  751.20   12.45
   2  -4  -1  751.84    8.55
  -2   4   0  171.83    6.34
   2  -4   0  161.01    3.15
  -2   4  -1    9.38    2.00
  -2   4  -2 1623.60   21.82
   2  -4   3  546.21   13.62
  -2   4  -3  546.97   13.51
   2  -4   4  977.42   19.15
   2  -4   5   21.26    3.40
   2  -4   6    0.91    1.62
   2  -4   7  896.75   21.05
  -2   4  -8   19.36    2.90
  -2   4  -8   20.51    2.83
  -2   4  -8   19.56    3.25
   2  -4   8   18.42    3.33
  -2   4  -8   16.29    3.46
  -2   4  -9  162.93    8.45
  -2   4  -9  159.60    7.90
  -2   4  -9  173.52   10.15
  -2   4  -9  161.62    7.51
  -2   4 -10  185.00    8.76
  -2   4 -10  177.55   10.67
  -2   4 -11  306.86   11.34
  -2   4 -12  167.21    8.20
  -2   4 -13   12.14    2.59
  -2   4 -13    9.80    2.46
  -2   4 -14  295.67    9.08
  -2   4 -14  288.17    8.94
  -2   4 -15   32.20    2.69
  -2   4 -15   37.57    2.80
   2  -3 -16   19.43    2.38
   2  -3 -15  124.39    6.13
   2  -3 -15  125.65    6.23
   2  -3 -14   93.96    6.25
   2  -3 -14   96.27    6.79
   2  -3 -14   95.42    5.96
   2  -3 -13    8.22    2.50
   2  -3 -13   10.90    3.18
   2  -3 -13    5.00    2.07
   2  -3 -12  208.65   10.30
   2  -3 -12  207.72   10.39
   2  -3 -12  205.07    9.18
   2  -3 -11  240.41   10.88
   2  -3 -11  270.43   11.80
   2  -3 -11  268.77   10.31
   2  -3 -10  307.26   14.11
   2  -3 -10  302.89   10.68
   2  -3 -10  300.14   11.75
   2  -3  -9  208.47   11.05
   2  -3  -9  202.56    9.20
   2  -3  -9  205.35    8.33
   2  -3  -8 1293.72   25.82
   2  -3  -7  189.53    9.36
   2  -3  -7  198.21    9.42
   2  -3  -6    4.92    2.08
   2  -3  -6    6.00    2.17
   2  -3  -5 6020.95   45.26
   2  -3  -5 6144.80   43.04
  -2   3   4  373.09    5.28
   2  -3  -4  371.43   10.48
   2  -3  -4  383.13    9.71
  -2   3   3    0.92    0.63
   2  -3  -3    2.22    1.31
  -2   3   2  615.52    8.83
   2  -3  -2  597.94    9.64
  -2   3   1 3546.59   22.96
   2  -3  -1 3414.52   20.38
  -2   3   0  428.74    8.63
   2  -3   0  423.77    6.41
  -2   3  -1  346.57    8.42
  -2   3  -2    4.52    1.59
   2  -3   3  605.58   12.84
  -2   3  -3  612.87   12.91
   2  -3   4   30.85    3.33
   2  -3   5  134.82    6.83
   2  -3   6  282.71   10.49
   2  -3   7   -1.62    1.67
   2  -3   8  244.26   10.75
  -2   3  -8  240.28    9.24
  -2   3  -9    1.66    1.32
  -2   3  -9    4.08    1.70
  -2   3  -9    2.27    2.04
   2  -3   9    3.03    2.09
  -2   3 -10  248.99   10.52
  -2   3 -10  248.67    9.92
  -2   3 -11  176.83    8.64
  -2   3 -11  174.62    9.06
  -2   3 -12  309.05   11.31
  -2   3 -13  211.49    9.07
  -2   3 -14   16.83    2.63
  -2   3 -15  163.81    6.42
  -2   3 -15  165.26    6.38
  -2   3 -16   56.53    3.07
  -2   3 -16   53.82    2.96
   2  -2 -16  278.85    7.82
   2  -2 -15   -2.63    1.28
   2  -2 -15   -1.57    1.62
   2  -2 -14   58.77    4.68
   2  -2 -14   64.29    5.70
   2  -2 -14   52.15    4.59
   2  -2 -13   14.70    2.84
   2  -2 -13   18.29    3.73
   2  -2 -13   15.72    2.90
   2  -2 -12  515.96   15.65
   2  -2 -12  499.78   16.10
   2  -2 -12  535.90   14.74
   2  -2 -11  306.98   12.63
   2  -2 -11  308.76   11.11
   2  -2 -10    3.33    1.62
   2  -2 -10    2.00    1.77
   2  -2  -9  295.83   13.10
   2  -2  -9  282.82    9.79
   2  -2  -9  279.31   10.93
   2  -2  -8    4.28    2.29
   2  -2  -8    4.36    2.43
   2  -2  -7  271.97   10.95
   2  -2  -7  266.84   11.11
   2  -2  -6  327.39   11.26
   2  -2  -6  339.26   11.39
   2  -2  -5   13.13    2.48
   2  -2  -5   11.47    2.49
   2  -2  -4  333.35    9.58
   2  -2  -4  337.67    9.31
   2  -2  -3  207.59    7.02
   2  -2  -3  204.61    6.55
   2  -2  -2  113.68    4.46
  -2   2   2  117.41    3.09
  -2   2   1    1.04    0.75
   2  -2  -1    2.72    1.03
  -2   2   0   65.29    2.98
  -2   2  -1 1671.08   16.01
  -2   2  -2  193.72    6.06
   2  -2   2  188.28    6.08
   2  -2   3  339.00    8.67
   2  -2   4  864.25   14.61
   2  -2   5   25.98    2.98
   2  -2   6  278.15    9.56
   2  -2   7  696.65   15.93
   2  -2   8  359.47   12.01
  -2   2  -9  201.41    8.29
  -2   2  -9  211.01    8.70
   2  -2   9  206.72    9.53
  -2   2 -10 1052.33   20.56
  -2   2 -10 1083.74   25.13
  -2   2 -11   92.91    6.46
  -2   2 -11  106.78    8.40
  -2   2 -11   88.70    6.21
  -2   2 -12  273.18   10.67
  -2   2 -12  266.76   11.18
  -2   2 -13  404.25   12.69
  -2   2 -14   65.96    5.00
  -2   2 -15   47.50    3.84
  -2   2 -16  268.19    7.33
  -2   2 -16  266.52    7.30
   2  -1 -16   52.92    3.39
   2  -1 -15   47.88    3.96
   2  -1 -14   77.93    5.49
   2  -1 -13   71.88    5.36
   2  -1 -13   84.20    6.56
   2  -1 -13   79.02    5.84
   2  -1 -12   37.20    4.30
   2  -1 -12   39.45    5.07
   2  -1 -12   31.94    4.01
   2  -1 -11   45.93    4.52
   2  -1 -11   41.28    5.00
   2  -1 -10   11.00    2.53
   2  -1 -10   11.17    3.06
   2  -1  -9  229.19   11.51
   2  -1  -9  248.82   10.42
   2  -1  -9  221.54    8.63
   2  -1  -8  473.49   15.54
   2  -1  -8  448.23   15.76
   2  -1  -7  159.66    8.45
   2  -1  -7  148.77    8.53
   2  -1  -6   87.12    5.86
   2  -1  -6   92.61    6.30
   2  -1  -5  152.94    7.02
   2  -1  -5  154.38    7.29
   2  -1  -4  155.65    6.51
   2  -1  -4  144.75    6.43
   2  -1  -3  848.86   13.48
   2  -1  -3  818.94   13.38
   2  -1  -2 2380.41   20.90
   2  -1  -1  315.25    6.88
   2  -1   0 6142.05   25.30
   2  -1   1 2406.60   17.39
   2  -1   2 1163.96   13.22
   2  -1   3   97.66    4.27
   2  -1   4 5183.39   32.56
   2  -1   5 1289.89   17.60
   2  -1   6  413.85   10.74
   2  -1   7 1241.01   19.83
   2  -1   8  656.32   15.16
   2  -1   9    4.20    1.72
  -2   1 -10    2.51    1.72
  -2   1 -10    4.38    1.80
  -2   1 -10    2.75    2.07
  -2   1 -11   37.58    4.14
  -2   1 -11   42.63    3.77
  -2   1 -11   39.17    5.19
  -2   1 -12   33.03    4.11
  -2   1 -12   31.09    3.39
  -2   1 -12   31.08    3.80
  -2   1 -12   40.90    5.44
  -2   1 -13   42.42    4.82
  -2   1 -13   37.05    3.52
  -2   1 -13   43.94    4.41
  -2   1 -14  236.14   10.16
  -2   1 -14  220.47    8.01
  -2   1 -14  253.53    9.72
  -2   1 -15    2.58    1.43
  -2   1 -16  155.89    6.08
  -2   1 -16  138.26    5.67
  -2   1 -17    5.37    1.15
   2   0 -16    1.36    1.03
   2   0 -15  127.41    5.99
   2   0 -14   69.41    5.12
   2   0 -13   10.70    2.92
   2   0 -13   10.56    2.69
   2   0 -12    8.97    2.18
   2   0 -12    5.31    2.62
   2   0 -12    5.97    2.57
   2   0 -11  455.66   13.63
   2   0 -11  449.60   13.45
   2   0 -11  456.76   14.87
   2   0 -10  491.53   13.67
   2   0 -10  491.77   15.11
   2   0  -9   81.12    6.05
   2   0  -9   76.32    5.17
   2   0  -8  773.86   19.09
   2   0  -8  849.84   21.92
   2   0  -7  326.67   11.91
   2   0  -7  323.50   11.35
   2   0  -7  325.65   12.65
   2   0  -6   25.56    3.40
   2   0  -6   27.20    3.18
   2   0  -6   26.78    3.78
   2   0  -5   62.45    4.66
   2   0  -5   63.77    5.03
   2   0  -5   63.46    4.33
   2   0  -4 1046.08   16.34
   2   0  -4  995.24   16.68
   2   0  -3    4.67    1.69
   2   0  -3    1.10    1.22
   2   0  -2   24.42    2.24
   2   0  -2   24.21    0.78
   2   0  -1  689.55    6.19
   2   0   0  172.54    3.70
   2   0   1  143.37    3.84
   2   0   2  603.95    8.64
   2   0   3  445.26    8.23
   2   0   4 1362.67   15.53
   2   0   5  172.56    6.10
   2   0   6   87.38    4.74
   2   0   7  213.17    7.74
   2   0   8  777.07   15.72
   2   0   9  271.31    9.74
  -2   0 -10  397.98   11.23
  -2   0 -10  393.01   11.65
   2   0  10  416.32   12.50
  -2   0 -11   25.84    3.03
  -2   0 -11   27.55    3.36
  -2   0 -11   21.63    3.02
  -2   0 -11   25.26    4.17
  -2   0 -12  300.86   11.30
  -2   0 -12  313.08   10.21
  -2   0 -13   27.82    3.79
  -2   0 -13   26.02    3.07
  -2   0 -13   24.88    3.30
  -2   0 -14    2.27    2.00
  -2   0 -14    5.01    1.90
  -2   0 -14    0.22    1.59
  -2   0 -15    8.35    2.14
  -2   0 -15    8.68    1.63
  -2   0 -15   11.42    2.30
  -2   0 -16   74.34    4.40
  -2   0 -17   44.02    2.82
  -2   0 -17   36.02    2.47
   2   1 -16   31.89    2.30
   2   1 -15   11.47    2.04
   2   1 -14    6.16    2.04
   2   1 -13   29.88    3.73
   2   1 -13   33.60    3.99
   2   1 -12   67.89    4.90
   2   1 -12   68.07    5.74
   2   1 -12   76.10    5.81
   2   1 -11    8.88    2.30
   2   1 -11    8.89    2.96
   2   1 -11    7.62    2.27
   2   1 -10   26.12    3.24
   2   1 -10   25.05    3.49
   2   1 -10   28.68    3.90
   2   1  -9  371.40   12.38
   2   1  -9  367.52   11.37
   2   1  -8  108.01    7.61
   2   1  -8  109.94    7.95
   2   1  -7  577.97   16.78
   2   1  -7  555.82   15.59
   2   1  -6  645.53   15.55
   2   1  -6  652.22   15.58
   2   1  -6  697.77   17.10
   2   1  -5  202.33    7.99
   2   1  -5  211.41    8.15
   2   1  -5  216.48    8.84
   2   1  -4  566.39   12.22
   2   1  -4  598.48   12.40
   2   1  -4  582.73   13.08
   2   1  -3 1479.23   17.34
   2   1  -3 1507.50   19.03
   2   1  -2  818.89   11.35
   2   1  -2  836.87    5.95
   2   1  -1  746.44    9.44
   2   1  -1  742.41    5.13
   2   1  -1  726.36    6.08
   2   1   0 5514.35   18.75
   2   1   1 2248.64   14.20
   2   1   2    4.68    1.05
   2   1   3 3665.03   22.55
   2   1   4 1075.97   13.31
   2   1   5 1575.71   17.39
   2   1   6  572.91   11.38
   2   1   7 1014.17   16.18
   2   1   8  220.68    8.05
   2   1   9   29.46    3.15
   2   1  10  360.11   11.26
  -2  -1 -11  116.68    6.07
  -2  -1 -11  110.94    6.10
  -2  -1 -11  124.70    6.89
  -2  -1 -11  125.32    8.50
  -2  -1 -12    8.86    2.31
  -2  -1 -12   14.23    2.57
  -2  -1 -12   11.93    3.23
  -2  -1 -13  241.57   10.31
  -2  -1 -13  246.22    9.42
  -2  -1 -13  234.16    9.54
  -2  -1 -14  119.71    7.27
  -2  -1 -14  117.19    6.42
  -2  -1 -14  132.22    7.17
  -2  -1 -15   54.90    4.75
  -2  -1 -15   56.70    4.35
  -2  -1 -15   57.21    4.48
  -2  -1 -16   79.74    4.63
  -2  -1 -16   82.69    4.80
  -2  -1 -17   45.61    3.08
   2   2 -15   64.54    3.82
   2   2 -14  121.21    6.10
   2   2 -13   42.51    4.14
   2   2 -13   38.77    3.52
   2   2 -12  152.09    7.86
   2   2 -12  160.36    8.21
   2   2 -12  148.83    7.39
   2   2 -11  179.59    8.74
   2   2 -11  186.35    8.91
   2   2 -11  169.58    8.05
   2   2 -10  170.58    7.65
   2   2 -10  167.31    8.01
   2   2 -10  167.63    8.25
   2   2 -10  162.58    8.46
   2   2  -9  759.92   16.23
   2   2  -9  750.52   17.34
   2   2  -9  741.05   16.49
   2   2  -8  157.17    9.28
   2   2  -8  168.13    7.81
   2   2  -8  168.58    7.42
   2   2  -7    9.87    2.84
   2   2  -7   11.26    2.85
   2   2  -6  388.86   12.85
   2   2  -6  373.18   12.29
   2   2  -5  805.10   16.81
   2   2  -5  800.44   16.46
   2   2  -4  282.48    5.55
   2   2  -4  282.62    8.71
   2   2  -4  294.95    9.38
   2   2  -4  290.96    9.17
   2   2  -3  295.01    5.34
   2   2  -3  290.44    7.81
   2   2  -3  290.10    8.33
   2   2  -3  308.02    8.66
   2   2  -2  403.61    6.20
   2   2  -2  391.11    7.93
   2   2  -2  397.03    9.02
   2   2  -1 1762.52   12.38
   2   2  -1 1733.37   14.24
   2   2   0 1601.80   10.66
   2   2   0 1567.81   11.03
   2   2   1 1229.70   10.55
   2   2   1 1241.85    7.33
   2   2   2  103.10    3.44
   2   2   3 5274.00   26.53
   2   2   4 9999.00   40.10
   2   2   5   14.49    2.03
   2   2   6    0.87    1.00
   2   2   7  212.33    7.26
   2   2   8 2420.84   25.70
   2   2   9    0.44    1.11
   2   2  10   46.46    4.04
  -2  -2 -11  466.83   12.84
  -2  -2 -11  431.48   15.24
  -2  -2 -12  154.11    7.73
  -2  -2 -12  146.95    9.57
  -2  -2 -12  147.50    7.23
  -2  -2 -13    5.37    1.94
  -2  -2 -13    3.02    1.61
  -2  -2 -13    9.18    2.93
  -2  -2 -14  231.84    9.97
  -2  -2 -14  224.19    9.10
  -2  -2 -14  246.26    9.60
  -2  -2 -15   30.40    3.87
  -2  -2 -15   23.77    3.15
  -2  -2 -15   26.40    3.15
  -2  -2 -16   25.97    3.19
  -2  -2 -16   25.29    2.84
  -2  -2 -16   26.63    2.77
  -2  -2 -17   85.59    4.29
   2   3 -14   76.44    4.55
   2   3 -14   63.83    3.69
   2   3 -13   76.34    5.24
   2   3 -13   76.77    4.86
   2   3 -12   21.69    2.83
   2   3 -12   17.24    3.17
   2   3 -12   19.78    2.99
   2   3 -11   57.33    4.51
   2   3 -11   53.59    5.00
   2   3 -11   55.33    4.73
   2   3 -11   50.42    4.54
   2   3 -10    4.79    1.96
   2   3 -10    5.50    1.78
   2   3 -10    4.24    2.00
   2   3 -10    0.91    1.70
   2   3  -9   34.76    3.57
   2   3  -9   34.50    3.85
   2   3  -9   35.32    3.97
   2   3  -9   29.18    3.64
   2   3  -8  465.92   12.71
   2   3  -8  491.42   13.53
   2   3  -8  454.21   16.06
   2   3  -8  469.82   12.91
   2   3  -8  483.46   13.00
   2   3  -7  454.07   15.11
   2   3  -7  487.46   15.41
   2   3  -6   84.06    6.09
   2   3  -6   82.09    6.08
   2   3  -5   39.58    4.02
   2   3  -5   34.25    3.82
   2   3  -4  406.33    8.27
   2   3  -4  398.95   10.91
   2   3  -3  617.72    9.78
   2   3  -3  590.50   12.44
   2   3  -2  404.96    7.70
   2   3  -2  395.07    8.98
   2   3  -1 1760.19   15.33
   2   3  -1 1808.60   17.41
   2   3   0 1049.11   11.33
   2   3   1   95.51    3.32
   2   3   1   92.95    3.44
   2   3   2 7602.88   30.92
   2   3   3 3368.88   22.18
   2   3   4   45.74    2.94
   2   3   5  291.45    7.50
   2   3   6  487.81   10.30
   2   3   7  604.06   12.11
   2   3   8   85.62    4.93
   2   3   9 1797.34   23.36
   2   3  10   11.90    2.39
  -2  -3 -11  105.04    6.04
  -2  -3 -11  106.37    6.32
  -2  -3 -11  104.28    7.43
  -2  -3 -12  473.63   13.40
  -2  -3 -12  499.64   14.04
  -2  -3 -12  468.35   16.45
  -2  -3 -13   68.73    5.33
  -2  -3 -13   64.07    5.10
  -2  -3 -13   57.14    6.13
  -2  -3 -14   71.32    5.50
  -2  -3 -14   58.08    4.87
  -2  -3 -14   63.95    4.86
  -2  -3 -15  204.19    8.96
  -2  -3 -15  203.78    8.62
  -2  -3 -16   37.03    3.77
  -2  -3 -16   37.27    3.53
  -2  -3 -17   24.77    2.61
  -2  -3 -18   44.38    2.63
   2   4 -14    1.59    0.94
   2   4 -13   69.71    3.91
   2   4 -13   78.59    4.68
   2   4 -13   76.86    4.82
   2   4 -12  154.47    6.64
   2   4 -12  155.27    7.31
   2   4 -12  151.85    7.46
   2   4 -11   10.07    2.17
   2   4 -11    5.22    1.96
   2   4 -11    6.13    2.21
   2   4 -10  570.05   14.27
   2   4 -10  576.52   15.14
   2   4 -10  588.67   15.61
   2   4  -9  620.17   14.88
   2   4  -9  619.94   15.52
   2   4  -9  637.03   15.96
   2   4  -8    8.92    2.23
   2   4  -8    9.17    2.29
   2   4  -8    5.45    1.82
   2   4  -7   87.51    5.59
   2   4  -7   76.07    5.01
   2   4  -7   79.86    6.60
   2   4  -7   87.66    5.41
   2   4  -6   26.88    3.75
   2   4  -6   25.10    3.59
   2   4  -5  665.19   15.51
   2   4  -5  646.34   15.96
   2   4  -5  650.51   13.01
   2   4  -4  637.39   14.64
   2   4  -4  623.97   13.69
   2   4  -4  662.54   12.38
   2   4  -3  502.35   11.06
   2   4  -3  497.31   12.04
   2   4  -3  512.13   10.41
   2   4  -2  413.67    9.23
   2   4  -2  433.31    9.13
   2   4  -1  235.63    6.44
   2   4  -1  227.37    6.41
   2   4   0  423.94    8.48
   2   4   1 2922.64   21.51
   2   4   2  179.16    5.39
   2   4   2  177.81    5.29
   2   4   3 5959.56   31.55
   2   4   4  472.54    9.45
   2   4   5  485.71   10.05
   2   4   6  275.52    8.03
   2   4   7    9.00    1.72
   2   4   8    7.52    1.78
   2   4   9   44.74    3.85
   2   4  10  309.41   10.33
  -2  -4 -11  245.67    9.87
  -2  -4 -11  246.32    9.25
  -2  -4 -11  244.75   10.62
   2   4  11  248.16    9.60
  -2  -4 -11  250.34    8.84
  -2  -4 -12    9.03    2.47
  -2  -4 -12    7.46    2.10
  -2  -4 -12    9.53    2.60
  -2  -4 -13  167.74    8.16
  -2  -4 -14   18.92    3.14
  -2  -4 -14   17.26    3.08
  -2  -4 -15    8.50    2.05
  -2  -4 -15    6.52    2.13
  -2  -4 -16  149.83    7.20
  -2  -4 -16  148.44    7.09
  -2  -4 -17  154.06    6.39
  -2  -4 -17  175.51    6.73
  -2  -4 -18    0.41    0.76
   2   5 -13   46.45    3.01
   2   5 -13   50.24    3.58
   2   5 -12  276.78    8.47
   2   5 -12  270.90    9.18
   2   5 -12  278.18    9.27
   2   5 -11   51.25    4.16
   2   5 -11   63.97    5.11
   2   5 -11   63.59    5.06
   2   5 -10    6.72    2.09
   2   5 -10   10.40    2.59
   2   5 -10    5.35    2.23
   2   5  -9  381.89   11.92
   2   5  -9  410.86   13.00
   2   5  -9  394.30   12.69
   2   5  -8  211.02    8.89
   2   5  -8  232.56    9.57
   2   5  -8  241.21    9.78
   2   5  -7    6.87    1.94
   2   5  -7    6.92    1.79
   2   5  -7    8.18    2.21
   2   5  -7    9.66    2.35
   2   5  -6  265.82    9.07
   2   5  -6  262.31    9.30
   2   5  -6  272.03    9.44
   2   5  -5  326.21   10.43
   2   5  -5  322.82   11.79
   2   5  -5  341.11   10.95
   2   5  -4  101.30    5.61
   2   5  -4  100.54    5.65
   2   5  -4  101.39    6.21
   2   5  -3  270.37    8.57
   2   5  -3  258.15    8.18
   2   5  -2    3.54    1.44
   2   5  -2    1.45    0.96
   2   5  -1  441.75   10.09
   2   5  -1  445.97    8.76
   2   5   0  241.19    7.38
   2   5   0  240.52    6.02
   2   5   1 1359.38   16.87
   2   5   2    4.64    1.47
   2   5   3 2099.18   20.52
   2   5   4  280.71    7.69
   2   5   4  288.76    7.99
   2   5   5 1409.03   18.17
   2   5   6  151.78    6.28
   2   5   7  654.06   13.57
   2   5   8  861.48   16.27
   2   5   9  237.19    9.01
   2   5  10    8.15    1.86
  -2  -5 -11  354.80   12.09
  -2  -5 -11  363.27   11.25
  -2  -5 -11  366.66   11.25
  -2  -5 -12  102.86    6.20
  -2  -5 -12   97.97    6.86
  -2  -5 -12  104.67    6.21
  -2  -5 -13  134.08    7.20
  -2  -5 -13  134.79    6.98
  -2  -5 -14  234.72    9.53
  -2  -5 -15   26.42    3.38
  -2  -5 -15   28.85    3.69
  -2  -5 -16   13.67    2.24
  -2  -5 -16   18.75    2.77
  -2  -5 -17   27.91    2.95
  -2  -5 -18    1.53    0.94
   2   6 -13   37.78    2.41
   2   6 -13   37.03    2.74
   2   6 -12   18.02    2.25
   2   6 -12   20.34    2.62
   2   6 -11    2.05    1.44
   2   6 -11    3.65    1.96
   2   6 -10    1.69    1.83
   2   6 -10    1.17    1.79
   2   6 -10    1.25    1.77
   2   6  -9   16.39    2.86
   2   6  -9   15.35    2.73
   2   6  -9   16.69    3.06
   2   6  -8  202.54    8.76
   2   6  -8  200.31    8.96
   2   6  -8  210.50    9.37
   2   6  -7  229.69    9.45
   2   6  -7  221.24    9.07
   2   6  -7  246.71   10.35
   2   6  -7  216.65    9.27
   2   6  -6    3.09    1.58
   2   6  -6    2.52    1.52
   2   6  -6    3.45    1.77
   2   6  -6    0.97    1.42
   2   6  -5   38.11    3.80
   2   6  -5   32.82    3.32
   2   6  -5   38.73    3.72
   2   6  -5   31.29    3.72
   2   6  -4  367.49   11.63
   2   6  -3  533.70   13.21
   2   6  -2   12.90    1.88
   2   6  -2   17.08    2.47
   2   6  -1 1830.89   17.27
   2   6  -1 1783.93   22.49
   2   6   0  784.01   10.63
   2   6   0  755.21   14.38
   2   6   1    0.91    1.35
   2   6   2  490.02   11.31
   2   6   3  260.50    8.14
   2   6   4  113.65    5.47
   2   6   5 1265.37   17.99
   2   6   6  281.66    8.72
   2   6   7    4.59    1.44
   2   6   8   56.45    4.23
   2   6   9  693.54   14.92
  -2  -6 -10  147.09    7.46
  -2  -6 -10  155.42    7.54
   2   6  10  156.96    7.39
  -2  -6 -11    0.56    1.84
  -2  -6 -11    1.35    1.47
  -2  -6 -11    1.01    1.20
  -2  -6 -12    4.90    2.06
  -2  -6 -12    2.07    1.52
  -2  -6 -12    6.75    2.11
  -2  -6 -13  292.69   10.52
  -2  -6 -13  291.56   10.59
  -2  -6 -14   70.87    5.22
  -2  -6 -14   79.55    5.42
  -2  -6 -15   23.49    2.96
  -2  -6 -15   23.46    3.40
  -2  -6 -16    1.83    0.96
  -2  -6 -16    0.79    1.57
  -2  -6 -17  158.21    6.68
  -2  -6 -18    8.01    1.60
   2   7 -12  148.00    5.29
   2   7 -12  144.94    5.73
   2   7 -11    0.90    1.27
   2   7 -11    0.11    1.60
   2   7 -10    3.06    1.87
   2   7 -10    1.77    1.84
   2   7  -9  128.47    6.91
   2   7  -9  135.31    7.43
   2   7  -8   68.81    5.40
   2   7  -8   60.91    5.28
   2   7  -8   57.03    5.03
   2   7  -7  175.43    8.54
   2   7  -7  177.52    8.40
   2   7  -7  184.09    8.44
   2   7  -7  181.24    8.97
   2   7  -6  145.74    7.61
   2   7  -6  153.06    7.65
   2   7  -6  145.06    7.37
   2   7  -6  143.01    8.02
   2   7  -5   33.49    3.69
   2   7  -5   37.76    3.81
   2   7  -5   41.40    3.92
   2   7  -5   42.21    4.37
   2   7  -4    0.18    1.24
   2   7  -4   -0.36    1.32
   2   7  -4   -0.62    1.34
   2   7  -4    1.63    1.21
   2   7  -3   74.66    5.56
   2   7  -2  251.38    9.66
   2   7  -1  163.10    7.58
   2   7   0  524.14   13.27
   2   7   1  466.40   12.47
   2   7   2   17.04    2.71
   2   7   3  439.98   11.85
   2   7   4   41.82    3.87
   2   7   5  329.53   10.13
   2   7   6   76.23    5.03
   2   7   7  628.61   14.31
   2   7   8  339.88   10.76
   2   7   9   47.63    4.27
  -2  -7 -10   37.58    3.72
  -2  -7 -10   32.98    3.86
  -2  -7 -10   30.87    3.69
   2   7  10   29.92    3.57
   2   7  10   34.02    3.50
   2   7  11  275.18    9.32
  -2  -7 -11  279.02   11.02
  -2  -7 -11  272.29    9.99
  -2  -7 -11  282.01   10.94
  -2  -7 -12   64.56    4.98
  -2  -7 -12   65.95    5.92
  -2  -7 -12   63.78    5.45
  -2  -7 -13  610.26   15.13
  -2  -7 -13  617.64   16.08
  -2  -7 -14  191.51    8.34
  -2  -7 -14  209.88    9.06
  -2  -7 -15   15.66    2.36
  -2  -7 -15   13.35    2.35
  -2  -7 -16   81.57    5.48
  -2  -7 -17  338.73    9.70
  -2  -7 -18   20.10    2.16
   2   8 -12   13.58    1.63
   2   8 -11   33.25    2.78
   2   8 -11   33.55    2.97
   2   8 -10    4.99    1.71
   2   8 -10    6.69    2.09
   2   8  -9   96.07    5.84
   2   8  -9   93.75    6.05
   2   8  -8  355.84   11.61
   2   8  -8  363.84   11.97
   2   8  -7  207.99    9.08
   2   8  -7  209.13    9.39
   2   8  -7  214.65    9.40
   2   8  -6   25.65    3.46
   2   8  -6   25.43    3.70
   2   8  -6   26.12    3.64
   2   8  -5  326.71   11.19
   2   8  -5  328.01   11.98
   2   8  -5  331.96   10.16
   2   8  -5  348.34   11.46
   2   8  -4  441.13   12.46
   2   8  -4  439.32   11.57
   2   8  -4  421.59   14.63
   2   8  -4  440.74   12.47
   2   8  -3  386.68   11.15
   2   8  -3  374.08   10.49
   2   8  -3  390.24   11.36
   2   8  -3  383.31   13.43
   2   8  -2  107.87    5.82
   2   8  -2  103.38    6.87
   2   8  -1   88.74    6.22
   2   8   0   98.26    6.36
   2   8   1  435.61   13.13
   2   8   2  352.58   11.75
   2   8   3  225.42    9.41
   2   8   4  885.97   18.40
   2   8   5 1506.48   23.89
   2   8   6    5.87    1.97
   2   8   7  251.30    9.85
   2   8   8  218.00    9.29
   2   8   9   36.82    3.65
   2   8   9   40.60    4.26
  -2  -8  -9   33.26    3.80
   2   8  10   13.62    2.29
  -2  -8 -10   17.05    3.01
  -2  -8 -10   11.26    2.08
   2   8  10   12.19    2.49
   2   8  11  766.48   16.28
  -2  -8 -11  788.70   17.20
  -2  -8 -11  782.63   18.85
  -2  -8 -12  218.90    9.14
  -2  -8 -12  206.09    9.91
  -2  -8 -13   11.65    2.84
  -2  -8 -13    8.62    2.06
  -2  -8 -14  471.02   13.96
  -2  -8 -15  390.11   11.71
  -2  -8 -16   80.85    5.42
  -2  -8 -16   82.91    4.78
  -2  -8 -17   66.58    4.39
  -2  -8 -18  247.73    6.88
   2   9 -11   20.06    1.88
   2   9 -11   19.27    2.01
   2   9 -10   96.69    4.78
   2   9 -10   88.75    4.75
   2   9  -9    7.88    2.14
   2   9  -9    5.65    1.89
   2   9  -8  132.87    6.94
   2   9  -8  133.11    6.95
   2   9  -7  355.25   11.70
   2   9  -7  357.24   11.69
   2   9  -7  337.63   11.41
   2   9  -6    8.21    2.46
   2   9  -6   12.41    2.78
   2   9  -6    4.41    1.53
   2   9  -6   11.31    2.76
   2   9  -5  206.17    9.16
   2   9  -5  215.66    9.84
   2   9  -5  210.38    9.08
   2   9  -5  212.87    8.46
   2   9  -4  218.37    9.06
   2   9  -4  214.92    8.58
   2   9  -4  192.69   10.75
   2   9  -4  216.39    9.16
   2   9  -3    5.25    1.74
   2   9  -3    5.77    1.69
   2   9  -3    3.15    1.60
   2   9  -3    7.93    2.25
   2   9  -2    1.05    1.50
   2   9  -2   -1.08    1.79
   2   9  -2   -0.76    1.42
   2   9  -2    0.12    1.46
   2   9  -1 1130.56   18.45
   2   9  -1 1145.82   19.07
   2   9  -1 1136.28   23.70
   2   9  -1 1154.16   19.50
   2   9   0  521.78   12.89
   2   9   0  506.82   12.68
   2   9   0  487.32   15.36
   2   9   1   40.53    4.41
   2   9   2  337.98   12.50
   2   9   3  775.65   18.62
   2   9   4   10.82    2.43
   2   9   5   15.30    2.93
   2   9   6  330.93   12.28
  -2  -9  -7   56.99    4.56
   2   9   7   53.52    4.71
   2   9   7   54.86    5.07
  -2  -9  -8   25.30    3.38
   2   9   8   29.84    3.77
   2   9   8   22.14    3.36
  -2  -9  -9  369.04   12.46
   2   9   9  381.60   12.31
   2   9   9  364.25   13.12
   2   9  10    1.99    1.62
  -2  -9 -10    1.87    1.99
   2   9  11    2.26    1.77
  -2  -9 -11    3.78    2.10
  -2  -9 -11    1.53    2.08
   2   9  12   17.21    2.70
  -2  -9 -12   14.97    3.28
  -2  -9 -13   34.81    4.42
  -2  -9 -14   10.20    2.84
  -2  -9 -15    4.57    2.11
  -2  -9 -16  161.72    7.44
  -2  -9 -16  176.03    7.05
  -2  -9 -17   12.98    2.13
  -2  -9 -18   13.05    1.75
   2  10 -10   60.66    3.20
   2  10 -10   51.75    3.00
   2  10  -9   44.74    3.41
   2  10  -9   42.21    3.32
   2  10  -8   74.29    4.87
   2  10  -8   65.82    4.56
   2  10  -7   22.68    3.16
   2  10  -7   22.88    2.90
   2  10  -7   21.87    2.95
   2  10  -6   34.18    3.98
   2  10  -6   28.29    3.59
   2  10  -6   26.53    2.98
   2  10  -6   31.41    3.76
   2  10  -5   72.34    5.68
   2  10  -5   68.73    5.60
   2  10  -5   69.22    5.31
   2  10  -5   69.63    4.94
   2  10  -4   54.93    4.94
   2  10  -4   51.95    5.06
   2  10  -4   50.05    4.44
   2  10  -4   52.75    4.67
   2  10  -3 1020.05   19.79
   2  10  -3 1006.05   19.04
   2  10  -3 1032.30   19.13
   2  10  -2   19.85    3.10
   2  10  -2   11.43    2.74
   2  10  -2   19.35    2.77
   2  10  -2   17.12    2.77
   2  10  -1  132.82    7.15
   2  10  -1  134.28    8.89
   2  10  -1  135.71    6.70
   2  10  -1  131.46    7.05
   2  10   0  135.35    6.83
   2  10   0  127.74    6.88
   2  10   0  132.94    8.67
   2  10   0  124.27    6.80
   2  10   1    3.20    1.78
   2  10   1    3.26    1.75
   2  10   1    1.71    1.46
   2  10   1    1.70    1.62
   2  10   2   -1.49    1.69
   2  10   2    0.94    1.58
   2  10   2    1.74    1.49
   2  10   3   24.73    3.22
   2  10   3   24.42    3.82
   2  10   3   28.51    3.39
   2  10   4  414.11   11.94
   2  10   4  392.96   14.25
   2  10   4  413.97   12.58
  -2 -10  -5   41.98    3.74
   2  10   5   47.80    4.28
   2  10   5   39.63    4.67
   2  10   5   43.56    4.41
  -2 -10  -6  238.57    9.14
   2  10   6  233.31    8.94
   2  10   6  237.04    9.81
   2  10   6  225.15   10.83
  -2 -10  -7  303.91   10.79
   2  10   7  303.52   11.33
   2  10   7  320.96   12.89
  -2 -10  -8  280.74   10.84
   2  10   8  256.22   10.71
   2  10   8  269.22   11.81
  -2 -10  -9   -0.02    1.80
   2  10   9    0.94    2.01
   2  10   9    3.12    2.11
   2  10  10  398.13   13.12
  -2 -10 -10  361.71   12.81
   2  10  11   79.30    5.85
  -2 -10 -11   81.39    6.49
   2  10  12  300.05   10.61
  -2 -10 -12  284.86   11.69
  -2 -10 -13  361.44   12.91
  -2 -10 -14  331.22   11.85
  -2 -10 -15   21.01    3.16
  -2 -10 -16    1.45    1.18
  -2 -10 -16    1.40    1.56
  -2 -10 -17  145.11    5.87
   2  11  -9  185.42    5.40
   2  11  -9  172.97    4.95
   2  11  -8   99.69    4.83
   2  11  -8   90.60    4.47
   2  11  -7   11.62    2.18
   2  11  -7    9.68    2.11
   2  11  -6  189.60    7.99
   2  11  -6  181.29    7.70
   2  11  -6  181.26    7.49
   2  11  -5  220.41    9.14
   2  11  -5  220.98    9.24
   2  11  -5  207.11    8.33
   2  11  -5  217.97    8.19
   2  11  -4    0.45    1.72
   2  11  -4    1.08    1.70
   2  11  -4    1.98    1.88
   2  11  -4    0.30    1.68
   2  11  -3   21.54    3.39
   2  11  -3   23.59    3.06
   2  11  -3   24.44    3.38
   2  11  -2  122.43    7.13
   2  11  -2  124.71    6.59
   2  11  -2  125.97    7.13
   2  11  -1  127.08    7.13
   2  11  -1  129.18    7.20
   2  11   0   79.81    5.68
   2  11   0   84.93    5.89
   2  11   0   81.42    7.30
   2  11   0   80.64    5.77
   2  11   1  537.75   14.29
   2  11   1  567.84   18.56
   2  11   1  571.82   14.66
   2  11   2  209.11    8.89
   2  11   2  212.94   11.36
   2  11   2  208.19    9.11
   2  11   3    1.56    1.60
   2  11   3    5.98    1.96
   2  11   3    7.32    2.27
   2  11   4   89.04    5.78
   2  11   4   88.68    7.22
   2  11   4   97.58    6.47
   2  11   5  363.74   11.61
   2  11   5  362.78   14.54
   2  11   5  365.53   12.65
  -2 -11  -6   45.89    4.22
   2  11   6   50.84    4.46
   2  11   6   49.48    4.90
   2  11   6   49.55    5.39
   2  11   7  106.02    7.12
  -2 -11  -7  111.64    6.65
   2  11   7   93.66    7.43
   2  11   8  402.74   13.68
  -2 -11  -8  435.24   13.39
   2  11   8  394.42   14.93
   2  11   9  240.05   10.61
  -2 -11  -9  236.19   10.24
   2  11  10   30.32    4.06
  -2 -11 -10   36.55    4.49
   2  11  11  133.73    7.67
  -2 -11 -11  125.14    7.74
   2  11  12  265.75   10.25
  -2 -11 -12  257.84   10.91
   2  11  13   52.00    4.26
  -2 -11 -13   53.41    5.18
  -2 -11 -14  176.45    8.40
  -2 -11 -15    2.78    1.65
  -2 -11 -16    4.57    1.69
  -2 -11 -16    3.46    1.48
  -2 -11 -17    0.23    0.94
   2  12  -8   26.94    2.07
   2  12  -7   82.58    4.23
   2  12  -7   70.99    3.53
   2  12  -6   10.40    2.13
   2  12  -6    5.29    1.38
   2  12  -6    9.66    1.72
   2  12  -5    5.67    1.89
   2  12  -5    6.45    1.80
   2  12  -5    5.46    1.68
   2  12  -4    6.87    2.12
   2  12  -4    3.20    1.94
   2  12  -4    3.03    1.51
   2  12  -3  189.80    8.46
   2  12  -3  183.32    7.38
   2  12  -2    5.05    2.33
   2  12  -1  101.83    6.44
   2  12   0   81.91    5.55
   2  12   0   83.81    5.81
   2  12   1    2.84    1.60
   2  12   1    0.91    1.93
   2  12   2   18.29    3.14
   2  12   2   18.64    2.95
   2  12   3    7.08    2.04
   2  12   3    7.43    2.18
   2  12   4   12.69    2.95
   2  12   4    9.65    2.47
   2  12   5   -0.61    1.64
   2  12   5   -1.01    1.76
   2  12   6  221.55   10.18
  -2 -12  -6  236.09    9.06
   2  12   7   66.49    5.83
  -2 -12  -7   61.94    5.09
   2  12   8  205.96    9.94
  -2 -12  -8  205.78    9.22
   2  12   9  176.64    9.09
  -2 -12  -9  185.18    8.94
   2  12  10   42.73    4.69
  -2 -12 -10   45.68    4.83
   2  12  11   99.73    6.57
  -2 -12 -11  109.26    7.13
   2  12  12  119.83    6.69
  -2 -12 -12  138.11    7.79
   2  12  13   35.37    3.38
  -2 -12 -13   29.74    3.83
  -2 -12 -14  121.32    6.58
  -2 -12 -15   91.90    5.16
  -2 -12 -16  276.94    7.62
  -2 -12 -16  254.71    7.26
   2  13  -6   73.48    3.67
   2  13  -5   67.37    3.91
   2  13  -5   59.00    3.76
   2  13  -4   32.02    3.25
   2  13  -4   37.46    3.46
   2  13  -3   68.31    4.71
   2  13  -3   74.90    5.17
   2  13  -2  214.19    8.42
   2  13  -1    4.80    1.69
   2  13   0  232.15    9.26
   2  13   0  237.72    8.97
   2  13   1  783.79   16.75
   2  13   1  783.23   17.01
   2  13   2  271.18    9.98
   2  13   2  275.51   10.44
   2  13   3  162.04    7.67
   2  13   3  162.02    8.27
   2  13   4  434.68   12.35
   2  13   4  422.93   13.46
   2  13   5  183.22    9.07
   2  13   6   31.38    4.28
   2  13   7    8.18    2.92
  -2 -13  -7    4.09    1.75
  -2 -13  -8  131.83    7.00
   2  13   8  140.95    8.11
  -2 -13  -9   33.90    3.97
   2  13   9   33.61    4.13
  -2 -13 -10   94.95    6.25
   2  13  10   95.36    6.51
   2  13  11   25.59    3.65
  -2 -13 -11   17.62    2.92
  -2 -13 -12   37.34    3.90
   2  13  12   37.15    3.66
  -2 -13 -13  133.83    6.74
   2  13  13  110.62    5.46
  -2 -13 -14   65.38    4.43
  -2 -13 -15    0.87    1.06
  -2 -13 -16    0.27    0.89
   2  14  -4   67.89    3.56
   2  14  -4   64.78    3.49
   2  14  -3   25.90    2.72
   2  14  -3   26.13    2.59
   2  14  -2  265.78    8.86
   2  14  -2  268.83    8.23
   2  14  -1   42.08    3.67
   2  14   0    6.85    1.65
   2  14   0    4.89    1.66
   2  14   1  215.82    8.22
   2  14   1  200.71    7.84
   2  14   2   20.50    2.94
   2  14   2   17.84    2.58
   2  14   3   24.47    3.36
   2  14   3   20.58    2.71
   2  14   4   94.90    6.24
   2  14   5  113.50    6.94
   2  14   6   80.03    6.01
   2  14   7   -0.95    2.38
  -2 -14  -8  218.35    8.23
   2  14   8  220.75    9.41
  -2 -14  -9  194.47    7.86
   2  14   9  206.78    8.98
   2  14  10    1.04    1.69
  -2 -14 -10   -1.08    1.44
  -2 -14 -11  130.97    6.41
   2  14  11  126.88    6.46
  -2 -14 -12  113.80    5.79
   2  14  12  111.77    5.56
  -2 -14 -13    5.42    1.71
  -2 -14 -14   11.30    1.64
  -2 -14 -15    3.57    1.12
   2  15  -2   11.77    1.52
   2  15  -2   13.22    1.80
   2  15  -1   32.24    2.53
   2  15  -1   36.11    3.09
   2  15   0   60.48    3.53
   2  15   0   72.29    4.59
   2  15   1   16.36    2.08
   2  15   1    7.73    1.56
   2  15   2   71.36    4.50
   2  15   3    7.43    2.06
   2  15   4    1.84    1.71
   2  15   5    1.93    1.54
   2  15   6  222.44    8.77
   2  15   7    1.23    1.69
   2  15   8   57.46    4.58
   2  15   9   10.77    2.26
  -2 -15  -9    4.48    1.15
   2  15  10  395.60   10.49
  -2 -15 -10  374.90    9.24
   2  15  11   -0.38    1.36
  -2 -15 -11   -1.74    1.47
   2  15  12   11.18    1.58
  -2 -15 -12   10.11    1.74
  -2 -15 -13  180.69    5.51
   2  16   0   17.03    1.82
   2  16   1   86.88    4.29
   2  16   2   46.66    3.35
   2  16   2   41.86    2.66
   2  16   3   11.63    1.71
   2  16   4   85.36    4.45
   2  16   5    1.98    1.29
   2  16   6    2.56    1.50
   2  16   7   65.51    4.14
   2  16   8   59.36    3.91
   2  16   9    5.69    1.59
   2  16  10   26.26    2.46
   2  16  11   55.38    2.98
   2  17   6    3.68    0.98
   2  17   7   -0.90    0.86
   2  17   8   68.66    3.13
  -3  14   6   36.41    2.47
  -3  14   5  241.96    6.70
  -3  14   4   12.06    1.90
  -3  14   3    3.14    1.35
  -3  14   2   -0.99    1.18
  -3  14   1    2.80    1.27
  -3  14   0   19.13    2.08
  -3  14  -1   23.25    2.10
   3 -13 -10    4.85    1.24
   3 -13  -9   47.68    3.30
   3 -13  -8    6.38    1.61
  -3  13   7   28.91    2.56
   3 -13  -7   30.87    2.93
  -3  13   6   72.24    4.30
   3 -13  -6   78.80    4.58
  -3  13   5  154.66    6.61
   3 -13  -5  157.46    6.13
  -3  13   4   46.13    3.93
  -3  13   3  284.25    9.27
  -3  13   2  106.98    5.78
  -3  13   1   11.31    2.41
  -3  13   0   41.52    3.73
  -3  13  -1  100.19    5.23
  -3  13  -2   26.65    2.70
  -3  13  -3  122.38    4.83
   3 -12 -12   75.06    3.49
   3 -12 -11  131.67    5.40
   3 -12 -10    2.67    1.44
   3 -12  -9   55.49    4.28
   3 -12  -8  224.97    8.49
  -3  12   7    0.58    1.12
   3 -12  -7    1.07    1.62
  -3  12   6   19.48    2.70
   3 -12  -6   21.37    3.02
  -3  12   5  111.64    6.25
   3 -12  -5  109.30    6.13
  -3  12   4   34.08    3.76
   3 -12  -4   38.92    3.68
  -3  12   3  149.39    7.53
   3 -12  -3  131.77    6.41
  -3  12   2   62.10    5.05
  -3  12   1  119.07    6.84
  -3  12   0    4.64    1.96
  -3  12  -1  217.43    8.67
  -3  12  -2   33.98    3.51
  -3  12  -2   35.95    3.47
  -3  12  -3   55.60    4.13
  -3  12  -3   56.89    4.13
  -3  12  -4   95.95    4.88
  -3  12  -4  101.36    5.14
  -3  12  -5   23.00    2.17
  -3  12  -5   27.20    2.56
   3 -11 -12   17.66    2.21
   3 -11 -11   62.12    4.36
   3 -11 -10  161.45    7.47
   3 -11  -9    5.62    2.31
   3 -11  -8  209.46    9.12
  -3  11   7    7.81    1.90
   3 -11  -7   14.95    3.10
  -3  11   6    3.74    1.76
   3 -11  -6    0.64    1.86
  -3  11   5  376.05   11.91
   3 -11  -5  376.24   12.07
  -3  11   4   10.30    2.54
   3 -11  -4    8.48    2.36
  -3  11   3   48.11    4.69
   3 -11  -3   38.78    4.02
  -3  11   2   25.77    3.67
   3 -11  -2   23.21    3.19
  -3  11   1  130.59    7.47
  -3  11   0   24.65    3.70
  -3  11   0   23.24    3.19
  -3  11  -1    2.40    2.14
  -3  11  -1    1.08    1.70
  -3  11  -2   89.30    6.08
  -3  11  -2   96.22    5.90
  -3  11  -3   26.60    3.37
  -3  11  -3   29.01    3.53
  -3  11  -4   96.93    5.68
  -3  11  -4   90.08    5.50
  -3  11  -5   21.22    2.67
  -3  11  -5   20.96    2.75
  -3  11  -6    3.07    1.26
  -3  11  -6    7.85    1.97
  -3  11  -7   66.87    3.88
  -3  11  -8    0.85    0.80
   3 -10 -13   94.20    4.43
   3 -10 -12  106.48    5.56
   3 -10 -11   11.39    2.12
   3 -10 -11   14.11    2.70
   3 -10 -10    3.51    1.70
   3 -10 -10    1.01    1.81
   3 -10  -9   63.65    5.44
   3 -10  -8  150.90    8.31
   3 -10  -7   47.14    4.93
  -3  10   6  120.57    6.88
   3 -10  -6  131.68    7.78
  -3  10   5  133.05    7.35
   3 -10  -5  134.30    7.71
  -3  10   4  182.78    8.68
   3 -10  -4  188.43    8.94
  -3  10   3  122.01    7.26
   3 -10  -3  131.48    7.49
  -3  10   2  295.61   11.15
   3 -10  -2  294.72   10.59
  -3  10   1  193.79    8.31
  -3  10   1  204.53    9.35
  -3  10   0   82.33    5.59
  -3  10   0   84.28    6.22
  -3  10  -1  243.80    9.60
  -3  10  -1  255.15   10.52
  -3  10  -2  194.93    8.50
  -3  10  -2  189.47    8.91
  -3  10  -3  482.39   13.30
  -3  10  -3  475.80   13.84
  -3  10  -4  148.72    7.48
  -3  10  -4  154.68    7.79
  -3  10  -5    0.55    1.72
  -3  10  -5    1.57    1.35
  -3  10  -6    2.41    1.85
  -3  10  -6   -1.64    1.43
  -3  10  -7   81.64    4.98
  -3  10  -7   68.47    4.08
  -3  10  -8  195.58    6.86
  -3  10  -9   12.56    1.77
   3  -9 -13    4.16    1.59
   3  -9 -13    3.24    1.39
   3  -9 -12   60.60    4.48
   3  -9 -12   52.77    4.38
   3  -9 -11  270.20    9.57
   3  -9 -11  257.27   10.04
   3  -9 -10   -1.19    1.37
   3  -9 -10   -1.30    2.05
   3  -9  -9    2.50    1.79
   3  -9  -9    2.77    2.13
   3  -9  -8  303.51   11.96
   3  -9  -8  328.43   10.80
   3  -9  -7   10.66    3.03
   3  -9  -6  207.73   12.31
  -3   9   6  228.03    9.35
   3  -9  -6  221.56   10.25
   3  -9  -5   23.22    4.16
  -3   9   5   23.83    3.42
   3  -9  -5   24.19    3.71
   3  -9  -4 1115.12   21.43
  -3   9   4 1126.15   20.86
   3  -9  -3  327.59   11.32
  -3   9   3  309.27   11.04
   3  -9  -2  288.15   10.55
  -3   9   2  290.66   10.81
  -3   9   2  313.59   10.16
   3  -9  -1  341.36   15.40
  -3   9   1  322.08   14.26
  -3   9   1  355.81   11.87
  -3   9   1  342.29   10.83
   3  -9   0   73.34    7.42
  -3   9   0   79.83    5.92
  -3   9   0   76.96    5.23
  -3   9  -1  623.12   13.96
  -3   9  -1  625.20   15.91
  -3   9  -1  601.69   14.51
  -3   9  -2  610.25   14.37
  -3   9  -2  615.24   15.89
  -3   9  -2  595.72   14.55
  -3   9  -3   27.75    3.83
  -3   9  -3   28.82    3.69
  -3   9  -4  134.14    7.43
  -3   9  -4  137.47    7.38
  -3   9  -5  187.02    8.50
  -3   9  -5  188.52    8.49
  -3   9  -6  116.75    6.59
  -3   9  -6  121.57    6.81
  -3   9  -7    4.47    2.29
  -3   9  -7    6.91    2.08
  -3   9  -7    9.80    1.89
  -3   9  -8  106.55    5.87
  -3   9  -8  106.69    5.08
  -3   9  -9  120.73    5.65
  -3   9  -9  118.25    4.93
  -3   9 -10    9.21    1.68
  -3   9 -10    7.41    1.27
   3  -8 -14   63.03    4.18
   3  -8 -13   69.33    4.39
   3  -8 -13   76.07    5.15
   3  -8 -12    3.52    1.72
   3  -8 -12    2.63    2.01
   3  -8 -11    8.39    2.63
   3  -8 -11    7.53    2.36
   3  -8 -10  237.13    9.88
   3  -8 -10  245.64   10.53
   3  -8  -9   43.83    4.44
   3  -8  -9   51.73    5.38
   3  -8  -8   65.35    5.28
   3  -8  -8   69.55    6.16
   3  -8  -7   69.28    7.38
   3  -8  -7   91.76    6.66
   3  -8  -7   76.31    5.36
   3  -8  -6  422.19   17.51
   3  -8  -6  437.88   14.04
   3  -8  -5   46.89    5.91
  -3   8   5   50.22    4.47
   3  -8  -5   42.87    4.59
   3  -8  -4  311.41   14.40
  -3   8   4  307.76   10.66
   3  -8  -4  321.57   11.39
  -3   8   3    3.12    1.80
   3  -8  -3    2.02    1.79
   3  -8  -2    4.34    1.62
  -3   8   2   -1.68    2.36
  -3   8   2    0.97    1.32
   3  -8  -1  356.42   11.28
  -3   8   1  373.04   11.75
  -3   8   1  370.74   14.24
  -3   8   1  377.13   10.64
   3  -8   0  631.63   14.56
   3  -8   0  626.20   19.91
  -3   8   0  683.45   19.91
  -3   8   0  634.09   14.06
  -3   8   0  632.55   15.42
  -3   8  -1   74.53    5.03
  -3   8  -1   81.27    5.08
   3  -8   1   77.67    7.25
  -3   8  -1   75.11    5.48
  -3   8  -2  910.32   17.39
   3  -8   2  901.20   24.76
  -3   8  -2  860.52   18.43
  -3   8  -2  898.92   17.04
   3  -8   3  185.60   11.56
  -3   8  -3  178.57    8.67
  -3   8  -3  191.07    8.31
  -3   8  -4   16.76    3.03
  -3   8  -4   15.27    2.81
  -3   8  -5  446.07   13.30
  -3   8  -5  437.74   13.00
  -3   8  -6  178.72    7.47
  -3   8  -6  186.73    8.49
  -3   8  -7   63.09    4.64
  -3   8  -7   61.35    4.83
  -3   8  -8    5.33    1.67
  -3   8  -8    2.66    1.39
  -3   8  -8    3.61    1.39
  -3   8  -9  143.44    6.12
  -3   8  -9  147.87    6.40
  -3   8 -10   35.28    2.87
  -3   8 -10   35.31    3.25
  -3   8 -10   31.63    2.90
  -3   8 -11    4.89    1.26
  -3   8 -11    8.74    1.64
  -3   8 -11    7.21    1.38
  -3   8 -12  138.45    4.26
   3  -7 -14    1.39    1.57
   3  -7 -14    5.74    1.28
   3  -7 -13   10.89    2.65
   3  -7 -13    9.25    1.82
   3  -7 -12   63.65    5.45
   3  -7 -12   64.86    4.59
   3  -7 -12   62.79    4.98
   3  -7 -11   11.07    3.02
   3  -7 -11    8.69    2.83
   3  -7 -11    5.90    1.45
   3  -7 -11    3.95    1.84
   3  -7 -10  353.91   12.58
   3  -7 -10  369.52   13.01
   3  -7  -9  377.07   13.40
   3  -7  -9  373.60   12.72
   3  -7  -8   58.70    5.54
   3  -7  -8   70.36    5.58
   3  -7  -8   66.26    7.32
   3  -7  -7  346.29   12.54
   3  -7  -7  333.05   15.40
   3  -7  -6  565.49   15.55
   3  -7  -6  570.14   19.78
   3  -7  -5   29.57    3.81
   3  -7  -5   18.51    3.83
   3  -7  -4    2.84    1.64
  -3   7   4    2.17    1.44
   3  -7  -3  231.07    9.14
  -3   7   2  483.95   14.41
  -3   7   1  385.87   13.42
  -3   7   1  359.98   10.81
  -3   7   0    2.09    1.28
  -3   7   0    1.36    1.24
  -3   7  -1   24.21    3.99
   3  -7   1   19.77    3.75
  -3   7  -1   25.89    3.09
   3  -7   2   35.29    4.97
  -3   7  -2   40.96    4.07
  -3   7  -2   42.23    3.69
   3  -7   3  101.42    8.29
  -3   7  -3  110.68    6.54
  -3   7  -3  105.58    5.99
   3  -7   4  143.32   10.01
  -3   7  -4  130.79    7.20
  -3   7  -4  138.81    7.12
   3  -7   5   14.55    3.71
  -3   7  -5   16.13    2.82
  -3   7  -5   21.08    3.17
  -3   7  -6   59.23    5.12
  -3   7  -6   56.24    4.43
  -3   7  -6   52.75    4.74
  -3   7  -7   11.46    2.71
  -3   7  -7   11.89    2.41
  -3   7  -7   17.91    3.08
  -3   7  -7   14.53    2.47
  -3   7  -8   61.12    4.67
  -3   7  -8   62.98    4.79
  -3   7  -8   59.81    4.72
  -3   7  -9   16.64    2.63
  -3   7  -9   22.23    3.05
  -3   7 -10  319.61    9.82
  -3   7 -10  313.93    9.63
  -3   7 -11  213.87    7.44
  -3   7 -11  216.54    7.41
  -3   7 -12    1.46    1.09
  -3   7 -12    3.22    1.34
  -3   7 -12   -0.47    0.95
  -3   7 -13   61.72    2.97
   3  -6 -15   16.64    1.89
   3  -6 -15   22.31    2.58
   3  -6 -14   28.65    2.87
   3  -6 -14   26.99    3.42
   3  -6 -13    1.51    2.02
   3  -6 -13    2.17    1.27
   3  -6 -12  124.60    7.71
   3  -6 -12  115.98    6.35
   3  -6 -12  124.70    6.96
   3  -6 -12  123.26    6.49
   3  -6 -11   14.97    3.15
   3  -6 -11   16.27    2.61
   3  -6 -11   16.76    2.91
   3  -6 -11   16.27    3.00
   3  -6 -10    6.71    2.70
   3  -6 -10    6.70    2.08
   3  -6 -10    0.85    1.93
   3  -6 -10    6.79    2.41
   3  -6  -9    0.32    1.61
   3  -6  -9    0.41    1.77
   3  -6  -8   81.16    7.74
   3  -6  -8   84.17    6.30
   3  -6  -7   69.10    6.81
   3  -6  -7   60.31    5.28
   3  -6  -6  434.45   16.43
   3  -6  -6  457.42   13.40
   3  -6  -5  352.38   14.34
   3  -6  -5  366.24   11.69
  -3   6   3   95.83    5.55
  -3   6   2  642.77   14.95
  -3   6   1  336.84   11.38
  -3   6   0   16.30    2.84
   3  -6   1  373.49   13.79
  -3   6  -1  396.52   13.66
   3  -6   2  752.49   20.26
  -3   6  -2  805.79   20.19
   3  -6   3  116.25    8.41
  -3   6  -4   60.22    4.48
  -3   6  -4   57.88    4.57
   3  -6   4   65.46    6.58
  -3   6  -5   59.09    4.63
   3  -6   5   71.25    7.06
  -3   6  -5   57.35    4.80
  -3   6  -6  249.42    9.65
   3  -6   6  268.99   13.84
  -3   6  -6  256.08    9.90
  -3   6  -6  251.32    8.98
  -3   6  -7   17.33    3.04
   3  -6   7   22.60    4.23
  -3   6  -7   14.84    2.73
  -3   6  -7   18.99    2.98
  -3   6  -8  199.51    8.90
  -3   6  -8  206.09    8.62
  -3   6  -8  207.54    8.72
  -3   6  -9  142.59    7.34
  -3   6  -9  144.86    7.38
  -3   6 -10    0.14    1.55
  -3   6 -10   -0.91    1.61
  -3   6 -11   13.62    2.40
  -3   6 -11   11.48    2.45
  -3   6 -12   68.24    4.41
  -3   6 -12   70.88    4.52
  -3   6 -13   42.47    3.03
  -3   6 -13   48.67    3.10
  -3   6 -13   42.97    3.10
  -3   6 -14   57.72    2.86
  -3   6 -14   54.68    2.80
   3  -5 -15    3.46    1.26
   3  -5 -15    5.43    1.78
   3  -5 -14  101.94    5.37
   3  -5 -14   98.57    6.11
   3  -5 -13  108.89    6.59
   3  -5 -13  100.85    5.91
   3  -5 -13  108.15    7.09
   3  -5 -12    6.69    2.84
   3  -5 -12    6.95    2.48
   3  -5 -12   10.16    2.49
   3  -5 -11  105.31    7.47
   3  -5 -11   92.26    6.59
   3  -5 -11   97.06    6.19
   3  -5 -10  220.98    9.95
   3  -5 -10  258.97    9.85
   3  -5 -10  247.86   10.26
   3  -5 -10  252.30   13.77
   3  -5  -9  296.55   11.09
   3  -5  -9  307.79   10.41
   3  -5  -9  323.55   15.28
   3  -5  -9  281.82   11.15
   3  -5  -8   81.08    5.97
   3  -5  -8   75.05    5.43
   3  -5  -8   82.16    7.52
   3  -5  -7   90.23    6.20
   3  -5  -7   98.57    7.93
   3  -5  -7   97.29    5.74
   3  -5  -6  147.34    9.21
   3  -5  -5    7.74    2.12
   3  -5  -5    6.35    2.59
   3  -5  -4  327.88    9.56
   3  -5  -4  337.43   12.82
  -3   5   3   69.72    4.18
  -3   5   2    9.74    1.95
  -3   5   1  178.68    7.48
  -3   5   0  217.22    8.66
  -3   5  -1    3.58    1.63
   3  -5   1    2.62    1.85
   3  -5   2  411.60   13.84
  -3   5  -2  422.08   13.42
   3  -5   3   90.71    6.83
   3  -5   4  266.80   12.03
   3  -5   5    7.72    2.66
  -3   5  -5   10.18    2.05
   3  -5   6  161.27   10.23
  -3   5  -6  181.78    7.86
  -3   5  -6  161.56    7.48
   3  -5   7  346.11   15.14
  -3   5  -7  319.97   10.77
  -3   5  -7  336.71   11.00
  -3   5  -7  327.51   10.51
  -3   5  -8   35.55    3.90
  -3   5  -8   33.38    3.78
   3  -5   8   31.72    5.04
  -3   5  -8   25.30    3.94
  -3   5  -8   35.61    3.78
  -3   5  -9  317.72   11.00
  -3   5  -9  356.68   11.73
  -3   5  -9  318.31   13.86
  -3   5  -9  323.29   10.49
  -3   5 -10    9.08    2.69
  -3   5 -11   87.71    5.90
  -3   5 -12  347.14   10.72
  -3   5 -12  337.55   10.62
  -3   5 -13   66.82    4.42
  -3   5 -13   66.38    4.40
  -3   5 -14    0.61    1.02
  -3   5 -14    1.48    1.14
   3  -4 -15   46.23    3.40
   3  -4 -15   38.98    3.37
   3  -4 -14    1.31    1.74
   3  -4 -14    1.81    1.27
   3  -4 -13   92.25    5.75
   3  -4 -13   81.61    6.15
   3  -4 -13   86.06    6.42
   3  -4 -12  350.94   12.93
   3  -4 -12  356.49   11.61
   3  -4 -12  366.44   13.37
   3  -4 -11   -4.20    2.41
   3  -4 -11   -0.10    1.59
   3  -4 -11    1.83    2.30
   3  -4 -10   67.22    7.22
   3  -4 -10   64.83    5.07
   3  -4 -10   71.38    6.15
   3  -4  -9    1.84    1.55
   3  -4  -9    2.54    2.48
   3  -4  -9    2.48    1.34
   3  -4  -9    3.81    1.71
   3  -4  -8  121.19    6.85
   3  -4  -8  139.41    9.55
   3  -4  -8  122.82    7.12
   3  -4  -8  118.81    6.20
   3  -4  -7   24.87    3.03
   3  -4  -7   23.84    3.68
   3  -4  -7   24.59    4.07
   3  -4  -6  597.25   15.82
   3  -4  -6  608.29   17.75
   3  -4  -5  377.41   11.66
   3  -4  -5  367.59   13.12
   3  -4  -4   55.29    4.16
   3  -4  -4   43.17    4.56
   3  -4  -3  991.01   15.64
   3  -4  -2   10.11    1.69
  -3   4   2   12.76    1.85
   3  -4  -1   82.70    3.68
  -3   4   1   77.58    4.38
   3  -4   0  276.07    6.13
  -3   4   0  265.34    8.52
   3  -4   1 1556.90   22.84
  -3   4  -1 1631.37   22.20
   3  -4   2   35.21    3.95
   3  -4   3  434.46   13.37
   3  -4   4  109.70    7.21
   3  -4   5 1327.56   25.53
   3  -4   6   35.02    4.64
  -3   4  -7  697.33   15.53
   3  -4   7  728.36   20.55
  -3   4  -7  688.41   15.42
  -3   4  -7  726.94   15.33
   3  -4   8 1127.01   26.56
  -3   4  -8 1105.67   20.95
  -3   4  -8 1080.26   19.41
  -3   4  -8 1114.76   19.30
  -3   4  -9  436.04   12.50
  -3   4  -9  426.56   12.76
  -3   4  -9  408.56   13.27
  -3   4  -9  456.70   16.39
  -3   4  -9  425.88   11.98
  -3   4 -10 2153.69   29.20
  -3   4 -10 2054.90   27.36
  -3   4 -11  136.93    7.55
  -3   4 -12    7.48    2.56
  -3   4 -13   67.90    4.97
  -3   4 -14  101.59    5.31
  -3   4 -14  105.38    5.40
  -3   4 -15   18.05    2.00
  -3   4 -15   18.45    2.11
   3  -3 -16   17.72    1.78
   3  -3 -15   44.40    3.41
   3  -3 -15   43.44    3.32
   3  -3 -14   36.24    3.75
   3  -3 -14   30.18    3.79
   3  -3 -14   39.89    3.64
   3  -3 -13    5.43    2.27
   3  -3 -13    7.49    2.80
   3  -3 -13    9.28    2.31
   3  -3 -12  142.64    8.45
   3  -3 -12  133.76    8.42
   3  -3 -12  145.16    7.61
   3  -3 -11  328.52   11.41
   3  -3 -11  312.46   12.68
   3  -3 -10  158.26   10.79
   3  -3 -10  149.24    8.72
   3  -3 -10  154.85    7.78
   3  -3  -9  550.51   19.15
   3  -3  -9  523.69   15.50
   3  -3  -9  529.32   13.65
   3  -3  -8  332.00   14.21
   3  -3  -8  305.70   10.77
   3  -3  -8  328.00   13.90
   3  -3  -8  304.49   11.19
   3  -3  -8  295.96    9.74
   3  -3  -7  222.36   10.75
   3  -3  -7  223.34   11.20
   3  -3  -6  221.31    9.95
   3  -3  -6  224.37   10.46
   3  -3  -5  169.31    8.61
   3  -3  -5  180.40    8.26
   3  -3  -4  598.19   13.63
   3  -3  -4  591.26   15.01
   3  -3  -3 1359.25   18.69
   3  -3  -2 2786.48   24.71
   3  -3  -1 2430.04   21.34
   3  -3   0   70.03    3.50
   3  -3   1  561.80   12.39
   3  -3   2   23.91    2.96
   3  -3   3  331.38   10.61
   3  -3   4 1732.53   25.37
   3  -3   5  745.15   17.58
   3  -3   6   95.26    6.76
   3  -3   7  294.86   12.39
  -3   3  -8  863.10   17.33
  -3   3  -8  822.56   16.06
  -3   3  -8  816.10   16.85
   3  -3   8  816.89   21.38
   3  -3   9   15.52    2.98
  -3   3  -9   11.15    2.51
  -3   3  -9   11.58    2.34
  -3   3 -10  401.86   13.27
  -3   3 -10  412.65   11.86
  -3   3 -11  892.83   19.12
  -3   3 -11  834.87   19.42
  -3   3 -12   21.76    3.46
  -3   3 -13    9.25    2.51
  -3   3 -14   56.80    4.51
  -3   3 -15   11.61    2.00
  -3   3 -15   11.56    1.94
  -3   3 -16    5.81    1.23
  -3   3 -16    2.34    0.97
   3  -2 -16   34.80    2.39
   3  -2 -15    1.80    1.07
   3  -2 -15    3.44    1.35
   3  -2 -14   39.73    3.69
   3  -2 -14   34.85    4.02
   3  -2 -14   31.22    3.30
   3  -2 -13   54.22    5.27
   3  -2 -13   61.77    4.88
   3  -2 -13   63.58    5.41
   3  -2 -12    5.59    3.19
   3  -2 -12    5.06    2.13
   3  -2 -12    5.45    2.42
   3  -2 -11  324.92   11.40
   3  -2 -11  328.44   13.19
   3  -2 -10    0.50    2.58
   3  -2 -10    0.04    2.67
   3  -2 -10    2.36    1.76
   3  -2  -9  421.58   16.59
   3  -2  -9  385.05   13.55
   3  -2  -9  394.99   11.88
   3  -2  -8  420.73   11.87
   3  -2  -8  412.15   15.93
   3  -2  -8  431.56   15.95
   3  -2  -8  420.44   12.62
   3  -2  -8  418.67   13.34
   3  -2  -8  408.28   11.40
   3  -2  -7  340.77   13.49
   3  -2  -7  345.45   13.52
   3  -2  -6  270.55   11.23
   3  -2  -6  262.75   11.04
   3  -2  -5   37.47    4.14
   3  -2  -5   37.98    4.32
   3  -2  -4 2935.96   30.65
   3  -2  -4 2908.51   31.80
   3  -2  -3   25.38    3.10
   3  -2  -3   24.33    2.89
   3  -2  -3   22.52    1.82
   3  -2  -2  100.35    4.99
   3  -2  -2  114.37    4.25
   3  -2  -1  296.59    7.84
   3  -2  -1  281.04    6.97
   3  -2   0  171.63    5.87
   3  -2   1  337.49    8.64
   3  -2   2  511.51   11.21
   3  -2   3   62.22    4.31
   3  -2   4    8.43    2.09
   3  -2   5    0.10    1.31
   3  -2   6  121.84    6.98
   3  -2   7  224.30    9.97
   3  -2   8   28.57    4.02
  -3   2  -9  236.50    9.31
  -3   2  -9  222.86    8.26
  -3   2  -9  242.71    9.31
   3  -2   9  238.85   11.30
  -3   2 -10   -0.81    1.45
  -3   2 -10    0.73    1.74
  -3   2 -10    3.66    1.49
  -3   2 -11    1.75    1.78
  -3   2 -11    4.47    1.80
  -3   2 -12    1.10    1.79
  -3   2 -12    3.59    1.88
  -3   2 -13   72.93    5.60
  -3   2 -13   65.37    5.75
  -3   2 -14    3.52    2.04
  -3   2 -15    7.42    1.96
  -3   2 -16   22.77    2.37
  -3   2 -16   21.31    2.25
   3  -1 -15  155.69    6.07
   3  -1 -14   15.85    2.22
   3  -1 -14   22.40    2.94
   3  -1 -13    9.31    2.36
   3  -1 -13    9.68    3.01
   3  -1 -13   11.22    2.51
   3  -1 -12    5.77    2.11
   3  -1 -12    6.20    2.88
   3  -1 -12    8.53    2.54
   3  -1 -11   19.22    3.88
   3  -1 -11   17.79    3.14
   3  -1 -10   37.01    3.84
   3  -1 -10   32.55    3.76
   3  -1 -10   35.28    4.57
   3  -1  -9  200.39    8.59
   3  -1  -9  196.41   11.26
   3  -1  -9  209.59   10.10
   3  -1  -9  208.51    8.73
   3  -1  -8   62.50    4.65
   3  -1  -8   58.59    6.33
   3  -1  -8   67.74    6.36
   3  -1  -8   58.24    4.73
   3  -1  -8   67.15    5.55
   3  -1  -8   61.40    4.52
   3  -1  -7   74.29    6.23
   3  -1  -7   84.35    6.90
   3  -1  -6  628.35   17.28
   3  -1  -6  618.18   16.60
   3  -1  -5   20.57    3.17
   3  -1  -5   16.97    2.92
   3  -1  -4  333.13   10.60
   3  -1  -4  339.47   10.72
   3  -1  -3   35.71    3.60
   3  -1  -3   38.71    3.56
   3  -1  -3   36.61    1.67
   3  -1  -2 1655.19   20.28
   3  -1  -2 1712.89   13.46
   3  -1  -1  609.53   11.53
   3  -1  -1  610.16    8.91
   3  -1   0  172.41    5.15
   3  -1   1 3821.05   25.71
   3  -1   2    1.78    1.27
   3  -1   3   66.50    4.07
   3  -1   4   10.18    2.14
   3  -1   5  925.34   16.67
   3  -1   6  838.18   16.80
   3  -1   7  164.55    7.98
   3  -1   8  741.98   17.92
  -3   1  -9   52.36    4.17
   3  -1   9   55.26    5.24
  -3   1  -9   53.62    4.30
  -3   1 -10  254.51    9.83
   3  -1  10  255.33   11.41
  -3   1 -10  265.32    9.87
  -3   1 -11  197.89    9.14
  -3   1 -11  195.89    8.82
  -3   1 -12   -0.70    2.01
  -3   1 -13    3.26    2.13
  -3   1 -13    3.83    2.29
  -3   1 -14   57.21    4.86
  -3   1 -14   52.03    5.05
  -3   1 -15  286.64    9.65
  -3   1 -16    3.72    1.45
  -3   1 -17  178.80    5.17
  -3   1 -17  184.81    5.47
   3   0 -15   69.53    4.01
   3   0 -14  226.90    8.30
   3   0 -13  276.79   10.65
   3   0 -13  258.13    9.69
   3   0 -13  274.87    9.09
   3   0 -12  117.31    6.94
   3   0 -12  116.14    7.51
   3   0 -12  123.62    7.01
   3   0 -11 2069.11   28.91
   3   0 -11 2100.59   32.30
   3   0 -10   29.33    3.34
   3   0 -10   31.70    4.60
   3   0 -10   26.78    3.53
   3   0  -9    3.61    1.65
   3   0  -9    1.56    2.03
   3   0  -9    5.62    1.82
   3   0  -8   24.70    3.00
   3   0  -8   24.69    3.28
   3   0  -8   23.19    4.25
   3   0  -8   20.41    3.55
   3   0  -8   28.74    4.06
   3   0  -8   26.04    3.11
   3   0  -7  282.25   11.92
   3   0  -7  267.21   12.44
   3   0  -6   33.79    4.07
   3   0  -6   23.41    3.73
   3   0  -5   -0.72    1.98
   3   0  -5    1.83    1.62
   3   0  -4  471.38   12.26
   3   0  -4  431.45   12.43
   3   0  -3   59.57    4.57
   3   0  -3   58.90    4.17
   3   0  -2 1495.25   18.43
   3   0  -2 1469.25    9.18
   3   0  -1   71.44    2.67
   3   0   0    6.91    1.21
   3   0   1 1007.99   12.24
   3   0   2  536.99    9.64
   3   0   3  202.09    6.47
   3   0   4    5.04    1.65
   3   0   5 1718.87   21.35
   3   0   6 1668.02   22.38
   3   0   7   16.01    2.57
   3   0   8  887.22   18.48
   3   0   9  663.05   16.76
  -3   0 -10   44.56    3.90
   3   0  10   41.40    4.44
  -3   0 -10   46.23    4.22
  -3   0 -11  812.36   17.97
  -3   0 -11  769.71   16.98
  -3   0 -12  111.08    6.97
  -3   0 -12  118.39    8.98
  -3   0 -12  100.72    6.37
  -3   0 -13  154.31    8.42
  -3   0 -14   34.89    3.99
  -3   0 -14   29.52    4.05
  -3   0 -15  317.28   10.45
  -3   0 -15  284.78   10.71
  -3   0 -16   96.37    5.16
  -3   0 -17   -1.04    1.21
  -3   0 -17   -2.07    1.08
   3   1 -15   -0.31    0.96
   3   1 -14  136.41    6.28
   3   1 -13   12.91    2.86
   3   1 -13   12.05    2.56
   3   1 -12  187.46    9.06
   3   1 -12  190.25    8.87
   3   1 -11   14.62    2.75
   3   1 -11   13.59    3.33
   3   1 -11   11.10    2.77
   3   1 -10  208.12    9.07
   3   1 -10  207.54   10.00
   3   1 -10  207.78    9.24
   3   1  -9  171.13    8.13
   3   1  -9  178.97    8.29
   3   1  -9  165.50    8.80
   3   1  -8   61.35    4.74
   3   1  -8   65.24    6.55
   3   1  -8   59.02    4.62
   3   1  -8   58.51    4.58
   3   1  -8   58.91    5.27
   3   1  -7  619.28   18.85
   3   1  -7  571.61   16.94
   3   1  -6   11.01    3.12
   3   1  -6    9.35    2.37
   3   1  -5   89.63    5.90
   3   1  -5  102.45    6.79
   3   1  -4  619.76   13.79
   3   1  -4  616.32   15.10
   3   1  -3  814.22   16.16
   3   1  -3  836.79   14.68
   3   1  -2  840.89   13.58
   3   1  -2  842.04    5.65
   3   1  -1    3.96    1.23
   3   1  -1    2.92    0.62
   3   1   0 1794.21   13.50
   3   1   1 1028.15   11.51
   3   1   2 1571.98   15.65
   3   1   3 3347.16   24.79
   3   1   4  754.70   12.73
   3   1   5  956.28   15.21
   3   1   6  247.19    8.29
   3   1   7   56.77    4.33
   3   1   8  184.02    8.10
   3   1   9  541.13   14.58
   3   1  10  440.80   13.74
  -3  -1 -10  440.87   12.23
  -3  -1 -11    8.99    2.08
   3   1  11    7.58    2.50
  -3  -1 -11    5.25    1.85
  -3  -1 -12   46.45    4.65
  -3  -1 -12   46.54    3.97
  -3  -1 -12   46.15    4.31
  -3  -1 -13  380.03   10.94
  -3  -1 -13  373.86   12.85
  -3  -1 -14   23.18    3.33
  -3  -1 -14   18.14    2.55
  -3  -1 -14   18.16    3.19
  -3  -1 -15   26.18    3.21
  -3  -1 -15   33.43    3.98
  -3  -1 -16  179.87    7.20
  -3  -1 -16  169.22    7.76
  -3  -1 -17   26.07    2.39
   3   2 -15   34.98    2.55
   3   2 -14   10.74    2.08
   3   2 -13    7.80    2.30
   3   2 -12  138.96    7.56
   3   2 -12  137.32    7.32
   3   2 -11  344.10   10.96
   3   2 -11  357.59   12.56
   3   2 -10   11.98    2.53
   3   2 -10    8.99    2.32
   3   2 -10    9.74    2.71
   3   2  -9  589.58   15.32
   3   2  -9  609.25   14.77
   3   2  -9  567.92   15.79
   3   2  -9  573.49   15.04
   3   2  -8   58.02    4.64
   3   2  -8   60.16    4.99
   3   2  -8   67.09    6.80
   3   2  -8   57.37    4.64
   3   2  -8   65.25    5.48
   3   2  -7  107.53    7.93
   3   2  -7  115.77    6.09
   3   2  -6  792.20   19.75
   3   2  -5  611.04   14.91
   3   2  -5  657.85   16.73
   3   2  -4  128.63    6.32
   3   2  -4  147.09    7.50
   3   2  -3   21.59    3.16
   3   2  -3   19.13    2.49
   3   2  -3   21.58    1.23
   3   2  -2  833.58   13.25
   3   2  -2  835.50    8.73
   3   2  -1  274.82    6.82
   3   2  -1  286.43    4.25
   3   2  -1  283.16    5.19
   3   2   0    2.27    1.00
   3   2   0    1.56    0.66
   3   2   1 1326.43   12.68
   3   2   2    0.52    0.93
   3   2   3 1164.22   14.20
   3   2   4  403.31    9.01
   3   2   5   12.15    2.03
   3   2   6   11.38    2.14
   3   2   7 2606.42   27.59
   3   2   8  773.83   16.01
   3   2   9  192.03    8.46
   3   2  10  165.10    8.21
  -3  -2 -11  448.78   12.07
  -3  -2 -11  468.04   13.00
   3   2  11  430.05   13.70
  -3  -2 -12    9.35    2.04
  -3  -2 -12    6.55    1.65
  -3  -2 -12    7.96    1.96
  -3  -2 -13    6.35    1.80
  -3  -2 -13    6.91    2.06
  -3  -2 -13    3.99    1.88
  -3  -2 -13   10.42    2.86
  -3  -2 -14  110.49    7.13
  -3  -2 -14  112.55    6.25
  -3  -2 -15   62.39    5.33
  -3  -2 -15   71.90    4.78
  -3  -2 -15   62.79    4.89
  -3  -2 -16    5.62    1.85
  -3  -2 -16    4.45    1.38
  -3  -2 -16    4.03    1.60
  -3  -2 -17  129.72    5.26
  -3  -2 -18    1.28    0.82
   3   3 -14  108.83    4.91
   3   3 -13   23.34    2.45
   3   3 -13   24.78    2.99
   3   3 -12   61.22    4.46
   3   3 -12   66.92    4.80
   3   3 -12   65.26    5.10
   3   3 -11  177.06    8.00
   3   3 -11  179.71    8.74
   3   3 -11  184.52    8.57
   3   3 -10   12.83    2.30
   3   3 -10    9.18    2.50
   3   3 -10   15.36    2.99
   3   3  -9  167.07    8.45
   3   3  -9  145.71    7.60
   3   3  -9  162.79    8.27
   3   3  -9  159.64    8.20
   3   3  -8  120.58    7.16
   3   3  -8  119.73    6.70
   3   3  -8  127.06    7.09
   3   3  -8  129.66    7.20
   3   3  -7  441.70   12.25
   3   3  -7  465.99   13.46
   3   3  -7  475.29   16.29
   3   3  -7  483.27   12.87
   3   3  -7  481.68   13.22
   3   3  -6  101.26    7.23
   3   3  -5 1051.98   21.12
   3   3  -4  209.19    8.78
   3   3  -3   67.04    4.31
   3   3  -3   67.96    4.89
   3   3  -3   71.18    3.13
   3   3  -2 1747.13   21.87
   3   3  -2 1784.55   15.66
   3   3  -1  222.05    6.03
   3   3  -1  223.76    7.41
   3   3  -1  239.51    5.69
   3   3   0  360.40    6.52
   3   3   0  370.18    6.33
   3   3   0  374.27    7.06
   3   3   1  231.31    4.27
   3   3   1  236.99    5.54
   3   3   2 1232.71    7.53
   3   3   2 1227.06   13.53
   3   3   3   29.39    2.47
   3   3   4  400.48    9.05
   3   3   5 5465.80   35.22
   3   3   6  148.38    6.25
   3   3   7    1.99    1.49
   3   3   8    2.72    1.38
   3   3   9   24.44    3.12
   3   3  10   53.76    4.65
  -3  -3 -11   75.21    4.83
  -3  -3 -11   79.72    5.44
   3   3  11   87.42    6.18
  -3  -3 -12  287.74    9.70
  -3  -3 -12  298.92   10.76
  -3  -3 -13  138.48    7.70
  -3  -3 -13  127.60    9.19
  -3  -3 -13  144.22    7.21
  -3  -3 -14   18.46    3.10
  -3  -3 -14   22.72    3.11
  -3  -3 -15  243.99   10.01
  -3  -3 -15  248.07    9.06
  -3  -3 -15  243.24    9.31
  -3  -3 -16   25.65    3.38
  -3  -3 -16   23.99    2.71
  -3  -3 -16   24.62    2.81
  -3  -3 -17    6.91    1.84
  -3  -3 -17    8.23    1.66
   3   4 -13   93.65    4.95
   3   4 -13   88.18    4.41
   3   4 -12    1.00    1.72
   3   4 -12   -0.06    1.46
   3   4 -11   79.00    5.13
   3   4 -11   79.59    5.87
   3   4 -11   70.19    5.09
   3   4 -10  111.04    6.03
   3   4 -10  133.01    7.05
   3   4 -10  116.26    7.23
   3   4 -10  119.66    6.91
   3   4  -9   32.55    3.50
   3   4  -9   28.16    3.67
   3   4  -9   27.46    3.83
   3   4  -9   30.32    3.66
   3   4  -9   32.11    4.05
   3   4  -8   63.79    4.69
   3   4  -8   56.29    5.07
   3   4  -8   75.47    5.41
   3   4  -8   63.82    5.15
   3   4  -8   70.82    5.69
   3   4  -7  236.48    9.33
   3   4  -7  246.70    9.55
   3   4  -7  243.85    8.80
   3   4  -7  238.77    9.35
   3   4  -7  266.40   12.14
   3   4  -6   16.20    2.56
   3   4  -6   16.20    3.12
   3   4  -6   13.26    2.32
   3   4  -5   15.75    3.03
   3   4  -4    8.64    2.20
   3   4  -3    1.97    0.92
   3   4  -3    3.19    1.62
   3   4  -2  979.97   13.49
   3   4  -2  935.90   16.17
   3   4  -1  337.42    7.84
   3   4  -1  333.30    9.03
   3   4   0  957.93   12.84
   3   4   1  293.65    7.20
   3   4   1  297.26    6.69
   3   4   2 1503.79   15.81
   3   4   3 2834.59   23.10
   3   4   4   74.05    4.11
   3   4   5   29.44    2.80
   3   4   6  478.92   11.19
   3   4   7  307.85    9.51
   3   4   8   56.62    4.42
   3   4   9  424.33   12.36
   3   4  10  161.24    8.00
   3   4  11    5.70    1.88
  -3  -4 -11    0.44    1.44
  -3  -4 -11    4.29    1.54
   3   4  12    3.52    2.09
  -3  -4 -12    6.07    1.78
  -3  -4 -12    5.92    1.94
  -3  -4 -13  208.13    9.26
  -3  -4 -13  211.96   11.45
  -3  -4 -14  156.56    8.24
  -3  -4 -14  146.68    7.52
  -3  -4 -15    2.88    1.93
  -3  -4 -15    2.91    1.32
  -3  -4 -15    2.21    1.26
  -3  -4 -16   64.91    5.01
  -3  -4 -16   66.81    4.67
  -3  -4 -17   71.13    4.63
  -3  -4 -17   79.24    4.43
  -3  -4 -18    6.74    1.18
   3   5 -13    6.72    1.28
   3   5 -12   34.89    3.26
   3   5 -12   37.65    3.59
   3   5 -11   10.92    1.96
   3   5 -11   12.72    2.35
   3   5 -11   12.11    2.54
   3   5 -10   20.77    2.86
   3   5 -10   23.83    3.49
   3   5 -10   21.48    3.45
   3   5  -9  274.64    9.78
   3   5  -9  291.47   10.96
   3   5  -9  288.29   11.40
   3   5  -9  284.21   10.99
   3   5  -8  133.97    7.01
   3   5  -8  130.23    7.32
   3   5  -8  128.90    7.87
   3   5  -8  139.34    7.75
   3   5  -7    0.48    1.33
   3   5  -7    0.87    1.74
   3   5  -7    5.22    2.23
   3   5  -6  304.18   10.45
   3   5  -6  295.76    9.68
   3   5  -6  312.02   11.25
   3   5  -6  321.14   12.61
   3   5  -6  305.39   10.52
   3   5  -5  423.34   13.72
   3   5  -4    9.26    2.34
   3   5  -3  857.56   14.71
   3   5  -3  831.13   16.35
   3   5  -2 1799.16   20.49
   3   5  -2 1738.94   22.14
   3   5  -1   31.24    2.82
   3   5  -1   31.51    3.01
   3   5   0   71.11    4.12
   3   5   1  500.95   10.39
   3   5   2 1152.01   15.66
   3   5   3 1888.28   20.34
   3   5   3 1900.85   20.06
   3   5   4  170.83    6.34
   3   5   5  474.08   11.05
   3   5   6    7.38    1.93
   3   5   7   10.09    2.12
   3   5   8   53.84    4.37
   3   5   9   62.84    4.98
   3   5  10  601.70   15.62
   3   5  11  630.29   16.55
  -3  -5 -11  649.35   15.01
  -3  -5 -11  632.37   15.23
   3   5  12  138.89    8.11
  -3  -5 -12  163.34    8.02
  -3  -5 -12  150.91    7.50
  -3  -5 -13    0.20    1.43
  -3  -5 -13   -0.31    1.53
  -3  -5 -14  393.62   12.70
  -3  -5 -15  608.60   15.46
  -3  -5 -15  639.67   15.35
  -3  -5 -16   84.91    5.62
  -3  -5 -16   81.90    5.26
  -3  -5 -17  357.79   10.07
  -3  -5 -17  365.09    9.81
  -3  -5 -18  101.44    4.49
  -3  -5 -18   94.77    4.19
   3   6 -12   30.99    2.93
   3   6 -11  214.77    7.27
   3   6 -11  231.00    8.46
   3   6 -10  223.81    8.35
   3   6 -10  235.44    9.32
   3   6 -10  216.15    8.98
   3   6  -9  141.54    7.05
   3   6  -9  143.27    7.72
   3   6  -9  137.66    7.79
   3   6  -9  140.98    7.68
   3   6  -8    6.21    2.19
   3   6  -8    2.97    2.09
   3   6  -8    3.85    1.88
   3   6  -7   47.38    4.84
   3   6  -7   44.98    4.18
   3   6  -7   43.91    4.43
   3   6  -7   44.78    4.61
   3   6  -6    6.17    2.03
   3   6  -6    7.42    2.35
   3   6  -6    4.34    1.54
   3   6  -6    6.34    2.12
   3   6  -5  605.94   14.61
   3   6  -5  574.86   13.60
   3   6  -5  596.51   15.72
   3   6  -5  611.23   14.72
   3   6  -4  863.43   18.14
   3   6  -3  105.24    5.78
   3   6  -3  106.89    5.96
   3   6  -2   26.51    2.90
   3   6  -2   32.66    3.13
   3   6  -1  506.80   11.97
   3   6  -1  514.56   11.43
   3   6   0   26.53    2.97
   3   6   0   24.83    2.60
   3   6   1  454.68   11.17
   3   6   2  835.42   14.87
   3   6   3 2836.97   27.18
   3   6   4   79.06    4.73
   3   6   5  690.38   13.90
   3   6   5  695.13   14.11
   3   6   6 1425.01   20.99
   3   6   7   11.83    2.44
   3   6   8  287.95   10.26
   3   6   9  324.61   11.41
   3   6  10  317.68   11.66
  -3  -6 -10  336.00   11.02
  -3  -6 -10  317.07   10.63
   3   6  11   69.25    5.73
  -3  -6 -11   60.64    4.85
  -3  -6 -11   68.20    5.18
  -3  -6 -12  263.06   10.21
  -3  -6 -12  254.96   10.03
  -3  -6 -13  112.24    6.79
  -3  -6 -13  103.40    6.47
  -3  -6 -14  180.56    8.63
  -3  -6 -14  187.39    8.39
  -3  -6 -15  240.80    9.62
  -3  -6 -15  243.46    8.83
  -3  -6 -16    2.78    1.57
  -3  -6 -16    0.71    1.48
  -3  -6 -17   26.18    2.84
  -3  -6 -17   21.54    2.63
  -3  -6 -18  147.14    5.17
  -3  -6 -18  161.04    5.63
   3   7 -12    6.01    1.35
   3   7 -11   68.52    3.92
   3   7 -11   75.46    4.56
   3   7 -10   36.18    3.43
   3   7 -10   36.82    3.69
   3   7  -9   94.53    5.71
   3   7  -9  112.91    6.76
   3   7  -9  112.35    6.61
   3   7  -8    0.53    1.61
   3   7  -8    1.41    1.74
   3   7  -8    2.28    1.98
   3   7  -7  250.08   10.87
   3   7  -7  253.45    9.75
   3   7  -7  247.28   10.14
   3   7  -7  255.07   10.36
   3   7  -6  280.87   10.60
   3   7  -6  273.40   10.23
   3   7  -6  276.09   11.44
   3   7  -6  279.46   10.68
   3   7  -5    6.24    1.94
   3   7  -5    4.10    1.79
   3   7  -5    3.99    1.94
   3   7  -5    4.95    1.99
   3   7  -4   34.82    3.72
   3   7  -4   37.18    3.75
   3   7  -4   32.07    3.54
   3   7  -4   30.75    3.89
   3   7  -3  329.53   10.06
   3   7  -3  333.35   11.21
   3   7  -3  336.93   10.46
   3   7  -2   11.28    2.11
   3   7  -1  141.01    7.00
   3   7   0  215.39    8.56
   3   7   1  174.34    6.12
   3   7   1  160.88    7.41
   3   7   2  124.15    6.53
   3   7   3    4.05    1.66
   3   7   4  124.89    6.36
   3   7   5  124.91    6.40
   3   7   6  667.79   14.92
   3   7   7  709.30   15.75
   3   7   8   77.14    5.50
   3   7   9  376.37   12.13
  -3  -7 -10  246.70    9.92
   3   7  10  230.67    9.85
   3   7  10  247.29    9.04
  -3  -7 -11   40.21    4.13
  -3  -7 -11   39.87    4.36
   3   7  11   46.18    4.62
   3   7  11   41.57    3.88
  -3  -7 -12  137.85    7.55
  -3  -7 -12  142.56    7.88
  -3  -7 -13   81.98    5.87
  -3  -7 -13   79.56    6.00
  -3  -7 -14   32.89    3.82
  -3  -7 -14   35.18    4.04
  -3  -7 -15    7.01    2.31
  -3  -7 -15    4.19    1.80
  -3  -7 -16   30.34    3.31
  -3  -7 -16   37.55    3.77
  -3  -7 -17   29.36    2.88
  -3  -7 -17   29.10    3.11
  -3  -7 -18   26.50    2.52
   3   8 -11    5.56    1.23
   3   8 -11    4.34    1.30
   3   8 -10   70.18    4.20
   3   8 -10   77.05    4.82
   3   8  -9   43.72    3.81
   3   8  -9   47.29    4.26
   3   8  -9   46.92    3.87
   3   8  -8   34.85    3.75
   3   8  -8   31.60    3.93
   3   8  -7    2.13    2.03
   3   8  -7   -1.00    1.73
   3   8  -7    0.40    1.85
   3   8  -6  128.84    7.18
   3   8  -6  139.34    8.20
   3   8  -6  140.39    7.74
   3   8  -5  119.52    6.83
   3   8  -5  120.93    7.69
   3   8  -5  121.72    7.16
   3   8  -4   18.75    3.02
   3   8  -4   14.57    2.99
   3   8  -4   15.83    2.96
   3   8  -3    0.72    1.45
   3   8  -3   -0.33    1.28
   3   8  -3    0.41    1.39
   3   8  -2 1275.53   20.44
   3   8  -2 1267.07   20.32
   3   8  -2 1240.08   22.95
   3   8  -1  175.11    8.52
   3   8   0  208.26    9.19
   3   8   1  237.32    9.69
   3   8   2  211.00    9.27
   3   8   3  641.77   15.82
   3   8   4   10.52    2.34
   3   8   5  216.28    9.11
   3   8   6  799.66   17.62
   3   8   7  291.14   10.78
   3   8   8  868.71   19.00
  -3  -8  -9   40.03    4.19
   3   8   9   37.38    3.80
   3   8   9   40.78    4.39
  -3  -8 -10  157.19    8.24
   3   8  10  141.02    8.00
   3   8  10  146.56    7.32
  -3  -8 -11  466.04   13.95
  -3  -8 -11  473.69   14.57
   3   8  11  439.99   14.30
   3   8  11  445.74   12.76
   3   8  12  259.56    9.76
  -3  -8 -12  241.64   10.03
  -3  -8 -12  234.99   10.46
  -3  -8 -13   48.51    4.67
  -3  -8 -13   48.98    5.01
  -3  -8 -14  180.75    8.43
  -3  -8 -14  183.82    8.89
  -3  -8 -15  244.07    9.32
  -3  -8 -15  254.74    9.74
  -3  -8 -16   17.53    2.56
  -3  -8 -16   15.64    2.40
  -3  -8 -17   -1.61    1.52
  -3  -8 -18  149.54    5.46
   3   9 -10   45.04    2.99
   3   9 -10   54.27    3.55
   3   9  -9   30.19    3.01
   3   9  -9   29.67    3.22
   3   9  -8   49.50    4.26
   3   9  -8   44.55    4.00
   3   9  -8   48.04    4.38
   3   9  -7   92.88    5.98
   3   9  -7   79.19    5.72
   3   9  -6    3.40    2.11
   3   9  -6    3.53    1.74
   3   9  -6    3.58    2.04
   3   9  -5  130.55    7.43
   3   9  -5  129.21    7.95
   3   9  -5  121.37    7.23
   3   9  -4  507.77   14.07
   3   9  -4  525.23   15.54
   3   9  -4  522.39   14.35
   3   9  -3    2.97    1.92
   3   9  -3    0.45    1.71
   3   9  -3    5.62    1.93
   3   9  -3    4.02    1.23
   3   9  -2  375.14   11.75
   3   9  -2  373.04   13.63
   3   9  -2  375.09   11.65
   3   9  -2  386.53   11.13
   3   9  -1  237.64    9.17
   3   9  -1  225.36   10.44
   3   9  -1  239.91    9.07
   3   9  -1  239.00    8.82
   3   9   0  255.88    9.37
   3   9   0  234.87   10.64
   3   9   0  251.69    9.03
   3   9   0  244.58    8.86
   3   9   1    4.80    1.68
   3   9   1    0.10    1.46
   3   9   2  471.10   14.77
   3   9   3  501.01   15.12
   3   9   4   65.94    5.69
   3   9   5   14.12    3.02
   3   9   6  442.73   14.23
   3   9   7   -0.09    1.79
   3   9   7    1.63    1.56
  -3  -9  -8  241.88    9.61
   3   9   8  269.24   10.24
   3   9   8  235.86   10.63
  -3  -9  -9  239.10    9.93
   3   9   9  244.83    9.92
   3   9   9  235.92   10.72
  -3  -9 -10    7.05    2.39
   3   9  10    7.23    2.37
   3   9  10    2.58    1.57
   3   9  11  952.40   19.31
  -3  -9 -11  873.89   20.26
   3   9  12  740.50   16.81
  -3  -9 -12  736.10   17.61
  -3  -9 -12  741.75   18.92
  -3  -9 -13   36.19    4.01
  -3  -9 -13   33.49    4.34
  -3  -9 -14   28.14    3.98
  -3  -9 -14   29.91    3.52
  -3  -9 -15  269.49    9.51
  -3  -9 -15  269.80   10.29
  -3  -9 -16  156.32    6.97
  -3  -9 -17   11.48    2.04
  -3  -9 -18   36.59    2.77
   3  10 -10   62.84    3.04
   3  10  -9   19.44    2.15
   3  10  -9   20.07    2.34
   3  10  -8    7.75    1.86
   3  10  -8   10.67    2.21
   3  10  -8    7.78    1.61
   3  10  -7   33.09    3.65
   3  10  -7   25.63    3.28
   3  10  -6   11.71    2.68
   3  10  -6   12.42    2.56
   3  10  -6    9.63    2.49
   3  10  -5   16.33    2.99
   3  10  -5   17.21    3.25
   3  10  -5   16.13    2.97
   3  10  -4  170.11    8.39
   3  10  -4  169.53    8.94
   3  10  -4  171.06    8.26
   3  10  -4  173.71    7.53
   3  10  -3  206.00    9.24
   3  10  -3  214.92   10.03
   3  10  -3  206.36    8.99
   3  10  -3  215.89    8.64
   3  10  -2    3.79    2.00
   3  10  -2    1.43    1.60
   3  10  -2    0.53    1.31
   3  10  -1   22.74    3.31
   3  10  -1   15.09    3.20
   3  10  -1   22.79    3.19
   3  10  -1   21.56    3.10
   3  10   0  939.68   18.95
   3  10   0  908.60   22.20
   3  10   0  927.51   18.41
   3  10   0  926.29   17.78
   3  10   1    2.11    1.69
   3  10   1    4.17    1.96
   3  10   1    2.12    1.68
   3  10   1    2.59    1.72
   3  10   2  447.47   12.86
   3  10   2  437.99   15.20
   3  10   2  420.27   12.25
   3  10   3  145.00    7.42
   3  10   3  135.30    8.53
   3  10   3  144.35    7.36
   3  10   4  545.67   14.22
   3  10   4  533.67   16.80
   3  10   4  530.98   14.16
   3  10   5   19.42    2.97
   3  10   5   21.37    3.64
   3  10   5   21.16    3.00
  -3 -10  -6   37.52    3.73
   3  10   6   36.73    3.98
   3  10   6   30.68    4.28
   3  10   6   30.64    3.83
  -3 -10  -7  243.27    9.57
   3  10   7  245.70   10.32
   3  10   7  253.82    9.81
   3  10   7  229.01   11.18
  -3 -10  -8   17.87    3.29
   3  10   8   18.05    3.34
   3  10   8   13.81    3.07
  -3 -10  -9  132.20    7.68
   3  10   9  147.25    8.24
   3  10   9  137.64    8.76
  -3 -10 -10  198.23    9.55
   3  10  10  216.05   11.07
   3  10  11    0.84    2.07
  -3 -10 -11    0.13    2.04
   3  10  12   23.94    3.53
  -3 -10 -12   19.79    3.11
  -3 -10 -12   20.37    3.80
   3  10  13   10.95    2.56
  -3 -10 -13   10.52    2.76
  -3 -10 -13   12.41    2.43
  -3 -10 -14   23.40    3.71
  -3 -10 -14   20.12    2.87
  -3 -10 -15    5.41    2.40
  -3 -10 -16   47.76    4.02
  -3 -10 -17   13.03    2.00
  -3 -10 -18    0.01    0.94
   3  11  -8    3.17    1.24
   3  11  -8    1.63    1.22
   3  11  -7   29.00    3.04
   3  11  -7   25.82    2.69
   3  11  -7   26.23    2.98
   3  11  -6   33.51    3.52
   3  11  -6   37.66    3.77
   3  11  -6   37.55    3.66
   3  11  -5  274.35   10.05
   3  11  -5  270.46   10.25
   3  11  -5  259.31    9.48
   3  11  -4    7.19    2.47
   3  11  -4    4.50    1.96
   3  11  -4    5.95    2.28
   3  11  -3   12.22    2.76
   3  11  -3   11.00    2.97
   3  11  -3   11.25    2.61
   3  11  -2  816.68   18.13
   3  11  -2  777.61   17.03
   3  11  -1   11.86    2.71
   3  11  -1   12.78    2.45
   3  11   0   92.45    6.24
   3  11   0   82.30    5.42
   3  11   1    3.37    1.91
   3  11   1    0.76    1.33
   3  11   2  284.66   10.69
   3  11   2  287.93   13.05
   3  11   2  289.01   10.56
   3  11   3    2.58    1.70
   3  11   3    3.58    1.96
   3  11   3    3.47    1.83
   3  11   4  238.36    9.78
   3  11   4  235.66   11.79
   3  11   4  228.33    9.80
   3  11   5  138.42    7.49
   3  11   5  128.80    8.86
   3  11   5  137.90    7.74
  -3 -11  -6   47.14    4.14
   3  11   6   51.40    4.73
   3  11   6   47.25    4.77
   3  11   6   47.75    5.54
   3  11   7  146.27    8.28
  -3 -11  -7  156.03    7.75
   3  11   7  142.64    9.38
   3  11   8  520.99   15.56
  -3 -11  -8  541.69   14.78
   3  11   8  529.96   17.82
   3  11   9   92.30    6.75
  -3 -11  -9   94.40    6.55
   3  11  10  112.43    7.46
  -3 -11 -10  104.10    6.99
   3  11  11   90.98    6.65
  -3 -11 -11   92.74    6.76
   3  11  12   36.55    4.21
  -3 -11 -12   31.19    3.81
  -3 -11 -12   32.44    4.38
   3  11  13   25.03    3.29
  -3 -11 -13   35.47    4.55
  -3 -11 -13   27.52    3.37
  -3 -11 -14   37.86    4.21
  -3 -11 -15  100.04    6.04
  -3 -11 -16   83.32    4.98
  -3 -11 -17   88.62    4.52
   3  12  -7  209.12    6.37
   3  12  -6    1.41    1.33
   3  12  -6   -0.57    1.05
   3  12  -5   65.65    4.65
   3  12  -5   76.73    4.98
   3  12  -5   63.71    4.31
   3  12  -4   86.72    5.69
   3  12  -4   96.45    6.07
   3  12  -4   78.61    5.05
   3  12  -3   54.27    4.86
   3  12  -3   52.57    4.84
   3  12  -3   47.30    4.12
   3  12  -2  182.89    8.55
   3  12  -2  183.47    9.10
   3  12  -2  186.85    8.03
   3  12  -1   -0.07    1.82
   3  12  -1    1.00    1.46
   3  12   0   54.63    5.09
   3  12   1  247.39    9.55
   3  12   1  232.68    9.89
   3  12   2  308.73   10.97
   3  12   2  286.28   10.91
   3  12   3   -0.26    2.20
   3  12   3    4.36    2.04
   3  12   4   27.16    3.76
   3  12   4   22.18    3.23
   3  12   5  178.47    8.96
   3  12   5  175.83    8.54
   3  12   6  117.39    7.46
   3  12   6  112.35    6.77
   3  12   7   78.35    6.32
  -3 -12  -7   77.07    5.54
   3  12   8  171.55    9.16
  -3 -12  -8  179.21    8.47
   3  12   9  152.28    8.60
  -3 -12  -9  153.99    7.99
   3  12  10  111.49    7.40
  -3 -12 -10  110.44    6.94
   3  12  11   61.46    5.61
  -3 -12 -11   72.10    5.86
   3  12  12  142.26    7.70
  -3 -12 -12  145.39    7.27
  -3 -12 -12  149.61    8.19
   3  12  13  399.33   11.91
  -3 -12 -13  402.94   12.84
  -3 -12 -14    5.43    2.14
  -3 -12 -15  167.95    7.20
  -3 -12 -16   21.59    2.54
  -3 -12 -17   23.89    2.16
   3  13  -6   53.81    3.13
   3  13  -5    2.31    1.26
   3  13  -4   82.96    4.95
   3  13  -4   90.34    5.08
   3  13  -3   14.09    2.60
   3  13  -3   14.69    2.66
   3  13  -2  189.98    8.62
   3  13  -2  188.71    8.14
   3  13  -1   25.03    3.55
   3  13  -1   18.54    3.07
   3  13   0   14.42    2.78
   3  13   1  326.76   10.54
   3  13   1  329.50   11.35
   3  13   2   18.27    2.71
   3  13   2   18.64    3.10
   3  13   3   46.73    4.64
   3  13   3   50.23    4.75
   3  13   4  185.18    8.90
   3  13   4  187.71    8.64
   3  13   5  125.67    7.50
   3  13   5  114.24    6.73
   3  13   6   99.71    6.90
   3  13   6   93.86    6.00
  -3 -13  -7  191.19    8.01
   3  13   7  203.20    9.71
   3  13   8   11.20    2.91
  -3 -13  -8   15.15    2.74
  -3 -13  -9   41.22    4.15
   3  13   9   38.33    4.45
  -3 -13 -10   78.27    5.61
   3  13  10   85.14    6.41
  -3 -13 -11   49.57    4.59
   3  13  11   52.45    4.88
  -3 -13 -11   45.83    4.14
  -3 -13 -12   92.46    6.01
   3  13  12   93.29    6.10
  -3 -13 -13   92.64    5.85
   3  13  13   87.73    5.33
  -3 -13 -14   61.79    4.52
  -3 -13 -15    4.15    1.56
  -3 -13 -16   89.70    4.09
   3  14  -4   20.77    2.11
   3  14  -3   56.57    3.83
   3  14  -3   48.42    3.45
   3  14  -2    3.52    1.49
   3  14  -2    5.81    1.79
   3  14  -1  280.23    9.80
   3  14  -1  254.04    8.73
   3  14   0   18.98    3.19
   3  14   0   12.69    2.40
   3  14   1   73.11    4.61
   3  14   1   75.31    5.11
   3  14   2  283.38    9.61
   3  14   2  278.59    9.71
   3  14   3    9.20    2.21
   3  14   3    3.06    1.49
   3  14   4  283.83   10.41
   3  14   4  289.96   10.02
   3  14   5  128.26    7.27
   3  14   5  126.80    6.64
   3  14   6    8.36    2.65
   3  14   7  166.11    8.41
  -3 -14  -8  203.00    7.71
   3  14   8  208.55    9.42
   3  14   9    9.29    2.71
  -3 -14  -9    9.84    2.14
  -3 -14 -10  245.60    8.85
   3  14  10  245.46    9.75
  -3 -14 -11   68.48    4.81
   3  14  11   73.01    5.24
  -3 -14 -12   44.04    3.83
   3  14  12   45.52    3.88
   3  14  13    1.35    1.24
  -3 -14 -13    2.55    1.73
  -3 -14 -14   24.75    2.67
  -3 -14 -15  238.52    6.54
   3  15  -2  232.06    6.22
   3  15  -2  251.89    6.98
   3  15  -1  112.29    4.85
   3  15  -1  132.10    5.74
   3  15   0    2.37    1.31
   3  15   0    4.84    1.71
   3  15   1   13.09    2.26
   3  15   1   15.03    2.46
   3  15   2   76.17    4.57
   3  15   2   77.20    4.39
   3  15   3  191.78    7.19
   3  15   3  198.61    7.51
   3  15   4    4.18    1.73
   3  15   4    5.20    2.00
   3  15   5  291.73    9.81
   3  15   6   69.55    5.07
   3  15   7    2.26    1.88
   3  15   8    4.34    2.13
   3  15   9   19.72    2.93
   3  15  10    7.97    2.05
  -3 -15 -10    7.70    1.78
   3  15  11   43.19    3.67
  -3 -15 -11   42.30    3.29
   3  15  12    9.32    1.86
  -3 -15 -12    7.63    1.48
  -3 -15 -13   74.79    3.81
  -3 -15 -14   11.17    1.45
   3  16   0   10.52    1.56
   3  16   1    1.37    1.08
   3  16   2   35.65    3.01
   3  16   3   46.74    3.50
   3  16   3   51.92    3.14
   3  16   4   52.82    3.48
   3  16   5    6.14    1.61
   3  16   6   13.41    2.05
   3  16   7  263.04    8.22
   3  16   8   -0.39    1.31
   3  16   9   38.60    3.24
   3  16  10    1.95    1.19
   3  16  11  176.80    5.78
   3  17   4   12.00    1.43
   3  17   6   -0.55    0.82
   3  17   7   14.09    1.69
   3  17   8   29.97    2.28
   3  17   9    4.73    1.06
   4 -13  -8   63.28    3.08
   4 -13  -7   12.54    1.60
   4 -13  -6    3.12    1.22
  -4  13   5   -1.46    0.89
   4 -13  -5   -0.39    0.89
  -4  13   4    0.06    1.10
  -4  13   3    0.36    1.02
  -4  13   2   16.68    2.26
  -4  13   1   39.51    3.23
  -4  13   0   15.93    2.24
  -4  13  -1   37.18    2.88
  -4  13  -2    7.73    1.33
   4 -12 -10   -1.65    1.03
   4 -12  -9    2.68    1.04
   4 -12  -8   12.41    2.11
   4 -12  -7   11.71    2.23
   4 -12  -6    4.50    1.72
  -4  12   5   49.85    3.74
   4 -12  -5   53.27    3.94
  -4  12   4   45.47    3.83
   4 -12  -4   35.24    3.26
  -4  12   3   14.41    2.47
   4 -12  -3   12.43    1.95
  -4  12   2   48.97    4.12
  -4  12   1   81.49    5.11
  -4  12   0   12.85    2.48
  -4  12  -1  137.26    6.42
  -4  12  -2  150.81    6.43
  -4  12  -3   13.33    1.96
  -4  12  -4  136.71    5.19
   4 -11 -11   47.14    3.09
   4 -11 -10   65.99    4.13
   4 -11  -9   29.10    3.26
   4 -11  -8  136.68    6.69
   4 -11  -7  195.55    8.28
   4 -11  -6   46.80    4.42
  -4  11   5   15.44    2.46
   4 -11  -5   18.48    2.97
  -4  11   4  446.20   12.25
   4 -11  -4  439.31   12.36
  -4  11   3  141.19    7.18
   4 -11  -3  138.08    6.94
  -4  11   2   98.76    6.12
   4 -11  -2  101.76    5.74
  -4  11   1  261.72    9.84
  -4  11   0   24.53    3.44
  -4  11  -1   50.43    4.55
  -4  11  -2  197.43    8.32
  -4  11  -2  192.68    7.47
  -4  11  -3   38.97    3.87
  -4  11  -3   37.95    3.44
  -4  11  -4   23.84    3.02
  -4  11  -4   22.09    2.67
  -4  11  -5  231.87    7.45
  -4  11  -5  231.52    7.41
  -4  11  -6   64.26    3.51
  -4  11  -6   71.34    3.88
  -4  11  -7    1.89    1.09
   4 -10 -12   84.75    3.96
   4 -10 -11   31.04    2.99
   4 -10 -10  221.50    8.30
   4 -10  -9   43.04    4.27
   4 -10  -8   16.97    3.24
   4 -10  -7   83.36    6.02
   4 -10  -6   89.07    6.22
  -4  10   5   17.18    2.84
   4 -10  -5   13.57    3.26
  -4  10   4   61.86    5.01
   4 -10  -4   57.90    5.28
  -4  10   3  382.12   12.08
   4 -10  -3  369.54   11.97
  -4  10   2  321.36   11.24
   4 -10  -2  318.09   11.04
  -4  10   1  604.44   15.53
   4 -10  -1  593.92   14.41
  -4  10   0  140.92    6.77
  -4  10   0  128.36    7.37
  -4  10  -1    7.85    2.02
  -4  10  -1    7.82    2.64
  -4  10  -2   15.09    2.70
  -4  10  -2   12.61    2.90
  -4  10  -3   74.33    5.02
  -4  10  -3   93.68    6.23
  -4  10  -4    3.62    1.86
  -4  10  -4    2.94    1.85
  -4  10  -5   18.05    2.66
  -4  10  -5   22.23    3.07
  -4  10  -6  157.73    6.66
  -4  10  -6  156.61    6.59
  -4  10  -7   16.72    2.28
  -4  10  -7   16.22    2.04
  -4  10  -8   21.91    2.22
  -4  10  -9  113.13    4.04
   4  -9 -12   81.40    4.42
   4  -9 -12   84.18    4.43
   4  -9 -11    3.49    1.52
   4  -9 -11    4.17    1.67
   4  -9 -10   17.10    2.47
   4  -9 -10   18.02    2.90
   4  -9  -9   35.11    4.17
   4  -9  -9   32.26    3.38
   4  -9  -8  113.39    7.19
   4  -9  -7    5.97    2.66
   4  -9  -6  436.96   14.05
  -4   9   5  303.62   10.57
   4  -9  -5  302.73   11.68
  -4   9   4    4.76    2.28
   4  -9  -4    2.54    2.05
  -4   9   3  752.08   17.09
   4  -9  -3  761.31   17.81
  -4   9   2    0.74    1.49
   4  -9  -2    2.41    1.67
  -4   9   1    5.41    2.38
   4  -9  -1    1.06    1.68
  -4   9   0  191.62    8.97
   4  -9   0  196.49    8.46
  -4   9   0  196.71    8.09
  -4   9  -1  175.00    7.72
  -4   9  -1  157.42    8.25
  -4   9  -1  167.61    7.33
  -4   9  -2   98.09    5.92
  -4   9  -2   96.29    6.58
  -4   9  -2   99.14    5.90
  -4   9  -3   18.80    3.04
  -4   9  -3   20.32    3.48
  -4   9  -3   16.46    2.86
  -4   9  -4   73.90    5.27
  -4   9  -4   71.49    5.63
  -4   9  -5   75.08    5.34
  -4   9  -5   73.48    5.47
  -4   9  -6   17.77    2.85
  -4   9  -6   18.80    2.93
  -4   9  -7   54.24    4.28
  -4   9  -7   61.21    4.37
  -4   9  -8   96.26    5.24
  -4   9  -8   83.39    4.45
  -4   9  -9    7.58    1.72
  -4   9 -10    2.19    1.07
   4  -8 -13   34.46    3.04
   4  -8 -12    4.85    1.45
   4  -8 -12    7.22    1.94
   4  -8 -11   42.95    4.02
   4  -8 -11   49.82    4.22
   4  -8 -10    1.23    1.99
   4  -8 -10    2.30    1.64
   4  -8  -9   40.61    4.53
   4  -8  -9   43.52    4.37
   4  -8  -8    3.97    1.75
   4  -8  -8    1.94    1.97
   4  -8  -7   47.81    4.27
   4  -8  -7   42.48    4.83
   4  -8  -6   -1.44    1.91
   4  -8  -5    1.67    2.15
   4  -8  -5    1.51    1.91
   4  -8  -4  155.05   10.96
  -4   8   4  146.71    7.51
   4  -8  -4  143.92    8.11
   4  -8  -3    1.65    1.81
  -4   8   3    2.59    1.65
   4  -8  -3   -0.31    1.62
   4  -8  -2  112.38    6.82
  -4   8   2  103.70    6.34
   4  -8  -2   88.82    7.77
   4  -8  -1  202.40    8.93
  -4   8   1  190.53    8.57
   4  -8  -1  171.15   10.87
   4  -8   0   28.85    3.54
   4  -8   0   25.32    4.68
  -4   8   0   29.06    3.85
  -4   8  -1    0.19    1.62
   4  -8   1    3.91    1.86
   4  -8   1    1.88    2.00
  -4   8  -1    0.46    1.41
  -4   8  -1    1.74    1.89
  -4   8  -2   34.73    3.68
  -4   8  -2   38.28    4.36
  -4   8  -2   36.78    3.80
  -4   8  -3  170.94    7.71
  -4   8  -3  182.03    8.83
  -4   8  -3  173.76    8.07
  -4   8  -4    1.11    2.04
  -4   8  -4    3.49    2.11
  -4   8  -5   33.83    4.17
  -4   8  -5   28.67    3.65
  -4   8  -6  381.76   12.18
  -4   8  -6  379.36   11.99
  -4   8  -7   -0.12    1.38
  -4   8  -8   21.01    2.68
  -4   8  -9  124.50    5.40
  -4   8  -9  126.77    6.14
  -4   8 -10   47.82    3.54
  -4   8 -11   25.12    2.27
   4  -7 -14   34.58    2.82
   4  -7 -13   37.83    3.47
   4  -7 -12   46.35    3.69
   4  -7 -12   65.25    4.94
   4  -7 -11    4.11    1.71
   4  -7 -11    4.96    2.19
   4  -7 -10  122.86    7.39
   4  -7 -10  129.91    7.40
   4  -7  -9    5.36    2.28
   4  -7  -9    4.57    2.08
   4  -7  -8   15.04    3.14
   4  -7  -8   12.23    2.73
   4  -7  -7   -2.58    1.87
   4  -7  -7    3.19    2.37
   4  -7  -6  415.68   18.16
   4  -7  -6  405.35   13.75
   4  -7  -5  203.01   12.45
   4  -7  -5  224.10   10.05
   4  -7  -4    0.23    2.26
   4  -7  -4    1.84    2.13
   4  -7  -3 1292.44   23.03
  -4   7   3 1277.16   20.92
   4  -7  -3 1276.19   26.48
  -4   7   2   63.19    4.93
   4  -7  -2   58.71    5.93
   4  -7  -1  246.70    9.84
   4  -7  -1  227.86   11.94
  -4   7   1  249.81    9.49
   4  -7   0   45.43    5.67
  -4   7   0   46.54    4.42
  -4   7  -1   19.55    2.87
   4  -7   1   17.18    3.65
  -4   7  -1   17.88    2.95
  -4   7  -1   20.34    2.76
   4  -7   2   10.18    3.19
  -4   7  -2   14.07    2.80
  -4   7  -2   19.75    2.86
   4  -7   3    3.72    2.82
  -4   7  -3    9.77    2.54
  -4   7  -3    8.83    2.59
   4  -7   4  457.23   18.82
  -4   7  -4  463.08   13.80
  -4   7  -4  464.14   13.13
  -4   7  -5  105.17    6.77
  -4   7  -5  112.98    6.81
  -4   7  -6  460.82   13.70
  -4   7  -6  450.33   13.31
  -4   7  -7  370.21   11.94
  -4   7  -7  362.90   11.87
  -4   7  -8   45.11    4.25
  -4   7  -8   41.75    3.76
  -4   7  -9  131.70    6.03
  -4   7  -9  122.44    6.13
  -4   7  -9  126.35    5.97
  -4   7 -10  226.53    7.48
  -4   7 -10  218.27    7.29
  -4   7 -11   11.19    1.73
  -4   7 -11    8.58    1.52
  -4   7 -12   25.75    2.06
  -4   7 -12   21.54    1.88
  -4   7 -12   22.28    2.16
   4  -6 -14   20.05    2.42
   4  -6 -13   24.85    3.20
   4  -6 -12   66.92    4.71
   4  -6 -12   59.53    5.02
   4  -6 -11    1.84    1.49
   4  -6 -11    1.20    1.67
   4  -6 -11    1.89    2.05
   4  -6 -10    3.73    2.03
   4  -6 -10    0.09    1.57
   4  -6 -10    1.68    1.92
   4  -6  -9  592.97   14.90
   4  -6  -9  587.48   16.22
   4  -6  -8  133.49    7.98
   4  -6  -7  186.36   12.07
   4  -6  -7  171.02    9.14
   4  -6  -6  108.05    9.11
   4  -6  -6  103.10    6.94
   4  -6  -5  757.19   23.06
   4  -6  -5  756.48   17.91
   4  -6  -4    4.17    2.58
   4  -6  -4    7.12    2.17
   4  -6  -3   12.99    2.82
   4  -6  -3   12.96    2.69
   4  -6  -3    9.17    2.23
   4  -6  -2  761.28   19.41
   4  -6  -2  782.24   16.85
   4  -6  -1  180.89    9.94
  -4   6   1  200.46    8.01
   4  -6  -1  203.45    8.60
   4  -6   0   14.47    3.09
   4  -6   0    8.73    2.24
  -4   6   0   10.86    2.21
   4  -6   1  115.59    6.65
  -4   6  -1  124.10    6.67
   4  -6   1  105.21    8.16
  -4   6  -2  458.69   11.75
   4  -6   2  469.98   13.17
  -4   6  -2  444.10   12.75
   4  -6   2  431.01   16.57
  -4   6  -3   20.62    2.95
  -4   6  -3   25.71    3.48
   4  -6   3   25.00    4.31
  -4   6  -4  713.40   15.73
  -4   6  -4  705.37   16.59
   4  -6   4  722.70   22.64
  -4   6  -5  543.56   14.25
  -4   6  -5  554.48   14.98
   4  -6   5  577.17   20.92
  -4   6  -6   32.31    3.77
  -4   6  -6   35.91    4.00
   4  -6   6   38.33    5.81
  -4   6  -7   95.90    6.39
  -4   6  -7   96.40    5.62
  -4   6  -7   89.05    6.21
  -4   6  -7   92.86    5.59
  -4   6  -8  356.69   11.85
  -4   6  -8  366.61   11.08
  -4   6  -8  373.37   11.95
  -4   6  -8  380.12   11.32
  -4   6  -9   78.02    5.67
  -4   6  -9   88.23    5.57
  -4   6  -9   84.70    5.56
  -4   6  -9   85.98    5.45
  -4   6 -10   14.59    2.48
  -4   6 -10    9.91    1.96
  -4   6 -10   15.41    2.46
  -4   6 -11  271.02    8.63
  -4   6 -11  254.88    8.42
  -4   6 -12  158.88    6.00
  -4   6 -12  148.94    5.91
  -4   6 -13   66.69    3.41
  -4   6 -13   63.21    3.32
  -4   6 -13   66.95    3.51
   4  -5 -14   24.02    2.09
   4  -5 -14   29.02    3.05
   4  -5 -13   20.42    2.35
   4  -5 -13   21.15    2.84
   4  -5 -13   18.40    2.93
   4  -5 -12    3.15    2.03
   4  -5 -12    1.49    1.37
   4  -5 -12    1.15    1.93
   4  -5 -11  307.94   11.13
   4  -5 -11  311.21   12.06
   4  -5 -10  154.58    7.94
   4  -5 -10  139.08    7.82
   4  -5  -9   29.34    3.92
   4  -5  -9   23.94    3.47
   4  -5  -8  292.16   14.95
   4  -5  -8  277.71   10.67
   4  -5  -8  249.84   10.77
   4  -5  -7  395.50   12.06
   4  -5  -7  394.08   13.44
   4  -5  -6    2.91    2.03
   4  -5  -6    3.87    1.74
   4  -5  -5  308.84    9.85
   4  -5  -5  320.45   14.28
   4  -5  -5  304.25   10.08
   4  -5  -5  321.90   11.49
   4  -5  -4  883.43   18.26
   4  -5  -4  825.01   22.33
   4  -5  -3  448.50   12.99
   4  -5  -2  159.37    8.06
   4  -5  -1  448.32   13.98
   4  -5   0   36.46    4.41
   4  -5   1   30.73    4.21
   4  -5   2  487.31   16.29
   4  -5   3  549.44   17.76
  -4   5  -4   10.40    2.27
   4  -5   4    9.89    2.76
   4  -5   5  105.26    8.57
  -4   5  -5   96.11    6.13
  -4   5  -5   98.79    5.87
   4  -5   6  657.31   21.82
  -4   5  -6  617.87   15.52
  -4   5  -6  670.15   15.60
   4  -5   7   71.94    7.62
  -4   5  -7   81.53    5.78
  -4   5  -7   71.40    5.46
  -4   5  -8 1394.26   23.12
  -4   5  -8 1382.35   27.86
  -4   5  -8 1365.36   21.91
  -4   5  -8 1325.95   22.87
  -4   5  -9  266.35    9.99
  -4   5  -9  249.61    9.72
  -4   5  -9  248.16    9.86
  -4   5 -10    3.57    1.88
  -4   5 -10    3.05    1.60
  -4   5 -10    2.15    1.75
  -4   5 -11  100.57    5.92
  -4   5 -12   84.50    5.13
  -4   5 -12   88.56    5.18
  -4   5 -13   14.64    2.12
  -4   5 -13   16.68    2.18
  -4   5 -14   -0.69    0.96
  -4   5 -14    0.02    0.92
   4  -4 -15   12.47    1.69
   4  -4 -14    2.07    1.50
   4  -4 -14    2.32    0.98
   4  -4 -13   87.95    5.67
   4  -4 -13   76.72    4.65
   4  -4 -13   79.32    5.62
   4  -4 -12   88.27    5.40
   4  -4 -12   89.76    6.38
   4  -4 -12   85.16    6.42
   4  -4 -11    2.42    2.53
   4  -4 -11    4.66    2.56
   4  -4 -11    0.02    1.58
   4  -4 -10    7.32    2.73
   4  -4 -10    6.40    1.74
   4  -4  -9   14.82    2.58
   4  -4  -9   20.75    4.36
   4  -4  -9   19.56    2.96
   4  -4  -9   20.54    3.68
   4  -4  -8   73.97    5.79
   4  -4  -8   77.09    7.65
   4  -4  -8   67.37    5.71
   4  -4  -7  107.18    6.83
   4  -4  -7  114.96    8.01
   4  -4  -7  110.89    8.78
   4  -4  -7  111.76    6.70
   4  -4  -7  100.96    6.49
   4  -4  -6  156.32    8.09
   4  -4  -6  185.33    9.65
   4  -4  -6  164.52    7.54
   4  -4  -6  165.20   10.24
   4  -4  -5   26.07    3.65
   4  -4  -5   22.18    3.84
   4  -4  -4  761.01   16.74
   4  -4  -4  714.47   19.54
   4  -4  -3  612.05   13.96
   4  -4  -3  595.43   13.39
   4  -4  -2   75.63    4.62
   4  -4  -2   77.66    5.21
   4  -4  -1 2035.63   21.76
   4  -4  -1 1955.78   26.20
   4  -4   0  720.67   16.65
   4  -4   1  383.21   12.63
   4  -4   2   12.80    2.85
   4  -4   3  138.51    8.30
   4  -4   4  238.82   11.37
   4  -4   5   47.45    5.53
  -4   4  -6  563.48   13.48
   4  -4   6  528.92   18.47
   4  -4   7    1.60    1.90
  -4   4  -7    5.34    1.92
  -4   4  -7    2.31    1.41
  -4   4  -7    4.73    1.74
  -4   4  -8   14.22    2.63
  -4   4  -8   14.94    2.72
   4  -4   8   15.45    3.96
  -4   4  -8   13.13    2.40
  -4   4  -9  140.57    7.43
  -4   4  -9  142.42    7.45
  -4   4 -10    0.28    1.69
  -4   4 -10    1.01    1.47
  -4   4 -10   -0.03    1.54
  -4   4 -11    2.81    1.90
  -4   4 -12   90.38    5.79
  -4   4 -13  124.07    6.21
  -4   4 -13  124.49    6.29
  -4   4 -14   62.21    3.95
  -4   4 -14   61.55    4.02
  -4   4 -15    1.78    0.91
  -4   4 -15    2.05    1.06
   4  -3 -14   63.42    3.88
   4  -3 -14   63.94    4.34
   4  -3 -13    1.55    1.99
   4  -3 -13    1.44    1.51
   4  -3 -13   -0.16    1.81
   4  -3 -12  321.75   10.46
   4  -3 -12  293.15   11.51
   4  -3 -12  304.03   11.68
   4  -3 -11  163.73    7.79
   4  -3 -11  146.05    8.63
   4  -3 -10   37.76    4.75
   4  -3 -10   41.35    4.02
   4  -3  -9  270.13   11.47
   4  -3  -9  294.00   10.23
   4  -3  -8  287.91   14.25
   4  -3  -8  259.83   10.48
   4  -3  -8  267.88   13.42
   4  -3  -8  270.38    9.46
   4  -3  -8  251.14   10.72
   4  -3  -7   79.11    5.63
   4  -3  -7   76.34    6.97
   4  -3  -7   74.53    7.10
   4  -3  -7   77.98    5.68
   4  -3  -6    8.95    2.36
   4  -3  -6   12.42    3.30
   4  -3  -6    5.04    1.90
   4  -3  -5  406.38   13.60
   4  -3  -5  409.37   14.83
   4  -3  -4   22.26    3.28
   4  -3  -4   20.58    3.52
   4  -3  -3  100.45    4.82
   4  -3  -3  100.27    6.93
   4  -3  -3  106.48    6.14
   4  -3  -2   63.61    4.13
   4  -3  -2   64.16    4.54
   4  -3  -1    2.14    1.48
   4  -3  -1    7.12    1.68
   4  -3   0  209.67    8.11
   4  -3   0  230.86    7.37
   4  -3   1   86.77    5.51
   4  -3   2  166.21    7.93
   4  -3   3   42.71    4.48
   4  -3   4  364.23   12.92
   4  -3   5   89.66    6.85
   4  -3   6  114.88    8.02
  -4   3  -7   20.79    2.80
   4  -3   7   19.25    3.91
  -4   3  -8  700.02   15.69
   4  -3   8  665.41   20.77
  -4   3  -8  679.79   15.70
  -4   3  -8  679.05   15.29
  -4   3  -9  371.54   12.08
   4  -3   9  378.51   16.08
  -4   3  -9  357.87   12.04
  -4   3  -9  352.84   11.37
  -4   3 -10   29.06    3.80
  -4   3 -10   25.86    3.45
  -4   3 -11  290.30   11.29
  -4   3 -11  290.81    9.90
  -4   3 -11  296.96   10.23
  -4   3 -12   59.50    5.08
  -4   3 -13   14.05    2.88
  -4   3 -14   74.77    4.88
  -4   3 -15  192.26    6.64
  -4   3 -15  190.15    6.55
  -4   3 -16   14.22    1.60
  -4   3 -16   13.31    1.55
   4  -2 -15   -0.73    0.80
   4  -2 -14   25.57    2.71
   4  -2 -14   28.35    2.80
   4  -2 -13   29.33    4.08
   4  -2 -13   33.88    3.37
   4  -2 -13   32.85    3.74
   4  -2 -12   38.03    3.85
   4  -2 -12   32.74    4.29
   4  -2 -12   26.94    3.81
   4  -2 -11  255.12   11.56
   4  -2 -11  260.50    9.90
   4  -2 -10  243.84    9.68
   4  -2 -10  229.01   11.01
   4  -2  -9  200.80    8.59
   4  -2  -9  195.98   10.08
   4  -2  -8  829.62   23.85
   4  -2  -8  864.84   24.11
   4  -2  -8  829.24   18.78
   4  -2  -8  854.36   16.94
   4  -2  -8  834.25   19.76
   4  -2  -7  211.62    8.87
   4  -2  -7  222.87   11.83
   4  -2  -7  225.35    9.34
   4  -2  -7  215.53   11.66
   4  -2  -7  222.52    8.23
   4  -2  -6   38.23    4.84
   4  -2  -6   35.18    4.69
   4  -2  -5   76.46    6.19
   4  -2  -5   81.69    6.55
   4  -2  -4  671.73   17.29
   4  -2  -4  677.34   16.55
   4  -2  -3  563.92   15.01
   4  -2  -3  546.02   13.94
   4  -2  -2   26.55    3.23
   4  -2  -2   32.33    2.63
   4  -2  -1 2263.97   25.14
   4  -2  -1 2302.73   22.82
   4  -2   0  641.29   12.58
   4  -2   1   13.47    2.10
   4  -2   2   61.05    4.46
   4  -2   3 2658.42   30.09
   4  -2   4   33.21    3.77
   4  -2   5  879.56   19.33
   4  -2   6 1207.36   23.86
   4  -2   7   24.52    3.81
  -4   2  -8  221.19    8.51
   4  -2   8  202.07   10.83
  -4   2  -8  218.00    8.46
  -4   2  -9   41.06    3.99
  -4   2  -9   40.72    4.07
   4  -2   9   41.56    5.19
  -4   2  -9   42.44    4.01
  -4   2 -10  952.94   18.03
  -4   2 -10  886.76   18.98
  -4   2 -10  918.18   19.21
   4  -2  10  920.94   24.56
  -4   2 -11    0.77    1.70
  -4   2 -11    0.54    1.53
  -4   2 -12  191.19    9.26
  -4   2 -13  354.34   11.78
  -4   2 -13  352.99   12.29
  -4   2 -14   45.06    4.40
  -4   2 -15  107.17    5.52
  -4   2 -16    4.80    1.32
  -4   2 -16    1.68    1.02
   4  -1 -15    2.59    0.88
   4  -1 -14   48.78    3.52
   4  -1 -14   45.37    3.13
   4  -1 -13  118.27    6.87
   4  -1 -13  108.77    5.87
   4  -1 -13  110.62    6.04
   4  -1 -12   47.36    4.76
   4  -1 -12   38.65    4.69
   4  -1 -12   46.00    4.31
   4  -1 -11   49.43    5.52
   4  -1 -11   53.22    4.70
   4  -1 -10  299.78   12.61
   4  -1 -10  297.82   10.83
   4  -1  -9  185.49    8.72
   4  -1  -9  183.61   11.44
   4  -1  -9  182.37    8.30
   4  -1  -9  185.29    9.92
   4  -1  -8   52.44    4.78
   4  -1  -8   47.73    6.13
   4  -1  -8   47.89    5.90
   4  -1  -8   44.25    4.65
   4  -1  -8   42.59    3.96
   4  -1  -8   41.14    4.70
   4  -1  -7   49.23    4.46
   4  -1  -7   46.05    5.40
   4  -1  -7   47.78    5.79
   4  -1  -7   43.49    4.29
   4  -1  -7   45.83    3.92
   4  -1  -6  283.21   12.63
   4  -1  -6  290.16   12.58
   4  -1  -5   80.01    6.51
   4  -1  -5   74.95    6.06
   4  -1  -4   89.46    6.31
   4  -1  -4   91.56    6.44
   4  -1  -3    1.33    1.64
   4  -1  -3    2.04    1.59
   4  -1  -2 1078.05   18.86
   4  -1  -2 1076.96   18.80
   4  -1  -2 1081.99   12.39
   4  -1  -1  150.49    6.82
   4  -1  -1  150.03    5.18
   4  -1   0    8.28    1.62
   4  -1   1  820.28   13.72
   4  -1   2  208.52    7.45
   4  -1   3 1423.15   20.31
   4  -1   4 1852.73   24.58
   4  -1   5  308.76   10.69
   4  -1   6  188.90    8.88
   4  -1   7  262.55   11.07
   4  -1   8   68.38    6.09
  -4   1  -9  207.71    8.47
   4  -1   9  199.86   10.54
  -4   1  -9  210.45    8.46
  -4   1 -10   47.91    4.03
  -4   1 -10   45.71    4.37
   4  -1  10   42.94    5.28
  -4   1 -10   47.45    4.45
  -4   1 -11  670.05   14.68
  -4   1 -11  651.68   16.49
   4  -1  11  670.72   20.48
  -4   1 -11  652.05   16.39
  -4   1 -12   91.65    6.50
  -4   1 -12   85.69    6.22
  -4   1 -13  165.50    8.68
  -4   1 -14  231.09    9.47
  -4   1 -14  222.43    9.58
  -4   1 -15    0.36    1.58
  -4   1 -16  246.25    7.64
  -4   1 -17   99.73    3.87
  -4   1 -17   97.35    3.95
   4   0 -14    4.71    1.52
   4   0 -13   26.29    3.06
   4   0 -13   28.75    3.54
   4   0 -13   28.47    2.87
   4   0 -12   14.11    2.60
   4   0 -12   12.66    2.96
   4   0 -12   13.10    2.54
   4   0 -11   12.02    2.75
   4   0 -11    7.74    2.98
   4   0 -10   20.58    3.28
   4   0 -10   19.26    3.57
   4   0 -10   17.74    3.02
   4   0  -9   71.07    5.33
   4   0  -9   75.44    6.54
   4   0  -9   74.35    6.03
   4   0  -9   83.34    8.40
   4   0  -9   69.80    5.49
   4   0  -8 1401.22   22.17
   4   0  -8 1439.85   26.36
   4   0  -8 1485.07   30.75
   4   0  -8 1439.65   32.45
   4   0  -8 1389.99   24.10
   4   0  -8 1412.62   23.77
   4   0  -7   90.63    5.45
   4   0  -7   92.87    5.96
   4   0  -7   89.58    7.41
   4   0  -7   87.46    5.97
   4   0  -7   79.81    7.50
   4   0  -6   37.23    4.69
   4   0  -6   39.25    4.93
   4   0  -5  378.21   13.95
   4   0  -5  367.83   12.89
   4   0  -4   72.37    5.95
   4   0  -4   74.58    5.59
   4   0  -3  705.05   16.76
   4   0  -3  730.96   15.96
   4   0  -2  139.03    6.51
   4   0  -2  131.21    6.96
   4   0  -1 1093.69   12.22
   4   0  -1 1050.24   18.17
   4   0   0  208.47    5.97
   4   0   1 1998.23   20.02
   4   0   2 1505.19   18.43
   4   0   3   63.73    4.25
   4   0   4   60.38    4.40
   4   0   5 2064.85   25.96
   4   0   6   31.67    3.67
   4   0   7  158.62    8.17
   4   0   8  329.57   12.36
  -4   0  -9  126.09    6.38
   4   0   9  128.17    8.02
  -4   0 -10   -0.03    1.38
   4   0  10    0.47    1.63
  -4   0 -10   -0.30    1.60
  -4   0 -11   37.40    4.09
   4   0  11   41.85    5.05
  -4   0 -11   48.15    4.42
  -4   0 -12  274.22   10.79
  -4   0 -12  283.48   10.74
  -4   0 -13   36.15    4.28
  -4   0 -14  382.44   12.90
  -4   0 -14  393.56   12.40
  -4   0 -15  154.15    7.86
  -4   0 -15  163.72    7.61
  -4   0 -16   18.43    2.57
  -4   0 -17   39.64    2.80
   4   1 -14  374.15    8.85
   4   1 -13  164.88    7.21
   4   1 -13  163.67    7.00
   4   1 -12   -0.49    1.25
   4   1 -12   -0.40    1.93
   4   1 -12    0.78    1.60
   4   1 -11  248.85    9.48
   4   1 -11  259.34   10.94
   4   1 -11  239.01    9.77
   4   1 -10  454.01   13.62
   4   1 -10  463.37   13.70
   4   1 -10  466.38   15.20
   4   1  -9  633.65   16.33
   4   1  -9  640.20   16.34
   4   1  -9  642.25   15.84
   4   1  -9  652.93   17.86
   4   1  -8   37.16    4.23
   4   1  -8   40.63    6.02
   4   1  -8   30.40    3.62
   4   1  -8   31.51    3.66
   4   1  -8   36.90    4.37
   4   1  -7  206.20    9.00
   4   1  -7  205.80   10.93
   4   1  -7  211.15   11.97
   4   1  -7  210.71    8.98
   4   1  -7  196.51    8.15
   4   1  -6  107.21    7.42
   4   1  -6  116.98    8.41
   4   1  -5   53.07    4.99
   4   1  -5   64.29    6.04
   4   1  -4 1154.84   21.09
   4   1  -4 1205.34   23.37
   4   1  -3  518.79   14.70
   4   1  -3  518.00   13.03
   4   1  -2  650.71   13.55
   4   1  -2  645.01   15.29
   4   1  -1  372.11    9.56
   4   1  -1  376.64    6.12
   4   1   0  783.76   10.54
   4   1   1   32.68    2.53
   4   1   2  148.45    5.60
   4   1   3 1206.72   16.83
   4   1   4  512.88   11.63
   4   1   5  241.48    8.58
   4   1   6   35.04    3.68
   4   1   7   77.35    5.54
   4   1   8  358.07   12.19
   4   1   9  223.84   10.18
  -4  -1 -10  481.15   12.92
   4   1  10  481.30   15.48
  -4  -1 -10  472.80   12.56
  -4  -1 -11    7.57    2.23
   4   1  11    6.42    2.71
  -4  -1 -11    7.78    2.34
  -4  -1 -12  225.18    9.76
   4   1  12  222.64   11.36
  -4  -1 -12  239.25    9.73
  -4  -1 -13   83.42    6.26
  -4  -1 -13   82.38    5.85
  -4  -1 -14   35.67    4.17
  -4  -1 -15   71.22    5.17
  -4  -1 -15   56.98    4.98
  -4  -1 -16   62.90    4.44
  -4  -1 -16   58.12    4.70
  -4  -1 -17   11.38    1.80
   4   2 -14    2.77    1.13
   4   2 -13   95.13    5.23
   4   2 -12   41.95    4.01
   4   2 -12   39.31    4.01
   4   2 -11   -1.21    1.28
   4   2 -11    1.79    1.96
   4   2 -11    0.74    1.98
   4   2 -10   18.70    3.04
   4   2 -10   23.40    3.64
   4   2 -10   19.24    3.53
   4   2  -9  158.16    8.35
   4   2  -9  144.09    7.71
   4   2  -9  146.25    8.36
   4   2  -8    3.19    2.05
   4   2  -8    2.01    1.75
   4   2  -8    8.86    3.00
   4   2  -8    0.45    2.10
   4   2  -8    3.91    1.86
   4   2  -7   27.12    3.35
   4   2  -7   21.84    3.15
   4   2  -7   20.85    3.10
   4   2  -7   25.96    4.29
   4   2  -7   19.27    2.84
   4   2  -6  121.88    6.83
   4   2  -6  117.86    8.46
   4   2  -6  120.17    7.77
   4   2  -6  120.98    6.23
   4   2  -5  410.92   13.23
   4   2  -5  433.81   14.96
   4   2  -4   13.20    2.89
   4   2  -4   17.33    2.85
   4   2  -3  318.64   11.55
   4   2  -3  320.69   10.02
   4   2  -2  373.64   10.16
   4   2  -2  386.88   11.94
   4   2  -1  147.64    5.91
   4   2  -1  143.58    7.11
   4   2  -1  152.91    4.10
   4   2  -1  157.20    3.55
   4   2   0  796.44   12.20
   4   2   0  787.41    9.86
   4   2   1  113.07    4.23
   4   2   2  333.38    7.99
   4   2   3    2.98    1.34
   4   2   4 1805.76   21.29
   4   2   5   86.95    5.12
   4   2   6  827.99   16.11
   4   2   7  321.73   10.63
   4   2   8   11.00    2.50
   4   2   9    1.54    1.55
  -4  -2 -10   40.36    3.76
   4   2  10   37.49    4.38
  -4  -2 -10   43.97    3.74
  -4  -2 -11  612.04   15.21
   4   2  11  577.92   17.17
  -4  -2 -11  592.72   14.27
  -4  -2 -12    9.46    2.50
   4   2  12    5.40    1.61
  -4  -2 -12   11.11    2.49
  -4  -2 -13  243.53   10.32
  -4  -2 -13  239.89    9.69
  -4  -2 -14  135.26    7.87
  -4  -2 -14  129.40    7.05
  -4  -2 -15    9.13    2.60
  -4  -2 -16   91.57    5.38
  -4  -2 -16   95.26    5.99
  -4  -2 -17   69.99    4.05
  -4  -2 -17   70.89    4.62
   4   3 -13    1.85    1.31
   4   3 -12  125.36    6.05
   4   3 -12  137.24    6.70
   4   3 -11   71.00    4.82
   4   3 -11   74.26    5.45
   4   3 -11   85.33    5.79
   4   3 -10    4.74    1.72
   4   3 -10    7.01    1.92
   4   3 -10    4.74    2.23
   4   3 -10    1.68    1.71
   4   3  -9  315.20   11.96
   4   3  -9  310.92   10.92
   4   3  -9  296.16   11.22
   4   3  -9  328.04   11.98
   4   3  -8  395.18   12.30
   4   3  -8  390.36   13.34
   4   3  -8  436.33   17.43
   4   3  -8  390.17   12.54
   4   3  -8  384.68   12.97
   4   3  -7   50.10    4.42
   4   3  -7   50.25    4.83
   4   3  -7   63.68    6.69
   4   3  -7   53.69    4.42
   4   3  -7   47.59    4.42
   4   3  -6    8.48    2.12
   4   3  -6    9.10    2.10
   4   3  -6    9.03    2.39
   4   3  -6    9.02    2.97
   4   3  -6    7.78    2.10
   4   3  -5 1258.90   25.50
   4   3  -4  746.64   16.47
   4   3  -4  771.80   18.61
   4   3  -3   45.00    3.80
   4   3  -3   49.04    4.75
   4   3  -2  757.41   14.01
   4   3  -2  787.18   16.81
   4   3  -1  339.53   10.54
   4   3  -1  333.31    8.39
   4   3  -1  352.77    7.14
   4   3   0  744.72   11.26
   4   3   0  760.67   10.80
   4   3   0  746.27    9.67
   4   3   1 1837.33   15.59
   4   3   1 1831.83   16.74
   4   3   2 1171.80   11.22
   4   3   2 1179.56   14.62
   4   3   3   43.33    3.20
   4   3   4  408.70    9.94
   4   3   5 1655.79   21.15
   4   3   6   85.26    5.21
   4   3   7  243.24    9.07
   4   3   8  674.51   15.91
   4   3   9 1260.39   22.79
   4   3  10   13.14    2.64
  -4  -3 -10   17.41    2.69
  -4  -3 -11   18.23    2.62
  -4  -3 -11   17.04    2.68
  -4  -3 -12  484.81   13.18
   4   3  12  479.46   15.94
  -4  -3 -12  506.65   14.38
  -4  -3 -13   11.18    2.55
  -4  -3 -13    6.62    1.78
  -4  -3 -13    7.40    2.17
  -4  -3 -14   56.66    5.17
  -4  -3 -14   60.02    4.81
  -4  -3 -15  180.28    8.78
  -4  -3 -16   42.82    3.82
  -4  -3 -16   44.77    4.30
  -4  -3 -17   67.29    4.05
  -4  -3 -17   78.04    4.99
   4   4 -12   17.56    2.22
   4   4 -12   23.88    2.87
   4   4 -11   34.51    3.47
   4   4 -11   34.86    3.44
   4   4 -11   31.35    3.78
   4   4 -10   74.00    5.48
   4   4 -10   82.39    5.81
   4   4 -10   78.62    5.89
   4   4 -10   65.67    5.08
   4   4  -9   39.52    4.16
   4   4  -9   38.43    4.49
   4   4  -9   39.30    4.35
   4   4  -9   39.83    4.22
   4   4  -8   57.04    5.09
   4   4  -8   59.76    5.60
   4   4  -8   54.65    4.97
   4   4  -8   50.15    4.83
   4   4  -7  385.42   13.34
   4   4  -7  400.14   12.46
   4   4  -7  405.00   16.04
   4   4  -7  399.66   12.46
   4   4  -7  403.57   12.68
   4   4  -6   43.90    4.32
   4   4  -6   50.08    5.78
   4   4  -6   48.52    4.37
   4   4  -5   67.27    4.90
   4   4  -5   74.77    6.42
   4   4  -5   72.51    4.85
   4   4  -4  205.45    9.67
   4   4  -3    3.94    1.83
   4   4  -2  689.68   15.91
   4   4  -2  732.30   11.48
   4   4  -1 1143.99   19.21
   4   4  -1 1109.50   15.01
   4   4  -1 1127.96   14.62
   4   4   0   47.72    2.79
   4   4   0   48.71    3.10
   4   4   1   31.70    1.88
   4   4   1   36.42    2.57
   4   4   1   33.70    2.68
   4   4   2  680.26    6.17
   4   4   2  746.13   11.90
   4   4   3  483.31   10.24
   4   4   4   14.38    2.15
   4   4   5   55.78    4.08
   4   4   6 1603.34   22.18
   4   4   7  612.13   14.38
   4   4   8 1170.39   20.86
   4   4   9  376.43   12.42
   4   4  10  214.19    9.88
  -4  -4 -10  239.47    9.08
  -4  -4 -11    0.09    1.37
  -4  -4 -11    0.18    1.18
  -4  -4 -11    1.48    1.31
   4   4  11   -0.89    1.25
  -4  -4 -12  921.14   19.38
  -4  -4 -12  940.26   18.04
  -4  -4 -12  940.50   17.69
   4   4  12  910.06   21.78
  -4  -4 -13  249.20   10.30
  -4  -4 -13  225.93    8.94
  -4  -4 -14    2.45    1.35
  -4  -4 -14   -0.52    1.63
  -4  -4 -15  221.67    8.41
  -4  -4 -15  216.18    9.58
  -4  -4 -16   85.29    5.23
  -4  -4 -16   90.96    4.92
  -4  -4 -16   89.45    5.89
  -4  -4 -17   12.02    1.96
  -4  -4 -17   15.71    2.50
  -4  -4 -18   26.10    2.62
   4   5 -12   37.11    2.86
   4   5 -11   60.29    4.27
   4   5 -11   54.37    4.45
   4   5 -10   48.54    4.31
   4   5 -10   49.29    4.31
   4   5 -10   40.05    4.12
   4   5  -9   21.49    3.23
   4   5  -9   21.04    3.46
   4   5  -9   18.39    3.16
   4   5  -8    1.92    1.60
   4   5  -8    0.54    1.76
   4   5  -8    3.02    1.35
   4   5  -8    1.72    1.73
   4   5  -7    0.48    1.83
   4   5  -7    3.08    1.90
   4   5  -7   -0.45    1.93
   4   5  -7    2.94    1.15
   4   5  -7   -1.28    2.00
   4   5  -7    5.70    2.54
   4   5  -6   17.77    2.82
   4   5  -6   10.65    2.38
   4   5  -6   10.71    2.41
   4   5  -6   12.40    2.30
   4   5  -6   16.87    3.51
   4   5  -5  253.35    9.67
   4   5  -5  284.67   10.89
   4   5  -5  250.82    8.82
   4   5  -5  294.33   12.36
   4   5  -5  254.27    9.52
   4   5  -4   43.41    4.69
   4   5  -3 1027.25   20.51
   4   5  -2  177.54    8.22
   4   5  -2  190.09    6.67
   4   5  -1    5.41    1.98
   4   5  -1    4.05    1.25
   4   5   0   90.28    4.70
   4   5   1  633.24   12.12
   4   5   2   12.55    1.87
   4   5   2   12.15    1.91
   4   5   3   29.05    2.74
   4   5   4    5.06    1.59
   4   5   5  687.73   14.01
   4   5   6  453.05   12.01
   4   5   7    8.88    2.11
   4   5   8  323.05   11.16
   4   5   9  160.01    8.26
  -4  -5 -10  911.91   17.98
  -4  -5 -10  909.27   17.48
  -4  -5 -11  105.48    6.41
  -4  -5 -11   98.60    5.99
   4   5  11   97.00    6.85
  -4  -5 -11  101.09    5.75
  -4  -5 -12    6.58    2.03
  -4  -5 -12    7.14    2.31
  -4  -5 -12    6.24    1.69
   4   5  12    6.38    2.43
  -4  -5 -13  395.59   12.11
  -4  -5 -13  382.96   12.82
  -4  -5 -14   32.58    4.08
  -4  -5 -15    6.69    2.09
  -4  -5 -15    8.18    2.21
  -4  -5 -16    3.19    1.39
  -4  -5 -16    3.96    1.74
  -4  -5 -17   29.00    2.68
  -4  -5 -17   31.95    3.30
  -4  -5 -18  129.86    5.44
   4   6 -12   51.47    2.92
   4   6 -11   15.31    2.25
   4   6 -10    4.08    1.60
   4   6 -10    6.84    2.01
   4   6  -9   29.47    3.76
   4   6  -9   25.98    2.97
   4   6  -9   20.95    3.17
   4   6  -9   28.32    3.57
   4   6  -8  143.99    7.04
   4   6  -8  134.21    7.73
   4   6  -8  142.73    8.47
   4   6  -8  140.76    7.72
   4   6  -7   56.63    4.71
   4   6  -7   49.02    4.76
   4   6  -7   52.21    4.89
   4   6  -6    0.03    1.32
   4   6  -6   -0.06    1.69
   4   6  -6    2.65    2.14
   4   6  -5  369.57   11.87
   4   6  -5  352.86   12.84
   4   6  -5  349.78   11.00
   4   6  -5  358.73   13.74
   4   6  -5  358.94   11.83
   4   6  -4  426.93   14.08
   4   6  -4  437.97   12.46
   4   6  -4  416.90   11.51
   4   6  -4  430.87   13.50
   4   6  -4  427.43   12.47
   4   6  -3    2.83    1.46
   4   6  -2  122.68    6.85
   4   6  -2  139.87    6.39
   4   6  -1 1583.07   23.22
   4   6  -1 1629.19   21.56
   4   6   0   52.44    4.23
   4   6   0   54.47    4.11
   4   6   1   47.79    3.82
   4   6   2  753.15   14.47
   4   6   3  571.17   12.71
   4   6   4    4.94    1.78
   4   6   4    4.42    1.74
   4   6   5  103.75    5.75
   4   6   6 1825.12   24.78
   4   6   7  645.71   15.39
   4   6   8   88.20    6.08
   4   6   9  841.34   19.05
  -4  -6 -10    4.59    1.83
   4   6  10    7.37    2.35
   4   6  10    5.20    1.66
   4   6  11  155.56    8.83
  -4  -6 -11  159.72    8.05
  -4  -6 -11  182.77    8.53
   4   6  12   43.03    4.89
  -4  -6 -12   44.39    4.40
  -4  -6 -12   50.17    4.66
  -4  -6 -13    0.02    1.44
  -4  -6 -13   -0.08    1.50
  -4  -6 -14   63.89    5.41
  -4  -6 -14   67.43    5.03
  -4  -6 -15  116.68    6.96
  -4  -6 -16   89.34    5.71
  -4  -6 -16  101.24    5.71
  -4  -6 -17   73.82    4.77
  -4  -6 -17   69.74    4.24
  -4  -6 -18   76.54    4.16
  -4  -6 -18   83.81    3.80
   4   7 -11    6.18    1.61
   4   7 -10  192.39    6.48
   4   7 -10  211.73    7.90
   4   7  -9   56.68    4.19
   4   7  -9   60.80    4.83
   4   7  -9   47.37    4.23
   4   7  -8  202.92    8.34
   4   7  -8  199.33    9.56
   4   7  -8  213.56    9.33
   4   7  -7  113.07    6.54
   4   7  -7  116.16    7.18
   4   7  -6  331.37   12.96
   4   7  -6  332.91   11.12
   4   7  -6  351.73   12.09
   4   7  -6  341.70   12.07
   4   7  -5   83.13    5.99
   4   7  -5   85.35    5.80
   4   7  -5   90.43    6.88
   4   7  -5   88.98    6.22
   4   7  -4  934.59   18.76
   4   7  -4  903.71   17.87
   4   7  -4  949.78   19.25
   4   7  -4  926.22   20.94
   4   7  -3  346.16   10.84
   4   7  -3  337.70   12.09
   4   7  -3  350.74   11.35
   4   7  -2  241.69    9.78
   4   7  -2  251.07    9.36
   4   7  -2  245.17    9.22
   4   7  -1  114.25    6.30
   4   7  -1  108.49    6.16
   4   7   0  758.72   15.49
   4   7   0  699.54   15.56
   4   7   1   76.75    4.85
   4   7   1   85.82    5.56
   4   7   2   42.24    3.99
   4   7   3 2443.39   28.35
   4   7   4  243.56    9.14
   4   7   5 2732.64   30.67
   4   7   6   29.48    3.61
   4   7   6   27.26    3.41
   4   7   7  573.24   15.10
   4   7   8  105.86    6.83
  -4  -7  -9  786.50   16.99
   4   7   9  783.49   16.06
   4   7   9  765.13   18.80
  -4  -7 -10  659.19   16.00
   4   7  10  630.83   14.79
   4   7  10  629.90   17.60
  -4  -7 -11    4.28    1.84
  -4  -7 -11    3.46    1.92
   4   7  11    1.44    1.98
   4   7  11    2.87    1.88
   4   7  12  572.31   16.97
  -4  -7 -12  565.63   15.53
  -4  -7 -12  576.28   15.73
  -4  -7 -13  101.99    6.73
  -4  -7 -13  103.05    6.76
  -4  -7 -14   19.28    3.24
  -4  -7 -14   17.08    3.12
  -4  -7 -15  165.74    8.20
  -4  -7 -15  157.78    7.56
  -4  -7 -16  112.78    6.41
  -4  -7 -16  119.28    6.28
  -4  -7 -17   20.33    2.68
  -4  -7 -17   27.15    2.84
  -4  -7 -18   27.56    2.51
  -4  -7 -18   27.25    2.32
   4   8 -11    1.08    0.81
   4   8 -10   63.05    3.43
   4   8 -10   71.74    4.24
   4   8  -9   28.76    2.87
   4   8  -9   36.82    3.69
   4   8  -9   31.04    3.07
   4   8  -8   50.51    4.16
   4   8  -8   50.71    4.63
   4   8  -8   55.13    4.76
   4   8  -7  223.68    8.98
   4   8  -7  237.02    9.88
   4   8  -6  171.59    9.25
   4   8  -6  164.15    7.99
   4   8  -6  173.06    8.73
   4   8  -5   10.58    2.61
   4   8  -5   10.75    2.93
   4   8  -5   12.78    3.14
   4   8  -4    8.52    2.28
   4   8  -4    8.55    2.87
   4   8  -4    7.15    2.15
   4   8  -3  252.18    9.78
   4   8  -3  249.77   11.04
   4   8  -3  247.67    9.96
   4   8  -2   13.70    2.79
   4   8  -2   13.52    2.79
   4   8  -2   19.76    3.01
   4   8  -2   13.53    2.59
   4   8  -1  618.36   14.79
   4   8  -1  593.93   14.18
   4   8  -1  599.04   15.61
   4   8   0  711.02   17.02
   4   8   1  199.68    9.16
   4   8   2    6.43    2.02
   4   8   3   24.60    3.32
   4   8   4  868.05   18.54
   4   8   5  305.43   11.06
   4   8   6  654.82   16.30
   4   8   7 1074.66   21.28
  -4  -8  -8   11.68    2.03
   4   8   8   13.91    2.56
  -4  -8  -9   55.42    4.80
   4   8   9   52.90    4.63
   4   8   9   53.57    5.07
  -4  -8 -10   25.48    3.37
   4   8  10   25.43    3.32
   4   8  10   22.69    3.46
  -4  -8 -11   11.11    2.42
   4   8  11    6.94    2.17
   4   8  11    8.63    1.82
   4   8  12   30.77    4.16
  -4  -8 -12   23.98    3.48
  -4  -8 -12   28.89    4.13
  -4  -8 -13   79.25    6.00
  -4  -8 -13   75.43    6.01
  -4  -8 -14   64.69    5.37
  -4  -8 -14   67.34    5.63
  -4  -8 -15   -0.75    1.66
  -4  -8 -15   -0.19    1.59
  -4  -8 -16   21.57    3.05
  -4  -8 -17   24.96    2.75
  -4  -8 -17   23.75    2.75
  -4  -8 -18   85.84    3.97
  -4  -8 -18   92.48    4.19
   4   9 -10   -2.41    1.25
   4   9  -9    0.01    1.07
   4   9  -9    0.47    1.24
   4   9  -9    2.44    1.01
   4   9  -8  388.08   10.25
   4   9  -8  390.20   11.22
   4   9  -8  373.65   10.84
   4   9  -7  103.19    5.98
   4   9  -7  109.63    6.63
   4   9  -6    0.31    1.74
   4   9  -6    1.94    1.75
   4   9  -6   -1.10    2.28
   4   9  -5   57.30    5.02
   4   9  -5   61.13    5.67
   4   9  -5   64.90    5.27
   4   9  -4   48.98    4.65
   4   9  -4   52.36    5.41
   4   9  -4   47.78    4.71
   4   9  -3   25.07    3.37
   4   9  -3   17.70    3.47
   4   9  -3   19.95    3.26
   4   9  -2   14.15    2.65
   4   9  -2   13.60    3.00
   4   9  -2   16.59    3.13
   4   9  -1    2.65    1.99
   4   9  -1   -0.17    1.06
   4   9  -1    0.71    1.72
   4   9   0  101.47    6.23
   4   9   0   90.68    6.67
   4   9   0  105.42    6.27
   4   9   1    5.43    1.86
   4   9   1    3.65    2.00
   4   9   1    4.69    1.73
   4   9   2  117.02    6.59
   4   9   2  103.35    7.14
   4   9   3   43.20    4.13
   4   9   3   41.26    4.59
   4   9   4  113.90    7.42
   4   9   5   88.74    6.55
   4   9   6   69.59    5.18
   4   9   6   56.66    5.31
   4   9   6   64.59    5.00
  -4  -9  -7  230.08    9.00
   4   9   7  255.53    9.74
   4   9   7  234.32    9.49
   4   9   7  220.63   10.33
  -4  -9  -8   31.06    3.56
   4   9   8   33.97    3.79
   4   9   8   30.86    4.00
  -4  -9  -9  191.25    8.93
   4   9   9  204.06    9.16
   4   9   9  187.53    9.83
   4   9  10   -0.07    1.66
   4   9  10    1.98    1.97
  -4  -9 -11  300.79   11.87
   4   9  11  287.31   12.56
   4   9  11  300.73   11.10
   4   9  12  751.77   17.40
  -4  -9 -12  735.94   18.28
  -4  -9 -12  741.04   18.80
  -4  -9 -13   16.65    2.86
  -4  -9 -13   23.78    3.89
  -4  -9 -14   42.72    4.33
  -4  -9 -14   45.68    4.88
  -4  -9 -15  209.49    8.86
  -4  -9 -15  226.71    9.51
  -4  -9 -16  121.73    6.20
  -4  -9 -16  138.81    6.68
  -4  -9 -17   20.14    2.36
  -4  -9 -17   20.15    2.52
  -4  -9 -18   18.79    2.04
   4  10  -9    3.73    1.03
   4  10  -9    4.59    1.27
   4  10  -8   86.14    4.50
   4  10  -8   83.92    4.38
   4  10  -8   89.62    4.93
   4  10  -7  139.04    6.39
   4  10  -7  126.47    6.51
   4  10  -7  129.31    6.56
   4  10  -6   21.16    3.05
   4  10  -6   21.60    3.30
   4  10  -5  133.83    7.80
   4  10  -5  133.92    7.19
   4  10  -5  139.98    7.53
   4  10  -4  318.11   11.28
   4  10  -4  295.34   11.87
   4  10  -4  297.91   11.06
   4  10  -3  144.21    7.82
   4  10  -3  151.54    8.72
   4  10  -3  141.17    7.83
   4  10  -2    0.53    1.67
   4  10  -2    1.72    1.94
   4  10  -2    4.35    2.41
   4  10  -1   84.25    6.07
   4  10  -1   73.54    6.45
   4  10  -1   82.81    5.85
   4  10   0 1295.60   22.89
   4  10   0 1282.11   25.99
   4  10   0 1308.41   22.39
   4  10   1   65.78    5.37
   4  10   1   62.00    5.88
   4  10   1   65.08    5.17
   4  10   2    9.67    2.16
   4  10   2   14.94    3.23
   4  10   2    9.00    2.18
   4  10   3  349.32   11.29
   4  10   3  335.33   13.44
   4  10   3  345.58   11.76
   4  10   4  382.24   12.05
   4  10   4  377.66   14.38
   4  10   4  401.63   12.66
   4  10   5  132.43    7.30
   4  10   5  146.31    7.72
   4  10   5  135.11    8.64
   4  10   6    2.93    1.59
  -4 -10  -6    3.18    1.51
   4  10   6    2.74    1.74
   4  10   6    4.18    2.39
  -4 -10  -7  174.74    8.10
   4  10   7  185.45    9.01
   4  10   7  197.01    9.14
   4  10   7  176.51    9.95
  -4 -10  -8   16.06    3.02
   4  10   8   17.61    3.00
   4  10   8   15.20    3.01
   4  10   9  124.12    7.62
  -4 -10  -9  123.43    7.33
   4  10   9  117.36    8.22
   4  10  10  184.53    9.08
  -4 -10 -10  177.41    8.97
   4  10  10  184.79   10.38
   4  10  11   57.58    5.11
  -4 -10 -11   49.08    5.17
   4  10  12   26.86    3.70
  -4 -10 -12   22.91    3.51
  -4 -10 -12   26.93    3.99
  -4 -10 -13   95.78    7.00
  -4 -10 -13  101.31    6.76
  -4 -10 -14   60.18    5.48
  -4 -10 -14   60.84    5.08
  -4 -10 -15   38.23    4.15
  -4 -10 -15   35.48    3.73
  -4 -10 -16  216.03    8.36
  -4 -10 -16  220.21    7.85
  -4 -10 -17   49.50    3.70
  -4 -10 -17   44.20    2.98
  -4 -10 -18   30.53    2.40
   4  11  -8   10.52    1.44
   4  11  -7    2.04    1.16
   4  11  -7    0.93    1.29
   4  11  -7    2.30    1.08
   4  11  -6   62.85    4.45
   4  11  -6   64.22    4.60
   4  11  -5   16.21    2.90
   4  11  -5   20.02    3.04
   4  11  -5   17.33    2.77
   4  11  -4   14.06    2.93
   4  11  -4   14.65    2.95
   4  11  -4   14.84    2.95
   4  11  -3  126.04    7.29
   4  11  -3  123.89    7.68
   4  11  -3  114.34    6.86
   4  11  -2    5.60    2.35
   4  11  -2   -1.41    2.16
   4  11  -2    1.80    1.72
   4  11  -1   21.16    3.53
   4  11  -1   20.89    3.66
   4  11  -1   16.78    2.98
   4  11   0  129.64    7.59
   4  11   0  135.84    7.33
   4  11   1  182.89    9.00
   4  11   1  172.86   10.20
   4  11   1  182.39    8.39
   4  11   2  612.41   16.06
   4  11   2  633.02   15.14
   4  11   2  600.09   18.79
   4  11   3    2.72    1.94
   4  11   3    5.20    2.29
   4  11   3    0.58    1.36
   4  11   4 1113.16   21.72
   4  11   4 1078.31   20.92
   4  11   4 1086.94   25.44
   4  11   5  215.64    9.63
   4  11   5  210.14    9.56
   4  11   5  233.20   11.94
   4  11   6  306.12   11.55
   4  11   6  300.02   11.57
   4  11   6  312.33   13.94
  -4 -11  -7  138.32    7.20
   4  11   7  132.71    7.58
   4  11   7  133.31    9.21
   4  11   7  131.08    7.90
   4  11   8   37.01    4.98
   4  11   8   37.17    4.32
  -4 -11  -9   47.71    4.59
   4  11   9   48.68    5.04
  -4 -11 -10   79.90    6.27
   4  11  10   85.56    6.61
  -4 -11 -11  262.94   11.05
   4  11  11  263.02   11.12
  -4 -11 -12  141.05    8.16
   4  11  12  142.18    7.95
  -4 -11 -12  141.00    8.19
  -4 -11 -13  286.10   11.38
   4  11  13  320.11   11.26
  -4 -11 -13  318.18   11.58
  -4 -11 -14  421.57   12.48
  -4 -11 -14  403.64   12.96
  -4 -11 -15    1.70    1.31
  -4 -11 -15   -0.45    1.83
  -4 -11 -16  176.38    6.28
  -4 -11 -16  179.86    7.36
  -4 -11 -17   56.86    3.78
   4  12  -7   39.35    2.55
   4  12  -6    0.13    1.10
   4  12  -6   -0.81    1.11
   4  12  -5   44.43    3.73
   4  12  -5   40.00    3.50
   4  12  -4  101.87    5.99
   4  12  -4   98.67    6.04
   4  12  -4   97.20    5.62
   4  12  -3   14.25    2.92
   4  12  -3   13.08    2.92
   4  12  -3   14.24    2.72
   4  12  -2   72.66    5.68
   4  12  -2   75.83    6.08
   4  12  -2   64.17    5.07
   4  12  -1  214.22    9.45
   4  12  -1  207.88    9.86
   4  12  -1  198.77    8.56
   4  12   0   89.84    6.40
   4  12   1  719.04   17.52
   4  12   2  886.66   17.95
   4  12   2  889.14   19.46
   4  12   3  164.40    8.06
   4  12   3  156.99    8.32
   4  12   4  244.20   10.04
   4  12   4  258.14   10.62
   4  12   5 1190.53   22.52
   4  12   5 1212.11   22.73
   4  12   6   50.06    4.85
   4  12   6   53.13    5.03
   4  12   7   51.02    5.15
  -4 -12  -7   53.60    4.44
   4  12   8  444.54   14.62
  -4 -12  -8  456.52   13.20
   4  12   9  254.52   11.07
  -4 -12  -9  258.04   10.25
   4  12  10   14.83    3.46
  -4 -12 -10   15.15    3.04
   4  12  11   10.90    2.95
  -4 -12 -11    7.68    2.52
   4  12  12   61.38    5.33
  -4 -12 -12   61.34    5.22
  -4 -12 -12   61.60    5.32
   4  12  13    2.51    1.87
  -4 -12 -13    0.83    1.58
  -4 -12 -13    2.38    2.41
  -4 -12 -14  272.56    9.16
  -4 -12 -14  276.75   10.23
  -4 -12 -15    5.19    2.04
  -4 -12 -15    6.20    1.40
  -4 -12 -16  127.02    5.68
  -4 -12 -17   29.68    2.46
   4  13  -5   19.24    2.25
   4  13  -4   93.25    5.12
   4  13  -4  101.90    5.19
   4  13  -3   92.19    5.61
   4  13  -3   98.28    5.59
   4  13  -2    5.44    2.18
   4  13  -2    7.96    2.31
   4  13  -1  489.80   14.20
   4  13  -1  480.82   13.31
   4  13   0    7.47    2.55
   4  13   0    7.73    2.28
   4  13   1   29.91    3.93
   4  13   2  147.60    7.09
   4  13   2  153.37    8.09
   4  13   3   19.60    2.89
   4  13   3   18.26    3.30
   4  13   4    0.82    1.67
   4  13   4    0.52    1.81
   4  13   5  218.82    9.60
   4  13   5  221.78    9.77
   4  13   6  348.13   12.34
   4  13   6  344.85   12.01
   4  13   7   19.31    3.42
  -4 -13  -8  109.67    6.25
   4  13   8  105.38    7.10
  -4 -13  -9   63.66    5.01
   4  13   9   60.47    5.63
   4  13  10   15.20    3.28
  -4 -13 -10   12.84    2.72
   4  13  11    0.77    1.96
  -4 -13 -11    9.21    2.26
  -4 -13 -12  141.46    7.41
   4  13  12  134.42    7.38
  -4 -13 -12  124.25    6.93
  -4 -13 -13   68.38    5.13
   4  13  13   67.47    5.00
  -4 -13 -13   66.61    4.54
  -4 -13 -14   93.94    5.54
  -4 -13 -14   80.43    4.40
  -4 -13 -15   21.73    2.56
   4  14  -4    8.41    1.49
   4  14  -3   37.94    3.01
   4  14  -3   36.16    3.03
   4  14  -2    3.18    1.58
   4  14  -2    2.28    1.35
   4  14  -1    6.09    1.96
   4  14  -1    3.63    1.76
   4  14   0   77.60    5.51
   4  14   0   70.78    4.99
   4  14   1   53.90    4.78
   4  14   1   48.22    4.41
   4  14   2   39.88    4.07
   4  14   3   10.31    2.22
   4  14   3    5.48    2.07
   4  14   4    0.52    1.50
   4  14   4    2.45    1.83
   4  14   5    5.99    2.23
   4  14   5    0.91    1.80
   4  14   6    6.44    2.27
   4  14   7    3.46    1.80
   4  14   8    0.66    2.29
  -4 -14  -9  121.25    6.10
   4  14   9  119.89    7.18
   4  14  10    7.94    2.55
  -4 -14 -10    7.85    2.05
  -4 -14 -11  206.47    8.09
   4  14  11  199.87    8.64
   4  14  12   21.21    2.99
  -4 -14 -12   13.85    2.22
  -4 -14 -12   19.81    2.86
  -4 -14 -13   51.48    3.91
  -4 -14 -14  225.26    7.42
  -4 -14 -15    2.30    1.26
   4  15  -2    2.78    1.09
   4  15  -2    6.08    1.39
   4  15  -1  158.24    5.76
   4  15  -1  177.20    6.47
   4  15   0  102.85    5.01
   4  15   0  113.83    5.62
   4  15   1    3.05    1.52
   4  15   1    4.98    1.79
   4  15   2  190.08    7.40
   4  15   2  195.67    7.91
   4  15   3   70.78    4.69
   4  15   3   66.55    4.84
   4  15   3   60.51    3.96
   4  15   4    9.39    2.06
   4  15   4    8.99    1.83
   4  15   5   56.06    4.33
   4  15   6  114.98    6.21
   4  15   7   34.00    3.76
   4  15   8   33.48    3.66
   4  15   9  298.19    9.97
   4  15  10    1.07    1.56
  -4 -15 -10    2.30    1.05
   4  15  11    4.26    1.77
  -4 -15 -11    2.14    1.34
   4  15  12   71.64    4.38
  -4 -15 -12   68.20    3.88
  -4 -15 -13  113.95    4.74
   4  16   0  107.09    4.24
   4  16   1   -0.93    1.07
   4  16   1   -0.03    0.92
   4  16   2   40.23    3.13
   4  16   3   82.18    4.47
   4  16   4   64.17    3.53
   4  16   4   67.03    4.16
   4  16   5   13.77    2.04
   4  16   5   16.01    2.07
   4  16   6   68.25    3.94
   4  16   6   78.94    4.41
   4  16   7   70.97    3.77
   4  16   7   75.19    4.45
   4  16   8    5.36    1.59
   4  16   9   43.39    3.37
   4  16  10  383.12    9.39
   4  16  11   54.91    3.04
   4  16  11   72.24    3.93
   4  17   7   49.06    2.79
   4  17   8   31.36    2.34
   4  17   9   13.63    1.63
   4  17  10   60.83    2.93
   5 -12  -7   80.98    3.75
   5 -12  -6  185.86    5.91
   5 -12  -5   11.15    1.76
   5 -12  -4   78.84    3.96
  -5  12   4   65.17    3.34
   5 -12  -3  277.11    6.92
  -5  12   3  300.47    7.68
  -5  12   2   96.62    4.65
  -5  12   1   23.89    2.56
  -5  12   0   33.84    2.96
  -5  12  -1   37.97    3.02
  -5  12  -2   15.51    2.02
  -5  12  -3   29.90    2.36
   5 -11  -9    2.89    1.15
   5 -11  -8   69.08    4.05
   5 -11  -7   58.45    4.05
   5 -11  -6   20.92    2.76
   5 -11  -5  162.89    6.91
   5 -11  -4    1.63    1.31
  -5  11   4    3.64    1.21
   5 -11  -3  149.80    6.67
  -5  11   3  145.94    6.37
   5 -11  -2   16.38    2.24
  -5  11   2   18.48    2.51
  -5  11   1   21.12    2.84
  -5  11   0    2.69    1.75
  -5  11  -1   29.98    3.28
  -5  11  -2   84.21    5.02
  -5  11  -3    5.72    1.81
  -5  11  -4   44.72    3.33
  -5  11  -5   61.10    3.45
   5 -10 -10   28.99    2.61
   5 -10  -9   22.95    2.73
   5 -10  -8   21.16    2.91
   5 -10  -7   85.57    5.53
   5 -10  -6   20.19    3.26
   5 -10  -5    1.48    1.82
   5 -10  -4  173.17    8.20
  -5  10   4  171.57    7.15
   5 -10  -3   -1.10    1.77
  -5  10   3   -1.91    1.57
   5 -10  -2   -0.31    1.80
  -5  10   2    2.36    1.81
   5 -10  -1    2.66    1.45
  -5  10   1    6.04    2.19
   5 -10   0   35.28    3.45
  -5  10   0   38.56    4.06
  -5  10  -1    3.51    2.02
  -5  10  -2   -1.51    1.33
  -5  10  -2   -0.14    1.71
  -5  10  -3  189.67    6.97
  -5  10  -3  201.06    8.26
  -5  10  -4   88.88    4.80
  -5  10  -4   92.93    5.59
  -5  10  -5   49.94    3.56
  -5  10  -5   46.33    3.72
  -5  10  -6  182.65    6.22
  -5  10  -6  182.57    6.45
  -5  10  -7   29.87    2.44
  -5  10  -7   28.49    2.30
   5  -9 -11    5.69    1.27
   5  -9 -10    9.43    2.07
   5  -9  -9   69.08    4.84
   5  -9  -8   53.41    4.68
   5  -9  -7    0.14    2.14
   5  -9  -6  170.26    8.53
   5  -9  -5   29.58    4.07
  -5   9   4   10.56    2.19
   5  -9  -4   15.09    3.04
  -5   9   3   14.58    2.81
   5  -9  -3   12.58    2.91
  -5   9   2  564.92   14.38
   5  -9  -2  596.72   15.46
  -5   9   1   48.43    4.63
   5  -9  -1   49.97    4.67
  -5   9   0  207.90    9.04
   5  -9   0  191.24    8.49
  -5   9  -1   49.72    4.81
   5  -9   1   44.42    4.05
  -5   9  -2    0.39    1.32
  -5   9  -2    3.74    2.06
  -5   9  -2    0.36    1.27
  -5   9  -3   43.30    4.50
  -5   9  -3   42.86    3.83
  -5   9  -4   83.03    5.74
  -5   9  -4   78.44    5.01
  -5   9  -5   44.03    4.15
  -5   9  -5   50.37    3.94
  -5   9  -6   -0.90    1.66
  -5   9  -6    2.38    1.48
  -5   9  -7  125.64    5.71
  -5   9  -7  136.71    5.87
  -5   9  -8   95.94    4.41
  -5   9  -8   99.85    4.68
  -5   9  -9   16.54    1.86
   5  -8 -12   59.84    3.33
   5  -8 -11   69.15    4.09
   5  -8 -11   66.25    4.03
   5  -8 -10   83.62    4.87
   5  -8 -10   79.47    5.12
   5  -8  -9   -0.30    1.42
   5  -8  -9   -2.44    1.91
   5  -8  -8  221.08    9.60
   5  -8  -8  226.14    8.37
   5  -8  -7   15.29    3.32
   5  -8  -6  160.62    8.64
   5  -8  -5  225.01   10.14
   5  -8  -4  213.02    9.93
   5  -8  -3    0.10    1.98
  -5   8   3   -2.38    1.86
   5  -8  -2  109.08    7.03
  -5   8   2  101.66    6.37
   5  -8  -1  389.91   12.77
  -5   8   1  373.91   12.06
   5  -8   0  101.08    6.68
  -5   8   0  110.82    6.83
   5  -8   1    1.51    1.58
  -5   8  -1    0.42    1.72
  -5   8  -1    1.23    1.86
   5  -8   2  423.54   12.10
  -5   8  -2  427.57   11.51
  -5   8  -2  437.14   13.42
  -5   8  -2  416.73   11.83
  -5   8  -3  265.28    9.27
  -5   8  -3  279.35   10.86
  -5   8  -3  268.00    9.74
  -5   8  -4   22.45    3.01
  -5   8  -4   22.26    3.52
  -5   8  -4   24.61    3.45
  -5   8  -5   15.86    2.62
  -5   8  -5   18.49    3.27
  -5   8  -5   15.71    2.88
  -5   8  -6  135.79    7.17
  -5   8  -6  121.87    6.59
  -5   8  -7   15.68    2.64
  -5   8  -7   15.22    2.71
  -5   8  -8   78.41    4.83
  -5   8  -8   76.98    4.71
  -5   8  -9   10.33    1.94
  -5   8  -9   13.06    1.89
  -5   8 -10   11.27    1.70
  -5   8 -11   32.12    2.19
   5  -7 -13   98.12    4.15
   5  -7 -12    5.40    1.70
   5  -7 -11    6.70    2.01
   5  -7 -11    5.59    1.42
   5  -7 -10   75.58    5.22
   5  -7 -10   75.40    5.27
   5  -7  -9   66.96    5.03
   5  -7  -9   70.16    5.48
   5  -7  -8   32.66    3.87
   5  -7  -8   26.74    3.71
   5  -7  -7  449.14   12.91
   5  -7  -7  454.27   14.35
   5  -7  -6    0.29    2.20
   5  -7  -5   38.26    4.61
   5  -7  -4  292.74   11.79
   5  -7  -4  306.95   16.03
   5  -7  -3   36.04    4.45
  -5   7   3   37.32    3.75
   5  -7  -3   37.02    5.90
  -5   7   2  296.34   10.45
   5  -7  -2  289.22   11.30
   5  -7  -1   60.22    6.65
  -5   7   1   60.08    4.95
   5  -7  -1   63.77    5.43
  -5   7   0 2479.66   30.54
   5  -7   0 2526.90   31.94
  -5   7  -1    1.15    1.76
   5  -7   1    4.00    2.10
  -5   7  -1   -0.68    1.75
  -5   7  -2  796.13   16.55
  -5   7  -2  802.92   18.09
  -5   7  -2  803.34   15.58
  -5   7  -3  415.10   12.33
  -5   7  -3  427.28   13.42
  -5   7  -4  141.72    7.49
  -5   7  -4  144.03    8.04
  -5   7  -5  224.06    9.31
  -5   7  -5  222.28    9.82
  -5   7  -6  244.04    9.74
  -5   7  -6  245.98   10.08
  -5   7  -7  392.59   12.07
  -5   7  -7  407.27   12.51
  -5   7  -8   18.29    2.98
  -5   7  -8   19.82    2.93
  -5   7  -9   87.38    5.09
  -5   7 -10  132.04    5.39
  -5   7 -11    6.68    1.54
  -5   7 -12    6.84    1.26
   5  -6 -13    0.73    1.16
   5  -6 -12  154.83    6.71
   5  -6 -11   15.55    2.73
   5  -6 -11   13.33    2.14
   5  -6 -10  164.06    8.09
   5  -6 -10  151.16    7.46
   5  -6 -10  150.31    6.74
   5  -6  -9  420.14   13.35
   5  -6  -9  464.73   13.80
   5  -6  -8    9.34    2.71
   5  -6  -7   13.53    3.00
   5  -6  -6  130.76    8.09
   5  -6  -5   97.73    7.09
   5  -6  -5  100.78    9.26
   5  -6  -4    9.45    3.06
   5  -6  -4   17.90    4.36
   5  -6  -3    2.69    1.89
   5  -6  -3    3.08    2.26
   5  -6  -3    2.18    1.74
  -5   6   2  949.38   17.88
   5  -6  -2  968.53   19.86
   5  -6  -1  127.18    8.73
  -5   6   1  124.89    6.68
   5  -6  -1  127.85    7.40
   5  -6   0   12.03    3.14
   5  -6   0   15.85    2.83
  -5   6   0   13.61    2.50
   5  -6   1    5.52    2.46
   5  -6   1    4.28    1.99
  -5   6  -1    4.16    1.77
   5  -6   2   16.40    4.19
   5  -6   2   20.81    3.26
  -5   6  -2   16.61    2.91
   5  -6   3  115.00    7.03
  -5   6  -3  122.78    6.73
  -5   6  -3  128.59    7.45
   5  -6   3  120.45    9.74
  -5   6  -4  246.26    9.63
  -5   6  -4  245.76   10.30
   5  -6   4  275.60   14.97
  -5   6  -5   11.77    2.73
  -5   6  -5   13.87    3.04
  -5   6  -6  210.75    9.16
  -5   6  -6  213.71    9.69
  -5   6  -7   32.93    4.12
  -5   6  -7   35.29    4.09
  -5   6  -8   12.02    2.85
  -5   6  -8   14.18    2.76
  -5   6  -9    4.21    1.83
  -5   6  -9    2.72    1.14
  -5   6 -10   42.24    3.40
  -5   6 -10   43.16    3.67
  -5   6 -10   49.24    3.59
  -5   6 -11   86.05    4.41
  -5   6 -11   80.41    4.15
  -5   6 -11   91.14    4.39
  -5   6 -12   14.38    1.62
  -5   6 -12   13.11    1.62
  -5   6 -13   11.30    1.50
   5  -5 -14   84.51    3.79
   5  -5 -13    1.10    1.30
   5  -5 -12   52.47    4.47
   5  -5 -12   55.32    4.09
   5  -5 -11   62.47    5.15
   5  -5 -11   60.09    4.58
   5  -5 -10   37.13    3.79
   5  -5 -10   36.53    4.50
   5  -5 -10   35.33    3.84
   5  -5  -9    3.52    2.02
   5  -5  -9    7.80    2.22
   5  -5  -8  405.73   12.68
   5  -5  -8  393.37   13.27
   5  -5  -7  124.14    6.95
   5  -5  -7  122.76    7.66
   5  -5  -6  105.61    7.29
   5  -5  -6  108.22    9.50
   5  -5  -5  117.49    7.64
   5  -5  -5  133.00    6.98
   5  -5  -5  141.80   10.48
   5  -5  -5  113.90    6.71
   5  -5  -4    6.77    2.12
   5  -5  -4    6.00    1.75
   5  -5  -4    2.98    1.95
   5  -5  -4    6.24    1.79
   5  -5  -3   15.76    3.73
   5  -5  -3   16.34    2.74
   5  -5  -2    4.70    1.75
   5  -5  -1  305.63   12.48
  -5   5   1  323.80   10.09
   5  -5  -1  334.00   11.22
   5  -5   0  213.82   10.84
  -5   5   0  220.71    8.65
   5  -5   0  222.82    9.33
   5  -5   1   56.55    6.10
  -5   5  -1   60.40    4.74
   5  -5   1   59.68    4.94
   5  -5   2  382.20   15.44
  -5   5  -2  403.58   12.04
   5  -5   2  410.23   12.55
   5  -5   3   75.97    7.36
  -5   5  -3   81.26    5.66
   5  -5   3   78.13    5.58
   5  -5   4   42.37    5.88
  -5   5  -4   47.50    4.57
   5  -5   4   50.83    4.71
   5  -5   5  159.05   11.18
  -5   5  -5  138.40    7.69
   5  -5   5  133.95    7.22
   5  -5   6  116.86    9.79
  -5   5  -6  107.45    6.69
  -5   5  -6  112.24    6.74
  -5   5  -7  144.07    7.88
  -5   5  -7  150.26    7.81
  -5   5  -8   85.90    5.42
  -5   5  -8   87.90    6.20
  -5   5  -8   82.47    5.93
  -5   5  -9  370.42   11.13
  -5   5  -9  363.27   11.90
  -5   5  -9  350.98   11.64
  -5   5 -10   15.86    2.70
  -5   5 -10   10.10    2.15
  -5   5 -10   12.30    2.36
  -5   5 -10   14.37    2.87
  -5   5 -11   54.92    4.05
  -5   5 -11   58.04    4.12
  -5   5 -11   53.46    4.11
  -5   5 -12  421.90    9.92
  -5   5 -12  408.23    9.99
  -5   5 -13   76.02    3.76
  -5   5 -13   75.57    3.86
  -5   5 -14   72.48    3.26
   5  -4 -14   42.42    2.90
   5  -4 -13   60.08    4.04
   5  -4 -13   64.50    4.37
   5  -4 -12    2.63    1.84
   5  -4 -12    6.00    2.12
   5  -4 -11  128.72    7.56
   5  -4 -11  126.22    7.10
   5  -4 -10  234.62    9.98
   5  -4  -9  159.62    8.44
   5  -4  -8  129.79    7.64
   5  -4  -8  130.53    7.53
   5  -4  -7  286.44   14.83
   5  -4  -7  278.37   10.85
   5  -4  -7  272.59   12.98
   5  -4  -7  290.14   11.17
   5  -4  -7  255.32   11.04
   5  -4  -6    0.87    1.88
   5  -4  -6    7.21    2.83
   5  -4  -6    3.30    2.71
   5  -4  -6    1.35    1.64
   5  -4  -5   -1.40    1.84
   5  -4  -5    2.83    2.32
   5  -4  -5   -3.78    2.19
   5  -4  -5   -0.53    1.47
   5  -4  -4  214.07    8.54
   5  -4  -4  200.97    8.11
   5  -4  -4  200.82   11.57
   5  -4  -3  997.18   18.35
   5  -4  -3  986.68   24.93
   5  -4  -2  216.62    8.59
   5  -4  -1   47.14    4.60
   5  -4   0  882.69   19.91
   5  -4   1  267.33   11.59
   5  -4   2  404.62   14.77
   5  -4   3  754.65   20.96
  -5   4  -3  764.51   16.12
   5  -4   3  807.55   16.42
   5  -4   4  173.38    7.74
   5  -4   4  165.32   10.24
  -5   4  -5    1.51    1.31
   5  -4   5    3.38    1.80
  -5   4  -6  155.43    7.38
   5  -4   6  171.05   11.19
  -5   4  -7  130.29    7.07
   5  -4   7  143.48   10.72
  -5   4  -7  130.28    7.16
  -5   4  -8   58.67    5.17
  -5   4  -8   53.78    4.80
  -5   4  -9  118.75    6.96
  -5   4  -9  127.26    7.19
  -5   4 -10  128.59    6.98
  -5   4 -10  136.29    7.28
  -5   4 -10  134.31    7.18
  -5   4 -11    3.51    1.73
  -5   4 -11   -1.50    1.51
  -5   4 -11    1.51    1.94
  -5   4 -12   50.95    4.17
  -5   4 -13  260.32    8.04
  -5   4 -13  249.52    8.15
  -5   4 -14    7.62    1.60
  -5   4 -14    6.61    1.49
   5  -3 -14    1.51    0.98
   5  -3 -13   53.29    4.07
   5  -3 -13   58.14    4.21
   5  -3 -12   97.46    6.17
   5  -3 -12   96.37    6.14
   5  -3 -12   78.91    4.48
   5  -3 -11   -0.80    1.30
   5  -3 -11    0.47    1.88
   5  -3 -10    2.15    2.38
   5  -3  -9    2.08    2.64
   5  -3  -8   25.17    3.90
   5  -3  -8   30.12    4.95
   5  -3  -8   21.67    3.52
   5  -3  -7   63.55    5.37
   5  -3  -7   65.77    6.84
   5  -3  -7   66.28    5.56
   5  -3  -7   64.44    7.10
   5  -3  -6  196.01    9.20
   5  -3  -6  225.19   12.46
   5  -3  -6  206.48    9.13
   5  -3  -6  207.67   11.32
   5  -3  -5  315.83   11.43
   5  -3  -5  335.29   14.79
   5  -3  -5  303.52   12.93
   5  -3  -5  317.92   10.73
   5  -3  -4  324.13   10.33
   5  -3  -4  310.98   12.21
   5  -3  -4  320.29   13.93
   5  -3  -3   49.35    5.50
   5  -3  -3   60.14    5.22
   5  -3  -2    2.50    1.63
   5  -3  -1  127.78    6.64
   5  -3  -1  131.13    6.81
   5  -3   0   64.48    5.09
   5  -3   0   63.85    4.70
   5  -3   1  996.83   20.20
   5  -3   1 1084.89   18.02
   5  -3   2   85.27    6.39
   5  -3   3   49.30    5.18
   5  -3   4  224.93   11.11
   5  -3   5  207.25   11.04
  -5   3  -6  160.34    7.14
   5  -3   6  144.37    9.76
  -5   3  -7  468.68   12.75
   5  -3   7  476.70   18.30
  -5   3  -8  208.39    8.79
   5  -3   8  226.26   13.06
  -5   3  -8  211.44    9.04
  -5   3  -8  224.58    9.21
  -5   3  -9   22.32    3.13
  -5   3  -9   20.90    3.03
  -5   3  -9   24.32    3.31
  -5   3 -10   26.58    3.64
  -5   3 -10   31.54    3.74
  -5   3 -11  183.44    8.11
  -5   3 -11  195.11    8.46
  -5   3 -12   31.39    3.36
  -5   3 -12   31.08    3.20
  -5   3 -12   34.34    3.91
  -5   3 -13   28.07    3.33
  -5   3 -14   86.65    4.93
  -5   3 -15  144.29    5.17
  -5   3 -15  149.28    5.41
   5  -2 -13    7.49    2.21
   5  -2 -13    5.13    1.37
   5  -2 -13    2.56    1.61
   5  -2 -12    9.23    2.61
   5  -2 -12    3.24    1.35
   5  -2 -12    5.53    2.00
   5  -2 -11   19.32    2.70
   5  -2 -11   22.02    3.89
   5  -2 -10    3.86    1.57
   5  -2 -10   -1.94    2.40
   5  -2  -9   22.46    4.21
   5  -2  -9   15.80    2.47
   5  -2  -8   90.46    6.98
   5  -2  -8   78.12    7.85
   5  -2  -8   88.99    8.22
   5  -2  -8   86.08    6.49
   5  -2  -7  170.31   11.16
   5  -2  -7  178.86   11.40
   5  -2  -7  174.85    8.93
   5  -2  -6   21.68    3.48
   5  -2  -6   23.70    4.21
   5  -2  -6   23.29    4.51
   5  -2  -6   19.21    2.88
   5  -2  -5  152.64    7.80
   5  -2  -5  149.10    7.58
   5  -2  -5  157.63    7.62
   5  -2  -5  150.70    9.33
   5  -2  -5  159.70    9.88
   5  -2  -4  349.48   11.07
   5  -2  -4  361.88   14.15
   5  -2  -4  374.26   13.67
   5  -2  -3   81.34    6.20
   5  -2  -3   74.87    6.38
   5  -2  -2  575.39   15.31
   5  -2  -2  559.19   16.38
   5  -2  -1 2208.84   24.65
   5  -2  -1 2202.62   28.52
   5  -2   0   54.17    4.32
   5  -2   0   58.95    4.60
   5  -2   1  372.90   11.33
   5  -2   2  173.90    8.23
   5  -2   3   73.19    5.70
   5  -2   4    8.94    2.44
   5  -2   5  774.51   19.88
   5  -2   6  392.61   14.83
  -5   2  -7   93.67    5.55
   5  -2   7   97.20    7.88
  -5   2  -8   12.61    2.35
  -5   2  -8   18.63    2.66
   5  -2   8   12.90    3.28
  -5   2  -9  557.99   14.33
   5  -2   9  594.48   20.43
  -5   2  -9  559.77   14.76
  -5   2  -9  553.90   14.27
  -5   2 -10   30.39    3.97
  -5   2 -10   35.04    3.89
  -5   2 -10   31.82    3.79
  -5   2 -11  238.58   10.21
  -5   2 -11  250.79   10.24
  -5   2 -11  238.47    9.25
  -5   2 -12   35.55    4.06
  -5   2 -12   36.74    3.77
  -5   2 -12   38.02    3.65
  -5   2 -13  507.50   13.58
  -5   2 -14   93.49    5.59
  -5   2 -15   70.39    4.32
  -5   2 -16   47.93    2.90
  -5   2 -16   47.89    2.94
   5  -1 -13  235.46    8.29
   5  -1 -13  226.81    6.97
   5  -1 -13  218.85    7.32
   5  -1 -12    7.35    2.29
   5  -1 -12    5.43    2.19
   5  -1 -12    7.17    1.83
   5  -1 -11  148.07    8.35
   5  -1 -11  147.34    7.00
   5  -1 -10  227.27    9.06
   5  -1 -10  226.28   10.96
   5  -1  -9  189.93    8.37
   5  -1  -9  191.57   10.21
   5  -1  -8   87.26    6.27
   5  -1  -8   91.69    8.65
   5  -1  -8   85.25    7.88
   5  -1  -8   80.30    6.47
   5  -1  -8   82.03    5.45
   5  -1  -8   89.51    7.21
   5  -1  -7  384.17   16.10
   5  -1  -7  360.14   12.72
   5  -1  -7  350.86   16.03
   5  -1  -7  357.98   12.23
   5  -1  -6  463.49   17.17
   5  -1  -6  421.56   16.79
   5  -1  -6  430.89   13.22
   5  -1  -6  451.02   13.37
   5  -1  -5   14.14    2.66
   5  -1  -5   21.98    4.05
   5  -1  -5   18.74    3.53
   5  -1  -5   18.81    2.88
   5  -1  -4   78.26    6.50
   5  -1  -4   76.64    6.49
   5  -1  -3  307.81   12.22
   5  -1  -3  322.11   12.27
   5  -1  -2   48.21    4.86
   5  -1  -2   49.24    4.79
   5  -1  -1   57.37    4.82
   5  -1  -1   59.66    3.72
   5  -1   0   11.65    1.87
   5  -1   1   55.30    4.21
   5  -1   2  412.77   11.69
   5  -1   3  921.53   18.36
   5  -1   4   49.58    4.68
   5  -1   5  298.90   11.63
   5  -1   6   50.42    5.19
   5  -1   7 1049.90   23.82
  -5   1  -8   46.58    4.08
   5  -1   8   39.73    5.13
  -5   1  -8   42.63    3.68
  -5   1  -9  259.00    9.72
   5  -1   9  257.38   12.85
  -5   1  -9  241.19    9.13
  -5   1 -10  186.74    8.07
  -5   1 -10  196.78    8.93
   5  -1  10  200.83   11.75
  -5   1 -10  192.46    8.61
  -5   1 -11   63.59    5.28
  -5   1 -11   69.35    5.12
  -5   1 -11   66.82    5.57
  -5   1 -12  319.16   11.60
  -5   1 -12  323.83   10.19
  -5   1 -12  310.37   11.64
  -5   1 -13   40.19    4.38
  -5   1 -14   66.97    5.14
  -5   1 -14   59.60    5.07
  -5   1 -15  155.59    6.88
  -5   1 -16   11.26    1.80
  -5   1 -17   86.06    3.46
   5   0 -13   16.39    1.99
   5   0 -13   17.28    2.16
   5   0 -13   20.02    2.62
   5   0 -12    3.04    1.67
   5   0 -12    1.47    1.89
   5   0 -12    1.12    1.28
   5   0 -11    1.60    1.49
   5   0 -11    3.31    2.25
   5   0 -10   12.21    2.44
   5   0 -10   20.52    3.78
   5   0  -9  162.31    7.92
   5   0  -9  165.47    9.61
   5   0  -9  145.69    8.40
   5   0  -9  154.84    8.27
   5   0  -8  219.48    9.02
   5   0  -8  208.16   10.57
   5   0  -8  202.88   11.97
   5   0  -8  218.05   13.34
   5   0  -8  189.90    9.57
   5   0  -8  200.57    9.50
   5   0  -7  360.91   11.12
   5   0  -7  400.69   16.17
   5   0  -7  360.77   12.66
   5   0  -7  362.37   16.71
   5   0  -7  357.41   12.40
   5   0  -6    7.58    1.59
   5   0  -6    4.35    1.72
   5   0  -6    3.53    2.50
   5   0  -6    6.10    2.15
   5   0  -6    8.25    3.00
   5   0  -5  658.56   15.70
   5   0  -5  648.51   15.32
   5   0  -5  661.06   20.12
   5   0  -5  659.75   19.09
   5   0  -4    1.16    2.02
   5   0  -4   -0.54    1.79
   5   0  -3  562.14   16.80
   5   0  -3  586.51   15.96
   5   0  -2 1151.19   22.70
   5   0  -2 1156.09   21.19
   5   0  -1 1345.04   23.48
   5   0  -1 1263.90   21.12
   5   0   0 1114.99   15.51
   5   0   1  351.36    9.59
   5   0   2   94.30    5.32
   5   0   3   78.50    5.16
   5   0   4   49.88    4.45
   5   0   5 1080.26   20.78
   5   0   6   53.16    5.04
   5   0   7   15.43    3.00
  -5   0  -8  510.89   12.69
   5   0   8  501.76   16.43
  -5   0  -9    5.18    1.99
   5   0   9    4.67    2.08
  -5   0  -9    4.96    1.27
  -5   0 -10   94.78    6.10
   5   0  10   99.88    7.99
  -5   0 -10   91.07    5.87
  -5   0 -11  252.46    9.13
  -5   0 -11  262.20   10.25
   5   0  11  249.49   12.94
  -5   0 -11  249.31   10.08
  -5   0 -12  216.84    9.58
  -5   0 -12  214.06    9.58
  -5   0 -13  135.40    7.71
  -5   0 -13  126.61    7.39
  -5   0 -14    4.63    2.06
  -5   0 -15   84.28    5.66
  -5   0 -15   83.85    5.44
  -5   0 -16    1.50    1.22
  -5   0 -17   95.89    4.11
   5   1 -13   16.76    2.33
   5   1 -13   11.71    1.83
   5   1 -12    0.31    1.67
   5   1 -12    3.07    1.36
   5   1 -11  245.43   10.08
   5   1 -11  232.87    8.96
   5   1 -10   93.42    6.20
   5   1 -10  100.93    6.32
   5   1 -10   99.20    7.10
   5   1  -9   37.99    4.37
   5   1  -9   34.06    4.31
   5   1  -9   33.10    4.64
   5   1  -9   29.67    3.68
   5   1  -8    3.63    2.13
   5   1  -8    3.03    2.18
   5   1  -8   -4.70    2.57
   5   1  -8    1.12    2.07
   5   1  -8    0.43    1.50
   5   1  -7 1293.59   23.65
   5   1  -7 1266.94   28.37
   5   1  -7 1255.10   23.32
   5   1  -7 1312.96   31.66
   5   1  -7 1251.45   21.19
   5   1  -6  140.00    7.75
   5   1  -6  142.12    9.18
   5   1  -6  135.56    7.56
   5   1  -6  140.24    9.99
   5   1  -6  143.05    6.94
   5   1  -5  598.27   17.67
   5   1  -5  602.78   15.07
   5   1  -5  581.59   19.20
   5   1  -5  605.56   15.19
   5   1  -4  533.18   15.96
   5   1  -4  535.00   17.38
   5   1  -3    3.69    2.45
   5   1  -3    4.04    1.72
   5   1  -2  341.50   11.19
   5   1  -2  368.02   13.11
   5   1  -1  201.15    9.34
   5   1  -1  196.90    7.96
   5   1   0  283.37    9.09
   5   1   0  300.56    7.42
   5   1   1  517.78   10.70
   5   1   2  633.21   12.83
   5   1   3    3.99    1.64
   5   1   4  205.41    8.18
   5   1   5  729.64   16.19
   5   1   6  810.27   17.99
   5   1   7  249.86   10.56
   5   1   8  361.88   13.32
  -5  -1  -9  410.61   11.44
   5   1   9  376.48   14.25
  -5  -1  -9  403.02   11.58
  -5  -1 -10    1.07    1.18
   5   1  10    1.08    1.83
  -5  -1 -10    0.03    1.56
  -5  -1 -11   79.41    5.62
   5   1  11   79.57    7.08
  -5  -1 -11   81.88    5.76
  -5  -1 -12  142.72    7.86
  -5  -1 -12  145.46    7.73
  -5  -1 -13  302.60   11.39
  -5  -1 -13  298.30   11.07
  -5  -1 -14    2.12    2.03
  -5  -1 -14    4.14    2.04
  -5  -1 -15  314.86   10.99
  -5  -1 -16   98.11    5.77
  -5  -1 -16   97.66    5.41
  -5  -1 -17    2.25    1.14
   5   2 -12   43.06    3.67
   5   2 -12   46.07    3.70
   5   2 -11   79.07    4.81
   5   2 -11   79.76    5.29
   5   2 -11   87.45    5.84
   5   2 -10   95.08    6.26
   5   2 -10   98.72    6.27
   5   2 -10   97.45    6.69
   5   2  -9   31.41    3.98
   5   2  -9   37.45    4.02
   5   2  -9   41.20    4.75
   5   2  -8   12.37    2.73
   5   2  -8    9.80    2.84
   5   2  -8    9.69    3.01
   5   2  -8    7.89    2.31
   5   2  -7  973.45   20.96
   5   2  -7  968.52   20.21
   5   2  -7 1025.42   27.57
   5   2  -7  957.46   19.09
   5   2  -6   98.51    6.63
   5   2  -6  101.24    6.51
   5   2  -6  101.68    8.62
   5   2  -6   98.90    7.64
   5   2  -6   95.65    5.87
   5   2  -5  330.71   11.59
   5   2  -5  330.01   12.83
   5   2  -5  339.59   14.51
   5   2  -5  314.56   10.03
   5   2  -4  433.57   13.98
   5   2  -4  428.39   15.52
   5   2  -3  591.23   17.47
   5   2  -3  569.57   14.88
   5   2  -2  147.95    8.42
   5   2  -2  144.99    7.05
   5   2  -1    9.20    2.09
   5   2  -1   11.91    2.89
   5   2   0  268.92    8.40
   5   2   0  258.94    6.30
   5   2   1   12.58    1.92
   5   2   1    9.99    1.62
   5   2   2  149.59    5.97
   5   2   3   85.34    4.88
   5   2   4   68.10    4.67
   5   2   5   -0.52    1.48
   5   2   6   27.01    3.44
   5   2   7  491.37   14.36
   5   2   8  902.95   20.33
   5   2   9  514.26   16.10
  -5  -2 -10  965.00   18.40
   5   2  10  912.43   22.39
  -5  -2 -10  933.35   18.10
  -5  -2 -11   27.68    3.45
   5   2  11   38.21    4.90
  -5  -2 -11   31.93    3.64
  -5  -2 -12  159.89    8.20
   5   2  12  147.85    9.65
  -5  -2 -12  162.66    8.11
  -5  -2 -13  240.24   10.16
  -5  -2 -13  211.46    9.26
  -5  -2 -14  134.10    7.66
  -5  -2 -14  142.06    7.57
  -5  -2 -15   56.84    4.98
  -5  -2 -16   54.51    4.19
  -5  -2 -16   55.34    4.55
  -5  -2 -17  103.64    4.91
  -5  -2 -17   99.88    5.33
   5   3 -12    1.74    1.34
   5   3 -12    1.83    1.31
   5   3 -11   19.11    2.77
   5   3 -11   17.65    2.66
   5   3 -10    6.81    1.87
   5   3 -10    6.95    2.31
   5   3 -10    7.90    2.65
   5   3  -9  131.26    7.79
   5   3  -9  139.61    7.53
   5   3  -9  137.31    7.88
   5   3  -8   64.40    5.80
   5   3  -8   66.60    5.20
   5   3  -8   63.42    5.14
   5   3  -8   60.28    5.19
   5   3  -8   64.90    5.60
   5   3  -7   45.87    4.95
   5   3  -7   44.00    4.34
   5   3  -7   51.21    4.63
   5   3  -7   41.24    5.68
   5   3  -7   40.89    4.18
   5   3  -6   14.58    2.63
   5   3  -6   19.05    4.07
   5   3  -6   12.76    2.80
   5   3  -6   18.63    3.33
   5   3  -6   15.21    2.72
   5   3  -5   60.20    4.69
   5   3  -5   62.23    5.28
   5   3  -5   67.88    6.61
   5   3  -5   58.12    4.57
   5   3  -4  139.74    7.73
   5   3  -4  143.56    8.99
   5   3  -4  135.29    7.30
   5   3  -3    0.75    1.18
   5   3  -3    1.18    1.87
   5   3  -2  232.36    8.66
   5   3  -2  238.52   10.61
   5   3  -1   69.97    5.69
   5   3  -1   59.42    4.12
   5   3   0    8.67    1.63
   5   3   0    8.90    1.41
   5   3   0   10.11    1.32
   5   3   1  237.62    6.89
   5   3   1  240.09    6.74
   5   3   2  497.57    9.25
   5   3   2  499.33   10.43
   5   3   3   11.80    1.92
   5   3   4  637.85   13.64
   5   3   5  672.85   14.69
   5   3   6  155.03    7.53
   5   3   7  380.47   12.39
   5   3   8  816.92   18.81
   5   3   9   58.18    5.45
   5   3  10  117.67    7.84
  -5  -3 -10  122.84    6.63
  -5  -3 -11   69.67    5.36
   5   3  11   62.81    6.00
  -5  -3 -11   67.97    5.13
  -5  -3 -12  129.63    7.51
   5   3  12  137.61    9.09
  -5  -3 -12  133.82    7.21
  -5  -3 -13  110.77    7.03
  -5  -3 -13  115.04    6.82
  -5  -3 -14   11.95    2.72
  -5  -3 -14    8.36    2.24
  -5  -3 -15   19.46    3.27
  -5  -3 -15   16.69    2.66
  -5  -3 -16    5.50    1.96
  -5  -3 -17   93.03    4.82
  -5  -3 -17   93.14    5.34
   5   4 -11   17.62    2.23
   5   4 -11   22.59    2.90
   5   4 -11   18.69    2.36
   5   4 -10  397.77   11.04
   5   4 -10  419.13   12.41
   5   4 -10  436.83   12.45
   5   4 -10  402.89   11.54
   5   4  -9  141.70    7.35
   5   4  -9  124.53    7.52
   5   4  -9  146.87    7.73
   5   4  -9  136.73    7.37
   5   4  -8  310.06   12.36
   5   4  -8  288.04   10.78
   5   4  -8  295.46   11.15
   5   4  -8  301.66   11.31
   5   4  -7  202.57    9.13
   5   4  -7  197.90   10.04
   5   4  -7  200.58   11.94
   5   4  -7  209.61    8.75
   5   4  -7  208.01    9.22
   5   4  -7  207.70    9.56
   5   4  -6    7.65    2.24
   5   4  -6    8.78    2.73
   5   4  -6    7.12    2.24
   5   4  -6   13.30    3.50
   5   4  -6    4.41    1.87
   5   4  -5  170.48    8.12
   5   4  -5  179.57    9.04
   5   4  -5  180.89   10.66
   5   4  -5  187.88    8.13
   5   4  -5  171.91    7.96
   5   4  -4   94.78    5.87
   5   4  -4   93.43    7.28
   5   4  -4  107.06    6.05
   5   4  -3   90.97    6.93
   5   4  -2   11.32    3.02
   5   4  -2   14.03    2.11
   5   4  -1  645.48   12.74
   5   4  -1  633.96   16.48
   5   4   0  755.63   12.49
   5   4   0  760.35   12.48
   5   4   1   26.09    2.34
   5   4   1   25.88    2.51
   5   4   2 1977.31   20.78
   5   4   3  492.82   11.16
   5   4   4   62.44    4.36
   5   4   5  371.04   10.91
   5   4   6 1088.66   19.69
   5   4   7   16.80    2.96
   5   4   8   24.45    3.39
   5   4   9  201.81    9.77
   5   4  10  156.24    9.00
  -5  -4 -10  168.37    7.89
  -5  -4 -11  272.13   10.42
   5   4  11  266.72   12.08
  -5  -4 -11  259.83    9.70
  -5  -4 -12  424.87   13.38
   5   4  12  446.84   16.04
  -5  -4 -12  432.66   12.64
  -5  -4 -13   93.43    6.47
  -5  -4 -13  100.19    6.19
  -5  -4 -14   10.99    2.59
  -5  -4 -14   10.80    2.41
  -5  -4 -15  278.94   10.80
  -5  -4 -15  251.50    9.18
  -5  -4 -16   93.44    6.08
  -5  -4 -17    0.54    1.10
  -5  -4 -17    1.17    1.37
  -5  -4 -18   39.37    3.12
   5   5 -11    1.82    1.02
   5   5 -10  144.40    6.59
   5   5 -10  142.55    6.85
   5   5 -10  156.46    7.20
   5   5  -9  237.93    9.26
   5   5  -9  253.14   10.48
   5   5  -9  257.14    9.86
   5   5  -9  242.41    8.95
   5   5  -8   82.28    6.56
   5   5  -8   87.65    6.01
   5   5  -8   88.51    5.82
   5   5  -8   87.28    6.14
   5   5  -7  724.18   17.38
   5   5  -7  706.09   19.11
   5   5  -7  716.52   17.16
   5   5  -7  730.06   17.10
   5   5  -6  515.05   14.69
   5   5  -6  517.45   16.24
   5   5  -6  556.09   14.93
   5   5  -6  535.17   18.80
   5   5  -5  114.70    6.88
   5   5  -5  123.58    6.93
   5   5  -5  116.29    8.70
   5   5  -4   73.10    5.50
   5   5  -4   70.24    5.09
   5   5  -4   77.06    6.64
   5   5  -3  342.60   11.13
   5   5  -3  363.11   11.88
   5   5  -3  355.95   13.47
   5   5  -3  351.42   10.66
   5   5  -2  129.15    7.85
   5   5  -1   71.05    5.69
   5   5   0 1606.11   25.26
   5   5   0 1638.35   20.37
   5   5   1  595.02   12.38
   5   5   2  960.78   15.07
   5   5   2  941.59   15.84
   5   5   3 1775.00   21.58
   5   5   4  829.76   15.61
   5   5   5   61.58    4.62
   5   5   6 1539.37   23.57
   5   5   7  510.23   14.24
   5   5   8  431.02   13.64
   5   5   9  558.82   16.16
  -5  -5 -10  480.75   13.18
   5   5  10  488.02   15.73
  -5  -5 -10  505.12   13.76
  -5  -5 -11   59.18    4.91
   5   5  11   65.02    6.10
  -5  -5 -11   66.73    5.36
  -5  -5 -12    7.18    2.18
   5   5  12    5.53    1.72
  -5  -5 -12    6.07    1.67
  -5  -5 -13  313.50   11.75
  -5  -5 -13  300.65   10.48
  -5  -5 -14  110.68    7.07
  -5  -5 -14  104.44    6.16
  -5  -5 -15    2.54    1.64
  -5  -5 -16   33.37    3.76
  -5  -5 -17   20.42    2.77
  -5  -5 -17   15.68    2.08
  -5  -5 -18    0.50    0.90
   5   6 -10    3.99    1.22
   5   6 -10    3.34    1.51
   5   6  -9  481.08   12.74
   5   6  -9  480.54   13.55
   5   6  -8  267.91   10.26
   5   6  -8  261.53   10.21
   5   6  -8  256.26   11.11
   5   6  -7  116.58    7.14
   5   6  -7  113.50    7.91
   5   6  -7  123.94    7.38
   5   6  -6  599.57   14.16
   5   6  -6  618.67   16.00
   5   6  -6  609.42   16.05
   5   6  -6  569.34   17.46
   5   6  -5   56.00    4.92
   5   6  -5   55.67    4.57
   5   6  -5   48.85    5.50
   5   6  -5   58.20    5.29
   5   6  -4    7.72    2.01
   5   6  -4   14.21    2.64
   5   6  -4   10.50    2.20
   5   6  -4   12.80    3.23
   5   6  -4   10.67    2.59
   5   6  -3  252.85    9.49
   5   6  -3  244.42   10.40
   5   6  -3  234.40    8.81
   5   6  -3  255.89   11.43
   5   6  -3  241.97    9.77
   5   6  -2  266.27   10.22
   5   6  -2  277.40   10.14
   5   6  -2  277.95   11.52
   5   6  -1  228.13   10.02
   5   6   0    2.25    1.79
   5   6   0    3.49    1.54
   5   6   1   11.31    2.11
   5   6   2   77.22    4.98
   5   6   3  455.37   12.00
   5   6   3  481.02   11.69
   5   6   4  246.14    8.81
   5   6   5  130.15    6.75
   5   6   6   26.90    3.41
   5   6   7 1394.72   23.89
   5   6   8    4.28    2.04
  -5  -6  -9    7.84    2.14
   5   6   9    4.82    2.00
  -5  -6 -10  809.02   17.85
  -5  -6 -10  771.30   17.13
   5   6  10  751.68   19.73
  -5  -6 -11  341.57   11.97
  -5  -6 -11  331.80   11.56
   5   6  11  303.81   12.88
  -5  -6 -12   54.09    5.02
  -5  -6 -12   63.36    5.21
  -5  -6 -12   57.16    4.50
   5   6  12   53.72    5.60
  -5  -6 -13   14.06    2.72
  -5  -6 -13   11.69    2.79
  -5  -6 -13   15.15    2.64
  -5  -6 -14  311.91   11.74
  -5  -6 -15   88.45    6.22
  -5  -6 -16    2.05    1.31
  -5  -6 -16    1.88    1.72
  -5  -6 -17   41.40    3.79
  -5  -6 -18   37.43    3.07
   5   7 -10   14.11    1.78
   5   7 -10   14.01    2.01
   5   7  -9   20.38    2.79
   5   7  -9   19.06    2.64
   5   7  -8  112.96    6.61
   5   7  -8  115.57    7.08
   5   7  -7   31.42    3.44
   5   7  -7   32.06    4.12
   5   7  -7   27.59    3.96
   5   7  -6    0.31    1.34
   5   7  -6   -0.59    1.87
   5   7  -6    1.44    1.83
   5   7  -5  330.37   10.97
   5   7  -5  335.34   12.15
   5   7  -4   50.39    4.44
   5   7  -4   56.98    5.78
   5   7  -4   50.78    5.05
   5   7  -3   34.59    3.67
   5   7  -3   42.81    4.38
   5   7  -3   38.06    4.73
   5   7  -2    1.60    1.96
   5   7  -2    3.09    2.04
   5   7  -2    4.75    1.49
   5   7  -2   -0.79    1.39
   5   7  -1   77.67    5.45
   5   7  -1   77.88    5.69
   5   7  -1   71.78    5.03
   5   7  -1   79.37    6.06
   5   7   0  503.70   14.46
   5   7   0  494.68   13.29
   5   7   1  114.03    6.71
   5   7   1  124.31    6.79
   5   7   2  912.36   18.15
   5   7   3  228.62    9.07
   5   7   4   15.27    2.67
   5   7   5   23.97    3.20
   5   7   5   18.23    2.91
   5   7   6  238.89    9.86
   5   7   6  217.04    9.44
   5   7   7   60.74    5.23
   5   7   8    5.29    1.88
   5   7   8    2.04    1.38
  -5  -7  -9   43.28    4.23
   5   7   9   44.59    4.00
   5   7   9   46.81    5.08
  -5  -7 -10  299.76   11.12
   5   7  10  303.52   10.60
   5   7  10  311.34   12.87
   5   7  11    3.46    2.14
  -5  -7 -11   -0.99    2.09
  -5  -7 -11    0.63    1.58
   5   7  12  167.73    9.99
  -5  -7 -12  157.84    8.51
  -5  -7 -12  168.33    8.70
  -5  -7 -13  231.14   10.27
  -5  -7 -13  235.56   10.08
  -5  -7 -14   12.00    2.65
  -5  -7 -14   14.53    2.97
  -5  -7 -15  225.94    9.64
  -5  -7 -16  114.33    6.54
  -5  -7 -16  120.53    5.92
  -5  -7 -17    6.03    1.69
  -5  -7 -17    9.53    1.66
  -5  -7 -18   36.00    2.93
   5   8  -9   79.58    4.66
   5   8  -9   79.38    4.42
   5   8  -8    7.89    1.77
   5   8  -8    7.83    2.15
   5   8  -8    6.00    1.89
   5   8  -7  153.07    6.94
   5   8  -7  158.64    8.53
   5   8  -7  168.07    8.16
   5   8  -6   74.86    5.28
   5   8  -6   73.89    5.80
   5   8  -5   56.37    4.88
   5   8  -5   53.92    5.13
   5   8  -4    2.78    2.03
   5   8  -4   -1.96    2.34
   5   8  -4    1.02    2.01
   5   8  -3    0.49    1.46
   5   8  -3    1.97    1.85
   5   8  -3    1.21    1.95
   5   8  -2  140.13    7.40
   5   8  -2  145.78    7.93
   5   8  -2  142.73    8.43
   5   8  -1   39.37    4.03
   5   8  -1   43.72    4.48
   5   8  -1   44.04    4.81
   5   8   0  494.86   13.94
   5   8   0  462.80   13.97
   5   8   0  486.04   13.38
   5   8   0  477.31   14.07
   5   8   1  476.04   14.24
   5   8   1  503.04   13.75
   5   8   1  507.29   13.96
   5   8   1  472.05   13.18
   5   8   1  502.02   13.94
   5   8   2   21.01    3.29
   5   8   3  787.55   18.21
   5   8   4  586.67   15.78
   5   8   5   65.79    5.41
   5   8   6    6.39    2.01
   5   8   7  283.75   10.02
   5   8   7  288.92   11.55
  -5  -8  -8  219.85    9.19
   5   8   8  230.04    9.18
   5   8   8  207.64   10.10
  -5  -8  -9   13.12    2.66
   5   8   9   10.90    2.08
   5   8   9    6.33    1.86
   5   8   9   14.58    3.06
  -5  -8 -10  490.18   14.58
   5   8  10  484.96   13.87
   5   8  10  495.12   16.25
   5   8  11   16.88    3.32
  -5  -8 -11   19.89    3.25
  -5  -8 -12  276.93   11.27
  -5  -8 -12  268.30   11.13
  -5  -8 -13   50.26    4.98
  -5  -8 -13   62.61    5.67
  -5  -8 -14  112.24    7.12
  -5  -8 -14  122.17    7.25
  -5  -8 -15    3.72    2.03
  -5  -8 -16  216.11    8.73
  -5  -8 -17  171.77    6.99
  -5  -8 -17  170.12    6.25
  -5  -8 -18   43.35    3.09
  -5  -8 -18   38.42    2.45
   5   9  -8   40.63    3.04
   5   9  -8   51.05    3.95
   5   9  -8   46.55    3.66
   5   9  -7    3.53    1.70
   5   9  -7    0.99    1.44
   5   9  -7   -0.02    1.84
   5   9  -6    1.25    1.58
   5   9  -6    2.07    1.84
   5   9  -6    0.04    2.07
   5   9  -5   16.61    2.85
   5   9  -5   15.11    3.05
   5   9  -4   98.05    7.23
   5   9  -4   97.37    6.40
   5   9  -4  101.71    6.86
   5   9  -3   -1.59    1.93
   5   9  -3    2.76    2.19
   5   9  -3    2.24    1.89
   5   9  -2  387.76   12.68
   5   9  -2  393.47   14.04
   5   9  -2  407.55   13.23
   5   9  -1   37.36    4.19
   5   9  -1   36.56    4.49
   5   9  -1   41.36    4.48
   5   9   0   62.71    5.53
   5   9   0   67.07    5.39
   5   9   0   68.15    5.78
   5   9   0   65.69    5.32
   5   9   1  329.36   11.90
   5   9   1  313.41   11.29
   5   9   1  327.95   12.56
   5   9   1  335.67   11.66
   5   9   2   47.44    5.04
   5   9   2   53.30    4.82
   5   9   3   75.34    6.19
   5   9   3   90.86    6.15
   5   9   4  355.63   11.19
   5   9   4  349.27   13.11
   5   9   4  372.51   12.13
   5   9   5  871.43   17.76
   5   9   5  842.70   20.41
   5   9   6   18.45    2.99
  -5  -9  -6   13.44    1.96
   5   9   6   17.21    2.93
   5   9   6   12.97    2.82
  -5  -9  -7  122.71    6.75
   5   9   7  125.76    7.12
   5   9   7  127.08    8.08
  -5  -9  -8  907.38   18.95
   5   9   8  936.32   19.38
  -5  -9  -9   12.09    3.00
   5   9   9   12.20    2.58
   5   9   9   12.38    2.90
  -5  -9 -10    4.93    2.14
   5   9  10    5.31    2.09
   5   9  10    5.73    2.45
   5   9  11  211.08    9.52
  -5  -9 -11  204.09    9.88
  -5  -9 -12  634.22   17.35
  -5  -9 -12  639.37   17.52
  -5  -9 -13   24.70    3.76
  -5  -9 -13   23.65    3.78
  -5  -9 -14  309.28   11.58
  -5  -9 -14  308.41   11.67
  -5  -9 -15  119.56    6.94
  -5  -9 -15  128.79    7.09
  -5  -9 -16    7.51    1.91
  -5  -9 -17    1.60    1.24
  -5  -9 -17    2.27    1.45
  -5  -9 -18   10.82    1.54
  -5  -9 -18   12.41    1.53
   5  10  -8   54.65    2.91
   5  10  -8   49.43    3.03
   5  10  -7  290.56    8.13
   5  10  -7  301.38    9.18
   5  10  -7  304.46    9.37
   5  10  -6   14.19    2.33
   5  10  -6   14.08    2.70
   5  10  -6   15.78    2.83
   5  10  -5   24.17    3.26
   5  10  -5   28.02    3.81
   5  10  -4  215.69   10.07
   5  10  -4  219.14    9.19
   5  10  -4  204.26    9.32
   5  10  -3  283.40   10.80
   5  10  -3  289.20   12.04
   5  10  -3  289.18   11.16
   5  10  -2    8.63    2.41
   5  10  -2    7.53    2.62
   5  10  -2    8.84    2.52
   5  10  -1  682.67   16.94
   5  10  -1  676.09   18.25
   5  10  -1  680.52   17.00
   5  10   0  489.98   14.40
   5  10   0  457.52   14.74
   5  10   0  465.65   14.06
   5  10   1  189.98    9.39
   5  10   1  213.52    9.60
   5  10   1  211.46   10.67
   5  10   1  211.86    9.44
   5  10   2 1115.00   21.76
   5  10   2 1066.91   24.01
   5  10   3  185.47    8.92
   5  10   3  201.28   10.72
   5  10   3  200.20    8.55
   5  10   4   70.65    5.64
   5  10   4   54.93    5.63
   5  10   4   63.32    5.05
   5  10   5   67.38    5.68
   5  10   5   65.49    6.16
   5  10   5   67.02    5.25
  -5 -10  -6 1075.97   19.12
   5  10   6 1121.15   21.51
   5  10   6 1112.14   22.04
   5  10   6 1137.79   25.27
   5  10   7    0.27    2.00
   5  10   7   -1.17    1.88
   5  10   7    1.85    1.85
  -5 -10  -8  323.31   11.44
   5  10   8  312.95   11.84
   5  10   8  322.72   13.81
  -5 -10  -9  194.00    9.16
   5  10   9  194.57    9.37
   5  10   9  202.41   11.03
   5  10  10   34.66    4.33
  -5 -10 -10   30.59    3.91
   5  10  11  339.21   12.41
  -5 -10 -11  312.80   12.20
   5  10  12  375.51   12.71
  -5 -10 -12  374.83   13.53
  -5 -10 -12  354.15   12.94
  -5 -10 -13  107.31    7.12
  -5 -10 -13   99.21    7.08
  -5 -10 -14    1.81    2.33
  -5 -10 -14    0.89    1.52
  -5 -10 -15   32.03    3.63
  -5 -10 -15   33.93    3.89
  -5 -10 -16   72.86    4.82
  -5 -10 -17    4.18    1.31
  -5 -10 -17    5.16    1.46
  -5 -10 -18   23.53    1.95
   5  11  -7   41.22    2.74
   5  11  -7   41.08    2.86
   5  11  -6  139.91    5.89
   5  11  -6  149.30    6.60
   5  11  -5    3.16    1.65
   5  11  -5    2.08    1.64
   5  11  -4  103.42    6.62
   5  11  -4  108.41    6.22
   5  11  -4  101.43    6.25
   5  11  -3  322.81   11.14
   5  11  -3  319.42   12.12
   5  11  -3  314.38   11.11
   5  11  -2  223.47    9.66
   5  11  -2  218.75   10.41
   5  11  -2  224.27    9.69
   5  11  -1   24.01    3.73
   5  11  -1   28.65    4.17
   5  11  -1   29.22    3.94
   5  11   0  837.31   19.01
   5  11   0  805.60   19.77
   5  11   1   10.76    2.91
   5  11   1   18.64    3.54
   5  11   2 1641.72   26.92
   5  11   3   77.26    6.03
   5  11   3   80.33    7.04
   5  11   3   78.39    5.64
   5  11   4   64.15    5.56
   5  11   4   56.01    5.92
   5  11   4   64.64    5.22
   5  11   5    6.05    2.93
   5  11   5    0.76    1.79
   5  11   5    3.42    1.88
   5  11   6   -0.21    2.10
   5  11   6    2.84    1.78
   5  11   6   -0.68    2.00
  -5 -11  -7  217.47    8.94
   5  11   7  204.16    9.72
   5  11   7  218.94   10.09
   5  11   7  209.29   11.57
   5  11   8   20.61    3.74
  -5 -11  -8   18.97    3.09
   5  11   9  248.82   11.02
  -5 -11  -9  253.41   10.28
   5  11  10  469.51   14.99
  -5 -11 -10  459.99   14.18
   5  11  11   13.62    3.00
  -5 -11 -11   18.77    3.45
   5  11  12   44.82    4.78
  -5 -11 -12   37.34    4.54
  -5 -11 -12   46.41    4.89
  -5 -11 -13    3.52    2.03
  -5 -11 -13    4.64    2.45
  -5 -11 -14   52.37    4.75
  -5 -11 -14   49.87    4.82
  -5 -11 -15    3.64    1.90
  -5 -11 -15    4.86    1.65
  -5 -11 -16  158.24    6.53
  -5 -11 -17   62.84    3.43
  -5 -11 -17   73.36    4.09
   5  12  -6   28.46    2.35
   5  12  -6   30.12    2.49
   5  12  -5   61.41    3.95
   5  12  -5   66.83    4.39
   5  12  -4    1.49    1.55
   5  12  -3   80.70    5.77
   5  12  -3   77.12    5.26
   5  12  -2  149.15    8.16
   5  12  -2  156.31    7.74
   5  12  -1   23.40    3.86
   5  12  -1   25.37    3.75
   5  12   0   28.26    4.04
   5  12   0   37.77    4.30
   5  12   1   21.81    3.51
   5  12   1   22.61    3.40
   5  12   2   10.08    2.91
   5  12   2   14.45    3.05
   5  12   3  333.47   10.99
   5  12   3  354.85   12.62
   5  12   4  106.14    6.57
   5  12   4  106.22    7.04
   5  12   5   90.07    6.29
   5  12   5   83.78    6.36
   5  12   6    1.61    1.63
   5  12   6    2.01    2.31
   5  12   7  248.80   10.70
  -5 -12  -8  171.39    8.04
   5  12   8  165.21    8.85
  -5 -12  -9   84.55    5.94
   5  12   9   77.18    6.25
   5  12  10   13.95    3.30
  -5 -12 -10   16.88    3.09
  -5 -12 -11   53.09    4.89
   5  12  11   56.15    5.36
   5  12  12   34.93    4.35
  -5 -12 -12   32.35    4.02
  -5 -12 -13    3.99    1.99
  -5 -12 -13    6.05    2.33
  -5 -12 -14   87.22    5.72
  -5 -12 -14   89.29    5.87
  -5 -12 -15   32.64    3.23
  -5 -12 -15   31.20    3.50
  -5 -12 -16   25.73    2.45
  -5 -12 -17   80.04    3.87
   5  13  -5    0.34    0.72
   5  13  -5    1.60    0.98
   5  13  -4   31.13    2.83
   5  13  -3  108.57    5.81
   5  13  -3  105.69    5.48
   5  13  -2   28.85    3.46
   5  13  -2   37.23    3.63
   5  13  -1  247.12    9.38
   5  13  -1  267.08   10.22
   5  13   0   21.26    3.34
   5  13   0   24.99    3.68
   5  13   1   32.21    4.04
   5  13   1   34.27    4.27
   5  13   2  639.41   16.17
   5  13   2  613.26   16.21
   5  13   3   34.51    4.35
   5  13   3   27.18    3.73
   5  13   4    8.95    2.64
   5  13   4    4.87    1.68
   5  13   5   87.85    6.41
   5  13   5   87.11    6.01
   5  13   6  699.94   17.42
   5  13   6  703.59   16.98
   5  13   7  221.61    9.90
   5  13   8   17.83    3.13
  -5 -13  -8   18.40    2.68
  -5 -13  -9  473.96   12.89
   5  13   9  477.78   14.54
  -5 -13 -10   80.42    5.45
   5  13  10   78.90    6.18
   5  13  11   29.97    3.95
  -5 -13 -11   22.84    3.16
  -5 -13 -12  203.82    8.60
   5  13  12  209.65    9.22
  -5 -13 -12  204.13    9.19
  -5 -13 -13   76.04    5.21
  -5 -13 -13   77.86    5.36
  -5 -13 -14    3.15    1.79
  -5 -13 -14    0.79    1.30
  -5 -13 -15   67.06    3.80
   5  14  -3  260.92    7.03
   5  14  -2   99.00    5.14
   5  14  -2  100.01    4.93
   5  14  -1    6.61    1.90
   5  14  -1    9.15    2.08
   5  14   0  366.11   11.14
   5  14   0  381.50   10.86
   5  14   1   39.72    4.09
   5  14   1   40.13    3.95
   5  14   2    5.00    2.19
   5  14   2    5.03    2.29
   5  14   3   23.71    3.29
   5  14   3   26.64    3.66
   5  14   4   57.83    4.78
   5  14   4   60.36    4.48
   5  14   4   48.59    4.49
   5  14   5   99.70    5.99
   5  14   5  101.30    5.99
   5  14   5  106.11    6.67
   5  14   6   33.57    3.79
   5  14   7  478.87   13.45
   5  14   8   82.95    5.80
  -5 -14  -9   69.96    4.51
   5  14   9   75.83    5.66
  -5 -14 -10  170.93    7.11
   5  14  10  173.15    8.27
  -5 -14 -11   45.28    3.79
   5  14  11   52.74    4.68
  -5 -14 -12   35.20    3.43
   5  14  12   36.78    3.71
  -5 -14 -12   35.93    3.52
  -5 -14 -13   34.44    3.21
  -5 -14 -13   28.76    2.88
  -5 -14 -14  102.25    4.93
  -5 -14 -14   97.81    4.42
   5  15  -2   20.44    1.83
   5  15  -1  192.90    6.28
   5  15  -1  180.06    5.87
   5  15   0    5.70    1.63
   5  15   0    3.67    1.47
   5  15   1   47.70    3.20
   5  15   1   55.53    3.91
   5  15   1   53.82    3.99
   5  15   2   10.43    2.10
   5  15   2    7.14    1.82
   5  15   3   26.84    3.12
   5  15   3   28.36    3.20
   5  15   4    7.93    2.08
   5  15   4    8.99    2.04
   5  15   4    7.10    1.49
   5  15   5  122.87    6.10
   5  15   5  117.91    5.70
   5  15   6   50.62    3.89
   5  15   6   45.48    3.77
   5  15   7   89.76    5.44
   5  15   8  190.94    7.84
   5  15   9   40.37    3.80
   5  15  10  100.47    5.71
   5  15  11  231.53    7.65
  -5 -15 -11  226.00    7.87
  -5 -15 -12   53.76    3.49
  -5 -15 -13    2.46    0.94
   5  16   1   48.30    2.96
   5  16   2    1.30    0.78
   5  16   2    3.06    1.08
   5  16   3  241.69    6.97
   5  16   3  234.13    7.07
   5  16   4   25.47    2.55
   5  16   5    7.41    1.34
   5  16   5    8.67    1.64
   5  16   6   24.39    2.33
   5  16   6   28.87    2.63
   5  16   7   39.62    3.10
   5  16   8   14.54    2.06
   5  16   9   63.60    3.92
   5  16  10   -0.59    1.02
   5  16  10    3.78    1.51
   5  16  11   31.99    2.44
  -5 -16 -11   28.22    2.20
   5  17   5   39.90    2.58
   5  17   6    1.49    0.78
   5  17   7  128.16    4.81
   5  17   8   17.33    1.86
   5  17   9   70.75    3.34
   6 -11  -7    6.41    1.08
   6 -11  -6    6.63    1.32
   6 -11  -5   20.49    2.24
   6 -11  -4   25.02    2.46
   6 -11  -3    3.31    1.27
   6 -11  -2   90.26    4.19
  -6  11   2   93.91    4.14
  -6  11   1  114.28    4.82
  -6  11   0   25.95    2.53
  -6  11  -1  117.15    4.96
  -6  11  -2   64.12    3.68
  -6  11  -3    2.99    1.13
  -6  11  -4   46.29    2.71
   6 -10  -8  222.94    6.50
   6 -10  -7   28.79    2.80
   6 -10  -6    0.40    1.27
   6 -10  -5   31.01    3.17
   6 -10  -4   77.83    4.86
   6 -10  -3   16.68    2.59
   6 -10  -2   33.74    3.31
  -6  10   2   31.18    3.04
   6 -10  -1   32.53    3.13
  -6  10   1   32.74    3.16
   6 -10   0   51.18    3.62
  -6  10   0   58.77    4.24
  -6  10  -1   32.78    3.26
  -6  10  -2  109.13    5.61
  -6  10  -3  144.87    6.27
  -6  10  -4    1.39    1.23
  -6  10  -5   28.63    2.58
  -6  10  -6   25.65    2.18
   6  -9  -9    7.76    1.54
   6  -9  -8   34.54    3.21
   6  -9  -7   22.23    3.01
   6  -9  -6   78.11    5.30
   6  -9  -5   17.44    2.91
   6  -9  -4    4.00    1.94
   6  -9  -3  133.88    7.15
   6  -9  -2    3.02    1.69
  -6   9   2    7.81    1.98
   6  -9  -1    8.49    2.26
  -6   9   1   13.95    2.53
   6  -9   0  109.48    6.14
  -6   9   0  109.62    6.19
   6  -9   1  128.16    6.35
  -6   9  -1  145.51    7.16
  -6   9  -2   -0.64    1.71
  -6   9  -3  140.44    7.03
  -6   9  -4  103.79    5.85
  -6   9  -5    0.13    1.03
  -6   9  -5    1.42    1.57
  -6   9  -6   57.27    3.43
  -6   9  -6   63.59    4.08
  -6   9  -7  120.37    4.50
  -6   9  -7  118.32    4.93
  -6   9  -8    9.99    1.38
   6  -8 -10   26.92    2.38
   6  -8  -9  102.44    5.27
   6  -8  -8   89.74    5.38
   6  -8  -7   -1.26    1.82
   6  -8  -6   77.09    5.68
   6  -8  -5  122.80    7.32
   6  -8  -4   62.13    5.52
   6  -8  -3   -0.25    2.07
   6  -8  -2  138.19    7.80
  -6   8   2  136.08    6.85
   6  -8  -1   30.78    3.88
  -6   8   1   23.49    3.20
   6  -8   0    0.53    1.61
  -6   8   0    0.51    1.47
   6  -8   1  134.79    7.26
  -6   8  -1  128.00    7.08
   6  -8   2  139.12    7.00
  -6   8  -2  153.24    6.83
  -6   8  -2  147.80    7.64
  -6   8  -3   12.92    2.32
  -6   8  -3   17.84    3.09
  -6   8  -4   41.45    3.79
  -6   8  -4   31.23    3.67
  -6   8  -4   36.62    3.25
  -6   8  -5   90.59    5.39
  -6   8  -5   89.84    5.81
  -6   8  -5   80.55    4.69
  -6   8  -6    1.58    1.75
  -6   8  -6    1.25    1.50
  -6   8  -6   -0.28    1.30
  -6   8  -7  113.06    5.77
  -6   8  -7  119.13    5.33
  -6   8  -8   24.97    2.57
  -6   8  -8   23.56    2.42
  -6   8  -9   71.98    3.54
  -6   8  -9   79.51    3.79
   6  -7 -11    2.16    1.09
   6  -7 -10    2.60    1.15
   6  -7 -10    4.42    1.40
   6  -7  -9    6.93    1.86
   6  -7  -9    6.67    2.17
   6  -7  -8   63.25    5.04
   6  -7  -8   57.87    4.30
   6  -7  -7   73.05    5.78
   6  -7  -7   65.83    4.57
   6  -7  -6    0.59    2.11
   6  -7  -5  103.44    7.01
   6  -7  -4  173.30    8.94
   6  -7  -3  186.69    9.45
   6  -7  -2   23.28    3.77
  -6   7   2   20.46    2.94
   6  -7  -1  219.08    9.97
  -6   7   1  229.39    9.15
   6  -7   0  425.04   13.50
  -6   7   0  401.33   12.22
   6  -7   1   57.39    5.09
  -6   7  -1   55.46    4.97
  -6   7  -1   66.03    4.67
   6  -7   2   14.52    2.71
  -6   7  -2   15.07    3.03
  -6   7  -2   15.46    2.65
   6  -7   3  210.79    8.81
  -6   7  -3  207.00    9.28
  -6   7  -3  221.60    8.87
  -6   7  -4   21.63    2.89
  -6   7  -4   24.76    3.78
  -6   7  -4   22.87    3.35
  -6   7  -5   51.48    4.18
  -6   7  -5   57.68    5.06
  -6   7  -5   58.61    4.77
  -6   7  -6   26.85    3.69
  -6   7  -6   36.15    4.01
  -6   7  -7  176.67    7.96
  -6   7  -7  170.36    7.53
  -6   7  -8   41.64    3.77
  -6   7  -8   40.52    3.72
  -6   7  -9  143.50    5.88
  -6   7  -9  144.81    5.99
  -6   7 -10  109.91    4.70
  -6   7 -10  102.60    4.38
  -6   7 -11    2.18    0.92
   6  -6 -12   98.58    4.16
   6  -6 -11    9.48    1.99
   6  -6 -10   53.33    4.17
   6  -6 -10   41.64    3.26
   6  -6  -9   57.01    4.54
   6  -6  -9   58.72    4.61
   6  -6  -8    2.07    1.55
   6  -6  -8    6.16    2.19
   6  -6  -7   41.16    4.43
   6  -6  -6  286.11   11.35
   6  -6  -5   26.19    4.03
   6  -6  -4   19.96    3.54
   6  -6  -3  118.10    7.62
   6  -6  -2    1.31    1.59
   6  -6  -2    2.83    2.36
   6  -6  -1   17.95    3.26
  -6   6   1   22.50    3.24
   6  -6   0    3.89    2.10
  -6   6   0    4.87    2.06
  -6   6  -1  838.95   17.92
   6  -6   1  854.79   19.70
   6  -6   2    0.81    1.98
  -6   6  -2    0.21    1.75
  -6   6  -3  247.22    9.61
  -6   6  -3  240.45   10.10
  -6   6  -4  198.57    8.77
  -6   6  -4  210.70    9.60
  -6   6  -5    2.70    1.96
  -6   6  -5    3.56    2.36
  -6   6  -6  220.86    9.30
  -6   6  -6  221.57    9.79
  -6   6  -7  198.58    8.71
  -6   6  -7  205.99    9.21
  -6   6  -8    0.40    1.93
  -6   6  -8    2.95    2.13
  -6   6  -9   61.47    4.73
  -6   6  -9   62.00    4.62
  -6   6 -10  142.35    6.06
  -6   6 -11    0.35    0.96
  -6   6 -12    7.70    1.34
   6  -5 -12   13.86    1.98
   6  -5 -11   32.88    2.86
   6  -5 -11   33.67    3.26
   6  -5 -10   42.59    3.54
   6  -5 -10   48.79    4.28
   6  -5  -9   52.94    4.26
   6  -5  -9   48.24    4.31
   6  -5  -8   22.19    3.32
   6  -5  -8   34.28    3.65
   6  -5  -7   73.81    5.90
   6  -5  -6    2.77    1.97
   6  -5  -5  269.97   11.33
   6  -5  -4    4.61    2.48
   6  -5  -4    0.28    1.52
   6  -5  -4    1.79    1.49
   6  -5  -3  161.33    8.84
   6  -5  -3  164.82   11.63
   6  -5  -3  135.66    7.64
   6  -5  -2  441.98   18.74
   6  -5  -2  442.31   13.75
   6  -5  -1    1.54    1.49
  -6   5   1    5.79    1.76
   6  -5   0   36.67    4.27
  -6   5   0   35.08    3.61
   6  -5   0   34.39    4.77
   6  -5   1  242.96   10.39
  -6   5  -1  259.11    9.84
   6  -5   1  226.00   12.26
   6  -5   2  230.02    9.98
   6  -5   2  214.84   12.43
  -6   5  -2  230.94    9.58
  -6   5  -3    3.27    1.83
   6  -5   3    3.40    1.97
   6  -5   3   -1.18    1.51
   6  -5   4  156.71    8.11
  -6   5  -4  166.01    8.52
   6  -5   5  439.57   13.56
  -6   5  -5  472.50   14.32
  -6   5  -6   19.28    3.19
  -6   5  -6   24.13    3.65
  -6   5  -7    3.58    2.16
  -6   5  -7    5.53    2.26
  -6   5  -8   37.76    4.17
  -6   5  -8   47.57    4.83
  -6   5  -9  224.00    9.14
  -6   5  -9  221.09    9.24
  -6   5 -10    9.41    2.34
  -6   5 -10    6.86    1.81
  -6   5 -10   10.19    1.91
  -6   5 -11   47.31    3.62
  -6   5 -11   47.38    3.33
  -6   5 -12    8.37    1.29
  -6   5 -12   17.02    1.90
   6  -4 -12   -2.11    1.33
   6  -4 -12   -0.17    1.23
   6  -4 -11   55.61    4.43
   6  -4 -11   49.40    3.90
   6  -4 -10  110.62    6.26
   6  -4  -9   18.70    3.04
   6  -4  -8   44.85    4.59
   6  -4  -8   36.58    4.02
   6  -4  -7  106.68    6.72
   6  -4  -7  101.82    6.77
   6  -4  -6  345.10   12.53
   6  -4  -6  337.05   11.80
   6  -4  -5   29.30    4.12
   6  -4  -5   33.06    3.65
   6  -4  -5   27.05    3.72
   6  -4  -5   39.75    5.84
   6  -4  -4   69.03    6.00
   6  -4  -4   73.62    5.35
   6  -4  -4   67.15    5.26
   6  -4  -4   81.97    8.11
   6  -4  -3  475.37   13.64
   6  -4  -3  484.48   12.92
   6  -4  -2  162.37   10.91
   6  -4  -2  169.96    8.14
   6  -4  -1  741.27   16.97
  -6   4   0   13.64    2.47
   6  -4   0   14.50    2.66
  -6   4  -1   91.48    5.78
   6  -4   1   79.56    6.86
   6  -4   1   86.80    6.03
  -6   4  -2   92.67    6.03
   6  -4   2   90.86    7.63
   6  -4   2  101.55    6.49
  -6   4  -3  143.35    7.48
   6  -4   3  149.51   10.03
   6  -4   3  156.13    7.90
  -6   4  -4   12.56    2.76
   6  -4   4    9.15    2.82
   6  -4   4    7.50    2.20
  -6   4  -5   14.28    2.91
   6  -4   5   12.15    3.49
   6  -4   5   15.24    2.94
  -6   4  -6  309.77   10.38
  -6   4  -6  308.73   11.43
   6  -4   6  293.28   10.56
  -6   4  -7   42.79    4.14
  -6   4  -7   35.15    4.31
  -6   4  -7   41.52    4.39
  -6   4  -8  301.83   11.33
  -6   4  -8  310.41   11.24
  -6   4  -9  369.96   12.21
  -6   4  -9  368.50   12.00
  -6   4 -10  108.55    5.98
  -6   4 -10  110.54    6.53
  -6   4 -10  112.18    6.53
  -6   4 -11    0.16    1.49
  -6   4 -11    0.37    1.36
  -6   4 -11    1.49    1.55
  -6   4 -12  100.41    5.06
  -6   4 -12   94.56    4.72
  -6   4 -12   99.73    5.11
  -6   4 -13  128.08    4.77
  -6   4 -13  116.52    4.89
  -6   4 -14   48.41    2.62
   6  -3 -13  122.78    4.63
   6  -3 -12    4.36    1.61
   6  -3 -12    6.53    1.76
   6  -3 -11    3.52    1.75
   6  -3 -11    2.49    1.95
   6  -3 -10   26.04    3.56
   6  -3  -9   22.76    3.70
   6  -3  -8   31.42    4.28
   6  -3  -7  395.18   13.22
   6  -3  -7  381.76   13.17
   6  -3  -7  377.20   12.51
   6  -3  -6  140.26    8.18
   6  -3  -6  143.41   10.10
   6  -3  -6  135.71    7.73
   6  -3  -5   67.33    5.90
   6  -3  -5   69.91    5.51
   6  -3  -5   76.94    7.75
   6  -3  -5   67.32    6.49
   6  -3  -4  221.94    9.09
   6  -3  -4  229.92    9.41
   6  -3  -4  220.37   11.12
   6  -3  -4  234.33   12.96
   6  -3  -3 1174.73   20.52
   6  -3  -3 1129.26   19.73
   6  -3  -3 1180.79   28.18
   6  -3  -3 1215.38   24.88
   6  -3  -2   30.75    3.53
   6  -3  -2   31.37    3.98
   6  -3  -2   36.89    3.62
   6  -3  -2   29.96    4.70
   6  -3  -1   84.24    5.68
   6  -3   0  915.12   20.04
   6  -3   0  909.90   18.15
  -6   3  -1  224.27    8.46
   6  -3   1  218.58   10.40
   6  -3   1  248.27    9.50
  -6   3  -2   49.71    4.17
   6  -3   2   47.04    5.24
   6  -3   2   59.28    4.79
   6  -3   3  233.51   11.70
   6  -3   3  256.78    9.70
   6  -3   4  288.99   13.48
   6  -3   4  298.81   10.49
  -6   3  -5   82.75    5.09
   6  -3   5   98.37    8.32
   6  -3   5   89.37    5.86
  -6   3  -6   28.72    3.29
   6  -3   6   30.21    4.99
   6  -3   6   28.39    3.40
  -6   3  -7  334.24   11.03
   6  -3   7  364.41   16.83
  -6   3  -8   39.43    4.21
  -6   3  -9    9.01    2.38
  -6   3  -9    8.76    2.43
  -6   3 -10  339.33   11.64
  -6   3 -10  343.45   11.45
  -6   3 -11  237.78    9.30
  -6   3 -11  251.72    9.38
  -6   3 -12   42.47    3.86
  -6   3 -12   40.21    3.62
  -6   3 -12   41.67    3.79
  -6   3 -13   89.94    5.09
  -6   3 -13   78.18    4.27
  -6   3 -14   88.71    4.16
  -6   3 -14   95.08    4.56
  -6   3 -15    8.81    1.26
   6  -2 -12   52.20    4.04
   6  -2 -12   54.33    4.02
   6  -2 -11  113.05    6.59
   6  -2 -11  106.20    6.32
   6  -2 -10    4.29    2.39
   6  -2  -9   61.97    5.86
   6  -2  -8   94.41    6.86
   6  -2  -8  100.69    7.25
   6  -2  -7   41.71    4.72
   6  -2  -6   27.93    3.87
   6  -2  -6   30.61    4.91
   6  -2  -6   30.79    5.35
   6  -2  -6   28.66    3.94
   6  -2  -5  329.89   14.74
   6  -2  -5  345.50   15.59
   6  -2  -5  319.02   11.59
   6  -2  -5  337.65   12.15
   6  -2  -4  153.54    7.18
   6  -2  -4  144.67    9.90
   6  -2  -4  138.20    7.41
   6  -2  -4  152.70    9.65
   6  -2  -3   12.53    2.38
   6  -2  -3    8.50    2.29
   6  -2  -3    8.97    2.94
   6  -2  -3    5.49    2.55
   6  -2  -2    2.10    1.40
   6  -2  -2    0.05    1.72
   6  -2  -2    1.98    1.70
   6  -2  -1   55.33    4.44
   6  -2  -1   52.14    5.06
   6  -2   0   51.97    4.24
   6  -2   0   51.08    4.45
   6  -2   0   56.13    5.27
   6  -2   1  331.75   11.86
   6  -2   1  359.72   12.32
   6  -2   2  625.98   16.87
   6  -2   3   28.38    4.07
   6  -2   3   21.85    2.75
   6  -2   4   74.27    6.55
   6  -2   4   76.62    5.10
   6  -2   5  111.18    6.15
   6  -2   5  106.94    8.19
  -6   2  -5  112.89    5.83
   6  -2   6   14.62    2.24
  -6   2  -6   14.98    2.18
   6  -2   6   16.73    3.64
  -6   2  -7  105.23    6.08
   6  -2   7  110.83    8.98
  -6   2  -8  410.45   12.34
   6  -2   8  443.66   18.13
  -6   2  -9  280.83   10.64
  -6   2 -10   26.01    3.40
  -6   2 -10   31.13    3.82
  -6   2 -10   30.39    4.02
  -6   2 -11   84.84    5.85
  -6   2 -11   93.79    5.99
  -6   2 -11   90.74    6.22
  -6   2 -12    4.12    1.81
  -6   2 -12    1.49    1.40
  -6   2 -13   10.90    2.10
  -6   2 -13    8.98    2.35
  -6   2 -14  119.29    5.75
  -6   2 -15   86.31    4.13
  -6   2 -15   86.13    4.30
   6  -1 -12  114.91    5.79
   6  -1 -12  106.54    5.31
   6  -1 -11   42.81    4.33
   6  -1 -11   43.06    4.23
   6  -1 -10  266.45   10.95
   6  -1  -9   -1.56    2.41
   6  -1  -8  262.09   11.17
   6  -1  -8  246.64   11.51
   6  -1  -7  143.25    8.38
   6  -1  -6  295.38   14.50
   6  -1  -6  290.62   14.93
   6  -1  -6  286.96   11.54
   6  -1  -6  287.39   11.49
   6  -1  -5   19.28    4.37
   6  -1  -5   17.18    3.43
   6  -1  -5    8.49    2.57
   6  -1  -5   20.79    3.34
   6  -1  -4  399.40   15.85
   6  -1  -4  385.26   12.29
   6  -1  -4  372.52   15.44
   6  -1  -4  385.12   12.52
   6  -1  -3   78.28    6.83
   6  -1  -3   80.06    7.01
   6  -1  -3   81.30    5.65
   6  -1  -3   69.66    4.71
   6  -1  -2   29.31    3.31
   6  -1  -2   33.45    4.56
   6  -1  -2   24.46    4.02
   6  -1  -1 1687.71   28.89
   6  -1  -1 1670.20   28.85
   6  -1   0  238.11   10.50
   6  -1   1   19.71    2.85
   6  -1   2    6.54    1.88
   6  -1   3  213.89    9.76
   6  -1   4  110.34    7.54
   6  -1   5  284.64   12.38
  -6   1  -6  500.81   12.43
   6  -1   6  506.35   17.11
  -6   1  -7  435.61   12.12
   6  -1   7  437.04   16.59
  -6   1  -8   37.08    3.96
   6  -1   8   27.52    4.58
  -6   1  -9  140.27    7.46
   6  -1   9  142.01   10.21
  -6   1  -9  134.86    6.94
  -6   1 -10  135.97    7.27
  -6   1 -10  127.45    7.30
  -6   1 -11    4.77    1.82
  -6   1 -11    6.15    1.91
  -6   1 -11    6.27    2.41
  -6   1 -12  291.35   10.70
  -6   1 -12  277.42    9.66
  -6   1 -12  282.38   10.96
  -6   1 -13   23.17    2.71
  -6   1 -13   20.58    2.95
  -6   1 -14   69.14    4.91
  -6   1 -14   58.48    3.90
  -6   1 -15   99.69    5.20
  -6   1 -16   16.72    1.92
   6   0 -12   58.69    4.17
   6   0 -12   50.05    3.01
   6   0 -12   54.10    3.53
   6   0 -11   26.09    3.19
   6   0 -11   21.75    3.14
   6   0 -11   19.77    2.40
   6   0 -10  385.63   10.72
   6   0 -10  393.88   13.18
   6   0  -9   17.72    3.83
   6   0  -9   23.36    2.93
   6   0  -8   33.49    4.66
   6   0  -8   39.16    3.84
   6   0  -8   28.18    3.88
   6   0  -8   33.56    4.52
   6   0  -7   92.79    6.79
   6   0  -7   89.46    6.76
   6   0  -6  320.38   12.06
   6   0  -6  321.57   14.76
   6   0  -6  311.02   15.75
   6   0  -6  303.14   11.95
   6   0  -5    3.83    1.96
   6   0  -5   -0.12    2.28
   6   0  -5    4.81    2.28
   6   0  -5    1.44    1.65
   6   0  -4  252.97   10.21
   6   0  -4  256.34   12.36
   6   0  -4  290.17   13.92
   6   0  -3  416.29   12.54
   6   0  -3  423.11   15.01
   6   0  -3  401.24   15.71
   6   0  -2   22.53    3.97
   6   0  -2   19.21    3.36
   6   0  -1   43.90    4.66
   6   0  -1   55.15    5.52
   6   0   0  473.70   15.17
   6   0   1  101.07    5.63
   6   0   2  299.10   10.29
   6   0   3  828.84   17.97
   6   0   4  348.24   12.30
   6   0   5    0.89    1.63
   6   0   6   99.79    7.34
  -6   0  -7   96.93    5.64
   6   0   7   88.57    7.19
  -6   0  -8  227.76    8.93
   6   0   8  211.90   11.53
  -6   0  -9   21.06    3.24
   6   0   9   26.43    4.63
  -6   0  -9   22.44    3.02
  -6   0 -10  383.80   12.32
  -6   0 -10  358.03   11.52
  -6   0 -11  419.72   12.77
  -6   0 -11  399.26   11.81
  -6   0 -11  430.43   13.35
  -6   0 -12   12.62    2.57
  -6   0 -12   15.65    2.55
  -6   0 -12   13.45    2.80
  -6   0 -13   61.84    5.19
  -6   0 -13   59.97    5.17
  -6   0 -14   83.86    5.66
  -6   0 -15   19.19    2.77
  -6   0 -15   19.65    2.81
  -6   0 -16   64.97    3.94
  -6   0 -17  138.74    4.45
   6   1 -12    4.07    1.13
   6   1 -12   -0.03    1.25
   6   1 -11   61.48    4.33
   6   1 -11   54.32    3.79
   6   1 -11   63.69    4.82
   6   1 -10   23.81    2.90
   6   1 -10   25.30    3.90
   6   1  -9  137.28    7.65
   6   1  -9  146.33    7.10
   6   1  -9  140.90    8.44
   6   1  -8   62.18    5.52
   6   1  -8   69.49    5.83
   6   1  -8   59.17    4.70
   6   1  -8   72.40    6.43
   6   1  -7   36.57    4.57
   6   1  -7   37.11    4.81
   6   1  -7   40.10    4.00
   6   1  -6   85.02    7.51
   6   1  -6   85.53    8.41
   6   1  -6   77.09    6.38
   6   1  -6   86.10    6.47
   6   1  -5  241.29   12.13
   6   1  -5  233.99   10.22
   6   1  -5  251.94   13.66
   6   1  -5  246.07   10.49
   6   1  -4  125.90    8.44
   6   1  -4  132.53    9.71
   6   1  -4  123.25    7.28
   6   1  -3  189.08   11.06
   6   1  -3  208.86   10.24
   6   1  -3  200.70    8.79
   6   1  -2   90.38    7.57
   6   1  -2   79.74    6.22
   6   1  -1  182.88    8.81
   6   1  -1  189.12   10.24
   6   1   0   64.60    6.07
   6   1   0   59.74    4.84
   6   1   1  256.14    8.31
   6   1   2  807.16   15.84
   6   1   3   14.77    2.48
   6   1   4   73.16    5.46
   6   1   5  446.14   13.96
   6   1   6  186.59    9.52
   6   1   7   86.96    6.84
   6   1   8  571.41   18.01
  -6  -1  -9  306.46   10.13
   6   1   9  331.37   14.37
  -6  -1  -9  310.50   10.67
  -6  -1 -10   23.87    3.22
   6   1  10   24.19    4.32
  -6  -1 -10   28.15    3.45
  -6  -1 -11  384.11   12.25
  -6  -1 -11  355.81   12.13
  -6  -1 -12  185.98    8.75
  -6  -1 -12  205.60    9.33
  -6  -1 -13  219.65    9.47
  -6  -1 -13  227.06    9.78
  -6  -1 -14   13.18    2.56
  -6  -1 -14   13.23    2.59
  -6  -1 -15   78.02    5.35
  -6  -1 -16    1.09    1.35
  -6  -1 -16    0.26    1.34
  -6  -1 -17   -0.50    0.90
   6   2 -12   14.35    1.93
   6   2 -11    3.44    1.21
   6   2 -11    6.56    1.61
   6   2 -11    3.04    1.67
   6   2 -10   79.84    5.05
   6   2 -10   88.00    6.05
   6   2  -9   33.14    3.92
   6   2  -9   39.20    3.91
   6   2  -9   42.31    4.76
   6   2  -8   95.36    6.82
   6   2  -8   97.06    6.61
   6   2  -8   84.03    5.72
   6   2  -8   91.83    6.93
   6   2  -7   74.25    6.15
   6   2  -7   69.70    5.95
   6   2  -7   74.31    5.37
   6   2  -6  473.37   15.01
   6   2  -6  433.17   18.51
   6   2  -6  452.33   14.49
   6   2  -6  408.18   16.03
   6   2  -6  439.38   12.54
   6   2  -5   35.63    4.29
   6   2  -5   31.62    4.37
   6   2  -5   42.04    5.89
   6   2  -5   33.35    4.27
   6   2  -5   38.29    3.67
   6   2  -4 1297.38   26.06
   6   2  -4 1300.10   29.66
   6   2  -4 1338.36   23.91
   6   2  -3  307.31   14.14
   6   2  -3  292.18   11.79
   6   2  -3  320.83   11.23
   6   2  -2  139.36    7.72
   6   2  -2  148.38    9.54
   6   2  -1  147.49    7.55
   6   2  -1  139.19    8.82
   6   2   0 1258.49   20.88
   6   2   1   24.04    2.95
   6   2   1   19.46    2.22
   6   2   2  190.66    7.39
   6   2   3  538.32   13.31
   6   2   4   88.75    5.86
   6   2   5  282.33   10.68
   6   2   6  949.19   20.49
   6   2   7    9.47    2.38
   6   2   8   14.36    3.28
   6   2   9  872.83   22.39
  -6  -2  -9  925.28   17.54
  -6  -2 -10  107.76    6.33
   6   2  10  100.74    8.01
  -6  -2 -10  101.81    6.31
  -6  -2 -11  125.81    7.06
   6   2  11  123.92    9.10
  -6  -2 -11  136.30    7.49
  -6  -2 -12    1.70    1.53
  -6  -2 -12    1.75    1.86
  -6  -2 -13  451.99   13.72
  -6  -2 -13  446.97   13.50
  -6  -2 -14   30.69    3.84
  -6  -2 -14   32.21    3.83
  -6  -2 -15    1.67    1.56
  -6  -2 -15    0.11    1.42
  -6  -2 -16  261.30    8.64
  -6  -2 -16  262.48    9.07
  -6  -2 -17    3.22    1.21
  -6  -2 -17    4.84    1.42
   6   3 -11  149.53    6.08
   6   3 -10  159.06    7.35
   6   3 -10  180.43    7.28
   6   3 -10  179.00    7.80
   6   3  -9  225.09    9.72
   6   3  -9  239.73    9.14
   6   3  -9  240.82    9.83
   6   3  -8   57.95    5.43
   6   3  -8   62.90    5.14
   6   3  -8   61.92    5.00
   6   3  -8   60.47    5.57
   6   3  -7    3.89    2.36
   6   3  -7   -1.57    2.71
   6   3  -7    1.45    1.39
   6   3  -6 1746.20   29.14
   6   3  -6 1692.31   26.97
   6   3  -6 1738.98   25.60
   6   3  -5   61.98    5.57
   6   3  -5   61.35    5.38
   6   3  -5   68.48    7.26
   6   3  -5   62.92    4.87
   6   3  -4   10.13    2.17
   6   3  -4    6.65    2.07
   6   3  -4    6.81    2.28
   6   3  -4    7.04    2.35
   6   3  -4    7.98    2.17
   6   3  -3  244.36   12.35
   6   3  -3  276.73   11.06
   6   3  -3  270.60    9.38
   6   3  -3  260.09   10.39
   6   3  -2  195.15    8.76
   6   3  -2  196.09   10.85
   6   3  -1    5.33    1.71
   6   3  -1    2.33    1.96
   6   3   0  124.62    6.21
   6   3   0  106.86    7.64
   6   3   1 1268.24   18.47
   6   3   2  106.48    5.31
   6   3   3   85.12    5.19
   6   3   4  516.82   13.36
   6   3   5   36.56    3.96
   6   3   6   51.42    4.80
   6   3   7  664.74   17.49
   6   3   8   13.69    2.95
   6   3   9   20.82    3.71
  -6  -3  -9   21.20    2.73
   6   3  10  353.60   14.43
  -6  -3 -10  339.42   11.24
  -6  -3 -11  344.97   11.63
   6   3  11  366.64   15.08
  -6  -3 -11  349.39   11.70
  -6  -3 -12  153.00    8.03
  -6  -3 -12  149.33    7.83
  -6  -3 -13  181.76    8.80
  -6  -3 -13  177.37    8.54
  -6  -3 -14  343.54   11.87
  -6  -3 -14  336.25   11.31
  -6  -3 -15   15.84    2.89
  -6  -3 -15   11.77    2.41
  -6  -3 -16   46.26    4.11
  -6  -3 -17  107.83    5.02
  -6  -3 -17  112.61    5.53
   6   4 -11   69.65    3.59
   6   4 -10    7.93    1.89
   6   4 -10   12.40    2.19
   6   4  -9  333.81   11.60
   6   4  -9  339.21   10.88
   6   4  -9  336.75   10.62
   6   4  -8  116.09    6.39
   6   4  -8  127.76    7.87
   6   4  -8  122.21    6.45
   6   4  -8  146.07    7.60
   6   4  -8  137.75    7.66
   6   4  -7   46.46    5.26
   6   4  -7   41.80    4.23
   6   4  -7   45.54    4.43
   6   4  -7   43.89    4.38
   6   4  -7   45.38    4.92
   6   4  -6   51.33    5.40
   6   4  -6   51.54    4.86
   6   4  -6   55.52    5.14
   6   4  -6   52.94    4.88
   6   4  -5  653.28   16.12
   6   4  -5  660.69   18.07
   6   4  -5  670.18   21.77
   6   4  -5  667.13   16.41
   6   4  -5  647.37   15.58
   6   4  -4  102.11    6.41
   6   4  -4   93.44    6.68
   6   4  -4   94.01    8.17
   6   4  -4   95.80    5.93
   6   4  -3   35.94    4.27
   6   4  -3   42.25    4.12
   6   4  -3   38.29    5.20
   6   4  -3   37.50    3.64
   6   4  -2  738.40   20.74
   6   4  -2  757.48   16.12
   6   4  -2  762.43   17.41
   6   4  -1  270.36   12.09
   6   4   0  198.58   10.06
   6   4   1  203.18    7.17
   6   4   2  672.21   13.12
   6   4   3   76.01    4.77
   6   4   4  153.50    7.22
   6   4   5   95.03    6.03
   6   4   6  208.17    9.32
   6   4   7  136.06    7.84
   6   4   8  509.28   15.74
   6   4   9  334.43   13.32
  -6  -4  -9  351.06   11.12
   6   4  10   95.50    7.43
  -6  -4 -10   94.31    6.03
   6   4  11  141.60    9.36
  -6  -4 -11  138.63    7.54
  -6  -4 -12   34.39    4.04
  -6  -4 -12   37.59    4.02
  -6  -4 -13    8.11    2.46
  -6  -4 -13    5.30    1.88
  -6  -4 -14    2.44    1.87
  -6  -4 -14    1.79    1.59
  -6  -4 -15  163.33    8.00
  -6  -4 -15  151.70    7.36
  -6  -4 -16  111.49    6.33
  -6  -4 -17   50.69    3.55
  -6  -4 -17   50.08    3.86
  -6  -4 -18  145.29    5.47
   6   5 -10    1.59    1.15
   6   5  -9    0.78    1.37
   6   5  -9    1.88    1.43
   6   5  -8  176.11    7.92
   6   5  -8  182.62    9.17
   6   5  -8  187.85    8.16
   6   5  -7    5.07    2.02
   6   5  -7    4.41    2.23
   6   5  -7    3.55    2.10
   6   5  -7    4.63    1.93
   6   5  -6   14.16    2.99
   6   5  -6   11.45    3.09
   6   5  -6   13.77    2.66
   6   5  -6   11.95    2.55
   6   5  -5   24.45    3.56
   6   5  -5   16.45    3.56
   6   5  -5   23.60    3.94
   6   5  -5   21.26    3.04
   6   5  -5   21.03    3.06
   6   5  -4  152.49    8.11
   6   5  -4  150.87    8.77
   6   5  -4  140.05    9.59
   6   5  -4  138.85    7.35
   6   5  -3   57.40    4.99
   6   5  -3   58.50    5.35
   6   5  -3   57.73    6.32
   6   5  -3   59.66    4.80
   6   5  -2    6.85    2.61
   6   5  -2    7.81    2.17
   6   5  -1  600.61   17.97
   6   5  -1  623.62   15.00
   6   5   0  329.54   12.96
   6   5   1   44.40    3.65
   6   5   2    2.42    1.25
   6   5   2    1.10    0.96
   6   5   3  840.97   16.01
   6   5   4  578.25   14.01
   6   5   5  117.01    6.67
   6   5   6 1082.83   21.12
   6   5   7   36.79    4.29
   6   5   8    1.72    1.64
   6   5   9  139.23    8.65
  -6  -5  -9  139.15    7.25
   6   5  10   89.43    7.20
  -6  -5 -10   97.82    6.26
   6   5  11  428.46   16.02
  -6  -5 -11  425.68   13.38
  -6  -5 -12   54.23    4.75
  -6  -5 -12   45.41    4.46
  -6  -5 -13  485.71   13.71
  -6  -5 -13  495.27   14.69
  -6  -5 -14    8.32    2.16
  -6  -5 -14    6.62    2.28
  -6  -5 -15    1.10    1.45
  -6  -5 -15    1.67    1.78
  -6  -5 -16  257.35    8.45
  -6  -5 -16  273.01    9.84
  -6  -5 -17   13.64    2.00
  -6  -5 -17   13.41    2.39
  -6  -5 -18    2.55    1.11
   6   6 -10    6.37    1.30
   6   6  -9   16.33    2.48
   6   6  -8   43.59    3.95
   6   6  -8   31.64    3.90
   6   6  -7   48.30    4.67
   6   6  -7   50.11    5.41
   6   6  -7   50.61    4.30
   6   6  -6  157.21    8.33
   6   6  -6  151.07    9.10
   6   6  -6  156.76    7.74
   6   6  -5  123.03    8.31
   6   6  -5  116.95    7.35
   6   6  -4    6.50    2.52
   6   6  -4    2.67    1.74
   6   6  -4    2.94    2.47
   6   6  -3   90.65    6.45
   6   6  -3   98.62    7.85
   6   6  -2   75.77    5.92
   6   6  -2   83.40    7.08
   6   6  -1   32.99    3.88
   6   6  -1   33.96    3.47
   6   6  -1   36.58    4.14
   6   6  -1   33.51    4.66
   6   6   0   81.80    5.55
   6   6   0   79.81    6.51
   6   6   0   89.09    5.91
   6   6   1  453.79   12.31
   6   6   2    4.45    1.76
   6   6   3  422.34   12.21
   6   6   3  445.53   11.85
   6   6   4  112.35    6.26
   6   6   5   -0.02    1.42
   6   6   6    2.68    1.60
   6   6   7 1592.06   26.94
   6   6   8   95.73    6.98
   6   6   9   22.71    2.78
   6   6   9   15.88    3.04
   6   6  10 1019.14   23.91
  -6  -6 -10 1028.93   20.60
   6   6  11  488.71   17.12
  -6  -6 -11  455.57   14.08
  -6  -6 -12   53.46    5.10
  -6  -6 -13    5.13    1.82
  -6  -6 -13    2.67    1.97
  -6  -6 -14  318.29   10.67
  -6  -6 -14  320.37   11.79
  -6  -6 -15   39.77    3.71
  -6  -6 -15   48.24    4.66
  -6  -6 -16   28.72    3.41
  -6  -6 -17  159.06    6.85
  -6  -6 -18   41.22    3.08
   6   7  -9   21.19    2.46
   6   7  -8  125.67    6.34
   6   7  -8  122.56    6.73
   6   7  -7   85.12    5.81
   6   7  -7   68.24    5.73
   6   7  -6   59.10    5.34
   6   7  -6   53.82    5.52
   6   7  -5  213.64    9.82
   6   7  -5  218.67   11.07
   6   7  -4  385.02   13.20
   6   7  -3   31.88    4.24
   6   7  -3   24.38    4.07
   6   7  -3   35.16    3.67
   6   7  -2  230.92   10.23
   6   7  -2  230.44   10.53
   6   7  -2  232.36    9.28
   6   7  -2  247.57   11.94
   6   7  -1  293.20   11.27
   6   7  -1  307.73   12.93
   6   7  -1  293.94   10.43
   6   7  -1  278.65   11.29
   6   7  -1  304.56   10.69
   6   7   0   -1.22    1.52
   6   7   0    1.97    1.33
   6   7   0    0.84    1.83
   6   7   0   -0.47    1.76
   6   7   0    1.08    1.79
   6   7   1   97.25    6.24
   6   7   1   99.84    6.11
   6   7   1   96.55    5.92
   6   7   1   90.28    5.98
   6   7   1   86.28    6.70
   6   7   2    2.28    1.42
   6   7   2    1.92    1.18
   6   7   3  376.80   12.19
   6   7   4    1.23    1.22
   6   7   5  846.88   18.91
   6   7   5  889.34   18.88
   6   7   6  202.75    9.49
  -6  -7  -7   -0.19    1.43
   6   7   7   -0.14    1.43
   6   7   7    1.48    1.36
   6   7   7    4.51    1.93
  -6  -7  -8  640.50   15.60
   6   7   8  624.79   14.91
   6   7   8  623.34   17.76
   6   7   9   94.31    5.70
  -6  -7  -9   89.68    6.05
   6   7   9   96.36    7.34
   6   7  10   12.33    2.89
  -6  -7 -10   12.29    2.62
   6   7  11   14.52    3.41
  -6  -7 -11    9.05    2.56
  -6  -7 -11   13.24    2.90
  -6  -7 -12   51.38    5.02
  -6  -7 -13   70.35    5.16
  -6  -7 -13   71.70    5.81
  -6  -7 -14    7.49    2.05
  -6  -7 -14    5.51    2.23
  -6  -7 -15   89.43    6.11
  -6  -7 -16   97.83    6.03
  -6  -7 -17   31.26    3.21
  -6  -7 -18   70.05    3.99
   6   8  -9   10.55    1.46
   6   8  -8   -1.43    1.35
   6   8  -7   17.21    3.04
   6   8  -7   14.10    2.60
   6   8  -6  265.81   10.24
   6   8  -6  254.05   11.02
   6   8  -5  203.52    9.48
   6   8  -5  194.07   10.26
   6   8  -5  207.38    8.40
   6   8  -4  843.64   19.44
   6   8  -4  866.67   17.77
   6   8  -3  442.47   14.27
   6   8  -3  441.31   13.01
   6   8  -2    9.98    2.64
   6   8  -2    8.69    2.44
   6   8  -2   10.44    3.24
   6   8  -1  138.45    8.07
   6   8  -1  149.27    8.66
   6   8  -1  134.82    7.41
   6   8  -1  148.50    7.64
   6   8   0  161.44    8.22
   6   8   0  172.56    8.76
   6   8   0  163.42    8.76
   6   8   0  152.60    8.84
   6   8   0  160.22    8.07
   6   8   1   81.41    6.21
   6   8   1   74.76    5.65
   6   8   1   78.70    6.39
   6   8   2   -1.67    1.57
   6   8   2    1.34    1.46
   6   8   2    1.89    1.93
   6   8   2   -0.47    1.43
   6   8   3  533.80   14.35
   6   8   3  493.92   13.22
   6   8   3  514.75   15.28
   6   8   4   72.78    5.39
   6   8   4   68.07    5.65
   6   8   5    6.62    2.15
   6   8   5    7.66    1.89
   6   8   5    6.03    1.97
   6   8   6  206.20    8.89
   6   8   6  184.91    8.10
   6   8   6  178.03    9.30
   6   8   7  338.43   13.07
   6   8   7  336.22   11.10
  -6  -8  -7  344.84   11.34
   6   8   8   79.56    6.63
   6   8   8   84.32    6.78
   6   8   8   90.64    6.07
  -6  -8  -8   92.61    6.19
   6   8   9  465.19   16.19
   6   8   9  478.24   16.44
   6   8   9  445.54   13.36
   6   8   9  414.80   12.50
  -6  -8  -9  455.06   13.96
   6   8  10  717.19   20.45
   6   8  10  710.47   20.54
  -6  -8 -10  722.64   17.93
   6   8  10  713.12   15.90
  -6  -8 -11   99.28    6.97
  -6  -8 -12  193.83    9.59
  -6  -8 -12  199.70    9.65
  -6  -8 -13  235.14    9.18
  -6  -8 -13  233.45   10.42
  -6  -8 -14   44.50    4.66
  -6  -8 -15   36.49    4.09
  -6  -8 -16  266.63    9.57
  -6  -8 -16  264.26    8.01
  -6  -8 -17  231.30    8.09
  -6  -8 -18    6.35    1.29
   6   9  -8    2.76    1.06
   6   9  -7   17.98    2.60
   6   9  -6  148.69    6.31
   6   9  -6  151.11    7.40
   6   9  -6  158.98    8.06
   6   9  -5   91.16    5.51
   6   9  -5  100.68    6.51
   6   9  -5  102.15    7.09
   6   9  -4  120.96    6.70
   6   9  -4  137.50    7.94
   6   9  -3  421.41   12.94
   6   9  -3  453.72   14.32
   6   9  -2  371.38   13.96
   6   9  -2  382.92   12.46
   6   9  -2  377.39   13.19
   6   9  -1  192.19    9.47
   6   9  -1  184.84    8.82
   6   9  -1  203.83    9.00
   6   9  -1  199.89   10.22
   6   9   0 1236.29   22.89
   6   9   0 1266.92   25.03
   6   9   1 1094.05   21.46
   6   9   1 1116.43   22.71
   6   9   2    4.02    2.00
   6   9   2    1.59    1.62
   6   9   3    3.13    2.02
   6   9   3    1.43    1.44
   6   9   3    1.44    1.64
   6   9   4  732.34   17.67
   6   9   4  702.45   19.04
   6   9   4  712.85   15.72
   6   9   5    2.11    1.91
   6   9   5    4.14    1.80
   6   9   5    2.09    1.45
   6   9   6   -1.43    2.32
   6   9   6    0.54    1.53
   6   9   6    0.74    1.54
  -6  -9  -7   29.22    3.54
   6   9   7   32.60    3.98
   6   9   7   24.69    3.92
  -6  -9  -8  624.46   15.84
   6   9   8  609.92   15.85
   6   9   8  600.39   18.44
  -6  -9  -9   97.79    6.64
   6   9   9   95.16    6.56
   6   9   9   93.40    7.59
   6   9  10  133.29    7.68
  -6  -9 -10  135.49    8.04
   6   9  10  130.32    7.21
  -6  -9 -11  240.35   10.69
  -6  -9 -12    4.35    2.40
  -6  -9 -12    5.95    2.41
  -6  -9 -13   48.65    4.97
  -6  -9 -13   62.19    5.62
  -6  -9 -14   74.49    5.84
  -6  -9 -15  185.74    8.56
  -6  -9 -16   32.39    3.46
  -6  -9 -17  190.54    7.16
  -6  -9 -17  185.56    5.85
  -6  -9 -18   47.30    3.03
   6  10  -7   41.59    3.14
   6  10  -6    8.40    1.63
   6  10  -6    9.32    2.05
   6  10  -5    6.71    1.79
   6  10  -5    9.98    2.58
   6  10  -4  108.25    6.68
   6  10  -4  108.21    6.16
   6  10  -3   54.99    5.27
   6  10  -3   50.09    4.56
   6  10  -2   51.05    5.03
   6  10  -2   48.22    5.28
   6  10  -2   51.75    4.76
   6  10  -1   56.15    5.12
   6  10  -1   53.91    5.52
   6  10   0   20.46    3.37
   6  10   0   24.93    3.59
   6  10   0   21.67    3.68
   6  10   1   59.59    5.55
   6  10   1   56.86    5.09
   6  10   2   23.75    3.70
   6  10   2   17.34    3.19
   6  10   2   18.96    3.27
   6  10   3    3.68    2.14
   6  10   3    0.44    2.34
   6  10   3    3.23    2.22
   6  10   4    6.88    1.41
   6  10   4    5.83    1.64
   6  10   4   11.64    3.08
   6  10   4   11.75    2.90
   6  10   5  358.39   11.90
   6  10   5  359.98   14.56
   6  10   5  343.42   12.66
   6  10   6   65.17    5.26
   6  10   6   64.68    5.66
   6  10   6   59.21    6.09
  -6 -10  -7    3.17    1.81
   6  10   7    5.69    2.06
   6  10   7    4.83    2.27
  -6 -10  -8   66.20    5.20
   6  10   8   71.81    5.86
   6  10   8   73.53    6.82
   6  10   9  637.06   16.91
  -6 -10  -9  602.11   15.97
   6  10  10   11.24    2.88
  -6 -10 -10   13.28    2.65
   6  10  10   17.38    3.23
  -6 -10 -11  134.90    8.06
   6  10  11  131.62    7.15
  -6 -10 -12  409.08   14.16
  -6 -10 -12  374.42   13.24
  -6 -10 -13   34.27    4.31
  -6 -10 -13   42.00    4.63
  -6 -10 -14   55.30    4.96
  -6 -10 -15   82.58    5.68
  -6 -10 -16   57.93    4.37
  -6 -10 -17   12.61    1.99
  -6 -10 -17   14.02    1.78
   6  11  -6   95.17    3.89
   6  11  -6  109.83    5.08
   6  11  -5   28.78    2.78
   6  11  -5   31.31    3.38
   6  11  -4   88.80    5.18
   6  11  -3  111.49    6.29
   6  11  -2   24.81    3.82
   6  11  -2   23.72    3.38
   6  11  -1   40.78    4.82
   6  11  -1   39.56    4.27
   6  11   0  204.56    8.96
   6  11   0  196.39    9.80
   6  11   0  213.31    9.59
   6  11   1   75.18    6.20
   6  11   1   79.56    6.22
   6  11   2   14.57    3.05
   6  11   2    9.56    2.57
   6  11   3  111.01    7.24
   6  11   3  110.06    7.30
   6  11   4  270.72   10.73
   6  11   4  296.53   10.48
   6  11   4  282.47   11.52
   6  11   5   -1.38    2.11
   6  11   5   -0.98    2.08
   6  11   6  796.43   18.34
   6  11   6  807.50   19.58
   6  11   7  214.64    9.80
  -6 -11  -7  227.54    8.97
   6  11   8   13.88    3.02
  -6 -11  -8   10.38    2.57
   6  11   9  225.76   10.38
  -6 -11  -9  220.85    9.54
   6  11  10  241.10   10.67
  -6 -11 -10  229.37    9.93
   6  11  11   30.30    4.19
  -6 -11 -11   29.90    3.99
   6  11  11   25.66    3.48
  -6 -11 -12    6.93    2.48
  -6 -11 -12    8.28    2.72
  -6 -11 -13  245.93   10.60
  -6 -11 -13  242.05   10.18
  -6 -11 -14   25.76    3.66
  -6 -11 -15   26.02    3.19
  -6 -11 -16  106.05    5.50
  -6 -11 -17   -1.41    1.09
  -6 -11 -17   -1.28    1.30
   6  12  -5  176.82    6.26
   6  12  -5  166.60    5.26
   6  12  -4    3.97    1.40
   6  12  -4    3.45    1.55
   6  12  -3  110.25    5.72
   6  12  -2  127.63    7.21
   6  12  -2  122.44    6.52
   6  12  -1   54.90    4.84
   6  12  -1   55.93    5.17
   6  12   0    9.47    2.16
   6  12   0    4.31    2.36
   6  12   0   11.51    2.75
   6  12   1  238.47    9.75
   6  12   1  226.19   10.18
   6  12   1  234.06   10.01
   6  12   2   86.38    6.36
   6  12   2   86.08    6.39
   6  12   3   60.99    5.44
   6  12   3   60.32    5.48
   6  12   4  378.75   12.63
   6  12   4  385.17   11.63
   6  12   4  381.69   13.31
   6  12   5    8.51    2.17
   6  12   5    7.90    2.35
   6  12   5    5.13    2.36
   6  12   6    8.25    2.28
   6  12   6    2.32    2.03
   6  12   7   41.80    4.42
   6  12   8  314.07   11.87
  -6 -12  -8  330.55   10.75
   6  12   9   56.02    5.26
  -6 -12  -9   59.45    4.82
   6  12  10   51.04    5.32
  -6 -12 -10   56.60    4.89
   6  12  11  182.19    9.15
   6  12  11  166.05    8.32
  -6 -12 -11  171.71    8.33
  -6 -12 -12    2.14    1.95
  -6 -12 -13   28.74    3.80
  -6 -12 -13   23.88    3.33
  -6 -12 -14   41.39    4.06
  -6 -12 -15   32.71    3.32
  -6 -12 -16   -0.36    1.06
   6  13  -4   48.41    2.86
   6  13  -4   49.48    3.21
   6  13  -3   22.69    2.42
   6  13  -3   21.81    2.65
   6  13  -2  100.19    5.32
   6  13  -1    2.84    1.59
   6  13  -1    2.20    1.64
   6  13   0   -0.30    0.99
   6  13   0    0.63    1.75
   6  13   0   -0.19    1.73
   6  13   1   47.30    4.13
   6  13   1   50.47    4.75
   6  13   1   47.50    4.48
   6  13   2  333.09   11.65
   6  13   2  313.43   11.24
   6  13   3   63.77    5.39
   6  13   3   64.02    5.32
   6  13   4   19.75    3.63
   6  13   4   14.80    2.97
   6  13   5  342.53   12.27
   6  13   5  333.02   11.26
   6  13   5  336.85   10.85
   6  13   6   11.40    2.99
   6  13   6   12.74    2.69
   6  13   7    6.93    2.21
   6  13   8    5.80    2.27
   6  13   9  446.22   13.69
   6  13  10   23.60    3.66
  -6 -13 -10   16.82    2.57
  -6 -13 -11    3.98    1.79
   6  13  11    2.10    2.18
   6  13  11    4.51    1.88
  -6 -13 -12  118.59    7.12
  -6 -13 -12  119.82    6.42
   6  13  12  100.08    5.56
  -6 -13 -13   14.77    2.76
  -6 -13 -14   79.80    4.98
  -6 -13 -15  137.89    5.74
  -6 -13 -16   64.95    3.26
   6  14  -3   20.84    1.93
   6  14  -2   -0.04    1.02
   6  14  -2    1.33    1.08
   6  14  -1   20.96    2.48
   6  14   0   69.55    4.53
   6  14   0   74.78    4.82
   6  14   1  139.67    6.02
   6  14   1  141.29    6.86
   6  14   1  145.07    6.81
   6  14   2   79.80    5.12
   6  14   2   83.29    5.56
   6  14   2   81.93    5.46
   6  14   3  469.17   12.80
   6  14   3  483.21   13.13
   6  14   4  109.31    6.28
   6  14   4  113.41    6.67
   6  14   5   74.66    5.05
   6  14   5   72.13    4.65
   6  14   5   72.82    5.45
   6  14   6  249.66    9.02
   6  14   7    5.29    1.95
   6  14   8    8.57    2.23
   6  14   9   11.01    2.57
   6  14  10   72.52    5.27
   6  14  11   67.43    5.02
   6  14  11   60.14    4.48
  -6 -14 -12   14.53    2.55
   6  14  12   15.27    2.17
  -6 -14 -13  237.80    8.21
  -6 -14 -14   47.19    3.34
  -6 -14 -15   -0.70    0.67
   6  15  -1   16.48    1.70
   6  15  -1   18.45    1.90
   6  15   0   10.86    1.66
   6  15   1   26.31    2.69
   6  15   1   24.93    2.56
   6  15   2   73.23    4.01
   6  15   2   79.71    4.64
   6  15   2   75.99    4.53
   6  15   3   15.67    2.19
   6  15   3   18.48    2.44
   6  15   3   16.19    2.60
   6  15   4   11.81    2.24
   6  15   4   12.48    2.13
   6  15   5  148.86    6.22
   6  15   6   14.07    2.16
   6  15   7  200.13    7.35
   6  15   8   28.82    3.08
   6  15   9    8.39    2.14
   6  15  10   36.26    3.36
   6  15  10   37.69    3.42
   6  15  11   47.08    3.52
  -6 -15 -12    5.07    1.41
  -6 -15 -13   34.21    2.64
   6  16   3  118.56    4.51
   6  16   3  119.07    4.41
   6  16   4   96.00    4.09
   6  16   4  103.16    4.64
   6  16   5   72.36    3.49
   6  16   5   83.85    4.49
   6  16   6   52.45    3.75
   6  16   7    1.35    1.17
   6  16   8    8.28    1.74
   6  16   9   45.99    3.41
   6  16  10   37.42    2.89
   6  16  11    0.41    0.68
  -6 -16 -11   -0.16    0.79
   6  17   6   34.99    2.33
   6  17   7   57.74    3.05
   6  17   8   11.07    1.44
   7 -10  -5  211.71    6.00
   7 -10  -4   19.40    2.08
   7 -10  -3    5.24    1.42
   7 -10  -2  113.23    4.72
   7 -10  -1   95.53    4.13
  -7  10   0   47.97    2.93
  -7  10  -1  104.32    4.30
  -7  10  -2   85.62    3.93
  -7  10  -3   87.27    3.87
  -7  10  -4    5.03    1.10
   7  -9  -7   85.48    4.01
   7  -9  -6    0.76    1.20
   7  -9  -5   -0.30    1.25
   7  -9  -4   27.22    2.96
   7  -9  -3   53.82    4.08
   7  -9  -2    2.51    1.55
  -7   9   1   29.25    2.72
   7  -9  -1   34.04    3.28
  -7   9   0   45.89    3.42
   7  -9   0   50.37    3.73
  -7   9  -1   52.44    3.85
   7  -9   1   38.63    3.10
  -7   9  -2   49.08    3.67
  -7   9  -3  234.37    7.59
  -7   9  -4   57.55    3.77
  -7   9  -5   12.43    1.90
  -7   9  -6   59.37    3.27
   7  -8  -8   25.44    2.39
   7  -8  -7    2.80    1.45
   7  -8  -6   49.82    3.95
   7  -8  -5   50.54    4.26
   7  -8  -4   -0.35    1.69
   7  -8  -3   93.18    5.92
   7  -8  -2   71.05    5.20
  -7   8   1    0.94    1.25
   7  -8  -1    4.39    1.81
  -7   8   0  236.85    8.29
   7  -8   0  240.80    9.06
  -7   8  -1   35.53    3.54
   7  -8   1   35.37    3.69
  -7   8  -2   -0.10    1.65
   7  -8   2    1.40    1.38
  -7   8  -3    1.75    1.62
  -7   8  -3    4.72    1.71
  -7   8  -4  283.09    9.18
  -7   8  -4  270.08    8.03
  -7   8  -5  102.87    5.44
  -7   8  -5   94.35    4.81
  -7   8  -6    3.47    1.60
  -7   8  -7  367.41    8.81
  -7   8  -8   96.49    4.06
   7  -7  -8   37.28    3.17
   7  -7  -7   52.23    4.15
   7  -7  -6    3.35    2.06
   7  -7  -5  109.09    6.56
   7  -7  -4  195.35    8.95
   7  -7  -3   41.61    4.42
   7  -7  -2  169.57    8.52
  -7   7   1   37.99    3.42
   7  -7  -1   47.31    4.75
  -7   7   0   18.17    2.81
   7  -7   0   25.76    3.77
  -7   7  -1   32.70    3.71
   7  -7   1   29.45    3.86
  -7   7  -2   53.71    4.03
  -7   7  -2   47.73    4.37
  -7   7  -3   38.86    3.96
   7  -7   3   44.75    4.13
  -7   7  -4   21.42    2.78
  -7   7  -4   19.99    3.08
   7  -7   4   19.72    2.61
  -7   7  -5   81.21    5.51
  -7   7  -5   84.27    5.15
  -7   7  -6    3.08    1.87
  -7   7  -6    3.58    1.81
  -7   7  -7    4.42    1.21
  -7   7  -7    3.83    1.72
  -7   7  -7    6.98    1.87
  -7   7  -8    6.75    1.73
  -7   7  -8    4.11    1.23
  -7   7  -9    3.82    1.12
  -7   7  -9    2.59    1.13
   7  -6 -10   37.96    2.60
   7  -6  -9   52.16    3.50
   7  -6  -9   39.65    2.83
   7  -6  -8   32.06    2.97
   7  -6  -8   29.95    3.10
   7  -6  -7   61.74    4.25
   7  -6  -7   57.29    4.65
   7  -6  -6   23.69    2.77
   7  -6  -6   24.63    3.61
   7  -6  -5   10.18    2.74
   7  -6  -4   26.91    3.83
   7  -6  -3  201.94    9.69
   7  -6  -2  142.49    8.16
   7  -6  -1  176.80    9.01
  -7   6   0  421.33   12.04
   7  -6   0  422.87   14.13
   7  -6   1    9.00    2.69
  -7   6  -1   13.01    2.51
  -7   6  -1   16.80    2.64
  -7   6  -2  246.10    9.68
  -7   6  -2  249.50    9.08
  -7   6  -3   12.74    2.66
  -7   6  -3   10.96    2.37
  -7   6  -4  136.08    7.43
  -7   6  -4  135.30    7.08
  -7   6  -5  143.34    7.65
  -7   6  -5  133.41    6.99
  -7   6  -6  123.25    5.74
  -7   6  -6  124.91    6.99
  -7   6  -6  124.25    6.54
  -7   6  -7  513.18   13.37
  -7   6  -7  531.21   13.05
  -7   6  -8   58.07    4.45
  -7   6  -8   57.73    4.30
  -7   6  -9   87.45    4.44
  -7   6  -9   90.87    4.99
  -7   6  -9   88.45    4.94
  -7   6 -10  104.71    4.43
  -7   6 -10  109.78    4.80
  -7   6 -11   46.53    2.62
   7  -5 -10   21.75    2.46
   7  -5  -9   90.45    5.08
   7  -5  -8   14.90    2.62
   7  -5  -8   14.53    2.40
   7  -5  -7    4.20    1.62
   7  -5  -6   75.09    5.76
   7  -5  -5  310.64   11.80
   7  -5  -4    2.33    2.49
   7  -5  -3  478.14   14.96
   7  -5  -3  440.15   13.64
   7  -5  -2  177.33    9.37
   7  -5  -2  185.72    9.15
   7  -5  -1   49.37    5.02
  -7   5   0  180.59    7.99
   7  -5   0  173.77    9.06
  -7   5  -1  246.93    9.57
   7  -5   1  249.50   10.84
  -7   5  -2    1.96    1.74
   7  -5   2    2.36    1.87
   7  -5   3   32.82    4.18
  -7   5  -3   42.02    4.45
   7  -5   4  554.97   15.63
  -7   5  -4  589.14   15.70
  -7   5  -5   95.42    6.23
  -7   5  -5   91.47    6.51
  -7   5  -6   27.52    3.59
  -7   5  -6   27.38    3.74
  -7   5  -7   47.93    4.63
  -7   5  -7   51.22    4.91
  -7   5  -8  227.63    9.02
  -7   5  -8  218.52    9.17
  -7   5  -9    8.66    2.34
  -7   5  -9    6.47    2.32
  -7   5 -10   22.63    2.79
  -7   5 -10   17.26    2.55
  -7   5 -11  166.41    5.93
   7  -4 -11  142.20    5.34
   7  -4 -10   16.43    2.37
   7  -4 -10   16.45    2.09
   7  -4  -9    7.21    2.03
   7  -4  -8   41.59    3.85
   7  -4  -7   53.62    4.44
   7  -4  -7   53.68    4.76
   7  -4  -6   -3.49    2.09
   7  -4  -6    4.48    2.41
   7  -4  -5   91.02    6.77
   7  -4  -5   96.82    6.14
   7  -4  -4   45.11    5.04
   7  -4  -4   47.56    4.40
   7  -4  -4   43.32    4.40
   7  -4  -3    6.36    2.07
   7  -4  -3    2.00    2.31
   7  -4  -3    3.33    1.78
   7  -4  -2   37.28    4.24
   7  -4  -1  222.14   13.43
   7  -4  -1  205.98    9.59
   7  -4   0    7.31    2.53
  -7   4  -1  148.76    7.44
   7  -4   1  144.35    8.03
  -7   4  -2  854.61   17.92
   7  -4   2  872.57   19.39
  -7   4  -3    6.59    2.31
   7  -4   3    7.57    2.41
  -7   4  -4    1.60    2.03
   7  -4   4   -0.17    1.54
  -7   4  -5  109.71    7.08
   7  -4   5  102.68    6.72
  -7   4  -6  187.69    9.12
   7  -4   6  174.87    8.40
  -7   4  -7    6.41    2.52
  -7   4  -7    3.98    2.04
  -7   4  -8   19.33    3.57
  -7   4  -8   18.41    3.24
  -7   4  -9  256.18    9.98
  -7   4  -9  276.99   10.06
  -7   4 -10    1.10    1.80
  -7   4 -10    2.17    1.81
  -7   4 -11  159.61    5.90
  -7   4 -11  175.21    7.04
  -7   4 -11  165.22    6.79
  -7   4 -12  192.12    5.78
  -7   4 -12  196.84    6.39
   7  -3 -11    4.08    1.49
   7  -3 -11    0.90    0.99
   7  -3 -10  232.12    8.44
   7  -3 -10  225.06    7.80
   7  -3  -9  110.60    6.20
   7  -3  -8   14.91    2.96
   7  -3  -7   66.83    5.47
   7  -3  -7   68.71    5.05
   7  -3  -6    7.83    2.49
   7  -3  -6    5.19    2.47
   7  -3  -5  228.76   10.24
   7  -3  -5  228.55    9.78
   7  -3  -4  254.01   11.02
   7  -3  -4  275.39   10.50
   7  -3  -4  255.78    9.99
   7  -3  -3  962.49   18.90
   7  -3  -3  972.10   27.19
   7  -3  -3  915.43   19.09
   7  -3  -2  226.52    9.04
   7  -3  -2  222.00   12.96
   7  -3  -2  214.35    9.38
   7  -3  -1  299.58   14.94
   7  -3  -1  310.87   11.37
   7  -3   0  490.65   14.21
   7  -3   1   31.25    3.95
  -7   3  -1   33.03    3.54
   7  -3   2   33.07    4.73
   7  -3   2   30.91    3.97
  -7   3  -2   32.92    3.59
   7  -3   3  330.71   14.78
   7  -3   3  364.12   12.33
  -7   3  -3  354.27   11.64
   7  -3   4  320.92   15.13
   7  -3   4  346.59   11.91
  -7   3  -4  336.87   11.46
   7  -3   5   57.15    4.96
  -7   3  -6  173.98    7.61
   7  -3   6  151.25    7.85
  -7   3  -7  299.69   10.36
   7  -3   7  292.12   10.40
  -7   3  -8    0.48    1.33
  -7   3  -8    0.59    2.04
  -7   3  -9   89.18    6.05
  -7   3  -9   93.27    6.37
  -7   3  -9   89.20    5.88
  -7   3 -10   58.55    4.93
  -7   3 -10   53.38    4.78
  -7   3 -11   78.62    5.19
  -7   3 -11   69.24    4.98
  -7   3 -11   78.57    4.83
  -7   3 -12    1.24    1.39
  -7   3 -12    0.36    1.46
  -7   3 -12    2.57    1.40
  -7   3 -13  114.39    4.76
  -7   3 -13  113.35    4.85
  -7   3 -14    1.01    0.78
   7  -2 -11    1.91    1.20
   7  -2 -11    1.98    1.29
   7  -2 -10    7.61    2.13
   7  -2  -9  114.76    6.75
   7  -2  -8  103.72    6.85
   7  -2  -7   31.14    4.29
   7  -2  -7   33.89    4.34
   7  -2  -6  262.31   10.93
   7  -2  -5  111.72    7.20
   7  -2  -5  105.93    6.96
   7  -2  -4   42.15    4.79
   7  -2  -4   45.17    4.22
   7  -2  -4   43.13    4.67
   7  -2  -4   46.35    5.85
   7  -2  -3  162.04    7.82
   7  -2  -3  151.92    7.86
   7  -2  -3  160.15   11.02
   7  -2  -3  158.04   10.08
   7  -2  -2    2.28    1.29
   7  -2  -2    4.13    2.50
   7  -2  -2    5.18    2.46
   7  -2  -2    3.29    2.08
   7  -2  -1  138.85    7.35
   7  -2  -1  139.98    8.97
   7  -2  -1  142.33    7.08
   7  -2  -1  121.98    9.22
   7  -2   0   13.10    2.61
   7  -2   0    9.05    2.57
   7  -2   1  478.94   13.69
   7  -2   2   28.86    4.04
   7  -2   2   29.44    3.71
  -7   2  -2   28.07    3.38
   7  -2   3    4.53    1.69
   7  -2   3    8.92    2.36
   7  -2   4  183.48   10.78
   7  -2   4  172.97    8.22
   7  -2   5  216.95   12.18
   7  -2   5  188.52    8.56
  -7   2  -6   17.87    2.70
   7  -2   6   17.35    3.61
   7  -2   6   19.04    2.90
  -7   2  -7  346.35   11.07
   7  -2   7  325.06   10.98
  -7   2  -8  261.10    9.91
  -7   2  -9   33.17    3.83
  -7   2 -10   16.54    2.92
  -7   2 -10   16.64    2.85
  -7   2 -11  251.15    9.31
  -7   2 -11  248.53    9.67
  -7   2 -11  258.92    9.93
  -7   2 -12   89.49    5.25
  -7   2 -12   88.41    5.43
  -7   2 -13   18.05    2.36
  -7   2 -13   22.30    2.63
  -7   2 -13   22.43    2.71
  -7   2 -14  119.20    4.59
  -7   2 -14  113.47    4.39
  -7   2 -14  118.25    5.07
  -7   2 -15    9.85    1.33
   7  -1 -11    6.77    1.78
   7  -1 -11    6.68    1.68
   7  -1 -10    1.44    1.83
   7  -1  -9    1.80    2.23
   7  -1  -8   32.33    4.26
   7  -1  -7   27.65    4.37
   7  -1  -6    7.65    2.88
   7  -1  -5  129.20    7.90
   7  -1  -4  164.37   10.80
   7  -1  -4  153.29    8.37
   7  -1  -4  168.07   11.05
   7  -1  -4  161.22    8.51
   7  -1  -3    1.35    1.26
   7  -1  -3    3.37    2.02
   7  -1  -3    0.07    2.11
   7  -1  -3   -0.73    1.88
   7  -1  -2   20.11    2.90
   7  -1  -2   26.87    4.49
   7  -1  -2   25.86    4.34
   7  -1  -1  415.15   12.31
   7  -1  -1  430.90   16.14
   7  -1  -1  381.34   15.23
   7  -1   0  138.02    7.17
   7  -1   0  133.06    8.79
   7  -1   0  131.55    8.86
   7  -1   1    4.58    1.53
   7  -1   1    2.04    1.71
   7  -1   2  249.85    9.68
   7  -1   2  266.57   11.78
   7  -1   2  232.95   10.45
   7  -1   3  625.92   15.25
   7  -1   3  614.51   17.77
   7  -1   4   16.10    2.63
   7  -1   4   18.98    3.51
   7  -1   5  428.97   16.16
   7  -1   5  429.10   12.54
  -7   1  -5  434.49   11.60
   7  -1   6  308.09   14.33
   7  -1   6  346.72   11.31
  -7   1  -6  334.88   10.63
  -7   1  -7   43.71    4.21
   7  -1   7   39.52    3.87
  -7   1  -8   65.23    5.08
  -7   1  -9  291.16   10.71
  -7   1 -10    9.63    2.54
  -7   1 -11  112.03    6.80
  -7   1 -11  110.85    6.44
  -7   1 -11  107.62    6.08
  -7   1 -12  162.45    7.94
  -7   1 -12  172.67    7.49
  -7   1 -12  187.35    7.73
  -7   1 -13   53.00    3.75
  -7   1 -13   56.47    4.29
  -7   1 -14    1.43    1.11
  -7   1 -14    1.90    1.29
  -7   1 -15  179.71    6.11
   7   0 -11   -1.15    1.47
   7   0 -11    1.34    1.08
   7   0 -10   81.95    5.49
   7   0  -9  129.35    7.58
   7   0  -8   73.95    5.97
   7   0  -8   78.96    6.44
   7   0  -7   56.91    5.51
   7   0  -6  271.19   11.52
   7   0  -5   83.11    6.53
   7   0  -5   77.46    6.14
   7   0  -4   15.61    3.47
   7   0  -4   17.43    3.75
   7   0  -4   14.94    3.55
   7   0  -4   16.18    3.28
   7   0  -3  243.47   12.40
   7   0  -3  231.91   13.01
   7   0  -3  229.91    9.97
   7   0  -3  244.77    9.24
   7   0  -2   55.54    6.42
   7   0  -2   52.43    5.76
   7   0  -2   54.54    4.88
   7   0  -2   53.01    4.46
   7   0  -1  130.33    9.27
   7   0  -1  115.09    8.18
   7   0  -1  129.17    7.03
   7   0  -1  120.96    6.59
   7   0   0  328.78   10.79
   7   0   0  317.17   12.90
   7   0   0  331.89   14.07
   7   0   1  154.85    7.54
   7   0   1  151.46    9.47
   7   0   2    1.81    1.53
   7   0   2   -1.24    1.64
   7   0   3  606.25   14.73
   7   0   3  547.79   15.90
   7   0   4  239.14    9.32
   7   0   4  237.85   11.09
   7   0   5   69.01    5.08
   7   0   5   69.21    6.37
   7   0   6  570.19   14.10
   7   0   6  559.48   18.36
   7   0   7  181.88   10.92
   7   0   7  170.70    7.75
  -7   0  -7  185.63    8.17
  -7   0  -8   -0.04    1.53
   7   0   8    3.07    2.40
  -7   0  -9  215.82    9.31
  -7   0 -10    2.08    1.92
  -7   0 -10    1.32    1.14
  -7   0 -11    3.72    1.94
  -7   0 -11    5.08    1.97
  -7   0 -12    4.73    2.19
  -7   0 -12    5.48    2.02
  -7   0 -12   10.67    2.29
  -7   0 -13  367.70   11.81
  -7   0 -13  389.16   11.31
  -7   0 -13  369.46    9.97
  -7   0 -14   99.07    5.52
  -7   0 -14  114.85    5.66
  -7   0 -15    5.61    1.43
  -7   0 -15    2.52    1.40
  -7   0 -16   44.31    2.95
   7   1 -11    3.05    1.28
   7   1 -11    2.48    1.12
   7   1 -10    4.31    1.92
   7   1  -9  130.84    7.38
   7   1  -8  122.29    7.44
   7   1  -8  113.86    7.58
   7   1  -7    2.06    2.60
   7   1  -7    5.95    2.30
   7   1  -6  269.09   11.39
   7   1  -6  279.70   11.61
   7   1  -5  138.46    8.30
   7   1  -5  108.51    7.37
   7   1  -4   23.53    4.02
   7   1  -4   25.04    4.95
   7   1  -4   27.83    4.56
   7   1  -4   24.23    3.83
   7   1  -3 1304.62   31.08
   7   1  -3 1249.64   23.22
   7   1  -2  492.78   18.74
   7   1  -2  499.75   16.56
   7   1  -2  519.78   14.52
   7   1  -2  490.06   12.93
   7   1  -1    1.37    2.61
   7   1  -1    2.01    2.04
   7   1  -1    3.69    1.58
   7   1  -1    6.86    2.11
   7   1   0    9.04    1.86
   7   1   0   10.97    2.27
   7   1   0   14.32    3.10
   7   1   0   12.99    3.11
   7   1   1   93.73    5.76
   7   1   1   87.43    7.47
   7   1   1   83.46    6.16
   7   1   2   10.96    2.07
   7   1   3  136.54    6.98
   7   1   3  137.94    7.59
   7   1   4  195.34    8.23
   7   1   4  178.72    9.23
   7   1   5  652.93   14.92
   7   1   5  637.03   17.90
   7   1   6   89.20    5.60
   7   1   6   91.03    7.20
   7   1   7  100.46    5.94
   7   1   7   96.01    7.70
   7   1   8  106.34    8.33
   7   1   8  102.48    5.89
  -7  -1  -8  109.20    6.53
  -7  -1  -9   21.69    3.14
   7   1   9   18.06    3.42
  -7  -1 -10   16.52    2.95
  -7  -1 -10   14.28    2.47
  -7  -1 -11  361.75   12.32
  -7  -1 -11  363.27   11.51
  -7  -1 -12  194.63    9.00
  -7  -1 -12  182.61    7.74
  -7  -1 -12  178.97    8.23
  -7  -1 -13    1.59    1.38
  -7  -1 -13    1.76    1.71
  -7  -1 -14   59.14    4.54
  -7  -1 -14   57.32    4.74
  -7  -1 -15  142.83    5.71
  -7  -1 -15  144.59    6.46
  -7  -1 -16   38.93    3.10
  -7  -1 -17   67.91    3.13
   7   2 -11   75.88    3.88
   7   2 -10   37.60    3.44
   7   2  -9    2.59    1.99
   7   2  -8   16.63    3.08
   7   2  -8   21.25    3.38
   7   2  -8   18.05    3.54
   7   2  -8   16.34    2.40
   7   2  -7   49.32    4.97
   7   2  -7   56.17    5.36
   7   2  -6    1.40    2.23
   7   2  -6    1.00    2.07
   7   2  -5  112.93    7.53
   7   2  -5  102.50    7.20
   7   2  -4  117.49    8.40
   7   2  -4  110.10    9.54
   7   2  -4  108.29    7.31
   7   2  -3    3.77    1.92
   7   2  -3    6.55    3.52
   7   2  -3    0.47    2.06
   7   2  -2    8.25    2.14
   7   2  -2    9.49    3.50
   7   2  -2   13.89    2.95
   7   2  -2   11.48    2.10
   7   2  -1  188.45    9.42
   7   2  -1  199.09   11.76
   7   2  -1  183.35    7.95
   7   2  -1  199.88    8.84
   7   2   0  150.59    8.03
   7   2   0  150.26    9.86
   7   2   0  144.91    7.12
   7   2   0  135.05    7.02
   7   2   1  118.94    6.40
   7   2   1  117.01    6.78
   7   2   2  383.54   11.42
   7   2   3  725.51   15.71
   7   2   3  755.53   16.83
   7   2   4   10.68    2.10
   7   2   4    8.28    2.30
   7   2   5  297.91   10.07
   7   2   5  305.38   11.99
   7   2   6  665.08   15.00
   7   2   6  637.14   18.22
   7   2   7    1.82    1.15
   7   2   7    0.14    1.49
   7   2   8   19.25    2.75
   7   2   8   15.11    3.09
   7   2   9  443.66   17.10
  -7  -2  -9  433.40   12.08
  -7  -2 -10  148.30    7.85
  -7  -2 -10  149.71    7.38
  -7  -2 -11   58.95    5.20
  -7  -2 -11   63.48    5.02
  -7  -2 -12  262.82   10.52
  -7  -2 -12  254.67    9.95
  -7  -2 -13   76.23    5.82
  -7  -2 -13   82.13    5.71
  -7  -2 -14   13.21    2.74
  -7  -2 -14   15.52    2.73
  -7  -2 -15    4.73    2.07
  -7  -2 -15    4.55    1.58
  -7  -2 -16  254.19    8.01
  -7  -2 -17   41.40    2.80
   7   3 -10  129.95    5.67
   7   3  -9   61.53    4.79
   7   3  -8    0.75    1.90
   7   3  -8   -1.36    1.72
   7   3  -8   -0.46    2.41
   7   3  -7   69.00    5.86
   7   3  -7   72.58    5.71
   7   3  -7   65.84    4.77
   7   3  -7   69.65    6.06
   7   3  -6  160.11    9.01
   7   3  -6  160.34    8.62
   7   3  -6  165.24    7.60
   7   3  -5    3.91    1.92
   7   3  -5    6.71    3.09
   7   3  -4  131.59   10.20
   7   3  -4  129.56    8.15
   7   3  -3  738.89   23.23
   7   3  -3  716.92   18.14
   7   3  -2   35.32    5.25
   7   3  -2   33.95    3.53
   7   3  -2   31.42    3.83
   7   3  -1    1.75    1.33
   7   3  -1   -0.17    1.37
   7   3  -1   -2.26    2.64
   7   3   0   39.63    5.35
   7   3   0   48.93    4.28
   7   3   0   44.98    4.08
   7   3   1  138.57    7.02
   7   3   2   73.72    5.07
   7   3   3    7.59    1.67
   7   3   3   10.55    2.25
   7   3   4 1278.71   20.89
   7   3   4 1302.40   22.61
   7   3   5   20.18    2.87
   7   3   5   18.75    3.05
   7   3   6 1247.15   20.57
   7   3   6 1225.37   24.28
   7   3   7  428.11   12.06
   7   3   7  439.97   15.21
   7   3   8   25.70    3.28
   7   3   8   16.36    3.09
  -7  -3  -8   22.17    2.78
   7   3   9   91.33    7.54
  -7  -3  -9   85.80    5.55
   7   3  10  573.54   19.24
  -7  -3 -10  538.48   14.13
  -7  -3 -11    7.57    2.37
  -7  -3 -11    6.36    2.01
  -7  -3 -12   41.00    4.40
  -7  -3 -12   36.84    4.01
  -7  -3 -13  396.49   12.57
  -7  -3 -13  393.52   12.44
  -7  -3 -14  518.44   13.87
  -7  -3 -14  466.69   13.20
  -7  -3 -15   47.62    4.10
  -7  -3 -15   48.12    4.15
  -7  -3 -16   67.49    4.43
  -7  -3 -17  114.23    4.80
  -7  -3 -17  110.40    4.90
   7   4 -10   27.38    2.46
   7   4  -9    9.91    2.10
   7   4  -9   10.60    2.06
   7   4  -8   92.65    6.18
   7   4  -8   92.25    5.89
   7   4  -7   54.60    5.35
   7   4  -7   49.74    4.43
   7   4  -7   38.42    4.37
   7   4  -6  116.99    7.00
   7   4  -6  119.88    7.91
   7   4  -5  739.34   17.92
   7   4  -5  775.05   19.80
   7   4  -4    5.33    2.34
   7   4  -4    8.52    2.41
   7   4  -3   52.16    6.56
   7   4  -3   42.92    4.88
   7   4  -2  462.80   18.01
   7   4  -2  450.99   14.27
   7   4  -1   70.38    7.02
   7   4  -1   71.01    5.10
   7   4  -1   67.02    5.32
   7   4   0   -2.10    1.60
   7   4   0    2.97    1.88
   7   4   0    2.49    1.81
   7   4   1  692.31   15.65
   7   4   2  436.02   12.41
   7   4   3   40.91    3.86
   7   4   3   51.11    4.18
   7   4   4  745.76   16.23
   7   4   4  737.45   16.87
   7   4   5  308.53   10.43
   7   4   5  307.81   11.53
   7   4   6   15.85    2.55
   7   4   6   12.84    2.52
   7   4   7  344.43   10.97
   7   4   7  343.81   13.25
   7   4   8  390.83   11.62
   7   4   8  380.85   14.43
  -7  -4  -8  387.74   11.52
   7   4   9   18.90    2.59
   7   4   9   22.64    3.89
  -7  -4  -9   18.56    2.82
   7   4  10   28.84    4.22
  -7  -4 -10   33.05    3.75
  -7  -4 -11  109.68    6.75
  -7  -4 -12  360.94   12.28
  -7  -4 -12  359.64   12.10
  -7  -4 -13   -1.38    1.58
  -7  -4 -13    0.67    1.83
  -7  -4 -14  450.75   12.95
  -7  -4 -14  465.56   13.41
  -7  -4 -15   55.86    4.38
  -7  -4 -15   65.32    5.01
  -7  -4 -16   -1.08    1.33
  -7  -4 -16    1.30    1.36
  -7  -4 -17   45.32    3.20
  -7  -4 -17   39.82    3.19
  -7  -4 -18   31.91    2.32
   7   5  -9    0.67    1.22
   7   5  -9   -1.07    1.14
   7   5  -8   28.56    3.57
   7   5  -8   26.19    3.03
   7   5  -7   31.88    4.04
   7   5  -7   25.74    2.86
   7   5  -7   30.65    3.63
   7   5  -6    4.53    2.35
   7   5  -6    3.52    1.74
   7   5  -5  125.83    7.14
   7   5  -5  114.57    7.90
   7   5  -4  224.07   10.79
   7   5  -3   61.40    6.83
   7   5  -3   56.10    5.58
   7   5  -2  179.89   11.30
   7   5  -2  190.12    9.63
   7   5  -1  474.92   17.67
   7   5  -1  450.81   12.82
   7   5  -1  471.34   14.44
   7   5   0   61.37    6.29
   7   5   0   55.20    4.47
   7   5   0   61.52    5.14
   7   5   1   53.63    5.92
   7   5   1   47.76    4.35
   7   5   1   48.77    4.41
   7   5   2   82.19    5.63
   7   5   3   66.62    5.00
   7   5   3   69.49    5.16
   7   5   4   15.43    2.37
   7   5   4   16.62    2.79
   7   5   5    6.04    2.14
   7   5   5    8.31    2.32
   7   5   6   50.43    4.36
   7   5   6   50.08    5.02
   7   5   7   19.99    2.88
   7   5   7   15.59    2.90
   7   5   8   59.29    4.69
   7   5   8   52.82    5.47
  -7  -5  -8   59.14    4.72
   7   5   9    1.73    1.43
   7   5   9    2.98    1.90
  -7  -5  -9   -1.01    1.63
   7   5  10    1.26    1.67
  -7  -5 -10    1.32    1.40
  -7  -5 -11  230.61    9.84
  -7  -5 -12  350.47   12.08
  -7  -5 -12  360.17   12.40
  -7  -5 -13    8.24    2.34
  -7  -5 -13    7.17    2.22
  -7  -5 -14    9.57    2.39
  -7  -5 -14    3.15    1.82
  -7  -5 -15   21.85    2.92
  -7  -5 -15   18.49    2.94
  -7  -5 -16  230.20    7.92
  -7  -5 -16  241.81    8.75
  -7  -5 -17    1.33    1.21
  -7  -5 -18   19.79    1.98
   7   6  -9   38.92    3.00
   7   6  -8    7.45    2.02
   7   6  -7   43.52    4.55
   7   6  -7   44.78    3.79
   7   6  -6   13.96    3.16
   7   6  -6   12.29    2.54
   7   6  -5  119.39    6.44
   7   6  -5  105.12    7.61
   7   6  -4  123.22    6.92
   7   6  -4  118.24    8.11
   7   6  -3  195.51   10.30
   7   6  -2  144.56    9.96
   7   6  -2  142.83    8.63
   7   6  -1  103.42    8.37
   7   6  -1  102.39    6.24
   7   6  -1  105.47    7.19
   7   6   0  371.98   15.21
   7   6   0  393.49   12.37
   7   6   0  401.23   13.23
   7   6   1   95.64    7.76
   7   6   1   94.80    6.32
   7   6   1   96.02    6.28
   7   6   2    5.96    2.12
   7   6   2    8.66    2.06
   7   6   3  289.58   10.61
   7   6   3  288.24   10.59
   7   6   4  958.08   19.23
   7   6   4  950.67   19.07
   7   6   4  939.04   19.73
   7   6   5  336.08   11.39
   7   6   5  342.06   12.03
   7   6   6  460.21   13.21
   7   6   6  446.94   14.41
   7   6   7  157.32    7.75
   7   6   7  142.72    8.59
   7   6   8  263.43   10.01
   7   6   8  270.40   12.14
   7   6   9  258.09    9.69
   7   6   9  283.45   12.84
  -7  -6  -9  285.67   10.78
   7   6  10  525.95   17.99
  -7  -6 -10  509.11   14.61
  -7  -6 -11  358.81   12.51
  -7  -6 -12  188.10    9.10
  -7  -6 -13  182.45    8.52
  -7  -6 -13  184.58    8.93
  -7  -6 -14  193.52    8.44
  -7  -6 -14  202.26    9.15
  -7  -6 -15   40.28    3.74
  -7  -6 -15   39.77    4.01
  -7  -6 -16    8.50    1.76
  -7  -6 -16    7.85    2.06
  -7  -6 -17   53.60    3.81
  -7  -6 -18   17.85    1.99
   7   7  -8  353.35    9.72
   7   7  -7   -0.60    1.59
   7   7  -6  262.31   10.95
   7   7  -5    3.81    2.46
   7   7  -4  126.95    8.51
   7   7  -3    0.80    2.27
   7   7  -2  315.77   12.99
   7   7  -1  196.13   11.28
   7   7  -1  212.97    9.15
   7   7   0   -7.75    2.89
   7   7   0    2.30    1.36
   7   7   1  526.32   13.76
   7   7   1  513.40   17.56
   7   7   1  516.88   14.60
   7   7   2   33.44    4.02
   7   7   2   33.40    4.65
   7   7   2   30.60    3.51
   7   7   3   93.19    6.25
   7   7   3   85.69    6.21
   7   7   3   88.48    5.63
   7   7   4  392.94   12.67
   7   7   4  375.63   12.96
   7   7   4  399.80   11.93
   7   7   5  244.46   10.05
   7   7   5  237.60   10.63
   7   7   5  250.57   10.54
   7   7   6    4.00    1.77
   7   7   6    2.69    1.71
   7   7   6    3.13    1.77
   7   7   7   73.27    5.56
   7   7   7   73.85    6.28
   7   7   8  531.16   14.43
   7   7   8  501.89   16.69
   7   7   9   63.64    5.07
   7   7   9   60.63    6.13
   7   7  10   22.79    3.12
   7   7  10   24.48    4.18
  -7  -7 -10   17.66    3.06
  -7  -7 -11  321.06   12.05
  -7  -7 -12  299.26   11.64
  -7  -7 -13    9.47    2.21
  -7  -7 -13   11.29    2.80
  -7  -7 -14  318.48   10.59
  -7  -7 -14  331.61   11.74
  -7  -7 -15  115.33    6.00
  -7  -7 -15  118.10    6.76
  -7  -7 -16    2.96    1.14
  -7  -7 -16    6.91    2.18
  -7  -7 -17   26.50    2.81
  -7  -7 -18   74.43    3.81
   7   8  -8   25.65    2.31
   7   8  -7  129.97    6.32
   7   8  -6   24.93    3.51
   7   8  -5  141.47    8.35
   7   8  -4   66.81    6.25
   7   8  -3    8.07    2.33
   7   8  -2    3.81    1.77
   7   8  -1    9.30    2.39
   7   8  -1    4.27    1.72
   7   8   0    1.19    2.00
   7   8   0    4.55    1.83
   7   8   0    2.82    1.83
   7   8   1    1.67    1.51
   7   8   1    1.29    2.00
   7   8   1   -1.40    1.78
   7   8   1    2.01    2.00
   7   8   2  179.64    8.75
   7   8   2  174.48    8.47
   7   8   2  160.48    9.78
   7   8   2  159.02    8.42
   7   8   3  146.39    8.11
   7   8   3  144.96    8.46
   7   8   3  150.17    7.57
   7   8   3  139.02    7.46
   7   8   4    4.66    1.98
   7   8   4    0.42    1.22
   7   8   4    8.27    2.39
   7   8   5   20.68    3.21
   7   8   5   19.42    3.43
   7   8   6  350.16   12.35
   7   8   6  353.75   13.70
   7   8   7  134.08    7.61
   7   8   7  125.21    8.34
   7   8   7  117.16    7.98
   7   8   8  138.35    7.68
   7   8   8  142.11    9.14
   7   8   8  131.02    8.67
   7   8   9   53.11    4.74
   7   8   9   64.97    6.31
   7   8   9   57.68    5.88
   7   8  10  590.96   15.04
  -7  -8 -11   41.16    4.60
  -7  -8 -12  544.75   15.85
  -7  -8 -13  556.11   15.64
  -7  -8 -14   47.16    4.62
  -7  -8 -14   50.17    4.30
  -7  -8 -15  370.10   11.74
  -7  -8 -15  365.29   10.08
  -7  -8 -16   18.59    2.76
  -7  -8 -17   23.06    2.58
  -7  -8 -18   35.29    2.63
   7   9  -7   46.87    3.33
   7   9  -6   47.67    4.02
   7   9  -5   27.75    3.59
   7   9  -4   51.95    5.29
   7   9  -3   81.50    5.39
   7   9  -3   99.85    7.43
   7   9  -2  483.52   13.43
   7   9  -1   27.86    3.68
   7   9   0  223.33   10.70
   7   9   0  224.91    9.69
   7   9   0  229.31    9.89
   7   9   1  656.08   16.70
   7   9   1  653.73   17.75
   7   9   1  684.12   17.58
   7   9   2   11.93    2.72
   7   9   2   15.86    3.02
   7   9   2   12.58    2.39
   7   9   3  190.68    9.57
   7   9   3  180.02    8.98
   7   9   3  180.52    8.65
   7   9   4  644.14   17.51
   7   9   4  641.00   18.87
   7   9   4  665.68   17.16
   7   9   5   51.27    5.15
   7   9   5   46.46    5.40
   7   9   5   61.92    5.45
   7   9   6  112.57    7.43
   7   9   6  121.43    8.37
   7   9   7  146.65    8.28
   7   9   7  138.94    9.03
   7   9   8  223.47   10.06
   7   9   8  213.46   11.37
   7   9   9  211.27    9.48
   7   9  10  156.34    8.03
   7   9  11  121.35    6.75
  -7  -9 -12  381.91   13.40
  -7  -9 -13   88.42    6.42
  -7  -9 -14   14.59    2.44
  -7  -9 -14   10.56    2.59
  -7  -9 -15    0.27    1.49
  -7  -9 -16   80.32    5.10
  -7  -9 -17    6.20    1.58
  -7  -9 -18   -0.04    0.74
   7  10  -6  149.40    6.01
   7  10  -5   15.37    2.48
   7  10  -4   67.85    4.24
   7  10  -4   84.68    5.97
   7  10  -3   84.60    5.22
   7  10  -3   86.57    6.48
   7  10  -2  227.80    9.02
   7  10  -1   29.74    3.75
   7  10   0   90.75    6.09
   7  10   0   84.67    6.64
   7  10   0   78.36    5.88
   7  10   1  137.38    7.83
   7  10   1  143.33    8.49
   7  10   1  132.59    7.75
   7  10   2   84.00    6.41
   7  10   2   85.25    6.56
   7  10   2   85.16    6.34
   7  10   3    9.15    2.67
   7  10   3   11.18    2.50
   7  10   3    9.35    2.45
   7  10   4   38.17    4.56
   7  10   4   45.36    4.51
   7  10   4   37.92    4.51
   7  10   5  235.91   10.93
   7  10   5  267.09    9.95
   7  10   5  243.10   10.75
   7  10   6   44.59    4.35
   7  10   6   48.08    5.15
   7  10   7  147.95    7.92
   7  10   7  153.83    8.69
   7  10   8   98.86    6.97
   7  10   9   33.49    4.12
   7  10  10   44.95    4.58
   7  10  11   79.64    5.58
  -7 -10 -12  226.10   10.41
  -7 -10 -13    7.43    2.55
  -7 -10 -14   98.17    6.44
  -7 -10 -15   29.92    3.61
  -7 -10 -16    2.48    1.36
  -7 -10 -17   43.67    3.27
   7  11  -5   63.56    3.98
   7  11  -4    1.30    0.93
   7  11  -4    1.41    1.38
   7  11  -3   19.97    2.58
   7  11  -3   14.82    2.65
   7  11  -2    6.97    1.92
   7  11  -1   74.84    5.34
   7  11   0  219.09    8.82
   7  11   0  214.89   10.04
   7  11   0  228.42    9.61
   7  11   1   90.07    6.20
   7  11   1   86.86    6.53
   7  11   1   97.16    6.52
   7  11   2  181.21    9.05
   7  11   2  184.23    9.24
   7  11   2  200.94    9.41
   7  11   3  317.83   12.24
   7  11   3  307.84   11.59
   7  11   3  316.58   11.98
   7  11   4    6.24    2.51
   7  11   4    5.20    1.86
   7  11   4    7.38    2.73
   7  11   5   59.99    5.81
   7  11   5   68.93    5.05
   7  11   5   63.36    5.81
   7  11   6   23.50    3.33
   7  11   7  150.58    8.01
   7  11   7  166.71    9.19
   7  11   8  102.87    6.82
   7  11   8  105.58    7.38
   7  11   9   41.91    4.60
   7  11  10  145.28    8.04
   7  11  11   63.18    5.09
  -7 -11 -12  288.50   11.74
  -7 -11 -13  139.86    7.95
  -7 -11 -14    7.77    2.36
  -7 -11 -15    3.50    1.75
  -7 -11 -16   56.66    4.03
  -7 -11 -17   55.47    3.33
   7  12  -4    6.58    1.45
   7  12  -3   28.59    2.63
   7  12  -3   31.02    3.19
   7  12  -2   42.38    3.55
   7  12  -2   46.39    4.24
   7  12  -1    2.22    1.59
   7  12   0    7.32    1.74
   7  12   0    8.98    2.51
   7  12   1    1.18    1.22
   7  12   1    1.09    1.70
   7  12   1   -0.85    1.64
   7  12   2   12.18    2.63
   7  12   2   10.71    2.53
   7  12   2   11.96    2.79
   7  12   3  103.72    6.85
   7  12   3  121.22    7.41
   7  12   3  103.99    6.73
   7  12   4   77.98    6.15
   7  12   4   76.11    5.52
   7  12   4   78.24    6.10
   7  12   5  715.91   18.42
   7  12   5  745.29   18.40
   7  12   6  365.45   11.63
   7  12   7  785.22   17.53
   7  12   7  801.25   19.61
   7  12   8    3.06    2.16
   7  12   8   -0.93    2.04
   7  12   9    0.76    1.70
   7  12  10  320.06   11.72
   7  12  11   93.79    6.09
  -7 -12 -12   22.24    3.64
   7  12  12   21.83    2.89
  -7 -12 -13   89.33    6.19
  -7 -12 -14  200.89    8.43
  -7 -12 -15    1.61    1.32
  -7 -12 -16   67.91    3.94
   7  13  -3   11.60    1.71
   7  13  -2  124.08    5.05
   7  13  -2  129.33    5.82
   7  13  -1  159.26    6.38
   7  13  -1  159.28    7.05
   7  13   0    1.75    1.51
   7  13   1  100.81    5.40
   7  13   1   97.72    5.79
   7  13   2   90.02    5.61
   7  13   2   89.62    5.85
   7  13   2   86.34    5.72
   7  13   3   72.97    5.44
   7  13   3   80.08    5.79
   7  13   3   73.65    5.31
   7  13   4  153.75    8.01
   7  13   4  140.49    7.57
   7  13   4  144.07    7.14
   7  13   5  199.01    9.27
   7  13   5  188.52    8.98
   7  13   6    3.48    1.63
   7  13   6    1.25    1.92
   7  13   7    0.84    1.44
   7  13   7    2.43    1.89
   7  13   8  114.99    6.57
   7  13   8  104.49    6.89
   7  13   9   25.23    3.50
   7  13  10   36.92    4.05
   7  13  11  129.12    6.76
  -7 -13 -12   71.63    5.55
   7  13  12   75.78    4.77
  -7 -13 -13   -0.86    1.51
  -7 -13 -14   74.32    4.74
  -7 -13 -15  149.00    5.88
  -7 -13 -16    4.02    1.06
   7  14  -1   99.01    4.26
   7  14  -1  105.95    4.74
   7  14   0   39.42    3.13
   7  14   0   37.27    3.19
   7  14   1    8.84    1.89
   7  14   2   79.56    4.58
   7  14   2   83.41    5.07
   7  14   3  161.56    7.02
   7  14   3  158.21    7.19
   7  14   3  155.78    6.78
   7  14   4    0.50    1.39
   7  14   4    1.28    1.27
   7  14   4   -0.02    1.77
   7  14   5    0.45    1.45
   7  14   6   20.88    3.24
   7  14   7  168.60    8.11
   7  14   8   49.65    4.60
   7  14   9  279.71   10.09
   7  14  10    5.40    1.91
   7  14  11    3.45    1.52
  -7 -14 -12   66.35    4.71
   7  14  12   59.47    3.78
  -7 -14 -13    9.44    1.92
  -7 -14 -14    1.82    1.13
  -7 -14 -15   -1.41    0.90
   7  15   1   30.09    2.46
   7  15   2   51.78    2.84
   7  15   3   82.08    4.23
   7  15   4    5.51    1.70
   7  15   5   96.70    5.30
   7  15   6  138.50    6.45
   7  15   7  114.33    5.98
   7  15   8    2.59    1.50
   7  15   9   87.55    5.10
   7  15  10  153.66    6.35
  -7 -15 -11   33.81    3.26
   7  15  11   41.44    3.13
  -7 -15 -12    9.09    1.72
   7  15  12   11.14    1.54
  -7 -15 -13   89.68    4.15
   7  16   4   80.30    3.55
   7  16   5   96.96    4.32
   7  16   6  187.33    6.26
   7  16   7   73.38    4.07
   7  16   8   99.27    4.67
   7  16   9    6.49    1.47
   7  16  10   10.17    1.57
  -7 -16 -11   57.68    3.25
   8  -9  -3   21.56    2.02
   8  -9  -2    5.22    1.18
   8  -9  -1   25.15    2.18
   8  -9   0   25.31    2.11
   8  -8  -6   37.68    2.51
   8  -8  -5    8.79    1.60
   8  -8  -4   31.50    2.82
   8  -8  -3  138.03    5.80
   8  -8  -2   41.93    3.48
   8  -8  -1   28.47    2.96
   8  -8   0   99.31    5.08
  -8   8  -1  263.16    7.03
   8  -8   1  267.01    7.84
  -8   8  -2    1.95    1.24
   8  -8   2   -1.46    1.28
  -8   8  -3   72.58    3.97
  -8   8  -4   57.91    3.49
  -8   8  -5   25.21    2.33
  -8   8  -6   21.05    1.99
   8  -7  -6   57.72    3.58
   8  -7  -5   21.82    2.59
   8  -7  -4  115.62    5.90
   8  -7  -3    2.33    1.74
   8  -7  -2   48.47    4.23
   8  -7  -1    5.82    2.04
   8  -7   0    2.46    1.82
   8  -7   1  131.20    6.53
  -8   7  -1  121.40    5.56
   8  -7   2   50.04    4.03
  -8   7  -2   48.12    3.71
   8  -7   3   10.00    1.88
  -8   7  -3    7.72    1.61
   8  -7   4    3.33    1.50
  -8   7  -4    4.41    1.74
  -8   7  -4    1.14    1.01
  -8   7  -5  118.07    5.56
  -8   7  -5  122.88    5.15
  -8   7  -6   22.79    2.51
  -8   7  -6   13.90    1.97
  -8   7  -7  103.19    4.64
  -8   7  -8  120.66    4.47
   8  -6  -7  119.06    4.91
   8  -6  -6   12.81    2.17
   8  -6  -5  157.33    7.03
   8  -6  -4   83.09    5.49
   8  -6  -3    3.21    1.88
   8  -6  -2    7.60    2.52
   8  -6  -1   26.94    3.74
   8  -6   0   28.46    3.69
  -8   6  -1   29.13    3.02
   8  -6   1   31.22    3.91
  -8   6  -2   23.95    2.66
  -8   6  -2   29.70    3.30
   8  -6   2   27.00    3.40
  -8   6  -3   95.56    5.23
  -8   6  -3   84.63    5.32
   8  -6   3   93.73    5.85
  -8   6  -4   89.32    5.12
  -8   6  -4   79.84    5.22
   8  -6   4   81.35    5.24
  -8   6  -5   92.79    5.19
  -8   6  -5   90.57    5.41
   8  -6   5   82.02    4.82
  -8   6  -6  143.47    6.26
  -8   6  -6  144.45    6.61
  -8   6  -7   37.83    3.25
  -8   6  -7   34.07    3.26
  -8   6  -8   31.61    2.91
  -8   6  -8   37.76    3.12
  -8   6  -9  175.81    5.78
   8  -5  -8   29.90    2.48
   8  -5  -7    3.30    1.26
   8  -5  -7   -0.23    1.07
   8  -5  -6   66.42    4.74
   8  -5  -5   90.43    5.77
   8  -5  -4   34.07    4.03
   8  -5  -3   14.36    3.19
   8  -5  -2  258.44   10.71
   8  -5  -1   25.95    3.81
   8  -5  -1   24.01    3.64
   8  -5   0   53.33    5.17
  -8   5  -1  312.10    9.88
   8  -5   1  303.92   11.61
  -8   5  -2   32.52    3.53
   8  -5   2   33.41    4.19
  -8   5  -3  127.39    6.84
   8  -5   3  107.58    6.95
  -8   5  -4   96.18    6.07
  -8   5  -4   86.82    5.55
  -8   5  -5    3.93    1.96
  -8   5  -5    6.00    2.21
  -8   5  -6   -0.32    2.10
  -8   5  -6   -1.59    1.88
  -8   5  -7  162.37    7.43
  -8   5  -7  165.26    7.21
  -8   5  -8   72.80    4.85
  -8   5  -8   76.58    4.77
  -8   5  -9  122.03    5.72
  -8   5  -9  125.85    5.64
  -8   5 -10   64.63    3.12
  -8   5 -10   66.57    3.83
  -8   5 -10   73.00    3.99
  -8   5 -11   73.65    3.33
   8  -4  -9   23.67    2.24
   8  -4  -8   94.87    4.88
   8  -4  -7   55.87    3.83
   8  -4  -6   94.90    5.63
   8  -4  -5  236.38    9.57
   8  -4  -4    8.37    2.58
   8  -4  -3  155.83    8.37
   8  -4  -3  139.61    7.54
   8  -4  -3  131.24    6.40
   8  -4  -2  146.48    7.97
   8  -4  -2  159.47    8.66
   8  -4  -1   41.26    4.52
   8  -4   0    2.39    1.88
   8  -4   1  171.23    8.91
  -8   4  -2  664.65   15.18
   8  -4   2  633.32   16.75
  -8   4  -3    1.05    1.57
   8  -4   3    1.74    2.18
  -8   4  -4    2.21    1.81
   8  -4   4    2.15    1.71
   8  -4   5  452.35   13.52
  -8   4  -5  488.91   13.88
   8  -4   6   63.81    5.11
  -8   4  -6   72.94    5.59
  -8   4  -7   32.67    3.71
  -8   4  -7   34.59    4.01
  -8   4  -8   61.49    4.75
  -8   4  -8   59.19    4.85
  -8   4  -9  186.57    7.65
  -8   4  -9  184.79    7.81
  -8   4 -10    1.98    1.35
  -8   4 -10    2.36    1.51
  -8   4 -11   35.29    2.87
  -8   4 -11   39.98    3.11
  -8   4 -12   26.64    2.12
   8  -3 -10   41.60    2.70
   8  -3  -9    1.81    1.32
   8  -3  -9    0.23    0.82
   8  -3  -8    8.05    1.83
   8  -3  -7  291.27    9.24
   8  -3  -6   45.84    4.05
   8  -3  -6   37.15    3.76
   8  -3  -5   87.91    5.92
   8  -3  -5   89.86    5.80
   8  -3  -4  108.03    7.07
   8  -3  -4  114.49    6.53
   8  -3  -4  104.70    6.29
   8  -3  -3    1.86    1.93
   8  -3  -3    0.83    1.83
   8  -3  -3    0.27    1.49
   8  -3  -2  105.10    6.19
   8  -3  -2   91.11    6.25
   8  -3  -1   15.79    2.76
   8  -3   0  231.78   10.12
   8  -3   1  127.91    7.84
  -8   3  -2   30.77    3.58
   8  -3   2   30.44    4.18
  -8   3  -3  501.12   13.69
   8  -3   3  502.54   14.86
  -8   3  -4   26.78    3.59
   8  -3   4   22.44    3.58
   8  -3   5   48.38    4.80
  -8   3  -5   45.85    4.65
   8  -3   6  178.74    8.47
  -8   3  -6  174.64    8.63
   8  -3   7    0.38    1.32
  -8   3  -7    0.27    1.92
  -8   3  -8   17.07    3.11
  -8   3  -8   21.51    3.52
  -8   3  -9  177.10    8.24
  -8   3  -9  174.05    7.91
  -8   3 -10  146.54    7.09
  -8   3 -10  136.31    6.60
  -8   3 -11    1.67    1.64
  -8   3 -11   -0.85    1.63
  -8   3 -12   40.44    3.12
  -8   3 -12   32.55    2.77
  -8   3 -13   80.49    3.40
   8  -2 -10    5.04    1.28
   8  -2  -9  133.28    5.76
   8  -2  -8   34.07    3.48
   8  -2  -7   19.74    3.07
   8  -2  -6  159.31    8.04
   8  -2  -6  159.80    7.99
   8  -2  -5   11.40    2.50
   8  -2  -5   15.72    3.17
   8  -2  -4   38.90    4.45
   8  -2  -4   37.52    3.86
   8  -2  -4   38.53    4.40
   8  -2  -3  264.76   11.13
   8  -2  -3  262.80   10.17
   8  -2  -3  247.95    9.88
   8  -2  -2  148.77    7.84
   8  -2  -2  145.94    7.60
   8  -2  -1   69.96    5.65
   8  -2  -1   76.25    5.53
   8  -2   0   85.19    6.20
   8  -2   0   97.50    5.91
   8  -2   1   92.79    6.43
   8  -2   2  320.05   11.91
  -8   2  -3  225.26    9.23
   8  -2   3  253.23   10.48
  -8   2  -4  394.65   12.39
   8  -2   4  411.03   13.27
   8  -2   5   94.16    6.52
   8  -2   6   81.94    5.93
  -8   2  -7  161.11    7.40
   8  -2   7  156.68    7.81
  -8   2  -8    2.75    1.64
   8  -2   8    0.11    1.21
  -8   2  -9    0.90    1.54
  -8   2  -9    2.13    2.05
  -8   2 -10   62.40    4.78
  -8   2 -10   72.54    5.41
  -8   2 -10   69.39    5.13
  -8   2 -11   59.04    4.63
  -8   2 -11   53.78    4.27
  -8   2 -12   -0.09    1.49
  -8   2 -12    0.57    1.08
  -8   2 -12    0.08    1.20
  -8   2 -13   12.95    1.83
  -8   2 -13   12.25    1.69
   8  -1 -10   36.03    2.79
   8  -1 -10   40.41    2.95
   8  -1  -9   82.41    4.92
   8  -1  -8  136.66    6.96
   8  -1  -7   14.50    3.13
   8  -1  -6  109.16    6.83
   8  -1  -5   50.22    5.00
   8  -1  -4  101.08    6.81
   8  -1  -4   79.61    6.01
   8  -1  -3   25.42    3.81
   8  -1  -3   28.06    3.54
   8  -1  -2    3.66    2.17
   8  -1  -2    5.25    1.78
   8  -1  -1   14.24    3.44
   8  -1  -1   13.36    2.82
   8  -1  -1   13.59    3.38
   8  -1  -1   18.13    3.15
   8  -1   0    3.19    2.57
   8  -1   0    1.45    2.21
   8  -1   0    7.44    2.37
   8  -1   1  640.98   20.61
   8  -1   1  692.88   17.10
   8  -1   2   44.12    4.56
   8  -1   3   39.83    4.24
   8  -1   4  113.26    8.64
   8  -1   4  112.01    6.97
   8  -1   5    9.08    2.22
  -8   1  -6  215.24    8.48
   8  -1   6  208.09    9.14
  -8   1  -7    2.40    1.45
   8  -1   7    0.23    1.35
  -8   1  -8  219.76    9.01
   8  -1   8  208.50    8.61
  -8   1  -9  182.02    8.26
  -8   1 -10  130.56    6.98
  -8   1 -11    5.70    1.93
  -8   1 -11    1.17    1.51
  -8   1 -12   69.19    4.55
  -8   1 -12   63.47    4.65
  -8   1 -13   90.93    4.51
  -8   1 -13   95.04    5.03
  -8   1 -14   61.62    3.55
  -8   1 -14   63.47    3.51
   8   0 -10    0.38    0.97
   8   0 -10   -2.92    1.54
   8   0  -9    0.73    1.45
   8   0  -8    3.19    2.16
   8   0  -7   29.63    3.96
   8   0  -7   29.06    3.99
   8   0  -6  106.97    7.11
   8   0  -5   -2.10    2.59
   8   0  -4    8.81    3.14
   8   0  -3   43.32    4.97
   8   0  -3   45.50    4.22
   8   0  -2   62.12    5.03
   8   0  -1    1.52    1.69
   8   0  -1    3.78    2.13
   8   0   0  352.31   15.67
   8   0   0  339.03   14.49
   8   0   0  358.29   12.06
   8   0   1  315.52   13.67
   8   0   1  328.00   14.93
   8   0   1  343.37   11.90
   8   0   2   70.39    6.98
   8   0   2   68.45    6.36
   8   0   2   76.98    5.83
   8   0   3   76.78    5.84
   8   0   4  169.03    9.74
   8   0   4  163.72    8.26
  -8   0  -5   38.35    3.70
   8   0   5   31.79    3.88
  -8   0  -6  464.10   12.65
   8   0   6  448.13   13.33
  -8   0  -7  157.61    7.63
   8   0   7  151.81    7.68
  -8   0  -8    1.43    1.68
   8   0   8    1.62    1.15
  -8   0  -9  293.11   10.68
  -8   0 -10  349.18   11.68
  -8   0 -11    0.34    1.70
  -8   0 -12  162.08    7.66
  -8   0 -12  154.04    6.87
  -8   0 -13  165.06    7.32
  -8   0 -13  152.57    6.07
  -8   0 -14   40.68    3.21
  -8   0 -15   11.53    1.53
  -8   0 -15    9.88    1.60
   8   1 -10   28.77    2.55
   8   1 -10   26.10    2.18
   8   1  -9   33.45    3.22
   8   1  -8   27.19    3.66
   8   1  -7   -0.21    2.37
   8   1  -7    2.77    2.53
   8   1  -6  462.75   14.30
   8   1  -5  204.13    9.95
   8   1  -4   71.29    6.23
   8   1  -4   67.78    5.81
   8   1  -3   59.20    4.73
   8   1  -3   53.87    5.41
   8   1  -3   58.01    5.42
   8   1  -2  725.73   16.45
   8   1  -2  742.41   24.12
   8   1  -2  746.46   18.07
   8   1  -1  123.64    6.99
   8   1  -1  130.44   10.18
   8   1  -1  127.93    7.42
   8   1   0  332.57   11.43
   8   1   0  313.54   15.32
   8   1   1  799.58   17.80
   8   1   1  790.08   23.51
   8   1   2  651.48   16.16
   8   1   2  613.21   20.59
   8   1   3  383.58   12.41
   8   1   4  493.83   14.10
   8   1   5    0.75    1.45
   8   1   5    3.36    1.71
   8   1   6    3.11    1.71
   8   1   6   -4.34    2.25
   8   1   7  154.39    7.74
   8   1   7  146.28    9.82
   8   1   8  281.42   10.18
  -8  -1  -8  295.70   10.73
  -8  -1  -9    8.21    2.29
  -8  -1 -10  351.06   11.86
  -8  -1 -11  335.50   11.61
  -8  -1 -12    5.56    2.40
  -8  -1 -12    4.87    1.91
  -8  -1 -13   92.67    5.78
  -8  -1 -13   87.52    4.74
  -8  -1 -13   87.86    5.02
  -8  -1 -14  215.95    7.19
  -8  -1 -14  218.52    8.21
  -8  -1 -15  111.71    4.71
  -8  -1 -16   88.58    3.88
   8   2 -10    8.14    1.45
   8   2  -9   74.33    4.57
   8   2  -8  119.77    6.52
   8   2  -7   22.25    3.42
   8   2  -7   24.56    3.62
   8   2  -6   42.91    4.72
   8   2  -6   38.77    4.26
   8   2  -5    2.68    2.51
   8   2  -5    4.80    2.27
   8   2  -4  236.28   10.75
   8   2  -4  238.76   10.64
   8   2  -3   16.01    3.22
   8   2  -2  850.27   26.22
   8   2  -2  825.58   19.18
   8   2  -2  846.69   17.60
   8   2  -1  357.44   17.00
   8   2  -1  350.82   12.21
   8   2  -1  352.80   11.53
   8   2   0    4.32    2.73
   8   2   0    0.87    1.41
   8   2   0    1.20    1.64
   8   2   1  436.20   18.04
   8   2   1  426.13   12.46
   8   2   1  431.57   13.05
   8   2   2  321.46   15.28
   8   2   2  333.30   11.55
   8   2   3    4.47    2.04
   8   2   4  400.44   12.64
   8   2   5   83.56    6.72
   8   2   5   87.50    6.03
   8   2   6  171.32    9.96
   8   2   6  170.70    8.20
   8   2   7   19.87    3.47
   8   2   7   24.57    3.25
   8   2   8  214.05    8.92
   8   2   9   68.93    4.94
  -8  -2  -9   81.08    5.93
  -8  -2 -10    8.45    2.45
  -8  -2 -11  187.73    8.86
  -8  -2 -11  200.04    8.17
  -8  -2 -12   67.61    5.43
  -8  -2 -12   65.41    4.83
  -8  -2 -13   46.19    4.39
  -8  -2 -13   42.08    3.71
  -8  -2 -14   43.85    4.04
  -8  -2 -14   40.63    3.50
  -8  -2 -15   28.98    2.73
  -8  -2 -16   39.08    2.90
   8   3  -9   34.41    2.93
   8   3  -8   28.45    3.35
   8   3  -7   59.69    4.96
   8   3  -7   57.46    4.66
   8   3  -7   55.19    4.79
   8   3  -6   76.57    5.81
   8   3  -6   72.98    6.02
   8   3  -5   57.90    5.48
   8   3  -5   59.79    5.54
   8   3  -4  228.18   10.61
   8   3  -4  218.70   10.40
   8   3  -3   71.84    6.08
   8   3  -2   86.49    8.67
   8   3  -2   90.34    5.79
   8   3  -2   95.22    6.77
   8   3  -1    2.79    1.86
   8   3  -1   -1.13    3.35
   8   3  -1    2.28    1.53
   8   3   0  151.56   10.75
   8   3   0  148.31    7.80
   8   3   0  143.82    7.62
   8   3   1   12.25    2.26
[truncated: 57,608 more chars]
