# Supplementary material for: NHC‐Terphenyl Radicals and Anions: Tuning Stability and Redox Properties via Substituent Patterning
Source: Angew Chem Int Ed Engl. 2025 Oct 22;64(51):e202520260. doi: 10.1002/anie.202520260 (PMC12707353; doi:10.1002/anie.202520260)
Supplement: Supplementary file 2 — Supporting Information [file ANIE-64-e202520260-s001.zip › ange202520260-sup-0002-SuppMat/2b.cif]

data_2b

_database_code_depnum_ccdc_archive        2471667


# was steffen23

_audit_creation_date               2023-01-04
_audit_creation_method
;
Olex2 1.5-ac5-024
(compiled 2022.04.12 svn.rca3783a0 for Rigaku Oxford Diffraction, GUI svn.r6498)
;
_shelx_SHELXL_version_number       '2018/3'
loop_
  _audit_author_name
  _audit_author_email
  _audit_author_address
 'Steffenfauseweh, H.' ''
;
Bielefeld University
Department of Chemistry
Universitaetsstr. 25
Bielefeld
33615
Germany
;
 'Stammler, H.' ? ?

_audit_contact_author_address      ?
_audit_contact_author_email        ?
_audit_contact_author_name         ''
_audit_contact_author_phone        ?
_publ_contact_author_id_orcid      ?
_publ_section_references
;
Dolomanov, O.V., Bourhis, L.J., Gildea, R.J, Howard, J.A.K. & Puschmann, H.
 (2009), J. Appl. Cryst. 42, 339-341.

Sheldrick, G.M. (2015). Acta Cryst. A71, 3-8.

Sheldrick, G.M. (2015). Acta Cryst. C71, 3-8.
;
_chemical_name_common              ?
_chemical_name_systematic          ?
_chemical_formula_moiety           'Br, C45 H49 N2, 1.75[CH2Cl2]'
_chemical_formula_sum              'C46.75 H52.50 Br Cl3.50 N2'
_chemical_formula_weight           846.39
_chemical_melting_point            ?
_chemical_oxdiff_formula           BrC46.8Cl3.5H52.5N2
loop_
  _atom_type_symbol
  _atom_type_description
  _atom_type_scat_dispersion_real
  _atom_type_scat_dispersion_imag
  _atom_type_scat_source
 'Br' 'Br' -0.2901 2.4595
 'International Tables Vol C Tables 4.2.6.8 and 6.1.1.4'
 'C' 'C' 0.0033 0.0016 'International Tables Vol C Tables 4.2.6.8 and 6.1.1.4'
 'Cl' 'Cl' 0.1484 0.1585 'International Tables Vol C Tables 4.2.6.8 and 6.1.1.4'
 'H' 'H' 0.0000 0.0000 'International Tables Vol C Tables 4.2.6.8 and 6.1.1.4'
 'N' 'N' 0.0061 0.0033 'International Tables Vol C Tables 4.2.6.8 and 6.1.1.4'

_shelx_space_group_comment
;
The symmetry employed for this shelxl refinement is uniquely defined
by the following loop, which should always be used as a source of
symmetry information in preference to the above space-group names.
They are only intended as comments.
;
_space_group_crystal_system        'triclinic'
_space_group_IT_number             2
_space_group_name_H-M_alt          'P -1'
_space_group_name_Hall             '-P 1'
loop_
  _space_group_symop_operation_xyz
 'x, y, z'
 '-x, -y, -z'

_cell_length_a                     15.2926(3)
_cell_length_b                     16.2532(3)
_cell_length_c                     19.5873(4)
_cell_angle_alpha                  74.751(2)
_cell_angle_beta                   74.567(2)
_cell_angle_gamma                  74.603(2)
_cell_volume                       4426.54(17)
_cell_formula_units_Z              4
_cell_measurement_reflns_used      32048
_cell_measurement_temperature      100.0(1)
_cell_measurement_theta_max        35.7040
_cell_measurement_theta_min        3.0180
_shelx_estimated_absorpt_T_max     0.853
_shelx_estimated_absorpt_T_min     0.662
_exptl_absorpt_coefficient_mu      1.173
_exptl_absorpt_correction_T_max    1.000
_exptl_absorpt_correction_T_min    0.630
_exptl_absorpt_correction_type     gaussian
_exptl_absorpt_process_details
;
CrysAlisPro 1.171.42.73a (Rigaku Oxford Diffraction, 2022)
Numerical absorption correction based on gaussian integration over
a multifaceted crystal model
Empirical absorption correction using spherical harmonics,
implemented in SCALE3 ABSPACK scaling algorithm.
;
_exptl_absorpt_special_details     ?
_exptl_crystal_colour              'clear colourless'
_exptl_crystal_colour_lustre       clear
_exptl_crystal_colour_primary      colourless
_exptl_crystal_density_diffrn      1.270
_exptl_crystal_density_meas        ?
_exptl_crystal_density_method      ?
_exptl_crystal_description         block
_exptl_crystal_F_000               1766
loop_
  _exptl_crystal_face_index_h
  _exptl_crystal_face_index_k
  _exptl_crystal_face_index_l
  _exptl_crystal_face_perp_dist
 -1 0 -1 0.0441
 1 0 1 0.0963
 -1 1 1 0.1306
 1 -1 -1 0.1379
 0 -1 -1 0.1544
 0 -1 0 0.1038
 0 1 0 0.0837
 1 1 1 0.1194
 -1 -1 -1 0.1217
 0 0 1 0.1777
 0 0 -1 0.1763
 1 1 -1 0.1628
 -1 -1 0 0.1514
 1 0 0 0.1132
 1 -1 1 0.1056
 -1 0 0 0.1145

_exptl_crystal_size_max            0.383
_exptl_crystal_size_mid            0.234
_exptl_crystal_size_min            0.14
loop_
  _exptl_oxdiff_crystal_face_indexfrac_h
  _exptl_oxdiff_crystal_face_indexfrac_k
  _exptl_oxdiff_crystal_face_indexfrac_l
  _exptl_oxdiff_crystal_face_x
  _exptl_oxdiff_crystal_face_y
  _exptl_oxdiff_crystal_face_z
 -0.9991 0.0001 -0.9992 -0.0233 -0.0290 0.0413
 0.9991 -0.0001 0.9992 0.0233 0.0290 -0.0413
 -0.9990 0.9994 0.9993 -0.0451 -0.0651 -0.0278
 0.9990 -0.9994 -0.9993 0.0451 0.0651 0.0278
 -0.0002 -0.9993 -0.9991 0.0036 0.0399 0.0356
 -0.0003 -0.9994 0.0002 -0.0147 0.0438 0.0020
 0.0003 0.9994 -0.0002 0.0147 -0.0438 -0.0020
 0.9994 0.9992 0.9990 0.0380 -0.0148 -0.0434
 -0.9994 -0.9992 -0.9990 -0.0380 0.0148 0.0434
 -0.0001 -0.0001 0.9993 -0.0182 0.0039 -0.0335
 0.0001 0.0001 -0.9993 0.0182 -0.0039 0.0335
 0.9995 0.9994 -0.9996 0.0744 -0.0225 0.0237
 -0.9994 -0.9993 0.0003 -0.0562 0.0186 0.0098
 0.9992 -0.0001 -0.0001 0.0415 0.0252 -0.0078
 0.9988 -0.9995 0.9994 0.0086 0.0728 -0.0393
 -0.9992 0.0001 0.0001 -0.0415 -0.0252 0.0078

_exptl_transmission_factor_max     ?
_exptl_transmission_factor_min     ?
_diffrn_reflns_av_R_equivalents    0.0330
_diffrn_reflns_av_unetI/netI       0.0304
_diffrn_reflns_Laue_measured_fraction_full  0.998
_diffrn_reflns_Laue_measured_fraction_max  0.999
_diffrn_reflns_limit_h_max         21
_diffrn_reflns_limit_h_min         -21
_diffrn_reflns_limit_k_max         22
_diffrn_reflns_limit_k_min         -22
_diffrn_reflns_limit_l_max         27
_diffrn_reflns_limit_l_min         -27
_diffrn_reflns_number              102936
_diffrn_reflns_point_group_measured_fraction_full  0.998
_diffrn_reflns_point_group_measured_fraction_max  0.999
_diffrn_reflns_theta_full          25.242
_diffrn_reflns_theta_max           30.034
_diffrn_reflns_theta_min           2.657
_diffrn_ambient_environment        N~2~
_diffrn_ambient_temperature        100.0(1)
_diffrn_detector                   'CCD plate'
_diffrn_detector_area_resol_mean   5.3114
_diffrn_detector_type              Atlas
_diffrn_measured_fraction_theta_full  0.998
_diffrn_measured_fraction_theta_max  0.999
_diffrn_measurement_details
;
List of Runs (angles in degrees, time in seconds):

  # Type    Start    End  Width  t~exp~   \w     \q     \k     \f   Frames
--------------------------------------------------------------------------
  1  \w    -23.00   2.00   1.00   40.00    --  -28.40 -92.00 -20.00   25
  2  \w    -30.00   7.00   1.00   40.00    --  -28.40 -89.00  56.79   37
  3  \w      1.00  98.00   1.00   40.00    --   28.40  70.00-159.44   97
  4  \w    -15.00  66.00   1.00   40.00    --   28.40 -99.00  60.00   81
  5  \w      8.00  46.00   1.00   40.00    --   28.40  38.00 -30.00   38
  6  \w    -41.00  37.00   1.00   40.00    --   28.40 -38.00 -60.00   78
  7  \w    -40.00  42.00   1.00   40.00    --   28.40 -57.00-150.00   82
  8  \w     10.00  95.00   1.00   40.00    --   28.40  38.00 120.00   85
  9  \w      3.00  97.00   1.00   40.00    --   28.40  57.00   0.00   94
 10  \w     16.00  96.00   1.00   40.00    --   28.40-146.00-110.90   80
 11  \w    -43.00  45.00   1.00   40.00    --   28.40 -38.00  90.00   88
 12  \w     57.00 103.00   1.00   40.00    --   28.40-156.00  14.72   46
;
_diffrn_measurement_device         'four-circle diffractometer'
_diffrn_measurement_device_type    'SuperNova, Dual, Cu at home/near, Atlas'
_diffrn_measurement_method         '\w scans'
_diffrn_orient_matrix_type        
 'CrysAlisPro convention (1999,Acta A55,543-557)'
_diffrn_orient_matrix_UB_11        0.0415644000
_diffrn_orient_matrix_UB_12        0.0146505000
_diffrn_orient_matrix_UB_13        -0.0182367000
_diffrn_orient_matrix_UB_21        0.0251752000
_diffrn_orient_matrix_UB_22        -0.0438385000
_diffrn_orient_matrix_UB_23        0.0038612000
_diffrn_orient_matrix_UB_31        -0.0078045000
_diffrn_orient_matrix_UB_32        -0.0020474000
_diffrn_orient_matrix_UB_33        -0.0335700000
_diffrn_radiation_monochromator    mirror
_diffrn_radiation_probe            x-ray
_diffrn_radiation_type             'Mo K\a'
_diffrn_radiation_wavelength       0.71073
_diffrn_source                     'micro-focus sealed X-ray tube'
_diffrn_source_type                'SuperNova (Mo) X-ray Source'
_reflns_Friedel_coverage           0.000
_reflns_Friedel_fraction_full      .
_reflns_Friedel_fraction_max       .
_reflns_number_gt                  21205
_reflns_number_total               25865
_reflns_special_details
;
 Reflections were merged by SHELXL according to the crystal
 class for the calculation of statistics and refinement.
 
 Structure factors included contributions from the .fab file.
 
 _reflns_Friedel_fraction is defined as the number of unique
 Friedel pairs measured divided by the number that would be
 possible theoretically, ignoring centric projections and
 systematic absences.
;
_reflns_threshold_expression       'I > 2\s(I)'
_computing_cell_refinement         'CrysAlisPro 1.171.42.73a (Rigaku OD, 2022)'
_computing_data_collection         'CrysAlisPro 1.171.42.73a (Rigaku OD, 2022)'
_computing_data_reduction          'CrysAlisPro 1.171.42.73a (Rigaku OD, 2022)'
_computing_molecular_graphics      'Olex2 1.5-ac5-024 (Dolomanov et al., 2009)'
_computing_publication_material    'Olex2 1.5-ac5-024 (Dolomanov et al., 2009)'
_computing_structure_refinement    'SHELXL 2018/3 (Sheldrick, 2015)'
_computing_structure_solution      'SHELXT 2018/2 (Sheldrick, 2018)'
_refine_diff_density_max           0.651
_refine_diff_density_min           -0.477
_refine_diff_density_rms           0.062
_refine_ls_extinction_coef         .
_refine_ls_extinction_method       none
_refine_ls_goodness_of_fit_ref     1.037
_refine_ls_hydrogen_treatment      constr
_refine_ls_matrix_type             full
_refine_ls_number_parameters       881
_refine_ls_number_reflns           25865
_refine_ls_number_restraints       0
_refine_ls_R_factor_all            0.0491
_refine_ls_R_factor_gt             0.0378
_refine_ls_restrained_S_all        1.037
_refine_ls_shift/su_max            0.001
_refine_ls_shift/su_mean           0.000
_refine_ls_structure_factor_coef   Fsqd
_refine_ls_weighting_details      
 'w=1/[\s^2^(Fo^2^)+(0.0494P)^2^+2.4715P] where P=(Fo^2^+2Fc^2^)/3'
_refine_ls_weighting_scheme        calc
_refine_ls_wR_factor_gt            0.0998
_refine_ls_wR_factor_ref           0.1048
_refine_special_details
;
The crystal contains heavily disordered dcm molecules,
which could not be refined reasonably. Therefore, 
a solvent mask was calculated and 280 electrons were 
found in a volume of 1041\%A^3^ in 1 void per unit cell. 
This is consistent with the presence of 
1.75[CH2Cl2] per Asymmetric Unit 
which account for 294 electrons 
per unit cell.
;
_olex2_refinement_description
;
1. Fixed Uiso
 At 1.2 times of:
  All C(H) groups
 At 1.5 times of:
  All C(H,H,H) groups
2.a Ternary CH refined with riding coordinates:
 C28(H28), C31(H31), C40(H40), C43(H43), C73(H73), C76(H76), C85(H85), C88(H88)
2.b Aromatic/amide H refined with riding coordinates:
 C2(H2), C3(H3), C5(H5), C6(H6), C8(H8), C9(H9), C11(H11), C12(H12), C14(H14),
 C15(H15), C17(H17), C18(H18), C19(H19), C20(H20), C21(H21), C24(H24), C25(H25),
  C26(H26), C36(H36), C37(H37), C38(H38), C47(H47), C48(H48), C50(H50),
 C51(H51), C53(H53), C54(H54), C56(H56), C57(H57), C59(H59), C60(H60), C62(H62),
  C63(H63), C64(H64), C65(H65), C66(H66), C69(H69), C70(H70), C71(H71),
 C81(H81), C82(H82), C83(H83)
2.c Idealised Me refined as rotating group:
 C29(H29A,H29B,H29C), C30(H30A,H30B,H30C), C32(H32A,H32B,H32C), C33(H33A,H33B,
 H33C), C41(H41A,H41B,H41C), C42(H42A,H42B,H42C), C44(H44A,H44B,H44C), C45(H45A,
 H45B,H45C), C74(H74A,H74B,H74C), C75(H75A,H75B,H75C), C77(H77A,H77B,H77C),
 C78(H78A,H78B,H78C), C86(H86A,H86B,H86C), C87(H87A,H87B,H87C), C89(H89A,H89B,
 H89C), C90(H90A,H90B,H90C)
;
_atom_sites_solution_hydrogens     geom
_atom_sites_solution_primary       dual
_atom_sites_solution_secondary     ?
loop_
  _atom_site_label
  _atom_site_type_symbol
  _atom_site_fract_x
  _atom_site_fract_y
  _atom_site_fract_z
  _atom_site_U_iso_or_equiv
  _atom_site_adp_type
  _atom_site_occupancy
  _atom_site_site_symmetry_order
  _atom_site_calc_flag
  _atom_site_refinement_flags_posn
  _atom_site_refinement_flags_adp
  _atom_site_refinement_flags_occupancy
  _atom_site_disorder_assembly
  _atom_site_disorder_group
 Br1 Br 0.98001(2) 0.16576(2) 0.19232(2) 0.02211(4) Uani 1 1 d . . . . .
 Br2 Br 0.52765(2) 0.73329(2) 0.32110(2) 0.02317(4) Uani 1 1 d . . . . .
 N1 N 0.68581(9) 0.27677(8) 0.36622(7) 0.0159(2) Uani 1 1 d . . . . .
 N2 N 0.67209(9) 0.16377(8) 0.33385(7) 0.0173(2) Uani 1 1 d . . . . .
 C1 C 0.62687(10) 0.22506(9) 0.37362(8) 0.0148(3) Uani 1 1 d . . . . .
 C2 C 0.76860(11) 0.24861(10) 0.32034(9) 0.0207(3) Uani 1 1 d . . . . .
 H2 H 0.821513 0.274215 0.305469 0.025 Uiso 1 1 calc R U . . .
 C3 C 0.75989(11) 0.17809(10) 0.30082(9) 0.0209(3) Uani 1 1 d . . . . .
 H3 H 0.805840 0.144432 0.269946 0.025 Uiso 1 1 calc R U . . .
 C4 C 0.52920(10) 0.23785(9) 0.41115(8) 0.0151(3) Uani 1 1 d . . . . .
 C5 C 0.46371(11) 0.23002(10) 0.37640(8) 0.0170(3) Uani 1 1 d . . . . .
 H5 H 0.483764 0.212756 0.331041 0.020 Uiso 1 1 calc R U . . .
 C6 C 0.36993(11) 0.24719(10) 0.40754(8) 0.0174(3) Uani 1 1 d . . . . .
 H6 H 0.326280 0.241686 0.383273 0.021 Uiso 1 1 calc R U . . .
 C7 C 0.33875(10) 0.27262(9) 0.47448(8) 0.0151(3) Uani 1 1 d . . . . .
 C8 C 0.40526(10) 0.27904(9) 0.50934(8) 0.0160(3) Uani 1 1 d . . . . .
 H8 H 0.385387 0.295544 0.555007 0.019 Uiso 1 1 calc R U . . .
 C9 C 0.49898(10) 0.26186(9) 0.47862(8) 0.0156(3) Uani 1 1 d . . . . .
 H9 H 0.542814 0.266323 0.503204 0.019 Uiso 1 1 calc R U . . .
 C10 C 0.23888(10) 0.28983(9) 0.50840(8) 0.0161(3) Uani 1 1 d . . . . .
 C11 C 0.17214(11) 0.32777(11) 0.46645(8) 0.0206(3) Uani 1 1 d . . . . .
 H11 H 0.191246 0.341820 0.415241 0.025 Uiso 1 1 calc R U . . .
 C12 C 0.07819(11) 0.34543(11) 0.49809(9) 0.0215(3) Uani 1 1 d . . . . .
 H12 H 0.034111 0.371837 0.468325 0.026 Uiso 1 1 calc R U . . .
 C13 C 0.04788(11) 0.32478(10) 0.57316(8) 0.0174(3) Uani 1 1 d . . . . .
 C14 C 0.11514(11) 0.28442(10) 0.61486(8) 0.0178(3) Uani 1 1 d . . . . .
 H14 H 0.096094 0.268042 0.665936 0.021 Uiso 1 1 calc R U . . .
 C15 C 0.20863(11) 0.26792(10) 0.58329(8) 0.0172(3) Uani 1 1 d . . . . .
 H15 H 0.252786 0.241330 0.612971 0.021 Uiso 1 1 calc R U . . .
 C16 C -0.05123(11) 0.34824(10) 0.60860(9) 0.0194(3) Uani 1 1 d . . . . .
 C17 C -0.10931(11) 0.42390(11) 0.58012(9) 0.0225(3) Uani 1 1 d . . . . .
 H17 H -0.086540 0.459027 0.535083 0.027 Uiso 1 1 calc R U . . .
 C18 C -0.19986(12) 0.44874(12) 0.61651(11) 0.0275(4) Uani 1 1 d . . . . .
 H18 H -0.238377 0.500982 0.596606 0.033 Uiso 1 1 calc R U . . .
 C19 C -0.23439(13) 0.39796(14) 0.68153(11) 0.0330(4) Uani 1 1 d . . . . .
 H19 H -0.296497 0.415180 0.706439 0.040 Uiso 1 1 calc R U . . .
 C20 C -0.17827(14) 0.32200(15) 0.71025(12) 0.0388(5) Uani 1 1 d . . . . .
 H20 H -0.201852 0.286481 0.754784 0.047 Uiso 1 1 calc R U . . .
 C21 C -0.08724(13) 0.29760(13) 0.67389(10) 0.0305(4) Uani 1 1 d . . . . .
 H21 H -0.048949 0.245346 0.694043 0.037 Uiso 1 1 calc R U . . .
 C22 C 0.66861(10) 0.34672(9) 0.40420(8) 0.0155(3) Uani 1 1 d . . . . .
 C23 C 0.61447(10) 0.42726(9) 0.37911(8) 0.0150(3) Uani 1 1 d . . . . .
 C24 C 0.59692(11) 0.49188(10) 0.41877(8) 0.0185(3) Uani 1 1 d . . . . .
 H24 H 0.560726 0.547827 0.403255 0.022 Uiso 1 1 calc R U . . .
 C25 C 0.63189(12) 0.47507(11) 0.48063(8) 0.0217(3) Uani 1 1 d . . . . .
 H25 H 0.618644 0.519423 0.507475 0.026 Uiso 1 1 calc R U . . .
 C26 C 0.68555(12) 0.39490(11) 0.50362(9) 0.0225(3) Uani 1 1 d . . . . .
 H26 H 0.708881 0.384870 0.546112 0.027 Uiso 1 1 calc R U . . .
 C27 C 0.70630(11) 0.32822(10) 0.46579(8) 0.0187(3) Uani 1 1 d . . . . .
 C28 C 0.57689(11) 0.44644(10) 0.31142(8) 0.0166(3) Uani 1 1 d . . . . .
 H28 H 0.589087 0.390496 0.294838 0.020 Uiso 1 1 calc R U . . .
 C29 C 0.62802(12) 0.50982(11) 0.25117(8) 0.0216(3) Uani 1 1 d . . . . .
 H29A H 0.615549 0.565781 0.265735 0.032 Uiso 1 1 calc R U . . .
 H29B H 0.606222 0.518826 0.206492 0.032 Uiso 1 1 calc R U . . .
 H29C H 0.694892 0.485271 0.242872 0.032 Uiso 1 1 calc R U . . .
 C30 C 0.47230(12) 0.48224(11) 0.32627(9) 0.0236(3) Uani 1 1 d . . . . .
 H30A H 0.441659 0.441091 0.365426 0.035 Uiso 1 1 calc R U . . .
 H30B H 0.449145 0.490144 0.282395 0.035 Uiso 1 1 calc R U . . .
 H30C H 0.458933 0.538491 0.340542 0.035 Uiso 1 1 calc R U . . .
 C31 C 0.76853(12) 0.24122(11) 0.49080(10) 0.0261(3) Uani 1 1 d . . . . .
 H31 H 0.763582 0.198743 0.463913 0.031 Uiso 1 1 calc R U . . .
 C32 C 0.73852(16) 0.20472(15) 0.57155(11) 0.0417(5) Uani 1 1 d . . . . .
 H32A H 0.753028 0.239528 0.599407 0.063 Uiso 1 1 calc R U . . .
 H32B H 0.771691 0.144043 0.583413 0.063 Uiso 1 1 calc R U . . .
 H32C H 0.671564 0.207146 0.583698 0.063 Uiso 1 1 calc R U . . .
 C33 C 0.87001(14) 0.25040(15) 0.47129(14) 0.0419(5) Uani 1 1 d . . . . .
 H33A H 0.888417 0.270910 0.418872 0.063 Uiso 1 1 calc R U . . .
 H33B H 0.909764 0.193653 0.486158 0.063 Uiso 1 1 calc R U . . .
 H33C H 0.876655 0.292510 0.496366 0.063 Uiso 1 1 calc R U . . .
 C34 C 0.64344(11) 0.08357(9) 0.33907(8) 0.0184(3) Uani 1 1 d . . . . .
 C35 C 0.61042(11) 0.07426(10) 0.28232(9) 0.0191(3) Uani 1 1 d . . . . .
 C36 C 0.58648(12) -0.00533(10) 0.28937(9) 0.0225(3) Uani 1 1 d . . . . .
 H36 H 0.563793 -0.014323 0.251804 0.027 Uiso 1 1 calc R U . . .
 C37 C 0.59522(13) -0.07118(11) 0.34999(10) 0.0252(3) Uani 1 1 d . . . . .
 H37 H 0.578284 -0.124647 0.353860 0.030 Uiso 1 1 calc R U . . .
 C38 C 0.62852(13) -0.05929(11) 0.40486(10) 0.0253(3) Uani 1 1 d . . . . .
 H38 H 0.633761 -0.104895 0.446347 0.030 Uiso 1 1 calc R U . . .
 C39 C 0.65469(12) 0.01815(10) 0.40089(9) 0.0219(3) Uani 1 1 d . . . . .
 C40 C 0.60241(12) 0.14481(10) 0.21431(9) 0.0213(3) Uani 1 1 d . . . . .
 H40 H 0.601656 0.201455 0.225780 0.026 Uiso 1 1 calc R U . . .
 C41 C 0.51294(14) 0.15484(12) 0.18926(10) 0.0296(4) Uani 1 1 d . . . . .
 H41A H 0.515085 0.102461 0.172490 0.044 Uiso 1 1 calc R U . . .
 H41B H 0.506636 0.205856 0.149529 0.044 Uiso 1 1 calc R U . . .
 H41C H 0.459741 0.162652 0.229695 0.044 Uiso 1 1 calc R U . . .
 C42 C 0.68717(14) 0.12598(12) 0.15376(9) 0.0283(4) Uani 1 1 d . . . . .
 H42A H 0.743338 0.126007 0.168842 0.042 Uiso 1 1 calc R U . . .
 H42B H 0.680581 0.171080 0.109922 0.042 Uiso 1 1 calc R U . . .
 H42C H 0.691869 0.068803 0.143732 0.042 Uiso 1 1 calc R U . . .
 C43 C 0.69479(14) 0.02657(11) 0.46107(9) 0.0267(4) Uani 1 1 d . . . . .
 H43 H 0.710158 0.085578 0.448382 0.032 Uiso 1 1 calc R U . . .
 C44 C 0.6264(2) 0.01894(19) 0.53313(11) 0.0504(6) Uani 1 1 d . . . . .
 H44A H 0.568749 0.062107 0.528296 0.076 Uiso 1 1 calc R U . . .
 H44B H 0.653021 0.029562 0.569551 0.076 Uiso 1 1 calc R U . . .
 H44C H 0.613312 -0.039778 0.548178 0.076 Uiso 1 1 calc R U . . .
 C45 C 0.78423(19) -0.0416(2) 0.46768(17) 0.0618(8) Uani 1 1 d . . . . .
 H45A H 0.771764 -0.100038 0.476431 0.093 Uiso 1 1 calc R U . . .
 H45B H 0.807568 -0.036709 0.508128 0.093 Uiso 1 1 calc R U . . .
 H45C H 0.830785 -0.031888 0.422711 0.093 Uiso 1 1 calc R U . . .
 N3 N -0.17957(9) 0.81800(8) 0.13701(7) 0.0163(2) Uani 1 1 d . . . . .
 N4 N -0.16903(9) 0.67818(8) 0.17028(7) 0.0152(2) Uani 1 1 d . . . . .
 C46 C -0.12319(10) 0.74074(9) 0.12920(8) 0.0144(3) Uani 1 1 d . . . . .
 C47 C -0.26201(11) 0.80399(10) 0.18432(8) 0.0202(3) Uani 1 1 d . . . . .
 H47 H -0.313513 0.847623 0.199597 0.024 Uiso 1 1 calc R U . . .
 C48 C -0.25567(11) 0.71701(10) 0.20470(8) 0.0186(3) Uani 1 1 d . . . . .
 H48 H -0.301957 0.687913 0.236643 0.022 Uiso 1 1 calc R U . . .
 C49 C -0.02694(10) 0.72490(9) 0.08872(8) 0.0147(3) Uani 1 1 d . . . . .
 C50 C -0.00329(10) 0.75033(9) 0.01366(8) 0.0162(3) Uani 1 1 d . . . . .
 H50 H -0.050102 0.780257 -0.013017 0.019 Uiso 1 1 calc R U . . .
 C51 C 0.08902(11) 0.73179(9) -0.02214(8) 0.0165(3) Uani 1 1 d . . . . .
 H51 H 0.104685 0.747922 -0.073438 0.020 Uiso 1 1 calc R U . . .
 C52 C 0.15881(10) 0.68989(9) 0.01624(8) 0.0161(3) Uani 1 1 d . . . . .
 C53 C 0.13448(11) 0.66618(10) 0.09175(8) 0.0191(3) Uani 1 1 d . . . . .
 H53 H 0.181528 0.638586 0.118639 0.023 Uiso 1 1 calc R U . . .
 C54 C 0.04243(11) 0.68257(10) 0.12768(8) 0.0183(3) Uani 1 1 d . . . . .
 H54 H 0.026527 0.664979 0.178869 0.022 Uiso 1 1 calc R U . . .
 C55 C 0.25728(11) 0.67052(10) -0.02157(8) 0.0174(3) Uani 1 1 d . . . . .
 C56 C 0.32798(11) 0.67375(11) 0.01004(8) 0.0219(3) Uani 1 1 d . . . . .
 H56 H 0.312239 0.690639 0.055419 0.026 Uiso 1 1 calc R U . . .
 C57 C 0.42011(12) 0.65287(12) -0.02350(9) 0.0230(3) Uani 1 1 d . . . . .
 H57 H 0.466584 0.655992 -0.000882 0.028 Uiso 1 1 calc R U . . .
 C58 C 0.44654(11) 0.62719(10) -0.09008(8) 0.0185(3) Uani 1 1 d . . . . .
 C59 C 0.37552(11) 0.62607(10) -0.12242(8) 0.0203(3) Uani 1 1 d . . . . .
 H59 H 0.391246 0.609861 -0.168066 0.024 Uiso 1 1 calc R U . . .
 C60 C 0.28301(11) 0.64803(10) -0.08935(8) 0.0198(3) Uani 1 1 d . . . . .
 H60 H 0.236367 0.647809 -0.113042 0.024 Uiso 1 1 calc R U . . .
 C61 C 0.54566(11) 0.60238(10) -0.12461(8) 0.0189(3) Uani 1 1 d . . . . .
 C62 C 0.61241(12) 0.56236(11) -0.08255(9) 0.0239(3) Uani 1 1 d . . . . .
 H62 H 0.593848 0.550590 -0.031263 0.029 Uiso 1 1 calc R U . . .
 C63 C 0.70513(13) 0.53971(12) -0.11478(11) 0.0296(4) Uani 1 1 d . . . . .
 H63 H 0.749661 0.512964 -0.085452 0.036 Uiso 1 1 calc R U . . .
 C64 C 0.73353(13) 0.55570(13) -0.18936(11) 0.0316(4) Uani 1 1 d . . . . .
 H64 H 0.797263 0.540039 -0.211321 0.038 Uiso 1 1 calc R U . . .
 C65 C 0.66800(13) 0.59485(12) -0.23183(10) 0.0290(4) Uani 1 1 d . . . . .
 H65 H 0.686887 0.605643 -0.283101 0.035 Uiso 1 1 calc R U . . .
 C66 C 0.57531(12) 0.61820(11) -0.19977(9) 0.0226(3) Uani 1 1 d . . . . .
 H66 H 0.531167 0.645412 -0.229379 0.027 Uiso 1 1 calc R U . . .
 C67 C -0.13987(10) 0.58643(9) 0.16597(8) 0.0154(3) Uani 1 1 d . . . . .
 C68 C -0.14944(11) 0.56457(10) 0.10414(8) 0.0177(3) Uani 1 1 d . . . . .
 C69 C -0.12270(12) 0.47623(10) 0.10104(9) 0.0218(3) Uani 1 1 d . . . . .
 H69 H -0.127374 0.458573 0.059833 0.026 Uiso 1 1 calc R U . . .
 C70 C -0.08944(12) 0.41379(10) 0.15698(9) 0.0221(3) Uani 1 1 d . . . . .
 H70 H -0.071792 0.354062 0.153840 0.026 Uiso 1 1 calc R U . . .
 C71 C -0.08195(11) 0.43839(10) 0.21732(9) 0.0197(3) Uani 1 1 d . . . . .
 H71 H -0.059570 0.395039 0.255441 0.024 Uiso 1 1 calc R U . . .
 C72 C -0.10667(11) 0.52580(9) 0.22323(8) 0.0166(3) Uani 1 1 d . . . . .
 C73 C -0.19112(12) 0.63023(11) 0.04417(8) 0.0223(3) Uani 1 1 d . . . . .
 H73 H -0.192856 0.689818 0.050367 0.027 Uiso 1 1 calc R U . . .
 C74 C -0.13294(15) 0.62081(13) -0.03111(9) 0.0319(4) Uani 1 1 d . . . . .
 H74A H -0.069659 0.626631 -0.034562 0.048 Uiso 1 1 calc R U . . .
 H74B H -0.160640 0.666391 -0.067814 0.048 Uiso 1 1 calc R U . . .
 H74C H -0.131214 0.563359 -0.039220 0.048 Uiso 1 1 calc R U . . .
 C75 C -0.29132(14) 0.62310(15) 0.05172(11) 0.0358(4) Uani 1 1 d . . . . .
 H75A H -0.292197 0.563957 0.049062 0.054 Uiso 1 1 calc R U . . .
 H75B H -0.317442 0.665226 0.012479 0.054 Uiso 1 1 calc R U . . .
 H75C H -0.328412 0.635557 0.098437 0.054 Uiso 1 1 calc R U . . .
 C76 C -0.09930(12) 0.55095(10) 0.29042(8) 0.0198(3) Uani 1 1 d . . . . .
 H76 H -0.102291 0.615209 0.278899 0.024 Uiso 1 1 calc R U . . .
 C77 C -0.18154(15) 0.53205(13) 0.35225(10) 0.0321(4) Uani 1 1 d . . . . .
 H77A H -0.239454 0.566597 0.338147 0.048 Uiso 1 1 calc R U . . .
 H77B H -0.175487 0.547597 0.395594 0.048 Uiso 1 1 calc R U . . .
 H77C H -0.182353 0.469867 0.362594 0.048 Uiso 1 1 calc R U . . .
 C78 C -0.00800(15) 0.50517(13) 0.31367(12) 0.0363(4) Uani 1 1 d . . . . .
 H78A H -0.004836 0.442125 0.327725 0.054 Uiso 1 1 calc R U . . .
 H78B H -0.004257 0.526561 0.354931 0.054 Uiso 1 1 calc R U . . .
 H78C H 0.043858 0.517353 0.273310 0.054 Uiso 1 1 calc R U . . .
 C79 C -0.16027(10) 0.90253(9) 0.09755(8) 0.0162(3) Uani 1 1 d . . . . .
 C80 C -0.10466(11) 0.93949(9) 0.12201(8) 0.0167(3) Uani 1 1 d . . . . .
 C81 C -0.08848(11) 1.02106(10) 0.08300(8) 0.0196(3) Uani 1 1 d . . . . .
 H81 H -0.051646 1.048814 0.098124 0.024 Uiso 1 1 calc R U . . .
 C82 C -0.12566(12) 1.06199(10) 0.02235(9) 0.0205(3) Uani 1 1 d . . . . .
 H82 H -0.113196 1.117144 -0.004115 0.025 Uiso 1 1 calc R U . . .
 C83 C -0.18067(12) 1.02360(10) -0.00015(8) 0.0209(3) Uani 1 1 d . . . . .
 H83 H -0.205720 1.052982 -0.041728 0.025 Uiso 1 1 calc R U . . .
 C84 C -0.20000(11) 0.94250(10) 0.03715(8) 0.0187(3) Uani 1 1 d . . . . .
 C85 C -0.06627(11) 0.89677(10) 0.18997(8) 0.0188(3) Uani 1 1 d . . . . .
 H85 H -0.070882 0.834077 0.203055 0.023 Uiso 1 1 calc R U . . .
 C86 C -0.12556(15) 0.94035(12) 0.25270(9) 0.0294(4) Uani 1 1 d . . . . .
 H86A H -0.118961 1.001025 0.242315 0.044 Uiso 1 1 calc R U . . .
 H86B H -0.104763 0.908863 0.297544 0.044 Uiso 1 1 calc R U . . .
 H86C H -0.190806 0.938990 0.258278 0.044 Uiso 1 1 calc R U . . .
 C87 C 0.03545(13) 0.90036(13) 0.17808(10) 0.0316(4) Uani 1 1 d . . . . .
 H87A H 0.072307 0.869829 0.139384 0.047 Uiso 1 1 calc R U . . .
 H87B H 0.057699 0.872226 0.222888 0.047 Uiso 1 1 calc R U . . .
 H87C H 0.041711 0.961348 0.164322 0.047 Uiso 1 1 calc R U . . .
 C88 C -0.26402(12) 0.90404(11) 0.01306(10) 0.0246(3) Uani 1 1 d . . . . .
 H88 H -0.262574 0.843037 0.041656 0.029 Uiso 1 1 calc R U . . .
 C89 C -0.23409(15) 0.90049(15) -0.06701(11) 0.0357(4) Uani 1 1 d . . . . .
 H89A H -0.237779 0.959902 -0.096211 0.054 Uiso 1 1 calc R U . . .
 H89B H -0.275160 0.872015 -0.079321 0.054 Uiso 1 1 calc R U . . .
 H89C H -0.170100 0.867283 -0.076978 0.054 Uiso 1 1 calc R U . . .
 C90 C -0.36394(14) 0.95667(15) 0.02980(14) 0.0415(5) Uani 1 1 d . . . . .
 H90A H -0.383943 0.954505 0.081999 0.062 Uiso 1 1 calc R U . . .
 H90B H -0.405148 0.931642 0.014175 0.062 Uiso 1 1 calc R U . . .
 H90C H -0.366472 1.017419 0.003916 0.062 Uiso 1 1 calc R U . . .

loop_
  _atom_site_aniso_label
  _atom_site_aniso_U_11
  _atom_site_aniso_U_22
  _atom_site_aniso_U_33
  _atom_site_aniso_U_23
  _atom_site_aniso_U_13
  _atom_site_aniso_U_12
 Br1 0.01981(8) 0.02190(8) 0.02367(8) -0.00223(6) -0.00507(6) -0.00476(6)
 Br2 0.02206(8) 0.02423(8) 0.02428(8) -0.01018(6) -0.00272(6) -0.00372(6)
 N1 0.0149(6) 0.0133(5) 0.0190(6) -0.0051(5) 0.0014(5) -0.0055(4)
 N2 0.0180(6) 0.0125(6) 0.0193(6) -0.0053(5) 0.0039(5) -0.0055(5)
 C1 0.0162(7) 0.0119(6) 0.0149(6) -0.0026(5) 0.0004(5) -0.0047(5)
 C2 0.0165(7) 0.0194(7) 0.0243(7) -0.0070(6) 0.0043(6) -0.0069(6)
 C3 0.0186(7) 0.0175(7) 0.0232(7) -0.0068(6) 0.0058(6) -0.0060(6)
 C4 0.0157(7) 0.0123(6) 0.0167(6) -0.0038(5) 0.0008(5) -0.0054(5)
 C5 0.0191(7) 0.0177(7) 0.0145(6) -0.0051(5) 0.0000(5) -0.0061(5)
 C6 0.0175(7) 0.0197(7) 0.0162(6) -0.0043(5) -0.0023(5) -0.0067(5)
 C7 0.0153(7) 0.0129(6) 0.0155(6) -0.0021(5) -0.0002(5) -0.0042(5)
 C8 0.0176(7) 0.0156(6) 0.0150(6) -0.0051(5) 0.0000(5) -0.0053(5)
 C9 0.0172(7) 0.0142(6) 0.0166(6) -0.0038(5) -0.0022(5) -0.0060(5)
 C10 0.0150(7) 0.0157(6) 0.0172(6) -0.0041(5) -0.0002(5) -0.0050(5)
 C11 0.0191(7) 0.0256(8) 0.0162(7) -0.0031(6) -0.0018(6) -0.0066(6)
 C12 0.0166(7) 0.0263(8) 0.0213(7) -0.0035(6) -0.0041(6) -0.0052(6)
 C13 0.0159(7) 0.0145(6) 0.0215(7) -0.0046(5) -0.0015(6) -0.0043(5)
 C14 0.0181(7) 0.0168(7) 0.0159(6) -0.0034(5) -0.0001(5) -0.0029(5)
 C15 0.0158(7) 0.0166(7) 0.0173(7) -0.0041(5) -0.0014(5) -0.0018(5)
 C16 0.0152(7) 0.0196(7) 0.0250(7) -0.0080(6) -0.0020(6) -0.0050(5)
 C17 0.0186(8) 0.0236(8) 0.0270(8) -0.0061(6) -0.0074(6) -0.0041(6)
 C18 0.0186(8) 0.0277(9) 0.0399(10) -0.0141(7) -0.0109(7) 0.0004(6)
 C19 0.0154(8) 0.0435(11) 0.0405(10) -0.0185(9) -0.0002(7) -0.0028(7)
 C20 0.0205(9) 0.0465(12) 0.0382(11) -0.0017(9) 0.0053(8) -0.0069(8)
 C21 0.0197(8) 0.0293(9) 0.0341(9) -0.0005(7) 0.0018(7) -0.0045(7)
 C22 0.0153(7) 0.0150(6) 0.0173(6) -0.0057(5) 0.0008(5) -0.0069(5)
 C23 0.0145(7) 0.0161(6) 0.0150(6) -0.0046(5) 0.0014(5) -0.0072(5)
 C24 0.0191(7) 0.0170(7) 0.0202(7) -0.0075(6) 0.0010(6) -0.0063(5)
 C25 0.0249(8) 0.0242(8) 0.0186(7) -0.0100(6) 0.0015(6) -0.0102(6)
 C26 0.0256(8) 0.0281(8) 0.0172(7) -0.0046(6) -0.0038(6) -0.0124(6)
 C27 0.0174(7) 0.0199(7) 0.0193(7) -0.0018(6) -0.0020(6) -0.0088(6)
 C28 0.0192(7) 0.0154(6) 0.0166(6) -0.0049(5) -0.0029(5) -0.0055(5)
 C29 0.0258(8) 0.0212(7) 0.0181(7) -0.0028(6) -0.0017(6) -0.0098(6)
 C30 0.0190(8) 0.0282(8) 0.0243(8) -0.0064(6) -0.0051(6) -0.0046(6)
 C31 0.0231(8) 0.0246(8) 0.0308(9) -0.0015(7) -0.0102(7) -0.0049(6)
 C32 0.0361(11) 0.0424(12) 0.0345(10) 0.0114(9) -0.0111(9) -0.0036(9)
 C33 0.0236(10) 0.0429(12) 0.0552(13) -0.0038(10) -0.0100(9) -0.0051(8)
 C34 0.0186(7) 0.0129(6) 0.0225(7) -0.0074(5) 0.0043(6) -0.0063(5)
 C35 0.0180(7) 0.0155(7) 0.0220(7) -0.0078(6) 0.0032(6) -0.0040(5)
 C36 0.0226(8) 0.0176(7) 0.0288(8) -0.0098(6) -0.0012(6) -0.0064(6)
 C37 0.0278(9) 0.0160(7) 0.0327(9) -0.0073(6) 0.0000(7) -0.0103(6)
 C38 0.0311(9) 0.0162(7) 0.0268(8) -0.0027(6) 0.0006(7) -0.0104(6)
 C39 0.0252(8) 0.0183(7) 0.0217(7) -0.0065(6) 0.0020(6) -0.0083(6)
 C40 0.0233(8) 0.0164(7) 0.0226(7) -0.0074(6) 0.0011(6) -0.0040(6)
 C41 0.0334(10) 0.0246(8) 0.0323(9) -0.0050(7) -0.0101(8) -0.0063(7)
 C42 0.0322(9) 0.0232(8) 0.0225(8) -0.0070(6) 0.0058(7) -0.0038(7)
 C43 0.0388(10) 0.0197(8) 0.0225(8) -0.0034(6) -0.0034(7) -0.0116(7)
 C44 0.0597(16) 0.0684(17) 0.0236(9) -0.0104(10) 0.0024(10) -0.0248(13)
 C45 0.0461(15) 0.082(2) 0.0720(18) -0.0468(16) -0.0254(14) 0.0052(13)
 N3 0.0154(6) 0.0121(5) 0.0180(6) -0.0033(5) 0.0022(5) -0.0027(4)
 N4 0.0162(6) 0.0118(5) 0.0164(6) -0.0025(4) 0.0003(5) -0.0052(4)
 C46 0.0160(7) 0.0109(6) 0.0149(6) -0.0018(5) -0.0012(5) -0.0034(5)
 C47 0.0161(7) 0.0185(7) 0.0213(7) -0.0050(6) 0.0046(6) -0.0037(5)
 C48 0.0157(7) 0.0179(7) 0.0195(7) -0.0042(6) 0.0031(5) -0.0055(5)
 C49 0.0146(7) 0.0113(6) 0.0167(6) -0.0035(5) 0.0007(5) -0.0038(5)
 C50 0.0163(7) 0.0147(6) 0.0168(6) -0.0019(5) -0.0024(5) -0.0044(5)
 C51 0.0174(7) 0.0157(6) 0.0160(6) -0.0036(5) -0.0002(5) -0.0059(5)
 C52 0.0153(7) 0.0146(6) 0.0180(6) -0.0047(5) 0.0000(5) -0.0047(5)
 C53 0.0161(7) 0.0200(7) 0.0182(7) -0.0028(6) -0.0026(6) -0.0011(5)
 C54 0.0180(7) 0.0181(7) 0.0157(6) -0.0023(5) -0.0003(5) -0.0027(5)
 C55 0.0158(7) 0.0178(7) 0.0175(7) -0.0049(5) 0.0006(5) -0.0047(5)
 C56 0.0179(7) 0.0316(9) 0.0163(7) -0.0091(6) -0.0008(6) -0.0040(6)
 C57 0.0182(8) 0.0318(9) 0.0199(7) -0.0085(6) -0.0029(6) -0.0044(6)
 C58 0.0168(7) 0.0187(7) 0.0179(7) -0.0044(6) 0.0007(5) -0.0040(5)
 C59 0.0204(8) 0.0232(7) 0.0185(7) -0.0093(6) 0.0013(6) -0.0071(6)
 C60 0.0178(7) 0.0232(7) 0.0209(7) -0.0084(6) -0.0013(6) -0.0076(6)
 C61 0.0164(7) 0.0178(7) 0.0208(7) -0.0064(6) 0.0006(6) -0.0033(5)
 C62 0.0205(8) 0.0261(8) 0.0232(8) -0.0062(6) -0.0035(6) -0.0016(6)
 C63 0.0211(8) 0.0303(9) 0.0356(9) -0.0107(8) -0.0060(7) 0.0013(7)
 C64 0.0175(8) 0.0342(10) 0.0387(10) -0.0140(8) 0.0031(7) -0.0006(7)
 C65 0.0235(9) 0.0318(9) 0.0254(8) -0.0090(7) 0.0048(7) -0.0021(7)
 C66 0.0194(8) 0.0236(8) 0.0216(7) -0.0061(6) 0.0002(6) -0.0020(6)
 C67 0.0162(7) 0.0107(6) 0.0188(7) -0.0030(5) -0.0003(5) -0.0054(5)
 C68 0.0187(7) 0.0164(7) 0.0175(7) -0.0034(5) -0.0006(5) -0.0064(5)
 C69 0.0254(8) 0.0206(7) 0.0222(7) -0.0090(6) -0.0017(6) -0.0081(6)
 C70 0.0239(8) 0.0142(7) 0.0283(8) -0.0077(6) -0.0012(6) -0.0052(6)
 C71 0.0203(7) 0.0142(7) 0.0240(7) -0.0023(6) -0.0042(6) -0.0048(5)
 C72 0.0167(7) 0.0150(6) 0.0186(7) -0.0026(5) -0.0021(5) -0.0066(5)
 C73 0.0268(8) 0.0232(8) 0.0172(7) -0.0021(6) -0.0044(6) -0.0083(6)
 C74 0.0391(11) 0.0378(10) 0.0183(8) -0.0035(7) -0.0008(7) -0.0146(8)
 C75 0.0278(10) 0.0463(12) 0.0300(9) 0.0049(8) -0.0103(8) -0.0110(8)
 C76 0.0245(8) 0.0172(7) 0.0205(7) -0.0022(6) -0.0060(6) -0.0094(6)
 C77 0.0443(11) 0.0355(10) 0.0212(8) -0.0062(7) 0.0018(7) -0.0245(9)
 C78 0.0412(11) 0.0327(10) 0.0439(11) -0.0098(8) -0.0255(9) -0.0042(8)
 C79 0.0168(7) 0.0107(6) 0.0169(6) -0.0019(5) 0.0024(5) -0.0028(5)
 C80 0.0176(7) 0.0138(6) 0.0155(6) -0.0044(5) 0.0023(5) -0.0024(5)
 C81 0.0216(8) 0.0146(7) 0.0211(7) -0.0045(6) 0.0007(6) -0.0055(5)
 C82 0.0241(8) 0.0119(6) 0.0203(7) 0.0001(5) 0.0008(6) -0.0042(5)
 C83 0.0243(8) 0.0163(7) 0.0180(7) -0.0011(6) -0.0023(6) -0.0022(6)
 C84 0.0177(7) 0.0161(7) 0.0201(7) -0.0048(6) -0.0001(6) -0.0026(5)
 C85 0.0232(8) 0.0152(7) 0.0162(6) -0.0027(5) -0.0013(6) -0.0046(6)
 C86 0.0412(11) 0.0245(8) 0.0186(7) -0.0065(6) -0.0022(7) -0.0023(7)
 C87 0.0275(9) 0.0358(10) 0.0271(9) 0.0072(7) -0.0086(7) -0.0101(7)
 C88 0.0235(8) 0.0230(8) 0.0280(8) -0.0043(6) -0.0066(7) -0.0060(6)
 C89 0.0343(11) 0.0454(12) 0.0334(10) -0.0136(9) -0.0133(8) -0.0068(9)
 C90 0.0209(9) 0.0474(12) 0.0571(13) -0.0158(10) -0.0059(9) -0.0062(8)

_geom_special_details
;
 All esds (except the esd in the dihedral angle between two l.s. planes)
 are estimated using the full covariance matrix.  The cell esds are taken
 into account individually in the estimation of esds in distances, angles
 and torsion angles; correlations between esds in cell parameters are only
 used when they are defined by crystal symmetry.  An approximate (isotropic)
 treatment of cell esds is used for estimating esds involving l.s. planes.
;
loop_
  _geom_bond_atom_site_label_1
  _geom_bond_atom_site_label_2
  _geom_bond_distance
  _geom_bond_site_symmetry_2
  _geom_bond_publ_flag
 N1 C1 1.3449(18) . ?
 N1 C2 1.3867(19) . ?
 N1 C22 1.4482(18) . ?
 N2 C1 1.3539(18) . ?
 N2 C3 1.378(2) . ?
 N2 C34 1.4529(18) . ?
 C1 C4 1.465(2) . ?
 C2 H2 0.9500 . ?
 C2 C3 1.348(2) . ?
 C3 H3 0.9500 . ?
 C4 C5 1.400(2) . ?
 C4 C9 1.401(2) . ?
 C5 H5 0.9500 . ?
 C5 C6 1.385(2) . ?
 C6 H6 0.9500 . ?
 C6 C7 1.402(2) . ?
 C7 C8 1.406(2) . ?
 C7 C10 1.478(2) . ?
 C8 H8 0.9500 . ?
 C8 C9 1.382(2) . ?
 C9 H9 0.9500 . ?
 C10 C11 1.394(2) . ?
 C10 C15 1.394(2) . ?
 C11 H11 0.9500 . ?
 C11 C12 1.390(2) . ?
 C12 H12 0.9500 . ?
 C12 C13 1.396(2) . ?
 C13 C14 1.401(2) . ?
 C13 C16 1.482(2) . ?
 C14 H14 0.9500 . ?
 C14 C15 1.383(2) . ?
 C15 H15 0.9500 . ?
 C16 C17 1.391(2) . ?
 C16 C21 1.389(2) . ?
 C17 H17 0.9500 . ?
 C17 C18 1.385(2) . ?
 C18 H18 0.9500 . ?
 C18 C19 1.379(3) . ?
 C19 H19 0.9500 . ?
 C19 C20 1.381(3) . ?
 C20 H20 0.9500 . ?
 C20 C21 1.389(3) . ?
 C21 H21 0.9500 . ?
 C22 C23 1.394(2) . ?
 C22 C27 1.402(2) . ?
 C23 C24 1.395(2) . ?
 C23 C28 1.510(2) . ?
 C24 H24 0.9500 . ?
 C24 C25 1.386(2) . ?
 C25 H25 0.9500 . ?
 C25 C26 1.376(2) . ?
 C26 H26 0.9500 . ?
 C26 C27 1.392(2) . ?
 C27 C31 1.521(2) . ?
 C28 H28 1.0000 . ?
 C28 C29 1.537(2) . ?
 C28 C30 1.526(2) . ?
 C29 H29A 0.9800 . ?
 C29 H29B 0.9800 . ?
 C29 H29C 0.9800 . ?
 C30 H30A 0.9800 . ?
 C30 H30B 0.9800 . ?
 C30 H30C 0.9800 . ?
 C31 H31 1.0000 . ?
 C31 C32 1.526(3) . ?
 C31 C33 1.534(3) . ?
 C32 H32A 0.9800 . ?
 C32 H32B 0.9800 . ?
 C32 H32C 0.9800 . ?
 C33 H33A 0.9800 . ?
 C33 H33B 0.9800 . ?
 C33 H33C 0.9800 . ?
 C34 C35 1.393(2) . ?
 C34 C39 1.401(2) . ?
 C35 C36 1.399(2) . ?
 C35 C40 1.521(2) . ?
 C36 H36 0.9500 . ?
 C36 C37 1.383(2) . ?
 C37 H37 0.9500 . ?
 C37 C38 1.380(3) . ?
 C38 H38 0.9500 . ?
 C38 C39 1.396(2) . ?
 C39 C43 1.516(2) . ?
 C40 H40 1.0000 . ?
 C40 C41 1.528(3) . ?
 C40 C42 1.531(2) . ?
 C41 H41A 0.9800 . ?
 C41 H41B 0.9800 . ?
 C41 H41C 0.9800 . ?
 C42 H42A 0.9800 . ?
 C42 H42B 0.9800 . ?
 C42 H42C 0.9800 . ?
 C43 H43 1.0000 . ?
 C43 C44 1.514(3) . ?
 C43 C45 1.526(3) . ?
 C44 H44A 0.9800 . ?
 C44 H44B 0.9800 . ?
 C44 H44C 0.9800 . ?
 C45 H45A 0.9800 . ?
 C45 H45B 0.9800 . ?
 C45 H45C 0.9800 . ?
 N3 C46 1.3415(18) . ?
 N3 C47 1.3856(19) . ?
 N3 C79 1.4516(18) . ?
 N4 C46 1.3493(18) . ?
 N4 C48 1.3830(19) . ?
 N4 C67 1.4570(18) . ?
 C46 C49 1.465(2) . ?
 C47 H47 0.9500 . ?
 C47 C48 1.348(2) . ?
 C48 H48 0.9500 . ?
 C49 C50 1.393(2) . ?
 C49 C54 1.396(2) . ?
 C50 H50 0.9500 . ?
 C50 C51 1.391(2) . ?
 C51 H51 0.9500 . ?
 C51 C52 1.393(2) . ?
 C52 C53 1.399(2) . ?
 C52 C55 1.481(2) . ?
 C53 H53 0.9500 . ?
 C53 C54 1.386(2) . ?
 C54 H54 0.9500 . ?
 C55 C56 1.400(2) . ?
 C55 C60 1.397(2) . ?
 C56 H56 0.9500 . ?
 C56 C57 1.379(2) . ?
 C57 H57 0.9500 . ?
 C57 C58 1.398(2) . ?
 C58 C59 1.401(2) . ?
 C58 C61 1.480(2) . ?
 C59 H59 0.9500 . ?
 C59 C60 1.383(2) . ?
 C60 H60 0.9500 . ?
 C61 C62 1.399(2) . ?
 C61 C66 1.395(2) . ?
 C62 H62 0.9500 . ?
 C62 C63 1.383(2) . ?
 C63 H63 0.9500 . ?
 C63 C64 1.383(3) . ?
 C64 H64 0.9500 . ?
 C64 C65 1.388(3) . ?
 C65 H65 0.9500 . ?
 C65 C66 1.383(2) . ?
 C66 H66 0.9500 . ?
 C67 C68 1.401(2) . ?
 C67 C72 1.394(2) . ?
 C68 C69 1.398(2) . ?
 C68 C73 1.518(2) . ?
 C69 H69 0.9500 . ?
 C69 C70 1.388(2) . ?
 C70 H70 0.9500 . ?
 C70 C71 1.384(2) . ?
 C71 H71 0.9500 . ?
 C71 C72 1.397(2) . ?
 C72 C76 1.516(2) . ?
 C73 H73 1.0000 . ?
 C73 C74 1.529(2) . ?
 C73 C75 1.532(3) . ?
 C74 H74A 0.9800 . ?
 C74 H74B 0.9800 . ?
 C74 H74C 0.9800 . ?
 C75 H75A 0.9800 . ?
 C75 H75B 0.9800 . ?
 C75 H75C 0.9800 . ?
 C76 H76 1.0000 . ?
 C76 C77 1.530(2) . ?
 C76 C78 1.523(2) . ?
 C77 H77A 0.9800 . ?
 C77 H77B 0.9800 . ?
 C77 H77C 0.9800 . ?
 C78 H78A 0.9800 . ?
 C78 H78B 0.9800 . ?
 C78 H78C 0.9800 . ?
 C79 C80 1.398(2) . ?
 C79 C84 1.400(2) . ?
 C80 C81 1.394(2) . ?
 C80 C85 1.521(2) . ?
 C81 H81 0.9500 . ?
 C81 C82 1.386(2) . ?
 C82 H82 0.9500 . ?
 C82 C83 1.383(2) . ?
 C83 H83 0.9500 . ?
 C83 C84 1.394(2) . ?
 C84 C88 1.516(2) . ?
 C85 H85 1.0000 . ?
 C85 C86 1.535(2) . ?
 C85 C87 1.525(2) . ?
 C86 H86A 0.9800 . ?
 C86 H86B 0.9800 . ?
 C86 H86C 0.9800 . ?
 C87 H87A 0.9800 . ?
 C87 H87B 0.9800 . ?
 C87 H87C 0.9800 . ?
 C88 H88 1.0000 . ?
 C88 C89 1.525(3) . ?
 C88 C90 1.537(3) . ?
 C89 H89A 0.9800 . ?
 C89 H89B 0.9800 . ?
 C89 H89C 0.9800 . ?
 C90 H90A 0.9800 . ?
 C90 H90B 0.9800 . ?
 C90 H90C 0.9800 . ?

loop_
  _geom_angle_atom_site_label_1
  _geom_angle_atom_site_label_2
  _geom_angle_atom_site_label_3
  _geom_angle
  _geom_angle_site_symmetry_1
  _geom_angle_site_symmetry_3
  _geom_angle_publ_flag
 C1 N1 C2 109.23(12) . . ?
 C1 N1 C22 125.60(12) . . ?
 C2 N1 C22 125.03(12) . . ?
 C1 N2 C3 109.17(12) . . ?
 C1 N2 C34 125.50(13) . . ?
 C3 N2 C34 123.65(13) . . ?
 N1 C1 N2 107.01(13) . . ?
 N1 C1 C4 126.55(13) . . ?
 N2 C1 C4 126.15(13) . . ?
 N1 C2 H2 126.4 . . ?
 C3 C2 N1 107.13(13) . . ?
 C3 C2 H2 126.4 . . ?
 N2 C3 H3 126.3 . . ?
 C2 C3 N2 107.45(14) . . ?
 C2 C3 H3 126.3 . . ?
 C5 C4 C1 118.46(13) . . ?
 C5 C4 C9 119.22(14) . . ?
 C9 C4 C1 122.24(13) . . ?
 C4 C5 H5 119.7 . . ?
 C6 C5 C4 120.60(13) . . ?
 C6 C5 H5 119.7 . . ?
 C5 C6 H6 119.7 . . ?
 C5 C6 C7 120.70(14) . . ?
 C7 C6 H6 119.7 . . ?
 C6 C7 C8 118.18(14) . . ?
 C6 C7 C10 120.90(13) . . ?
 C8 C7 C10 120.90(13) . . ?
 C7 C8 H8 119.3 . . ?
 C9 C8 C7 121.41(13) . . ?
 C9 C8 H8 119.3 . . ?
 C4 C9 H9 120.1 . . ?
 C8 C9 C4 119.88(13) . . ?
 C8 C9 H9 120.1 . . ?
 C11 C10 C7 120.98(13) . . ?
 C11 C10 C15 118.08(14) . . ?
 C15 C10 C7 120.94(13) . . ?
 C10 C11 H11 119.4 . . ?
 C12 C11 C10 121.26(14) . . ?
 C12 C11 H11 119.4 . . ?
 C11 C12 H12 119.6 . . ?
 C11 C12 C13 120.72(15) . . ?
 C13 C12 H12 119.6 . . ?
 C12 C13 C14 117.71(14) . . ?
 C12 C13 C16 121.81(14) . . ?
 C14 C13 C16 120.41(14) . . ?
 C13 C14 H14 119.3 . . ?
 C15 C14 C13 121.42(14) . . ?
 C15 C14 H14 119.3 . . ?
 C10 C15 H15 119.6 . . ?
 C14 C15 C10 120.78(14) . . ?
 C14 C15 H15 119.6 . . ?
 C17 C16 C13 121.34(15) . . ?
 C21 C16 C13 120.49(15) . . ?
 C21 C16 C17 118.05(16) . . ?
 C16 C17 H17 119.5 . . ?
 C18 C17 C16 120.91(16) . . ?
 C18 C17 H17 119.5 . . ?
 C17 C18 H18 119.8 . . ?
 C19 C18 C17 120.30(17) . . ?
 C19 C18 H18 119.8 . . ?
 C18 C19 H19 120.2 . . ?
 C18 C19 C20 119.69(17) . . ?
 C20 C19 H19 120.2 . . ?
 C19 C20 H20 120.1 . . ?
 C19 C20 C21 119.87(19) . . ?
 C21 C20 H20 120.1 . . ?
 C16 C21 C20 121.16(18) . . ?
 C16 C21 H21 119.4 . . ?
 C20 C21 H21 119.4 . . ?
 C23 C22 N1 119.01(13) . . ?
 C23 C22 C27 123.70(13) . . ?
 C27 C22 N1 117.28(13) . . ?
 C22 C23 C24 117.13(14) . . ?
 C22 C23 C28 122.73(13) . . ?
 C24 C23 C28 120.14(14) . . ?
 C23 C24 H24 119.7 . . ?
 C25 C24 C23 120.51(15) . . ?
 C25 C24 H24 119.7 . . ?
 C24 C25 H25 119.6 . . ?
 C26 C25 C24 120.80(14) . . ?
 C26 C25 H25 119.6 . . ?
 C25 C26 H26 119.4 . . ?
 C25 C26 C27 121.27(15) . . ?
 C27 C26 H26 119.4 . . ?
 C22 C27 C31 123.13(14) . . ?
 C26 C27 C22 116.58(15) . . ?
 C26 C27 C31 120.28(15) . . ?
 C23 C28 H28 108.1 . . ?
 C23 C28 C29 109.97(12) . . ?
 C23 C28 C30 111.24(13) . . ?
 C29 C28 H28 108.1 . . ?
 C30 C28 H28 108.1 . . ?
 C30 C28 C29 111.25(13) . . ?
 C28 C29 H29A 109.5 . . ?
 C28 C29 H29B 109.5 . . ?
 C28 C29 H29C 109.5 . . ?
 H29A C29 H29B 109.5 . . ?
 H29A C29 H29C 109.5 . . ?
 H29B C29 H29C 109.5 . . ?
 C28 C30 H30A 109.5 . . ?
 C28 C30 H30B 109.5 . . ?
 C28 C30 H30C 109.5 . . ?
 H30A C30 H30B 109.5 . . ?
 H30A C30 H30C 109.5 . . ?
 H30B C30 H30C 109.5 . . ?
 C27 C31 H31 107.7 . . ?
 C27 C31 C32 112.15(16) . . ?
 C27 C31 C33 110.06(15) . . ?
 C32 C31 H31 107.7 . . ?
 C32 C31 C33 111.19(17) . . ?
 C33 C31 H31 107.7 . . ?
 C31 C32 H32A 109.5 . . ?
 C31 C32 H32B 109.5 . . ?
 C31 C32 H32C 109.5 . . ?
 H32A C32 H32B 109.5 . . ?
 H32A C32 H32C 109.5 . . ?
 H32B C32 H32C 109.5 . . ?
 C31 C33 H33A 109.5 . . ?
 C31 C33 H33B 109.5 . . ?
 C31 C33 H33C 109.5 . . ?
 H33A C33 H33B 109.5 . . ?
 H33A C33 H33C 109.5 . . ?
 H33B C33 H33C 109.5 . . ?
 C35 C34 N2 119.28(14) . . ?
 C35 C34 C39 123.85(14) . . ?
 C39 C34 N2 116.82(14) . . ?
 C34 C35 C36 116.76(15) . . ?
 C34 C35 C40 122.98(13) . . ?
 C36 C35 C40 120.24(14) . . ?
 C35 C36 H36 119.4 . . ?
 C37 C36 C35 121.25(16) . . ?
 C37 C36 H36 119.4 . . ?
 C36 C37 H37 120.0 . . ?
 C38 C37 C36 120.07(15) . . ?
 C38 C37 H37 120.0 . . ?
 C37 C38 H38 119.2 . . ?
 C37 C38 C39 121.61(16) . . ?
 C39 C38 H38 119.2 . . ?
 C34 C39 C43 123.95(14) . . ?
 C38 C39 C34 116.44(15) . . ?
 C38 C39 C43 119.60(15) . . ?
 C35 C40 H40 107.9 . . ?
 C35 C40 C41 112.31(14) . . ?
 C35 C40 C42 110.19(13) . . ?
 C41 C40 H40 107.9 . . ?
 C41 C40 C42 110.59(15) . . ?
 C42 C40 H40 107.9 . . ?
 C40 C41 H41A 109.5 . . ?
 C40 C41 H41B 109.5 . . ?
 C40 C41 H41C 109.5 . . ?
 H41A C41 H41B 109.5 . . ?
 H41A C41 H41C 109.5 . . ?
 H41B C41 H41C 109.5 . . ?
 C40 C42 H42A 109.5 . . ?
 C40 C42 H42B 109.5 . . ?
 C40 C42 H42C 109.5 . . ?
 H42A C42 H42B 109.5 . . ?
 H42A C42 H42C 109.5 . . ?
 H42B C42 H42C 109.5 . . ?
 C39 C43 H43 108.0 . . ?
 C39 C43 C45 110.75(16) . . ?
 C44 C43 C39 112.08(17) . . ?
 C44 C43 H43 108.0 . . ?
 C44 C43 C45 109.9(2) . . ?
 C45 C43 H43 108.0 . . ?
 C43 C44 H44A 109.5 . . ?
 C43 C44 H44B 109.5 . . ?
 C43 C44 H44C 109.5 . . ?
 H44A C44 H44B 109.5 . . ?
 H44A C44 H44C 109.5 . . ?
 H44B C44 H44C 109.5 . . ?
 C43 C45 H45A 109.5 . . ?
 C43 C45 H45B 109.5 . . ?
 C43 C45 H45C 109.5 . . ?
 H45A C45 H45B 109.5 . . ?
 H45A C45 H45C 109.5 . . ?
 H45B C45 H45C 109.5 . . ?
 C46 N3 C47 109.07(12) . . ?
 C46 N3 C79 125.33(12) . . ?
 C47 N3 C79 125.42(12) . . ?
 C46 N4 C48 109.19(12) . . ?
 C46 N4 C67 124.42(12) . . ?
 C48 N4 C67 125.09(12) . . ?
 N3 C46 N4 107.32(13) . . ?
 N3 C46 C49 127.41(13) . . ?
 N4 C46 C49 125.11(13) . . ?
 N3 C47 H47 126.3 . . ?
 C48 C47 N3 107.40(13) . . ?
 C48 C47 H47 126.3 . . ?
 N4 C48 H48 126.5 . . ?
 C47 C48 N4 107.02(13) . . ?
 C47 C48 H48 126.5 . . ?
 C50 C49 C46 122.28(13) . . ?
 C50 C49 C54 119.76(14) . . ?
 C54 C49 C46 117.96(13) . . ?
 C49 C50 H50 120.1 . . ?
 C51 C50 C49 119.83(14) . . ?
 C51 C50 H50 120.1 . . ?
 C50 C51 H51 119.6 . . ?
 C50 C51 C52 120.86(14) . . ?
 C52 C51 H51 119.6 . . ?
 C51 C52 C53 118.83(14) . . ?
 C51 C52 C55 121.09(13) . . ?
 C53 C52 C55 120.08(14) . . ?
 C52 C53 H53 119.7 . . ?
 C54 C53 C52 120.65(14) . . ?
 C54 C53 H53 119.7 . . ?
 C49 C54 H54 120.0 . . ?
 C53 C54 C49 120.04(14) . . ?
 C53 C54 H54 120.0 . . ?
 C56 C55 C52 120.68(13) . . ?
 C60 C55 C52 121.57(14) . . ?
 C60 C55 C56 117.75(14) . . ?
 C55 C56 H56 119.4 . . ?
 C57 C56 C55 121.18(14) . . ?
 C57 C56 H56 119.4 . . ?
 C56 C57 H57 119.3 . . ?
 C56 C57 C58 121.39(15) . . ?
 C58 C57 H57 119.3 . . ?
 C57 C58 C59 117.27(14) . . ?
 C57 C58 C61 120.99(14) . . ?
 C59 C58 C61 121.74(14) . . ?
 C58 C59 H59 119.3 . . ?
 C60 C59 C58 121.47(14) . . ?
 C60 C59 H59 119.3 . . ?
 C55 C60 H60 119.6 . . ?
 C59 C60 C55 120.87(14) . . ?
 C59 C60 H60 119.6 . . ?
 C62 C61 C58 120.74(14) . . ?
 C66 C61 C58 121.18(15) . . ?
 C66 C61 C62 118.08(15) . . ?
 C61 C62 H62 119.6 . . ?
 C63 C62 C61 120.77(16) . . ?
 C63 C62 H62 119.6 . . ?
 C62 C63 H63 119.7 . . ?
 C64 C63 C62 120.53(17) . . ?
 C64 C63 H63 119.7 . . ?
 C63 C64 H64 120.3 . . ?
 C63 C64 C65 119.37(17) . . ?
 C65 C64 H64 120.3 . . ?
 C64 C65 H65 119.9 . . ?
 C66 C65 C64 120.24(17) . . ?
 C66 C65 H65 119.9 . . ?
 C61 C66 H66 119.5 . . ?
 C65 C66 C61 121.00(16) . . ?
 C65 C66 H66 119.5 . . ?
 C68 C67 N4 116.96(13) . . ?
 C72 C67 N4 119.08(13) . . ?
 C72 C67 C68 123.94(13) . . ?
 C67 C68 C73 123.60(14) . . ?
 C69 C68 C67 116.54(14) . . ?
 C69 C68 C73 119.79(14) . . ?
 C68 C69 H69 119.3 . . ?
 C70 C69 C68 121.30(14) . . ?
 C70 C69 H69 119.3 . . ?
 C69 C70 H70 119.9 . . ?
 C71 C70 C69 120.11(14) . . ?
 C71 C70 H70 119.9 . . ?
 C70 C71 H71 119.4 . . ?
 C70 C71 C72 121.26(15) . . ?
 C72 C71 H71 119.4 . . ?
 C67 C72 C71 116.84(13) . . ?
 C67 C72 C76 122.88(13) . . ?
 C71 C72 C76 120.26(14) . . ?
 C68 C73 H73 107.6 . . ?
 C68 C73 C74 112.42(15) . . ?
 C68 C73 C75 110.02(14) . . ?
 C74 C73 H73 107.6 . . ?
 C74 C73 C75 111.37(15) . . ?
 C75 C73 H73 107.6 . . ?
 C73 C74 H74A 109.5 . . ?
 C73 C74 H74B 109.5 . . ?
 C73 C74 H74C 109.5 . . ?
 H74A C74 H74B 109.5 . . ?
 H74A C74 H74C 109.5 . . ?
 H74B C74 H74C 109.5 . . ?
 C73 C75 H75A 109.5 . . ?
 C73 C75 H75B 109.5 . . ?
 C73 C75 H75C 109.5 . . ?
 H75A C75 H75B 109.5 . . ?
 H75A C75 H75C 109.5 . . ?
 H75B C75 H75C 109.5 . . ?
 C72 C76 H76 107.9 . . ?
 C72 C76 C77 110.19(13) . . ?
 C72 C76 C78 112.29(14) . . ?
 C77 C76 H76 107.9 . . ?
 C78 C76 H76 107.9 . . ?
 C78 C76 C77 110.54(16) . . ?
 C76 C77 H77A 109.5 . . ?
 C76 C77 H77B 109.5 . . ?
 C76 C77 H77C 109.5 . . ?
 H77A C77 H77B 109.5 . . ?
 H77A C77 H77C 109.5 . . ?
 H77B C77 H77C 109.5 . . ?
 C76 C78 H78A 109.5 . . ?
 C76 C78 H78B 109.5 . . ?
 C76 C78 H78C 109.5 . . ?
 H78A C78 H78B 109.5 . . ?
 H78A C78 H78C 109.5 . . ?
 H78B C78 H78C 109.5 . . ?
 C80 C79 N3 118.80(13) . . ?
 C80 C79 C84 123.98(13) . . ?
 C84 C79 N3 117.22(13) . . ?
 C79 C80 C85 122.94(13) . . ?
 C81 C80 C79 117.01(14) . . ?
 C81 C80 C85 119.98(14) . . ?
 C80 C81 H81 119.7 . . ?
 C82 C81 C80 120.55(15) . . ?
 C82 C81 H81 119.7 . . ?
 C81 C82 H82 119.6 . . ?
 C83 C82 C81 120.87(14) . . ?
 C83 C82 H82 119.6 . . ?
 C82 C83 H83 119.4 . . ?
 C82 C83 C84 121.12(15) . . ?
 C84 C83 H83 119.4 . . ?
 C79 C84 C88 123.70(14) . . ?
 C83 C84 C79 116.46(14) . . ?
 C83 C84 C88 119.80(14) . . ?
 C80 C85 H85 108.1 . . ?
 C80 C85 C86 109.60(13) . . ?
 C80 C85 C87 111.84(13) . . ?
 C86 C85 H85 108.1 . . ?
 C87 C85 H85 108.1 . . ?
 C87 C85 C86 110.93(15) . . ?
 C85 C86 H86A 109.5 . . ?
 C85 C86 H86B 109.5 . . ?
 C85 C86 H86C 109.5 . . ?
 H86A C86 H86B 109.5 . . ?
 H86A C86 H86C 109.5 . . ?
 H86B C86 H86C 109.5 . . ?
 C85 C87 H87A 109.5 . . ?
 C85 C87 H87B 109.5 . . ?
 C85 C87 H87C 109.5 . . ?
 H87A C87 H87B 109.5 . . ?
 H87A C87 H87C 109.5 . . ?
 H87B C87 H87C 109.5 . . ?
 C84 C88 H88 108.1 . . ?
 C84 C88 C89 112.47(15) . . ?
 C84 C88 C90 109.67(15) . . ?
 C89 C88 H88 108.1 . . ?
 C89 C88 C90 110.38(16) . . ?
 C90 C88 H88 108.1 . . ?
 C88 C89 H89A 109.5 . . ?
 C88 C89 H89B 109.5 . . ?
 C88 C89 H89C 109.5 . . ?
 H89A C89 H89B 109.5 . . ?
 H89A C89 H89C 109.5 . . ?
 H89B C89 H89C 109.5 . . ?
 C88 C90 H90A 109.5 . . ?
 C88 C90 H90B 109.5 . . ?
 C88 C90 H90C 109.5 . . ?
 H90A C90 H90B 109.5 . . ?
 H90A C90 H90C 109.5 . . ?
 H90B C90 H90C 109.5 . . ?

loop_
  _geom_torsion_atom_site_label_1
  _geom_torsion_atom_site_label_2
  _geom_torsion_atom_site_label_3
  _geom_torsion_atom_site_label_4
  _geom_torsion
  _geom_torsion_site_symmetry_1
  _geom_torsion_site_symmetry_2
  _geom_torsion_site_symmetry_3
  _geom_torsion_site_symmetry_4
  _geom_torsion_publ_flag
 N1 C1 C4 C5 132.69(16) . . . . ?
 N1 C1 C4 C9 -44.0(2) . . . . ?
 N1 C2 C3 N2 0.65(19) . . . . ?
 N1 C22 C23 C24 177.80(13) . . . . ?
 N1 C22 C23 C28 -3.3(2) . . . . ?
 N1 C22 C27 C26 -177.11(13) . . . . ?
 N1 C22 C27 C31 4.1(2) . . . . ?
 N2 C1 C4 C5 -40.3(2) . . . . ?
 N2 C1 C4 C9 142.97(15) . . . . ?
 N2 C34 C35 C36 178.13(14) . . . . ?
 N2 C34 C35 C40 -0.2(2) . . . . ?
 N2 C34 C39 C38 -178.90(14) . . . . ?
 N2 C34 C39 C43 -0.3(2) . . . . ?
 C1 N1 C2 C3 -1.02(18) . . . . ?
 C1 N1 C22 C23 -80.50(19) . . . . ?
 C1 N1 C22 C27 98.07(18) . . . . ?
 C1 N2 C3 C2 -0.06(19) . . . . ?
 C1 N2 C34 C35 110.07(18) . . . . ?
 C1 N2 C34 C39 -72.5(2) . . . . ?
 C1 C4 C5 C6 -175.69(13) . . . . ?
 C1 C4 C9 C8 175.47(13) . . . . ?
 C2 N1 C1 N2 0.97(17) . . . . ?
 C2 N1 C1 C4 -173.15(14) . . . . ?
 C2 N1 C22 C23 104.42(18) . . . . ?
 C2 N1 C22 C27 -77.01(19) . . . . ?
 C3 N2 C1 N1 -0.56(17) . . . . ?
 C3 N2 C1 C4 173.58(14) . . . . ?
 C3 N2 C34 C35 -86.4(2) . . . . ?
 C3 N2 C34 C39 91.10(19) . . . . ?
 C4 C5 C6 C7 -0.1(2) . . . . ?
 C5 C4 C9 C8 -1.2(2) . . . . ?
 C5 C6 C7 C8 -0.8(2) . . . . ?
 C5 C6 C7 C10 -179.14(14) . . . . ?
 C6 C7 C8 C9 0.7(2) . . . . ?
 C6 C7 C10 C11 -35.4(2) . . . . ?
 C6 C7 C10 C15 144.02(15) . . . . ?
 C7 C8 C9 C4 0.3(2) . . . . ?
 C7 C10 C11 C12 -178.94(14) . . . . ?
 C7 C10 C15 C14 179.75(14) . . . . ?
 C8 C7 C10 C11 146.27(15) . . . . ?
 C8 C7 C10 C15 -34.3(2) . . . . ?
 C9 C4 C5 C6 1.1(2) . . . . ?
 C10 C7 C8 C9 179.04(13) . . . . ?
 C10 C11 C12 C13 -0.6(2) . . . . ?
 C11 C10 C15 C14 -0.8(2) . . . . ?
 C11 C12 C13 C14 -1.2(2) . . . . ?
 C11 C12 C13 C16 175.83(15) . . . . ?
 C12 C13 C14 C15 2.0(2) . . . . ?
 C12 C13 C16 C17 -33.2(2) . . . . ?
 C12 C13 C16 C21 150.78(17) . . . . ?
 C13 C14 C15 C10 -1.0(2) . . . . ?
 C13 C16 C17 C18 -175.00(15) . . . . ?
 C13 C16 C21 C20 175.52(18) . . . . ?
 C14 C13 C16 C17 143.75(16) . . . . ?
 C14 C13 C16 C21 -32.3(2) . . . . ?
 C15 C10 C11 C12 1.6(2) . . . . ?
 C16 C13 C14 C15 -175.05(14) . . . . ?
 C16 C17 C18 C19 -0.8(3) . . . . ?
 C17 C16 C21 C20 -0.6(3) . . . . ?
 C17 C18 C19 C20 -0.1(3) . . . . ?
 C18 C19 C20 C21 0.6(3) . . . . ?
 C19 C20 C21 C16 -0.2(3) . . . . ?
 C21 C16 C17 C18 1.1(2) . . . . ?
 C22 N1 C1 N2 -174.77(13) . . . . ?
 C22 N1 C1 C4 11.1(2) . . . . ?
 C22 N1 C2 C3 174.75(14) . . . . ?
 C22 C23 C24 C25 -0.5(2) . . . . ?
 C22 C23 C28 C29 -108.92(16) . . . . ?
 C22 C23 C28 C30 127.37(15) . . . . ?
 C22 C27 C31 C32 -131.93(18) . . . . ?
 C22 C27 C31 C33 103.73(19) . . . . ?
 C23 C22 C27 C26 1.4(2) . . . . ?
 C23 C22 C27 C31 -177.41(15) . . . . ?
 C23 C24 C25 C26 0.9(2) . . . . ?
 C24 C23 C28 C29 69.93(18) . . . . ?
 C24 C23 C28 C30 -53.77(18) . . . . ?
 C24 C25 C26 C27 -0.1(3) . . . . ?
 C25 C26 C27 C22 -1.0(2) . . . . ?
 C25 C26 C27 C31 177.87(15) . . . . ?
 C26 C27 C31 C32 49.3(2) . . . . ?
 C26 C27 C31 C33 -75.0(2) . . . . ?
 C27 C22 C23 C24 -0.7(2) . . . . ?
 C27 C22 C23 C28 178.22(14) . . . . ?
 C28 C23 C24 C25 -179.41(14) . . . . ?
 C34 N2 C1 N1 165.01(14) . . . . ?
 C34 N2 C1 C4 -20.9(2) . . . . ?
 C34 N2 C3 C2 -165.96(15) . . . . ?
 C34 C35 C36 C37 0.1(2) . . . . ?
 C34 C35 C40 C41 -139.00(16) . . . . ?
 C34 C35 C40 C42 97.22(18) . . . . ?
 C34 C39 C43 C44 119.3(2) . . . . ?
 C34 C39 C43 C45 -117.6(2) . . . . ?
 C35 C34 C39 C38 -1.6(2) . . . . ?
 C35 C34 C39 C43 177.04(16) . . . . ?
 C35 C36 C37 C38 -0.3(3) . . . . ?
 C36 C35 C40 C41 42.7(2) . . . . ?
 C36 C35 C40 C42 -81.06(19) . . . . ?
 C36 C37 C38 C39 -0.4(3) . . . . ?
 C37 C38 C39 C34 1.3(3) . . . . ?
 C37 C38 C39 C43 -177.35(17) . . . . ?
 C38 C39 C43 C44 -62.1(2) . . . . ?
 C38 C39 C43 C45 61.0(2) . . . . ?
 C39 C34 C35 C36 0.9(2) . . . . ?
 C39 C34 C35 C40 -177.46(15) . . . . ?
 C40 C35 C36 C37 178.50(15) . . . . ?
 N3 C46 C49 C50 -66.6(2) . . . . ?
 N3 C46 C49 C54 113.55(17) . . . . ?
 N3 C47 C48 N4 0.55(18) . . . . ?
 N3 C79 C80 C81 -179.44(13) . . . . ?
 N3 C79 C80 C85 -2.4(2) . . . . ?
 N3 C79 C84 C83 -179.93(13) . . . . ?
 N3 C79 C84 C88 2.4(2) . . . . ?
 N4 C46 C49 C50 118.57(16) . . . . ?
 N4 C46 C49 C54 -61.2(2) . . . . ?
 N4 C67 C68 C69 -179.00(14) . . . . ?
 N4 C67 C68 C73 -2.3(2) . . . . ?
 N4 C67 C72 C71 178.33(13) . . . . ?
 N4 C67 C72 C76 0.0(2) . . . . ?
 C46 N3 C47 C48 -0.71(18) . . . . ?
 C46 N3 C79 C80 -82.52(19) . . . . ?
 C46 N3 C79 C84 98.14(18) . . . . ?
 C46 N4 C48 C47 -0.21(17) . . . . ?
 C46 N4 C67 C68 -71.29(19) . . . . ?
 C46 N4 C67 C72 110.25(17) . . . . ?
 C46 C49 C50 C51 -178.48(13) . . . . ?
 C46 C49 C54 C53 -179.99(14) . . . . ?
 C47 N3 C46 N4 0.57(17) . . . . ?
 C47 N3 C46 C49 -174.97(14) . . . . ?
 C47 N3 C79 C80 102.96(18) . . . . ?
 C47 N3 C79 C84 -76.38(19) . . . . ?
 C48 N4 C46 N3 -0.23(17) . . . . ?
 C48 N4 C46 C49 175.45(14) . . . . ?
 C48 N4 C67 C68 94.24(18) . . . . ?
 C48 N4 C67 C72 -84.22(19) . . . . ?
 C49 C50 C51 C52 -1.6(2) . . . . ?
 C50 C49 C54 C53 0.2(2) . . . . ?
 C50 C51 C52 C53 0.3(2) . . . . ?
 C50 C51 C52 C55 -179.59(13) . . . . ?
 C51 C52 C53 C54 1.2(2) . . . . ?
 C51 C52 C55 C56 145.35(15) . . . . ?
 C51 C52 C55 C60 -35.0(2) . . . . ?
 C52 C53 C54 C49 -1.5(2) . . . . ?
 C52 C55 C56 C57 177.70(15) . . . . ?
 C52 C55 C60 C59 -176.89(15) . . . . ?
 C53 C52 C55 C56 -34.6(2) . . . . ?
 C53 C52 C55 C60 145.07(16) . . . . ?
 C54 C49 C50 C51 1.3(2) . . . . ?
 C55 C52 C53 C54 -178.87(14) . . . . ?
 C55 C56 C57 C58 -0.4(3) . . . . ?
 C56 C55 C60 C59 2.8(2) . . . . ?
 C56 C57 C58 C59 1.9(2) . . . . ?
 C56 C57 C58 C61 -178.16(16) . . . . ?
 C57 C58 C59 C60 -1.1(2) . . . . ?
 C57 C58 C61 C62 32.1(2) . . . . ?
 C57 C58 C61 C66 -147.84(16) . . . . ?
 C58 C59 C60 C55 -1.3(2) . . . . ?
 C58 C61 C62 C63 -179.54(16) . . . . ?
 C58 C61 C66 C65 -179.95(16) . . . . ?
 C59 C58 C61 C62 -147.95(16) . . . . ?
 C59 C58 C61 C66 32.1(2) . . . . ?
 C60 C55 C56 C57 -1.9(2) . . . . ?
 C61 C58 C59 C60 178.98(15) . . . . ?
 C61 C62 C63 C64 -0.5(3) . . . . ?
 C62 C61 C66 C65 0.1(2) . . . . ?
 C62 C63 C64 C65 0.0(3) . . . . ?
 C63 C64 C65 C66 0.5(3) . . . . ?
 C64 C65 C66 C61 -0.6(3) . . . . ?
 C66 C61 C62 C63 0.4(2) . . . . ?
 C67 N4 C46 N3 167.27(13) . . . . ?
 C67 N4 C46 C49 -17.1(2) . . . . ?
 C67 N4 C48 C47 -167.60(14) . . . . ?
 C67 C68 C69 C70 0.7(2) . . . . ?
 C67 C68 C73 C74 133.58(16) . . . . ?
 C67 C68 C73 C75 -101.68(19) . . . . ?
 C67 C72 C76 C77 100.08(18) . . . . ?
 C67 C72 C76 C78 -136.22(16) . . . . ?
 C68 C67 C72 C71 0.0(2) . . . . ?
 C68 C67 C72 C76 -178.39(14) . . . . ?
 C68 C69 C70 C71 -0.2(3) . . . . ?
 C69 C68 C73 C74 -49.8(2) . . . . ?
 C69 C68 C73 C75 75.0(2) . . . . ?
 C69 C70 C71 C72 -0.5(3) . . . . ?
 C70 C71 C72 C67 0.6(2) . . . . ?
 C70 C71 C72 C76 179.01(15) . . . . ?
 C71 C72 C76 C77 -78.24(19) . . . . ?
 C71 C72 C76 C78 45.5(2) . . . . ?
 C72 C67 C68 C69 -0.6(2) . . . . ?
 C72 C67 C68 C73 176.12(15) . . . . ?
 C73 C68 C69 C70 -176.17(15) . . . . ?
 C79 N3 C46 N4 -174.70(13) . . . . ?
 C79 N3 C46 C49 9.8(2) . . . . ?
 C79 N3 C47 C48 174.56(14) . . . . ?
 C79 C80 C81 C82 -0.7(2) . . . . ?
 C79 C80 C85 C86 -100.62(17) . . . . ?
 C79 C80 C85 C87 135.92(16) . . . . ?
 C79 C84 C88 C89 -129.12(17) . . . . ?
 C79 C84 C88 C90 107.64(19) . . . . ?
 C80 C79 C84 C83 0.8(2) . . . . ?
 C80 C79 C84 C88 -176.93(15) . . . . ?
 C80 C81 C82 C83 1.0(2) . . . . ?
 C81 C80 C85 C86 76.30(18) . . . . ?
 C81 C80 C85 C87 -47.1(2) . . . . ?
 C81 C82 C83 C84 -0.3(2) . . . . ?
 C82 C83 C84 C79 -0.5(2) . . . . ?
 C82 C83 C84 C88 177.28(15) . . . . ?
 C83 C84 C88 C89 53.3(2) . . . . ?
 C83 C84 C88 C90 -70.0(2) . . . . ?
 C84 C79 C80 C81 -0.2(2) . . . . ?
 C84 C79 C80 C85 176.86(14) . . . . ?
 C85 C80 C81 C82 -177.85(14) . . . . ?

_smtbx_masks_special_details       ?
loop_
  _smtbx_masks_void_nr
  _smtbx_masks_void_average_x
  _smtbx_masks_void_average_y
  _smtbx_masks_void_average_z
  _smtbx_masks_void_volume
  _smtbx_masks_void_count_electrons
  _smtbx_masks_void_content
 1 -0.169 0.000 0.669 1041.4 280.1 '7 dcm'

_smtbx_masks_void_probe_radius     1.2
_smtbx_masks_void_truncation_radius  1.2
_shelx_res_file
;
TITL steffen23_a.res in P-1
    steffen23.res
    created by SHELXL-2018/3 at 10:13:46 on 04-Jan-2023
REM Old TITL Steffen23 in P-1
REM SHELXT solution in P-1: R1 0.135, Rweak 0.009, Alpha 0.051
REM <I/s> 0.000 for 0 systematic absences, Orientation as input
REM Formula found by SHELXT: C97 N9 Cl2 Br2
CELL 0.71073 15.2926 16.2532 19.5873 74.751 74.567 74.603
ZERR 4 0.0003 0.0003 0.0004 0.002 0.002 0.002
LATT 1
SFAC Br C Cl H N
UNIT 4 187 14 210 8

L.S. 4 0 0
PLAN  41
SIZE 0.14 0.234 0.383
TEMP -173.15(10)
CONF
BOND
list 4
MORE -1
BOND $H
ABIN
fmap 2 53
acta
SHEL 99 0.71
OMIT 2 -1 1
OMIT 7 0 0
OMIT -6 0 1
OMIT -1 2 0
OMIT 3 0 2
OMIT 2 -2 1
OMIT 8 0 1
OMIT -1 1 2
OMIT -5 0 2
REM <olex2.extras>
REM <HklSrc "%.\\Steffen23.hkl">
REM </olex2.extras>

WGHT    0.049400    2.471500
FVAR       0.23585
BR1   1    0.980008    0.165758    0.192320    11.00000    0.01981    0.02190 =
         0.02367   -0.00223   -0.00507   -0.00476
BR2   1    0.527654    0.733289    0.321101    11.00000    0.02206    0.02423 =
         0.02428   -0.01018   -0.00272   -0.00372
N1    5    0.685814    0.276765    0.366224    11.00000    0.01488    0.01330 =
         0.01897   -0.00507    0.00137   -0.00550
N2    5    0.672095    0.163770    0.333847    11.00000    0.01800    0.01253 =
         0.01928   -0.00530    0.00391   -0.00545
C1    2    0.626867    0.225059    0.373619    11.00000    0.01624    0.01190 =
         0.01493   -0.00263    0.00045   -0.00471
C2    2    0.768598    0.248607    0.320343    11.00000    0.01653    0.01939 =
         0.02433   -0.00700    0.00431   -0.00695
AFIX  43
H2    4    0.821513    0.274215    0.305469    11.00000   -1.20000
AFIX   0
C3    2    0.759890    0.178095    0.300817    11.00000    0.01857    0.01754 =
         0.02325   -0.00681    0.00578   -0.00603
AFIX  43
H3    4    0.805840    0.144432    0.269946    11.00000   -1.20000
AFIX   0
C4    2    0.529202    0.237850    0.411148    11.00000    0.01572    0.01234 =
         0.01666   -0.00378    0.00082   -0.00539
C5    2    0.463710    0.230015    0.376399    11.00000    0.01912    0.01768 =
         0.01445   -0.00512    0.00002   -0.00605
AFIX  43
H5    4    0.483764    0.212756    0.331041    11.00000   -1.20000
AFIX   0
C6    2    0.369934    0.247193    0.407536    11.00000    0.01749    0.01968 =
         0.01624   -0.00427   -0.00232   -0.00670
AFIX  43
H6    4    0.326280    0.241686    0.383273    11.00000   -1.20000
AFIX   0
C7    2    0.338751    0.272622    0.474476    11.00000    0.01531    0.01288 =
         0.01555   -0.00208   -0.00019   -0.00423
C8    2    0.405261    0.279043    0.509344    11.00000    0.01762    0.01556 =
         0.01499   -0.00511   -0.00005   -0.00535
AFIX  43
H8    4    0.385387    0.295544    0.555007    11.00000   -1.20000
AFIX   0
C9    2    0.498984    0.261859    0.478616    11.00000    0.01722    0.01424 =
         0.01658   -0.00380   -0.00218   -0.00601
AFIX  43
H9    4    0.542814    0.266323    0.503204    11.00000   -1.20000
AFIX   0
C10   2    0.238875    0.289829    0.508403    11.00000    0.01496    0.01574 =
         0.01721   -0.00408   -0.00023   -0.00505
C11   2    0.172143    0.327766    0.466447    11.00000    0.01911    0.02565 =
         0.01619   -0.00308   -0.00175   -0.00659
AFIX  43
H11   4    0.191246    0.341820    0.415241    11.00000   -1.20000
AFIX   0
C12   2    0.078192    0.345428    0.498091    11.00000    0.01659    0.02634 =
         0.02130   -0.00348   -0.00414   -0.00525
AFIX  43
H12   4    0.034111    0.371837    0.468325    11.00000   -1.20000
AFIX   0
C13   2    0.047885    0.324779    0.573159    11.00000    0.01586    0.01454 =
         0.02152   -0.00463   -0.00149   -0.00426
C14   2    0.115135    0.284422    0.614862    11.00000    0.01810    0.01684 =
         0.01593   -0.00338   -0.00008   -0.00286
AFIX  43
H14   4    0.096094    0.268042    0.665936    11.00000   -1.20000
AFIX   0
C15   2    0.208632    0.267916    0.583289    11.00000    0.01579    0.01656 =
         0.01730   -0.00410   -0.00141   -0.00176
AFIX  43
H15   4    0.252786    0.241330    0.612971    11.00000   -1.20000
AFIX   0
C16   2   -0.051230    0.348238    0.608600    11.00000    0.01521    0.01955 =
         0.02496   -0.00799   -0.00198   -0.00497
C17   2   -0.109310    0.423904    0.580120    11.00000    0.01858    0.02364 =
         0.02698   -0.00610   -0.00738   -0.00409
AFIX  43
H17   4   -0.086540    0.459027    0.535083    11.00000   -1.20000
AFIX   0
C18   2   -0.199864    0.448736    0.616515    11.00000    0.01857    0.02772 =
         0.03992   -0.01410   -0.01085    0.00041
AFIX  43
H18   4   -0.238377    0.500982    0.596606    11.00000   -1.20000
AFIX   0
C19   2   -0.234389    0.397964    0.681531    11.00000    0.01541    0.04348 =
         0.04049   -0.01855   -0.00023   -0.00280
AFIX  43
H19   4   -0.296497    0.415180    0.706439    11.00000   -1.20000
AFIX   0
C20   2   -0.178266    0.321997    0.710248    11.00000    0.02053    0.04648 =
         0.03824   -0.00168    0.00532   -0.00688
AFIX  43
H20   4   -0.201852    0.286481    0.754784    11.00000   -1.20000
AFIX   0
C21   2   -0.087235    0.297596    0.673886    11.00000    0.01971    0.02925 =
         0.03415   -0.00050    0.00182   -0.00446
AFIX  43
H21   4   -0.048949    0.245346    0.694043    11.00000   -1.20000
AFIX   0
C22   2    0.668608    0.346718    0.404204    11.00000    0.01533    0.01497 =
         0.01727   -0.00572    0.00077   -0.00690
C23   2    0.614475    0.427263    0.379112    11.00000    0.01453    0.01611 =
         0.01499   -0.00462    0.00141   -0.00722
C24   2    0.596921    0.491878    0.418767    11.00000    0.01905    0.01697 =
         0.02021   -0.00754    0.00099   -0.00626
AFIX  43
H24   4    0.560726    0.547827    0.403255    11.00000   -1.20000
AFIX   0
C25   2    0.631886    0.475068    0.480626    11.00000    0.02494    0.02424 =
         0.01861   -0.00995    0.00150   -0.01017
AFIX  43
H25   4    0.618644    0.519423    0.507475    11.00000   -1.20000
AFIX   0
C26   2    0.685549    0.394905    0.503616    11.00000    0.02556    0.02814 =
         0.01719   -0.00458   -0.00378   -0.01237
AFIX  43
H26   4    0.708881    0.384870    0.546112    11.00000   -1.20000
AFIX   0
C27   2    0.706303    0.328222    0.465788    11.00000    0.01737    0.01987 =
         0.01928   -0.00176   -0.00200   -0.00878
C28   2    0.576887    0.446436    0.311422    11.00000    0.01924    0.01542 =
         0.01656   -0.00494   -0.00289   -0.00551
AFIX  13
H28   4    0.589087    0.390496    0.294838    11.00000   -1.20000
AFIX   0
C29   2    0.628021    0.509822    0.251171    11.00000    0.02581    0.02116 =
         0.01811   -0.00276   -0.00169   -0.00977
AFIX 137
H29A  4    0.615549    0.565781    0.265735    11.00000   -1.50000
H29B  4    0.606222    0.518826    0.206492    11.00000   -1.50000
H29C  4    0.694892    0.485271    0.242872    11.00000   -1.50000
AFIX   0
C30   2    0.472301    0.482243    0.326275    11.00000    0.01904    0.02818 =
         0.02435   -0.00641   -0.00511   -0.00463
AFIX 137
H30A  4    0.441659    0.441091    0.365426    11.00000   -1.50000
H30B  4    0.449145    0.490144    0.282395    11.00000   -1.50000
H30C  4    0.458933    0.538491    0.340542    11.00000   -1.50000
AFIX   0
C31   2    0.768533    0.241219    0.490802    11.00000    0.02311    0.02458 =
         0.03077   -0.00148   -0.01016   -0.00486
AFIX  13
H31   4    0.763582    0.198743    0.463913    11.00000   -1.20000
AFIX   0
C32   2    0.738519    0.204718    0.571554    11.00000    0.03606    0.04244 =
         0.03446    0.01145   -0.01112   -0.00356
AFIX 137
H32A  4    0.753028    0.239528    0.599407    11.00000   -1.50000
H32B  4    0.771691    0.144043    0.583413    11.00000   -1.50000
H32C  4    0.671564    0.207146    0.583698    11.00000   -1.50000
AFIX   0
C33   2    0.870006    0.250402    0.471287    11.00000    0.02356    0.04295 =
         0.05525   -0.00384   -0.00999   -0.00508
AFIX 137
H33A  4    0.888417    0.270910    0.418872    11.00000   -1.50000
H33B  4    0.909764    0.193653    0.486158    11.00000   -1.50000
H33C  4    0.876655    0.292510    0.496366    11.00000   -1.50000
AFIX   0
C34   2    0.643442    0.083569    0.339070    11.00000    0.01863    0.01292 =
         0.02246   -0.00738    0.00429   -0.00632
C35   2    0.610423    0.074264    0.282318    11.00000    0.01805    0.01547 =
         0.02203   -0.00783    0.00317   -0.00396
C36   2    0.586483   -0.005329    0.289367    11.00000    0.02264    0.01762 =
         0.02881   -0.00980   -0.00123   -0.00637
AFIX  43
H36   4    0.563793   -0.014323    0.251804    11.00000   -1.20000
AFIX   0
C37   2    0.595221   -0.071178    0.349991    11.00000    0.02777    0.01597 =
         0.03265   -0.00732   -0.00003   -0.01025
AFIX  43
H37   4    0.578284   -0.124647    0.353860    11.00000   -1.20000
AFIX   0
C38   2    0.628519   -0.059285    0.404862    11.00000    0.03108    0.01624 =
         0.02679   -0.00274    0.00062   -0.01037
AFIX  43
H38   4    0.633761   -0.104895    0.446347    11.00000   -1.20000
AFIX   0
C39   2    0.654693    0.018155    0.400890    11.00000    0.02519    0.01832 =
         0.02171   -0.00655    0.00202   -0.00831
C40   2    0.602407    0.144808    0.214315    11.00000    0.02329    0.01638 =
         0.02257   -0.00738    0.00107   -0.00398
AFIX  13
H40   4    0.601656    0.201455    0.225780    11.00000   -1.20000
AFIX   0
C41   2    0.512942    0.154845    0.189260    11.00000    0.03344    0.02462 =
         0.03229   -0.00498   -0.01010   -0.00627
AFIX 137
H41A  4    0.515085    0.102461    0.172490    11.00000   -1.50000
H41B  4    0.506636    0.205856    0.149529    11.00000   -1.50000
H41C  4    0.459741    0.162652    0.229695    11.00000   -1.50000
AFIX   0
C42   2    0.687173    0.125981    0.153756    11.00000    0.03223    0.02322 =
         0.02252   -0.00696    0.00583   -0.00377
AFIX 137
H42A  4    0.743338    0.126007    0.168842    11.00000   -1.50000
H42B  4    0.680581    0.171080    0.109922    11.00000   -1.50000
H42C  4    0.691869    0.068803    0.143732    11.00000   -1.50000
AFIX   0
C43   2    0.694787    0.026572    0.461074    11.00000    0.03884    0.01968 =
         0.02254   -0.00342   -0.00343   -0.01156
AFIX  13
H43   4    0.710158    0.085578    0.448382    11.00000   -1.20000
AFIX   0
C44   2    0.626443    0.018943    0.533126    11.00000    0.05974    0.06842 =
         0.02362   -0.01036    0.00238   -0.02479
AFIX 137
H44A  4    0.568749    0.062107    0.528296    11.00000   -1.50000
H44B  4    0.653021    0.029562    0.569551    11.00000   -1.50000
H44C  4    0.613312   -0.039778    0.548178    11.00000   -1.50000
AFIX   0
C45   2    0.784230   -0.041617    0.467677    11.00000    0.04608    0.08205 =
         0.07204   -0.04680   -0.02539    0.00517
AFIX 137
H45A  4    0.771764   -0.100038    0.476431    11.00000   -1.50000
H45B  4    0.807568   -0.036709    0.508128    11.00000   -1.50000
H45C  4    0.830785   -0.031888    0.422711    11.00000   -1.50000
AFIX   0

N3    5   -0.179569    0.818001    0.137007    11.00000    0.01542    0.01207 =
         0.01799   -0.00330    0.00221   -0.00269
N4    5   -0.169029    0.678176    0.170282    11.00000    0.01621    0.01178 =
         0.01636   -0.00251    0.00029   -0.00518
C46   2   -0.123194    0.740736    0.129205    11.00000    0.01602    0.01091 =
         0.01495   -0.00178   -0.00124   -0.00344
C47   2   -0.262008    0.803985    0.184323    11.00000    0.01612    0.01847 =
         0.02130   -0.00499    0.00455   -0.00365
AFIX  43
H47   4   -0.313513    0.847623    0.199597    11.00000   -1.20000
AFIX   0
C48   2   -0.255673    0.717008    0.204698    11.00000    0.01571    0.01791 =
         0.01949   -0.00420    0.00307   -0.00552
AFIX  43
H48   4   -0.301957    0.687913    0.236643    11.00000   -1.20000
AFIX   0
C49   2   -0.026940    0.724904    0.088718    11.00000    0.01458    0.01132 =
         0.01666   -0.00345    0.00071   -0.00382
C50   2   -0.003291    0.750329    0.013657    11.00000    0.01630    0.01466 =
         0.01684   -0.00188   -0.00241   -0.00441
AFIX  43
H50   4   -0.050102    0.780257   -0.013017    11.00000   -1.20000
AFIX   0
C51   2    0.089020    0.731791   -0.022137    11.00000    0.01736    0.01570 =
         0.01597   -0.00362   -0.00021   -0.00586
AFIX  43
H51   4    0.104685    0.747922   -0.073438    11.00000   -1.20000
AFIX   0
C52   2    0.158806    0.689887    0.016237    11.00000    0.01533    0.01455 =
         0.01804   -0.00474    0.00002   -0.00470
C53   2    0.134476    0.666185    0.091745    11.00000    0.01614    0.02004 =
         0.01815   -0.00278   -0.00263   -0.00108
AFIX  43
H53   4    0.181528    0.638586    0.118639    11.00000   -1.20000
AFIX   0
C54   2    0.042431    0.682569    0.127682    11.00000    0.01798    0.01806 =
         0.01567   -0.00227   -0.00030   -0.00269
AFIX  43
H54   4    0.026527    0.664979    0.178869    11.00000   -1.20000
AFIX   0
C55   2    0.257283    0.670515   -0.021568    11.00000    0.01575    0.01784 =
         0.01752   -0.00486    0.00065   -0.00471
C56   2    0.327983    0.673753    0.010045    11.00000    0.01785    0.03158 =
         0.01627   -0.00914   -0.00078   -0.00403
AFIX  43
H56   4    0.312239    0.690639    0.055419    11.00000   -1.20000
AFIX   0
C57   2    0.420112    0.652866   -0.023500    11.00000    0.01818    0.03178 =
         0.01987   -0.00849   -0.00294   -0.00442
AFIX  43
H57   4    0.466584    0.655992   -0.000882    11.00000   -1.20000
AFIX   0
C58   2    0.446538    0.627195   -0.090075    11.00000    0.01682    0.01869 =
         0.01795   -0.00439    0.00065   -0.00396
C59   2    0.375516    0.626067   -0.122417    11.00000    0.02035    0.02321 =
         0.01851   -0.00931    0.00133   -0.00714
AFIX  43
H59   4    0.391246    0.609861   -0.168066    11.00000   -1.20000
AFIX   0
C60   2    0.283009    0.648025   -0.089349    11.00000    0.01778    0.02323 =
         0.02090   -0.00842   -0.00125   -0.00757
AFIX  43
H60   4    0.236367    0.647809   -0.113042    11.00000   -1.20000
AFIX   0
C61   2    0.545661    0.602380   -0.124606    11.00000    0.01642    0.01783 =
         0.02083   -0.00637    0.00059   -0.00329
C62   2    0.612412    0.562356   -0.082555    11.00000    0.02045    0.02605 =
         0.02325   -0.00621   -0.00347   -0.00159
AFIX  43
H62   4    0.593848    0.550590   -0.031263    11.00000   -1.20000
AFIX   0
C63   2    0.705128    0.539713   -0.114783    11.00000    0.02115    0.03027 =
         0.03565   -0.01067   -0.00600    0.00134
AFIX  43
H63   4    0.749661    0.512964   -0.085452    11.00000   -1.20000
AFIX   0
C64   2    0.733528    0.555697   -0.189361    11.00000    0.01751    0.03416 =
         0.03872   -0.01396    0.00314   -0.00061
AFIX  43
H64   4    0.797263    0.540039   -0.211321    11.00000   -1.20000
AFIX   0
C65   2    0.667998    0.594849   -0.231833    11.00000    0.02347    0.03180 =
         0.02540   -0.00904    0.00482   -0.00213
AFIX  43
H65   4    0.686887    0.605643   -0.283101    11.00000   -1.20000
AFIX   0
C66   2    0.575307    0.618196   -0.199770    11.00000    0.01936    0.02357 =
         0.02156   -0.00608    0.00017   -0.00201
AFIX  43
H66   4    0.531167    0.645412   -0.229379    11.00000   -1.20000
AFIX   0
C67   2   -0.139871    0.586428    0.165965    11.00000    0.01621    0.01069 =
         0.01882   -0.00297   -0.00033   -0.00539
C68   2   -0.149444    0.564566    0.104144    11.00000    0.01866    0.01641 =
         0.01749   -0.00335   -0.00059   -0.00644
C69   2   -0.122700    0.476234    0.101042    11.00000    0.02543    0.02059 =
         0.02218   -0.00905   -0.00170   -0.00809
AFIX  43
H69   4   -0.127374    0.458573    0.059833    11.00000   -1.20000
AFIX   0
C70   2   -0.089440    0.413790    0.156984    11.00000    0.02387    0.01421 =
         0.02828   -0.00772   -0.00123   -0.00522
AFIX  43
H70   4   -0.071792    0.354062    0.153840    11.00000   -1.20000
AFIX   0
C71   2   -0.081949    0.438394    0.217315    11.00000    0.02035    0.01423 =
         0.02400   -0.00227   -0.00423   -0.00478
AFIX  43
H71   4   -0.059570    0.395039    0.255441    11.00000   -1.20000
AFIX   0
C72   2   -0.106672    0.525798    0.223232    11.00000    0.01668    0.01496 =
         0.01861   -0.00262   -0.00211   -0.00662
C73   2   -0.191122    0.630228    0.044168    11.00000    0.02683    0.02318 =
         0.01722   -0.00211   -0.00439   -0.00827
AFIX  13
H73   4   -0.192856    0.689818    0.050367    11.00000   -1.20000
AFIX   0
C74   2   -0.132936    0.620807   -0.031114    11.00000    0.03907    0.03776 =
         0.01832   -0.00350   -0.00079   -0.01462
AFIX 137
H74A  4   -0.069659    0.626631   -0.034562    11.00000   -1.50000
H74B  4   -0.160640    0.666391   -0.067814    11.00000   -1.50000
H74C  4   -0.131214    0.563359   -0.039220    11.00000   -1.50000
AFIX   0
C75   2   -0.291323    0.623100    0.051716    11.00000    0.02783    0.04628 =
         0.03000    0.00488   -0.01027   -0.01096
AFIX 137
H75A  4   -0.292197    0.563957    0.049062    11.00000   -1.50000
H75B  4   -0.317442    0.665226    0.012479    11.00000   -1.50000
H75C  4   -0.328412    0.635557    0.098437    11.00000   -1.50000
AFIX   0
C76   2   -0.099302    0.550949    0.290421    11.00000    0.02451    0.01718 =
         0.02048   -0.00221   -0.00602   -0.00942
AFIX  13
H76   4   -0.102291    0.615209    0.278899    11.00000   -1.20000
AFIX   0
C77   2   -0.181541    0.532054    0.352246    11.00000    0.04426    0.03546 =
         0.02116   -0.00624    0.00183   -0.02445
AFIX 137
H77A  4   -0.239454    0.566597    0.338147    11.00000   -1.50000
H77B  4   -0.175487    0.547597    0.395594    11.00000   -1.50000
H77C  4   -0.182353    0.469867    0.362594    11.00000   -1.50000
AFIX   0
C78   2   -0.007998    0.505167    0.313668    11.00000    0.04124    0.03267 =
         0.04392   -0.00979   -0.02553   -0.00418
AFIX 137
H78A  4   -0.004836    0.442125    0.327725    11.00000   -1.50000
H78B  4   -0.004257    0.526561    0.354931    11.00000   -1.50000
H78C  4    0.043858    0.517353    0.273310    11.00000   -1.50000
AFIX   0
C79   2   -0.160274    0.902525    0.097554    11.00000    0.01681    0.01069 =
         0.01690   -0.00186    0.00244   -0.00276
C80   2   -0.104664    0.939492    0.122006    11.00000    0.01760    0.01383 =
         0.01548   -0.00437    0.00230   -0.00239
C81   2   -0.088476    1.021058    0.083000    11.00000    0.02159    0.01459 =
         0.02109   -0.00454    0.00067   -0.00553
AFIX  43
H81   4   -0.051646    1.048814    0.098124    11.00000   -1.20000
AFIX   0
C82   2   -0.125660    1.061985    0.022353    11.00000    0.02412    0.01187 =
         0.02033    0.00009    0.00085   -0.00423
AFIX  43
H82   4   -0.113196    1.117144   -0.004115    11.00000   -1.20000
AFIX   0
C83   2   -0.180668    1.023598   -0.000147    11.00000    0.02430    0.01630 =
         0.01800   -0.00110   -0.00233   -0.00217
AFIX  43
H83   4   -0.205720    1.052982   -0.041728    11.00000   -1.20000
AFIX   0
C84   2   -0.199997    0.942497    0.037154    11.00000    0.01773    0.01609 =
         0.02005   -0.00482   -0.00007   -0.00264
C85   2   -0.066266    0.896765    0.189974    11.00000    0.02320    0.01521 =
         0.01617   -0.00268   -0.00130   -0.00460
AFIX  13
H85   4   -0.070882    0.834077    0.203055    11.00000   -1.20000
AFIX   0
C86   2   -0.125561    0.940353    0.252700    11.00000    0.04116    0.02448 =
         0.01857   -0.00650   -0.00218   -0.00232
AFIX 137
H86A  4   -0.118961    1.001025    0.242315    11.00000   -1.50000
H86B  4   -0.104763    0.908863    0.297544    11.00000   -1.50000
H86C  4   -0.190806    0.938990    0.258278    11.00000   -1.50000
AFIX   0
C87   2    0.035450    0.900363    0.178079    11.00000    0.02749    0.03581 =
         0.02712    0.00717   -0.00860   -0.01012
AFIX 137
H87A  4    0.072307    0.869829    0.139384    11.00000   -1.50000
H87B  4    0.057699    0.872226    0.222888    11.00000   -1.50000
H87C  4    0.041711    0.961348    0.164322    11.00000   -1.50000
AFIX   0
C88   2   -0.264025    0.904036    0.013060    11.00000    0.02346    0.02300 =
         0.02804   -0.00431   -0.00662   -0.00603
AFIX  13
H88   4   -0.262574    0.843037    0.041656    11.00000   -1.20000
AFIX   0
C89   2   -0.234093    0.900493   -0.067013    11.00000    0.03431    0.04541 =
         0.03341   -0.01359   -0.01333   -0.00683
AFIX 137
H89A  4   -0.237779    0.959902   -0.096211    11.00000   -1.50000
H89B  4   -0.275160    0.872015   -0.079321    11.00000   -1.50000
H89C  4   -0.170100    0.867283   -0.076978    11.00000   -1.50000
AFIX   0
C90   2   -0.363945    0.956666    0.029804    11.00000    0.02085    0.04737 =
         0.05714   -0.01576   -0.00592   -0.00619
AFIX 137
H90A  4   -0.383943    0.954505    0.081999    11.00000   -1.50000
H90B  4   -0.405148    0.931642    0.014175    11.00000   -1.50000
H90C  4   -0.366472    1.017419    0.003916    11.00000   -1.50000
AFIX   0
HKLF 4


REM  steffen23_a.res in P-1
REM wR2 = 0.1048, GooF = S = 1.037, Restrained GooF = 1.037 for all data
REM R1 = 0.0378 for 21205 Fo > 4sig(Fo) and 0.0491 for all 25865 data
REM 881 parameters refined using 0 restraints

END

WGHT      0.0494      2.4720

REM Highest difference peak  0.651,  deepest hole -0.477,  1-sigma level  0.062
Q1    1   0.7978  0.0066  0.4415  11.00000  0.05    0.65
Q2    1   0.6585 -0.0285  0.5364  11.00000  0.05    0.45
Q3    1   0.1198  0.7184 -0.0009  11.00000  0.05    0.45
Q4    1   0.6003  0.4400  0.3418  11.00000  0.05    0.45
Q5    1   0.6014  0.4580  0.4005  11.00000  0.05    0.42
Q6    1  -0.1869  0.9791  0.0189  11.00000  0.05    0.41
Q7    1  -0.0157  0.7369  0.0575  11.00000  0.05    0.40
Q8    1  -0.1313  0.5605  0.2009  11.00000  0.05    0.40
Q9    1  -0.1311  0.5214  0.1058  11.00000  0.05    0.39
Q10   1  -0.1031  0.5375  0.2594  11.00000  0.05    0.39
Q11   1   0.6164  0.0784  0.3158  11.00000  0.05    0.39
Q12   1   0.0108  0.7143  0.1029  11.00000  0.05    0.38
Q13   1   0.5127  0.2540  0.4382  11.00000  0.05    0.38
Q14   1   0.0776  0.2965  0.5939  11.00000  0.05    0.38
Q15   1   0.6606  0.5559 -0.1015  11.00000  0.05    0.37
Q16   1  -0.1719  0.9250  0.0638  11.00000  0.05    0.37
Q17   1   0.6047  0.0399  0.2841  11.00000  0.05    0.37
Q18   1   0.5826  0.2274  0.3981  11.00000  0.05    0.37
Q19   1  -0.0179  0.8991  0.1827  11.00000  0.05    0.37
Q20   1  -0.0760  0.7404  0.1049  11.00000  0.05    0.37
Q21   1   0.1605  0.2758  0.5972  11.00000  0.05    0.37
Q22   1   0.1221  0.3370  0.4840  11.00000  0.05    0.37
Q23   1  -0.1201  1.0393  0.0615  11.00000  0.05    0.37
Q24   1   0.9583  0.2059  0.1563  11.00000  0.05    0.36
Q25   1   0.2208  0.2796  0.5438  11.00000  0.05    0.36
Q26   1  -0.1742  0.5967  0.0778  11.00000  0.05    0.36
Q27   1  -0.1390  0.9207  0.1157  11.00000  0.05    0.36
Q28   1  -0.0851  0.9193  0.1513  11.00000  0.05    0.36
Q29   1   0.6331  0.3823  0.3959  11.00000  0.05    0.36
Q30   1   0.5927 -0.0403  0.3189  11.00000  0.05    0.35
Q31   1   0.4954  0.6079 -0.1048  11.00000  0.05    0.35
Q32   1   0.6760  0.4411  0.4789  11.00000  0.05    0.35
Q33   1   0.2904  0.6619 -0.0023  11.00000  0.05    0.35
Q34   1   0.4983  0.2239  0.4021  11.00000  0.05    0.35
Q35   1   0.0642  0.3362  0.5380  11.00000  0.05    0.35
Q36   1  -0.0039  0.3401  0.5872  11.00000  0.05    0.34
Q37   1   0.3669  0.2777  0.4947  11.00000  0.05    0.34
Q38   1  -0.0953  0.9817  0.1052  11.00000  0.05    0.33
Q39   1   0.0445  0.7409 -0.0004  11.00000  0.05    0.33
Q40   1   0.6473 -0.0214  0.4017  11.00000  0.05    0.33
Q41   1  -0.1602  1.0423  0.0177  11.00000  0.05    0.33
;
_shelx_res_checksum                83562
_shelx_hkl_file
;
   0   0   3    7.44    0.42
   0   0  -3    7.02    0.48
   0   0   3    7.04    0.52
   0   0  -3    6.84    0.50
   0   0  -3    7.41    0.49
   0   0  -4   50.84    1.42
   0   0   4   52.59    1.59
   0   0   4   51.10    1.67
   0   0   4   50.34    1.59
   0   0  -4   53.69    1.65
   0   0  -4   56.65    1.66
   0   0   4   49.36    1.61
   0   0  -5  100.81    2.41
   0   0   5   98.39    2.63
   0   0   5  100.58    2.77
   0   0   5  105.18    2.72
   0   0  -5  102.86    2.75
   0   0  -5  102.85    2.67
   0   0   5  104.13    2.73
   0   0  -6 1475.54   24.45
   0   0   6 1461.88   24.86
   0   0   6 1479.95   25.10
   0   0  -6 1500.13   25.02
   0   0   6 1499.12   24.98
   0   0   6 1493.76   24.99
   0   0  -6 1479.75   24.92
   0   0  -7  160.63    4.20
   0   0  -7  161.61    3.73
   0   0   7  165.50    4.17
   0   0   7  158.93    4.11
   0   0   7  164.51    4.34
   0   0   7  167.25    4.24
   0   0  -7  161.41    4.15
   0   0   7  164.75    4.21
   0   0  -8  214.96    5.46
   0   0  -8  220.64    4.78
   0   0   8  225.30    5.27
   0   0   8  207.91    5.45
   0   0  -8  223.44    5.34
   0   0  -8  215.68    5.41
   0   0  -9   39.42    2.20
   0   0  -9   38.64    1.63
   0   0   9   39.11    2.02
   0   0   9   40.50    2.19
   0   0  -9   39.08    2.07
   0   0  -9   40.63    2.12
   0   0 -10 1116.30   20.27
   0   0 -10 1066.04   19.04
   0   0  10 1093.63   19.85
   0   0  10 1113.79   20.26
   0   0 -10 1103.63   19.92
   0   0 -10 1103.04   20.09
   0   0 -11   61.73    3.09
   0   0 -11   65.16    2.41
   0   0  11   72.25    3.28
   0   0  11   69.30    2.98
   0   0 -11   69.58    3.00
   0   0 -11   68.90    3.10
   0   0 -12  163.04    5.28
   0   0  12  162.25    5.30
   0   0  12  159.11    4.88
   0   0  12  158.66    5.58
   0   0 -12  153.38    4.88
   0   0  12  152.90    4.03
   0   0 -12  155.50    5.13
   0   0 -13    0.36    1.31
   0   0  13    4.97    1.55
   0   0  13    5.00    1.86
   0   0  13    3.21    1.17
   0   0 -13    3.17    1.30
   0   0  13    4.45    0.70
   0   0 -13    3.30    1.34
   0   0 -14  389.74   10.02
   0   0  14  412.26   10.26
   0   0  14  397.79    9.61
   0   0  14  406.64   10.46
   0   0 -14  398.38    9.61
   0   0 -14  405.70    9.94
   0   0 -15   29.47    2.71
   0   0  15   30.80    2.72
   0   0  15   30.59    3.00
   0   0  15   32.89    2.54
   0   0 -15   31.85    2.53
   0   0 -15   31.21    2.72
   0   0 -16   29.38    2.77
   0   0  16   32.50    2.58
   0   0  16   34.77    3.37
   0   0  16   32.92    3.00
   0   0 -16   33.06    2.69
   0   0 -16   33.93    2.87
   0   0 -17   64.57    3.75
   0   0  17   61.98    4.15
   0   0  17   63.77    3.64
   0   0  17   72.25    4.26
   0   0 -17   66.94    3.97
   0   0 -17   64.06    3.85
   0   0 -18   62.20    3.83
   0   0  18   69.43    4.30
   0   0  18   67.75    3.85
   0   0  18   66.15    4.57
   0   0 -18   60.83    4.05
   0   0 -18   60.30    3.90
   0   0 -19    5.73    2.20
   0   0  19   11.13    2.77
   0   0  19   10.10    1.96
   0   0  19   11.27    2.56
   0   0 -19    9.47    2.07
   0   0 -19    6.55    2.01
   0   0 -20   48.01    3.55
   0   0  20   47.70    3.95
   0   0  20   48.26    4.24
   0   0  20   49.28    3.53
   0   0 -20   49.98    3.95
   0   0 -20   47.63    3.70
   0   0 -21   35.89    3.61
   0   0  21   37.51    3.65
   0   0  21   30.68    3.89
   0   0 -21   33.59    3.20
   0   0 -21   38.11    3.44
   0   0 -22   16.07    2.90
   0   0  22   12.98    3.07
   0   0  22   17.79    2.94
   0   0 -22   20.54    2.72
   0   0 -22   18.48    2.84
   0   0 -23   62.64    4.33
   0   0  23   60.59    4.93
   0   0  23   60.84    4.71
   0   0 -23   61.28    4.65
   0   0 -23   60.28    4.42
   0   0 -24    2.85    2.04
   0   0  24    5.06    2.84
   0   0  24    3.57    2.42
   0   0 -24    6.99    2.63
   0   0 -24    3.97    2.13
   0   0 -25    7.36    2.23
   0   0  25    6.11    3.04
   0   0  25    7.33    2.71
   0   0 -25   11.01    2.80
   0   0 -25    4.07    1.92
   0   0 -26    3.02    2.15
   0   0  26    4.83    2.99
   0   0  26    0.42    2.25
   0   0 -26    0.22    2.43
   0   0 -26    1.73    1.97
   0   0 -27   10.17    2.37
   0   0  27   17.65    3.45
   0   0  27   14.27    3.08
   0   0 -27   14.61    2.96
   0   0 -27   14.06    2.81
   0   0 -28    6.40    2.21
   0   0  28   13.17    3.78
   0   0  28    8.23    2.74
   0   0 -28    5.04    2.73
   0   0 -28    7.49    2.44
   0   0  29   35.86    4.50
   0   0  29   25.77    4.22
   0   0 -29   32.02    3.99
   0   0 -29   25.00    3.16
   0   0 -30    1.60    2.43
   0   0  30    6.15    2.60
   0   0 -31    9.58    2.98
   0   0  31   15.92    3.58
   0   1 -31   13.94    3.24
   0  -1  31    4.37    2.83
   0   1 -30    2.28    2.47
   0  -1  30    8.05    3.10
   0   1 -29   29.12    4.11
   0   1 -29   29.75    3.82
   0  -1  29   31.30    4.32
   0   1 -28   13.16    2.52
   0  -1  28   16.20    3.57
   0   1 -28   17.81    3.32
   0   1 -28   11.51    2.78
   0   1 -27   21.93    2.92
   0  -1  27   27.58    4.11
   0  -1  27   18.40    3.35
   0   1 -27   18.43    3.47
   0   1 -27   17.51    2.84
   0   1 -26    9.08    2.24
   0  -1  26   14.42    3.53
   0  -1  26   11.66    3.04
   0   1 -26   13.68    3.00
   0   1 -26   12.37    2.55
   0   1 -25   28.55    3.14
   0  -1  25   33.72    4.36
   0  -1  25   34.85    4.23
   0   1 -25   35.87    4.13
   0   1 -25   33.81    3.76
   0   1 -24   22.99    2.84
   0  -1  24   26.35    3.95
   0  -1  24   24.61    3.57
   0   1 -24   20.42    3.33
   0   1 -24   19.98    2.98
   0   1 -23    9.53    2.23
   0  -1  23    8.45    2.96
   0  -1  23   12.72    3.06
   0   1 -23    9.30    2.64
   0   1 -23    9.16    2.22
   0   1 -22   13.78    2.44
   0  -1  22   17.68    3.10
   0  -1  22   13.80    2.89
   0   1 -22   14.41    2.99
   0   1 -22   13.99    2.59
   0   1 -21   15.07    2.77
   0  -1  21   15.64    2.80
   0  -1  21   13.01    2.80
   0   1 -21   18.84    2.49
   0   1 -21   17.90    2.67
   0   1 -20    3.70    2.26
   0  -1  20    0.33    2.13
   0  -1  20    2.64    2.12
   0   1 -20    0.25    1.56
   0   1 -20   -0.35    1.73
   0   1 -19  248.13    7.93
   0  -1  19  264.86    9.09
   0  -1  19  275.10    9.46
   0   1 -19  256.46    8.83
   0   1 -19  248.41    8.45
   0   1 -18    2.01    1.94
   0  -1  18    0.43    2.08
   0  -1  18    3.49    1.44
   0  -1  18   -1.52    2.22
   0   1 -18    0.70    1.51
   0   1 -18    1.62    1.70
   0   1 -17   62.28    3.51
   0  -1  17   66.09    4.21
   0  -1  17   67.53    3.60
   0  -1  17   66.88    4.38
   0   1 -17   62.38    4.00
   0   1 -17   63.30    3.92
   0   1 -16   34.45    2.96
   0  -1  16   35.72    2.56
   0  -1  16   32.93    3.17
   0  -1  16   34.49    3.14
   0  -1  16   32.91    1.64
   0   1 -16   30.18    2.55
   0   1 -16   31.46    2.80
   0   1 -15  165.58    5.98
   0   1 -15  169.94    5.52
   0  -1  15  173.10    6.37
   0  -1  15  166.70    5.46
   0  -1  15  166.08    6.40
   0  -1  15  147.73    4.02
   0   1 -15  164.45    5.89
   0   1 -14  113.91    4.89
   0  -1  14  120.77    4.95
   0  -1  14  113.86    4.25
   0  -1  14  116.91    5.07
   0  -1  14  111.27    3.20
   0   1 -14  123.47    4.38
   0   1 -14  116.94    4.73
   0   1 -13   75.32    3.79
   0  -1  13   74.99    3.80
   0  -1  13   78.46    3.28
   0  -1  13   76.44    3.91
   0   1 -13   74.22    3.35
   0  -1  13   73.73    2.36
   0   1 -13   76.72    3.60
   0   1 -12   26.12    2.33
   0   1 -12   26.23    2.15
   0  -1  12   29.65    1.95
   0  -1  12   33.61    2.85
   0   1 -12   23.74    1.88
   0  -1  12   26.72    1.32
   0  -1  12   26.61    2.35
   0   1 -11  965.35   18.35
   0  -1  11  953.05   17.81
   0  -1  11  966.58   18.70
   0  -1  11  965.95   16.50
   0   1 -11  953.84   17.84
   0  -1  11  957.72   18.68
   0   1 -10  172.80    5.04
   0  -1  10  168.99    5.30
   0  -1  10  166.88    4.62
   0  -1  10  161.07    3.74
   0   1 -10  178.55    4.77
   0   1  -9    1.07    0.46
   0   1  -9    0.27    0.86
   0  -1   9    0.54    0.98
   0  -1   9    1.19    0.69
   0   1  -9    0.45    0.75
   0   1  -8  531.92   10.12
   0   1  -8  534.50   10.57
   0  -1   8  521.38   10.84
   0  -1   8  533.14   10.20
   0  -1   8  535.95   10.38
   0   1  -8  525.11   10.24
   0   1  -7   30.67    1.42
   0  -1   7   32.92    1.59
   0   1  -7   29.69    1.61
   0  -1   7   29.52    1.76
   0  -1   7   30.54    1.50
   0   1  -7   29.53    1.48
   0  -1   7   29.58    1.49
   0  -1   6  226.04    4.91
   0  -1   6  233.95    5.20
   0   1  -6  239.18    5.04
   0   1  -6  237.89    5.29
   0  -1   6  235.29    5.49
   0  -1   6  240.90    5.42
   0  -1   6  223.34    5.03
   0   1  -6  237.35    5.03
   0   1  -5 1142.64   19.09
   0  -1   5 1106.57   18.94
   0  -1   5 1067.48   19.00
   0   1  -5 1107.76   18.87
   0   1  -5 1089.75   18.75
   0  -1   5 1090.64   18.82
   0  -1   5 1118.98   18.70
   0  -1   5 1145.93   19.31
   0   1  -4   39.26    1.38
   0  -1   4   42.36    1.43
   0   1  -4   41.25    1.50
   0  -1   4   40.64    1.44
   0  -1   4   37.99    1.30
   0   1  -4   39.17    1.28
   0   1  -4   38.89    1.23
   0  -1   4   40.47    1.27
   0  -1   4   40.61    1.58
   0  -1   3  144.38    3.17
   0   1  -3  149.42    3.20
   0  -1   3  146.20    3.31
   0  -1   3  147.87    2.97
   0   1  -3  149.10    2.94
   0   1  -3  150.25    3.33
   0   1  -3  146.50    2.88
   0  -1   3  150.95    2.90
   0  -1  -3  206.02    3.99
   0  -1  -3  204.07    4.08
   0   1   3  203.37    3.83
   0  -1  -3  208.13    4.08
   0  -1  -3  204.66    3.97
   0  -1  -4 1038.22   17.18
   0  -1  -4 1048.27   17.36
   0  -1  -4 1027.83   16.52
   0  -1  -4  997.34   17.03
   0   1   4 1014.78   17.03
   0  -1  -4 1020.88   17.28
   0  -1  -4 1026.80   17.17
   0   1   4 1032.99   17.26
   0   1   5  154.25    3.70
   0  -1  -5  161.64    3.65
   0  -1  -5  160.00    3.84
   0   1   5  163.13    3.56
   0  -1  -5  156.60    3.53
   0   1   5  161.19    3.70
   0  -1  -5  161.04    3.66
   0  -1  -5  150.93    3.71
   0  -1  -5  152.28    3.05
   0   1   6  352.74    7.06
   0  -1  -6  340.61    6.24
   0  -1  -6  341.12    6.97
   0   1   6  352.97    6.93
   0  -1  -6  345.82    6.85
   0   1   6  336.88    7.08
   0  -1  -6  349.98    7.09
   0  -1  -6  353.96    7.02
   0   1   6  358.36    7.03
   0   1   7   21.81    1.39
   0  -1  -7   23.07    0.97
   0  -1  -7   23.28    1.40
   0   1   7   23.20    1.37
   0   1   7   22.55    1.35
   0  -1  -7   20.74    1.35
   0   1   7   24.94    1.37
   0  -1  -7   21.07    1.33
   0   1   8  178.24    4.74
   0  -1  -8  178.53    3.88
   0  -1  -8  176.01    4.71
   0   1   8  181.05    4.64
   0  -1  -8  181.34    4.74
   0   1   8  188.57    4.67
   0  -1  -8  177.18    4.65
   0   1   9   18.91    1.52
   0  -1  -9   19.03    1.01
   0  -1  -9   19.87    1.50
   0   1   9   20.85    1.55
   0  -1  -9   19.67    1.52
   0  -1  -9   18.94    1.51
   0   1  10   79.29    3.19
   0  -1 -10   79.78    2.40
   0  -1 -10   79.42    3.19
   0   1  10   85.35    3.21
   0  -1 -10   84.80    3.28
   0  -1 -10   80.31    3.12
   0   1  11    5.90    1.24
   0  -1 -11    6.36    0.70
   0  -1 -11    6.47    1.32
   0   1  11    8.25    1.32
   0  -1 -11    6.56    1.36
   0  -1 -11    6.49    1.28
   0   1  12  148.68    4.84
   0  -1 -12  139.66    3.73
   0  -1 -12  146.58    4.84
   0   1  12  149.10    4.83
   0  -1 -12  140.51    4.80
   0  -1 -12  145.11    4.76
   0   1  13    3.79    1.37
   0  -1 -13    1.96    0.52
   0   1  13    4.03    1.35
   0  -1 -13    3.13    1.38
   0  -1 -13    1.59    1.29
   0  -1 -13    2.48    1.27
   0   1  14   48.72    2.91
   0   1  14   44.66    3.27
   0   1  14   43.29    2.90
   0  -1 -14   39.58    2.81
   0  -1 -14   44.80    2.85
   0  -1 -14   42.52    2.77
   0   1  15   27.59    2.43
   0   1  15   27.89    2.89
   0   1  15   29.33    2.55
   0  -1 -15   29.13    2.62
   0  -1 -15   27.02    2.52
   0  -1 -15   27.27    2.45
   0   1  16    8.71    2.29
   0   1  16    9.55    1.73
   0   1  16    9.21    1.96
   0  -1 -16    8.46    1.86
   0  -1 -16   10.39    1.92
   0  -1 -16   11.88    1.94
   0   1  17    1.68    1.49
   0   1  17    0.09    2.09
   0  -1 -17    0.88    1.74
   0   1  17   -0.59    1.73
   0  -1 -17    0.09    1.56
   0  -1 -17   -0.19    1.56
   0  -1 -18  107.19    5.00
   0   1  18  115.22    5.29
   0  -1 -18  116.94    5.37
   0  -1 -18  105.16    4.99
   0   1  18  113.13    5.72
   0   1  18  109.25    5.01
   0   1  19    0.42    2.40
   0   1  19    3.49    1.76
   0   1  19    1.11    1.81
   0  -1 -19    1.71    1.80
   0  -1 -19    2.02    1.78
   0  -1 -19    0.73    1.61
   0   1  20   24.67    3.42
   0   1  20   24.29    2.76
   0   1  20   25.12    2.95
   0  -1 -20   28.52    3.13
   0  -1 -20   27.92    3.10
   0  -1 -20   28.93    3.00
   0   1  21    9.38    1.98
   0   1  21   13.02    2.88
   0   1  21   12.73    2.53
   0  -1 -21    9.96    2.54
   0  -1 -21   11.09    2.36
   0  -1 -21   15.85    2.51
   0   1  22    5.03    2.02
   0   1  22    5.02    2.71
   0  -1 -22    6.72    2.18
   0   1  22    4.98    2.28
   0  -1 -22    8.58    2.43
   0  -1 -22    5.66    1.99
   0  -1 -23    5.87    2.20
   0  -1 -23    5.23    2.20
   0   1  23    6.17    2.19
   0   1  23    6.03    2.85
   0  -1 -23   10.15    2.46
   0  -1 -24    7.77    2.31
   0  -1 -24    1.58    2.15
   0   1  24    2.05    2.08
   0   1  24    5.82    2.71
   0  -1 -24   -1.09    1.95
   0  -1 -25   12.80    2.68
   0  -1 -25   10.95    2.58
   0   1  25   21.37    3.28
   0   1  25   13.85    3.61
   0  -1 -25   12.38    2.54
   0  -1 -26   31.82    3.60
   0  -1 -26   28.65    3.45
   0   1  26   31.72    3.81
   0   1  26   33.05    4.11
   0  -1 -26   28.09    3.30
   0   1  27    3.26    2.21
   0  -1 -27    3.63    2.46
   0   1  27   -4.28    3.18
   0  -1 -27    3.63    2.20
   0   1  28   11.75    2.95
   0  -1 -28    2.45    2.22
   0   1  28   13.11    3.69
   0  -1 -28   12.72    2.83
   0   1  29   50.16    4.94
   0  -1 -29   49.17    4.88
   0   1  29   53.08    5.43
   0  -1 -29   36.62    3.88
   0   1  30   -3.51    2.58
   0  -1 -30   -0.12    2.11
   0  -1 -30    0.94    2.02
   0   1  30   -6.76    3.44
   0  -1 -31    0.12    2.22
   0  -2  30    3.25    2.86
   0   2 -30    2.16    2.39
   0  -2  29    7.52    2.98
   0   2 -29    6.34    2.38
   0   2 -29    7.83    3.01
   0  -2  28   12.66    3.19
   0   2 -28   13.34    3.18
   0   2 -28   11.77    2.80
   0  -2  27   29.06    4.10
   0   2 -27   29.39    3.91
   0   2 -27   25.38    3.02
   0   2 -27   28.17    3.54
   0  -2  26   10.11    2.99
   0   2 -26   12.12    3.21
   0   2 -26   12.94    2.39
   0   2 -26    8.85    2.57
   0  -2  25    4.43    2.85
   0   2 -25    5.37    2.65
   0   2 -25    4.97    2.42
   0   2 -25    1.64    1.64
   0   2 -24    4.22    1.89
   0   2 -24    1.68    2.09
   0  -2  24    4.91    2.81
   0  -2  24    7.50    3.10
   0   2 -24    0.99    1.93
   0   2 -23   50.09    3.71
   0   2 -23   53.14    4.68
   0  -2  23   50.41    4.83
   0  -2  23   46.20    4.69
   0   2 -23   51.23    4.24
   0   2 -22   -0.93    1.51
   0   2 -22    1.55    2.16
   0  -2  22    0.03    2.37
   0  -2  22    3.55    2.84
   0   2 -22   -2.51    2.13
   0   2 -21    2.80    1.70
   0  -2  21    6.79    2.72
   0   2 -21    2.36    2.04
   0   2 -21    4.40    2.00
   0  -2  21    2.47    2.59
   0  -2  20   28.71    3.45
   0   2 -20   29.28    3.24
   0   2 -20   31.42    2.82
   0   2 -20   29.88    3.19
   0  -2  19    6.51    2.61
   0  -2  19    6.14    2.50
   0   2 -19    6.99    2.26
   0   2 -19    8.56    1.85
   0   2 -19   10.13    2.28
   0  -2  18    0.22    2.05
   0  -2  18    0.09    0.37
   0   2 -18   -0.05    1.96
   0  -2  18   -3.38    2.27
   0   2 -18   -0.08    1.41
   0   2 -18   -0.95    1.77
   0   2 -17   87.36    4.06
   0   2 -17   95.51    4.99
   0  -2  17   84.01    4.86
   0   2 -17   83.15    4.49
   0  -2  17   91.00    5.05
   0  -2  17   86.42    2.35
   0  -2  16   57.68    3.11
   0  -2  16   55.60    3.87
   0   2 -16   52.20    3.09
   0   2 -16   50.75    3.72
   0  -2  16   52.51    3.77
   0  -2  16   48.06    1.68
   0   2 -16   52.27    3.48
   0  -2  15   75.18    3.37
   0  -2  15   75.80    4.37
   0   2 -15   74.02    3.53
   0  -2  15   81.21    4.47
   0   2 -15   74.33    4.10
   0  -2  15   69.46    2.09
   0   2 -15   78.67    4.06
   0  -2  14    1.28    1.74
   0   2 -14    1.03    1.46
   0  -2  14    1.71    0.40
   0   2 -14    0.75    1.08
   0  -2  14    3.22    1.64
   0  -2  14    1.14    1.01
   0  -2  13    8.43    1.99
   0   2 -13   10.23    1.87
   0  -2  13    9.15    0.69
   0   2 -13   10.84    1.48
   0  -2  13   10.63    1.32
   0  -2  13    8.61    2.02
   0  -2  12   25.17    2.35
   0   2 -12   28.59    2.30
   0   2 -12   27.10    1.92
   0  -2  12   25.53    1.07
   0  -2  12   27.89    1.80
   0  -2  12   27.11    2.57
   0  -2  11   53.04    3.11
   0   2 -11   50.92    2.78
   0   2 -11   53.66    2.42
   0  -2  11   47.18    1.52
   0  -2  11   55.75    2.42
   0  -2  11   53.64    3.24
   0  -2  10  260.59    7.06
   0   2 -10  265.50    6.67
   0  -2  10  249.00    4.80
   0   2 -10  255.94    6.07
   0  -2  10  254.96    5.95
   0  -2   9  587.21   11.04
   0  -2   9  578.98   12.14
   0  -2   9  583.17    9.57
   0   2  -9  566.33   11.09
   0  -2   9  569.08    9.81
   0   2  -9  595.11   11.83
   0  -2   8  462.01    9.06
   0  -2   8  464.81    8.00
   0  -2   8  469.43   10.09
   0   2  -8  466.30    9.12
   0  -2   8  477.58    7.99
   0  -2   8  472.27    9.29
   0   2  -8  466.74    9.77
   0  -2   7  792.07   13.04
   0   2  -7  809.28   14.60
   0   2  -7  801.47   14.32
   0  -2   7  805.08   14.89
   0   2  -7  739.35   13.83
   0  -2   7  798.55   12.78
   0  -2   7  785.33   14.02
   0  -2   7  781.59   13.74
   0  -2   6  737.21   13.24
   0  -2   6  721.14   12.05
   0  -2   6  713.22   13.15
   0   2  -6  745.62   13.28
   0  -2   6  715.21   13.22
   0   2  -6  739.75   13.14
   0  -2   6  718.57   13.52
   0  -2   6  702.17   12.67
   0   2  -6  695.17   12.57
   0  -2   6  707.91   12.45
   0  -2   5  269.28    5.60
   0  -2   5  258.02    4.80
   0   2  -5  267.75    5.58
   0   2  -5  265.29    5.63
   0  -2   5  256.00    5.64
   0  -2   5  258.15    5.58
   0  -2   5  271.79    5.89
   0   2  -5  258.57    5.08
   0  -2   5  246.43    5.09
   0  -2   5  259.49    4.95
   0   2  -5  267.39    5.88
   0  -2   4    3.23    0.47
   0  -2   4    2.49    0.36
   0   2  -4    3.66    0.64
   0  -2   4    2.77    0.62
   0  -2   4    3.52    0.71
   0   2  -4    2.53    0.37
   0  -2   4    2.19    0.33
   0   2  -4    2.40    0.46
   0  -2   4    2.75    0.34
   0  -2   3   48.95    1.36
   0  -2   3   43.82    1.46
   0  -2   3   48.31    1.66
   0   2  -3   48.00    1.61
   0  -2   3   48.24    1.21
   0   2  -3   48.91    1.18
   0   2  -3   47.54    1.67
   0  -2   2  204.74    4.27
   0   2  -2  212.97    4.12
   0   2  -1  510.48    8.84
   0   2   0  563.45    9.39
   0  -2  -1   10.96    0.48
   0   2   2   28.60    0.98
   0  -2  -2   26.85    0.96
   0  -2  -3  407.97    6.97
   0   2   3  411.46    6.93
   0  -2  -3  415.57    7.52
   0   2   3  416.53    7.40
   0  -2  -3  409.02    7.39
   0  -2  -4   45.41    1.47
   0   2   4   44.49    1.23
   0  -2  -4   41.15    1.22
   0  -2  -4   41.41    1.25
   0  -2  -4   42.48    1.58
   0  -2  -4   42.87    1.57
   0   2   4   41.43    1.46
   0  -2  -5  361.92    6.80
   0   2   5  357.19    6.87
   0  -2  -5  348.68    6.97
   0  -2  -5  353.60    6.28
   0   2   5  359.36    6.52
   0  -2  -5  332.91    6.49
   0  -2  -5  342.54    7.01
   0  -2  -5  356.47    6.78
   0   2   5  356.81    6.91
   0   2   6 1348.71   22.80
   0  -2  -6 1350.15   22.73
   0  -2  -6 1334.02   22.99
   0  -2  -6 1334.31   21.86
   0  -2  -6 1299.94   21.53
   0  -2  -6 1324.59   22.39
   0   2   6 1355.76   22.44
   0  -2  -6 1357.55   22.99
   0   2   6 1316.42   22.81
   0  -2  -6 1329.88   22.67
   0   2   7  128.44    3.73
   0   2   7  125.01    3.53
   0  -2  -7  132.05    3.52
   0  -2  -7  126.56    3.72
   0  -2  -7  126.49    2.70
   0  -2  -7  127.17    3.28
   0   2   7  132.09    3.35
   0   2   7  133.65    3.59
   0  -2  -7  127.93    3.51
   0  -2  -7  134.90    3.76
   0  -2  -7  124.54    2.60
   0   2   8   39.15    2.03
   0  -2  -8   39.92    1.25
   0   2   8   40.14    1.90
   0  -2  -8   41.24    1.22
   0  -2  -8   43.63    2.00
   0   2   8   43.05    1.81
   0  -2  -8   42.65    1.76
   0  -2  -8   41.21    2.08
   0   2   8   42.89    1.92
   0  -2  -8   42.20    1.92
   0   2   9  158.56    4.65
   0  -2  -9  156.07    3.34
   0  -2  -9  154.66    3.10
   0  -2  -9  160.75    4.44
   0   2   9  164.00    4.28
   0  -2  -9  154.89    4.56
   0  -2  -9  165.37    4.41
   0   2  10   57.28    2.68
   0  -2 -10   51.79    1.68
   0  -2 -10   56.12    1.34
   0  -2 -10   52.58    2.54
   0   2  10   56.84    2.49
   0  -2 -10   56.42    2.67
   0  -2 -10   54.42    2.51
   0   2  11  440.39    9.73
   0  -2 -11  411.35    7.87
   0  -2 -11  416.76    9.41
   0   2  11  432.79    9.31
   0  -2 -11  430.23    9.63
   0  -2 -11  430.14    9.37
   0   2  12   69.11    3.32
   0  -2 -12   60.80    1.99
   0  -2 -12   59.48    3.02
   0   2  12   64.19    2.98
   0  -2 -12   63.48    3.21
   0  -2 -12   64.78    3.00
   0   2  13    8.25    1.59
   0  -2 -13    6.84    0.72
   0  -2 -13    7.38    1.58
   0   2  13    7.53    1.39
   0  -2 -13    8.92    1.81
   0  -2 -13    8.98    1.52
   0   2  14  104.67    4.41
   0  -2 -14   97.21    2.91
   0   2  14  108.18    4.24
   0  -2 -14  109.52    4.35
   0  -2 -14  109.02    4.43
   0  -2 -14  110.29    4.29
   0   2  15   80.44    3.94
   0   2  15   84.25    3.93
   0  -2 -15   76.38    3.89
   0  -2 -15   78.74    3.98
   0  -2 -15   81.90    3.83
   0   2  16  144.83    5.68
   0  -2 -16  146.20    5.61
   0   2  16  144.58    5.46
   0  -2 -16  152.34    5.73
   0  -2 -16  148.15    5.49
   0  -2 -17  165.22    6.13
   0  -2 -17  163.21    6.14
   0   2  17  162.85    6.02
   0   2  17  161.05    6.65
   0   2  17  160.90    6.14
   0  -2 -17  164.41    5.87
   0  -2 -18   49.90    3.56
   0   2  18   58.98    3.82
   0  -2 -18   53.74    3.64
   0  -2 -18   54.91    3.56
   0   2  18   54.12    4.12
   0   2  18   52.45    3.58
   0   2  19   21.57    2.69
   0   2  19   22.37    3.06
   0  -2 -19   23.88    2.71
   0   2  19   23.96    2.72
   0  -2 -19   22.78    2.83
   0  -2 -19   22.26    2.55
   0  -2 -20   62.91    4.23
   0  -2 -20   59.55    4.12
   0   2  20   60.90    4.11
   0   2  20   58.09    3.96
   0   2  20   57.96    4.60
   0  -2 -20   61.45    3.93
   0  -2 -21   74.18    4.65
   0  -2 -21   71.37    4.45
   0   2  21   68.96    4.50
   0   2  21   75.89    5.15
   0   2  21   73.49    4.58
   0  -2 -21   75.40    4.39
   0  -2 -22   97.83    5.38
   0   2  22  103.46    5.60
   0  -2 -22   96.74    5.36
   0  -2 -22   97.03    5.09
   0   2  22   92.21    5.25
   0   2  22   93.44    5.94
   0   2  23   39.51    4.28
   0   2  23   40.62    3.75
   0  -2 -23   36.69    3.59
   0   2  23   35.26    3.55
   0  -2 -23   36.30    3.65
   0  -2 -23   36.49    3.53
   0  -2 -24   27.21    3.35
   0  -2 -24   23.48    3.28
   0   2  24   24.28    3.28
   0   2  24   24.29    3.70
   0  -2 -24   21.45    2.83
   0   2  25    9.75    2.56
   0  -2 -25   11.05    2.69
   0   2  25   13.45    3.51
   0  -2 -25    8.93    2.57
   0   2  26    8.08    2.50
   0  -2 -26    6.95    2.47
   0   2  26   10.91    3.18
   0  -2 -26    7.33    2.58
   0   2  27    0.71    2.01
   0  -2 -27    6.87    2.73
   0   2  27    4.92    3.19
   0  -2 -27    2.22    2.31
   0   2  28   -3.90    2.44
   0  -2 -28    1.39    2.28
   0   2  28    5.65    2.73
   0  -2 -28    1.84    2.08
   0   2  29    3.15    2.18
   0  -2 -29    3.05    2.16
   0  -2 -29    0.82    2.12
   0   2  29   -1.67    3.14
   0  -2 -30    7.48    2.84
   0  -2 -30    0.36    2.21
   0   2  30    2.49    2.51
   0  -2 -31    2.24    2.11
   0  -2 -31    3.45    2.25
   0  -3  30   -0.43    2.93
   0   3 -30    4.84    2.87
   0  -3  29   -0.24    2.46
   0   3 -29    2.01    2.75
   0   3 -28    0.38    1.91
   0   3 -28    0.35    2.37
   0  -3  27   26.66    4.22
   0   3 -27   20.61    3.24
   0   3 -27   17.27    3.31
   0  -3  26   -1.66    2.74
   0   3 -26    2.31    2.63
   0   3 -26    4.47    2.25
   0  -3  25    9.92    3.31
   0   3 -25   11.14    3.11
   0   3 -25   11.49    2.18
   0   3 -25   11.50    2.69
   0  -3  24   12.61    3.02
   0   3 -24   15.86    3.22
   0   3 -24   14.11    2.22
   0   3 -24   17.03    3.05
   0  -3  23   17.16    3.48
   0   3 -23   16.28    3.09
   0   3 -23   17.48    2.34
   0   3 -23   14.03    2.79
   0  -3  22   -0.18    2.35
   0   3 -22   -2.04    2.40
   0   3 -22    1.12    2.09
   0   3 -22   -1.95    1.58
   0   3 -21  102.96    4.87
   0   3 -21  110.63    6.17
   0  -3  21  115.08    6.62
   0  -3  21  110.12    6.26
   0   3 -21  107.88    5.92
   0   3 -20   19.52    2.30
   0   3 -20   21.92    3.22
   0  -3  20   15.34    2.93
   0  -3  20   16.69    2.98
   0   3 -20   19.47    2.82
   0   3 -19   38.32    2.88
   0  -3  19   40.14    3.98
   0   3 -19   40.15    3.75
   0   3 -19   37.02    3.48
   0  -3  19   41.02    3.93
   0  -3  18    9.56    2.63
   0  -3  18    8.72    2.50
   0   3 -18    8.64    2.48
   0   3 -18    7.33    1.57
   0   3 -18    5.10    2.02
   0  -3  17    4.80    2.15
   0  -3  17    6.52    2.42
   0   3 -17    5.27    2.07
   0   3 -17    3.66    1.38
   0   3 -17    6.04    1.97
   0  -3  16    5.27    2.21
   0   3 -16    2.74    2.00
   0  -3  16    1.33    2.03
   0   3 -16    0.51    1.16
   0   3 -16    1.23    1.88
   0  -3  15   37.39    3.47
   0   3 -15   28.58    2.81
   0  -3  15   28.36    2.99
   0   3 -15   27.85    2.20
   0   3 -14   14.94    2.17
   0  -3  14   13.21    2.38
   0   3 -14   11.05    1.47
   0  -3  14   14.95    2.51
   0  -3  13   96.40    4.60
   0   3 -13   92.00    4.23
   0  -3  13   87.93    3.36
   0  -3  13   89.03    4.47
   0   3 -13   91.62    3.50
   0  -3  12   20.23    2.35
   0  -3  12   20.17    1.56
   0  -3  12   14.86    2.15
   0   3 -12   20.02    1.63
   0   3 -12   19.54    2.03
   0  -3  11   36.78    1.93
   0  -3  11   40.35    2.82
   0  -3  11   37.02    2.82
   0  -3  11   37.76    1.13
   0   3 -11   35.55    2.01
   0   3 -11   41.08    2.57
   0  -3  10   36.09    1.78
   0  -3  10   38.00    2.74
   0  -3  10   36.52    1.23
   0  -3  10   35.77    2.66
   0   3 -10   38.94    1.90
   0   3 -10   36.33    2.35
   0  -3   9  470.26    8.51
   0  -3   9  499.26   10.83
   0   3  -9  495.69   10.38
   0  -3   9  481.07    9.18
   0   3  -9  465.58    9.30
   0  -3   8   62.01    1.85
   0   3  -8   69.45    2.87
   0  -3   8   60.03    3.01
   0  -3   8   63.47    2.24
   0   3  -8   61.56    2.17
   0  -3   8   63.96    2.09
   0  -3   7  643.46   11.31
   0  -3   7  648.57   12.65
   0   3  -7  668.80   12.66
   0  -3   7  657.05   12.98
   0   3  -7  636.56   11.56
   0  -3   7  630.14   11.66
   0  -3   7  660.74   11.42
   0  -3   6   17.81    1.16
   0  -3   6   20.21    1.66
   0   3  -6   21.16    1.50
   0  -3   6   16.70    1.46
   0   3  -6   19.43    1.03
   0  -3   6   17.25    0.97
   0  -3   6   16.19    1.20
   0  -3   5  556.66   10.56
   0  -3   5  574.46   10.11
   0  -3   5  569.60   10.99
   0   3  -5  580.83   10.91
   0  -3   5  579.05   10.56
   0  -3   5  577.08   11.16
   0   3  -5  565.07    9.86
   0   3  -5  573.68   11.09
   0   3  -4  561.85    9.54
   0  -3   4  550.91   10.02
   0  -3   4  547.45   10.73
   0   3  -4  596.04   10.69
   0  -3   4  570.23   10.36
   0   3  -4  585.49   10.83
   0   3  -3  607.20   10.74
   0  -3   3  599.56   10.71
   0  -3   3  577.10   10.98
   0  -3   3  608.10   10.57
   0   3  -2 5206.85   81.54
   0  -3   2 5019.35   81.77
   0   3  -1   33.42    1.28
   0   3  -1   31.91    1.21
   0  -3   1   27.79    1.26
   0   3   0  693.95   11.89
   0   3   0  684.03   11.73
   0  -3   0  712.63   11.97
   0  -3  -1    8.68    0.45
   0  -3  -1    9.48    0.40
   0   3   1    9.45    0.40
   0   3   1    8.93    0.66
   0   3   1    8.58    0.46
   0  -3  -1    8.11    0.49
   0   3   1    7.51    0.48
   0  -3  -1    7.50    0.54
   0   3   1    8.61    0.54
   0   3   2 1116.24   18.25
   0  -3  -2 1122.69   18.25
   0   3   2 1130.24   18.66
   0  -3  -2 1115.94   18.53
   0   3   2 1120.39   18.23
   0  -3  -2 1124.82   18.25
   0   3   3  199.76    4.02
   0  -3  -3  205.44    4.02
   0  -3  -3  193.78    3.57
   0   3   3  208.23    4.22
   0  -3  -3  200.93    4.19
   0  -3  -4   72.65    2.09
   0  -3  -4   70.87    2.02
   0   3   4   64.85    2.02
   0   3   4   69.91    2.07
   0   3   4   73.16    1.61
   0  -3  -4   73.87    1.65
   0   3   4   70.69    2.09
   0  -3  -4   72.10    2.20
   0   3   5   41.58    1.59
   0  -3  -5   40.01    1.57
   0   3   5   41.84    1.26
   0  -3  -5   40.94    1.27
   0   3   5   39.77    1.60
   0  -3  -5   40.98    1.44
   0  -3  -5   38.93    1.70
   0  -3  -5   42.83    1.76
   0   3   5   40.05    1.62
   0   3   6  494.08    9.43
   0  -3  -6  490.47    9.36
   0  -3  -6  479.78    8.86
   0   3   6  504.94    8.86
   0  -3  -6  497.39    8.93
   0  -3  -6  490.98    9.59
   0   3   6  493.01    9.54
   0  -3  -6  500.75    9.70
   0   3   6  510.18    9.53
   0   3   7  373.12    7.56
   0  -3  -7  366.95    7.39
   0  -3  -7  356.12    7.68
   0  -3  -7  359.67    6.76
   0  -3  -7  348.20    6.94
   0   3   7  355.13    6.95
   0  -3  -7  359.79    7.71
   0   3   7  358.29    7.54
   0  -3  -8  418.46    8.34
   0  -3  -8  396.03    7.43
   0  -3  -8  403.10    8.67
   0  -3  -8  395.22    6.69
   0   3   8  403.56    7.89
   0  -3  -8  404.89    7.86
   0  -3  -8  410.21    8.66
   0   3   8  407.49    8.50
   0   3   9  138.99    4.45
   0  -3  -9  143.14    4.12
   0  -3  -9  138.08    3.23
   0  -3  -9  140.70    2.76
   0  -3  -9  141.05    3.75
   0   3   9  148.60    3.88
   0  -3  -9  146.69    4.11
   0  -3  -9  140.16    4.41
   0  -3 -10  349.90    8.24
   0  -3 -10  361.95    7.89
   0  -3 -10  339.21    6.46
   0  -3 -10  330.73    6.09
   0   3  10  352.27    8.25
   0   3  10  350.07    7.51
   0   3  10  355.86    7.32
   0  -3 -10  358.02    7.81
   0   3  11    2.56    1.29
   0  -3 -11    2.68    0.35
   0   3  11    3.78    0.98
   0  -3 -11    3.99    1.17
   0  -3 -11    3.51    0.49
   0  -3 -11    2.25    1.38
   0  -3 -11    3.89    1.04
   0   3  12  109.34    4.28
   0   3  12  100.81    3.65
   0  -3 -12   98.03    2.34
   0  -3 -12  100.31    3.83
   0  -3 -12  104.70    4.22
   0  -3 -12  105.67    3.89
   0   3  13  182.41    6.00
   0   3  13  183.86    5.38
   0  -3 -13  173.73    3.42
   0  -3 -13  190.67    5.63
   0  -3 -13  193.20    5.97
   0  -3 -13  177.71    5.47
   0   3  14   24.46    2.46
   0   3  14   20.33    1.92
   0  -3 -14   18.98    2.09
   0  -3 -14   19.23    2.20
   0  -3 -14   19.12    1.95
   0   3  15   35.36    2.86
   0   3  15   32.89    2.46
   0  -3 -15   36.27    2.66
   0  -3 -15   33.57    2.85
   0  -3 -15   37.09    2.66
   0   3  16  483.02   11.95
   0   3  16  482.74   11.30
   0  -3 -16  449.15   11.34
   0  -3 -16  490.29   11.89
   0  -3 -16  466.64   11.22
   0   3  17   18.97    2.54
   0  -3 -17   19.85    2.42
   0   3  17   16.51    2.12
   0  -3 -17   17.06    2.50
   0  -3 -17   17.71    2.09
   0  -3 -18   81.72    4.55
   0   3  18   74.05    4.03
   0  -3 -18   75.75    4.20
   0  -3 -18   80.01    4.14
   0   3  18   79.43    4.53
   0   3  19    9.34    2.27
   0   3  19    5.50    1.81
   0  -3 -19    4.00    1.89
   0  -3 -19    7.99    2.28
   0  -3 -19    5.62    1.81
   0   3  20   19.31    3.03
   0   3  20   19.19    2.78
   0   3  20   20.34    2.53
   0  -3 -20   16.43    2.56
   0  -3 -20   14.78    2.51
   0  -3 -20   17.29    2.39
   0   3  21   18.89    2.74
   0   3  21   18.02    3.18
   0   3  21   17.70    2.55
   0  -3 -21   20.52    2.76
   0  -3 -21   19.79    2.94
   0  -3 -21   16.29    2.38
   0  -3 -22    1.69    1.98
   0  -3 -22   -2.16    2.36
   0   3  22    0.70    1.83
   0   3  22    4.28    2.53
   0   3  22    5.84    1.96
   0  -3 -23    0.47    1.81
   0   3  23   -1.93    1.82
   0  -3 -23   -0.42    2.16
   0   3  23   -4.52    2.32
   0   3  23   -2.09    2.69
   0   3  24   70.45    4.84
   0  -3 -24   75.72    5.02
   0   3  24   69.67    5.54
   0   3  24   80.47    5.29
   0  -3 -24   71.01    4.97
   0   3  25    4.35    1.97
   0  -3 -25    4.91    2.25
   0   3  25    5.18    3.02
   0  -3 -25    2.75    2.05
   0   3  26   44.21    4.02
   0  -3 -26   38.01    3.93
   0   3  26   50.19    5.11
   0  -3 -26   40.85    4.13
   0   3  27   56.86    4.55
   0  -3 -27   53.59    4.67
   0   3  27   60.02    5.49
   0  -3 -27   51.25    4.60
   0   3  28   10.88    2.62
   0  -3 -28   10.89    2.91
   0  -3 -28   12.00    2.97
   0  -3 -29   15.04    2.93
   0  -3 -29   18.53    3.22
   0   3  29   16.67    3.46
   0  -3 -30   15.65    2.96
   0  -3 -30   11.52    2.99
   0   3  30   11.34    3.79
   0  -3 -31    4.86    2.57
   0  -3 -31    3.18    2.39
   0  -4  29    0.14    2.45
   0   4 -29    2.22    2.68
   0  -4  28    2.68    2.98
   0   4 -28    3.16    2.30
   0   4 -28    2.64    2.35
   0  -4  27   14.78    3.52
   0   4 -27   10.38    2.86
   0   4 -27   12.27    3.32
   0  -4  26   47.49    5.28
   0   4 -26   39.06    4.29
   0   4 -26   43.51    4.70
   0  -4  25   -1.24    2.87
   0   4 -25   -3.55    2.66
   0   4 -25   -1.39    2.30
   0  -4  24    4.35    2.59
   0   4 -24    8.52    1.90
   0   4 -24    2.39    2.53
   0   4 -24    6.20    2.47
   0  -4  23    3.99    3.05
   0   4 -23    3.26    1.55
   0   4 -23    3.06    2.43
   0   4 -23    0.00    2.12
   0  -4  22   10.66    3.09
   0   4 -22    8.42    1.71
   0   4 -22    7.05    2.44
   0   4 -22    9.43    2.53
   0  -4  21    3.05    2.60
   0   4 -21    6.25    1.53
   0   4 -21    3.99    2.32
   0   4 -21    8.72    2.34
   0  -4  20   27.12    3.62
   0   4 -20   23.97    2.37
   0   4 -20   23.39    3.26
   0   4 -20   26.76    3.27
   0  -4  19   55.74    4.72
   0   4 -19   47.40    3.05
   0   4 -19   54.58    4.38
   0   4 -19   52.94    4.06
   0  -4  18    5.71    2.68
   0   4 -18    3.87    1.39
   0   4 -18    5.27    2.47
   0   4 -18    4.11    1.98
   0  -4  17   71.99    4.88
   0   4 -17   61.72    3.26
   0   4 -17   70.81    4.34
   0  -4  16   -0.63    2.06
   0   4 -16    1.37    1.10
   0   4 -16    3.66    1.88
   0  -4  15  239.80    8.31
   0   4 -15  230.06    6.38
   0   4 -15  234.77    7.74
   0   4 -14    3.32    1.12
   0  -4  14    0.08    2.07
   0   4 -14    3.74    1.71
   0  -4  13    0.10    1.99
   0   4 -13    0.37    1.42
   0   4 -13   -0.63    0.84
   0  -4  13   -0.07    0.26
   0  -4  12    9.93    2.06
   0   4 -12   12.25    1.30
   0  -4  12   11.47    0.73
   0  -4  11  338.22    9.29
   0   4 -11  333.98    7.42
   0  -4  11  337.79    6.56
   0   4 -11  355.10    8.85
   0   4 -10   17.28    1.81
   0  -4  10   14.57    0.97
   0   4 -10   15.15    1.24
   0  -4  10   13.54    2.02
   0   4  -9  535.81   11.39
   0  -4   9  542.03   11.82
   0  -4   9  515.75    9.66
   0   4  -9  516.19    9.89
   0  -4   8    5.74    1.43
   0   4  -8    7.49    1.39
   0  -4   8    6.95    0.78
   0   4  -8    6.09    0.76
   0  -4   7  120.86    4.23
   0   4  -7  123.14    3.99
   0  -4   7  119.33    4.05
   0  -4   7  119.42    3.18
   0   4  -7  117.42    2.93
   0  -4   6   65.68    2.90
   0   4  -6   70.30    2.77
   0  -4   6   72.31    2.85
   0  -4   6   66.25    2.21
   0  -4   6   66.97    2.42
   0   4  -6   68.22    1.84
   0  -4   5  149.53    3.74
   0  -4   5  141.73    3.62
   0   4  -5  156.41    4.25
   0  -4   5  154.83    4.34
   0  -4   5  155.35    4.40
   0  -4   5  145.25    3.84
   0   4  -5  151.89    3.03
   0  -4   4  167.24    3.98
   0  -4   4  166.32    4.48
   0   4  -4  172.27    4.21
   0  -4   4  170.22    4.12
   0   4  -4  169.79    3.11
   0  -4   3 2700.03   44.11
   0  -4   3 2717.05   44.62
   0   4  -3 2738.46   44.19
   0  -4   3 2722.19   44.19
   0   4  -3 2694.80   43.12
   0   4  -2  104.94    2.83
   0  -4   2   94.83    2.79
   0  -4   2   95.04    2.96
   0  -4   1 9790.32  155.87
   0   4  -1 9956.23  155.70
   0   4  -1 9589.08  155.62
   0  -4   1 9999.00  155.62
   0   4   0  748.88   12.85
   0  -4   0  759.84   12.03
   0  -4   0  705.86   12.84
   0   4   0  718.01   12.58
   0   4   0  758.34   12.84
   0  -4   0  738.75   12.56
   0   4   0  702.02   12.03
   0  -4  -1    5.43    0.40
   0  -4  -1    4.91    0.53
   0  -4  -1    2.94    0.54
   0   4   1    2.12    0.43
   0   4   1    3.09    0.28
   0  -4  -1    4.02    0.48
   0   4   1    3.46    0.64
   0   4   1    3.61    0.46
   0   4   1    2.58    0.40
   0   4   2  580.94   10.20
   0  -4  -2  578.67    9.57
   0  -4  -2  608.45    9.73
   0   4   2  583.80    9.99
   0  -4  -2  568.31    9.99
   0   4   2  588.74    9.58
   0   4   2  565.91   10.35
   0  -4  -2  573.23   10.07
   0   4   2  581.35   10.14
   0  -4  -3  272.36    5.08
   0   4   3  254.09    5.03
   0  -4  -3  261.03    4.91
   0  -4  -3  265.96    4.62
   0   4   3  274.01    5.46
   0   4   3  260.87    5.41
   0  -4  -3  263.53    5.37
   0  -4  -4  203.89    4.60
   0   4   4  212.67    4.39
   0  -4  -4  210.75    4.40
   0  -4  -4  203.08    3.82
   0  -4  -4  205.61    3.76
   0   4   4  200.03    4.55
   0  -4  -4  204.75    4.66
   0   4   5 1161.49   19.79
   0  -4  -5 1117.23   19.66
   0   4   5 1183.29   19.76
   0  -4  -5 1143.34   19.76
   0  -4  -5 1145.47   18.55
   0  -4  -5 1130.93   18.87
   0   4   5 1177.10   18.77
   0   4   5 1158.95   19.82
   0  -4  -5 1156.92   20.00
   0  -4  -6  715.89   13.00
   0   4   6  752.16   13.36
   0  -4  -6  716.27   13.34
   0   4   6  750.58   13.31
   0  -4  -6  721.51   12.42
   0   4   6  731.49   12.37
   0   4   6  730.74   13.33
   0  -4  -6  750.06   13.63
   0  -4  -7  137.93    4.05
   0  -4  -7  139.12    3.95
   0  -4  -7  136.34    3.46
   0   4   7  139.96    3.79
   0  -4  -7  132.34    3.17
   0   4   7  137.74    3.16
   0   4   7  137.08    3.80
   0   4   7  137.03    3.84
   0   4   8   68.89    2.16
   0  -4  -8   69.38    2.14
   0  -4  -8   69.58    2.59
   0  -4  -8   64.93    2.83
   0  -4  -8   68.37    2.24
   0  -4  -8   70.69    2.87
   0  -4  -9   12.02    0.94
   0   4   9   12.58    1.01
   0  -4  -9   11.79    1.18
   0  -4  -9   11.77    1.47
   0  -4  -9   12.07    1.37
   0  -4  -9   11.15    0.91
   0   4  10  121.38    4.36
   0  -4 -10  103.93    2.94
   0  -4 -10  107.02    3.63
   0   4  10  108.88    3.27
   0  -4 -10  106.91    3.18
   0   4  10  113.80    3.15
   0  -4 -10  106.43    3.98
   0  -4 -11   12.63    0.98
   0  -4 -11   15.57    1.50
   0   4  11   13.29    1.28
   0   4  11   19.04    2.15
   0   4  11   13.87    1.08
   0  -4 -11   17.92    1.95
   0  -4 -12  153.52    3.70
   0  -4 -12  152.09    4.87
   0   4  12  162.23    5.44
   0   4  12  152.19    4.49
   0  -4 -13  276.18    7.19
   0  -4 -13  258.78    5.41
   0  -4 -13  278.87    7.70
   0   4  13  266.41    7.70
   0   4  13  272.27    6.75
   0  -4 -14  133.36    3.14
   0  -4 -14  144.20    4.93
   0  -4 -14  143.29    5.38
   0   4  14  149.92    5.50
   0   4  14  136.14    4.52
   0  -4 -15   45.56    1.40
   0  -4 -15   45.31    2.93
   0  -4 -15   50.37    3.33
   0   4  15   50.94    3.47
   0   4  15   43.53    2.64
   0  -4 -16   51.12    3.17
   0  -4 -16   53.79    3.62
   0   4  16   50.08    3.56
   0   4  16   51.90    3.01
   0  -4 -17   29.92    2.63
   0  -4 -17   28.42    3.00
   0   4  17   34.32    3.01
   0   4  17   31.44    2.49
   0  -4 -18   32.96    2.75
   0   4  18   31.22    2.58
   0  -4 -18   33.53    3.21
   0   4  18   31.08    3.16
   0   4  19  102.58    4.65
   0  -4 -19  102.12    4.96
   0  -4 -19  101.49    5.29
   0   4  19  103.44    5.36
   0   4  20  201.71    7.09
   0  -4 -20  192.98    7.19
   0   4  20  210.24    7.91
   0  -4 -20  212.44    7.87
   0  -4 -21    3.65    1.90
   0  -4 -21   -0.93    2.14
   0   4  21    1.03    2.27
   0   4  21    2.78    1.95
   0   4  21    3.06    1.66
   0  -4 -22   51.85    3.93
   0  -4 -22   51.80    4.19
   0   4  22   56.69    4.78
   0   4  22   50.51    4.20
   0   4  22   50.27    3.70
   0  -4 -23    3.34    2.12
   0  -4 -23   -0.46    2.30
   0   4  23    5.65    3.11
   0   4  23    2.35    2.00
   0   4  23    0.60    1.69
   0  -4 -24    1.91    2.12
   0   4  24    2.84    1.91
   0  -4 -24   -1.18    2.20
   0   4  24    3.79    2.31
   0   4  24    2.54    2.79
   0   4  25   10.58    2.35
   0  -4 -25    8.15    2.49
   0   4  25    8.02    2.64
   0   4  25    8.15    2.85
   0  -4 -25   14.76    3.17
   0   4  26   22.05    2.92
   0  -4 -26   21.41    3.15
   0   4  26   23.04    3.85
   0  -4 -26   22.27    3.35
   0   4  27   46.08    4.00
   0  -4 -27   35.35    3.90
   0   4  27   42.08    5.01
   0  -4 -27   43.02    4.37
   0   4  28   29.83    3.42
   0  -4 -28   27.68    3.57
   0  -4 -28   35.19    4.25
   0   4  28   33.27    4.43
   0  -4 -29    6.61    2.60
   0  -4 -29   14.21    3.17
   0   4  29   10.35    3.55
   0  -4 -30   22.03    3.36
   0  -4 -30   19.51    3.38
   0   4  30   21.90    4.13
   0  -4 -31    0.52    2.03
   0  -4 -31    0.09    2.31
   0  -5  29    0.15    2.89
   0   5 -29   -2.07    2.36
   0  -5  28    4.68    2.90
   0   5 -28    7.35    2.66
   0   5 -28    5.38    2.64
   0  -5  27   10.72    3.49
   0   5 -27    7.12    2.71
   0   5 -27    4.33    2.79
   0  -5  26   10.49    3.49
   0   5 -26   11.60    2.98
   0   5 -26    9.99    3.13
   0  -5  25    8.55    3.04
   0   5 -25    4.79    2.61
   0   5 -25    4.43    2.83
   0  -5  24    9.40    3.59
   0   5 -24    5.55    2.54
   0   5 -24    7.49    3.01
   0  -5  23    3.56    2.72
   0   5 -23   -2.34    2.64
   0   5 -23    2.08    2.22
   0  -5  22    2.62    2.91
   0   5 -22    2.16    1.34
   0   5 -22    0.41    2.29
   0   5 -22    4.92    2.38
   0  -5  21    5.42    3.00
   0   5 -21    5.72    1.58
   0   5 -21    5.08    2.36
   0   5 -21    3.51    2.26
   0  -5  20   46.02    4.52
   0   5 -20   47.45    3.04
   0   5 -20   41.98    4.03
   0   5 -20   52.47    4.36
   0  -5  19    3.10    2.51
   0   5 -19    6.39    1.47
   0   5 -19    5.89    2.39
   0   5 -19   11.25    2.63
   0   5 -18   21.48    3.06
   0  -5  18   23.92    3.57
   0   5 -18   18.69    1.94
   0   5 -17   11.22    2.35
   0  -5  17   11.85    2.96
   0   5 -17   12.22    1.62
   0  -5  16   21.41    3.23
   0   5 -16   21.09    2.75
   0   5 -16   14.70    1.64
   0   5 -15   67.56    4.08
   0  -5  15   66.03    4.50
   0   5 -15   63.75    2.94
   0  -5  14  184.40    7.14
   0   5 -14  166.91    5.00
   0  -5  14  176.45    3.74
   0   5 -14  183.33    6.61
   0  -5  13   78.79    4.43
   0   5 -13   68.84    2.83
   0  -5  13   68.35    2.15
   0   5 -13   75.17    4.08
   0  -5  12  291.71    6.07
   0   5 -12  292.88    8.28
   0   5 -12  281.46    6.59
   0  -5  12  297.48    8.87
   0   5 -11    1.07    1.41
   0  -5  11    1.80    0.60
   0   5 -11    1.98    0.70
   0  -5  11    0.86    1.81
   0  -5  10   28.96    2.62
   0  -5  10   29.09    1.52
   0   5 -10   28.39    1.49
   0   5 -10   28.57    2.37
   0  -5   9    6.15    1.76
   0   5  -9    2.72    1.26
   0  -5   9    5.37    0.82
   0   5  -9    5.10    0.72
   0  -5   8   10.47    1.76
   0   5  -8   12.38    1.69
   0  -5   8   11.08    1.05
   0   5  -8    9.32    0.78
   0  -5   7  106.52    3.22
   0   5  -7  104.11    2.57
   0   5  -7  116.03    3.96
   0  -5   7  107.33    4.02
   0  -5   7  107.86    4.14
   0  -5   6   99.65    3.07
   0  -5   6  102.69    3.09
   0   5  -6  102.89    3.67
   0  -5   6   97.15    3.70
   0   5  -6  100.80    2.30
   0  -5   6  110.05    3.87
   0  -5   5   63.85    2.18
   0  -5   5   63.86    2.34
   0   5  -5   64.53    2.71
   0   5  -5   63.37    1.46
   0  -5   5   63.69    2.80
   0  -5   5   59.62    2.75
   0   5  -4   33.29    1.75
   0  -5   4   32.20    1.96
   0   5  -4   31.31    1.00
   0  -5   4   35.91    1.68
   0  -5   3   17.45    1.41
   0   5  -3   19.21    0.85
   0  -5   3   20.04    1.33
   0   5  -3   21.58    1.39
   0  -5   2  145.56    4.06
   0   5  -2  140.39    3.79
   0  -5   2  146.95    3.82
   0  -5   2  148.74    3.76
   0  -5   2  146.77    3.89
   0  -5   1   29.27    1.55
   0   5  -1   29.52    0.94
   0  -5   1   31.46    1.40
   0  -5   1   29.10    1.58
   0  -5   0  136.61    3.66
   0  -5   0  128.20    2.46
   0   5   0  134.31    2.73
   0  -5   0  131.95    3.53
   0   5   0  133.25    3.45
   0  -5   0  131.55    2.66
   0   5   0  125.51    3.43
   0  -5   0  132.94    3.20
   0   5   0  129.79    3.26
   0   5   0  138.68    2.92
   0  -5  -1 1185.23   19.15
   0   5   1 1165.67   19.61
   0  -5  -1 1193.42   20.22
   0   5   1 1231.57   20.21
   0  -5  -1 1192.31   19.59
   0   5   1 1183.46   19.75
   0  -5  -1 1163.85   19.71
   0   5   1 1178.41   20.27
   0   5   1 1211.10   19.80
   0   5   2   35.67    1.47
   0   5   2   31.95    1.06
   0  -5  -2   35.82    1.10
   0  -5  -2   34.76    1.12
   0  -5  -2   33.52    1.43
   0   5   2   35.02    1.36
   0   5   2   32.85    1.56
   0   5   2   34.33    1.15
   0   5   2   37.62    1.38
   0  -5  -2   36.28    1.37
   0   5   3 1442.16   24.59
   0  -5  -3 1461.38   23.54
   0  -5  -3 1478.27   24.91
   0   5   3 1412.78   23.89
   0  -5  -3 1524.65   23.97
   0   5   3 1507.73   24.07
   0  -5  -3 1476.49   24.11
   0   5   3 1474.44   23.51
   0   5   3 1500.56   24.68
   0   5   3 1522.83   24.52
   0  -5  -3 1453.30   24.40
   0   5   4   88.89    2.71
   0  -5  -4   90.18    2.69
   0   5   4   87.74    2.37
   0  -5  -4   87.02    2.41
   0  -5  -4   86.11    2.78
   0  -5  -4   86.04    2.18
   0  -5  -4   83.47    1.90
   0   5   4   87.81    2.70
   0   5   4   91.27    1.75
   0   5   4   80.25    2.75
   0  -5  -5  112.84    3.07
   0  -5  -5  110.21    3.26
   0   5   5  116.08    2.99
   0  -5  -5  111.58    2.41
   0  -5  -5  105.78    2.31
   0   5   5  109.00    3.24
   0  -5  -5  108.10    3.25
   0   5   5  111.07    3.29
   0   5   6   15.47    1.10
   0  -5  -6   13.89    1.14
   0  -5  -6   13.02    1.15
   0   5   6   13.60    1.01
   0  -5  -6   14.69    0.58
   0  -5  -6   13.76    0.70
   0   5   6   15.55    0.68
   0   5   6   13.78    1.19
   0  -5  -6   13.99    1.30
   0   5   7  200.81    4.04
   0  -5  -7  199.77    4.12
   0  -5  -7  210.73    5.41
   0   5   7  202.18    5.06
   0  -5  -7  206.88    5.07
   0  -5  -7  194.68    4.84
   0   5   8  175.42    3.78
   0  -5  -8  165.79    3.81
   0  -5  -8  173.05    4.96
   0   5   8  169.42    4.65
   0  -5  -8  180.64    4.82
   0  -5  -8  169.78    4.35
   0   5   9  501.15    9.25
   0  -5  -9  480.53    9.27
   0  -5  -9  501.55   10.76
   0   5   9  513.88   10.30
   0  -5  -9  498.92    9.75
   0  -5  -9  512.45   10.59
   0  -5 -10   63.48    2.36
   0  -5 -10   71.33    2.82
   0  -5 -10   60.32    2.17
   0   5  10   63.38    2.22
   0   5  10   65.35    2.80
   0  -5 -10   65.53    3.15
   0  -5 -11  131.37    3.66
   0  -5 -11  133.68    4.32
   0   5  11  127.70    3.71
   0  -5 -11  127.97    3.61
   0   5  11  131.37    3.49
   0  -5 -11  133.28    4.79
   0   5  12    3.29    1.50
   0  -5 -12    3.80    0.75
   0  -5 -12    2.11    1.05
   0   5  12    2.88    0.75
   0   5  12    3.67    0.63
   0  -5 -12    2.95    1.56
   0  -5 -13    9.55    1.63
   0   5  13    8.33    1.19
   0  -5 -13   11.03    0.97
   0  -5 -13    9.04    1.93
   0   5  13   10.75    2.04
   0   5  14    6.46    2.00
   0  -5 -14    6.77    0.83
   0  -5 -14    9.22    1.71
   0  -5 -14    7.26    2.03
   0   5  14    8.78    1.31
   0   5  15   91.72    4.66
   0  -5 -15   88.95    2.63
   0  -5 -15   93.34    4.05
   0  -5 -15   88.45    4.61
   0   5  15   92.10    3.65
   0   5  16   55.19    3.73
   0   5  16   52.25    2.83
   0  -5 -16   55.73    3.29
   0  -5 -16   52.06    1.81
   0  -5 -16   56.61    3.79
   0   5  17   79.93    3.70
   0   5  17   78.77    4.55
   0  -5 -17   85.23    4.08
   0  -5 -17   77.79    2.06
   0  -5 -17   80.92    4.59
   0   5  18    1.45    2.00
   0   5  18    1.84    1.29
   0  -5 -18    0.57    1.52
   0  -5 -18    0.39    2.02
   0   5  19   87.89    4.14
   0   5  19   84.04    4.90
   0  -5 -19   84.20    4.33
   0  -5 -19   79.08    4.82
   0   5  20   20.58    2.95
   0  -5 -20   17.65    2.63
   0  -5 -20   19.84    3.01
   0   5  20   16.57    2.17
   0   5  21   -0.59    1.99
   0  -5 -21    0.53    1.71
   0  -5 -21    1.12    2.09
   0   5  21   -2.02    1.59
   0   5  22    3.98    2.37
   0  -5 -22    2.41    1.67
   0  -5 -22    2.96    2.37
   0   5  22    3.88    1.64
   0   5  23    0.73    2.06
   0   5  23    0.65    2.61
   0  -5 -23    1.89    2.06
   0  -5 -23    2.37    2.43
   0   5  23    2.69    1.65
   0   5  24    2.43    2.80
   0   5  24   -0.20    2.34
   0   5  24    3.20    1.88
   0  -5 -24    0.74    1.81
   0  -5 -24   -2.94    2.62
   0   5  25    4.60    1.78
   0  -5 -25    2.82    1.91
   0   5  25   -2.09    2.44
   0   5  25   -5.31    3.18
   0  -5 -25    2.75    2.37
   0  -5 -26   31.47    4.01
   0  -5 -26   33.82    3.65
   0   5  26   33.17    3.29
   0   5  26   35.38    3.36
   0   5  26   32.83    3.96
   0   5  26   34.98    4.26
   0  -5 -27   -1.38    2.26
   0   5  27    6.37    2.00
   0  -5 -27    0.90    2.06
   0   5  27    0.59    2.86
   0  -5 -28    5.85    2.85
   0  -5 -28    3.33    2.23
   0   5  28    7.80    3.15
   0  -5 -29    2.80    2.51
   0  -5 -29    2.69    2.21
   0   5  29    1.94    2.72
   0  -5 -30    9.16    2.89
   0  -5 -30    4.19    2.26
   0   5  30    4.59    3.19
   0  -5 -31   -1.27    2.18
   0   6 -28    5.75    3.09
   0   6 -28    5.80    2.73
   0  -6  28    1.70    3.13
   0   6 -27    5.30    2.92
   0   6 -27    4.25    2.43
   0  -6  27    2.48    2.64
   0   6 -26   15.51    3.37
   0   6 -26    9.60    2.92
   0  -6  26    6.70    3.13
   0   6 -25    2.65    2.59
   0   6 -25   -0.22    2.23
   0  -6  25    0.81    2.79
   0   6 -24    3.48    2.56
   0   6 -24    5.63    2.35
   0  -6  24    5.09    2.80
   0   6 -23    3.19    2.42
   0   6 -23    7.25    2.55
   0  -6  23    3.35    3.07
   0   6 -22   -0.64    2.34
   0   6 -22   -1.68    2.19
   0  -6  22    2.02    2.85
   0   6 -21    3.83    2.50
   0   6 -21    5.48    2.61
   0  -6  21    5.37    3.12
   0   6 -20   20.59    2.00
   0   6 -20   22.98    3.50
   0   6 -20   20.63    3.17
   0  -6  20   19.80    3.58
   0   6 -19   12.62    2.74
   0   6 -19   14.75    1.64
   0  -6  19   15.77    3.52
   0   6 -18   25.45    3.17
   0   6 -18   25.34    2.01
   0  -6  18   26.92    3.62
   0   6 -17   33.23    2.23
   0   6 -17   36.82    3.50
   0  -6  17   42.06    4.33
   0   6 -16   14.65    1.52
   0   6 -16   13.57    2.61
   0  -6  16   11.75    2.75
   0  -6  15   11.55    0.83
   0   6 -15   11.12    1.30
   0   6 -15   10.50    2.30
   0  -6  15   15.94    3.01
   0   6 -14   55.39    2.50
   0  -6  14   55.79    2.03
   0   6 -14   58.41    3.79
   0  -6  14   55.63    4.14
   0  -6  13   22.80    2.80
   0   6 -13   22.37    2.66
   0   6 -13   21.24    1.52
   0  -6  13   23.15    1.42
   0  -6  12   39.22    3.30
   0   6 -12   31.95    1.70
   0   6 -12   37.05    2.88
   0  -6  12   32.45    1.74
   0  -6  11  533.61   12.99
   0   6 -11  503.60    9.88
   0   6 -11  543.17   12.39
   0  -6  11  517.61   10.34
   0  -6  10  146.82    5.74
   0  -6  10  145.21    4.13
   0   6 -10  133.27    3.53
   0  -6   9   54.03    2.41
   0   6  -9   55.47    1.90
   0   6  -9   60.84    3.33
   0  -6   9   55.01    3.41
   0  -6   8  210.53    5.24
   0   6  -8  218.69    6.23
   0  -6   8  203.71    6.48
   0  -6   7   55.69    2.41
   0   6  -7   61.62    3.06
   0   6  -7   54.48    1.51
   0  -6   7   61.58    3.13
   0  -6   7   61.73    3.20
   0  -6   6    5.04    0.97
   0  -6   6    3.05    0.60
   0   6  -6    4.18    1.28
   0   6  -6    3.97    0.34
   0  -6   6    5.62    1.37
   0  -6   6    5.64    1.47
   0   6  -5   93.82    3.31
   0  -6   5   93.28    3.58
   0  -6   5   92.32    3.60
   0  -6   5   92.22    3.14
   0  -6   5   92.58    2.75
   0   6  -5   91.29    2.06
   0   6  -4  123.69    3.85
   0  -6   4  129.12    4.21
   0   6  -4  125.72    2.83
   0  -6   4  125.86    3.78
   0  -6   3  600.47   12.24
   0   6  -3  614.00   10.79
   0   6  -3  631.52   11.90
   0  -6   3  600.69   11.86
   0  -6   2  266.07    6.49
   0   6  -2  273.75    4.79
   0   6  -2  266.93    6.21
   0  -6   2  270.65    6.29
   0  -6   1  616.19   12.14
   0   6  -1  607.59   10.46
   0  -6   1  630.96   12.29
   0  -6   1  639.49   11.79
   0   6  -1  598.89   10.75
   0  -6   0  143.48    3.99
   0   6   0  129.52    2.80
   0  -6   0  139.87    2.76
   0  -6   0  137.18    3.85
   0   6   0  142.38    3.71
   0  -6   0  139.04    3.41
   0   6   0  140.09    3.75
   0   6   0  128.55    3.03
   0  -6  -1   32.53    0.96
   0  -6  -1   31.39    1.76
   0   6   1   30.58    1.20
   0  -6  -1   32.24    1.61
   0  -6  -1   32.64    1.22
   0   6   1   36.32    1.59
   0  -6  -1   34.17    1.34
   0   6   1   32.26    1.69
   0   6   1   31.33    1.38
   0   6   1   30.58    1.33
   0   6   2  298.40    6.08
   0  -6  -2  303.01    6.74
   0   6   2  281.59    5.34
   0  -6  -2  291.27    5.40
   0  -6  -2  297.17    5.61
   0  -6  -2  298.11    6.24
   0   6   2  302.54    6.15
   0  -6  -2  300.81    5.88
   0   6   2  298.33    5.70
   0   6   2  298.25    6.41
   0   6   2  291.47    5.94
   0   6   3  495.87    9.52
   0  -6  -3  479.34    8.54
   0   6   3  494.63    8.72
   0  -6  -3  496.63    9.96
   0  -6  -3  485.94    8.72
   0  -6  -3  489.09    9.20
   0   6   3  501.24    9.13
   0   6   3  525.99    9.72
   0   6   3  487.10    8.56
   0   6   3  488.42    9.32
   0  -6  -3  465.87    9.20
   0   6   4   92.49    3.03
   0  -6  -4   96.98    2.04
   0  -6  -4   90.07    2.53
   0  -6  -4   94.16    3.20
   0   6   4   88.73    2.48
   0  -6  -4   92.09    2.53
   0  -6  -4   91.25    2.11
   0   6   4   94.67    2.02
   0   6   4   92.75    3.03
   0  -6  -4   96.83    2.90
   0   6   4  100.08    2.95
   0  -6  -5  254.96    5.90
   0   6   5  256.94    5.46
   0  -6  -5  244.55    6.02
   0  -6  -5  259.94    5.53
   0  -6  -5  255.38    5.08
   0  -6  -5  249.22    4.71
   0   6   5  259.09    4.44
   0   6   5  261.25    5.97
   0   6   5  265.67    6.13
   0   6   6   87.98    2.73
   0  -6  -6   87.17    2.80
   0  -6  -6   91.24    3.06
   0  -6  -6   88.58    2.17
   0  -6  -6   85.53    2.05
   0   6   6   88.69    3.02
   0  -6  -6   86.00    3.11
   0   6   7  268.71    4.63
   0  -6  -7  257.35    5.07
   0  -6  -7  274.03    6.55
   0   6   7  267.95    6.31
   0  -6  -7  271.09    6.31
   0  -6  -7  268.42    6.22
   0   6   8    7.48    0.58
   0  -6  -8    7.04    0.58
   0  -6  -8    8.02    1.31
   0   6   8    6.73    1.17
   0  -6  -8    7.90    1.14
   0  -6  -8    7.74    0.99
   0   6   9   12.97    0.87
   0  -6  -9   11.70    0.82
   0  -6  -9   13.95    1.74
   0   6   9   13.54    1.51
   0  -6  -9   13.65    1.34
   0  -6  -9   14.67    1.61
   0  -6 -10   13.72    0.93
   0   6  10   12.39    0.93
   0  -6 -10   14.30    1.88
   0   6  10   13.13    0.79
   0   6  10   11.73    1.51
   0  -6 -10   10.19    1.14
   0  -6 -10   12.24    1.58
   0  -6 -11   96.23    3.24
   0  -6 -11   96.38    4.08
   0  -6 -11   87.25    2.76
   0   6  11   90.92    2.79
   0   6  11   91.13    2.60
   0   6  11   96.52    3.66
   0  -6 -12   81.41    2.97
   0   6  12   84.35    2.79
   0  -6 -12   87.53    4.07
   0   6  12   77.03    2.51
   0   6  12   82.42    3.57
   0   6  12   84.57    4.05
   0   6  13   94.84    4.43
   0  -6 -13   88.34    3.13
   0   6  13   93.38    3.16
   0   6  13   91.30    2.91
   0   6  13   95.83    3.89
   0  -6 -13   90.82    4.33
   0   6  14    6.49    1.93
   0  -6 -14    5.50    0.91
   0  -6 -14    7.96    1.58
   0   6  14    5.25    0.94
   0   6  14    6.59    1.49
   0  -6 -14    4.88    1.81
   0  -6 -15   12.48    1.85
   0  -6 -15   12.20    1.16
   0   6  15   13.14    1.43
   0   6  15   14.06    2.42
   0   6  15   13.22    1.81
   0  -6 -15   10.75    2.28
   0   6  16   64.50    4.06
   0  -6 -16   60.28    2.35
   0  -6 -16   67.25    3.53
   0  -6 -16   64.13    4.04
   0   6  16   71.35    3.12
   0   6  17   22.45    2.91
   0   6  17   23.54    2.00
   0  -6 -17   23.48    2.48
   0  -6 -17   23.49    1.34
   0  -6 -17   20.17    2.87
   0   6  18   52.78    2.99
   0   6  18   49.92    4.01
   0  -6 -18   54.11    4.09
   0  -6 -18   50.66    3.47
   0  -6 -18   50.27    1.80
   0   6  19  110.92    4.60
   0   6  19  113.82    5.88
   0  -6 -19  121.92    5.86
   0  -6 -19  117.62    5.23
   0   6  20  160.50    5.74
   0   6  20  155.84    7.12
   0  -6 -20  163.61    7.08
   0  -6 -20  162.96    6.40
   0  -6 -21   36.59    3.21
   0   6  21   36.31    2.77
   0   6  21   36.13    3.68
   0   6  21   33.26    3.01
   0  -6 -21   34.19    3.67
   0  -6 -22   11.06    2.31
   0   6  22   11.69    1.93
   0   6  22   11.75    2.84
   0   6  22   12.82    2.34
   0  -6 -22   13.20    3.04
   0  -6 -23    0.23    1.93
   0   6  23    2.87    1.45
   0   6  23   -0.39    2.16
   0   6  23    2.58    1.81
   0  -6 -23    3.49    2.63
   0  -6 -24   -0.77    1.93
   0   6  24    1.06    2.39
   0   6  24   -1.39    1.58
   0   6  24    1.15    1.74
   0  -6 -24   -0.36    2.51
   0  -6 -25   49.14    4.48
   0  -6 -25   45.20    3.98
   0   6  25   52.59    3.70
   0   6  25   48.78    3.82
   0   6  25   46.21    4.53
   0   6  25   54.01    5.17
   0  -6 -26    5.83    2.27
   0   6  26    2.26    1.69
   0   6  26    5.74    2.65
   0   6  26    8.43    3.56
   0  -6 -26    5.26    2.76
   0   6  27    0.72    1.82
   0   6  27    4.62    3.33
   0  -6 -27   -2.30    2.62
   0   6  28    5.20    2.02
   0   6  28    9.72    3.05
   0  -6 -28   11.77    3.11
   0   6  29   10.70    3.30
   0  -6 -29   20.89    3.61
   0   6  30   36.28    5.08
   0  -6 -30   31.46    4.04
   0  -6 -31    4.45    2.78
   0   7 -28    4.43    3.08
   0   7 -28   -1.80    2.48
   0   7 -27    7.63    3.26
   0   7 -27    4.47    2.37
   0  -7  27   -1.96    3.14
   0   7 -26    6.74    3.19
   0   7 -26    4.97    2.41
   0  -7  26    0.80    2.57
   0   7 -25    5.14    2.96
   0   7 -25    2.34    2.56
   0  -7  25    5.61    3.46
   0   7 -24   11.11    3.33
   0   7 -24   10.54    3.01
   0  -7  24   16.63    3.60
   0   7 -23    3.51    2.96
   0   7 -23   -2.50    2.20
   0  -7  23   -0.17    3.19
   0   7 -22   50.22    4.95
   0   7 -22   47.86    4.46
   0  -7  22   52.88    5.24
   0   7 -21   16.75    3.50
   0   7 -21    8.18    2.72
   0  -7  21   11.57    3.31
   0   7 -20    9.73    2.74
   0  -7  20   11.53    3.00
   0   7 -19    3.54    2.32
   0  -7  19    2.44    2.54
   0   7 -18    7.36    1.20
   0  -7  18    5.32    2.63
   0   7 -17   -1.77    0.93
   0   7 -17    1.80    1.93
   0  -7  17    1.34    2.53
   0   7 -16  137.89    6.23
   0   7 -16  119.10    3.90
   0  -7  16  140.44    6.73
   0  -7  15    6.77    2.45
   0   7 -15    5.65    0.96
   0  -7  15    6.40    0.83
   0  -7  14    9.57    2.65
   0   7 -14    6.54    0.95
   0   7 -14    8.60    2.27
   0  -7  14    7.52    0.94
   0  -7  13   47.75    4.04
   0  -7  13   48.93    2.26
   0   7 -13   45.58    3.48
   0   7 -13   44.44    2.04
   0   7 -12    0.22    1.65
   0   7 -12    1.48    0.66
   0  -7  12    1.67    0.80
   0  -7  11   15.18    2.71
   0   7 -11   13.81    1.00
   0   7 -11   13.01    2.10
   0  -7  11   14.40    1.40
   0  -7  10  118.99    5.30
   0  -7  10  117.82    3.93
   0   7 -10  119.34    4.97
   0   7 -10  110.18    2.85
   0  -7   9   40.17    2.23
   0   7  -9   41.76    2.96
   0   7  -9   35.39    1.31
   0  -7   9   38.86    3.04
   0  -7   8  389.36    8.57
   0   7  -8  400.27    9.65
   0  -7   8  404.95    9.92
   0  -7   7   21.72    1.70
   0   7  -7   23.76    2.26
   0   7  -7   22.92    0.69
   0  -7   7   24.42    2.45
   0  -7   6  486.15   10.73
   0   7  -6  485.36   10.66
   0  -7   6  500.25   10.98
   0  -7   6  452.14    9.21
   0  -7   6  469.10    9.96
   0   7  -6  458.86    7.95
   0  -7   5   40.07    2.54
   0   7  -5   41.17    2.34
   0  -7   5   43.56    2.71
   0   7  -5   37.66    1.27
   0  -7   5   35.00    1.67
   0  -7   5   38.12    2.20
   0  -7   4    0.42    1.29
   0   7  -4    1.30    0.37
   0   7  -4    0.89    1.00
   0  -7   4    0.35    0.83
   0  -7   3   67.54    3.05
   0   7  -3   64.17    2.09
   0   7  -3   67.90    2.82
   0  -7   3   68.88    2.84
   0  -7   2  294.62    7.22
   0   7  -2  300.19    5.33
   0   7  -2  291.55    6.91
   0  -7   2  289.48    7.05
   0  -7   1   36.38    2.11
   0   7  -1   31.80    1.00
   0  -7   1   37.30    2.09
   0   7  -1   35.18    1.24
   0  -7   0   24.26    0.81
   0  -7   0   28.83    1.92
   0   7   0   24.05    1.02
   0  -7   0   25.82    0.99
   0  -7   0   27.86    1.83
   0   7   0   26.18    1.73
   0  -7   0   27.54    1.39
   0   7   0   26.64    1.24
   0   7   1  288.13    5.89
   0  -7  -1  279.27    5.05
   0  -7  -1  272.93    5.87
   0  -7  -1  286.61    6.56
   0  -7  -1  285.69    5.59
   0   7   1  293.96    6.61
   0   7   1  284.13    5.65
   0   7   2  303.51    6.38
   0  -7  -2  323.68    7.34
   0  -7  -2  294.02    5.57
   0  -7  -2  303.86    6.00
   0  -7  -2  305.85    6.15
   0  -7  -2  312.10    6.72
   0   7   2  320.87    6.59
   0   7   2  312.18    6.89
   0   7   2  297.75    6.09
   0   7   2  296.62    6.14
   0   7   3   44.46    1.93
   0   7   3   40.78    1.40
   0  -7  -3   42.64    2.28
   0  -7  -3   40.16    1.43
   0  -7  -3   44.16    1.44
   0  -7  -3   44.27    1.81
   0  -7  -3   42.16    1.88
   0   7   3   45.29    1.79
   0   7   3   41.66    1.46
   0   7   3   44.88    2.14
   0   7   3   43.06    1.78
   0   7   4   12.29    1.20
   0  -7  -4    9.39    0.61
   0   7   4   10.31    0.71
   0  -7  -4   10.06    0.81
   0  -7  -4   10.73    1.26
   0  -7  -4   10.66    0.91
   0   7   4   10.42    1.23
   0   7   4   10.49    0.64
   0   7   4   11.49    0.97
   0  -7  -4   10.22    1.03
   0  -7  -5   14.77    1.11
   0  -7  -5   14.54    1.43
   0   7   5   17.23    1.05
   0  -7  -5   15.92    1.03
   0  -7  -5   14.72    0.73
   0   7   5   16.23    1.50
   0   7   5   18.06    0.67
   0  -7  -5   16.70    1.32
   0  -7  -6  206.12    4.86
   0  -7  -6  205.00    5.48
   0   7   6  205.59    4.77
   0  -7  -6  200.59    4.31
   0   7   6  206.69    5.36
   0  -7  -6  207.60    5.30
   0  -7  -6  191.66    3.89
   0  -7  -7  373.61    8.30
   0  -7  -7  365.48    7.83
   0   7   7  388.29    8.24
   0  -7  -7  375.87    8.33
   0  -7  -7  355.49    6.59
   0  -7  -8   15.35    1.36
   0  -7  -8   15.94    1.46
   0  -7  -8   14.14    0.78
   0   7   8   14.83    1.55
   0  -7  -8   15.06    1.67
   0   7   9  562.68    9.33
   0  -7  -9  552.54   11.45
   0  -7  -9  556.85   11.52
   0  -7  -9  555.30   11.97
   0   7   9  554.91    9.71
   0  -7  -9  540.48    9.89
   0   7   9  573.10   11.59
   0   7   9  572.12   12.28
   0  -7 -10   81.13    3.13
   0  -7 -10   79.98    3.36
   0  -7 -10   81.87    3.63
   0   7  10   76.91    2.20
   0  -7 -10   73.89    2.23
   0   7  10   75.09    1.94
   0   7  10   79.23    3.36
   0   7  10   78.36    3.75
   0  -7 -11   74.52    3.02
   0  -7 -11   78.08    3.71
   0  -7 -11   69.74    2.27
   0   7  11   76.19    2.30
   0   7  11   72.80    3.34
   0   7  11   71.69    2.03
   0   7  11   74.14    3.87
   0  -7 -12    6.32    1.15
   0  -7 -12    8.06    1.86
   0   7  12    6.83    0.84
   0   7  12    7.76    1.55
   0   7  12    6.04    0.65
   0   7  12    5.08    1.86
   0  -7 -13    2.54    0.97
   0  -7 -13    2.36    1.81
   0   7  13    2.53    0.75
   0   7  13    1.60    1.32
   0   7  13    1.83    0.48
   0   7  13    1.33    1.76
   0  -7 -14    0.85    0.78
   0   7  14    0.49    0.67
   0   7  14    1.56    1.83
   0   7  14    0.18    1.30
   0   7  14    1.11    0.47
   0  -7 -14    2.63    1.87
   0  -7 -15  197.67    5.37
   0   7  15  194.01    5.27
   0   7  15  203.52    7.33
   0   7  15  200.46    6.33
   0  -7 -15  204.96    6.99
   0  -7 -16    1.07    0.76
   0   7  16   -3.22    2.30
   0   7  16   -0.96    0.93
   0   7  16    0.73    1.47
   0  -7 -16    0.94    1.90
   0  -7 -17   81.73    4.77
   0   7  17   87.82    3.51
   0   7  17   86.54    5.00
   0   7  17   85.38    4.20
   0  -7 -17   85.25    3.07
   0  -7 -18   17.40    1.30
   0   7  18   20.94    1.87
   0   7  18   17.52    2.86
   0   7  18   18.44    2.28
   0  -7 -18   20.49    2.95
   0  -7 -19   37.47    1.69
   0   7  19   33.11    3.73
   0   7  19   36.67    2.97
   0  -7 -19   38.58    3.68
   0   7  19   38.40    2.49
   0   7  20    7.89    2.36
   0   7  20   10.68    2.05
   0  -7 -20   12.97    2.90
   0   7  20   12.28    1.68
   0   7  21   17.01    3.11
   0   7  21   17.76    2.42
   0  -7 -21   21.85    3.32
   0   7  21   19.66    2.11
   0   7  22    4.55    2.58
   0   7  22    4.50    1.44
   0   7  22    7.95    2.15
   0  -7 -22    8.38    2.91
   0   7  23   67.15    3.81
   0   7  23   62.74    5.13
   0   7  23   57.34    4.06
   0  -7 -23   70.38    5.26
   0   7  24   -1.35    2.28
   0   7  24    1.53    1.35
   0   7  24    1.96    1.66
   0  -7 -24   -0.55    2.53
   0   7  25   50.42    4.75
   0  -7 -25   47.38    4.52
   0   7  25   42.00    3.63
   0   7  26   -1.25    2.52
   0   7  26   -1.90    2.35
   0  -7 -26   -2.92    2.81
   0   7  26   -0.92    1.77
   0   7  27    4.02    2.85
   0   7  27    7.89    3.01
   0  -7 -27    2.47    2.82
   0   7  27    5.33    2.11
   0   7  28    2.84    3.00
   0  -7 -28    4.67    2.59
   0   7  28    2.44    1.83
   0   7  29    8.22    3.47
   0  -7 -29    9.75    3.05
   0   7  30   -2.77    3.16
   0  -7 -30    3.72    2.73
   0  -7 -31    4.59    2.71
   0   8 -27    3.49    2.58
   0   8 -27    1.54    2.38
   0  -8  27    3.06    3.34
   0   8 -26    1.47    2.42
   0   8 -26    4.54    2.54
   0  -8  26   -0.53    3.08
   0   8 -25    4.13    2.54
   0   8 -25   -0.66    2.24
   0  -8  25   -1.48    2.99
   0   8 -24   10.01    3.11
   0   8 -24    7.43    2.93
   0  -8  24    8.32    3.45
   0   8 -23    4.56    2.71
   0   8 -23   -0.84    2.46
   0  -8  23    4.84    2.97
   0   8 -22   22.07    3.56
   0   8 -22   32.36    4.03
   0  -8  22   35.17    4.70
   0   8 -21    9.35    2.79
   0  -8  21    7.03    3.18
   0   8 -20   24.64    3.51
   0  -8  20   31.26    4.34
   0   8 -19    2.41    2.18
   0  -8  19    1.08    2.59
   0   8 -18   63.30    4.76
   0  -8  18   57.23    5.07
   0   8 -17    2.29    2.09
   0  -8  17   -0.32    2.67
   0   8 -16    6.73    2.51
   0   8 -16    5.72    0.98
   0  -8  16    3.53    2.48
   0  -8  15    2.57    2.57
   0   8 -15    1.39    2.01
   0   8 -15    0.96    0.64
   0  -8  15    0.85    0.67
   0  -8  14    4.79    2.48
   0   8 -14    6.56    0.85
   0   8 -14    4.89    1.87
   0  -8  14    6.65    1.05
   0  -8  13    0.14    2.27
   0   8 -13    3.37    2.14
   0   8 -13    1.44    0.56
   0  -8  13    0.53    0.79
   0  -8  12  283.68    8.99
   0   8 -12  276.48    8.60
   0  -8  12  266.51    6.78
   0  -8  11   99.67    5.24
   0   8 -11   89.92    2.32
   0   8 -11   93.35    4.75
   0  -8  11   91.57    3.62
   0  -8  10   76.63    4.37
   0  -8  10   84.60    3.44
   0   8 -10   80.18    4.27
   0   8 -10   77.80    1.91
   0  -8   9    1.34    0.95
   0   8  -9    0.03    1.61
   0  -8   9    0.88    1.77
   0  -8   8    5.36    1.21
   0   8  -8    5.10    1.70
   0  -8   8    6.64    1.96
   0  -8   7   17.38    2.09
   0   8  -7   15.56    2.08
   0  -8   7   17.19    1.71
   0   8  -7   14.85    0.55
   0   8  -6  366.69    8.77
   0  -8   6  361.44    9.20
   0  -8   6  376.74    9.51
   0  -8   6  362.82    7.54
   0  -8   6  384.93    8.69
   0   8  -6  353.02    6.59
   0  -8   5  117.97    4.55
   0   8  -5  122.82    4.31
   0  -8   5  123.42    4.81
   0  -8   5  114.81    4.13
   0  -8   5  112.12    3.11
   0  -8   4  238.41    6.84
   0   8  -4  229.03    5.05
   0   8  -4  240.69    6.33
   0  -8   4  243.39    6.35
   0  -8   3    3.84    1.40
   0   8  -3    2.82    0.54
   0   8  -3    3.23    1.21
   0  -8   3    2.74    1.06
   0  -8   2  148.91    4.71
   0   8  -2  138.44    2.93
   0   8  -2  140.65    4.53
   0  -8   2  132.63    4.53
   0  -8   1    5.57    1.40
   0   8  -1    5.54    0.63
   0   8  -1    8.90    1.41
   0  -8   1    5.39    1.21
   0  -8   1    7.02    0.49
   0  -8   0   24.58    1.96
   0  -8   0   18.93    0.71
   0   8   0   18.41    0.93
   0  -8   0   20.44    1.75
   0  -8   0   20.87    0.90
   0   8   0   19.10    1.75
   0   8   0   20.09    1.13
   0   8   1  416.81    7.93
   0  -8  -1  404.56    9.19
   0  -8  -1  381.99    6.92
   0  -8  -1  412.86    8.01
   0  -8  -1  413.07    8.81
   0  -8  -1  400.35    7.52
   0   8   1  413.83    8.85
   0   8   1  399.70    7.60
   0   8   2  117.30    3.38
   0  -8  -2  117.30    2.64
   0  -8  -2  122.08    4.23
   0  -8  -2  120.39    3.12
   0  -8  -2  122.63    3.82
   0  -8  -2  126.05    3.20
   0   8   2  128.85    4.00
   0   8   2  112.48    3.13
   0   8   3  338.70    7.33
   0  -8  -3  335.73    6.33
   0   8   3  339.29    6.28
   0  -8  -3  334.54    8.09
   0  -8  -3  333.92    6.48
   0  -8  -3  333.81    6.98
   0  -8  -3  331.03    7.33
   0   8   3  341.06    7.70
   0   8   3  325.59    7.02
   0  -8  -4  242.26    4.90
   0   8   4  250.31    5.12
   0  -8  -4  263.40    6.62
   0  -8  -4  245.12    5.17
   0  -8  -4  254.60    5.80
   0  -8  -4  244.97    5.70
   0   8   4  240.53    4.92
   0   8   4  256.27    6.24
   0   8   4  245.54    6.01
   0  -8  -5  142.63    3.73
   0   8   5  148.89    3.67
   0  -8  -5  155.07    4.83
   0  -8  -5  150.01    3.89
   0  -8  -5  157.51    4.30
   0  -8  -5  143.45    3.20
   0   8   5  148.73    3.12
   0   8   5  152.10    4.54
   0  -8  -5  148.44    3.09
   0   8   6  102.73    3.05
   0  -8  -6  108.09    3.88
   0  -8  -6  107.55    3.19
   0  -8  -6  102.54    2.93
   0  -8  -6  102.66    2.43
   0   8   6  105.75    2.17
   0   8   6  105.45    3.77
   0  -8  -6  113.04    3.68
   0  -8  -7   13.92    0.72
   0  -8  -7   16.46    1.62
   0   8   7   14.20    1.63
   0  -8  -7   15.03    1.30
   0  -8  -7   16.30    1.66
   0  -8  -8    2.75    0.90
   0  -8  -8    4.02    1.19
   0  -8  -8    4.54    1.30
   0  -8  -8    2.90    0.43
   0   8   8    4.99    1.38
   0  -8  -9   24.45    1.94
   0  -8  -9   24.51    1.83
   0  -8  -9   26.58    2.21
   0  -8  -9   22.12    1.00
   0   8   9   26.81    2.05
   0   8   9   20.05    2.03
   0   8  10   99.80    4.38
   0  -8 -10  102.66    3.83
   0  -8 -10   97.27    3.75
   0   8  10   95.60    1.89
   0  -8 -10   96.23    2.48
   0   8  10  105.55    3.98
   0   8  10   90.87    1.90
   0  -8 -10  102.40    4.13
   0   8  11  315.45    8.70
   0  -8 -11  308.90    7.63
   0   8  11  308.08    5.37
   0   8  11  301.20    5.86
   0  -8 -11  286.00    5.97
   0   8  11  292.23    5.40
   0   8  11  313.53    7.83
   0  -8 -11  317.01    8.38
   0  -8 -12    6.14    1.85
   0   8  12    5.70    0.71
   0  -8 -12    5.30    0.64
   0  -8 -12    5.53    1.20
   0   8  12    5.65    0.53
   0   8  12    7.47    1.64
   0   8  12    5.66    1.97
   0  -8 -13  324.56    9.12
   0   8  13  321.72    6.64
   0  -8 -13  324.76    7.97
   0   8  13  342.74    8.43
   0   8  13  309.05    6.15
   0   8  13  332.59    9.45
   0  -8 -14   49.40    3.65
   0   8  14   49.60    2.05
   0  -8 -14   50.56    2.68
   0   8  14   43.48    1.68
   0   8  14   49.39    3.08
   0   8  14   47.25    3.60
   0  -8 -15    3.39    2.11
   0   8  15    5.23    0.89
   0  -8 -15    3.02    1.02
   0   8  15    5.12    1.72
   0   8  15    2.28    0.53
   0   8  15    5.36    2.18
   0  -8 -16   -0.13    2.03
   0  -8 -16    1.43    0.92
   0   8  16    1.46    0.83
   0   8  16    2.75    1.59
   0   8  16   -1.11    2.11
   0  -8 -17   60.79    4.15
   0   8  17   60.53    2.71
   0   8  17   56.56    4.40
   0   8  17   66.76    3.67
   0  -8 -17   55.46    2.71
   0  -8 -18   24.84    1.77
   0   8  18   26.20    3.37
   0   8  18   25.11    1.86
   0   8  18   22.50    2.48
   0  -8 -18   23.43    3.08
   0  -8 -19  180.16    7.36
   0   8  19  166.02    5.24
   0   8  19  175.78    7.54
   0   8  19  175.29    6.32
   0  -8 -19  160.53    4.66
   0   8  20    7.67    2.72
   0   8  20   11.04    2.10
   0  -8 -20   11.64    2.77
   0   8  20   10.77    1.46
   0   8  21   40.49    4.03
   0   8  21   45.67    3.47
   0  -8 -21   47.97    4.46
   0   8  21   38.72    2.61
   0   8  22    3.94    1.83
   0  -8 -22    4.42    2.51
   0   8  22    6.44    1.43
   0   8  23    6.13    2.74
   0   8  23   14.10    2.42
   0  -8 -23    6.52    2.58
   0   8  23    9.24    1.53
   0   8  24    2.05    2.43
   0   8  24    4.44    2.08
   0  -8 -24    4.04    2.58
   0   8  25  124.00    6.05
   0  -8 -25  128.59    7.23
   0   8  25  116.27    7.25
   0   8  26   12.16    2.47
   0  -8 -26   12.00    3.21
   0   8  26    6.34    2.76
   0   8  27   12.47    2.53
   0  -8 -27   14.58    3.45
   0   8  27   12.33    3.25
   0   8  27   11.85    3.51
   0   8  28   17.38    2.65
   0  -8 -28   25.14    3.69
   0   8  28   20.72    4.00
   0  -8 -29    5.46    2.93
   0   8  29    2.37    3.00
   0  -8 -30    3.50    2.81
   0   8  30   -0.85    2.99
   0  -8 -31    1.66    2.43
   0   9 -27    1.12    2.17
   0   9 -26    0.81    2.30
   0   9 -26    4.93    2.56
   0  -9  26    1.84    2.77
   0   9 -25    6.24    2.78
   0   9 -25    7.45    2.88
   0  -9  25    3.72    3.09
   0   9 -24   -1.13    2.60
   0   9 -24    0.43    2.21
   0  -9  24   -1.21    3.29
   0   9 -23   14.48    3.32
   0   9 -23   16.78    3.18
   0  -9  23   18.82    4.02
   0   9 -22    1.98    2.70
   0   9 -22    9.87    3.14
   0  -9  22    7.65    3.40
   0   9 -21   -3.98    2.38
   0  -9  21    4.69    3.04
   0   9 -20    7.86    2.87
   0  -9  20    3.83    3.23
   0   9 -19   -0.58    2.39
   0  -9  19    2.61    2.83
   0   9 -18   35.28    3.88
   0  -9  18   36.38    4.50
   0   9 -17   86.92    5.48
   0  -9  17   92.09    6.12
   0   9 -16   47.55    4.03
   0  -9  16   45.59    4.49
   0  -9  15   21.50    3.46
   0   9 -15   20.49    3.19
   0  -9  15   19.80    1.67
   0  -9  14   14.06    2.95
   0   9 -14   15.88    2.88
   0  -9  14   11.36    1.40
   0  -9  13  281.67    9.76
   0  -9  13  267.27    7.16
   0   9 -13  270.24    9.11
   0  -9  12   12.67    2.84
   0   9 -12    9.73    2.34
   0  -9  12   10.32    1.52
   0  -9  11  156.28    6.70
   0  -9  11  157.42    5.25
   0   9 -11  171.15    6.57
   0  -9  10   13.00    1.63
   0   9 -10   15.32    2.53
   0  -9  10   12.49    2.59
   0  -9   9   66.53    3.31
   0   9  -9   74.49    4.12
   0  -9   8   47.64    2.85
   0   9  -8   51.27    3.48
   0  -9   8   50.96    3.54
   0  -9   7   -0.04    1.69
   0   9  -7    0.69    1.74
   0   9  -7    0.36    0.27
   0  -9   7   -0.50    1.10
   0  -9   6  288.92    8.12
   0   9  -6  301.12    7.69
   0  -9   6  253.35    5.94
   0  -9   6  306.70    7.64
   0   9  -6  259.51    5.30
   0   9  -5   71.16    3.43
   0  -9   5   70.46    3.51
   0  -9   5   72.11    3.83
   0  -9   5   61.63    2.19
   0  -9   5   67.02    3.32
   0   9  -5   65.63    2.12
   0  -9   4   57.35    2.01
   0  -9   4   65.77    3.23
   0  -9   4   68.12    3.64
   0  -9   4   68.01    3.26
   0   9  -4   63.53    3.20
   0   9  -4   65.33    2.24
   0  -9   3  258.67    7.28
   0   9  -3  257.92    5.83
   0   9  -3  255.53    6.91
   0  -9   3  256.07    7.03
   0  -9   2  267.73    7.09
   0   9  -2  242.08    4.76
   0   9  -2  258.40    6.73
   0  -9   2  248.88    6.90
   0  -9   1   69.53    3.27
   0   9  -1   65.81    1.96
   0   9  -1   65.23    3.07
   0  -9   1   70.72    3.25
   0  -9   0  318.50    8.04
   0  -9   0  305.73    5.42
   0   9   0  294.11    5.93
   0  -9   0  321.29    5.83
   0  -9   0  325.54    7.88
   0   9   0  323.36    7.74
   0   9   0  305.74    6.33
   0  -9  -1   32.30    2.33
   0  -9  -1   31.80    1.01
   0   9   1   30.17    1.39
   0  -9  -1   32.62    1.37
   0  -9  -1   32.63    2.07
   0   9   1   32.24    2.24
   0   9   1   31.78    1.58
   0   9   2  108.13    3.35
   0  -9  -2  112.69    4.29
   0  -9  -2  108.18    2.51
   0  -9  -2  113.06    3.13
   0  -9  -2  113.44    3.09
   0  -9  -2  109.37    3.82
   0   9   2  118.89    4.05
   0   9   2  110.87    3.13
   0   9   3  204.03    5.35
   0  -9  -3  212.85    4.74
   0  -9  -3  221.79    5.63
   0  -9  -3  213.93    5.12
   0  -9  -3  220.10    6.32
   0  -9  -3  212.05    4.41
   0   9   3  220.27    5.18
   0  -9  -4    2.46    0.47
   0  -9  -4    2.32    0.86
   0   9   4    2.59    0.46
   0  -9  -4    4.51    1.50
   0  -9  -4    2.29    0.56
   0   9   4    3.93    1.40
   0  -9  -4    2.15    0.78
   0  -9  -5    7.58    0.62
   0   9   5    8.11    0.76
   0  -9  -5    5.46    0.82
   0  -9  -5    6.36    1.47
   0  -9  -5    6.63    1.00
   0   9   5    9.86    1.51
   0  -9  -5    8.79    1.19
   0  -9  -6  335.04    6.47
   0  -9  -6  359.00    7.41
   0  -9  -6  375.49    8.14
   0   9   6  355.59    8.34
   0  -9  -6  360.01    7.37
   0   9   6  334.50    7.17
   0  -9  -6  374.30    8.80
   0  -9  -7  138.04    4.83
   0  -9  -7  138.56    4.00
   0  -9  -7  142.90    4.50
   0  -9  -7  132.74    3.00
   0   9   7  139.50    4.67
   0   9   7  145.85    4.92
   0  -9  -8  325.74    8.04
   0  -9  -8  315.96    7.19
   0  -9  -8  310.92    7.77
   0  -9  -8  294.75    5.65
   0   9   8  304.92    7.62
   0   9   8  310.59    8.07
   0  -9  -9   26.78    2.20
   0  -9  -9   25.70    1.02
   0  -9  -9   28.02    1.91
   0  -9  -9   25.29    2.11
   0   9   9   24.68    2.17
   0   9   9   25.06    2.25
   0  -9 -10   -1.16    1.47
   0  -9 -10    0.98    0.35
   0  -9 -10    1.14    1.16
   0  -9 -10    1.22    1.08
   0   9  10    0.34    1.34
   0   9  10    0.98    1.43
   0  -9 -11   72.78    3.67
   0  -9 -11   69.94    3.33
   0  -9 -11   61.15    1.86
   0   9  11   68.05    3.38
   0   9  11   67.21    3.90
   0  -9 -12   72.80    3.42
   0  -9 -12   73.40    3.95
   0   9  12   73.96    3.63
   0   9  12   68.40    4.03
   0   9  13   42.22    1.16
   0  -9 -13   44.44    2.71
   0  -9 -13   44.06    3.23
   0   9  13   43.60    1.57
   0   9  13   38.64    1.14
   0   9  13   42.86    2.86
   0   9  13   41.15    3.39
   0  -9 -14  211.15    6.29
   0   9  14  209.12    4.67
   0  -9 -14  218.01    7.27
   0   9  14  219.14    6.62
   0   9  14  200.14    4.10
   0   9  14  216.40    7.66
   0  -9 -15  135.82    4.80
   0   9  15  132.91    3.64
   0  -9 -15  148.85    6.02
   0   9  15  129.25    3.10
   0   9  15  140.65    5.26
   0   9  15  135.11    6.10
   0  -9 -16   71.24    3.35
   0  -9 -16   70.75    4.45
   0   9  16   64.83    2.51
   0   9  16   69.78    3.85
   0   9  16   74.91    4.80
   0  -9 -17   15.85    1.70
   0   9  17   16.47    1.34
   0   9  17   18.51    3.20
   0   9  17   17.60    2.31
   0  -9 -17   14.62    2.62
   0  -9 -18   43.31    2.51
   0   9  18   39.77    2.11
   0   9  18   40.04    3.94
   0   9  18   46.30    3.38
   0  -9 -18   42.39    3.91
   0  -9 -19    1.62    0.89
   0   9  19    0.45    0.76
   0   9  19   -0.11    2.18
   0   9  19    2.67    1.79
   0  -9 -19   -2.24    2.43
   0  -9 -20   19.31    1.60
   0   9  20   23.12    3.56
   0   9  20   22.73    2.73
   0  -9 -20   22.03    3.39
   0   9  20   20.91    1.77
   0   9  21   11.94    3.02
   0   9  21    7.17    1.98
   0  -9 -21    9.31    2.73
   0   9  21    8.74    1.34
   0   9  22   19.44    3.36
   0  -9 -22   16.11    3.16
   0   9  22   22.62    2.75
   0   9  23    9.83    3.20
   0   9  23    7.40    2.16
   0  -9 -23    4.90    2.77
   0   9  24    1.25    1.88
   0  -9 -24   -1.49    2.91
   0   9  24    5.78    2.89
   0   9  25   77.98    4.83
   0  -9 -25   93.06    6.19
   0   9  25   84.23    6.15
   0   9  26    8.59    2.26
   0  -9 -26    8.47    3.21
   0   9  26    5.49    2.83
   0   9  27    0.42    1.79
   0   9  27    1.90    2.63
   0   9  28    2.19    1.77
   0  -9 -28   -1.75    2.66
   0   9  28   -1.82    3.07
   0   9  28   -1.47    2.82
   0  -9 -29   16.00    3.59
   0   9  29   23.74    4.35
   0  -9 -30    0.46    2.66
   0   9  30   -3.11    3.15
   0  10 -26    0.58    2.24
   0  10 -25    1.02    2.65
   0  10 -25   -0.53    2.44
   0 -10  25    1.96    3.20
   0  10 -24    2.23    2.92
   0  10 -24   -1.82    2.33
   0 -10  24    1.42    3.10
   0  10 -23   12.50    3.44
   0  10 -23    9.82    3.19
   0 -10  23   17.32    4.20
   0  10 -22   17.62    3.39
   0 -10  22   18.63    4.02
   0  10 -21    0.28    2.36
   0 -10  21   -3.03    3.39
   0  10 -20   19.71    3.56
   0 -10  20   17.82    3.62
   0  10 -19    1.64    2.25
   0 -10  19    8.44    3.62
   0  10 -18    3.47    2.47
   0 -10  18   -0.20    2.57
   0  10 -17    5.32    2.31
   0 -10  17    1.26    2.81
   0  10 -16   31.47    3.75
   0 -10  16   30.44    3.98
   0 -10  15   17.22    3.33
   0  10 -15   18.65    3.03
   0 -10  15   18.62    1.78
   0 -10  14  104.03    6.16
   0  10 -14   96.86    5.69
   0 -10  14  104.21    4.17
   0 -10  13    5.75    2.53
   0  10 -13    5.90    2.36
   0 -10  13    3.86    1.20
   0 -10  12  198.26    8.03
   0 -10  12  193.92    6.18
   0  10 -12  193.70    7.57
   0 -10  11   19.22    1.98
   0  10 -11   13.74    2.55
   0 -10  11   18.82    2.94
   0 -10  10    8.05    1.54
   0  10 -10    9.06    2.43
   0 -10  10    7.38    2.44
   0 -10   9   30.90    2.52
   0  10  -9   33.54    3.10
   0 -10   9   31.83    3.17
   0 -10   8   18.69    1.95
   0  10  -8   19.70    2.54
   0 -10   8   19.94    2.59
   0  10  -7   17.10    2.93
   0 -10   7   17.68    2.25
   0 -10   6   71.35    3.50
   0  10  -6   67.80    2.12
   0 -10   6   73.09    3.83
   0  10  -6   65.01    3.52
   0 -10   5   23.00    1.26
   0 -10   5   24.85    2.22
   0 -10   5   25.11    2.36
   0  10  -5   23.93    2.41
   0  10  -5   24.00    1.34
   0 -10   4   85.72    2.44
   0 -10   4   95.56    4.08
   0 -10   4   87.57    4.33
   0 -10   4   99.42    4.06
   0  10  -4   90.52    4.04
   0  10  -4   88.26    2.88
   0 -10   3    7.31    1.89
   0  10  -3    8.18    1.81
   0 -10   3    3.67    1.45
   0 -10   3    4.00    0.49
   0 -10   2  108.71    4.56
   0  10  -2  110.02    2.62
   0  10  -2  111.98    4.40
   0 -10   2  106.20    2.33
   0 -10   2  114.51    4.57
   0 -10   1    7.74    1.62
   0  10  -1    6.34    0.68
   0  10  -1    6.48    1.63
   0 -10   1    5.96    1.55
   0 -10   1    6.58    0.45
   0 -10   0  285.93    5.47
   0 -10   0  283.57    7.65
   0  10   0  295.12    6.10
   0  10   0  303.77    7.68
   0 -10   0  304.81    8.03
   0 -10   0  273.41    4.96
   0 -10  -1    1.94    0.33
   0 -10  -1    1.27    1.40
   0  10   1    2.12    0.47
   0 -10  -1    1.42    1.04
   0 -10  -1    2.29    0.53
   0  10   1    1.82    1.33
   0  10   1    1.64    0.66
   0 -10  -2  108.00    2.48
   0 -10  -2  115.44    4.58
   0  10   2  106.42    3.14
   0 -10  -2  110.71    3.08
   0 -10  -2  110.01    4.02
   0  10   2  117.13    4.29
   0  10   2  105.78    3.42
   0 -10  -3   61.76    2.41
   0 -10  -3   56.57    2.79
   0 -10  -3   61.81    3.45
   0 -10  -3   61.74    1.85
   0  10   3   64.15    3.30
   0 -10  -3   59.51    2.13
   0 -10  -4   25.17    1.85
   0 -10  -4   27.50    1.67
   0  10   4   24.00    1.13
   0 -10  -4   26.16    2.36
   0 -10  -4   23.98    1.20
   0  10   4   20.52    1.96
   0 -10  -4   23.31    1.23
   0 -10  -5    1.23    0.43
   0 -10  -5    1.09    0.54
   0  10   5    0.87    0.42
   0 -10  -5   -0.13    1.30
   0 -10  -5    0.09    0.80
   0  10   5    0.76    1.39
   0 -10  -5    0.16    0.86
   0 -10  -6   60.75    2.36
   0 -10  -6   70.68    3.53
   0  10   6   59.78    2.23
   0 -10  -6   67.18    2.95
   0 -10  -6   63.62    1.89
   0  10   6   66.13    3.25
   0  10   6   56.71    3.01
   0 -10  -7   36.60    2.63
   0 -10  -7   34.38    1.86
   0 -10  -7   35.40    2.32
   0 -10  -7   30.73    1.20
   0  10   7   33.74    2.51
   0  10   7   32.23    2.50
   0 -10  -8   52.26    3.03
   0 -10  -8   48.23    2.36
   0 -10  -8   43.99    2.61
   0 -10  -8   43.59    1.40
   0  10   8   43.60    2.78
   0  10   8   45.75    2.81
   0 -10  -9  108.22    4.51
   0 -10  -9  110.32    3.89
   0 -10  -9  115.01    4.44
   0 -10  -9  109.79    2.52
   0  10   9  115.24    4.35
   0  10   9  117.56    4.66
   0 -10 -10  143.84    5.19
   0 -10 -10  150.68    5.35
   0 -10 -10  130.95    2.88
   0  10  10  148.78    5.05
   0  10  10  140.87    5.45
   0 -10 -11  102.26    4.36
   0 -10 -11  110.58    4.69
   0 -10 -11  102.34    2.41
   0  10  11  114.67    4.51
   0  10  11  109.53    4.94
   0 -10 -12  287.03    8.49
   0  10  12  306.49    8.17
   0 -10 -12  288.34    8.12
   0  10  12  291.17    8.87
   0 -10 -13   21.28    2.17
   0  10  13   18.38    2.24
   0 -10 -13   20.98    2.67
   0  10  13   17.02    2.64
   0 -10 -14   22.69    2.19
   0  10  14   20.91    2.34
   0 -10 -14   18.03    2.57
   0  10  14   18.97    2.88
   0 -10 -15   10.81    1.74
   0 -10 -15    6.11    2.17
   0  10  15   10.15    1.99
   0  10  15    4.29    2.26
   0 -10 -16   26.09    3.03
   0 -10 -16   27.86    2.33
   0  10  16   27.39    3.33
   0  10  16   24.74    1.32
   0  10  16   26.28    2.62
   0  10  16   25.55    0.88
   0 -10 -17   65.37    4.47
   0  10  17   71.90    4.79
   0  10  17   65.10    2.35
   0  10  17   58.82    3.75
   0 -10 -17   63.49    3.38
   0 -10 -18  147.90    6.70
   0  10  18  155.69    4.23
   0  10  18  154.38    7.22
   0  10  18  154.22    5.98
   0 -10 -18  158.04    5.42
   0 -10 -19    4.01    1.24
   0  10  19    4.24    0.89
   0  10  19    3.62    1.90
   0 -10 -19    1.77    2.26
   0  10  19    2.92    2.34
   0 -10 -20   14.73    1.61
   0  10  20   15.50    3.21
   0 -10 -20   12.58    2.88
   0  10  20   11.28    2.17
   0  10  21   22.59    3.62
   0 -10 -21   25.10    3.45
   0  10  21   26.36    2.87
   0  10  22    6.57    2.86
   0 -10 -22    0.00    2.43
   0  10  22    1.62    1.77
   0  10  23    1.11    2.70
   0  10  23    0.95    1.90
   0 -10 -23    4.16    2.77
   0  10  24   10.44    2.19
   0  10  24    7.06    2.99
   0 -10 -24   10.21    2.91
   0  10  25   39.02    3.57
   0  10  25   33.40    4.32
   0 -10 -25   35.53    4.29
   0  10  26    3.67    1.90
   0  10  26   -1.11    2.96
   0 -10 -26    0.36    2.55
   0  10  27    2.86    1.78
   0  10  27    4.18    2.98
   0 -10 -27    0.67    2.53
   0  10  28    0.88    1.82
   0  10  28    2.06    2.71
   0 -10 -28    4.58    2.90
   0  10  29   11.54    3.74
   0 -10 -29    7.82    3.16
   0  10  30    2.49    3.18
   0 -10 -30    6.09    2.89
   0  11 -25   16.76    3.75
   0  11 -25   12.83    3.62
   0  11 -24    7.24    3.17
   0  11 -24    3.56    2.66
   0 -11  24    8.88    3.73
   0  11 -23    2.77    2.61
   0  11 -23    6.23    3.12
   0 -11  23   10.54    3.70
   0  11 -22    2.99    2.42
   0 -11  22    0.07    2.91
   0  11 -21    8.34    3.05
   0 -11  21   12.18    3.99
   0 -11  20   32.77    4.67
   0  11 -20   33.93    4.14
   0 -11  19    1.52    2.79
   0  11 -19    0.30    2.31
   0 -11  18   11.39    3.60
   0  11 -18    8.80    2.86
   0 -11  17   64.50    5.40
   0  11 -17   61.03    4.84
   0 -11  16    0.69    2.95
   0  11 -16   -1.66    2.49
   0 -11  15   18.94    3.61
   0  11 -15   18.09    3.27
   0 -11  14   -1.44    2.62
   0 -11  14    1.93    1.17
   0  11 -14   -2.22    2.37
   0 -11  13    5.12    2.71
   0  11 -13    5.66    2.38
   0 -11  13    2.03    1.17
   0 -11  12    2.25    1.25
   0 -11  12    1.63    2.20
   0  11 -12    6.11    2.50
   0 -11  11   62.73    4.55
   0 -11  11   63.75    3.55
   0  11 -11   63.26    4.51
   0 -11  10  158.59    6.84
   0  11 -10  169.51    6.83
   0 -11  10  155.43    5.82
   0 -11   9   91.69    5.13
   0  11  -9   87.07    4.84
   0 -11   9   81.99    4.10
   0 -11   8   21.45    2.31
   0 -11   8   23.10    2.98
   0  11  -8   19.58    0.72
   0  11  -8   19.65    0.73
   0 -11   7  313.07    9.37
   0  11  -7  339.26    9.49
   0 -11   7  320.30    8.74
   0 -11   6   16.13    2.12
   0 -11   6   17.47    1.13
   0  11  -6   20.04    2.40
   0  11  -6   18.93    1.13
   0 -11   6   19.13    2.41
   0 -11   5  156.60    5.64
   0 -11   5  144.66    3.61
   0  11  -5  139.00    3.89
   0 -11   5  156.30    5.63
   0  11  -5  148.75    5.59
   0 -11   4   28.32    2.54
   0 -11   4   28.49    2.66
   0 -11   4   25.09    1.15
   0  11  -4   29.57    2.63
   0 -11   3  181.65    5.97
   0  11  -3  188.86    6.13
   0 -11   3  189.78    6.39
   0 -11   2   86.31    4.12
   0  11  -2   80.90    2.13
   0  11  -2   82.44    3.84
   0 -11   2   72.87    1.71
   0 -11   2   73.85    1.78
   0 -11   2   73.74    3.88
   0 -11   1  152.10    5.46
   0  11  -1  149.24    3.59
   0  11  -1  151.24    5.41
   0 -11   1  147.42    5.53
   0 -11   1  135.88    2.62
   0 -11   0  371.57    9.24
   0  11   0  336.07    7.23
   0  11   0  349.25    8.97
   0 -11   0  367.21    9.48
   0 -11  -1  113.99    4.83
   0 -11  -1  113.60    2.31
   0  11   1  112.11    3.11
   0 -11  -1  126.75    4.60
   0 -11  -1  107.74    2.99
   0  11   1  118.03    4.63
   0  11   1  110.62    3.50
   0 -11  -2   58.69    3.05
   0 -11  -2   61.54    2.18
   0 -11  -2   59.72    3.58
   0 -11  -2   53.98    1.51
   0  11   2   63.05    3.41
   0  11   3    3.52    1.73
   0 -11  -3    3.21    1.77
   0 -11  -3    0.06    0.37
   0 -11  -3    1.69    1.17
   0 -11  -3    1.00    0.73
   0 -11  -4  257.53    7.71
   0 -11  -4  250.83    5.30
   0  11   4  261.28    7.24
   0 -11  -4  251.54    5.58
   0 -11  -4  259.85    6.20
   0 -11  -4  261.45    6.80
   0 -11  -5   68.68    2.36
   0  11   5   66.32    2.20
   0 -11  -5   74.20    3.93
   0 -11  -5   74.78    2.96
   0  11   5   70.86    3.62
   0 -11  -5   68.76    2.22
   0 -11  -6  516.78    9.37
   0 -11  -6  545.21   12.44
   0  11   6  518.78   10.02
   0 -11  -6  519.81   10.21
   0 -11  -6  557.49   11.24
   0 -11  -6  513.20    9.56
   0  11   6  535.16   11.87
   0  11   6  540.63   11.65
   0 -11  -7   16.62    1.76
   0 -11  -7   16.12    2.28
   0 -11  -7   18.53    1.42
   0 -11  -7   16.84    0.92
   0  11   7   18.96    2.23
   0  11   7   16.70    1.94
   0 -11  -8  191.29    5.21
   0 -11  -8  200.29    6.53
   0 -11  -8  214.29    6.08
   0 -11  -8  181.79    3.92
   0  11   8  216.05    6.38
   0  11   8  198.81    6.33
   0 -11  -9    1.72    1.41
   0 -11  -9    0.73    0.28
   0 -11  -9    1.26    1.53
   0 -11  -9    0.82    0.96
   0  11   9    1.66    1.65
   0  11   9    2.36    1.65
   0 -11 -10   14.33    2.03
   0 -11 -10   10.80    0.58
   0 -11 -10   12.10    1.97
   0  11  10   12.17    2.16
   0  11  10   12.10    2.24
   0 -11 -11    2.42    1.60
   0 -11 -11    1.04    0.24
   0  11  11    1.50    1.71
   0 -11 -11    1.18    1.46
   0  11  11    3.29    1.78
   0 -11 -12   12.89    2.02
   0  11  12   12.73    2.07
   0 -11 -12   12.66    2.16
   0  11  12   13.18    2.47
   0 -11 -13    2.98    1.53
   0  11  13    0.18    2.12
   0  11  13    0.82    1.58
   0 -11 -13    3.58    1.82
   0 -11 -14  105.68    5.20
   0  11  14   96.16    4.62
   0  11  14  101.25    5.38
   0 -11 -14   90.98    4.37
   0  11  15   21.68    2.94
   0 -11 -15   20.66    2.21
   0  11  15   22.34    2.48
   0 -11 -15   25.27    3.08
   0  11  16   32.30    3.62
   0 -11 -16   27.32    2.45
   0  11  16   34.78    3.00
   0 -11 -16   32.66    3.39
   0  11  17    8.67    2.71
   0 -11 -17    8.35    1.62
   0  11  17    6.72    2.14
   0 -11 -17    8.90    2.66
   0  11  18    6.93    2.80
   0 -11 -18    4.50    1.29
   0  11  18    4.65    1.94
   0 -11 -18    4.99    2.53
   0 -11 -19    2.97    1.18
   0  11  19    3.71    1.98
   0 -11 -19    4.56    2.58
   0  11  19    3.74    2.86
   0 -11 -20   31.51    2.39
   0  11  20   28.70    3.92
   0 -11 -20   31.36    3.63
   0  11  20   30.39    3.06
   0  11  21   24.31    3.68
   0  11  21   26.83    3.05
   0 -11 -21   27.30    3.47
   0  11  22   60.62    4.15
   0  11  22   64.77    5.37
   0 -11 -22   61.08    5.20
   0  11  23    1.96    1.83
   0  11  23   -0.01    2.69
   0 -11 -23   -0.12    2.85
   0  11  24   30.13    3.21
   0  11  24   36.63    4.67
   0 -11 -24   26.47    3.97
   0  11  25    2.56    2.01
   0  11  25    0.01    2.48
   0 -11 -25   -2.63    3.01
   0  11  26   22.88    2.96
   0  11  26   25.81    4.30
   0 -11 -26   25.73    3.99
   0  11  27    4.74    2.12
   0  11  27    7.46    3.30
   0 -11 -27    8.73    3.35
   0  11  28    3.25    1.97
   0  11  28    1.01    2.52
   0 -11 -28    4.36    2.88
   0 -11 -29   12.46    3.26
   0  11  30    3.63    3.21
   0 -11 -30    4.76    2.79
   0  12 -24    3.03    3.06
   0  12 -24    0.07    2.19
   0  12 -23   14.30    3.68
   0  12 -23   15.62    3.66
   0 -12  23   15.82    3.88
   0  12 -22   24.69    3.96
   0 -12  22   22.64    4.59
   0  12 -21   11.63    3.16
   0 -12  21    4.40    2.87
   0  12 -20   -1.59    2.71
   0 -12  20    4.89    3.08
   0  12 -19   19.35    3.43
   0 -12  19   19.14    4.04
   0  12 -18   -3.08    2.82
   0 -12  18   -1.46    2.61
   0  12 -17    2.55    2.56
   0 -12  17   -4.44    3.29
   0  12 -16    0.05    2.49
   0 -12  16    1.50    2.56
   0  12 -15   92.86    5.83
   0 -12  15   96.04    6.32
   0 -12  14   10.05    3.27
   0  12 -14    9.85    2.60
   0 -12  14    3.16    1.26
   0 -12  13   28.87    3.75
   0 -12  13   34.01    2.76
   0  12 -13   31.19    3.77
   0 -12  12   30.32    2.73
   0  12 -12   33.36    3.67
   0 -12  12   28.53    3.66
   0 -12  11    1.08    1.30
   0  12 -11   -0.33    2.07
   0 -12  11    0.60    2.39
   0 -12  10   20.28    2.30
   0  12 -10   19.39    2.93
   0 -12  10   18.02    2.78
   0 -12   9   85.52    4.47
   0  12  -9   79.64    5.08
   0 -12   9   91.69    5.21
   0 -12   8   39.80    3.56
   0  12  -8   37.82    3.59
   0 -12   8   38.61    3.12
   0  12  -8   33.67    1.13
   0 -12   7    1.53    1.75
   0  12  -7    0.12    2.01
   0 -12   7   -1.42    1.65
   0 -12   6   67.12    3.96
   0 -12   6   69.55    4.21
   0  12  -6   71.96    4.09
   0 -12   5  124.78    5.28
   0 -12   5  106.15    2.84
   0 -12   5  118.97    5.11
   0  12  -5  109.23    4.92
   0  12  -4    9.33    2.16
   0 -12   4   13.81    2.17
   0 -12   4    9.79    0.68
   0 -12   4    9.86    1.85
   0  12  -3   36.66    3.37
   0 -12   3   52.83    3.91
   0 -12   3   53.85    3.57
   0  12  -2   38.31    3.04
   0 -12   2   44.74    3.31
   0 -12   2   44.50    2.83
   0  12  -1  199.89    6.62
   0  12  -1  192.28    4.60
   0 -12   1  197.61    5.99
   0  12   0  221.96    5.35
   0  12   0  236.22    7.19
   0 -12   0  228.21    7.50
   0 -12  -1   36.90    1.55
   0  12   1   41.20    2.98
   0 -12  -1   41.66    3.24
   0 -12  -2   78.95    2.61
   0  12   2   75.56    2.67
   0  12   2   81.21    4.03
   0 -12  -2   81.65    4.22
   0 -12  -2   76.88    1.82
   0  12   3   -1.22    1.71
   0 -12  -3    0.88    0.74
   0 -12  -3    1.97    1.89
   0 -12  -3    0.74    0.37
   0 -12  -4    5.84    1.05
   0 -12  -4    4.16    2.02
   0 -12  -4    5.45    0.64
   0  12   4    6.76    2.02
   0 -12  -4    3.80    0.65
   0 -12  -5    9.93    0.89
   0 -12  -5    8.76    2.10
   0 -12  -5   11.55    0.98
   0 -12  -5   10.87    1.35
   0  12   5   11.75    2.08
   0  12   5   15.34    1.72
   0 -12  -6   33.29    1.41
   0 -12  -6   40.58    1.87
   0 -12  -6   38.11    3.14
   0  12   6   32.25    1.57
   0 -12  -6   39.35    2.34
   0 -12  -6   32.14    1.50
   0  12   6   37.93    2.99
   0  12   6   42.93    2.67
   0 -12  -7   52.27    3.55
   0 -12  -7   52.33    2.33
   0 -12  -7   54.85    2.95
   0 -12  -7   52.19    1.79
   0  12   7   60.03    3.45
   0  12   7   51.60    3.02
   0 -12  -8   72.82    4.09
   0 -12  -8   78.46    3.62
   0 -12  -8   69.80    2.01
   0  12   8   77.20    3.92
   0  12   8   72.03    3.82
   0 -12  -9    9.93    1.85
   0 -12  -9    7.46    1.87
   0 -12  -9    7.48    0.55
   0  12   9    8.90    2.09
   0  12   9    8.75    1.98
   0 -12 -10  101.59    4.78
   0 -12 -10  108.91    4.49
   0  12  10  107.68    4.58
   0  12  10  100.83    4.68
   0 -12 -11    9.68    1.90
   0  12  11   12.53    2.20
   0 -12 -11   13.12    2.11
   0  12  11   10.59    2.09
   0 -12 -12   21.81    2.47
   0  12  12   22.93    2.58
   0 -12 -12   20.77    2.58
   0  12  12   21.07    2.68
   0 -12 -13    1.44    1.55
   0  12  13    0.87    1.84
   0 -12 -13   -1.81    1.98
   0  12  13   -1.76    2.21
   0 -12 -14   26.21    2.62
   0  12  14   29.74    2.93
   0 -12 -14   26.85    3.04
   0  12  14   25.41    3.19
   0 -12 -15    6.34    1.89
   0  12  15    5.64    1.99
   0 -12 -15    7.63    2.43
   0  12  15    4.02    2.34
   0 -12 -16   20.40    2.37
   0  12  16   17.84    2.45
   0 -12 -16   19.41    2.96
   0  12  16   13.15    2.76
   0 -12 -17    2.30    1.45
   0  12  17   -1.43    2.44
   0  12  17    3.10    2.07
   0 -12 -17   -2.29    2.42
   0  12  18  131.72    6.90
   0 -12 -18  137.57    6.55
   0  12  18  126.83    5.70
   0 -12 -18  129.23    5.40
   0  12  19    0.42    2.52
   0 -12 -19    1.03    1.18
   0  12  19    2.03    1.86
   0 -12 -19    1.21    2.34
   0 -12 -20   16.01    1.99
   0  12  20   11.90    2.91
   0 -12 -20   15.22    3.07
   0  12  20   15.71    2.63
   0  12  21   -0.54    2.42
   0  12  21    1.69    1.97
   0 -12 -21   -2.24    2.56
   0  12  22   86.98    5.15
   0 -12 -22  100.24    6.27
   0  12  22   86.65    6.21
   0  12  23    9.26    2.30
   0 -12 -23    8.03    2.88
   0  12  23    6.61    3.06
   0  12  24   16.76    2.60
   0 -12 -24   21.87    3.76
   0  12  24   18.66    3.86
   0  12  25    2.20    2.06
   0 -12 -25    2.34    2.67
   0  12  25   -1.12    2.80
   0  12  26    0.17    1.79
   0 -12 -26   -0.83    2.70
   0  12  26   -0.08    3.19
   0  12  27    4.01    1.92
   0 -12 -27    4.63    2.86
   0  12  27    4.97    3.29
   0  12  28   17.48    2.77
   0 -12 -28   28.61    4.32
   0  12  28   18.65    3.94
   0 -12 -29    1.36    2.87
   0  13 -23    0.17    2.26
   0  13 -22   -0.22    2.59
   0 -13  22   -3.95    3.21
   0 -13  21   10.16    3.65
   0  13 -21    8.09    2.86
   0 -13  20    8.09    3.68
   0  13 -20   -1.45    2.68
   0 -13  19   44.55    5.06
   0  13 -19   43.16    4.67
   0 -13  18   -4.41    3.32
   0  13 -18    1.63    2.52
   0 -13  17    4.17    3.04
   0  13 -17   -0.94    2.41
   0 -13  16   -2.81    2.57
   0  13 -16    2.20    2.70
   0 -13  15   -1.71    2.82
   0  13 -15    5.58    2.75
   0 -13  14   18.20    3.42
   0 -13  14   17.44    2.16
   0  13 -14   25.05    3.72
   0 -13  13   31.83    3.80
   0 -13  13   29.13    2.73
   0  13 -13   29.54    3.57
   0 -13  12   67.15    5.14
   0 -13  12   67.82    3.99
   0  13 -12   68.82    5.15
   0 -13  11   46.99    4.23
   0  13 -11   52.97    4.50
   0 -13  11   51.57    3.55
   0 -13  10   11.03    2.81
   0  13 -10   13.33    3.21
   0 -13  10    5.32    1.94
   0 -13   9   15.74    2.70
   0  13  -9   23.80    3.20
   0 -13   9   22.75    2.69
   0 -13   8    1.79    2.10
   0  13  -8   -0.84    2.05
   0 -13   8   -0.46    1.63
   0 -13   7    8.78    2.25
   0  13  -7    5.58    2.44
   0 -13   7    4.49    1.87
   0  13  -6    0.81    1.87
   0 -13   6   -0.33    1.67
   0 -13   6   -0.18    1.76
   0 -13   5   74.90    4.36
   0 -13   5   77.85    4.39
   0  13  -5   74.91    4.26
   0  13  -4   -0.42    1.75
   0 -13   4    1.32    0.31
   0 -13   4    1.39    0.30
   0 -13   4    0.08    1.72
   0 -13   4    2.24    1.50
   0  13  -3   14.12    2.61
   0 -13   3   20.93    3.31
   0 -13   3   15.24    2.58
   0  13  -2   30.52    2.95
   0 -13   2   32.35    3.11
   0 -13   2   32.53    2.56
   0 -13   1   64.01    4.07
   0  13  -1   69.79    3.93
   0  13  -1   59.60    2.19
   0 -13   1   70.83    3.45
   0 -13   0   96.11    4.86
   0  13   0   87.70    4.50
   0  13   0   81.75    2.92
   0 -13   0   87.96    3.73
   0  13   1    1.59    1.77
   0 -13  -1    3.30    1.91
   0  13   2    3.78    1.89
   0 -13  -2    3.48    0.74
   0 -13  -2    3.21    2.04
   0  13   3   66.80    3.84
   0 -13  -3   67.58    2.61
   0 -13  -3   75.15    4.41
   0 -13  -4   51.37    2.44
   0 -13  -4   61.54    4.02
   0  13   4   51.83    3.50
   0  13   4   61.21    3.01
   0 -13  -5    9.36    0.90
   0 -13  -5    9.07    2.10
   0 -13  -5    9.50    1.33
   0  13   5    9.38    2.16
   0  13   5    7.44    1.38
   0 -13  -6   31.26    1.43
   0 -13  -6   32.85    3.10
   0 -13  -6   34.48    2.21
   0 -13  -6   29.03    1.46
   0  13   6   35.79    3.10
   0  13   6   36.60    2.48
   0 -13  -7   64.43    4.11
   0 -13  -7   63.69    3.16
   0 -13  -7   59.50    2.01
   0  13   7   60.67    3.76
   0  13   7   62.33    3.48
   0 -13  -8   50.19    3.66
   0 -13  -8   53.01    3.02
   0 -13  -8   43.29    1.56
   0  13   8   52.48    3.44
   0  13   8   47.40    3.15
   0 -13  -9    2.04    1.43
   0 -13  -9    1.04    0.33
   0  13   9   -0.25    1.92
   0 -13  -9   -0.66    1.70
   0  13   9   -0.82    1.65
   0 -13 -10   28.03    2.90
   0  13  10   27.39    2.85
   0  13  10   32.04    3.10
   0 -13 -10   30.52    2.65
   0 -13 -11   62.01    3.73
   0  13  11   55.86    3.84
   0  13  11   60.02    3.76
   0 -13 -11   56.50    3.81
   0 -13 -12   96.30    4.78
   0  13  12   90.06    5.03
   0  13  12   91.73    4.62
   0 -13 -12   95.33    4.87
   0 -13 -13  257.38    8.32
   0  13  13  252.62    8.73
   0  13  13  259.22    8.15
   0 -13 -13  255.35    8.38
   0 -13 -14  395.05   11.07
   0  13  14  404.65   10.77
   0 -13 -14  383.40   10.88
   0  13  14  385.75   11.60
   0 -13 -15   19.75    2.48
   0  13  15   19.78    2.70
   0 -13 -15   20.41    2.88
   0  13  15   15.41    2.97
   0 -13 -16    1.50    1.62
   0  13  16    3.20    2.62
   0  13  16    3.02    2.00
   0 -13 -16   -2.67    2.33
   0  13  17   75.12    5.21
   0 -13 -17   70.04    4.84
   0  13  17   73.50    4.48
   0 -13 -17   68.96    4.12
   0 -13 -18    1.39    1.41
   0  13  18    1.78    2.05
   0 -13 -18    4.61    2.42
   0  13  18    0.21    2.49
   0 -13 -19    7.82    1.79
   0  13  19    9.31    3.16
   0  13  19    9.99    2.34
   0 -13 -19    6.32    2.72
   0 -13 -20  104.49    4.92
   0  13  20  102.06    5.31
   0  13  20  107.70    6.73
   0 -13 -20  101.01    6.06
   0 -13 -21    4.68    1.49
   0  13  21    6.33    2.26
   0 -13 -21    2.93    2.48
   0  13  21    5.94    3.17
   0  13  22   36.95    3.50
   0 -13 -22   43.57    4.59
   0  13  22   49.59    4.98
   0  13  23    5.67    2.24
   0 -13 -23    3.24    2.72
   0  13  23    6.82    3.23
   0  13  24   34.85    3.59
   0 -13 -24   35.24    4.25
   0  13  24   39.10    4.65
   0  13  25    0.06    1.96
   0 -13 -25   -1.30    2.59
   0  13  25    2.60    2.88
   0  13  26   26.81    3.31
   0 -13 -26   35.74    4.36
   0  13  26   28.25    4.37
   0  13  27    2.87    2.01
   0 -13 -27    4.97    2.80
   0  13  28   15.87    2.90
   0 -13 -28   28.68    4.17
   0  13  28   25.89    4.37
   0 -13 -29    4.66    2.87
   0  14 -22    8.37    3.07
   0 -14  21   29.78    5.05
   0  14 -21   19.91    4.02
   0 -14  20   -2.08    2.75
   0  14 -20    2.46    2.50
   0 -14  19   -8.10    3.53
   0  14 -19    3.24    2.86
   0 -14  18    2.40    2.88
   0  14 -18    0.13    2.47
   0 -14  17    0.06    2.78
   0  14 -17   -3.94    2.89
   0 -14  16    5.72    3.35
   0  14 -16    5.83    3.01
   0 -14  15   71.50    5.90
   0  14 -15   81.27    5.86
   0 -14  14    6.06    2.80
   0 -14  14    7.51    1.70
   0  14 -14    9.41    2.86
   0 -14  13   -0.32    2.57
   0  14 -13    2.63    2.78
   0 -14  13    1.34    1.36
   0 -14  12    1.03    1.44
   0  14 -12    3.80    2.28
   0 -14  12    7.47    2.91
   0 -14  11    7.30    1.89
   0  14 -11    3.37    2.77
   0 -14  11    0.26    2.41
   0 -14  10    0.87    1.58
   0 -14  10   -0.73    2.43
   0  14 -10   -0.01    2.40
   0 -14   9  253.29    9.33
   0  14  -9  241.94    9.25
   0 -14   9  252.27    8.65
   0 -14   8    4.65    2.24
   0  14  -8    6.17    2.49
   0 -14   8    4.26    1.86
   0 -14   7    2.31    2.19
   0  14  -7    4.01    2.48
   0 -14   7    4.42    2.08
   0  14  -6    4.94    2.00
   0 -14   6    3.02    1.96
   0 -14   6    7.55    2.26
   0  14  -5   35.22    3.28
   0 -14   5   40.23    3.51
   0 -14   5   36.37    3.22
   0  14  -4   24.50    2.99
   0 -14   4   18.98    2.74
   0 -14   4   21.80    2.60
   0  14  -3    4.83    2.11
   0 -14   3    4.80    1.96
   0 -14   3    5.91    1.71
   0  14  -2    0.94    2.09
   0 -14   2   -0.17    1.84
   0 -14   2    0.98    1.35
   0  14  -1  151.07    6.04
   0 -14   1  140.81    6.23
   0 -14   1  141.42    5.26
   0 -14   0   59.93    4.20
   0  14   0   62.12    4.02
   0  14   0   57.81    2.38
   0 -14   0   57.09    3.19
   0 -14  -1  344.10    8.79
   0  14   1  359.31   10.05
   0 -14  -2    0.57    0.98
   0 -14  -2    0.74    0.63
   0  14   2    0.75    2.00
   0 -14  -2    3.62    2.12
   0 -14  -3   49.96    2.56
   0 -14  -3   54.31    2.27
   0  14   3   52.43    3.61
   0 -14  -3   50.07    3.92
   0 -14  -4    0.83    2.07
   0 -14  -4    0.39    0.77
   0 -14  -4   -0.49    0.83
   0  14   4    0.59    1.92
   0  14   4    0.48    1.04
   0 -14  -5   26.57    3.06
   0  14   5   26.53    2.97
   0  14   5   23.13    2.13
   0 -14  -5   24.53    1.87
   0 -14  -6  192.15    7.22
   0  14   6  180.35    6.55
   0  14   6  176.64    5.94
   0 -14  -6  178.00    5.46
   0 -14  -7   80.23    4.72
   0 -14  -7   76.92    3.54
   0  14   7   84.60    4.40
   0  14   7   73.02    3.91
   0 -14  -8   72.08    4.48
   0 -14  -8   72.94    3.50
   0 -14  -8   64.18    2.07
   0  14   8   75.94    4.24
   0  14   8   64.43    3.73
   0 -14  -9  105.63    5.38
   0 -14  -9  105.92    4.48
   0 -14  -9   97.31    2.36
   0  14   9  108.62    4.98
   0  14   9   97.26    4.72
   0 -14 -10   24.89    2.49
   0  14  10   26.57    2.74
   0  14  10   27.00    2.96
   0 -14 -10   24.05    2.94
   0 -14 -11    3.51    1.74
   0  14  11   -2.37    2.08
   0  14  11    2.13    1.95
   0 -14 -11   -1.35    1.95
   0 -14 -12    0.83    1.74
   0  14  12   -1.81    2.03
   0 -14 -12   -2.23    2.00
   0  14  12    0.34    1.79
   0 -14 -13   22.64    2.86
   0 -14 -13   22.73    2.74
   0  14  13   21.63    2.83
   0  14  13   21.70    2.98
   0 -14 -14  165.56    6.69
   0  14  14  174.47    6.68
   0 -14 -14  165.61    6.79
   0  14  14  162.36    7.18
   0 -14 -15   35.36    3.33
   0 -14 -15   36.12    3.47
   0  14  15   34.43    3.32
   0  14  15   36.85    3.82
   0 -14 -16  110.64    5.60
   0  14  16  119.80    5.65
   0  14  16  117.73    6.36
   0 -14 -16  115.45    5.87
   0 -14 -17  103.09    5.25
   0 -14 -17  103.71    5.70
   0  14  17  112.08    5.51
   0  14  17  110.86    6.41
   0 -14 -18   11.30    2.83
   0 -14 -18   11.98    2.16
   0  14  18   15.98    2.85
   0  14  18   13.04    3.03
   0 -14 -19   30.98    3.85
   0 -14 -19   22.98    2.66
   0  14  19   28.44    3.13
   0  14  19   26.62    3.74
   0 -14 -20   21.71    2.59
   0  14  20   28.43    3.30
   0  14  20   25.87    3.93
   0 -14 -20   28.20    3.77
   0 -14 -21   23.77    2.61
   0 -14 -21   22.66    3.49
   0  14  21   19.18    3.60
   0  14  21   17.29    2.85
   0 -14 -22    3.02    2.65
   0  14  22    3.13    2.48
   0  14  22    5.17    2.22
   0 -14 -23   -4.29    3.09
   0  14  23    1.98    2.69
   0  14  23   -0.26    1.99
   0 -14 -24   48.65    4.95
   0  14  24   50.38    5.32
   0  14  24   45.39    3.91
   0 -14 -25   -0.59    2.46
   0  14  25   -3.13    3.16
   0  14  25   -0.13    1.92
   0 -14 -26    1.41    2.58
   0  14  26    2.46    3.05
   0  14  26    2.17    2.00
   0 -14 -27    5.36    2.89
   0  14  27    0.38    2.79
   0  14  27   -1.79    2.19
   0 -14 -28    5.74    3.10
   0  14  28    5.26    3.53
   0  14  28   -0.50    1.81
   0  15 -21   23.72    4.04
   0 -15  20   26.76    4.55
   0  15 -20   23.63    4.19
   0 -15  19   -1.48    3.17
   0  15 -19    5.29    2.95
   0 -15  18   13.17    3.53
   0  15 -18   17.33    3.50
   0 -15  17   -2.63    3.14
   0  15 -17    2.29    2.80
   0 -15  16    7.56    3.29
   0  15 -16   12.36    3.19
   0 -15  15   -5.69    3.38
   0  15 -15    1.08    2.69
   0 -15  14    2.73    2.61
   0  15 -14    5.18    2.63
   0 -15  13   -0.55    2.58
   0  15 -13    2.60    2.73
   0 -15  13    3.97    1.82
   0 -15  12   19.60    2.63
   0 -15  12   23.18    3.83
   0  15 -12   19.20    3.27
   0 -15  11   62.45    5.12
   0  15 -11   48.62    4.65
   0 -15  11   52.24    3.95
   0 -15  10   22.69    2.91
   0 -15  10   18.71    3.25
   0  15 -10   16.65    3.24
   0 -15   9   48.83    4.30
   0  15  -9   54.45    4.62
   0 -15   9   55.48    4.09
   0 -15   8   33.80    3.74
   0  15  -8   29.90    3.68
   0 -15   8   28.50    3.21
   0 -15   7   11.00    2.59
   0  15  -7   16.88    3.11
   0 -15   7   16.60    2.77
   0 -15   6   16.29    2.68
   0 -15   6   13.90    2.59
   0  15  -6   11.99    2.68
   0 -15   5  183.46    7.48
   0  15  -5  172.91    7.02
   0 -15   5  175.02    6.96
   0 -15   4    7.31    2.53
   0 -15   4   12.72    3.06
   0  15  -4   10.24    2.78
   0 -15   3  111.16    5.16
   0 -15   3  117.92    6.00
   0  15  -3  117.53    5.68
   0 -15   2   15.44    2.09
   0 -15   2   20.85    3.01
   0  15  -2   19.00    2.89
   0 -15   1    6.66    1.63
   0 -15   1    5.46    2.32
   0  15  -1    7.30    2.25
   0 -15   0    3.55    1.32
   0 -15   0    4.09    2.37
   0  15   0    3.45    2.23
   0 -15  -1   75.31    3.58
   0 -15  -1   72.58    4.68
   0  15   1   71.28    4.35
   0 -15  -2    0.49    1.04
   0  15   2   -1.86    2.02
   0 -15  -2   -4.83    2.63
   0 -15  -3   63.61    4.52
   0 -15  -3   52.49    2.35
   0 -15  -3   58.36    2.87
   0  15   3   61.17    4.14
   0  15   3   61.92    3.00
   0 -15  -4    3.91    2.13
   0 -15  -4    5.63    1.04
   0 -15  -4    4.54    1.07
   0  15   4    1.16    2.08
   0  15   4    3.47    1.20
   0 -15  -5  199.17    7.71
   0 -15  -5  193.17    5.49
   0 -15  -5  185.91    5.22
   0  15   5  201.42    7.14
   0  15   5  195.40    6.17
   0 -15  -6    3.56    2.25
   0 -15  -6    3.09    1.23
   0 -15  -6    3.10    0.79
   0  15   6    2.55    1.99
   0  15   6    3.96    1.35
   0 -15  -7   61.06    4.27
   0 -15  -7   64.70    3.26
   0 -15  -7   61.73    2.34
   0  15   7   65.88    4.12
   0  15   7   65.34    3.67
   0 -15  -8    0.01    2.23
   0 -15  -8    0.86    1.18
   0 -15  -8    1.08    0.49
   0  15   8    0.33    1.91
   0  15   8    0.26    1.43
   0 -15  -9   19.19    3.05
   0 -15  -9   21.54    2.35
   0 -15  -9   17.04    0.88
   0  15   9   19.53    2.78
   0  15   9   19.13    2.42
   0 -15 -10   29.85    2.69
   0 -15 -10   26.63    3.23
   0  15  10   26.08    3.07
   0  15  10   21.60    2.57
   0 -15 -11  160.56    6.15
   0 -15 -11  161.70    6.96
   0  15  11  164.20    6.55
   0  15  11  157.65    6.59
   0 -15 -12    0.41    1.67
   0 -15 -12    1.49    1.93
   0  15  12   -0.40    1.97
   0  15  12    1.30    1.88
   0 -15 -13   28.26    2.96
   0 -15 -13   26.28    3.18
   0  15  13   29.01    3.25
   0  15  13   20.34    3.02
   0 -15 -14   -2.38    2.05
   0 -15 -14    0.64    1.81
   0  15  14   -0.95    2.07
   0  15  14    1.06    2.09
   0 -15 -15    2.12    2.07
   0 -15 -15    2.89    2.04
   0  15  15    2.66    1.95
   0  15  15    5.26    2.52
   0 -15 -16   31.61    3.44
   0 -15 -16   32.00    3.36
   0  15  16   30.70    3.23
   0  15  16   29.05    3.64
   0 -15 -17    6.67    2.45
   0 -15 -17    7.58    2.12
   0  15  17    6.59    2.27
   0  15  17    4.92    2.55
   0 -15 -18   -1.81    2.33
   0 -15 -18    0.21    1.62
   0  15  18   -1.25    2.23
   0  15  18    4.38    2.80
   0 -15 -19   17.32    3.27
   0 -15 -19   16.85    2.65
   0  15  19   12.09    2.60
   0  15  19   15.07    3.28
   0 -15 -20   29.14    3.74
   0 -15 -20   22.20    2.70
   0  15  20   25.89    3.26
   0  15  20   33.39    4.49
   0 -15 -21   14.28    2.29
   0 -15 -21   21.37    3.67
   0  15  21   13.13    3.61
   0  15  21   11.59    2.55
   0 -15 -22    0.95    2.30
   0  15  22    1.90    2.96
   0  15  22    0.98    2.05
   0 -15 -23    5.48    3.00
   0  15  23   -1.80    3.04
   0  15  23   -0.44    2.13
   0 -15 -24    5.36    2.84
   0  15  24    4.48    2.89
   0  15  24    9.52    2.58
   0 -15 -25    8.26    2.79
   0  15  25    7.96    2.99
   0  15  25    6.27    2.45
   0 -15 -26   25.38    3.88
   0  15  26   30.94    4.44
   0  15  26   24.51    3.20
   0 -15 -27    9.07    3.31
   0  15  27    7.87    3.34
   0  15  27    2.20    1.82
   0 -15 -28    3.06    2.99
   0  15  28   -3.58    3.53
   0  15  28    1.35    2.12
   0  16 -20   -1.97    2.81
   0 -16  19    7.86    3.83
   0  16 -19   -3.00    2.45
   0 -16  18    5.55    3.23
   0  16 -18    8.50    3.44
   0 -16  17    5.25    3.17
   0  16 -17    2.35    2.58
   0 -16  16    1.77    2.99
   0  16 -16   -1.86    2.65
   0 -16  15    6.17    3.07
   0  16 -15    9.90    3.32
   0 -16  14   14.22    3.46
   0  16 -14    7.59    2.79
   0 -16  13   -2.03    2.37
   0 -16  13   -1.28    1.62
   0  16 -13    0.97    2.74
   0 -16  12   10.79    3.10
   0  16 -12   12.25    3.24
   0 -16  12   10.72    2.23
   0 -16  11   19.61    2.79
   0  16 -11   22.14    3.85
   0 -16  11   12.31    3.07
   0 -16  10   19.86    2.87
   0 -16  10   26.64    3.76
   0  16 -10   20.77    3.44
   0 -16   9  101.95    6.07
   0  16  -9   94.87    6.00
   0 -16   9   83.79    5.23
   0 -16   8    4.47    2.45
   0  16  -8    5.07    2.66
   0 -16   8    6.12    2.28
   0 -16   7   32.38    3.52
   0  16  -7   29.99    3.81
   0 -16   7   31.84    3.42
   0  16  -6   11.91    2.68
   0 -16   6    9.80    2.60
   0 -16   6   10.03    2.35
   0  16  -5   -0.58    2.17
   0 -16   5    2.69    2.20
   0 -16   5    1.79    2.00
   0  16  -4    8.20    2.59
   0 -16   4   13.40    2.86
   0 -16   4   10.33    2.24
   0  16  -3   17.52    2.98
   0 -16   3   21.14    3.13
   0 -16   3   25.31    2.64
   0  16  -2   21.84    3.02
   0 -16   2   18.97    3.05
   0 -16   2   19.08    2.40
   0  16  -1    8.29    2.37
   0 -16   1    6.14    2.38
   0 -16   1    9.66    1.82
   0  16   0   18.30    2.97
   0 -16   0   19.81    3.07
   0 -16   0   16.19    2.02
   0  16   1   85.48    4.88
   0 -16  -1   93.21    5.64
   0 -16  -1   87.04    4.05
   0  16   2    8.12    2.26
   0 -16  -2    9.60    2.51
   0 -16  -2    6.01    1.43
   0 -16  -3   35.13    3.87
   0 -16  -3   30.65    2.26
   0  16   3   33.47    3.54
   0  16   3   31.98    2.23
   0 -16  -4   14.55    3.04
   0 -16  -4   13.50    1.39
   0 -16  -4   14.62    1.60
   0  16   4   13.06    2.65
   0  16   4   14.63    1.75
   0 -16  -5  132.11    6.49
   0 -16  -5  129.11    4.27
   0 -16  -5  124.85    4.18
   0  16   5  124.80    5.89
   0  16   5  130.76    4.97
   0 -16  -6   17.05    2.98
   0 -16  -6   18.40    1.82
   0 -16  -6   16.96    1.43
   0  16   6   18.08    2.95
   0  16   6   17.53    2.10
   0 -16  -7  233.86    8.82
   0 -16  -7  242.27    6.78
   0 -16  -7  220.93    5.46
   0  16   7  236.96    8.18
   0  16   7  235.78    7.42
   0 -16  -8    1.57    2.28
   0 -16  -8    0.51    1.19
   0 -16  -8    0.84    0.51
   0  16   8    1.83    2.18
   0  16   8    1.75    1.56
   0 -16  -9  120.74    4.96
   0 -16  -9  111.11    6.05
   0  16   9  121.17    5.72
   0  16   9  124.76    5.57
   0 -16 -10    8.93    1.75
   0 -16 -10    7.99    2.29
   0  16  10   10.58    2.40
   0  16  10   12.81    2.36
   0 -16 -11   76.41    4.16
   0 -16 -11   70.25    4.90
   0  16  11   62.18    4.30
   0  16  11   69.23    4.51
   0 -16 -12    0.18    1.72
   0 -16 -12    1.81    2.12
   0  16  12    1.00    2.12
   0  16  12    5.56    2.31
   0 -16 -13    0.39    1.82
   0 -16 -13    0.70    2.14
   0  16  13    2.51    2.31
   0  16  13    0.45    2.02
   0 -16 -14    1.23    2.00
   0 -16 -14    0.80    1.91
   0  16  14    5.26    2.35
   0  16  14   -0.25    2.23
   0 -16 -15   32.50    3.47
   0 -16 -15   31.58    3.50
   0  16  15   29.37    3.24
   0  16  15   26.33    3.47
   0 -16 -16    5.91    2.43
   0 -16 -16   -2.42    1.88
   0  16  16    3.31    2.22
   0  16  16    0.61    2.49
   0 -16 -17   70.63    4.84
   0 -16 -17   66.53    4.81
   0  16  17   66.60    4.55
   0  16  17   69.44    5.42
   0 -16 -18   34.68    3.73
   0 -16 -18   34.19    3.55
   0  16  18   34.82    3.52
   0  16  18   35.14    4.20
   0 -16 -19    0.94    2.32
   0 -16 -19    1.12    1.66
   0  16  19    0.48    2.26
   0  16  19    4.11    2.98
   0 -16 -20    5.14    2.64
   0 -16 -20    4.78    2.03
   0  16  20    9.04    2.43
   0  16  20    5.98    3.18
   0 -16 -21   27.53    3.04
   0 -16 -21   31.92    4.04
   0  16  21   20.91    3.87
   0  16  21   30.01    3.49
   0 -16 -22   11.93    3.10
   0  16  22   12.65    3.63
   0  16  22   16.50    2.90
   0 -16 -23   28.97    3.92
   0  16  23   29.96    4.42
   0  16  23   26.66    3.49
   0 -16 -24    1.29    2.83
   0  16  24    1.18    2.96
   0  16  24    0.29    2.00
   0 -16 -25    0.99    2.40
   0  16  25    1.81    3.09
   0  16  25    1.57    2.04
   0 -16 -26    5.47    2.68
   0  16  26   -0.47    3.23
   0  16  26    0.79    2.10
   0 -16 -27    1.59    2.74
   0  16  27    1.42    2.98
   0  16  27    1.37    2.07
   0  16  28    0.42    1.85
   0  17 -19    0.36    2.17
   0 -17  18   -3.50    3.11
   0  17 -18    2.87    3.02
   0 -17  17    6.36    2.83
   0  17 -17   12.95    3.46
   0 -17  16   -0.24    2.86
   0  17 -16   -0.15    2.51
   0 -17  15    4.26    3.12
   0  17 -15    2.82    2.87
   0 -17  14   23.83    4.17
   0  17 -14   20.46    3.66
   0 -17  13    3.99    2.84
   0  17 -13    2.84    2.98
   0 -17  12   31.50    4.01
   0  17 -12   23.98    3.68
   0 -17  12   28.74    3.25
   0 -17  11    3.83    1.98
   0  17 -11    4.53    2.91
   0 -17  11    1.71    2.35
   0 -17  10    1.36    1.85
   0 -17  10    3.31    2.30
   0  17 -10    1.64    2.65
   0 -17   9   67.33    5.14
   0  17  -9   64.83    5.28
   0 -17   9   65.88    4.81
   0 -17   8   22.08    3.35
   0  17  -8   18.19    3.44
   0 -17   8   17.29    2.98
   0 -17   7   26.12    3.24
   0  17  -7   23.15    3.42
   0 -17   7   25.84    3.44
   0 -17   6   27.14    3.30
   0  17  -6   28.69    3.80
   0  17  -6   25.80    3.39
   0 -17   6   25.04    3.38
   0  17  -5   48.48    4.11
   0 -17   5   37.96    4.03
   0 -17   5   41.21    3.64
   0  17  -4    8.78    2.71
   0 -17   4    5.62    2.56
   0 -17   4    5.59    2.02
   0  17  -3   11.17    2.88
   0 -17   3    7.00    2.78
   0 -17   3    5.65    2.04
   0  17  -2   26.02    3.26
   0 -17   2   36.37    4.09
   0 -17   2   31.01    2.97
   0  17  -1   -0.10    2.25
   0 -17   1    4.84    2.52
   0 -17   1   -0.56    1.49
   0  17   0   37.42    3.67
   0 -17   0   46.88    4.36
   0 -17   0   37.31    2.89
   0  17   1    2.08    2.35
   0 -17  -1    6.88    2.72
   0 -17  -1    3.51    1.29
   0 -17  -2   15.48    3.24
   0  17   2   20.69    3.08
   0  17   2   13.56    1.50
   0 -17  -2   16.70    1.87
   0 -17  -3   81.99    5.49
   0  17   3  100.01    5.51
   0  17   3   91.30    3.82
   0 -17  -3   91.55    3.99
   0 -17  -4   29.38    2.17
   0  17   4   37.05    3.61
   0  17   4   34.24    2.47
   0 -17  -5   13.08    2.96
   0 -17  -5   14.50    1.54
   0 -17  -5   12.83    1.45
   0  17   5   17.97    3.06
   0  17   5   15.54    1.84
   0 -17  -6   -1.79    2.47
   0 -17  -6    0.63    0.90
   0 -17  -6    0.57    0.72
   0  17   6    3.96    2.38
   0  17   6   -0.50    1.20
   0 -17  -7   19.11    1.88
   0 -17  -7   14.29    3.10
   0  17   7   16.48    2.78
   0  17   7   18.40    2.20
   0 -17  -8   80.76    3.90
   0 -17  -8   85.65    5.54
   0  17   8   78.69    4.87
   0  17   8   78.00    4.37
   0 -17  -9   45.52    3.11
   0 -17  -9   42.36    4.17
   0  17   9   44.82    3.89
   0  17   9   46.47    3.56
   0 -17 -10    1.23    1.46
   0 -17 -10    2.06    2.32
   0  17  10    5.89    2.61
   0  17  10    1.47    1.75
   0 -17 -11    7.12    1.81
   0 -17 -11    1.10    2.17
   0  17  11    4.55    2.36
   0  17  11    4.28    1.97
   0 -17 -12   18.52    2.47
   0 -17 -12   17.91    3.23
   0  17  12   14.71    2.71
   0  17  12   15.61    2.70
   0 -17 -13   74.55    4.43
   0 -17 -13   66.83    5.03
   0  17  13   66.49    4.62
   0  17  13   72.98    4.93
   0 -17 -14    0.57    1.79
   0 -17 -14   -3.56    2.29
   0  17  14   -1.93    2.28
   0  17  14    1.46    2.03
   0 -17 -15   64.89    4.95
   0 -17 -15   69.71    4.59
   0  17  15   67.51    4.62
   0  17  15   69.51    5.16
   0 -17 -16   11.16    2.66
   0 -17 -16    7.10    2.38
   0  17  16   11.36    2.82
   0  17  16    6.68    2.35
   0 -17 -17   59.18    4.64
   0 -17 -17   71.28    5.01
   0  17  17   74.28    4.93
   0  17  17   76.98    5.54
   0 -17 -18   34.84    3.85
   0 -17 -18   22.70    3.10
   0  17  18   31.52    3.76
   0  17  18   29.35    3.84
   0 -17 -19   55.02    4.49
   0  17  19   56.01    4.49
   0  17  19   55.94    5.19
   0 -17 -19   55.75    4.68
   0 -17 -20   65.79    4.74
   0  17  20   71.75    4.95
   0  17  20   71.23    5.76
   0 -17 -20   68.48    5.12
   0 -17 -21   -2.02    1.85
   0 -17 -21   -1.96    2.55
   0  17  21   -0.38    3.03
   0  17  21   -3.70    2.39
   0 -17 -22    2.05    2.69
   0  17  22    2.79    2.79
   0  17  22    0.57    1.95
   0 -17 -23   -1.52    2.76
   0  17  23   -1.54    2.93
   0  17  23   -1.28    2.09
   0 -17 -24    8.45    3.07
   0  17  24    6.80    3.36
   0  17  24    1.24    2.15
   0 -17 -25   17.21    3.69
   0  17  25   16.51    3.68
   0  17  25   15.99    2.98
   0 -17 -26   -2.36    2.61
   0  17  26    4.20    3.21
   0  17  26    1.04    1.90
   0  17  27   16.06    3.03
   0 -17 -27   13.47    3.31
   0  17  28    2.00    2.27
   0 -18  17    9.38    3.44
   0  18 -17    3.89    3.00
   0 -18  16    8.55    3.17
   0  18 -16    1.73    2.39
   0 -18  15    6.26    3.18
   0  18 -15   -2.11    2.91
   0 -18  14    7.23    3.22
   0  18 -14    2.44    2.73
   0 -18  13   -2.02    2.79
   0  18 -13    0.95    2.52
   0 -18  12   21.04    3.99
   0 -18  12   11.17    2.53
   0  18 -12   17.83    3.94
   0 -18  11   -0.64    2.57
   0 -18  11   -0.19    1.87
   0  18 -11    4.47    2.91
   0 -18  10   63.25    5.35
   0  18 -10   68.15    5.51
   0 -18  10   68.23    5.13
   0 -18   9   17.20    3.23
   0  18  -9   12.41    3.23
   0 -18   9   20.22    3.20
   0 -18   8    1.42    2.26
   0  18  -8   -1.83    2.41
   0 -18   8    0.59    2.00
   0 -18   7   16.21    3.00
   0  18  -7   19.86    3.79
   0 -18   7   16.68    3.22
   0 -18   6    2.33    2.17
   0  18  -6    3.10    2.73
   0 -18   6    1.82    2.17
   0  18  -5    2.63    2.41
   0 -18   5    1.64    2.24
   0 -18   5    2.81    2.15
   0  18  -4   13.00    3.00
   0 -18   4   12.55    3.00
   0 -18   4   12.80    2.37
   0  18  -3    1.26    2.32
   0 -18   3    5.58    2.54
   0 -18   3    2.63    1.80
   0  18  -2   18.24    3.13
   0 -18   2   15.89    3.06
   0 -18   2   20.65    2.71
   0  18  -1   15.23    3.09
   0 -18   1   13.95    3.30
   0 -18   1   13.15    2.21
   0  18   0   91.42    5.53
   0 -18   0   91.15    5.90
   0 -18   0   95.13    4.71
   0  18   1   33.87    3.68
   0 -18  -1   34.25    4.01
   0 -18  -1   34.22    2.90
   0  18   2   12.26    3.01
   0 -18  -2   10.18    2.82
   0 -18  -2   14.14    1.93
   0 -18  -3    8.81    3.09
   0  18   3    5.01    2.60
   0  18   3    5.48    1.22
   0 -18  -3    5.83    1.32
   0 -18  -4    8.02    2.99
   0  18   4    7.59    2.70
   0  18   4    8.77    1.47
   0 -18  -4    6.96    1.35
   0 -18  -5    7.88    2.98
   0 -18  -5   11.45    1.45
   0  18   5    9.83    2.63
   0  18   5   10.30    1.69
   0 -18  -6   15.10    1.59
   0 -18  -6   20.79    3.66
   0  18   6   15.57    2.86
   0  18   6   15.06    2.01
   0 -18  -7   26.55    2.14
   0 -18  -7   29.30    3.79
   0  18   7   28.17    3.41
   0  18   7   27.43    2.60
   0 -18  -8   70.16    3.56
   0 -18  -8   77.62    5.60
   0  18   8   69.39    4.89
   0  18   8   69.85    4.13
   0 -18  -9   14.14    1.93
   0 -18  -9   14.47    3.26
   0  18   9   16.46    3.09
   0  18   9   21.24    2.66
   0 -18 -10    5.08    1.68
   0 -18 -10    1.80    2.32
   0  18  10    3.80    2.43
   0  18  10   -1.82    1.80
   0 -18 -11   12.63    2.12
   0 -18 -11   15.69    3.21
   0  18  11   15.52    3.04
   0  18  11   12.55    2.44
   0 -18 -12    8.23    2.15
   0 -18 -12    6.53    2.66
   0  18  12   11.70    2.77
   0  18  12    7.93    2.28
   0 -18 -13   88.39    4.91
   0 -18 -13   81.59    5.72
   0  18  13   93.54    5.59
   0  18  13   94.30    5.58
   0 -18 -14   37.77    3.51
   0 -18 -14   38.26    4.13
   0  18  14   37.48    3.82
   0  18  14   43.71    4.17
   0 -18 -15   17.50    2.80
   0 -18 -15   16.67    3.05
   0  18  15   15.79    2.93
   0  18  15   13.99    2.84
   0 -18 -16   51.54    4.13
   0 -18 -16   49.70    4.51
   0  18  16   59.22    4.67
   0  18  16   46.36    4.42
   0 -18 -17   17.42    3.10
   0 -18 -17   21.05    3.34
   0  18  17   26.32    3.56
   0  18  17   19.85    3.48
   0 -18 -18   33.63    3.81
   0 -18 -18   26.00    3.28
   0  18  18   34.26    3.88
   0  18  18   33.00    4.27
   0 -18 -19    3.48    2.41
   0 -18 -19    5.29    2.17
   0  18  19    1.14    2.27
   0  18  19    3.49    2.39
   0 -18 -20   13.98    3.07
   0 -18 -20    8.69    2.42
   0  18  20   15.83    3.19
   0  18  20   15.14    3.68
   0 -18 -21   43.93    4.03
   0 -18 -21   35.10    4.05
   0  18  21   44.00    5.01
   0  18  21   41.33    4.11
   0 -18 -22    1.46    2.55
   0  18  22    1.56    2.57
   0  18  22    7.61    2.80
   0 -18 -23   50.40    4.77
   0  18  23   49.92    5.25
   0  18  23   44.65    4.33
   0 -18 -24    5.39    2.86
   0  18  24    7.61    2.85
   0  18  24    4.04    2.53
   0 -18 -25    5.48    2.88
   0  18  25   -1.42    2.50
   0  18  25    0.65    2.16
   0 -18 -26    3.12    2.94
   0  18  26   -0.91    2.26
   0  18  26   -0.61    2.46
   0  18  27   -0.84    2.19
   0 -19  16    9.95    3.38
   0  19 -16    8.07    3.22
   0 -19  15   -0.50    2.51
   0  19 -15    4.73    2.72
   0 -19  14    5.97    2.83
   0  19 -14    7.51    3.24
   0 -19  13    6.37    2.71
   0  19 -13   12.24    3.47
   0 -19  12    7.44    2.75
   0  19 -12    9.84    2.95
   0 -19  11   13.26    3.17
   0  19 -11   13.07    3.45
   0 -19  11   13.12    2.75
   0 -19  10   21.10    3.18
   0  19 -10   26.81    4.20
   0 -19  10   17.20    3.33
   0 -19   9    7.56    2.63
   0  19  -9    9.93    3.01
   0 -19   9   10.49    2.97
   0 -19   8    9.82    2.83
   0  19  -8   19.10    3.79
   0 -19   8   10.65    2.84
   0 -19   7   14.14    3.03
   0 -19   7   10.02    2.73
   0  19  -7   13.55    3.49
   0 -19   6   65.34    4.88
   0  19  -6   57.60    5.12
   0 -19   6   62.23    5.16
   0  19  -5    0.69    2.33
   0 -19   5   -3.21    2.56
   0 -19   5    2.23    1.95
   0  19  -4   19.96    3.28
   0 -19   4   19.99    3.65
   0 -19   4   20.81    2.89
   0  19  -3    1.21    2.45
   0 -19   3    1.87    2.67
   0 -19   3   -1.19    1.62
   0  19  -2    3.87    2.62
   0 -19   2    2.07    2.77
   0 -19   2   -0.08    1.57
   0  19  -1   40.51    4.08
   0 -19   1   41.49    4.51
   0 -19   1   42.54    3.47
   0  19   0   42.27    4.01
   0 -19   0   49.21    4.85
   0 -19   0   43.36    3.30
   0  19   1    2.25    2.67
   0 -19  -1    1.78    2.55
   0 -19  -1    0.90    1.25
   0  19   2   26.22    3.62
   0 -19  -2   32.17    4.21
   0 -19  -2   32.19    2.66
   0  19   3   -2.81    2.39
   0 -19  -3   -2.37    2.46
   0 -19  -3    1.47    1.22
   0 -19  -4   27.73    3.94
   0  19   4   26.73    3.59
   0 -19  -5    2.79    2.40
   0  19   5    7.17    1.55
   0  19   5    6.81    2.56
   0 -19  -6    1.32    2.35
   0  19   6    6.37    2.65
   0  19   6    4.40    1.49
   0 -19  -7   45.38    2.72
   0 -19  -7   42.38    4.49
   0  19   7   51.10    4.41
   0  19   7   49.16    3.35
   0 -19  -8   57.32    3.24
   0 -19  -8   55.23    5.10
   0  19   8   56.03    4.62
   0  19   8   54.02    3.67
   0 -19  -9   19.49    2.15
   0 -19  -9   16.23    3.16
   0  19   9   23.91    3.38
   0  19   9   20.21    2.63
   0 -19 -10   25.33    2.43
   0 -19 -10   23.54    3.85
   0  19  10   22.38    3.20
   0  19  10   23.16    2.88
   0 -19 -11   41.21    3.21
   0 -19 -11   40.05    4.41
   0  19  11   46.49    4.37
   0  19  11   44.42    3.76
   0 -19 -12   21.58    2.60
   0 -19 -12   16.97    3.34
   0  19  12   20.81    3.31
   0  19  12   17.21    2.75
   0 -19 -13    4.95    1.89
   0 -19 -13    2.38    2.51
   0  19  13    2.62    2.43
   0  19  13    2.25    2.06
   0 -19 -14   54.28    4.05
   0 -19 -14   53.57    4.90
   0  19  14   55.90    4.49
   0  19  14   54.16    4.51
   0 -19 -15    4.00    2.11
   0 -19 -15    5.92    2.58
   0  19  15    6.91    2.62
   0  19  15    7.82    2.78
   0 -19 -16   -0.03    1.93
   0 -19 -16   -0.17    2.00
   0  19  16    3.06    2.44
   0  19  16    3.29    2.55
   0 -19 -17   21.32    3.13
   0 -19 -17   30.46    3.87
   0  19  17   27.46    3.63
   0  19  17   21.64    3.31
   0 -19 -18   14.14    2.99
   0 -19 -18   12.22    2.89
   0  19  18   18.02    3.28
   0  19  18   11.01    3.10
   0 -19 -19   14.91    3.16
   0 -19 -19   14.56    2.98
   0  19  19   18.29    3.41
   0  19  19   18.96    3.64
   0 -19 -20   19.26    3.30
   0 -19 -20   18.16    3.08
   0  19  20   16.76    3.09
   0  19  20   19.29    3.89
   0 -19 -21   11.52    2.71
   0 -19 -21   14.87    3.10
   0  19  21   15.65    3.85
   0  19  21   11.68    3.08
   0 -19 -22   16.24    3.24
   0  19  22   14.48    3.75
   0  19  22   15.09    3.02
   0 -19 -23   -1.87    2.62
   0  19  23    2.31    2.65
   0  19  23    1.51    2.09
   0 -19 -24    9.91    2.95
   0  19  24    4.95    2.85
   0  19  24   12.22    2.84
   0 -19 -25   28.11    4.32
   0  19  25   17.97    3.25
   0  19  25   27.04    4.60
   0  19  26    1.33    2.07
   0 -20  14    0.68    2.70
   0  20 -14    7.38    3.07
   0 -20  13    4.55    3.02
   0  20 -13    5.93    3.13
   0 -20  12   13.14    3.48
   0  20 -12   18.14    4.00
   0 -20  11   -1.93    2.81
   0 -20  11   -3.49    2.23
   0  20 -11    4.99    3.03
   0 -20  10   12.76    3.22
   0  20 -10   10.96    3.08
   0 -20  10   11.29    2.90
   0 -20   9    4.76    2.56
   0  20  -9    7.98    3.17
   0 -20   9   -0.43    2.33
   0 -20   8    2.32    2.12
   0  20  -8   -3.45    3.01
   0 -20   8   -0.59    2.14
   0 -20   7    5.78    2.40
   0  20  -7    8.40    3.17
   0 -20   7    0.63    2.51
   0 -20   6    0.58    2.11
   0  20  -6   -0.85    2.39
   0 -20   6   -3.12    2.61
   0 -20   5    1.78    1.88
   0  20  -5    1.15    2.57
   0 -20   5    2.96    2.37
   0  20  -4    3.11    2.69
   0 -20   4    4.79    2.53
   0 -20   4    3.79    1.92
   0  20  -3    3.89    2.61
   0 -20   3   -1.85    2.59
   0 -20   3    3.60    1.91
   0  20  -2   32.01    3.81
   0 -20   2   23.71    3.68
   0 -20   2   27.45    3.08
   0  20  -1   -1.46    2.69
   0 -20   1   -0.74    1.48
   0  20   0   32.01    3.87
   0 -20   0   25.72    4.00
   0 -20   0   32.06    3.02
   0  20   1    6.67    2.56
   0 -20  -1    6.04    3.02
   0 -20  -1    2.86    1.37
   0 -20  -2   40.67    4.62
   0  20   2   44.32    4.35
   0 -20  -3    2.18    2.91
   0  20   3    6.04    2.70
   0 -20  -4   41.59    4.80
   0  20   4   48.50    4.51
   0 -20  -5    3.79    2.89
   0  20   5    2.99    2.44
   0 -20  -6   39.15    4.78
   0  20   6   32.80    2.74
   0  20   6   35.66    4.09
   0 -20  -7    4.15    2.98
   0  20   7    0.54    1.31
   0  20   7    2.20    2.62
   0 -20  -8    8.05    2.76
   0  20   8   11.61    3.12
   0  20   8    7.87    1.81
   0 -20  -9    6.28    1.54
   0 -20  -9    4.14    2.69
   0  20   9    7.37    2.87
   0  20   9    4.26    1.75
   0 -20 -10   54.11    3.36
   0 -20 -10   53.88    5.14
   0  20  10   58.20    4.83
   0  20  10   53.51    3.99
   0 -20 -11   37.69    3.02
   0 -20 -11   33.29    4.18
   0  20  11   32.79    3.77
   0  20  11   31.63    3.43
   0 -20 -12   19.03    2.41
   0 -20 -12   21.99    3.53
   0  20  12   24.36    3.63
   0  20  12   15.90    2.55
   0 -20 -13    0.06    1.59
   0 -20 -13    0.32    2.51
   0  20  13    1.55    2.75
   0  20  13    2.36    2.04
   0 -20 -14    2.07    1.81
   0 -20 -14   -3.73    2.79
   0  20  14    2.12    2.47
   0  20  14    2.45    2.12
   0 -20 -15   -0.25    1.82
   0 -20 -15    3.34    2.63
   0  20  15    3.71    2.72
   0  20  15   -2.03    2.29
   0 -20 -16   -4.00    2.20
   0 -20 -16    4.07    2.62
   0  20  16   -2.59    2.56
   0  20  16   -4.25    2.58
   0 -20 -17   -0.85    1.89
   0 -20 -17    0.16    1.99
   0  20  17    4.08    2.78
   0  20  17    3.05    2.73
   0 -20 -18    2.11    2.14
   0 -20 -18    4.37    2.67
   0  20  18   -0.03    2.51
   0  20  18    1.03    2.23
   0 -20 -19    0.44    2.26
   0 -20 -19    2.48    2.21
   0  20  19    1.46    2.13
   0  20  19   -3.30    2.88
   0 -20 -20   54.08    4.77
   0  20  20   55.05    4.86
   0  20  20   59.95    5.47
   0 -20 -20   55.11    4.81
   0 -20 -21   46.80    4.48
   0 -20 -21   45.66    4.52
   0  20  21   53.69    4.76
   0 -20 -22    0.74    2.14
   0  20  22    0.94    2.91
   0  20  22    8.17    2.81
   0 -20 -23    4.03    2.53
   0  20  23   -0.01    2.76
   0  20  23    7.98    2.98
   0 -20 -24    1.23    2.53
   0  20  24    4.41    2.66
   0  20  24    6.17    2.60
   0  20  25    5.06    2.50
   0 -21  13    0.91    2.22
   0 -21  12    1.63    2.40
   0  21 -12    4.68    2.92
   0 -21  11    1.17    2.42
   0  21 -11   -1.76    2.57
   0 -21  10    3.73    2.61
   0 -21  10    7.00    2.51
   0  21 -10    6.98    3.11
   0 -21   9   28.26    4.01
   0  21  -9   27.34    4.41
   0 -21   9   27.96    3.84
   0 -21   8   16.98    3.02
   0  21  -8   12.89    3.58
   0 -21   8   16.21    3.38
   0 -21   7    1.98    2.04
   0  21  -7    2.57    2.80
   0 -21   7   -4.97    2.78
   0 -21   6   18.47    3.13
   0  21  -6   14.90    3.36
   0 -21   6   20.88    3.69
   0 -21   5    5.20    2.16
   0  21  -5    4.17    2.80
   0 -21   5   -2.33    2.82
   0 -21   4   -4.39    3.10
   0 -21   4   -0.90    1.83
   0  21  -3    1.38    2.59
   0 -21   3    4.55    3.13
   0 -21   3    3.77    1.79
   0  21  -2   24.40    3.60
   0 -21   2   29.50    4.23
   0 -21   2   22.34    2.83
   0  21  -1    1.50    2.39
   0 -21   1   -0.63    2.51
   0 -21   1    3.66    1.77
   0 -21   0   13.79    3.73
   0  21   0   17.82    3.32
   0 -21  -1    5.75    2.87
   0  21   1    3.55    2.79
   0 -21  -2   19.06    3.93
   0  21   2   14.89    3.24
   0 -21  -3    2.99    2.70
   0  21   3    8.95    3.19
   0 -21  -4    3.58    2.56
   0  21   4    1.40    2.60
   0 -21  -5    1.74    2.50
   0  21   5    2.11    2.44
   0 -21  -6   32.48    4.36
   0  21   6   37.24    4.13
   0 -21  -7   29.35    4.08
   0  21   7   34.48    4.20
   0 -21  -8   38.50    4.81
   0  21   8   39.12    3.24
   0  21   8   43.87    4.41
   0 -21  -9   13.30    3.50
   0  21   9    7.12    1.77
   0  21   9   15.19    3.19
   0  21  10   27.65    3.03
   0  21  10   24.89    3.69
   0 -21 -11   21.08    3.95
   0  21  11   25.71    3.51
   0  21  11   25.76    3.00
   0 -21 -12    1.40    1.38
   0 -21 -12    0.33    2.41
   0  21  12    1.76    2.44
   0  21  12    0.08    1.84
   0 -21 -13    6.54    1.89
   0 -21 -13    8.62    2.83
   0  21  13    5.86    2.52
   0  21  13    7.40    2.25
   0 -21 -14   30.35    3.19
   0 -21 -14   30.61    4.28
   0  21  14   31.00    3.98
   0  21  14   35.33    4.01
   0 -21 -15   36.78    3.53
   0 -21 -15   35.43    4.44
   0  21  15   43.05    4.55
   0  21  15   37.64    4.03
   0 -21 -16   32.27    3.37
   0 -21 -16   26.03    3.86
   0  21  16   34.87    4.13
   0  21  16   27.47    3.67
   0 -21 -17   -1.29    1.99
   0 -21 -17    1.07    2.19
   0  21  17   -2.22    2.36
   0  21  17    0.96    2.41
   0 -21 -18    5.68    2.27
   0 -21 -18    3.86    2.49
   0  21  18    3.35    2.63
   0  21  18    9.04    3.03
   0 -21 -19    1.19    2.11
   0 -21 -19   -1.05    2.05
   0  21  19   -0.95    2.56
   0  21  19    0.53    2.21
   0 -21 -20    2.74    2.41
   0  21  20   -0.37    2.38
   0  21  20   -2.24    2.69
   0 -21 -20   -0.14    2.11
   0 -21 -21    9.33    2.60
   0 -21 -21   12.71    2.99
   0  21  21   12.14    3.21
   0  21  21    4.18    2.61
   0 -21 -22    2.61    2.37
   0  21  22    3.76    2.96
   0  21  22    0.43    2.17
   0 -21 -23   -0.34    2.28
   0  21  23   -2.67    3.19
   0  21  23   -0.21    2.02
   0  21  24    3.94    2.55
   0 -22  11    0.66    2.11
   0 -22  10   -0.40    2.04
   0  22 -10   -2.59    3.16
   0 -22   9    4.65    2.70
   0 -22   9    8.63    2.92
   0  22  -9    3.93    3.36
   0 -22   8   -4.78    2.55
   0  22  -8   -0.38    2.98
   0 -22   8   -0.64    2.11
   0 -22   7   -0.03    1.90
   0 -22   7   -2.34    2.49
   0 -22   6    4.18    2.41
   0  22  -6    1.44    2.62
   0 -22   6    1.10    2.49
   0  22  -5   21.34    3.64
   0 -22   5   14.86    3.34
   0 -22   4    1.44    1.80
   0  22  -4    0.84    2.35
   0 -22   4   -1.64    2.48
   0 -22   3    5.03    2.61
   0  22  -3    7.75    2.76
   0 -22   2   17.59    3.94
   0  22  -2   15.08    3.56
   0 -22   1   17.85    4.03
   0  22  -1   11.12    3.19
   0 -22   0   -3.09    2.63
   0  22   0   -2.58    2.93
   0 -22  -1   12.29    3.61
   0  22   1   13.13    3.34
   0 -22  -2    7.89    3.06
   0  22   2    7.52    3.00
   0 -22  -3    2.33    2.74
   0  22   3    7.72    3.25
   0 -22  -4   43.36    5.19
   0  22   4   44.12    4.65
   0 -22  -5    8.02    3.41
   0  22   5    9.81    3.16
   0 -22  -6   21.63    4.17
   0  22   6   33.06    3.99
   0 -22  -7   24.57    4.40
   0  22   7   20.91    3.67
   0 -22  -8    3.43    3.13
   0  22   8    3.01    2.81
   0 -22  -9   11.80    3.27
   0  22   9   16.63    3.43
   0 -22 -10   35.92    4.81
   0  22  10   32.40    3.97
   0 -22 -11   -0.57    2.54
   0  22  11    1.29    1.70
   0  22  11   -1.13    2.85
   0 -22 -12   14.59    3.74
   0  22  12   12.79    2.55
   0  22  12   10.20    2.86
   0 -22 -13    6.57    2.66
   0  22  13    5.77    2.16
   0  22  13    5.87    2.53
   0 -22 -14    8.90    3.04
   0  22  14    8.32    2.68
   0  22  14    9.11    2.47
   0 -22 -15    4.53    2.14
   0 -22 -15   -0.42    2.50
   0  22  15    7.06    2.81
   0  22  15    3.94    2.13
   0 -22 -16    4.58    2.07
   0 -22 -16    3.63    2.43
   0  22  16   -3.52    2.51
   0  22  16   -3.79    2.26
   0 -22 -17    2.67    1.94
   0 -22 -17    5.70    2.69
   0  22  17    4.50    2.71
   0  22  17   -2.59    2.38
   0 -22 -18    0.45    2.01
   0 -22 -18    2.39    2.39
   0  22  18    2.38    2.69
   0 -22 -19    1.55    2.44
   0  22  19    6.11    2.70
   0  22  19    0.21    2.35
   0 -22 -19   -1.49    2.10
   0 -22 -20   50.07    4.86
   0  22  20   59.93    5.28
   0  22  20   56.13    5.46
   0 -22 -20   48.93    4.58
   0 -22 -21    4.41    2.26
   0 -22 -21    0.48    1.97
   0  22  21    2.29    2.73
   0  22  21   -1.05    2.20
   0  22  22   -1.96    2.56
   0 -22 -22   -1.42    2.23
   0 -23  10    4.32    2.67
   0 -23   9   11.39    3.14
   0 -23   9   10.32    3.07
   0 -23   8   -1.68    2.52
   0 -23   7    7.71    2.95
   0  23  -7    8.26    3.55
   0 -23   6    2.76    2.35
   0  23  -6    6.74    3.30
   0 -23   5   -1.35    2.46
   0  23  -5    0.33    2.92
   0 -23   4   -5.54    3.09
   0  23  -4   -5.53    3.17
   0  23  -3    5.96    2.92
   0 -23   3   11.63    3.35
   0  23  -3    9.49    3.56
   0 -23   2   14.82    3.58
   0  23  -2   19.60    3.47
   0 -23   1   42.60    5.01
   0  23  -1   33.96    4.23
   0 -23   0    9.44    3.63
   0  23   0    2.43    2.30
   0 -23  -1   24.55    4.09
   0  23   1   23.30    3.91
   0 -23  -2    6.47    3.32
   0  23   2   -3.61    2.53
   0 -23  -3    3.80    3.27
   0  23   3   -1.13    2.54
   0 -23  -4    0.49    2.53
   0  23   4   -0.98    2.79
   0 -23  -5   24.57    4.02
   0  23   5   23.23    3.90
   0 -23  -6    1.02    2.64
   0  23   6    1.32    2.42
   0 -23  -7    7.71    3.11
   0  23   7    3.64    3.03
   0 -23  -8    1.55    2.66
   0  23   8   -2.16    2.63
   0 -23  -9    4.99    3.30
   0  23   9   -5.19    3.14
   0 -23 -10    6.14    3.22
   0  23  10    2.98    2.35
   0 -23 -11   -2.04    2.75
   0  23  11    1.71    2.92
   0 -23 -12    6.84    3.31
   0  23  12    1.72    2.80
   0 -23 -13   16.87    3.80
   0  23  13   15.91    3.50
   0 -23 -14   17.90    3.59
   0  23  14   15.72    3.50
   0 -23 -15    4.28    2.68
   0  23  15    1.21    2.66
   0 -23 -16   19.21    3.55
   0  23  16   21.59    3.80
   0 -23 -17    6.35    2.78
   0  23  17    8.53    3.20
   0 -23 -18   -0.55    2.35
   0  23  18    2.08    2.42
   0  23  19    7.88    3.10
   0 -23 -19    0.99    2.34
   0  23  20   11.67    3.19
   0 -23 -20   11.79    2.95
   0 -23 -20   14.73    3.07
   0 -23 -21   -5.35    2.62
   0 -23 -21   -1.34    1.95
   0 -24   7   -0.77    2.11
   0 -24   6    1.75    2.77
   0 -24   5    2.32    2.92
   0 -24   4    4.00    3.12
   0  24  -4   -3.00    2.98
   0 -24   3    5.68    3.18
   0  24  -3    4.07    3.19
   0 -24   2    7.20    3.30
   0  24  -2    4.70    3.00
   0 -24   1   -0.40    2.76
   0  24  -1   -0.67    2.76
   0 -24   0    9.86    3.27
   0  24   0   13.09    3.57
   0 -24  -1    3.20    3.08
   0  24   1   11.20    3.57
   0 -24  -2    4.32    3.33
   0  24   2    1.53    2.53
   0 -24  -3   13.19    3.64
   0  24   3    8.51    2.85
   0 -24  -4   15.03    4.03
   0  24   4    9.51    3.41
   0 -24  -5    2.34    3.35
   0  24   5    3.11    2.94
   0 -24  -6    2.81    3.28
   0  24   6    2.11    2.61
   0 -24  -7    5.86    3.49
   0  24   7    7.12    3.14
   0 -24  -8   11.45    3.70
   0  24   8   15.20    3.24
   0 -24  -9    9.27    3.36
   0  24   9   11.00    3.36
   0 -24 -10    7.32    3.17
   0  24  10    7.72    2.89
   0 -24 -11    8.61    3.63
   0  24  11    8.59    3.06
   0 -24 -12    2.46    2.57
   0  24  12    4.35    2.96
   0 -24 -13   11.48    3.58
   0  24  13    3.97    3.04
   0 -24 -14    0.88    2.73
   0  24  14   -2.39    2.90
   0 -24 -15   -0.90    2.44
   0  24  15    9.31    3.34
   0 -24 -16   -0.14    2.29
   0  24  16   -1.24    2.55
   0 -24 -17    6.89    2.89
   0  24  17    2.42    2.25
   0 -24 -18    9.19    3.14
   0 -24 -19    3.16    2.74
   0 -25   2    6.15    3.31
   0  25  -1    4.58    2.83
   0 -25   1    5.11    3.36
   0  25   0    1.19    2.69
   0 -25   0   -2.65    2.77
   0  25   1   19.13    3.94
   0 -25  -1   10.18    3.62
   0  25   2    2.97    2.84
   0 -25  -2    6.25    2.94
   0  25   3    0.89    2.81
   0 -25  -3   11.33    3.96
   0  25   4    5.23    2.67
   0 -25  -4    1.23    2.92
   0  25   5   18.41    3.83
   0 -25  -5   10.72    3.37
   0  25   6    6.04    2.91
   0 -25  -6    4.88    2.95
   0  25   7   43.40    4.99
   0 -25  -7   34.00    4.74
   0  25   8    6.63    2.86
   0 -25  -8    4.60    3.11
   0  25   9    2.43    2.86
   0 -25  -9    4.29    3.04
   0  25  10    9.40    3.15
   0 -25 -10   10.19    3.68
   0  25  11   17.10    3.55
   0 -25 -11   23.19    4.11
   0  25  12    2.30    2.57
   0 -25 -12    1.21    2.95
   0  25  13   19.23    3.69
   0 -25 -13   24.39    4.09
   0 -25 -14   15.36    3.83
   1 -25 -12   24.66    4.32
  -1  25  11    2.11    2.82
   1 -25 -11    0.72    2.72
  -1  25  10   51.89    5.20
   1 -25 -10   56.81    5.92
  -1  25   9    3.44    2.90
   1 -25  -9    4.11    3.34
  -1  25   8    5.28    3.31
   1 -25  -8    5.03    3.48
  -1  25   7    0.35    2.34
   1 -25  -7    0.01    2.87
  -1  25   6   15.73    3.79
   1 -25  -6   22.80    4.43
  -1  25   5    2.36    2.39
   1 -25  -5    4.34    3.17
  -1  25   4   28.59    4.40
   1 -25  -4   41.71    5.49
  -1  25   3   -1.80    2.82
   1 -25  -3    2.65    3.51
  -1  25   2   -0.92    2.66
   1 -25  -2    9.91    3.35
  -1  25   1   -5.28    2.68
   1 -25  -1    3.00    3.19
  -1  25   0   -0.44    2.50
   1 -25   0    2.85    2.70
   1 -25   1    3.59    3.32
   1 -24 -17    1.66    2.77
  -1  24  16   -2.56    3.12
   1 -24 -16    3.59    2.95
  -1  24  15   13.42    3.56
   1 -24 -15   20.97    4.23
  -1  24  14    6.20    3.03
   1 -24 -14    1.55    2.82
  -1  24  13    2.95    2.68
   1 -24 -13    1.22    2.39
  -1  24  12    2.20    2.78
   1 -24 -12    2.06    2.92
  -1  24  11   -1.33    2.89
   1 -24 -11   -1.87    2.91
  -1  24  10   -6.38    3.00
   1 -24 -10    1.48    3.17
  -1  24   9   13.52    3.26
   1 -24  -9   13.70    3.42
  -1  24   8   15.19    3.74
   1 -24  -8   17.14    4.31
  -1  24   7   21.73    3.75
   1 -24  -7   25.13    4.62
  -1  24   6   48.03    5.16
   1 -24  -6   49.54    5.88
  -1  24   5    1.65    2.56
   1 -24  -5   -2.91    3.34
  -1  24   4   -0.30    2.86
   1 -24  -4    2.18    3.02
  -1  24   3    5.79    3.24
   1 -24  -3    3.06    2.67
  -1  24   2    2.44    2.92
   1 -24  -2   -5.52    3.12
  -1  24   1   10.28    3.01
   1 -24  -1    7.58    3.61
  -1  24   0    6.46    2.72
   1 -24   0    3.59    2.71
  -1  24  -1   -4.11    2.75
   1 -24   1   -0.01    2.83
  -1  24  -2    3.88    2.53
   1 -24   2    3.52    3.16
  -1  24  -3    2.55    2.44
   1 -24   3    0.58    2.68
  -1  24  -3    4.32    2.84
   1 -24   4    2.94    2.66
  -1  24  -4    7.75    2.98
   1 -24   5    2.69    2.66
   1 -24   6   -5.61    2.95
   1 -24   7    4.45    3.05
   1 -23 -20   -2.08    2.19
  -1  23  19   16.60    3.32
   1 -23 -19   11.38    3.07
  -1  23  18   -2.16    2.78
   1 -23 -18    1.68    2.57
  -1  23  17   26.28    4.17
   1 -23 -17   22.27    3.80
  -1  23  16    5.95    2.71
   1 -23 -16    6.13    2.62
  -1  23  15   -1.01    2.28
   1 -23 -15   -3.18    2.78
  -1  23  14    1.86    2.57
   1 -23 -14    0.71    2.66
  -1  23  13   21.21    3.55
   1 -23 -13   23.03    4.17
  -1  23  12   12.92    3.25
   1 -23 -12   12.77    3.52
  -1  23  11    5.24    2.72
   1 -23 -11    6.71    3.22
  -1  23  10   12.27    3.40
   1 -23 -10   14.43    3.71
  -1  23   9   -0.39    2.36
   1 -23  -9   -3.11    3.21
  -1  23   8    9.54    3.34
   1 -23  -8    4.39    2.93
  -1  23   7    4.06    2.75
   1 -23  -7    4.11    2.91
  -1  23   6    7.99    3.29
   1 -23  -6    4.13    2.81
  -1  23   5    2.01    2.36
   1 -23  -5    3.97    2.91
  -1  23   4   26.64    3.91
   1 -23  -4   29.26    4.50
  -1  23   3    5.95    3.10
   1 -23  -3    5.51    3.04
  -1  23   2   14.22    3.46
   1 -23  -2   16.90    4.00
  -1  23   1    8.76    3.18
   1 -23  -1   11.82    3.41
  -1  23   0    2.58    2.83
   1 -23   0    5.46    3.55
  -1  23  -1    0.76    2.63
   1 -23   1    3.56    2.75
  -1  23  -2   17.34    3.78
   1 -23   2   15.26    3.80
  -1  23  -3   16.96    3.65
   1 -23   3   12.45    3.60
  -1  23  -4   19.57    3.60
   1 -23   4   17.72    3.86
  -1  23  -4   17.58    3.94
   1 -23   5   -6.49    3.31
  -1  23  -5   -1.62    2.81
   1 -23   6   24.67    4.21
  -1  23  -6   17.43    3.82
   1 -23   7   -2.64    2.71
  -1  23  -7    6.17    3.10
   1 -23   8    1.06    2.32
   1 -23   9    5.63    2.81
   1 -22 -22    0.15    2.01
   1 -22 -21    1.43    2.00
  -1  22  21   -1.56    2.63
   1 -22 -20    1.50    1.99
   1 -22 -20    1.30    2.30
  -1  22  20    7.75    2.81
   1 -22 -19    2.92    2.04
   1 -22 -19    1.21    2.24
  -1  22  19    5.02    3.07
   1 -22 -18   -1.69    2.07
   1 -22 -18    0.40    2.31
  -1  22  18   -2.29    2.70
   1 -22 -17    8.84    2.39
   1 -22 -17    7.86    2.82
  -1  22  17    4.64    2.55
   1 -22 -16   -2.27    1.90
  -1  22  16   -0.12    2.52
   1 -22 -16    0.31    2.22
  -1  22  15   27.53    4.03
   1 -22 -15   26.93    4.04
  -1  22  14   -0.27    2.82
   1 -22 -14    0.75    2.28
  -1  22  13   -4.42    2.99
   1 -22 -13    5.59    2.80
  -1  22  12    6.89    2.88
   1 -22 -12   -0.11    2.79
  -1  22  11    8.03    2.96
   1 -22 -11   16.62    3.69
  -1  22  10    3.28    2.86
   1 -22 -10    3.64    2.89
  -1  22   9   74.48    5.65
   1 -22  -9   70.35    6.05
  -1  22   8   23.68    3.80
   1 -22  -8   24.08    4.35
  -1  22   7    2.58    2.69
   1 -22  -7   12.36    3.75
  -1  22   6   16.37    3.62
   1 -22  -6   10.46    3.35
  -1  22   5    0.40    2.37
   1 -22  -5   -5.03    3.23
  -1  22   4   13.79    3.11
   1 -22  -4   17.74    3.97
  -1  22   3    5.03    2.92
   1 -22  -3    9.79    3.67
  -1  22   2    6.79    2.90
   1 -22  -2    7.39    3.23
  -1  22   1   25.12    3.89
   1 -22  -1   22.50    4.03
  -1  22   0   -4.47    2.81
   1 -22   0    2.63    2.96
  -1  22  -1   14.21    3.24
   1 -22   1   19.24    3.87
  -1  22  -2    1.62    2.30
   1 -22   2   -1.51    2.80
  -1  22  -3    1.15    2.46
   1 -22   3    1.22    2.81
  -1  22  -4    1.71    2.65
   1 -22   4    6.05    3.25
   1 -22   5    0.52    1.83
  -1  22  -5    0.98    2.91
   1 -22   5   -0.94    2.69
   1 -22   6   18.51    3.11
  -1  22  -6   14.80    3.77
   1 -22   6   14.51    3.46
   1 -22   7    2.73    2.30
  -1  22  -7   -5.23    3.14
   1 -22   7   -1.83    2.34
   1 -22   8    9.24    2.66
  -1  22  -8    9.12    3.20
   1 -22   8    4.57    2.80
   1 -22   9   -0.04    1.96
  -1  22  -9    0.10    2.55
   1 -22   9    3.20    2.26
  -1  22 -10    3.28    2.82
   1 -22  10    1.69    2.35
   1 -22  11   -0.15    2.46
   1 -21 -23    0.73    2.32
  -1  21  23   -1.93    2.67
   1 -21 -22   -2.09    2.31
  -1  21  22   -3.76    2.42
   1 -21 -21    0.85    2.01
  -1  21  21    5.15    2.56
   1 -21 -21   -1.55    2.09
  -1  21  20    6.27    2.91
   1 -21 -20    6.56    2.72
   1 -21 -20   -0.03    1.99
  -1  21  19   -2.74    2.66
   1 -21 -19    1.42    2.14
   1 -21 -19    5.00    2.31
   1 -21 -18    4.58    2.66
   1 -21 -18    7.03    2.27
   1 -21 -17   -3.97    2.38
  -1  21  17   -4.92    2.99
   1 -21 -17    1.54    1.93
   1 -21 -16    6.04    2.68
  -1  21  16    3.49    2.80
  -1  21  16    5.49    2.58
   1 -21 -16    5.92    2.21
   1 -21 -15   31.37    4.29
  -1  21  15   24.73    3.59
  -1  21  15   27.60    3.62
   1 -21 -15   29.57    3.20
   1 -21 -14   11.40    3.28
  -1  21  14    7.31    2.75
  -1  21  14    8.44    2.66
   1 -21 -14    6.92    1.99
   1 -21 -13   29.20    3.02
   1 -21 -13   29.41    4.19
  -1  21  13   35.41    4.11
   1 -21 -12   -3.05    2.41
  -1  21  12    1.27    2.70
   1 -21 -11   16.76    3.83
  -1  21  11   14.53    3.39
   1 -21 -10    1.49    2.63
  -1  21  10    1.84    2.45
   1 -21  -9    3.67    3.11
  -1  21   9   -3.17    2.94
   1 -21  -8   17.75    3.53
  -1  21   8   17.04    3.30
   1 -21  -7   18.60    3.89
  -1  21   7   17.21    3.56
   1 -21  -6    8.18    3.31
  -1  21   6   14.55    3.21
   1 -21  -5   66.38    5.99
  -1  21   5   74.05    5.33
   1 -21  -4   -2.03    2.95
  -1  21   4    2.12    2.55
   1 -21  -3   16.63    3.72
  -1  21   3   15.12    3.09
   1 -21  -2    7.31    2.85
  -1  21   2    3.56    2.48
   1 -21  -1    2.51    2.95
  -1  21   1    3.11    2.39
   1 -21   0   -1.22    2.59
  -1  21   0   -2.04    2.31
   1 -21   1    7.44    3.33
  -1  21  -1    4.70    2.57
   1 -21   2    7.28    2.09
   1 -21   2    9.44    3.21
  -1  21  -2    5.73    2.89
   1 -21   3   16.49    2.70
   1 -21   3   17.80    3.49
  -1  21  -3   23.11    3.64
   1 -21   4   15.16    2.69
  -1  21  -4   15.99    3.18
   1 -21   4   14.32    3.36
   1 -21   5    9.49    2.54
  -1  21  -5    2.53    2.49
  -1  21  -5    6.75    2.81
   1 -21   5   10.18    3.04
   1 -21   6    2.26    2.14
  -1  21  -6    2.70    2.92
   1 -21   6   -2.77    2.52
   1 -21   7    0.80    1.96
  -1  21  -7   -0.63    2.99
   1 -21   7    0.09    2.42
   1 -21   8    1.62    2.30
  -1  21  -8    1.79    2.76
   1 -21   8    4.00    2.72
   1 -21   9   14.75    3.12
  -1  21  -9   13.81    3.42
   1 -21   9   11.84    3.04
   1 -21  10   19.44    3.58
  -1  21 -10   17.16    3.67
   1 -21  10   20.73    3.44
   1 -21  11    4.78    2.76
  -1  21 -11    1.11    2.84
   1 -21  12   -1.81    2.63
  -1  21 -12    1.97    3.08
   1 -21  13   -1.19    2.55
  -1  20  24   15.66    3.19
   1 -20 -24   10.03    2.99
  -1  20  23   11.46    2.94
   1 -20 -23    0.69    2.40
  -1  20  22   14.16    3.28
   1 -20 -22    9.42    2.68
   1 -20 -21    4.93    2.40
  -1  20  21    6.96    2.90
  -1  20  21    8.02    2.95
   1 -20 -21   -2.14    2.53
   1 -20 -20    9.92    2.69
  -1  20  20    9.31    2.90
  -1  20  20    5.70    2.99
   1 -20 -20    7.70    2.79
   1 -20 -19   22.03    3.35
  -1  20  19   28.31    3.79
  -1  20  19   29.63    4.02
   1 -20 -19   24.95    3.58
   1 -20 -18   33.61    4.12
  -1  20  18   27.80    3.82
  -1  20  18   31.95    4.14
   1 -20 -18   25.59    3.51
   1 -20 -17   10.87    2.90
  -1  20  17    9.11    2.71
  -1  20  17    5.28    2.54
   1 -20 -17    8.08    2.50
   1 -20 -16   16.26    3.35
  -1  20  16   15.37    3.24
  -1  20  16   11.57    2.86
   1 -20 -16    9.80    2.54
   1 -20 -15    1.13    2.37
  -1  20  15    6.99    2.92
  -1  20  15    5.63    2.29
   1 -20 -15    5.58    2.11
   1 -20 -14    4.19    2.83
  -1  20  14   -2.96    2.67
  -1  20  14    2.80    2.06
   1 -20 -14   -0.52    1.66
   1 -20 -13   -0.62    2.74
  -1  20  13    4.40    2.27
   1 -20 -13    4.23    1.75
   1 -20 -12    1.65    2.66
  -1  20  12    1.45    2.26
  -1  20  12    2.71    2.05
   1 -20 -12    0.22    1.46
   1 -20 -11   14.53    3.12
  -1  20  11   15.04    3.18
  -1  20  11   16.79    2.75
   1 -20 -11   15.86    2.26
   1 -20 -10   25.13    4.05
  -1  20  10   27.47    3.67
  -1  20  10   22.47    2.80
   1 -20 -10   23.91    2.42
   1 -20  -9   85.61    6.21
  -1  20   9   77.55    5.49
   1 -20  -8    7.18    3.35
  -1  20   8   15.92    3.32
   1 -20  -7   49.71    5.18
  -1  20   7   47.60    4.44
   1 -20  -6   12.32    3.36
  -1  20   6   11.85    3.02
   1 -20  -5    5.88    2.61
  -1  20   5   12.13    2.97
   1 -20  -4   16.69    3.46
  -1  20   4    8.69    2.76
   1 -20  -3   40.16    4.64
  -1  20   3   43.75    4.39
   1 -20  -2   -0.70    2.98
  -1  20   2    0.54    2.28
   1 -20  -1   72.32    4.18
   1 -20  -1   76.00    5.88
  -1  20   1   72.53    5.20
   1 -20   0    1.81    1.48
   1 -20   0   -1.92    2.90
  -1  20   0    3.33    2.83
   1 -20   1    8.61    2.01
   1 -20   1    8.72    3.47
  -1  20  -1    8.79    2.98
   1 -20   2    1.54    1.75
   1 -20   2    3.90    2.89
  -1  20  -2    3.12    2.41
   1 -20   3    6.72    2.08
   1 -20   3    7.24    3.14
  -1  20  -3    3.77    2.52
   1 -20   4   -0.76    1.84
   1 -20   4   -1.36    2.43
  -1  20  -4   -0.89    2.56
   1 -20   5   13.00    2.65
  -1  20  -5   16.41    3.15
   1 -20   5   17.25    3.35
   1 -20   6    9.80    2.64
  -1  20  -6   15.73    3.36
   1 -20   6   13.47    3.29
   1 -20   7   12.91    2.95
  -1  20  -7   11.18    3.40
   1 -20   7   12.19    3.20
   1 -20   8    1.54    1.98
  -1  20  -8   -0.90    2.77
   1 -20   8   -0.13    2.21
   1 -20   9   41.03    4.45
  -1  20  -9   43.49    4.73
   1 -20   9   43.82    4.65
   1 -20  10   -2.25    2.43
  -1  20 -10    1.15    2.90
   1 -20  10    1.44    2.21
   1 -20  11   -2.03    2.38
  -1  20 -11   -1.70    2.84
   1 -20  11   -0.67    1.83
  -1  20 -12   -0.51    2.52
   1 -20  12   -0.07    2.30
  -1  20 -13    7.11    3.12
   1 -20  13   13.05    3.28
  -1  20 -14    7.47    3.26
   1 -20  14    3.41    2.73
  -1  19  25    2.13    2.36
   1 -19 -25    0.73    2.59
  -1  19  24    6.02    2.78
   1 -19 -24    3.65    2.49
  -1  19  23    5.02    2.68
   1 -19 -23    6.45    2.95
  -1  19  22   -0.17    2.13
  -1  19  22    5.80    3.25
   1 -19 -22    3.57    2.48
   1 -19 -21   -0.78    1.96
  -1  19  21   -4.25    2.60
  -1  19  21    3.76    3.02
   1 -19 -21    1.87    2.24
   1 -19 -20    5.44    2.12
  -1  19  20    3.83    2.57
  -1  19  20   10.15    3.02
   1 -19 -20    9.27    2.92
   1 -19 -19    3.44    2.08
  -1  19  19    2.12    2.27
  -1  19  19    4.69    2.78
   1 -19 -19    6.22    2.65
   1 -19 -18    8.15    2.64
  -1  19  18    8.09    2.79
  -1  19  18   11.08    2.83
   1 -19 -18   11.54    2.79
   1 -19 -17   -1.52    2.18
  -1  19  17    0.99    2.64
  -1  19  17    3.06    2.55
   1 -19 -17    3.79    2.38
   1 -19 -16   10.31    2.93
  -1  19  16    6.84    2.52
  -1  19  16    4.05    2.62
   1 -19 -16    7.59    2.37
   1 -19 -15   18.06    3.37
  -1  19  15   23.85    3.49
  -1  19  15   17.52    3.21
   1 -19 -15   11.61    2.52
   1 -19 -14    7.33    2.74
  -1  19  14    7.21    2.90
  -1  19  14    5.39    2.33
   1 -19 -14    7.33    2.16
   1 -19 -13   99.39    6.43
  -1  19  13  109.35    6.13
  -1  19  13  104.93    5.89
   1 -19 -13  105.70    5.49
   1 -19 -12   11.92    3.33
  -1  19  12   14.53    3.25
  -1  19  12   10.72    2.46
   1 -19 -12    9.30    1.96
   1 -19 -11    4.28    2.87
  -1  19  11    3.84    2.50
  -1  19  11    4.54    1.99
   1 -19 -11    9.92    2.04
   1 -19 -10   19.02    3.25
  -1  19  10   20.46    3.40
  -1  19  10   14.57    2.40
   1 -19 -10   18.10    2.21
   1 -19  -9   -4.86    3.11
  -1  19   9    1.11    2.39
  -1  19   9    0.62    1.47
   1 -19  -9   -1.04    1.43
   1 -19  -8   -0.98    2.46
  -1  19   8   -3.11    2.58
  -1  19   8    0.95    1.43
   1 -19  -8    0.08    1.14
   1 -19  -7   29.06    2.29
   1 -19  -7   35.09    4.28
  -1  19   7   29.09    3.71
   1 -19  -6   44.10    4.75
  -1  19   6   41.67    4.12
   1 -19  -5   45.27    4.74
  -1  19   5   50.92    4.41
   1 -19  -4   -2.23    2.83
  -1  19   4    0.63    2.30
   1 -19  -3   19.27    2.07
   1 -19  -3   19.42    3.73
  -1  19   3   21.92    3.45
   1 -19  -2   11.28    1.82
   1 -19  -2   10.63    3.35
  -1  19   2   10.47    3.03
   1 -19  -1    3.98    1.45
   1 -19  -1    4.45    2.44
  -1  19   1    1.78    2.52
   1 -19   0    8.09    1.83
   1 -19   0    1.94    2.79
  -1  19   0    5.54    2.72
   1 -19   1   26.75    2.85
   1 -19   1   21.47    3.54
  -1  19  -1   26.22    3.49
   1 -19   2    3.70    1.78
   1 -19   2    4.97    2.83
  -1  19  -2    3.53    2.60
   1 -19   3   82.94    6.09
  -1  19  -3   68.01    5.05
   1 -19   3   70.86    4.76
   1 -19   4    2.83    2.03
   1 -19   4    1.51    2.85
  -1  19  -4    4.69    2.73
   1 -19   5   13.05    2.71
  -1  19  -5   10.49    2.83
   1 -19   5   17.78    3.51
   1 -19   6    6.62    2.43
  -1  19  -6    4.84    2.76
  -1  19  -6    5.29    2.74
   1 -19   6    8.42    2.94
   1 -19   7   20.08    3.22
  -1  19  -7   25.02    3.94
   1 -19   7   23.82    3.64
   1 -19   8    1.71    2.18
  -1  19  -8    1.08    2.57
   1 -19   8    1.88    2.45
   1 -19   9   10.45    2.86
  -1  19  -9    9.52    3.21
   1 -19   9    6.99    2.55
   1 -19  10    0.32    2.15
  -1  19 -10    3.60    3.03
   1 -19  10    5.87    2.48
   1 -19  11    8.94    2.99
  -1  19 -11    4.93    2.71
   1 -19  11   10.60    2.76
  -1  19 -12    2.40    2.81
   1 -19  12    4.76    3.03
  -1  19 -13   -5.12    3.15
   1 -19  13    8.13    3.28
  -1  19 -14    8.42    2.95
   1 -19  14    2.45    2.90
  -1  19 -15    4.68    3.03
   1 -19  15   -4.25    3.10
  -1  19 -16    2.52    2.66
   1 -19  16   -2.56    2.73
  -1  18  26   10.83    2.66
  -1  18  25    4.44    2.31
   1 -18 -25    8.06    2.86
  -1  18  24    7.65    2.62
  -1  18  24   17.07    3.66
   1 -18 -24   10.38    3.36
  -1  18  23   11.38    2.80
  -1  18  23   16.99    3.70
   1 -18 -23   21.41    3.63
  -1  18  22    5.74    2.70
  -1  18  22    4.34    3.17
   1 -18 -22    2.48    2.51
   1 -18 -21   -1.21    1.84
  -1  18  21   -2.95    2.52
  -1  18  21   -3.17    3.04
   1 -18 -21    0.33    2.30
   1 -18 -20    4.70    2.24
  -1  18  20    6.68    2.57
  -1  18  20    7.40    2.87
   1 -18 -20    2.08    2.48
   1 -18 -19    3.83    2.24
  -1  18  19    7.23    2.78
  -1  18  19   10.08    3.18
   1 -18 -19    7.82    2.79
   1 -18 -18   15.74    2.97
  -1  18  18   13.61    2.93
  -1  18  18   10.08    3.12
   1 -18 -18   11.70    2.77
   1 -18 -17   -0.41    1.96
  -1  18  17    0.96    2.22
  -1  18  17    1.81    2.83
   1 -18 -17   -0.65    2.15
   1 -18 -16   31.36    3.85
  -1  18  16   40.82    4.13
  -1  18  16   35.91    4.00
   1 -18 -16   34.46    3.55
   1 -18 -15    9.71    2.81
  -1  18  15    7.33    2.70
  -1  18  15    5.60    2.46
   1 -18 -15   10.18    2.59
   1 -18 -14    5.55    2.36
  -1  18  14    5.36    2.56
  -1  18  14    7.08    2.67
   1 -18 -14   10.23    2.32
   1 -18 -13    5.22    2.46
  -1  18  13   10.50    2.79
  -1  18  13    9.62    2.67
   1 -18 -13    8.67    2.19
   1 -18 -12  126.09    7.05
  -1  18  12  131.79    6.59
  -1  18  12  135.70    6.53
   1 -18 -12  138.41    6.00
   1 -18 -11    9.55    2.74
  -1  18  11    6.95    2.61
  -1  18  11   10.42    2.44
   1 -18 -11   11.48    2.03
   1 -18 -10   13.73    3.14
  -1  18  10   18.33    3.05
  -1  18  10   16.00    2.46
   1 -18 -10   17.27    2.34
   1 -18  -9    4.88    2.40
  -1  18   9    2.67    2.54
  -1  18   9    4.57    1.88
   1 -18  -9    4.78    1.54
   1 -18  -8    2.75    2.71
  -1  18   8    7.54    2.65
  -1  18   8    7.01    1.83
   1 -18  -8    4.38    1.40
   1 -18  -7    2.12    2.47
  -1  18   7    0.33    2.22
  -1  18   7   -0.16    1.32
   1 -18  -7    0.03    1.09
   1 -18  -6    8.84    2.77
   1 -18  -6    7.32    1.41
  -1  18   6    4.89    2.33
  -1  18   6    5.34    1.51
   1 -18  -5   19.19    1.79
   1 -18  -5   17.89    1.68
   1 -18  -5   16.98    3.36
  -1  18   5   17.96    3.00
   1 -18  -4   24.60    2.15
   1 -18  -4   25.78    3.67
  -1  18   4   22.58    3.14
   1 -18  -3   93.18    4.25
   1 -18  -3  102.37    6.21
  -1  18   3  100.89    5.69
   1 -18  -2   36.83    2.80
   1 -18  -2   35.52    4.18
  -1  18   2   37.60    3.84
   1 -18  -1   10.84    1.83
   1 -18  -1   13.73    3.28
  -1  18   1   15.59    3.11
   1 -18   0    2.22    1.47
   1 -18   0   -1.20    2.60
  -1  18   0    1.25    2.18
   1 -18   1    3.77    1.75
   1 -18   1    4.48    2.82
  -1  18  -1   -0.25    2.42
   1 -18   2    6.85    1.99
   1 -18   2    5.21    2.64
  -1  18  -2   -0.70    2.15
   1 -18   3   20.38    2.71
   1 -18   3   18.21    3.21
  -1  18  -3   19.61    3.21
   1 -18   4    6.61    2.21
   1 -18   4    7.14    2.78
  -1  18  -4    9.87    2.79
   1 -18   5   58.09    4.95
   1 -18   5   55.51    4.30
  -1  18  -5   58.69    4.64
   1 -18   6    3.42    2.32
  -1  18  -6   -1.24    2.40
   1 -18   6   -0.48    2.16
   1 -18   7   27.18    3.60
  -1  18  -7   20.88    3.81
   1 -18   7   20.78    3.42
   1 -18   8   -0.58    2.40
  -1  18  -8   -1.22    2.47
   1 -18   8    0.32    2.08
   1 -18   9   -0.20    2.36
  -1  18  -9    0.17    2.74
   1 -18   9    0.30    2.17
   1 -18  10   -3.56    2.78
  -1  18 -10    1.71    2.43
   1 -18  10   -1.72    2.22
   1 -18  11   24.53    4.03
  -1  18 -11   26.13    4.06
   1 -18  11   22.49    3.26
   1 -18  12   -2.97    2.78
  -1  18 -12   -1.36    2.69
   1 -18  12    0.56    1.68
  -1  18 -13   35.60    4.35
   1 -18  13   34.82    4.49
  -1  18 -14    2.52    2.98
   1 -18  14   -0.06    2.43
  -1  18 -15   12.96    3.18
   1 -18  15   10.84    3.48
  -1  18 -16   -2.72    2.96
   1 -18  16   -2.05    3.04
  -1  18 -17    2.98    2.63
   1 -18  17    0.17    2.72
  -1  17  27   -1.03    2.00
  -1  17  26    2.96    2.42
   1 -17 -26    1.62    2.86
  -1  17  25    3.10    2.45
   1 -17 -25    3.22    2.82
  -1  17  24   14.54    3.18
  -1  17  24    8.16    3.08
   1 -17 -24    9.54    2.91
  -1  17  23   -1.87    2.44
  -1  17  23    2.12    2.93
   1 -17 -23    0.65    2.77
  -1  17  22   32.10    3.74
  -1  17  22   40.68    4.84
   1 -17 -22   31.89    3.85
   1 -17 -21    4.78    2.01
  -1  17  21    4.73    2.38
  -1  17  21    8.84    3.42
   1 -17 -21    5.82    2.82
   1 -17 -20    2.19    1.73
  -1  17  20    3.60    2.55
  -1  17  20    7.89    3.00
   1 -17 -20    1.61    2.32
   1 -17 -19    8.94    2.46
  -1  17  19    2.24    2.23
  -1  17  19    8.72    2.97
   1 -17 -19    9.17    2.90
   1 -17 -18   -1.49    1.97
  -1  17  18   -1.78    2.57
  -1  17  18    3.79    2.88
   1 -17 -18    1.55    2.29
   1 -17 -17    5.12    2.30
  -1  17  17    1.09    2.27
  -1  17  17    0.96    2.25
   1 -17 -17    1.14    2.20
   1 -17 -16   52.37    4.44
  -1  17  16   47.25    4.09
  -1  17  16   44.35    4.37
   1 -17 -16   47.28    4.21
   1 -17 -15   -5.22    2.56
  -1  17  15   -1.05    2.17
  -1  17  15    1.66    2.50
   1 -17 -15    2.10    2.20
   1 -17 -14  112.22    6.33
  -1  17  14  116.78    6.04
  -1  17  14  114.35    6.35
   1 -17 -14  113.20    5.81
   1 -17 -13    2.16    2.04
  -1  17  13   -2.68    2.29
  -1  17  13    1.56    2.01
   1 -17 -13    1.31    1.82
   1 -17 -12   19.71    3.13
  -1  17  12   20.74    3.15
  -1  17  12   17.45    2.76
   1 -17 -12   20.00    2.63
   1 -17 -11    9.17    2.61
  -1  17  11    5.69    2.34
  -1  17  11    6.59    2.18
   1 -17 -11   10.02    2.05
   1 -17 -10   16.92    3.11
  -1  17  10   14.81    2.91
  -1  17  10   18.42    2.69
   1 -17 -10   16.57    2.28
   1 -17  -9    9.32    2.94
  -1  17   9    8.14    2.39
  -1  17   9    9.18    2.14
   1 -17  -9    7.38    1.74
   1 -17  -8   31.43    3.70
  -1  17   8   34.51    3.53
  -1  17   8   35.63    3.08
   1 -17  -8   43.51    2.88
   1 -17  -7    1.62    2.51
   1 -17  -7    0.46    1.12
  -1  17   7    0.37    2.38
  -1  17   7    0.01    1.47
   1 -17  -6   54.48    4.67
   1 -17  -6   50.70    2.80
   1 -17  -6   48.57    2.54
  -1  17   6   50.75    4.16
  -1  17   6   49.25    3.22
   1 -17  -5   -0.66    2.38
   1 -17  -5   -0.19    0.86
   1 -17  -5   -0.71    0.95
  -1  17   5    4.55    2.51
  -1  17   5    0.32    1.16
   1 -17  -4   13.85    3.06
   1 -17  -4   13.09    1.37
  -1  17   4   12.85    2.61
  -1  17   4   14.26    1.79
   1 -17  -4   12.82    1.57
   1 -17  -3    3.73    1.22
   1 -17  -3    2.36    2.40
  -1  17   3    2.14    2.33
   1 -17  -2   32.63    2.64
   1 -17  -2   40.16    4.12
  -1  17   2   36.75    3.67
   1 -17  -1    3.87    1.50
   1 -17  -1   -0.04    2.58
  -1  17   1    4.59    2.26
   1 -17   0   23.80    2.50
   1 -17   0   22.54    3.45
  -1  17   0   20.56    3.22
   1 -17   1    3.17    1.67
   1 -17   1    2.07    2.44
  -1  17  -1    5.90    2.59
   1 -17   2   67.65    4.11
   1 -17   2   65.43    4.98
  -1  17  -2   72.09    4.79
   1 -17   3   13.49    2.32
   1 -17   3   15.26    3.15
  -1  17  -3   15.13    3.01
   1 -17   4    6.74    2.14
   1 -17   4    4.18    2.40
  -1  17  -4    6.01    2.41
   1 -17   5    4.04    2.09
   1 -17   5   -1.50    2.14
  -1  17  -5   -1.23    2.08
   1 -17   6   22.72    3.19
  -1  17  -6   21.58    3.22
   1 -17   6   18.00    3.15
   1 -17   7   72.06    5.02
  -1  17  -7   71.74    5.20
   1 -17   7   64.80    5.03
   1 -17   8   16.22    2.89
  -1  17  -8   14.72    3.16
   1 -17   8   18.80    3.02
   1 -17   9   21.90    3.33
  -1  17  -9   30.57    4.15
   1 -17   9   25.79    3.41
   1 -17  10   28.29    3.75
  -1  17 -10   28.99    3.90
   1 -17  10   30.44    3.58
   1 -17  11    0.89    2.41
  -1  17 -11    3.52    2.71
   1 -17  11   -2.52    2.13
   1 -17  12    0.07    2.66
  -1  17 -12    0.60    2.84
   1 -17  12   -0.12    1.72
  -1  17 -13    4.83    2.90
   1 -17  13    3.79    2.82
  -1  17 -14    0.28    2.52
   1 -17  14    3.23    3.02
  -1  17 -15    9.17    3.18
   1 -17  15   15.05    3.48
  -1  17 -16    4.47    2.77
   1 -17  16    6.80    3.03
  -1  17 -17    3.00    2.86
   1 -17  17    8.05    3.50
  -1  17 -18   -3.27    2.53
   1 -17  18    2.84    2.94
  -1  17 -19   -0.50    2.59
  -1  16  28    3.13    2.17
   1 -16 -27   12.91    3.38
  -1  16  27   10.82    2.93
   1 -16 -26    9.76    3.15
  -1  16  26    9.83    2.57
   1 -16 -25    2.57    2.98
  -1  16  25   -6.28    3.42
  -1  16  25   -0.59    2.08
  -1  16  24    6.89    3.35
  -1  16  24    2.74    2.18
   1 -16 -23    1.27    2.40
  -1  16  23   -2.43    3.20
  -1  16  23    2.27    2.22
   1 -16 -22    3.65    2.68
  -1  16  22    2.07    2.26
  -1  16  22    1.78    2.92
   1 -16 -21   27.36    3.86
   1 -16 -21   28.66    3.12
  -1  16  21   21.22    3.17
  -1  16  21   24.95    3.98
   1 -16 -20   98.50    5.56
  -1  16  20   90.14    5.55
  -1  16  20   98.42    6.54
   1 -16 -20   92.35    5.96
   1 -16 -19   11.28    2.41
  -1  16  19    7.33    2.39
  -1  16  19   14.40    3.55
   1 -16 -19   12.12    3.02
   1 -16 -18   30.97    3.47
  -1  16  18   32.57    3.73
  -1  16  18   33.50    4.29
   1 -16 -18   29.97    3.73
   1 -16 -17    5.09    2.03
  -1  16  17    4.16    2.52
  -1  16  17   10.19    2.90
   1 -16 -17    9.13    2.73
   1 -16 -16    2.82    2.07
  -1  16  16   -0.57    2.34
  -1  16  16   -2.82    2.57
   1 -16 -16    1.32    2.08
   1 -16 -15   36.88    3.83
  -1  16  15   33.10    3.43
  -1  16  15   41.98    4.09
   1 -16 -15   45.47    3.79
   1 -16 -14   20.11    3.05
  -1  16  14   24.56    3.27
  -1  16  14   20.42    3.27
   1 -16 -14   24.48    3.09
   1 -16 -13   33.68    3.60
  -1  16  13   43.02    3.86
  -1  16  13   39.79    3.83
   1 -16 -13   44.13    3.63
   1 -16 -12  111.56    6.01
  -1  16  12  107.86    5.56
  -1  16  12  110.79    5.86
   1 -16 -12  102.75    5.22
   1 -16 -11    3.23    2.24
  -1  16  11    6.50    2.46
  -1  16  11    3.33    2.02
   1 -16 -11    2.13    1.83
   1 -16 -10  168.48    7.50
  -1  16  10  171.95    6.96
  -1  16  10  177.35    6.91
   1 -16 -10  168.96    6.29
   1 -16  -9   17.07    2.99
  -1  16   9   13.39    2.81
  -1  16   9   14.33    2.39
   1 -16  -9   12.50    1.90
   1 -16  -8    2.43    2.48
  -1  16   8    0.72    2.15
  -1  16   8    1.63    1.47
   1 -16  -8    0.95    1.34
   1 -16  -7   -1.34    2.19
  -1  16   7    0.94    2.13
  -1  16   7    1.16    1.37
   1 -16  -7    2.22    1.32
   1 -16  -6   85.88    5.30
  -1  16   6   82.33    4.87
  -1  16   6   83.17    4.07
   1 -16  -6   86.49    3.73
   1 -16  -5    5.17    2.55
  -1  16   5    5.22    2.51
  -1  16   5    2.24    1.41
   1 -16  -5    3.85    1.06
   1 -16  -4  132.93    6.67
   1 -16  -4  133.95    4.27
  -1  16   4  134.76    6.14
  -1  16   4  138.58    4.95
   1 -16  -3   -1.94    2.61
   1 -16  -3    0.44    0.71
  -1  16   3    0.56    2.08
  -1  16   3    1.31    1.03
   1 -16  -3    0.67    0.94
   1 -16  -2   46.22    2.85
   1 -16  -2   45.33    4.08
  -1  16   2   41.38    3.74
   1 -16  -1   10.92    1.68
   1 -16  -1   14.10    2.91
  -1  16   1   10.33    2.45
   1 -16   0    0.60    1.27
   1 -16   0   -1.54    2.43
  -1  16   0    1.67    2.05
   1 -16   1    2.98    1.61
   1 -16   1    0.22    2.12
  -1  16  -1    1.53    2.24
   1 -16   2   71.28    4.19
   1 -16   2   80.86    5.30
  -1  16  -2   78.66    4.91
   1 -16   3   11.02    2.22
   1 -16   3   12.87    2.88
  -1  16  -3   14.31    2.79
   1 -16   4  112.08    5.55
   1 -16   4  121.47    6.42
  -1  16  -4  105.88    5.68
   1 -16   5   20.10    2.73
   1 -16   5   18.48    3.13
  -1  16  -5   22.09    2.95
   1 -16   6    2.40    1.96
   1 -16   6    0.78    2.13
  -1  16  -6    1.77    2.11
   1 -16   7    9.32    2.41
  -1  16  -7    7.95    2.38
   1 -16   7   10.69    2.58
   1 -16   8    6.36    2.35
  -1  16  -8    5.42    2.75
   1 -16   8    3.94    2.19
   1 -16   9   30.97    3.35
  -1  16  -9   30.76    3.77
   1 -16   9   32.40    3.72
   1 -16  10    7.12    2.33
   1 -16  10    4.52    2.50
  -1  16 -10    4.62    2.67
   1 -16  11   55.89    4.98
   1 -16  11   48.38    4.09
  -1  16 -11   54.64    4.93
   1 -16  12   50.78    4.81
  -1  16 -12   47.77    4.59
   1 -16  12   55.47    4.23
   1 -16  13    2.37    2.42
  -1  16 -13   -1.49    2.93
   1 -16  13    0.74    1.60
  -1  16 -14    1.11    2.30
   1 -16  14   -0.67    2.92
  -1  16 -15   15.67    3.58
   1 -16  15   13.00    3.56
  -1  16 -16    3.55    2.47
   1 -16  16    3.67    2.78
  -1  16 -17   -2.22    2.78
   1 -16  17   -5.54    3.36
  -1  16 -18    6.17    2.64
   1 -16  18    1.09    3.00
  -1  16 -19   12.90    3.63
   1 -16  19   16.33    3.72
  -1  16 -20    6.98    2.72
  -1  15  28    3.36    2.41
   1 -15 -27    3.74    2.56
  -1  15  27    4.98    2.21
   1 -15 -26   -1.99    2.86
  -1  15  26   -0.90    2.29
   1 -15 -25   23.23    3.78
  -1  15  25   25.62    4.13
  -1  15  25   27.55    3.63
   1 -15 -24   35.47    4.41
  -1  15  24   40.28    4.81
  -1  15  24   36.97    3.92
   1 -15 -23   13.21    3.42
  -1  15  23   11.97    3.28
  -1  15  23   12.96    2.86
   1 -15 -22    1.17    2.50
  -1  15  22    2.74    2.25
  -1  15  22    2.11    2.54
   1 -15 -21   33.03    3.97
   1 -15 -21   25.55    2.87
  -1  15  21   35.60    3.80
  -1  15  21   31.92    4.41
   1 -15 -20    5.15    2.82
  -1  15  20    5.35    2.43
  -1  15  20    4.82    2.68
   1 -15 -20   -0.64    1.65
   1 -15 -19    1.74    2.38
  -1  15  19    0.00    2.17
  -1  15  19   -0.96    2.61
   1 -15 -19    0.47    1.60
   1 -15 -18    2.71    2.41
  -1  15  18    0.06    2.07
  -1  15  18    1.85    2.55
   1 -15 -18    2.52    1.77
   1 -15 -17   13.48    2.82
  -1  15  17   14.70    2.86
  -1  15  17    9.05    2.73
   1 -15 -17   12.48    2.36
   1 -15 -16    5.08    2.36
   1 -15 -16    4.40    2.13
  -1  15  16    3.15    2.33
  -1  15  16    3.53    2.56
   1 -15 -15  107.06    5.57
  -1  15  15  115.31    5.79
  -1  15  15  102.45    5.95
   1 -15 -15   98.64    5.60
   1 -15 -14   44.53    3.70
  -1  15  14   41.17    3.76
  -1  15  14   44.64    4.14
   1 -15 -14   37.74    3.62
   1 -15 -13   26.93    3.02
  -1  15  13   27.67    3.21
  -1  15  13   22.57    3.13
   1 -15 -13   24.46    3.12
   1 -15 -12   -0.80    1.79
  -1  15  12    1.50    2.11
  -1  15  12   -1.82    2.07
   1 -15 -12    0.66    2.04
   1 -15 -11   12.75    2.19
   1 -15 -11   10.99    2.48
  -1  15  11    8.41    2.46
  -1  15  11    9.65    2.32
   1 -15 -10   29.41    3.43
  -1  15  10   29.17    3.21
  -1  15  10   28.90    3.03
   1 -15 -10   30.06    2.73
   1 -15  -9   13.39    2.59
  -1  15   9   17.52    2.77
  -1  15   9   14.90    2.25
   1 -15  -9   15.04    2.11
   1 -15  -8   25.56    3.22
  -1  15   8   29.84    3.22
  -1  15   8   26.26    2.67
   1 -15  -8   28.07    2.45
   1 -15  -7    3.12    2.14
  -1  15   7    2.62    2.11
  -1  15   7    5.04    1.59
   1 -15  -7    4.10    1.23
   1 -15  -6   27.93    3.20
  -1  15   6   30.57    3.21
  -1  15   6   29.29    2.51
   1 -15  -6   27.86    2.13
   1 -15  -5    2.84    2.33
  -1  15   5    3.00    2.12
  -1  15   5    0.22    1.18
   1 -15  -5    0.40    0.92
   1 -15  -4   21.45    3.12
  -1  15   4   19.93    2.91
  -1  15   4   18.36    1.83
   1 -15  -4   19.99    1.62
   1 -15  -3   -2.87    2.16
  -1  15   3   -0.49    2.10
  -1  15   3    0.51    0.98
   1 -15  -3    0.67    0.71
   1 -15  -2    1.89    0.65
   1 -15  -2    1.74    2.02
  -1  15   2    4.96    2.38
   1 -15  -1    2.58    2.45
  -1  15   1    2.65    2.17
   1 -15   0  178.59    7.35
  -1  15   0  158.15    6.54
   1 -15   1    6.40    1.69
   1 -15   1    8.15    2.60
  -1  15  -1    5.43    2.24
   1 -15   2  114.64    5.10
   1 -15   2  117.17    6.02
  -1  15  -2  115.14    5.62
   1 -15   3    3.08    1.69
   1 -15   3    5.80    2.38
  -1  15  -3    3.33    2.25
   1 -15   4    4.25    1.80
   1 -15   4    5.41    2.25
  -1  15  -4    6.64    2.28
   1 -15   5   14.32    2.41
   1 -15   5   12.85    2.56
  -1  15  -5   12.17    2.48
   1 -15   6   43.63    3.65
   1 -15   6   39.92    3.72
  -1  15  -6   44.57    3.81
   1 -15   7   12.13    2.60
  -1  15  -7    8.04    2.45
   1 -15   7   12.25    2.60
   1 -15   8  202.47    8.20
  -1  15  -8  198.95    8.38
   1 -15   8  190.56    7.91
   1 -15   9    1.47    2.19
  -1  15  -9   -0.98    2.31
   1 -15   9    0.86    1.79
   1 -15  10   17.42    3.11
  -1  15 -10   16.65    3.45
   1 -15  10   13.05    2.41
   1 -15  11    7.30    2.71
  -1  15 -11    4.06    2.25
   1 -15  11    7.36    2.05
   1 -15  12   10.15    3.03
  -1  15 -12    3.13    2.52
   1 -15  12    9.19    1.98
   1 -15  13   13.96    3.24
  -1  15 -13   12.01    3.12
   1 -15  13   11.69    2.28
  -1  15 -14   13.15    2.96
   1 -15  14   16.23    3.48
  -1  15 -15   17.96    3.51
   1 -15  15   18.89    3.78
  -1  15 -16   11.45    3.07
   1 -15  16    9.73    3.35
  -1  15 -17    8.90    3.14
   1 -15  17   -0.08    2.95
  -1  15 -18   22.94    3.77
   1 -15  18   27.16    4.63
  -1  15 -19   -0.86    2.71
   1 -15  19   -5.70    2.95
  -1  15 -20    0.67    2.32
   1 -15  20   -2.13    3.37
  -1  15 -21   14.96    3.69
  -1  14  29    2.56    2.25
  -1  14  28    0.97    1.92
   1 -14 -28   10.42    3.17
  -1  14  27    7.53    2.50
   1 -14 -27   13.35    3.30
  -1  14  26   -3.96    2.24
   1 -14 -26   -1.96    2.48
  -1  14  26    0.96    3.17
  -1  14  25    6.84    2.51
   1 -14 -25    1.62    2.79
  -1  14  25   -1.53    3.33
  -1  14  24   12.26    2.73
   1 -14 -24    8.48    2.98
  -1  14  24    4.37    3.06
  -1  14  23    4.44    2.43
   1 -14 -23   -0.29    2.76
  -1  14  23    2.51    2.90
  -1  14  22   -1.61    2.25
   1 -14 -22   -4.86    2.98
  -1  14  22   -0.02    3.05
  -1  14  21   45.75    4.81
   1 -14 -21   40.93    3.27
  -1  14  21   40.85    3.85
   1 -14 -21   48.44    4.70
   1 -14 -20   62.10    4.03
   1 -14 -20   68.87    5.25
  -1  14  20   59.02    4.36
  -1  14  20   62.48    5.36
   1 -14 -19   29.85    3.89
  -1  14  19   27.64    3.31
  -1  14  19   21.47    3.83
   1 -14 -19   23.57    2.82
   1 -14 -18   15.43    2.95
  -1  14  18   22.10    3.02
  -1  14  18   23.76    3.59
   1 -14 -18   17.87    2.59
   1 -14 -17    4.73    2.55
  -1  14  17    1.10    2.17
  -1  14  17    2.25    2.33
   1 -14 -17    1.40    1.57
   1 -14 -16    0.53    2.25
   1 -14 -16   -0.20    1.60
  -1  14  16    1.03    2.24
  -1  14  16   -0.28    2.43
   1 -14 -15   99.61    5.34
  -1  14  15  108.93    5.46
  -1  14  15  114.96    6.17
   1 -14 -15   98.64    5.31
   1 -14 -14   15.39    2.62
   1 -14 -14   13.50    2.31
  -1  14  14   15.91    2.79
  -1  14  14   14.01    2.88
   1 -14 -13   50.58    3.86
  -1  14  13   49.40    3.78
  -1  14  13   47.97    3.86
   1 -14 -13   45.00    3.63
   1 -14 -12   33.46    3.10
  -1  14  12   33.15    3.18
  -1  14  12   34.61    3.42
   1 -14 -12   30.14    3.18
   1 -14 -11   36.68    3.11
  -1  14  11   34.88    3.38
  -1  14  11   27.24    2.91
   1 -14 -11   36.26    3.42
   1 -14 -10   36.73    2.89
  -1  14  10   39.53    3.40
  -1  14  10   37.04    3.29
   1 -14 -10   38.61    3.51
   1 -14  -9   23.90    2.38
  -1  14   9   25.82    2.84
  -1  14   9   25.66    2.72
   1 -14  -9   23.88    2.97
   1 -14  -8    5.95    1.53
   1 -14  -8    4.84    2.13
  -1  14   8    7.11    2.10
  -1  14   8    5.26    1.70
   1 -14  -7  133.31    6.14
  -1  14   7  138.00    5.80
  -1  14   7  133.24    5.27
   1 -14  -7  141.59    4.98
   1 -14  -6  195.74    7.53
  -1  14   6  206.40    7.04
  -1  14   6  195.40    6.43
   1 -14  -6  198.99    5.96
   1 -14  -5   77.12    4.75
  -1  14   5   81.17    4.43
  -1  14   5   80.21    3.76
   1 -14  -5   79.96    3.37
   1 -14  -4  207.91    7.61
  -1  14   4  190.07    6.84
  -1  14   4  190.58    5.88
   1 -14  -4  189.60    6.39
   1 -14  -4  195.24    5.37
   1 -14  -3    9.68    2.61
  -1  14   3    7.52    2.24
  -1  14   3   13.26    1.57
   1 -14  -3    6.72    1.06
   1 -14  -3    5.89    1.82
   1 -14  -2    6.73    1.85
   1 -14  -2    9.46    1.02
   1 -14  -2    8.73    2.54
  -1  14   2    7.81    2.33
   1 -14  -1    9.26    1.96
   1 -14  -1   10.01    0.90
  -1  14   1    6.92    2.19
   1 -14   0  181.78    6.84
   1 -14   0  186.29    7.38
  -1  14   0  180.22    6.74
   1 -14   1   19.32    2.69
   1 -14   1   19.08    2.96
  -1  14  -1   14.99    2.70
   1 -14   2  232.77    8.34
  -1  14  -2  241.31    7.87
   1 -14   3    0.05    1.56
   1 -14   3    0.16    1.88
  -1  14  -3    1.58    1.92
   1 -14   4   96.97    4.75
   1 -14   4   91.87    5.17
  -1  14  -4   95.69    4.98
   1 -14   5    3.76    1.94
   1 -14   5    5.18    2.09
  -1  14  -5   -0.38    2.02
   1 -14   6   11.14    2.38
   1 -14   6   11.86    2.49
  -1  14  -6   10.72    2.25
   1 -14   7   10.67    2.39
  -1  14  -7   10.60    2.43
   1 -14   7    7.44    2.02
   1 -14   8    1.70    1.84
  -1  14  -8    5.19    2.67
   1 -14   8    2.27    2.29
   1 -14   9    2.22    1.81
  -1  14  -9    0.43    2.44
   1 -14   9   -2.62    2.43
   1 -14  10   39.50    3.38
  -1  14 -10   39.58    4.00
   1 -14  10   46.00    4.24
   1 -14  11    7.81    2.00
  -1  14 -11    2.97    2.20
   1 -14  11    5.12    2.57
   1 -14  12   20.29    2.57
  -1  14 -12   15.18    3.10
   1 -14  12   16.73    3.21
   1 -14  13   12.48    2.13
  -1  14 -13   15.11    3.14
   1 -14  13   12.72    3.31
   1 -14  14   13.15    2.09
   1 -14  14    9.27    2.93
  -1  14 -14    8.45    2.75
   1 -14  15    0.87    2.86
  -1  14 -15    3.07    2.69
   1 -14  16   24.65    3.99
  -1  14 -16   28.28    3.97
   1 -14  17    0.12    2.70
  -1  14 -17   -1.21    2.33
   1 -14  18    5.23    3.26
  -1  14 -18    6.65    3.04
   1 -14  19    0.92    2.82
  -1  14 -19    1.85    2.39
   1 -14  20    4.19    3.32
  -1  14 -20    3.90    2.86
   1 -14  21    3.80    2.88
  -1  14 -21    2.48    2.46
  -1  14 -22    2.11    2.68
  -1  14 -23   -0.32    2.19
  -1  13  29    2.81    1.95
  -1  13  28    0.29    1.91
   1 -13 -28    0.59    2.73
  -1  13  27    1.60    2.09
   1 -13 -27    3.32    2.74
  -1  13  26   21.64    3.13
  -1  13  26   20.40    4.13
   1 -13 -26   26.55    4.02
  -1  13  25   22.93    3.19
  -1  13  25   23.00    4.01
   1 -13 -25   19.51    3.52
  -1  13  24   11.09    2.59
  -1  13  24    6.27    2.83
   1 -13 -24   12.41    3.23
   1 -13 -23    8.53    3.28
  -1  13  23    3.68    2.55
  -1  13  23    4.17    2.25
   1 -13 -22    2.55    2.78
  -1  13  22   -1.63    2.65
  -1  13  22   -1.06    2.21
   1 -13 -21    6.99    3.01
  -1  13  21    1.53    2.07
  -1  13  21    1.07    2.42
   1 -13 -20    4.46    2.66
  -1  13  20    2.19    2.01
  -1  13  20    6.48    2.63
   1 -13 -20    4.52    1.54
   1 -13 -19   34.01    3.86
  -1  13  19   37.84    3.63
  -1  13  19   35.90    4.28
   1 -13 -19   35.17    2.99
   1 -13 -18    4.73    2.61
  -1  13  18    5.56    2.26
  -1  13  18    3.55    2.57
   1 -13 -18    1.22    1.56
   1 -13 -17    5.69    2.54
  -1  13  17    4.48    2.26
  -1  13  17    3.79    2.61
   1 -13 -17    0.90    1.43
   1 -13 -16    8.52    2.50
  -1  13  16    6.20    2.24
  -1  13  16    9.12    2.86
   1 -13 -16   10.51    2.07
   1 -13 -15   29.45    3.23
  -1  13  15   31.91    3.13
  -1  13  15   27.70    3.35
   1 -13 -15   31.04    3.02
   1 -13 -14    4.07    2.15
  -1  13  14    5.89    2.19
  -1  13  14    2.12    2.33
   1 -13 -14    4.83    1.86
   1 -13 -13   40.07    3.53
  -1  13  13   39.64    3.43
  -1  13  13   36.50    3.63
   1 -13 -13   30.58    3.07
   1 -13 -12    0.49    1.72
  -1  13  12    0.04    1.93
  -1  13  12    0.08    1.99
   1 -13 -12    0.60    1.74
   1 -13 -11   10.11    2.01
  -1  13  11   15.04    2.45
  -1  13  11    9.34    2.09
   1 -13 -11   14.70    2.41
   1 -13 -10    0.44    1.42
   1 -13 -10    0.97    1.65
  -1  13  10    3.10    2.07
  -1  13  10   -1.02    1.67
   1 -13  -9  114.58    5.39
   1 -13  -9  116.35    4.76
  -1  13   9  118.93    5.28
  -1  13   9  117.15    5.13
   1 -13  -8   10.08    1.69
   1 -13  -8    5.63    0.72
   1 -13  -8    7.13    2.10
  -1  13   8    8.60    2.06
  -1  13   8    6.57    1.81
   1 -13  -7    6.35    1.43
   1 -13  -7    5.47    1.92
   1 -13  -7    6.23    0.76
  -1  13   7    9.14    2.17
  -1  13   7    5.68    1.56
   1 -13  -6    7.57    1.31
   1 -13  -6    7.78    2.00
   1 -13  -6    9.27    1.46
  -1  13   6    6.83    0.73
  -1  13   6    8.69    2.08
  -1  13   6    8.70    1.59
   1 -13  -5    5.49    2.10
  -1  13   5    5.65    1.91
  -1  13   5    3.78    1.27
   1 -13  -5    4.01    1.11
   1 -13  -5    4.55    1.32
   1 -13  -4   28.17    3.02
  -1  13   4   23.97    2.73
  -1  13   4   29.33    2.19
   1 -13  -4   26.60    2.27
   1 -13  -4   25.95    1.86
   1 -13  -3   87.01    3.11
   1 -13  -3   80.91    4.01
   1 -13  -3   86.39    4.70
  -1  13   3   96.34    4.58
   1 -13  -2   90.22    4.30
   1 -13  -2   91.72    3.03
   1 -13  -2  103.42    4.99
  -1  13   2  100.37    4.61
   1 -13  -1    5.62    1.78
   1 -13  -1    4.16    0.72
   1 -13  -1    5.75    1.90
  -1  13   1    1.87    1.86
   1 -13   0    5.42    1.73
   1 -13   0   10.23    2.36
  -1  13   0   10.83    2.10
   1 -13   1   29.73    2.94
   1 -13   1   26.51    2.82
  -1  13  -1   29.20    2.80
   1 -13   2   36.32    3.27
   1 -13   2   40.20    3.43
  -1  13  -2   36.33    3.01
   1 -13   3   54.01    3.88
  -1  13  -3   55.97    3.66
   1 -13   3   57.35    3.88
   1 -13   4    2.57    1.54
   1 -13   4    1.92    2.08
   1 -13   4   -0.78    1.85
  -1  13  -4   -1.11    1.96
   1 -13   5    1.84    1.71
   1 -13   5    4.45    1.97
  -1  13  -5    2.38    1.93
   1 -13   6   41.53    3.44
   1 -13   6   43.82    3.46
  -1  13  -6   41.04    3.31
   1 -13   7   25.77    3.09
  -1  13  -7   25.06    2.87
   1 -13   7   21.73    2.64
   1 -13   8  166.21    6.71
  -1  13  -8  176.85    7.24
   1 -13   8  170.46    7.05
   1 -13   9    0.92    1.52
  -1  13  -9    2.13    2.36
   1 -13   9    2.02    2.13
   1 -13  10   87.57    4.72
  -1  13 -10   86.86    5.35
   1 -13  10   90.80    5.61
   1 -13  11    2.55    1.78
  -1  13 -11    0.73    2.17
   1 -13  11   -0.37    2.24
   1 -13  12   27.09    2.76
   1 -13  12   33.03    3.72
   1 -13  13    0.80    1.30
  -1  13 -13    0.23    2.42
   1 -13  13    1.14    2.56
   1 -13  14   24.95    2.54
   1 -13  14   21.78    3.66
  -1  13 -14   20.44    3.41
   1 -13  15    7.49    3.15
  -1  13 -15    6.58    2.61
   1 -13  16   12.33    3.34
  -1  13 -16    8.87    2.98
   1 -13  17    1.10    3.05
  -1  13 -17    2.25    2.69
   1 -13  18    3.34    2.99
  -1  13 -18    8.23    2.74
   1 -13  19    2.32    2.93
  -1  13 -19    4.51    3.04
   1 -13  20   65.99    6.35
  -1  13 -20   49.87    4.93
   1 -13  21   -1.74    2.84
  -1  13 -21   -1.21    2.70
   1 -13  22    4.81    3.34
  -1  13 -22    3.47    2.46
  -1  13 -23    3.73    2.71
  -1  13 -24    5.18    2.69
  -1  12  29    4.17    2.32
   1 -12 -29    5.26    3.05
  -1  12  28    1.10    2.01
   1 -12 -28   -0.41    2.88
  -1  12  27    0.87    1.95
   1 -12 -27   -0.88    2.93
  -1  12  26   -0.18    2.18
  -1  12  26    1.80    3.08
   1 -12 -26   -7.12    3.25
  -1  12  25   16.10    2.82
  -1  12  25   16.09    3.45
   1 -12 -25   17.91    3.57
   1 -12 -24    1.12    2.54
  -1  12  24   -0.30    2.47
  -1  12  24    1.54    1.98
   1 -12 -23    3.98    2.84
  -1  12  23   10.58    3.56
  -1  12  23    4.22    2.29
   1 -12 -22    4.02    2.71
  -1  12  22    0.41    2.86
  -1  12  22    3.28    2.20
   1 -12 -21   96.63    6.09
  -1  12  21   92.27    5.29
  -1  12  21  104.57    6.72
   1 -12 -20   13.25    1.88
   1 -12 -20   10.68    2.96
  -1  12  20   13.08    2.48
   1 -12 -19   73.75    4.05
   1 -12 -19   80.66    5.36
  -1  12  19   72.62    4.57
  -1  12  19   83.74    5.77
   1 -12 -18   -1.26    2.42
  -1  12  18    0.05    1.98
  -1  12  18    5.05    2.80
   1 -12 -18    0.42    1.25
   1 -12 -17   48.50    4.09
  -1  12  17   42.79    3.49
  -1  12  17   41.90    4.20
   1 -12 -17   48.76    3.39
   1 -12 -16    4.39    2.32
   1 -12 -16    4.06    1.53
  -1  12  16    3.95    2.08
  -1  12  16    2.55    2.16
   1 -12 -15   72.11    4.57
  -1  12  15   62.27    4.00
  -1  12  15   68.37    4.80
   1 -12 -15   64.51    3.95
   1 -12 -14    8.84    2.32
   1 -12 -14    7.36    1.92
  -1  12  14    8.28    2.25
  -1  12  14    7.72    2.48
   1 -12 -13  172.48    6.69
  -1  12  13  167.70    6.32
  -1  12  13  174.01    6.92
   1 -12 -13  156.22    6.24
   1 -12 -12   18.49    2.51
   1 -12 -12   16.74    2.31
  -1  12  12   20.91    2.68
  -1  12  12   18.90    2.71
   1 -12 -11   85.88    4.43
   1 -12 -11   81.97    4.23
   1 -12 -11   75.94    2.23
  -1  12  11   79.82    4.23
  -1  12  11   86.15    4.58
   1 -12 -10    8.50    1.90
   1 -12 -10    6.89    0.67
   1 -12 -10    7.18    1.87
  -1  12  10    6.95    1.88
  -1  12  10    5.17    1.97
   1 -12  -9   13.17    1.93
   1 -12  -9   15.72    2.37
   1 -12  -9   12.64    0.91
  -1  12   9   18.53    2.51
  -1  12   9   14.13    2.09
   1 -12  -8   63.68    3.92
   1 -12  -8   63.46    2.72
   1 -12  -8   66.92    3.43
   1 -12  -8   56.13    2.05
  -1  12   8   63.53    3.74
  -1  12   8   64.49    3.54
   1 -12  -7  358.20    9.67
   1 -12  -7  356.18    8.63
   1 -12  -7  334.33    7.96
  -1  12   7  363.22    9.24
  -1  12   7  353.56    9.06
   1 -12  -6  315.03    8.85
   1 -12  -6  317.39    7.63
   1 -12  -6  309.88    7.47
  -1  12   6  318.05    8.47
  -1  12   6  302.62    7.94
   1 -12  -5   58.92    2.28
  -1  12   5   57.66    1.90
   1 -12  -5   64.77    3.96
  -1  12   5   75.36    3.93
  -1  12   5   71.07    3.31
   1 -12  -5   71.70    3.00
   1 -12  -5   70.01    3.25
   1 -12  -4   25.84    2.80
  -1  12   4   31.37    2.84
  -1  12   4   29.23    2.04
   1 -12  -4   25.57    1.79
   1 -12  -4   23.13    2.06
  -1  12   3   75.42    3.81
   1 -12  -3   73.09    4.16
   1 -12  -3   73.37    3.50
   1 -12  -3   73.63    2.81
  -1  12   2   16.10    2.32
   1 -12  -2   16.96    2.44
   1 -12  -2   15.26    1.22
   1 -12  -2   20.34    2.17
   1 -12  -1   33.37    2.98
  -1  12   1   29.63    2.70
  -1  12   1   27.78    1.77
   1 -12  -1   32.24    1.53
   1 -12  -1   29.41    2.58
   1 -12   0  121.10    5.36
  -1  12   0  115.40    4.90
  -1  12   0  107.60    3.39
   1 -12   0  122.96    4.96
   1 -12   0  113.08    2.79
   1 -12   1  470.64   11.73
   1 -12   1  469.37   11.98
  -1  12  -1  477.60   11.50
   1 -12   2   15.01    2.33
   1 -12   2   18.25    2.49
  -1  12  -2   12.07    2.07
   1 -12   3  494.48   12.16
  -1  12  -3  493.32   11.68
   1 -12   4   16.50    2.54
  -1  12  -4   18.86    2.39
   1 -12   4   16.16    2.29
   1 -12   5   64.59    3.73
   1 -12   5   69.36    4.22
  -1  12  -5   62.53    3.70
   1 -12   5   59.71    3.67
   1 -12   6   23.64    2.72
   1 -12   6   17.83    2.71
   1 -12   6   18.48    0.95
   1 -12   6   20.47    2.42
  -1  12  -6   23.73    2.54
   1 -12   7   55.08    3.78
  -1  12  -7   52.72    3.56
   1 -12   7   56.50    3.61
   1 -12   8   81.63    4.75
  -1  12  -8   77.02    4.74
   1 -12   8   84.31    4.49
   1 -12   9   20.36    2.99
  -1  12  -9   20.13    3.01
   1 -12   9   19.13    2.40
   1 -12  10  323.06   10.48
  -1  12 -10  322.79   10.22
   1 -12  10  318.14    9.40
   1 -12  11    0.62    2.34
  -1  12 -11    1.14    2.17
   1 -12  11    1.56    1.58
   1 -12  12    2.91    2.33
  -1  12 -12    3.78    2.19
   1 -12  12    3.37    1.53
   1 -12  13   18.69    3.47
  -1  12 -13   14.68    2.79
   1 -12  13   15.94    2.11
   1 -12  14   -2.23    2.45
   1 -12  14    0.55    1.18
   1 -12  15    5.44    2.93
  -1  12 -15    0.82    2.38
   1 -12  16   62.03    5.41
  -1  12 -16   56.48    4.85
   1 -12  17    9.34    3.54
  -1  12 -17    2.89    2.35
   1 -12  18   33.18    4.54
  -1  12 -18   31.96    4.03
   1 -12  19   30.45    4.68
  -1  12 -19   30.25    3.79
   1 -12  20   21.86    3.98
  -1  12 -20   20.39    3.70
   1 -12  21   -5.21    3.45
  -1  12 -21    0.62    2.28
   1 -12  22   -0.87    2.79
  -1  12 -22   -1.07    2.61
   1 -12  23   20.68    4.62
  -1  12 -23   28.05    4.67
  -1  12 -23   27.07    4.13
  -1  12 -24   19.71    4.41
  -1  12 -24   22.64    4.18
  -1  12 -25   -0.53    2.21
  -1  11  29   -2.45    1.88
   1 -11 -29   -3.78    3.09
  -1  11  28    2.70    2.02
   1 -11 -28    4.30    2.73
  -1  11  27    6.77    2.43
   1 -11 -27    4.78    2.81
  -1  11  26    6.69    2.35
   1 -11 -26   10.01    3.40
  -1  11  26    7.38    3.48
  -1  11  25  151.45    7.07
   1 -11 -25  175.62    8.57
  -1  11  25  157.32    8.47
  -1  11  24   22.19    3.04
  -1  11  24   26.50    4.04
   1 -11 -24   23.08    3.75
  -1  11  23    3.58    2.17
  -1  11  23    3.17    3.01
   1 -11 -23    3.67    2.72
  -1  11  22    0.43    2.04
  -1  11  22    0.68    2.76
   1 -11 -22   -0.64    2.68
  -1  11  21    6.93    2.40
  -1  11  21    5.80    2.79
   1 -11 -21    4.58    2.89
  -1  11  20   29.67    4.04
  -1  11  20   31.70    3.29
   1 -11 -20   33.24    3.92
   1 -11 -20   28.40    2.34
  -1  11  19   51.85    4.64
  -1  11  19   49.58    3.79
   1 -11 -19   54.77    4.64
   1 -11 -19   47.09    3.06
  -1  11  18   37.85    4.08
   1 -11 -18   39.91    2.90
  -1  11  18   38.20    3.32
   1 -11 -18   43.84    4.03
   1 -11 -17   -0.39    2.36
  -1  11  17    1.02    1.81
  -1  11  17   -0.31    2.38
   1 -11 -17    3.30    1.45
   1 -11 -16   15.67    2.69
   1 -11 -16   18.91    2.23
  -1  11  16   14.55    2.44
  -1  11  16   15.11    2.96
   1 -11 -15   54.81    4.04
  -1  11  15   56.35    3.76
  -1  11  15   48.17    4.14
   1 -11 -15   50.41    3.32
   1 -11 -14    1.20    2.00
  -1  11  14   -0.32    1.76
  -1  11  14    0.72    2.10
   1 -11 -14   -0.29    1.36
   1 -11 -13   12.72    2.32
   1 -11 -13   13.89    1.98
  -1  11  13   17.52    2.52
  -1  11  13   15.33    2.56
   1 -11 -12  194.13    6.62
   1 -11 -12  166.57    4.01
   1 -11 -12  173.66    6.16
  -1  11  12  182.20    6.34
  -1  11  12  190.84    7.00
   1 -11 -11   77.50    4.06
   1 -11 -11   69.64    2.20
   1 -11 -11   71.84    3.83
  -1  11  11   70.59    3.89
  -1  11  11   73.26    4.18
   1 -11 -10   50.31    3.21
   1 -11 -10   46.84    1.73
   1 -11 -10   49.89    3.28
  -1  11  10   50.78    3.21
  -1  11  10   47.01    3.36
   1 -11  -9   79.55    3.84
   1 -11  -9   80.70    4.06
   1 -11  -9   72.81    2.31
  -1  11   9   81.83    3.94
  -1  11   9   80.10    4.05
   1 -11  -8   -0.41    1.29
   1 -11  -8    1.44    1.51
   1 -11  -8    1.52    0.74
   1 -11  -8    2.49    0.49
  -1  11   8    2.54    1.83
  -1  11   8    1.90    0.37
  -1  11   8    2.12    1.35
   1 -11  -7    4.32    1.38
   1 -11  -7    3.75    1.58
   1 -11  -7    3.36    0.96
   1 -11  -7    3.99    0.61
  -1  11   7    5.53    1.85
  -1  11   7    3.25    0.54
  -1  11   7    2.09    1.28
   1 -11  -6    1.94    1.10
   1 -11  -6   -0.22    1.55
  -1  11   6    1.21    0.45
   1 -11  -6   -0.08    0.90
   1 -11  -6    0.97    0.46
  -1  11   6    0.44    1.59
  -1  11   6    0.65    0.50
  -1  11   6   -0.89    1.28
   1 -11  -5  141.00    3.62
   1 -11  -5  142.13    4.55
   1 -11  -5  147.01    4.49
  -1  11   5  134.17    3.36
   1 -11  -5  142.89    5.48
  -1  11   5  142.24    5.20
  -1  11   5  133.61    3.67
  -1  11   5  150.81    5.00
   1 -11  -4  105.51    3.52
   1 -11  -4  104.56    3.89
   1 -11  -4  114.43    4.81
  -1  11   4   97.80    3.17
  -1  11   4  105.33    4.35
   1 -11  -4   94.95    3.04
  -1  11   3  200.90    6.20
  -1  11   3  185.24    4.97
   1 -11  -3  187.61    6.52
   1 -11  -3  196.35    5.88
   1 -11  -3  195.29    5.01
  -1  11   2    1.80    1.65
   1 -11  -2   -0.12    1.55
   1 -11  -2    0.02    0.61
   1 -11  -2   -1.66    1.28
   1 -11  -1   92.10    4.28
  -1  11   1   92.90    4.08
  -1  11   1   83.53    2.96
   1 -11  -1   84.53    2.60
   1 -11  -1   90.91    3.98
   1 -11   0    1.13    1.63
  -1  11   0    0.05    1.56
  -1  11   0   -0.25    0.60
   1 -11   0    1.25    1.40
   1 -11   0   -0.26    0.44
   1 -11   1    2.20    1.48
   1 -11   1    3.32    1.76
  -1  11  -1    2.19    1.58
   1 -11   2   12.99    2.20
   1 -11   2   12.94    2.16
  -1  11  -2   19.37    2.28
   1 -11   3   25.11    2.70
   1 -11   3   23.50    2.46
  -1  11  -3   21.90    2.37
   1 -11   4  207.65    6.89
   1 -11   4  201.71    6.51
  -1  11  -4  207.58    6.34
   1 -11   5  464.93   12.18
  -1  11  -5  505.80   11.61
   1 -11   5  468.80    8.36
   1 -11   5  477.42   11.72
   1 -11   6  107.66    4.91
  -1  11  -6  114.62    4.74
   1 -11   6  106.59    5.22
  -1  11  -6   98.45    3.08
   1 -11   6   95.44    2.61
   1 -11   6  109.36    4.77
  -1  11  -7  354.11    9.43
   1 -11   7  357.35    9.96
   1 -11   7  373.99   10.41
  -1  11  -7  334.47    6.69
   1 -11   7  348.30    9.36
   1 -11   8   17.90    2.60
  -1  11  -8   20.62    2.83
   1 -11   8   18.57    2.30
   1 -11   9   22.11    2.89
  -1  11  -9   24.69    3.02
   1 -11   9   20.97    2.34
   1 -11  10   47.62    3.88
  -1  11 -10   49.03    3.85
   1 -11  10   49.77    3.30
   1 -11  11   51.80    4.19
  -1  11 -11   51.67    3.97
   1 -11  11   51.97    3.30
   1 -11  12   43.79    4.19
  -1  11 -12   45.53    3.79
   1 -11  12   45.35    3.05
   1 -11  13   65.00    4.99
   1 -11  13   68.11    3.75
  -1  11 -13   70.90    4.72
   1 -11  14   17.55    3.40
  -1  11 -14   17.37    3.04
   1 -11  14   14.27    1.85
   1 -11  15   44.04    2.87
  -1  11 -15   48.04    4.20
   1 -11  15   49.59    4.79
  -1  11 -16    6.70    2.44
   1 -11  16    3.54    2.81
  -1  11 -17    1.62    2.32
   1 -11  17    0.78    2.69
  -1  11 -18   -2.71    2.64
   1 -11  18    0.46    2.89
  -1  11 -19   32.08    3.92
   1 -11  19   32.41    4.49
  -1  11 -20    4.94    2.61
   1 -11  20    2.97    3.17
  -1  11 -21   10.52    2.79
   1 -11  21    7.79    3.10
   1 -11  22    4.86    3.50
  -1  11 -22   -1.56    2.53
   1 -11  23   -2.22    2.98
  -1  11 -23    3.33    2.53
  -1  11 -23   -2.37    3.00
   1 -11  24    7.28    3.88
  -1  11 -24   10.59    3.39
  -1  11 -24    0.28    2.44
  -1  11 -25   -0.53    2.52
  -1  11 -25    2.53    2.49
  -1  11 -26   -4.20    2.94
   1 -10 -30    4.55    2.50
  -1  10  30    5.23    3.29
  -1  10  29    7.56    2.29
   1 -10 -29    9.01    3.24
  -1  10  29    6.80    3.40
  -1  10  28    4.62    2.31
   1 -10 -28    8.11    3.27
  -1  10  27    1.42    2.08
   1 -10 -27   -0.52    2.59
  -1  10  26    1.54    1.84
   1 -10 -26    4.88    2.62
  -1  10  26    3.88    3.04
   1 -10 -25    2.76    2.89
  -1  10  25   -2.26    2.09
  -1  10  25    0.03    2.53
  -1  10  24   74.43    4.87
   1 -10 -24   80.95    5.79
  -1  10  24   78.96    5.86
  -1  10  23   17.12    2.86
   1 -10 -23   14.69    3.34
  -1  10  22   17.35    2.78
   1 -10 -22   15.50    3.40
  -1  10  22   16.90    3.50
  -1  10  21   42.70    3.64
   1 -10 -21   47.60    4.47
  -1  10  21   42.86    4.51
   1 -10 -20    2.15    1.07
   1 -10 -20    1.62    2.64
  -1  10  20   -0.17    1.86
  -1  10  20    0.60    2.41
   1 -10 -19    6.79    1.32
   1 -10 -19    7.71    2.81
  -1  10  19    7.90    1.09
  -1  10  19    8.94    2.21
  -1  10  19    7.13    2.68
   1 -10 -18   13.08    1.81
   1 -10 -18   10.19    2.95
  -1  10  18   12.95    1.21
  -1  10  18   11.32    2.25
  -1  10  18    8.49    2.77
  -1  10  17   22.31    3.35
   1 -10 -17   21.25    2.10
  -1  10  17   21.81    1.13
  -1  10  17   19.73    1.41
  -1  10  17   23.09    2.76
   1 -10 -17   21.95    3.01
  -1  10  16   16.01    2.78
   1 -10 -16   17.66    1.95
  -1  10  16   17.84    0.94
  -1  10  16   17.12    1.25
  -1  10  16   15.29    2.30
   1 -10 -16   13.45    2.69
  -1  10  15  150.53    6.65
  -1  10  15  145.49    3.22
  -1  10  15  161.60    5.94
   1 -10 -15  164.48    6.52
   1 -10 -15  155.81    5.53
  -1  10  14   58.97    4.26
   1 -10 -14   56.37    3.27
  -1  10  14   57.32    1.54
  -1  10  14   60.40    3.60
  -1  10  14   54.81    1.54
   1 -10 -14   58.30    4.04
  -1  10  13  148.95    6.25
   1 -10 -13  135.32    5.11
  -1  10  13  133.05    2.67
   1 -10 -13  127.65    3.53
  -1  10  13  134.49    2.72
  -1  10  13  143.83    5.46
   1 -10 -13  138.54    5.81
  -1  10  12    6.76    2.00
   1 -10 -12    9.57    1.65
  -1  10  12    9.75    0.45
   1 -10 -12    8.18    0.80
  -1  10  12    9.08    0.46
  -1  10  12    9.64    1.97
   1 -10 -12   10.18    2.27
   1 -10 -11   52.25    3.38
   1 -10 -11   47.78    1.82
   1 -10 -11   47.93    3.04
  -1  10  11   49.93    3.14
  -1  10  11   51.41    3.54
   1 -10 -10  196.44    6.25
   1 -10 -10  196.49    6.17
   1 -10 -10  175.67    4.11
  -1  10  10  195.48    6.13
  -1  10  10  171.33    3.24
  -1  10  10  190.32    6.46
   1 -10  -9  162.12    5.37
   1 -10  -9  156.40    5.49
   1 -10  -9  147.97    3.83
   1 -10  -9  140.04    3.58
  -1  10   9  160.23    5.36
  -1  10   9  148.79    2.92
  -1  10   9  159.69    5.62
   1 -10  -8   43.70    2.74
   1 -10  -8   49.59    3.07
   1 -10  -8   40.24    1.92
   1 -10  -8   40.02    1.62
  -1  10   8   44.81    1.33
  -1  10   8   42.03    2.91
  -1  10   8   43.14    2.88
   1 -10  -7  261.53    6.90
   1 -10  -7  279.79    7.55
   1 -10  -7  255.90    6.01
   1 -10  -7  240.19    5.35
  -1  10   7  251.48    4.99
  -1  10   7  271.41    7.30
  -1  10   7  259.08    7.21
   1 -10  -6  118.57    4.10
   1 -10  -6  129.58    4.91
  -1  10   6  111.77    3.22
   1 -10  -6  117.77    3.68
   1 -10  -6  115.48    3.11
  -1  10   6  112.59    2.91
  -1  10   6  120.24    4.51
  -1  10   6  120.03    4.43
   1 -10  -5   37.28    1.59
   1 -10  -5   45.26    3.00
  -1  10   5   38.67    1.57
   1 -10  -5   40.13    2.17
   1 -10  -5   37.83    1.66
  -1  10   5   39.67    1.62
  -1  10   5   41.34    2.78
   1 -10  -5   41.53    2.27
   1 -10  -4   46.42    2.26
   1 -10  -4   44.88    2.39
   1 -10  -4   41.85    1.78
  -1  10   4   48.08    2.87
  -1  10   4   45.85    1.88
   1 -10  -4   46.22    3.07
  -1  10   4   40.61    1.46
   1 -10  -3    7.95    1.79
   1 -10  -3    5.89    0.71
   1 -10  -3    5.56    1.21
  -1  10   3    5.75    1.66
  -1  10   3    5.71    0.89
   1 -10  -3    5.73    0.91
   1 -10  -2  246.54    5.53
   1 -10  -2  243.33    6.58
   1 -10  -2  245.37    7.17
  -1  10   2  240.81    5.86
  -1  10   2  246.78    6.78
  -1  10   2  237.16    5.96
   1 -10  -1  164.67    3.91
   1 -10  -1  168.30    5.29
   1 -10  -1  166.44    5.69
  -1  10   1  155.76    4.61
  -1  10   1  172.43    5.37
  -1  10   1  148.37    4.25
   1 -10   0  121.30    4.60
   1 -10   0  116.81    2.89
   1 -10   0  128.40    4.89
  -1  10   0  121.37    4.55
  -1  10   0  115.64    3.35
   1 -10   1  354.18    8.97
   1 -10   1  337.05    6.10
   1 -10   1  353.15    8.98
  -1  10  -1  361.58    8.72
  -1  10  -1  344.04    6.80
  -1  10  -2    2.38    1.48
   1 -10   2    1.36    1.37
   1 -10   2    0.86    1.52
  -1  10  -3   17.91    2.09
   1 -10   3   20.13    2.17
   1 -10   3   16.81    2.30
  -1  10  -4  145.78    5.20
   1 -10   4  145.88    5.28
   1 -10   4  141.86    2.95
   1 -10   4  156.13    5.84
   1 -10   5    5.84    0.56
   1 -10   5    5.98    1.53
  -1  10  -5    7.89    1.78
  -1  10  -5    4.93    0.70
   1 -10   5    2.97    1.83
   1 -10   6    0.52    0.38
   1 -10   6   -1.53    1.33
   1 -10   6    1.15    1.91
  -1  10  -6    0.71    1.50
  -1  10  -6    1.18    0.44
  -1  10  -7  100.10    4.30
   1 -10   7  105.74    4.75
   1 -10   7  101.82    4.97
  -1  10  -7   84.53    2.44
   1 -10   7   84.29    2.76
   1 -10   7   96.48    4.23
   1 -10   8   46.88    3.59
   1 -10   8   44.42    3.62
  -1  10  -8   53.82    3.61
  -1  10  -8   46.37    1.39
   1 -10   8   46.07    3.02
   1 -10   9   17.10    2.61
  -1  10  -9   15.55    2.39
   1 -10   9   19.33    2.10
   1 -10  10  167.64    6.77
  -1  10 -10  163.66    6.49
   1 -10  10  156.83    5.64
   1 -10  11    2.04    2.14
  -1  10 -11    4.41    2.23
   1 -10  11    2.45    1.26
   1 -10  12   37.61    3.90
   1 -10  12   35.27    2.60
  -1  10 -12   30.83    3.30
   1 -10  13    2.11    2.35
  -1  10 -13    0.65    2.11
   1 -10  13    0.45    1.05
   1 -10  14   11.52    2.98
  -1  10 -14    9.06    2.55
   1 -10  14    9.14    1.44
   1 -10  15    0.32    0.95
  -1  10 -15    1.78    2.19
   1 -10  15    0.24    2.49
  -1  10 -16   34.24    3.68
   1 -10  16   36.78    4.23
  -1  10 -17   37.79    3.86
   1 -10  17   35.51    4.34
  -1  10 -18   16.72    3.12
   1 -10  18   22.73    3.77
  -1  10 -19   14.94    3.07
   1 -10  19    7.36    3.31
  -1  10 -20   17.75    3.29
   1 -10  20   15.52    3.57
   1 -10  21    7.65    3.56
  -1  10 -21    3.38    2.38
   1 -10  22   12.56    3.60
  -1  10 -22    4.14    2.65
   1 -10  23    2.83    3.28
  -1  10 -23    1.48    2.11
  -1  10 -23    8.72    3.35
   1 -10  24    6.49    3.38
  -1  10 -24   11.27    3.13
  -1  10 -24   12.14    3.55
   1 -10  25    7.97    3.43
  -1  10 -25    3.31    2.78
  -1  10 -25    6.22    2.64
  -1  10 -26    0.83    2.35
   1  -9 -30   -1.22    2.55
  -1   9  30    4.90    3.13
  -1   9  29   -0.80    1.90
   1  -9 -29    1.65    2.81
  -1   9  28   28.17    3.37
   1  -9 -28   28.96    4.07
  -1   9  28   38.38    4.91
  -1   9  27    3.89    2.22
   1  -9 -27    3.72    2.77
  -1   9  26   15.15    2.72
   1  -9 -26   19.15    3.77
  -1   9  26   15.54    3.46
   1  -9 -25   12.25    3.40
  -1   9  25   10.96    3.37
  -1   9  25    8.09    2.49
   1  -9 -24   18.27    3.33
  -1   9  24   10.50    2.69
  -1   9  24   16.61    2.78
   1  -9 -23   -2.64    2.51
  -1   9  23   -1.81    2.45
  -1   9  23    2.78    2.25
   1  -9 -22    1.06    2.57
  -1   9  22   -0.49    1.94
  -1   9  22    2.66    2.69
  -1   9  21   10.69    1.54
   1  -9 -21   11.58    3.09
  -1   9  21   11.66    2.38
  -1   9  21   10.83    3.09
  -1   9  20   32.98    2.21
   1  -9 -20   32.07    3.80
  -1   9  20   33.86    3.22
  -1   9  20   33.89    3.86
  -1   9  19    2.58    2.20
   1  -9 -19    1.61    0.90
  -1   9  19    0.71    0.83
  -1   9  19    0.25    1.73
   1  -9 -19   -0.28    2.56
   1  -9 -18  145.32    4.94
   1  -9 -18  150.04    6.80
  -1   9  18  143.55    4.53
  -1   9  18  143.52    6.00
  -1   9  18  137.38    6.78
   1  -9 -17    6.61    1.36
   1  -9 -17    5.06    2.40
  -1   9  17    5.12    1.02
  -1   9  17    5.33    1.91
  -1   9  17    3.46    2.26
   1  -9 -16    0.44    0.99
   1  -9 -16    1.46    2.16
  -1   9  16    1.79    0.80
  -1   9  16    3.33    1.90
  -1   9  16    2.23    2.30
   1  -9 -15   17.77    1.82
   1  -9 -15   18.58    2.80
  -1   9  15   16.33    1.24
  -1   9  15   16.35    2.28
  -1   9  15   17.31    2.75
   1  -9 -14   63.23    3.25
   1  -9 -14   67.12    4.15
  -1   9  14   63.32    2.38
  -1   9  14   68.92    3.74
  -1   9  14   61.93    2.04
  -1   9  14   65.41    4.31
  -1   9  13   44.62    3.48
   1  -9 -13   43.73    2.77
  -1   9  13   45.12    1.51
   1  -9 -13   39.24    1.86
  -1   9  13   45.73    1.83
  -1   9  13   45.28    3.08
  -1   9  13   42.20    1.55
   1  -9 -13   46.32    3.40
  -1   9  12   30.54    2.95
   1  -9 -12   31.90    2.40
  -1   9  12   28.77    1.10
   1  -9 -12   28.55    1.48
  -1   9  12   27.97    2.51
   1  -9 -12   35.33    2.95
  -1   9  11   67.14    3.95
   1  -9 -11   67.48    3.33
  -1   9  11   67.28    1.75
   1  -9 -11   66.15    2.29
  -1   9  11   74.92    3.60
   1  -9 -11   71.46    3.77
  -1   9  10   42.87    3.13
  -1   9  10   42.37    1.24
   1  -9 -10   42.60    2.69
   1  -9 -10   40.09    1.66
  -1   9  10   40.97    2.82
   1  -9 -10   45.30    2.91
  -1   9   9   89.49    4.16
  -1   9   9   95.32    2.11
   1  -9  -9   95.48    3.92
   1  -9  -9   92.89    2.62
   1  -9  -9   89.43    2.63
  -1   9   9   99.41    4.02
   1  -9  -9   91.95    4.03
  -1   9   8   -2.09    1.56
  -1   9   8    0.67    0.31
   1  -9  -8    0.19    1.20
   1  -9  -8    0.17    0.49
   1  -9  -8    0.47    0.39
  -1   9   8   -0.19    1.38
   1  -9  -8    0.37    1.20
   1  -9  -7   56.54    2.86
   1  -9  -7   57.91    3.05
   1  -9  -7   53.05    2.12
   1  -9  -7   55.42    1.91
  -1   9   7   56.80    2.92
  -1   9   7   56.14    1.61
  -1   9   7   57.97    3.15
  -1   9   6  143.61    3.78
   1  -9  -6  143.42    4.98
   1  -9  -6  143.56    3.95
   1  -9  -6  136.44    3.48
  -1   9   6  151.37    4.90
  -1   9   6  145.30    3.25
   1  -9  -6  150.01    4.60
   1  -9  -5   15.14    0.96
   1  -9  -5   15.22    1.90
  -1   9   5   16.36    1.06
   1  -9  -5   12.53    1.24
   1  -9  -5   15.84    1.04
  -1   9   5   13.50    0.97
  -1   9   5   17.43    1.92
   1  -9  -5   15.03    1.46
  -1   9   4   19.06    1.03
   1  -9  -4   19.97    1.17
   1  -9  -4   22.15    1.61
  -1   9   4   21.32    1.23
  -1   9   4   27.49    2.21
   1  -9  -4   25.00    1.63
  -1   9   3  494.34    8.98
   1  -9  -3  524.52   10.75
   1  -9  -3  527.42    9.87
  -1   9   3  526.47    9.91
  -1   9   3  524.24   11.18
   1  -9  -3  544.56   10.28
  -1   9   2   12.40    1.22
   1  -9  -2   15.41    1.55
   1  -9  -2   14.20    1.03
  -1   9   2   13.59    1.18
  -1   9   2   13.68    1.79
   1  -9  -2   13.68    1.08
   1  -9  -1  224.45    5.98
   1  -9  -1  210.07    4.75
  -1   9   1  218.20    5.16
  -1   9   1  217.74    5.96
  -1   9   1  212.97    5.37
   1  -9   0    0.54    0.39
   1  -9   0    0.98    1.14
  -1   9   0    0.19    1.21
  -1   9   0    1.20    0.93
  -1   9   0    0.81    0.55
   1  -9   1  233.68    6.68
   1  -9   1  239.60    4.44
   1  -9   1  243.40    6.74
  -1   9  -1  238.72    6.52
  -1   9  -1  226.60    6.10
  -1   9  -1  236.32    4.98
  -1   9  -2   19.88    1.90
   1  -9   2   23.75    2.10
   1  -9   2   23.07    2.20
  -1   9  -3   75.55    3.32
   1  -9   3   84.52    3.70
   1  -9   3   83.56    3.81
   1  -9   4   16.36    0.80
   1  -9   4   15.85    1.90
  -1   9  -4   19.42    2.00
  -1   9  -4   15.67    1.14
   1  -9   4   17.09    2.24
   1  -9   5  584.41   12.47
   1  -9   5  583.97   13.21
  -1   9  -5  607.43   12.44
  -1   9  -5  578.93   10.56
   1  -9   6   56.47    3.51
  -1   9  -6   49.78    1.82
   1  -9   6   55.39    3.05
   1  -9   6   48.11    1.86
  -1   9  -7   89.11    3.96
   1  -9   7   94.67    4.68
  -1   9  -7   86.29    2.28
   1  -9   7   91.69    3.88
   1  -9   7   82.13    2.77
   1  -9   8    5.05    1.96
  -1   9  -8    4.95    1.91
   1  -9   8    6.67    2.14
  -1   9  -8    4.91    0.38
   1  -9   8    3.39    1.31
   1  -9   9   30.02    3.07
   1  -9   9   27.13    3.02
  -1   9  -9   26.97    2.78
   1  -9   9   25.08    2.13
   1  -9  10   49.75    3.80
  -1   9 -10   50.57    3.59
   1  -9  10   50.18    2.90
   1  -9  11  290.66    9.44
  -1   9 -11  313.26    9.31
   1  -9  11  295.27    7.92
   1  -9  12    9.40    2.60
  -1   9 -12    9.81    2.15
   1  -9  12    6.86    1.35
   1  -9  13   27.24    2.06
  -1   9 -13   28.82    3.11
   1  -9  13   23.00    3.41
   1  -9  14   46.51    2.61
  -1   9 -14   51.52    3.96
   1  -9  14   50.49    4.43
   1  -9  15   38.73    2.35
  -1   9 -15   38.51    3.70
   1  -9  15   42.44    4.03
  -1   9 -16   -0.96    2.28
   1  -9  16    0.91    2.73
  -1   9 -17    7.77    2.38
   1  -9  17    4.01    2.46
  -1   9 -18    6.48    2.36
   1  -9  18    5.13    3.09
  -1   9 -19   43.74    4.22
   1  -9  19   37.20    4.55
  -1   9 -20    8.51    2.52
   1  -9  20   13.05    3.56
   1  -9  21    1.58    2.83
  -1   9 -21    3.32    2.49
   1  -9  22    4.26    3.14
  -1   9 -22    3.38    2.33
  -1   9 -22    2.68    2.77
   1  -9  23    0.89    3.03
  -1   9 -23    6.88    2.88
  -1   9 -23    7.15    3.11
   1  -9  24    0.09    2.68
  -1   9 -24   -0.71    2.25
  -1   9 -24   -1.72    3.07
   1  -9  25    7.74    3.68
  -1   9 -25    0.90    2.19
  -1   9 -25    2.58    2.77
   1  -9  26    5.69    3.24
  -1   9 -26    6.21    3.08
  -1   9 -26    2.76    2.56
  -1   9 -27    6.97    2.77
   1  -8 -30   13.42    3.46
  -1   8  30   23.48    4.32
   1  -8 -29   -0.70    2.55
  -1   8  29   10.32    3.46
  -1   8  28   14.93    2.75
   1  -8 -28   13.96    3.22
  -1   8  28   15.91    3.84
  -1   8  27    7.25    2.18
   1  -8 -27    8.99    3.24
  -1   8  27   13.96    3.82
   1  -8 -26    0.79    2.46
  -1   8  26    1.73    1.85
  -1   8  25    6.06    2.51
   1  -8 -25    3.64    2.53
  -1   8  25    4.80    2.26
  -1   8  24    4.42    2.83
   1  -8 -24    4.16    2.70
  -1   8  24    9.75    2.46
  -1   8  23    1.75    2.60
  -1   8  23    2.09    2.02
   1  -8 -23    3.53    2.68
  -1   8  22   46.60    3.01
  -1   8  22   46.39    4.42
  -1   8  22   53.10    3.95
   1  -8 -22   47.23    4.44
  -1   8  21   30.17    2.32
  -1   8  21   33.02    4.09
  -1   8  21   28.85    3.07
   1  -8 -21   25.13    3.43
  -1   8  20    2.21    1.11
  -1   8  20    0.17    1.74
   1  -8 -20    2.97    2.51
   1  -8 -19   34.19    2.01
  -1   8  19   34.48    2.36
  -1   8  19   34.59    3.84
  -1   8  19   30.12    2.91
   1  -8 -19   32.14    3.65
   1  -8 -18   65.59    2.96
  -1   8  18   61.77    3.07
  -1   8  18   68.62    4.77
  -1   8  18   66.84    4.02
   1  -8 -18   63.24    4.63
   1  -8 -17   78.99    3.32
  -1   8  17   83.66    3.38
  -1   8  17   76.01    4.87
  -1   8  17   86.15    4.41
   1  -8 -17   75.18    4.74
   1  -8 -16  162.82    5.08
   1  -8 -16  169.91    6.75
  -1   8  16  155.42    4.70
  -1   8  16  155.47    5.95
  -1   8  16  148.22    6.61
   1  -8 -15    8.65    1.38
   1  -8 -15    9.56    2.44
  -1   8  15   11.48    1.27
  -1   8  15   10.95    1.97
  -1   8  15    8.89    2.40
   1  -8 -14   19.30    1.84
   1  -8 -14   19.73    2.66
  -1   8  14   16.94    1.38
  -1   8  14   17.22    2.27
  -1   8  14   15.62    1.13
  -1   8  14   17.20    2.60
   1  -8 -13    1.03    0.98
   1  -8 -13   -0.09    1.83
  -1   8  13    0.93    0.58
  -1   8  13    4.33    1.71
  -1   8  13    2.92    1.98
   1  -8 -12    8.05    1.38
   1  -8 -12    6.42    1.86
   1  -8 -12    5.72    0.77
  -1   8  12    5.95    0.81
  -1   8  12    8.43    1.80
  -1   8  12    4.67    1.86
  -1   8  11   47.14    3.27
   1  -8 -11   45.63    2.59
  -1   8  11   43.67    1.50
   1  -8 -11   44.13    1.88
  -1   8  11   46.53    1.77
  -1   8  11   45.76    2.86
   1  -8 -11   47.89    3.10
  -1   8  10   30.58    2.75
  -1   8  10   32.06    1.19
   1  -8 -10   31.19    2.19
   1  -8 -10   32.76    1.54
  -1   8  10   32.66    2.47
   1  -8 -10   39.11    2.68
  -1   8   9  196.56    6.31
  -1   8   9  204.30    3.97
   1  -8  -9  207.22    5.87
   1  -8  -9  196.87    4.16
   1  -8  -9  198.99    4.56
  -1   8   9  205.30    6.02
   1  -8  -9  216.18    6.25
  -1   8   8  181.22    5.79
  -1   8   8  176.07    3.51
   1  -8  -8  179.62    5.42
   1  -8  -8  177.89    3.95
   1  -8  -8  170.94    4.03
  -1   8   8  186.78    5.49
   1  -8  -8  174.27    5.47
  -1   8   7  199.10    3.94
   1  -8  -7  216.05    5.88
   1  -8  -7  205.57    4.55
   1  -8  -7  201.88    4.39
  -1   8   7  204.70    5.76
   1  -8  -7  204.78    5.76
  -1   8   6  270.86    6.03
   1  -8  -6  288.93    6.00
   1  -8  -6  276.49    5.62
  -1   8   6  273.43    5.27
  -1   8   6  289.48    7.10
   1  -8  -6  283.55    6.90
  -1   8   5    4.85    0.57
  -1   8   5    6.25    0.72
   1  -8  -5    5.37    0.83
   1  -8  -5    5.52    0.61
  -1   8   5    6.60    1.41
   1  -8  -5    5.03    1.06
  -1   8   4   27.02    1.18
   1  -8  -4   28.49    1.22
   1  -8  -4   27.79    1.58
  -1   8   4   27.08    2.00
  -1   8   4   26.42    1.23
   1  -8  -4   28.28    1.73
  -1   8   3   88.89    3.17
  -1   8   3   92.94    2.29
   1  -8  -3   96.67    3.22
   1  -8  -3   91.97    2.67
  -1   8   3  103.64    3.59
  -1   8   3   94.13    2.69
   1  -8  -3   97.29    3.03
  -1   8   3   97.30    3.05
  -1   8   2  377.89    7.83
   1  -8  -2  364.18    8.14
   1  -8  -2  367.90    7.44
  -1   8   2  372.75    7.52
  -1   8   2  372.57    8.42
  -1   8   2  369.13    7.52
   1  -8  -2  378.99    7.52
   1  -8  -1  336.82    6.50
   1  -8  -1  330.85    7.61
   1  -8  -1  330.68    6.90
  -1   8   1  335.27    7.67
  -1   8   1  311.85    6.98
  -1   8   1  322.87    6.86
  -1   8   0  279.78    6.76
  -1   8   0  264.74    6.34
  -1   8   0  265.63    5.70
   1  -8   0  271.76    6.82
   1  -8   0  280.92    5.35
  -1   8  -1  281.76    6.89
  -1   8  -1  279.50    6.67
  -1   8  -1  275.19    5.56
   1  -8   1  281.47    5.08
   1  -8   1  280.60    7.07
  -1   8  -2   40.16    2.26
  -1   8  -2   42.18    2.35
  -1   8  -2   36.37    1.75
   1  -8   2   36.58    2.47
   1  -8   3  123.04    2.62
  -1   8  -3  137.83    4.32
  -1   8  -3  132.99    3.58
   1  -8   3  129.37    4.62
   1  -8   4   16.89    1.71
   1  -8   4   16.84    0.85
  -1   8  -4   17.40    1.79
  -1   8  -4   17.36    1.10
   1  -8   4   17.74    2.04
   1  -8   5   63.87    2.02
   1  -8   5   71.18    3.19
  -1   8  -5   70.39    3.15
  -1   8  -5   63.28    2.10
   1  -8   5   73.47    3.69
   1  -8   6    7.57    0.75
   1  -8   6    9.64    1.38
  -1   8  -6    9.92    1.54
   1  -8   6   10.61    1.99
  -1   8  -6    7.81    0.66
   1  -8   7   41.98    3.13
  -1   8  -7   36.21    1.21
   1  -8   7   35.11    1.69
   1  -8   7   42.45    2.44
   1  -8   8   54.21    3.48
  -1   8  -8   53.13    3.26
   1  -8   8   56.56    3.55
   1  -8   8   49.61    2.71
   1  -8   9  215.75    7.33
   1  -8   9  223.09    7.35
  -1   8  -9  222.15    7.07
   1  -8   9  216.38    6.17
   1  -8  10    8.83    2.19
   1  -8  10   12.14    2.22
   1  -8  10   12.20    1.54
   1  -8  11   13.98    2.59
  -1   8 -11   12.44    2.28
   1  -8  11   13.76    1.56
   1  -8  12   13.05    2.52
  -1   8 -12   14.97    2.37
   1  -8  12   13.28    1.52
   1  -8  13   80.33    4.96
   1  -8  13   85.14    3.44
  -1   8 -13   82.66    4.65
   1  -8  14    5.94    2.46
  -1   8 -14    3.71    1.89
   1  -8  14    6.33    1.12
   1  -8  15  102.98    3.63
  -1   8 -15   96.29    5.22
   1  -8  15  106.13    6.12
  -1   8 -16    3.79    2.07
   1  -8  16   -1.21    2.40
  -1   8 -17   41.69    3.75
   1  -8  17   48.16    4.69
  -1   8 -18    1.03    2.16
   1  -8  18   -3.13    2.98
  -1   8 -19    5.72    2.35
   1  -8  19    7.49    2.89
   1  -8  20   14.48    3.64
  -1   8 -20   15.48    3.08
   1  -8  21    8.04    3.09
  -1   8 -21   10.85    2.63
   1  -8  22   18.71    3.97
  -1   8 -22    9.00    2.67
  -1   8 -22   15.95    3.32
   1  -8  23   58.21    5.69
  -1   8 -23   55.92    4.84
  -1   8 -23   49.53    4.86
   1  -8  24    4.77    2.96
  -1   8 -24    4.20    2.34
  -1   8 -24    4.69    2.78
   1  -8  25   -0.63    3.02
  -1   8 -25    4.69    2.54
  -1   8 -25   -3.22    2.86
   1  -8  26    1.68    2.66
  -1   8 -26    3.25    2.25
  -1   8 -26    1.44    2.57
   1  -8  27    0.86    3.02
  -1   8 -27    2.08    2.67
  -1   8 -27   -0.47    2.23
   1  -7 -30   -2.18    2.69
  -1   7  30   -4.04    2.98
   1  -7 -29    8.24    3.09
  -1   7  29    8.81    3.45
  -1   7  28    3.37    2.04
   1  -7 -28   -0.55    2.71
  -1   7  28    6.48    3.34
  -1   7  27   16.48    2.60
   1  -7 -27   21.76    3.84
  -1   7  27   20.15    4.13
   1  -7 -26   28.09    3.87
  -1   7  26   37.70    4.64
  -1   7  26   27.49    3.17
   1  -7 -25   -2.89    2.81
  -1   7  25   -0.11    1.95
  -1   7  24    4.98    1.66
   1  -7 -24    0.83    2.47
  -1   7  24    1.77    1.90
  -1   7  24    4.63    2.51
  -1   7  23    0.09    1.27
   1  -7 -23   -3.66    2.63
  -1   7  23    0.11    1.88
  -1   7  23    1.33    2.42
  -1   7  22   34.62    2.74
   1  -7 -22   35.97    4.05
  -1   7  22   31.51    3.24
  -1   7  22   32.64    3.85
  -1   7  21   38.36    2.79
   1  -7 -21   32.12    3.80
  -1   7  21   36.55    3.31
  -1   7  21   35.40    3.74
  -1   7  20   48.22    2.97
   1  -7 -20   41.12    3.90
  -1   7  20   50.98    3.71
  -1   7  20   51.22    4.28
  -1   7  19    0.94    2.33
  -1   7  19    2.58    1.12
   1  -7 -19    2.49    0.64
  -1   7  19    3.09    1.86
   1  -7 -19    5.58    2.43
  -1   7  18   16.70    2.97
   1  -7 -18   18.25    1.42
  -1   7  18   18.55    1.84
  -1   7  18   19.59    2.51
   1  -7 -18   18.04    3.00
   1  -7 -17    5.34    2.32
  -1   7  17    0.36    0.87
   1  -7 -17    2.31    0.76
  -1   7  17    2.04    1.69
  -1   7  17    0.59    2.04
   1  -7 -16    5.76    2.20
  -1   7  16    6.17    1.21
   1  -7 -16    5.09    1.01
  -1   7  16    5.86    1.74
  -1   7  16    2.00    1.99
   1  -7 -15   29.32    2.98
  -1   7  15   29.09    1.91
   1  -7 -15   28.72    1.90
  -1   7  15   30.04    2.54
  -1   7  15   26.32    2.96
   1  -7 -14  134.61    5.62
  -1   7  14  132.79    4.02
   1  -7 -14  126.10    4.18
  -1   7  14  120.43    4.86
  -1   7  14  127.04    5.68
   1  -7 -13    2.65    1.75
  -1   7  13    4.76    0.89
   1  -7 -13    3.28    0.90
  -1   7  13    3.76    1.51
  -1   7  13    4.99    1.95
   1  -7 -12  139.97    5.29
   1  -7 -12  119.25    3.69
  -1   7  12  137.21    3.71
   1  -7 -12  127.25    4.21
  -1   7  12  131.58    4.83
  -1   7  12  123.52    5.32
   1  -7 -11    8.06    1.79
   1  -7 -11    7.97    0.84
  -1   7  11    6.86    0.86
   1  -7 -11    6.69    1.16
  -1   7  11    8.75    1.63
  -1   7  11    5.06    1.73
   1  -7 -10  193.14    6.05
   1  -7 -10  186.03    5.28
  -1   7  10  189.63    4.38
   1  -7 -10  189.76    4.59
  -1   7  10  190.81    5.78
  -1   7  10  191.64    6.14
  -1   7   9    3.47    1.34
  -1   7   9    4.38    0.52
   1  -7  -9    4.17    1.04
   1  -7  -9    5.04    0.44
   1  -7  -9    5.60    0.67
  -1   7   9    4.35    0.62
  -1   7   9    5.52    1.40
   1  -7  -9    4.66    1.35
  -1   7   8   29.70    2.40
  -1   7   8   21.82    0.97
   1  -7  -8   29.72    1.95
   1  -7  -8   22.81    1.19
   1  -7  -8   26.47    1.04
  -1   7   8   23.16    1.89
   1  -7  -8   26.64    2.05
  -1   7   7   25.86    0.99
   1  -7  -7   26.40    1.15
   1  -7  -7   25.24    1.17
  -1   7   7   30.25    2.06
   1  -7  -7   27.59    1.95
  -1   7   6  624.20   10.59
  -1   7   6  639.36   11.64
   1  -7  -6  612.02   11.14
   1  -7  -6  600.07   10.99
  -1   7   6  638.69   12.43
   1  -7  -6  638.75   12.42
  -1   7   5  206.45    4.20
  -1   7   5  213.62    4.76
   1  -7  -5  210.93    4.74
   1  -7  -5  211.00    4.47
  -1   7   5  220.34    5.62
   1  -7  -5  218.41    5.42
  -1   7   4  567.45   11.24
  -1   7   4  566.25   10.11
   1  -7  -4  550.77    9.96
   1  -7  -4  563.26   10.60
  -1   7   4  589.53   11.37
  -1   7   4  553.95    9.93
   1  -7  -4  578.16   11.04
  -1   7   3  417.77    8.73
  -1   7   3  408.69    7.56
   1  -7  -3  422.04    7.94
   1  -7  -3  428.49    8.54
  -1   7   3  436.77    9.04
  -1   7   3  418.77    7.88
   1  -7  -3  438.67    8.48
  -1   7   3  433.01    8.51
  -1   7   2  794.64   14.58
  -1   7   2  755.59   13.29
   1  -7  -2  788.82   14.79
   1  -7  -2  799.71   14.15
  -1   7   2  812.75   14.17
  -1   7   2  843.35   15.16
   1  -7  -2  815.60   14.28
  -1   7   2  800.86   14.33
  -1   7   1    0.70    0.56
   1  -7  -1    0.72    0.77
   1  -7  -1    1.08    0.46
  -1   7   1    1.03    0.91
  -1   7   1    1.40    0.62
   1  -7  -1    1.16    0.45
  -1   7   0    5.30    0.66
   1  -7   0    6.03    1.05
   1  -7   0    5.94    0.74
  -1   7   0    5.11    0.86
  -1   7   0    8.28    1.24
   1  -7   0    5.83    0.55
  -1   7  -1  123.37    3.43
  -1   7  -1  114.69    3.76
  -1   7  -1  112.87    3.55
  -1   7  -1  114.04    2.80
   1  -7   1  119.65    3.90
   1  -7   1  122.50    2.49
  -1   7  -2   58.32    2.55
  -1   7  -2   53.46    2.49
  -1   7  -2   48.33    1.95
   1  -7   2   50.90    2.65
   1  -7   3  302.42    5.52
  -1   7  -3  311.93    7.34
  -1   7  -3  319.22    7.25
  -1   7  -3  299.13    6.32
   1  -7   3  319.63    7.72
   1  -7   4 1331.67   23.26
  -1   7  -4 1404.91   25.06
  -1   7  -4 1363.77   23.66
   1  -7   5   37.05    1.48
   1  -7   5   40.73    2.28
   1  -7   5   39.61    2.60
  -1   7  -5   41.82    2.26
  -1   7  -5   39.16    1.43
  -1   7  -6  198.70    5.53
   1  -7   6  209.22    6.25
   1  -7   6  189.39    4.50
   1  -7   6  206.43    5.51
  -1   7  -6  188.62    3.91
  -1   7  -7   97.23    4.02
   1  -7   7   97.95    4.27
  -1   7  -7   98.39    2.10
   1  -7   7   88.42    2.93
   1  -7   7   93.82    3.46
   1  -7   8   15.52    2.14
  -1   7  -8   23.90    2.24
   1  -7   8   21.17    2.34
   1  -7   8   16.40    1.53
   1  -7   9  250.74    7.70
   1  -7   9  258.29    7.64
  -1   7  -9  258.35    7.42
   1  -7   9  235.05    6.30
   1  -7  10  576.49   13.47
  -1   7 -10  558.33   12.85
   1  -7  10  562.88   13.31
   1  -7  10  548.89   11.52
  -1   7 -11  173.55    6.01
  -1   7 -11  155.96    3.55
   1  -7  11  162.65    4.82
   1  -7  12  124.50    5.78
  -1   7 -12  114.21    3.07
  -1   7 -12  127.76    5.35
   1  -7  12  129.47    4.11
   1  -7  13  126.20    5.83
   1  -7  13  119.71    3.89
  -1   7 -13  119.07    5.34
  -1   7 -13  111.16    3.16
   1  -7  14   11.08    2.66
  -1   7 -14   10.46    0.97
  -1   7 -14    9.11    2.08
   1  -7  14   11.32    1.22
   1  -7  15   16.97    1.32
  -1   7 -15   16.03    2.57
  -1   7 -15   13.68    1.22
   1  -7  15   13.11    2.78
  -1   7 -16    2.42    1.83
  -1   7 -16    3.55    0.83
   1  -7  16    2.02    2.31
  -1   7 -17   27.37    1.78
  -1   7 -17   31.20    3.31
   1  -7  17   32.80    3.99
  -1   7 -18    0.55    1.88
  -1   7 -18   -0.22    0.72
   1  -7  18   -2.71    2.70
  -1   7 -19   30.84    3.41
   1  -7  19   28.14    3.88
  -1   7 -20    2.92    2.12
   1  -7  20    2.67    2.97
  -1   7 -21   21.38    3.67
  -1   7 -21   23.92    3.30
   1  -7  21   22.57    3.82
  -1   7 -22   -1.33    2.75
  -1   7 -22    0.11    1.93
   1  -7  22   -0.21    2.96
  -1   7 -23    4.35    2.94
  -1   7 -23    7.79    2.60
   1  -7  23    0.53    3.09
  -1   7 -24    1.70    2.70
  -1   7 -24    0.82    2.00
   1  -7  24    0.51    2.77
  -1   7 -25    0.83    2.45
  -1   7 -25    0.66    2.23
   1  -7  25    5.28    3.46
  -1   7 -26    0.04    2.34
  -1   7 -26    0.06    2.08
   1  -7  26    0.44    2.66
  -1   7 -27   14.67    3.41
  -1   7 -27   18.23    3.42
   1  -7  27   17.92    3.96
  -1   7 -28    1.45    2.33
   1  -6 -31   -2.20    2.77
   1  -6 -30    4.26    2.57
  -1   6  30   -4.07    3.36
   1  -6 -29    2.40    2.50
  -1   6  29   -3.10    3.17
  -1   6  28    0.98    1.83
   1  -6 -28    9.11    3.03
  -1   6  28    4.98    2.88
  -1   6  27   -0.29    1.92
   1  -6 -27    4.68    2.88
  -1   6  27   -0.65    2.50
   1  -6 -26   22.34    3.63
  -1   6  26   28.55    3.23
  -1   6  26   24.99    4.04
  -1   6  25   57.60    3.95
  -1   6  25   63.72    5.58
  -1   6  25   55.03    4.19
   1  -6 -25   64.79    5.23
  -1   6  24   51.72    5.08
  -1   6  24   43.57    4.34
  -1   6  24   42.85    3.32
   1  -6 -24   42.88    3.70
  -1   6  24   41.67    3.64
   1  -6 -24   42.28    4.23
  -1   6  23    4.35    2.75
  -1   6  23   -0.98    1.45
   1  -6 -23    0.00    1.67
  -1   6  23   -3.07    1.88
   1  -6 -23   -1.97    2.34
   1  -6 -22   42.22    3.46
  -1   6  22   49.37    4.38
   1  -6 -22   44.84    4.35
  -1   6  22   44.43    3.27
   1  -6 -21   18.43    2.56
  -1   6  21   12.38    2.86
   1  -6 -21   12.66    2.96
  -1   6  21   15.96    2.04
   1  -6 -20   21.47    2.53
  -1   6  20   20.61    3.13
   1  -6 -20   18.85    3.08
  -1   6  20   16.44    2.05
   1  -6 -19   11.70    2.11
  -1   6  19   10.71    2.63
   1  -6 -19    9.94    2.76
  -1   6  19   12.05    1.79
   1  -6 -18  129.48    5.22
   1  -6 -18  125.43    3.34
  -1   6  18  131.72    6.16
   1  -6 -18  129.35    5.97
  -1   6  18  129.15    4.88
   1  -6 -17   14.62    1.95
   1  -6 -17   15.26    1.19
  -1   6  17   13.05    2.65
   1  -6 -17   17.50    2.81
  -1   6  17   16.41    1.81
   1  -6 -16  207.67    6.46
   1  -6 -16  200.61    5.09
  -1   6  16  205.25    5.99
   1  -6 -16  207.52    7.41
  -1   6  16  220.43    7.69
  -1   6  15    0.22    0.88
   1  -6 -15    0.09    0.65
   1  -6 -15   -0.61    2.10
  -1   6  15    2.09    2.06
  -1   6  14   29.21    1.91
   1  -6 -14   25.51    1.69
   1  -6 -14   22.75    2.74
  -1   6  14   22.49    2.75
  -1   6  13   49.18    2.34
   1  -6 -13   47.45    2.29
   1  -6 -13   57.54    3.58
  -1   6  13   49.17    3.41
   1  -6 -12   97.26    4.39
  -1   6  12   94.62    3.15
   1  -6 -12   93.06    3.28
  -1   6  12   98.29    3.99
  -1   6  12   91.09    4.38
   1  -6 -11    1.54    1.53
   1  -6 -11    2.56    0.61
  -1   6  11    1.80    0.70
   1  -6 -11    2.56    0.89
  -1   6  11    2.20    1.31
  -1   6  11    2.92    1.60
   1  -6 -10  146.61    5.08
   1  -6 -10  148.55    4.29
  -1   6  10  140.93    3.74
   1  -6 -10  139.65    3.85
  -1   6  10  146.37    4.69
   1  -6  -9    7.11    1.07
   1  -6  -9    6.37    0.75
  -1   6   9    5.68    0.72
   1  -6  -9    6.84    0.40
  -1   6   9    6.80    1.36
   1  -6  -9    5.15    1.34
  -1   6   8   86.44    2.40
   1  -6  -8   83.76    2.50
   1  -6  -8   84.00    1.95
  -1   6   8   82.32    3.32
   1  -6  -8   84.43    3.46
  -1   6   7  193.66    3.79
   1  -6  -7  186.59    3.79
   1  -6  -7  183.68    4.16
  -1   6   7  191.21    4.00
  -1   6   7  192.33    5.21
   1  -6  -7  184.67    5.25
  -1   6   6    4.56    0.48
  -1   6   6    4.54    0.64
   1  -6  -6    5.16    0.55
   1  -6  -6    4.51    0.51
  -1   6   6    5.49    1.13
   1  -6  -6    5.61    1.15
  -1   6   5    4.92    0.48
  -1   6   5    3.99    0.58
   1  -6  -5    5.14    0.61
   1  -6  -5    4.89    0.50
  -1   6   5    4.27    1.02
   1  -6  -5    3.74    0.95
  -1   6   4  174.46    4.59
  -1   6   4  176.44    3.59
  -1   6   4  166.18    3.85
   1  -6  -4  177.93    4.02
   1  -6  -4  175.97    3.76
  -1   6   4  175.28    4.59
  -1   6   4  179.31    4.52
   1  -6  -4  176.99    4.48
  -1   6   3    1.89    0.67
  -1   6   3    2.53    0.39
  -1   6   3    3.56    0.51
   1  -6  -3    2.94    0.44
   1  -6  -3    2.29    0.65
  -1   6   3    3.71    0.96
   1  -6  -3    2.83    0.76
  -1   6   3    2.80    0.54
  -1   6   2  630.54   11.23
  -1   6   2  564.75   10.08
   1  -6  -2  599.45   11.21
   1  -6  -2  609.57   10.72
  -1   6   2  575.89   10.68
  -1   6   2  603.63   11.50
  -1   6   2  592.55   10.96
   1  -6  -2  614.16   10.95
  -1   6   1  270.07    5.74
   1  -6  -1  283.32    6.18
   1  -6  -1  280.23    5.70
  -1   6   1  279.00    5.74
  -1   6   1  280.26    6.25
   1  -6  -1  282.78    5.54
  -1   6   0   30.58    1.28
   1  -6   0   29.25    1.67
   1  -6   0   29.86    1.39
  -1   6   0   28.11    1.65
  -1   6   0   30.27    1.51
   1  -6   0   33.21    1.14
  -1   6   0   31.60    1.56
  -1   6  -1   60.95    1.71
   1  -6   1   62.75    2.22
  -1   6  -1   53.22    2.31
  -1   6  -1   64.32    2.32
  -1   6  -1   63.93    2.17
   1  -6   1   65.66    1.49
   1  -6   1   61.12    2.52
   1  -6   2   46.15    1.09
  -1   6  -2   45.49    2.13
  -1   6  -2   43.19    2.10
  -1   6  -2   43.36    1.71
   1  -6   2   49.11    2.29
   1  -6   3   63.00    1.63
  -1   6  -3   63.29    2.54
  -1   6  -3   66.61    2.75
  -1   6  -3   66.50    2.05
   1  -6   3   66.06    2.85
   1  -6   4  219.22    5.79
  -1   6  -4  210.35    5.66
  -1   6  -4  225.47    5.35
  -1   6  -4  209.94    4.33
  -1   6  -5  233.90    5.58
   1  -6   5  235.64    6.12
  -1   6  -5  206.37    4.22
   1  -6   5  203.84    4.55
  -1   6  -6  281.09    6.64
   1  -6   6  272.88    7.22
   1  -6   6  277.95    6.47
   1  -6   6  265.04    5.80
  -1   6  -6  266.17    4.94
   1  -6   7  145.32    5.05
  -1   6  -7  154.55    4.86
   1  -6   7  144.38    3.91
   1  -6   7  140.21    4.18
  -1   6  -8   44.24    2.66
   1  -6   8   40.41    2.79
  -1   6  -8   38.90    1.22
   1  -6   8   39.54    2.06
   1  -6   9    7.26    1.84
  -1   6  -9    9.23    1.59
   1  -6   9    7.73    1.78
  -1   6  -9    9.89    0.73
   1  -6   9    8.15    1.13
   1  -6  10   48.69    3.36
  -1   6 -10   52.54    3.09
  -1   6 -10   48.98    1.71
   1  -6  10   52.68    3.28
   1  -6  10   49.33    2.31
   1  -6  11   70.64    4.11
  -1   6 -11   70.94    3.68
  -1   6 -11   61.87    2.16
   1  -6  11   69.45    2.71
   1  -6  12   74.17    2.76
  -1   6 -12   75.38    3.91
  -1   6 -12   67.43    2.37
   1  -6  12   70.08    4.23
   1  -6  13   21.52    1.48
  -1   6 -13   20.97    2.40
  -1   6 -13   23.29    1.44
   1  -6  13   21.32    2.78
   1  -6  14    5.48    0.84
  -1   6 -14    5.86    0.98
  -1   6 -14    5.13    1.89
   1  -6  14    7.10    2.48
  -1   6 -15   54.48    2.47
   1  -6  15   59.59    2.15
  -1   6 -15   66.99    4.11
   1  -6  15   60.81    4.50
  -1   6 -16   17.69    2.59
  -1   6 -16   18.85    1.52
   1  -6  16   17.35    2.93
  -1   6 -17    9.47    1.25
  -1   6 -17   12.08    2.27
   1  -6  17   14.65    3.26
  -1   6 -18    1.47    0.94
  -1   6 -18    0.59    1.87
   1  -6  18    0.39    2.51
  -1   6 -19   11.08    2.47
  -1   6 -19    7.90    1.37
   1  -6  19    9.51    2.91
  -1   6 -20   10.65    1.45
  -1   6 -20   12.49    3.14
  -1   6 -20   12.39    2.73
   1  -6  20   13.54    3.45
  -1   6 -21   29.32    3.78
  -1   6 -21   27.59    3.39
   1  -6  21   23.13    3.58
  -1   6 -22   16.22    3.32
  -1   6 -22   10.99    2.70
   1  -6  22   11.52    3.15
  -1   6 -23   12.88    3.29
  -1   6 -23   19.77    3.27
   1  -6  23   16.54    3.79
  -1   6 -24    1.42    2.83
  -1   6 -24   -0.47    2.05
   1  -6  24   -1.24    2.67
  -1   6 -25   -0.64    1.99
   1  -6  25    0.22    3.01
  -1   6 -26    1.60    3.07
  -1   6 -26   -4.59    2.62
   1  -6  26    1.42    3.04
  -1   6 -27    4.28    3.12
  -1   6 -27    3.78    2.26
   1  -6  27    1.83    2.67
  -1   6 -28    5.88    3.05
   1  -6  28   -0.38    2.97
   1  -5 -31   -0.03    2.20
   1  -5 -30   -0.31    2.24
  -1   5  30   -0.38    2.97
   1  -5 -29    8.64    3.06
  -1   5  29   14.81    3.64
   1  -5 -28   -4.81    2.65
  -1   5  28   -2.12    2.01
  -1   5  28    4.80    2.79
   1  -5 -28    4.17    2.30
   1  -5 -27   78.39    5.79
   1  -5 -27   81.36    5.24
  -1   5  27   74.34    4.91
  -1   5  27   86.97    6.61
  -1   5  26    5.95    3.12
  -1   5  26    6.93    2.01
   1  -5 -26    9.33    2.53
  -1   5  26    9.25    2.35
   1  -5 -26   11.94    3.10
   1  -5 -25    9.78    2.44
  -1   5  25   10.48    2.94
   1  -5 -25    9.36    3.04
  -1   5  25    8.68    2.09
   1  -5 -24    7.17    1.97
  -1   5  24    4.27    2.16
  -1   5  24   11.10    3.05
   1  -5 -24    6.04    2.59
  -1   5  24   11.72    2.24
   1  -5 -23   31.99    3.28
  -1   5  23   31.42    3.72
  -1   5  23   36.03    4.24
   1  -5 -23   32.12    3.86
  -1   5  23   34.74    3.14
   1  -5 -22    7.12    2.12
  -1   5  22    6.17    2.24
   1  -5 -22    5.76    2.69
  -1   5  22    5.94    1.84
   1  -5 -21   33.25    3.16
  -1   5  21   32.24    3.57
   1  -5 -21   30.53    3.46
  -1   5  21   33.51    2.83
   1  -5 -20    3.48    1.82
  -1   5  20   -0.58    2.03
   1  -5 -20    0.77    2.26
  -1   5  20    3.07    1.54
   1  -5 -19   25.28    2.60
  -1   5  19   28.34    3.17
   1  -5 -19   27.25    3.22
  -1   5  19   28.12    2.56
   1  -5 -18   19.29    2.19
  -1   5  18   14.46    2.68
   1  -5 -18   18.16    2.79
  -1   5  18   17.66    2.01
   1  -5 -17   14.70    0.90
   1  -5 -17   15.17    2.08
  -1   5  17   13.76    2.64
   1  -5 -17   10.30    2.53
  -1   5  17   13.52    1.80
   1  -5 -16   75.80    3.69
   1  -5 -16   73.08    2.36
  -1   5  16   74.87    4.39
   1  -5 -16   82.32    4.51
  -1   5  16   75.90    3.53
   1  -5 -15  200.70    6.24
   1  -5 -15  197.54    4.74
  -1   5  15  207.44    7.16
   1  -5 -15  209.40    7.19
  -1   5  15  205.91    5.95
   1  -5 -14   69.85    3.33
   1  -5 -14   66.79    2.42
  -1   5  14   69.93    3.07
  -1   5  14   74.31    4.08
   1  -5 -14   68.85    3.92
   1  -5 -13  218.19    5.22
   1  -5 -13  219.32    6.16
  -1   5  13  217.29    5.77
  -1   5  13  229.20    7.20
   1  -5 -13  221.46    7.02
   1  -5 -12  440.10    9.03
   1  -5 -12  462.01   10.00
  -1   5  12  452.76    9.45
  -1   5  12  442.64   10.99
   1  -5 -12  470.46   10.96
   1  -5 -11    5.21    0.84
   1  -5 -11    5.43    1.07
  -1   5  11    5.97    0.92
   1  -5 -11    5.96    1.70
  -1   5  11    7.74    1.75
  -1   5  10   89.61    2.82
   1  -5 -10   91.06    2.84
   1  -5 -10   95.12    3.87
   1  -5 -10   91.71    2.86
   1  -5  -9  237.01    5.40
  -1   5   9  229.26    5.32
   1  -5  -9  240.37    5.58
   1  -5  -9  239.97    6.50
  -1   5   8   32.24    1.97
   1  -5  -8   29.29    2.09
   1  -5  -8   26.03    1.34
  -1   5   8   31.82    1.42
  -1   5   7   16.13    1.18
   1  -5  -7   13.93    0.90
  -1   5   7   15.66    0.94
  -1   5   7   18.10    1.53
   1  -5  -7   16.41    1.58
  -1   5   6  410.28    8.38
  -1   5   6  427.59    8.43
   1  -5  -6  419.93    7.37
  -1   5   6  432.18    7.65
   1  -5  -6  404.51    7.79
  -1   5   6  429.34    8.80
   1  -5  -6  420.44    8.90
  -1   5   5    3.25    0.40
  -1   5   5    3.59    0.55
   1  -5  -5    2.59    0.41
   1  -5  -5    3.40    0.45
  -1   5   5    2.65    0.84
   1  -5  -5    2.06    0.80
  -1   5   4  487.01    9.83
  -1   5   4  509.22    8.64
  -1   5   4  498.34    9.17
   1  -5  -4  496.16    8.93
   1  -5  -4  500.02    8.86
  -1   5   4  511.25    9.81
   1  -5  -4  494.39    9.69
  -1   5   4  495.66    9.70
  -1   5   3   16.19    1.14
  -1   5   3   15.64    0.80
   1  -5  -3   17.47    0.82
  -1   5   3   17.19    0.78
   1  -5  -3   17.47    0.96
  -1   5   3   17.10    1.22
   1  -5  -3   16.38    1.12
  -1   5   3   16.87    1.05
  -1   5   2  137.62    3.53
  -1   5   2  130.37    2.80
   1  -5  -2  138.40    3.44
  -1   5   2  145.34    3.09
   1  -5  -2  145.66    3.15
  -1   5   2  145.00    3.75
   1  -5  -2  141.34    3.39
  -1   5   2  139.86    3.41
  -1   5   1    6.62    0.73
   1  -5  -1    7.02    0.80
   1  -5  -1   10.26    0.72
  -1   5   1    9.55    0.81
  -1   5   1   11.97    1.05
  -1   5   1    4.05    0.55
   1  -5  -1    6.72    0.61
  -1   5   0   91.39    2.40
   1  -5   0   94.29    2.92
   1  -5   0  106.12    2.72
  -1   5   0  102.13    2.76
  -1   5   0  108.65    3.03
   1  -5   0   97.33    2.27
  -1   5   0   96.22    2.76
  -1   5  -1   15.73    0.75
   1  -5   1   21.10    1.17
   1  -5   1   17.01    1.32
   1  -5   1   22.20    1.26
  -1   5  -1   21.66    1.27
  -1   5  -1   25.02    1.42
  -1   5  -1   16.65    1.01
   1  -5   1   19.32    0.68
   1  -5   2  155.23    4.28
   1  -5   2  157.26    2.94
   1  -5   2  161.94    3.98
   1  -5   2  159.48    4.08
  -1   5  -2  156.44    4.07
  -1   5  -2  155.86    4.08
  -1   5  -2  164.34    3.67
   1  -5   3   -0.36    0.78
   1  -5   3    0.33    0.23
  -1   5  -3    0.66    0.77
  -1   5  -3    1.00    0.71
   1  -5   3    1.06    0.45
  -1   5  -3    0.69    0.30
   1  -5   4  836.14   15.73
   1  -5   4  795.95   14.16
  -1   5  -4  839.88   15.13
  -1   5  -4  842.75   15.63
  -1   5  -4  799.33   14.01
   1  -5   5    5.97    1.09
   1  -5   5    8.57    0.71
  -1   5  -5    8.21    1.00
  -1   5  -5    7.79    0.49
  -1   5  -6   23.66    0.77
   1  -5   6   23.98    1.91
   1  -5   6   24.24    1.30
  -1   5  -6   23.83    0.74
  -1   5  -7   27.03    1.95
   1  -5   7   25.33    1.99
  -1   5  -7   22.51    0.90
   1  -5   7   23.66    1.38
   1  -5   7   23.57    1.47
  -1   5  -8  110.28    2.70
  -1   5  -8  118.95    4.13
   1  -5   8  119.46    4.36
   1  -5   8  111.63    3.35
   1  -5   9  100.08    4.31
   1  -5   9  103.83    4.12
  -1   5  -9   93.99    2.58
  -1   5  -9  100.61    3.93
   1  -5   9   94.95    3.03
   1  -5  10  176.87    6.19
  -1   5 -10  186.90    5.71
   1  -5  10  185.68    5.93
   1  -5  10  174.32    4.45
   1  -5  11  144.80    5.75
   1  -5  11  146.78    5.37
  -1   5 -11  144.64    5.14
  -1   5 -11  136.48    3.70
   1  -5  11  142.74    3.86
   1  -5  12   18.92    2.49
   1  -5  12   17.89    1.23
  -1   5 -12   18.46    2.15
  -1   5 -12   15.97    1.28
   1  -5  13    0.91    2.01
  -1   5 -13    1.41    1.43
  -1   5 -13    1.54    0.78
   1  -5  13    2.31    0.57
  -1   5 -14    6.34    1.00
  -1   5 -14    7.63    1.88
   1  -5  14    8.36    0.79
   1  -5  14    7.66    2.44
  -1   5 -15   -0.89    0.89
  -1   5 -15   -0.55    1.70
   1  -5  15    0.07    0.34
   1  -5  15    1.33    2.11
  -1   5 -16    8.60    1.99
  -1   5 -16    7.08    1.21
   1  -5  16    8.38    2.50
  -1   5 -17   48.38    2.70
  -1   5 -17   53.19    3.82
   1  -5  17   49.88    4.17
  -1   5 -18   11.10    1.56
  -1   5 -18   14.61    2.48
   1  -5  18   13.53    3.07
   1  -5  19   36.51    4.15
  -1   5 -19   36.45    3.89
  -1   5 -19   30.67    2.29
  -1   5 -19   41.88    3.80
   1  -5  20   15.70    3.37
  -1   5 -20   12.75    2.98
  -1   5 -20   14.36    1.75
  -1   5 -20   18.37    2.83
   1  -5  21   20.73    3.58
  -1   5 -21   25.54    3.74
  -1   5 -21   19.70    2.01
  -1   5 -21   20.58    3.06
   1  -5  22   10.20    3.00
  -1   5 -22    9.42    3.08
  -1   5 -22   11.73    1.81
  -1   5 -22    9.71    2.66
   1  -5  23   -0.14    3.02
  -1   5 -23    2.28    2.17
  -1   5 -23    8.54    3.23
  -1   5 -24    2.27    2.17
  -1   5 -24    1.32    2.72
   1  -5  25   51.14    5.31
  -1   5 -25   46.04    4.41
  -1   5 -25   50.42    5.02
   1  -5  26    3.29    3.01
  -1   5 -26    5.49    2.48
  -1   5 -26    3.08    2.61
   1  -5  27   10.32    3.58
  -1   5 -27   10.75    2.78
  -1   5 -27   10.32    3.20
   1  -5  28    1.96    2.74
  -1   5 -28   -6.16    3.03
   1  -5  29   -0.13    2.79
  -1   5 -29   -1.31    2.84
   1  -4 -31    1.29    2.21
   1  -4 -30   -0.06    2.39
  -1   4  30    4.12    2.99
   1  -4 -29    1.91    2.26
   1  -4 -29    8.73    2.61
  -1   4  29    7.11    2.96
   1  -4 -28    1.54    2.72
  -1   4  28    6.67    3.54
   1  -4 -28   -0.29    1.91
  -1   4  27   -3.15    2.01
   1  -4 -27    3.65    2.46
  -1   4  27   -3.15    2.63
   1  -4 -27    1.03    1.84
  -1   4  26   15.07    2.79
   1  -4 -26   20.54    3.41
  -1   4  26   16.89    3.50
   1  -4 -26   15.48    2.75
   1  -4 -25   19.60    2.84
  -1   4  25   23.94    3.04
  -1   4  25   21.88    3.93
   1  -4 -25   24.62    3.56
  -1   4  24   58.87    4.23
   1  -4 -24   60.20    4.80
  -1   4  24   59.26    4.99
   1  -4 -24   58.73    4.40
   1  -4 -23   19.76    2.74
  -1   4  23   16.53    3.05
  -1   4  23   18.76    3.64
   1  -4 -23   22.00    3.43
  -1   4  23   17.61    2.66
   1  -4 -22    3.41    1.81
  -1   4  22    2.61    2.61
  -1   4  22    5.16    2.32
   1  -4 -22    2.20    2.35
  -1   4  22    4.63    1.86
   1  -4 -21   -0.91    1.72
  -1   4  21    3.33    2.13
  -1   4  21   -0.83    2.31
   1  -4 -21    1.40    2.28
  -1   4  21   -0.21    1.57
   1  -4 -20    8.28    1.87
  -1   4  20   10.55    2.45
  -1   4  20    9.96    1.98
   1  -4 -19   21.39    2.51
  -1   4  19   19.84    2.83
   1  -4 -19   23.97    3.09
  -1   4  19   21.65    2.41
   1  -4 -18   62.14    3.63
  -1   4  18   66.24    4.40
   1  -4 -18   62.45    4.26
  -1   4  18   65.30    3.71
   1  -4 -17   13.07    1.92
  -1   4  17   15.94    2.61
   1  -4 -17   13.79    2.52
  -1   4  17   13.29    1.87
   1  -4 -16    2.61    1.45
   1  -4 -16    1.15    0.28
  -1   4  16    2.43    1.75
   1  -4 -16    2.26    1.86
  -1   4  16    2.06    1.25
   1  -4 -15   92.99    2.43
   1  -4 -15   95.70    4.09
  -1   4  15  100.21    4.03
  -1   4  15  101.77    4.85
   1  -4 -15  102.86    4.89
   1  -4 -14    2.59    1.25
   1  -4 -14    2.59    0.51
   1  -4 -14    3.57    0.43
  -1   4  14    2.43    1.09
  -1   4  14    2.10    1.71
   1  -4 -14    2.42    1.75
   1  -4 -13    7.75    1.44
   1  -4 -13    8.63    0.82
   1  -4 -13    7.18    0.53
  -1   4  13    7.45    1.27
  -1   4  13    4.25    1.66
   1  -4 -13    9.12    1.96
   1  -4 -12  232.04    6.20
   1  -4 -12  238.55    5.11
   1  -4 -12  219.59    4.34
  -1   4  12  236.51    6.04
  -1   4  12  255.62    7.23
   1  -4 -12  243.16    7.00
   1  -4 -11    2.17    0.89
   1  -4 -11    1.78    0.58
   1  -4 -11    1.80    0.31
  -1   4  11    1.79    0.80
  -1   4  11    2.97    1.42
   1  -4 -11    1.51    1.38
   1  -4 -10  254.39    6.10
   1  -4 -10  244.01    5.39
  -1   4  10  253.34    5.86
   1  -4 -10  241.65    4.51
   1  -4 -10  265.83    6.91
  -1   4  10  268.57    7.06
   1  -4  -9   28.88    1.66
   1  -4  -9   27.50    2.13
   1  -4  -9   25.62    1.42
  -1   4   9   27.57    1.53
   1  -4  -8  132.88    3.77
  -1   4   8  135.19    3.86
   1  -4  -8  140.33    4.38
   1  -4  -8  139.24    3.64
  -1   4   8  138.95    3.57
  -1   4   7    4.35    0.62
   1  -4  -7    3.62    0.96
  -1   4   7    5.01    0.63
   1  -4  -7    3.24    0.52
  -1   4   6    8.88    0.83
  -1   4   6    8.07    0.69
   1  -4  -6    7.76    0.65
  -1   4   6    7.90    0.76
   1  -4  -6    8.83    1.16
  -1   4   5  253.03    5.39
  -1   4   5  256.51    5.50
   1  -4  -5  259.72    5.87
   1  -4  -5  249.35    5.04
  -1   4   5  258.60    4.94
  -1   4   5  248.89    5.73
   1  -4  -5  262.07    5.90
   1  -4  -4  246.76    5.52
  -1   4   4  239.87    5.08
  -1   4   4  250.78    4.54
   1  -4  -4  240.55    4.75
  -1   4   4  255.79    5.51
   1  -4  -4  244.02    5.43
  -1   4   4  247.31    5.48
   1  -4  -3   15.19    0.99
  -1   4   3   15.14    1.05
  -1   4   3   12.61    0.64
  -1   4   3   14.10    0.75
   1  -4  -3   13.49    0.69
  -1   4   3   14.06    1.01
  -1   4   3   15.05    0.95
   1  -4  -3   15.06    1.05
   1  -4  -2 2376.25   36.98
  -1   4   2 2221.64   36.92
  -1   4   2 2244.33   36.18
   1  -4  -2 2294.62   36.61
  -1   4   2 2291.20   36.28
   1  -4  -2 2206.57   36.33
  -1   4   2 2299.76   37.04
   1  -4  -2 2222.60   36.73
  -1   4   2 2223.30   36.80
  -1   4   1   15.34    0.88
   1  -4  -1   15.96    0.89
   1  -4  -1   17.74    0.99
   1  -4  -1   16.88    0.82
  -1   4   1   16.14    0.83
  -1   4   1   15.28    1.07
  -1   4   1   16.59    0.83
   1  -4  -1   16.59    0.88
   1  -4   0  283.32    5.45
  -1   4   0  301.05    5.46
   1  -4   0  293.96    5.93
   1  -4   0  275.40    5.61
  -1   4   0  280.53    5.67
  -1   4   0  294.27    5.87
  -1   4   0  308.40    5.89
   1  -4   0  298.41    5.29
   1  -4   1    4.88    0.37
   1  -4   1    5.60    0.59
  -1   4  -1    4.68    0.66
   1  -4   1    5.38    0.58
  -1   4  -1    5.09    0.67
   1  -4   1    4.13    0.31
  -1   4  -1    4.71    0.51
   1  -4   1    4.36    0.67
   1  -4   2  267.19    4.60
  -1   4  -2  261.93    5.66
   1  -4   2  266.65    5.62
   1  -4   2  275.75    5.50
  -1   4  -2  258.34    5.51
  -1   4  -2  259.97    5.11
   1  -4   2  255.44    5.79
   1  -4   3    1.56    0.32
  -1   4  -3    1.60    0.57
  -1   4  -3    1.93    0.71
   1  -4   3    1.99    0.49
  -1   4  -3    0.75    0.25
   1  -4   3    1.26    0.71
   1  -4   4   22.73    1.02
   1  -4   4   22.86    1.51
  -1   4  -4   23.66    1.58
  -1   4  -4   26.53    1.34
   1  -4   4   25.37    1.28
  -1   4  -4   23.07    0.83
   1  -4   5   50.49    1.79
  -1   4  -5   52.55    1.25
   1  -4   5   51.62    2.32
  -1   4  -5   55.36    2.07
   1  -4   5   58.99    2.07
  -1   4  -5   50.67    2.37
   1  -4   5   47.86    1.30
  -1   4  -5   51.31    1.24
   1  -4   6  119.38    2.71
   1  -4   6  119.23    3.27
   1  -4   6  122.57    3.94
  -1   4  -6  122.52    2.62
  -1   4  -6  125.41    3.81
   1  -4   7   16.95    1.17
   1  -4   7   16.80    0.90
   1  -4   7   17.18    0.76
  -1   4  -7   18.14    1.56
  -1   4  -7   16.38    0.86
   1  -4   7   16.85    1.61
   1  -4   8   27.00    1.39
  -1   4  -8   26.33    1.23
  -1   4  -8   28.13    1.96
   1  -4   8   26.92    2.04
   1  -4   8   26.54    1.27
   1  -4   8   29.00    1.11
   1  -4   9  192.35    4.44
  -1   4  -9  192.26    4.39
   1  -4   9  191.22    5.73
  -1   4  -9  192.40    5.56
   1  -4   9  186.37    5.95
   1  -4   9  188.96    4.56
   1  -4   9  193.89    4.21
   1  -4  10    9.23    0.88
  -1   4 -10    9.32    0.99
   1  -4  10    7.34    1.47
  -1   4 -10    9.28    1.53
   1  -4  10    8.09    1.71
   1  -4  10    8.53    0.89
   1  -4  10    8.89    0.82
   1  -4  11   86.92    4.24
  -1   4 -11   89.45    2.92
  -1   4 -11   92.01    3.85
   1  -4  11   94.08    3.96
   1  -4  11   87.31    2.76
   1  -4  11   83.51    2.55
   1  -4  12  251.48    7.76
   1  -4  12  244.87    5.16
   1  -4  12  240.07    5.68
  -1   4 -12  237.52    5.86
   1  -4  13   27.73    2.79
   1  -4  13   27.53    1.18
   1  -4  13   28.20    1.68
  -1   4 -13   30.85    2.45
  -1   4 -13   26.55    1.77
   1  -4  14  397.85   10.92
   1  -4  14  382.03    6.79
  -1   4 -14  379.16    8.62
  -1   4 -14  399.99   10.18
  -1   4 -15    1.23    0.95
  -1   4 -15    0.34    1.46
   1  -4  15   -0.24    2.04
  -1   4 -16   65.04    3.02
  -1   4 -16   62.72    3.92
   1  -4  16   64.75    4.41
  -1   4 -17    1.82    1.12
  -1   4 -17   -1.43    1.91
   1  -4  17    1.72    2.19
   1  -4  18    1.37    2.22
  -1   4 -18    3.98    2.41
  -1   4 -18    1.69    1.15
  -1   4 -18    0.86    1.72
   1  -4  19   54.46    4.58
  -1   4 -19   48.26    4.13
  -1   4 -19   44.18    2.86
  -1   4 -19   49.45    3.79
   1  -4  20   65.08    5.01
  -1   4 -20   63.92    4.88
  -1   4 -20   62.26    3.45
  -1   4 -20   68.57    4.56
   1  -4  21   38.93    4.31
  -1   4 -21   43.75    4.21
  -1   4 -21   38.80    2.76
  -1   4 -21   38.35    3.75
   1  -4  22   69.62    5.45
  -1   4 -22   75.81    5.44
  -1   4 -22   57.43    3.51
  -1   4 -22   63.53    4.73
   1  -4  23   16.37    3.48
  -1   4 -23   19.27    3.60
  -1   4 -23   18.12    2.16
  -1   4 -23   15.88    2.88
   1  -4  24    3.18    2.71
  -1   4 -24    1.48    1.85
  -1   4 -24    2.30    2.50
  -1   4 -25   -2.54    2.21
  -1   4 -25   -0.46    2.50
   1  -4  26    3.47    2.85
  -1   4 -26    4.21    2.37
  -1   4 -26   -2.24    2.64
   1  -4  27    8.29    3.21
  -1   4 -27    6.42    2.44
  -1   4 -27    6.33    3.12
   1  -4  28   20.36    4.23
  -1   4 -28   26.65    3.55
  -1   4 -28   28.76    4.25
  -1   4 -29   11.63    3.25
   1  -4  29   13.27    3.85
   1  -3 -31    0.78    1.95
   1  -3 -30    0.05    2.05
  -1   3  30    1.66    2.58
   1  -3 -30    7.72    2.75
   1  -3 -29   17.32    2.96
   1  -3 -29   19.70    3.47
  -1   3  29   17.27    4.08
  -1   3  28    2.45    1.99
   1  -3 -28    2.42    1.92
   1  -3 -28    0.29    2.13
  -1   3  28    2.51    2.48
  -1   3  27    1.87    1.92
   1  -3 -27   -2.02    2.13
   1  -3 -27    3.37    2.62
  -1   3  27    2.56    2.82
  -1   3  26    3.17    2.25
   1  -3 -26   -1.16    2.08
  -1   3  26    2.17    2.47
   1  -3 -26   -3.32    2.46
   1  -3 -25   14.60    2.83
   1  -3 -25   10.24    2.77
  -1   3  25   15.98    3.56
  -1   3  25   13.35    2.51
   1  -3 -24    4.08    2.00
  -1   3  24    5.67    2.16
   1  -3 -24    2.85    2.28
  -1   3  24    6.38    2.79
  -1   3  23   60.46    4.32
   1  -3 -23   60.64    4.24
  -1   3  23   57.88    4.97
   1  -3 -23   57.35    4.49
  -1   3  22    5.93    2.02
   1  -3 -22    5.17    2.03
   1  -3 -22    4.10    2.41
  -1   3  22    6.08    2.93
  -1   3  22    5.11    2.18
  -1   3  21   36.32    3.22
   1  -3 -21   32.47    3.12
   1  -3 -21   31.58    3.46
  -1   3  21   32.72    3.39
  -1   3  21   32.67    3.67
  -1   3  20   12.33    2.53
  -1   3  20   12.66    2.89
  -1   3  20   10.87    2.09
   1  -3 -20   11.07    2.12
   1  -3 -20   10.48    2.56
   1  -3 -20   11.30    2.25
  -1   3  19   35.46    3.82
  -1   3  19   41.00    3.61
  -1   3  19   34.92    3.05
   1  -3 -19   37.43    3.06
   1  -3 -19   34.43    3.34
   1  -3 -19   33.40    3.01
  -1   3  18   14.83    2.38
  -1   3  18   18.74    2.27
   1  -3 -18   18.43    2.19
   1  -3 -18   15.07    2.57
   1  -3 -18   15.18    2.20
  -1   3  17   32.65    3.03
   1  -3 -17   33.62    2.63
  -1   3  17   32.60    2.67
   1  -3 -17   26.68    2.85
   1  -3 -17   30.33    2.74
  -1   3  16    3.57    1.83
   1  -3 -16    3.17    0.53
   1  -3 -16    3.89    1.56
  -1   3  16    6.32    1.76
   1  -3 -16    4.34    2.06
   1  -3 -16    4.18    1.64
  -1   3  15  386.16   10.17
   1  -3 -15  353.52    7.25
   1  -3 -15  384.98    9.41
  -1   3  15  379.98    9.36
   1  -3 -15  389.64   10.11
   1  -3 -15  386.61    9.69
  -1   3  14   21.50    2.27
   1  -3 -14   21.19    1.14
   1  -3 -14   22.52    0.79
   1  -3 -14   23.03    2.10
  -1   3  14   26.62    2.16
   1  -3 -14   26.29    2.55
   1  -3 -14   30.28    2.42
  -1   3  13   30.14    2.55
   1  -3 -13   28.24    1.28
   1  -3 -13   30.24    1.13
   1  -3 -13   32.24    2.24
  -1   3  13   31.88    2.19
   1  -3 -13   34.58    2.73
   1  -3 -13   36.54    2.47
  -1   3  12   37.32    2.68
   1  -3 -12   41.24    2.33
   1  -3 -12   36.78    1.35
   1  -3 -12   36.38    1.38
  -1   3  12   41.29    2.33
   1  -3 -12   38.33    2.66
   1  -3 -12   36.03    2.41
  -1   3  11    2.26    1.32
   1  -3 -11    3.00    1.03
   1  -3 -11    1.85    0.47
   1  -3 -11    2.67    0.43
  -1   3  11    1.83    0.85
   1  -3 -11    2.52    1.31
   1  -3 -11    5.83    1.40
  -1   3  10   13.21    1.69
   1  -3 -10   13.27    1.28
   1  -3 -10   14.39    0.87
  -1   3  10   12.45    1.26
   1  -3 -10   13.78    1.48
   1  -3 -10   13.22    1.67
   1  -3 -10   13.02    0.73
  -1   3   9  195.65    5.53
   1  -3  -9  190.85    4.89
  -1   3   9  183.92    4.78
   1  -3  -9  193.25    4.83
   1  -3  -9  185.02    3.78
   1  -3  -9  198.82    5.48
   1  -3  -9  195.89    5.18
   1  -3  -8   18.61    1.17
  -1   3   8   17.58    1.19
  -1   3   8   16.13    1.16
   1  -3  -8   18.30    1.25
   1  -3  -8   17.42    1.55
   1  -3  -7  425.42    8.45
  -1   3   7  434.21    8.43
   1  -3  -7  451.09    9.25
  -1   3   7  453.10    8.71
   1  -3  -7  438.88    8.55
  -1   3   6 1861.22   30.53
   1  -3  -6 1900.42   30.44
  -1   3   6 1844.61   30.95
   1  -3  -6 1795.89   30.31
  -1   3   6 1880.60   30.23
   1  -3  -6 1828.87   31.13
  -1   3   6 1860.52   31.06
  -1   3   5 1725.43   28.05
  -1   3   5 1747.25   28.41
   1  -3  -5 1714.82   28.68
  -1   3   5 1704.86   27.77
   1  -3  -5 1634.52   27.84
   1  -3  -5 1703.18   28.63
  -1   3   5 1678.46   28.58
  -1   3   4  348.85    6.70
   1  -3  -4  344.32    7.00
   1  -3  -4  340.73    6.32
  -1   3   4  340.75    6.25
  -1   3   4  340.63    6.49
   1  -3  -4  346.29    6.97
  -1   3   3   21.60    0.98
   1  -3  -3   20.41    1.12
  -1   3   3   23.13    0.85
   1  -3  -3   22.12    0.88
  -1   3   3   20.93    1.17
   1  -3  -3   23.95    1.19
   1  -3  -2 1090.29   18.04
  -1   3   2 1088.22   17.51
   1  -3  -2 1031.19   17.47
  -1   3   2 1011.75   17.97
   1  -3  -2 1066.51   17.89
  -1   3   2 1080.72   17.96
   1  -3  -2 1073.40   17.41
  -1   3   2 1082.43   17.40
  -1   3   1 1954.28   32.21
   1  -3  -1 2005.61   32.24
  -1   3   1 2008.32   31.94
   1  -3  -1 1981.92   31.99
  -1   3   1 2040.82   32.38
   1  -3  -1 1949.46   32.06
   1  -3   0  147.41    3.08
  -1   3   0  161.29    3.11
   1  -3   0  154.38    3.41
   1  -3   0  147.76    3.19
  -1   3   0  155.59    3.21
  -1   3   0  147.01    3.35
   1  -3   0  159.02    2.99
  -1   3  -1  550.66    9.57
   1  -3   1  548.81    9.90
  -1   3  -1  540.32    9.74
  -1   3  -1  560.88    9.72
   1  -3   1  553.14    9.14
   1  -3   2 1680.71   27.15
   1  -3   2 1743.44   27.84
  -1   3  -2 1726.86   28.11
  -1   3  -2 1710.79   27.86
  -1   3  -2 1682.68   27.45
   1  -3   2 1697.59   28.19
   1  -3   3 2962.69   46.87
   1  -3   3 3015.53   47.84
  -1   3  -3 2912.16   47.76
   1  -3   3 2980.04   47.34
  -1   3  -3 3040.36   47.39
  -1   3  -3 2850.49   46.66
   1  -3   3 2914.94   46.71
   1  -3   4  761.12   12.90
   1  -3   4  797.96   12.90
  -1   3  -4  776.57   12.85
   1  -3   4  762.21   13.47
   1  -3   4  779.19   14.23
  -1   3  -4  791.43   12.84
  -1   3  -4  786.60   13.73
   1  -3   4  786.82   13.70
  -1   3  -4  806.98   14.32
  -1   3  -4  816.15   14.23
   1  -3   5   33.78    1.15
   1  -3   5   35.98    1.80
  -1   3  -5   35.46    1.69
  -1   3  -5   36.17    1.11
   1  -3   5   36.41    1.46
  -1   3  -5   35.05    1.85
   1  -3   5   36.95    1.49
  -1   3  -5   37.60    1.76
   1  -3   5   37.26    1.01
   1  -3   6    0.98    0.33
   1  -3   6    0.54    0.38
  -1   3  -6    1.99    0.74
   1  -3   6    0.48    0.70
  -1   3  -6    0.85    0.38
   1  -3   6    0.59    0.35
   1  -3   6    0.81    0.31
   1  -3   7  457.47    9.02
  -1   3  -7  444.57    8.26
  -1   3  -7  463.79    9.32
   1  -3   7  451.78    9.43
   1  -3   7  457.27    8.80
   1  -3   7  446.83    8.40
   1  -3   7  438.29    8.09
   1  -3   8  599.97   10.78
   1  -3   8  633.16   12.25
  -1   3  -8  628.03   12.07
  -1   3  -8  599.33   11.00
   1  -3   8  592.96   11.14
   1  -3   8  606.31   12.31
   1  -3   8  617.74   10.90
   1  -3   9  189.50    4.10
   1  -3   9  197.87    5.47
  -1   3  -9  182.99    4.51
  -1   3  -9  199.50    5.35
   1  -3   9  189.53    5.76
   1  -3   9  193.15    4.66
   1  -3   9  200.70    5.73
   1  -3   9  193.23    4.42
   1  -3  10  316.04    8.06
   1  -3  10  294.46    7.54
  -1   3 -10  286.66    6.53
  -1   3 -10  318.57    7.59
   1  -3  10  296.54    5.84
   1  -3  10  310.17    7.83
   1  -3  10  306.50    6.44
   1  -3  11    1.92    0.41
   1  -3  11    1.27    1.38
   1  -3  11    0.87    1.51
   1  -3  11    1.80    0.69
  -1   3 -11    2.32    0.75
  -1   3 -11    0.82    1.15
   1  -3  11    1.97    1.15
   1  -3  12   19.07    2.23
   1  -3  12   19.73    0.84
   1  -3  12   19.99    2.33
   1  -3  12   19.00    1.44
  -1   3 -12   19.16    1.94
  -1   3 -12   20.53    1.54
   1  -3  13   36.91    3.04
  -1   3 -13   40.20    2.64
  -1   3 -13   39.94    2.21
   1  -3  13   37.23    2.07
   1  -3  13   39.42    3.00
   1  -3  14   37.86    3.23
   1  -3  14   31.38    2.95
   1  -3  14   31.27    1.99
  -1   3 -14   28.65    2.01
  -1   3 -14   31.95    2.60
   1  -3  15    8.60    2.28
  -1   3 -15    6.96    1.91
   1  -3  15    5.85    2.15
   1  -3  15    5.37    1.09
  -1   3 -15    5.36    1.24
  -1   3 -16   48.61    2.79
  -1   3 -16   50.82    3.84
   1  -3  16   47.71    3.78
   1  -3  16   50.65    3.75
   1  -3  16   53.17    2.76
  -1   3 -16   52.73    3.40
  -1   3 -17   -2.34    1.36
  -1   3 -17   -1.02    2.00
   1  -3  17    1.95    2.31
   1  -3  17   -0.01    0.92
   1  -3  17    2.48    2.24
  -1   3 -17    0.31    1.59
  -1   3 -18   42.43    2.79
  -1   3 -18   45.54    3.82
   1  -3  18   47.09    3.98
   1  -3  18   42.55    3.77
  -1   3 -18   40.14    3.42
  -1   3 -19    9.28    1.73
  -1   3 -19   12.49    2.75
   1  -3  19   11.64    2.77
   1  -3  19   10.83    2.76
  -1   3 -19    9.39    2.23
  -1   3 -20    0.55    1.23
  -1   3 -20    4.03    2.52
   1  -3  20    0.71    2.16
   1  -3  20    1.47    2.19
  -1   3 -20    4.02    1.98
   1  -3  21    2.74    2.62
  -1   3 -21    3.49    2.47
  -1   3 -21    1.76    1.38
  -1   3 -21    3.19    2.07
   1  -3  22   23.44    3.56
  -1   3 -22   24.97    3.42
  -1   3 -22   24.08    2.52
  -1   3 -22   24.71    3.20
   1  -3  23    6.28    2.69
  -1   3 -23    6.32    2.84
  -1   3 -23    5.37    1.71
  -1   3 -23    4.12    2.21
   1  -3  24   17.06    3.48
  -1   3 -24   16.57    3.40
  -1   3 -24   15.44    2.27
  -1   3 -24   14.85    2.63
   1  -3  25   -1.50    2.78
  -1   3 -25    1.40    2.24
  -1   3 -25    0.93    1.52
  -1   3 -25    0.40    1.85
   1  -3  26    9.36    2.80
  -1   3 -26   12.17    2.64
  -1   3 -26   11.20    3.13
   1  -3  27    5.29    3.00
  -1   3 -27    3.45    2.17
  -1   3 -27    1.42    2.74
   1  -3  28    1.89    2.62
  -1   3 -28    7.34    2.38
  -1   3 -28    5.64    2.84
  -1   3 -29    0.46    2.30
   1  -3  29    2.36    2.79
  -1   3 -30    0.95    2.70
   1  -3  30    3.14    2.76
   1  -2 -31   -1.75    2.11
   1  -2 -30   -1.21    1.98
   1  -2 -30    0.52    2.00
  -1   2  30   -0.48    3.19
  -1   2  29    9.30    2.44
   1  -2 -29    5.09    2.44
   1  -2 -29    6.05    2.50
  -1   2  29   14.49    3.45
  -1   2  28   -4.21    2.46
   1  -2 -28   -0.69    1.99
   1  -2 -28   -3.38    2.48
  -1   2  28    1.36    2.91
  -1   2  27    2.73    2.28
   1  -2 -27   -1.48    2.14
   1  -2 -27    1.86    2.20
  -1   2  27    4.51    2.48
  -1   2  26   58.94    4.81
   1  -2 -26   52.76    4.55
  -1   2  26   56.22    5.40
   1  -2 -26   49.65    4.46
  -1   2  25   13.52    2.79
   1  -2 -25   14.98    2.79
   1  -2 -25   13.48    2.91
  -1   2  25   14.83    3.39
  -1   2  24   17.36    2.92
   1  -2 -24   12.41    2.41
   1  -2 -24   12.76    2.78
  -1   2  24   13.09    3.27
  -1   2  23    2.39    2.61
  -1   2  23    6.45    2.26
   1  -2 -23    6.37    2.29
   1  -2 -23    2.95    2.19
   1  -2 -23    6.30    2.35
  -1   2  22    3.23    2.53
  -1   2  22    4.95    2.17
   1  -2 -22    6.03    2.24
   1  -2 -22    3.15    2.07
   1  -2 -22    4.66    2.07
  -1   2  21   52.06    4.51
  -1   2  21   44.14    3.80
  -1   2  21   48.29    3.81
   1  -2 -21   45.42    3.64
   1  -2 -21   45.49    3.76
   1  -2 -21   48.02    3.74
  -1   2  20   -0.37    2.34
  -1   2  20   -1.17    1.79
  -1   2  20   -0.12    1.81
   1  -2 -20   -0.10    1.70
   1  -2 -20    0.38    1.93
   1  -2 -20    1.09    1.95
  -1   2  19  262.50    9.26
  -1   2  19  267.26    8.70
  -1   2  19  261.97    8.55
   1  -2 -19  260.45    8.37
   1  -2 -19  257.05    8.60
   1  -2 -19  258.80    8.45
  -1   2  18   42.27    3.43
  -1   2  18   47.13    3.96
  -1   2  18   40.20    3.24
   1  -2 -18   38.74    3.18
   1  -2 -18   38.53    3.31
   1  -2 -18   38.78    3.16
  -1   2  17   87.91    4.93
  -1   2  17   86.05    4.52
  -1   2  17   83.15    4.29
   1  -2 -17   93.30    4.35
   1  -2 -17   87.82    4.56
   1  -2 -17   93.07    4.46
  -1   2  16    0.21    1.48
   1  -2 -16   -0.53    1.55
  -1   2  16   -0.97    1.45
   1  -2 -16    1.56    1.77
   1  -2 -16   -0.07    1.60
  -1   2  15   38.33    2.98
   1  -2 -15   30.75    1.59
   1  -2 -15   33.99    2.56
  -1   2  15   37.84    2.74
   1  -2 -15   35.16    2.91
   1  -2 -15   39.78    2.84
  -1   2  14   26.03    2.37
   1  -2 -14   22.36    1.32
   1  -2 -14   29.04    2.28
  -1   2  14   22.88    2.08
   1  -2 -14   22.32    2.34
   1  -2 -14   25.80    2.33
  -1   2  13  104.55    4.32
   1  -2 -13   98.52    2.90
   1  -2 -13   98.98    3.98
  -1   2  13   99.14    4.04
   1  -2 -13  102.87    4.34
   1  -2 -13  103.35    4.21
  -1   2  12   72.72    3.50
   1  -2 -12   70.36    2.30
   1  -2 -12   73.97    3.26
  -1   2  12   77.72    3.27
   1  -2 -12   78.72    3.61
   1  -2 -12   75.94    3.40
  -1   2  11  182.56    5.57
   1  -2 -11  178.28    5.16
   1  -2 -11  173.16    3.43
   1  -2 -11  173.49    4.06
  -1   2  11  190.83    5.24
   1  -2 -11  193.09    5.62
   1  -2 -11  190.76    5.46
  -1   2  10   18.20    1.70
   1  -2 -10   19.72    1.60
   1  -2 -10   19.08    0.80
   1  -2 -10   18.20    0.99
  -1   2  10   17.33    1.56
   1  -2 -10   17.64    1.78
   1  -2 -10   19.53    1.71
  -1   2   9  224.80    5.92
   1  -2  -9  225.07    5.49
   1  -2  -9  218.90    4.29
  -1   2   9  227.64    5.53
   1  -2  -9  217.83    5.72
   1  -2  -9  228.06    5.91
   1  -2  -9  218.03    4.56
   1  -2  -8  136.87    3.82
   1  -2  -8  138.03    3.82
  -1   2   8  138.12    3.88
  -1   2   8  132.54    4.17
   1  -2  -8  146.08    4.28
   1  -2  -8  142.79    4.12
  -1   2   7   85.13    2.72
   1  -2  -7   88.32    2.73
   1  -2  -7   86.60    2.73
  -1   2   7   87.35    2.76
  -1   2   7   84.86    3.03
   1  -2  -7   93.78    3.12
   1  -2  -7   93.68    2.99
  -1   2   6   42.14    1.65
   1  -2  -6   42.79    1.67
  -1   2   6   42.79    1.68
   1  -2  -6   43.96    1.69
   1  -2  -6   44.21    1.90
   1  -2  -6   42.34    1.92
   1  -2  -6   39.97    1.83
  -1   2   6   45.21    1.93
  -1   2   5 1065.19   18.11
   1  -2  -5 1065.44   18.01
   1  -2  -5 1082.82   18.67
   1  -2  -5 1064.34   18.13
  -1   2   5 1071.57   18.09
   1  -2  -5 1070.54   18.63
  -1   2   5 1089.52   18.63
   1  -2  -5 1066.58   18.45
  -1   2   4  626.91   11.23
   1  -2  -4  631.94   11.41
  -1   2   4  652.79   10.86
   1  -2  -4  613.84   10.91
  -1   2   4  638.98   10.89
   1  -2  -4  628.95   10.82
   1  -2  -4  621.15   11.35
  -1   2   3   63.14    1.82
  -1   2   3   63.66    1.62
   1  -2  -3   61.09    1.64
  -1   2   3   61.45    1.61
   1  -2  -3   65.94    1.98
   1  -2  -3   62.32    1.96
  -1   2   2  154.37    2.96
   1  -2  -2  146.17    3.01
  -1   2   2  154.65    3.32
   1  -2  -2  158.36    3.40
   1  -2  -2  155.87    3.32
   1  -2  -1  294.40    5.56
  -1   2   1  315.34    5.61
   1  -2  -1  288.79    5.46
  -1   2   1  309.17    5.31
   1  -2   0   46.52    1.23
  -1   2   0   50.87    1.28
  -1   2   0   46.56    1.33
   1  -2   0   44.59    1.33
  -1   2  -1  207.42    3.89
  -1   2  -1  203.59    3.98
   1  -2   1  202.91    3.82
   1  -2   1  194.54    4.03
  -1   2  -2  375.67    6.42
   1  -2   2  372.31    6.99
  -1   2  -2  377.43    6.98
  -1   2  -2  388.01    6.72
   1  -2   2  374.64    6.69
  -1   2  -2  373.57    6.44
   1  -2   2  384.11    6.47
   1  -2   3 1160.10   18.85
  -1   2  -3 1169.66   18.84
  -1   2  -3 1185.90   19.24
   1  -2   3 1177.53   19.21
   1  -2   3 1147.50   18.87
   1  -2   3 1178.51   19.75
  -1   2  -3 1175.90   18.82
  -1   2  -3 1181.01   19.34
   1  -2   3 1183.78   19.34
  -1   2  -3 1191.79   19.83
  -1   2  -3 1199.97   19.71
   1  -2   4  408.74    7.48
   1  -2   4  419.90    7.86
  -1   2  -4  443.03    7.92
  -1   2  -4  449.69    8.10
   1  -2   4  426.42    8.22
  -1   2  -4  435.56    7.44
   1  -2   4  428.71    7.81
  -1   2  -4  424.12    8.36
  -1   2  -4  441.48    8.31
   1  -2   5   95.71    2.37
   1  -2   5   96.23    2.65
  -1   2  -5   98.73    2.32
   1  -2   5   94.62    2.84
  -1   2  -5   98.01    2.78
  -1   2  -5  102.20    2.79
   1  -2   5   93.14    2.49
  -1   2  -5  100.93    3.03
   1  -2   5   99.11    2.95
  -1   2  -5  102.33    3.01
   1  -2   5  101.53    2.22
   1  -2   6   20.50    1.17
   1  -2   6   20.25    1.30
  -1   2  -6   19.51    1.18
  -1   2  -6   19.03    1.21
  -1   2  -6   18.51    0.95
   1  -2   6   18.35    1.02
   1  -2   6   19.63    0.99
  -1   2  -6   17.91    1.23
   1  -2   6   17.44    1.26
   1  -2   6   19.37    0.91
   1  -2   6   21.00    0.62
   1  -2   7   79.43    2.68
  -1   2  -7   79.60    2.36
  -1   2  -7   80.07    2.65
   1  -2   7   81.54    2.80
  -1   2  -7   83.64    2.78
   1  -2   7   74.42    2.36
   1  -2   7   85.62    2.98
   1  -2   7   74.78    2.23
   1  -2   7   80.65    1.69
   1  -2   8    3.60    0.90
  -1   2  -8    3.41    0.91
   1  -2   8    3.19    0.94
  -1   2  -8    2.77    0.63
   1  -2   8    3.07    0.57
   1  -2   8    3.27    0.33
   1  -2   8    6.02    1.19
   1  -2   8    3.65    0.67
   1  -2   9   64.73    1.68
   1  -2   9   62.58    2.98
   1  -2   9   68.08    1.60
   1  -2   9   77.17    3.35
   1  -2   9   65.25    2.31
   1  -2   9   65.80    2.44
   1  -2   9   67.77    2.74
  -1   2  -9   68.66    2.73
  -1   2  -9   61.33    2.32
   1  -2  10   64.85    2.81
  -1   2 -10   63.99    2.46
   1  -2  10   62.22    1.56
   1  -2  10   66.81    3.15
  -1   2 -10   63.82    2.84
   1  -2  10   60.90    1.61
   1  -2  10   63.47    2.41
   1  -2  11    3.62    1.46
   1  -2  11    3.08    0.86
   1  -2  11    3.57    0.44
  -1   2 -11    3.28    0.96
  -1   2 -11    3.76    1.23
   1  -2  12  297.78    8.10
  -1   2 -12  302.22    7.58
   1  -2  12  290.97    6.82
   1  -2  12  291.67    8.10
   1  -2  12  282.15    5.39
  -1   2 -12  280.51    6.85
  -1   2 -13  192.76    5.46
  -1   2 -13  202.14    6.04
   1  -2  13  199.58    6.56
   1  -2  13  189.59    4.07
   1  -2  13  202.36    5.46
   1  -2  13  189.47    3.95
   1  -2  13  194.11    6.51
  -1   2 -14   40.88    2.39
   1  -2  14   44.41    3.29
  -1   2 -14   46.82    3.01
   1  -2  14   43.85    1.52
   1  -2  14   48.78    2.53
   1  -2  14   47.39    3.31
   1  -2  14   40.64    1.43
   1  -2  15    0.39    0.36
   1  -2  15    0.15    1.86
   1  -2  15    0.91    0.95
   1  -2  15   -0.07    1.73
  -1   2 -15   -0.57    1.74
   1  -2  15   -0.34    0.34
  -1   2 -15   -0.81    1.15
  -1   2 -15   -0.47    1.32
   1  -2  16    0.29    0.37
   1  -2  16    1.83    2.09
   1  -2  16   -1.14    1.08
  -1   2 -16   -1.22    1.89
   1  -2  16   -0.40    1.82
  -1   2 -16   -0.59    1.18
   1  -2  16    0.25    0.31
  -1   2 -16    0.28    1.48
  -1   2 -17   16.70    1.95
  -1   2 -17   12.49    2.43
   1  -2  17   12.90    2.54
   1  -2  17   16.31    2.60
   1  -2  17   14.33    1.76
   1  -2  17   14.18    0.83
  -1   2 -17   13.48    2.17
  -1   2 -18   79.23    3.92
  -1   2 -18   79.81    4.83
   1  -2  18   82.65    5.05
   1  -2  18   73.46    4.80
   1  -2  18   89.29    4.00
   1  -2  18   84.93    2.19
  -1   2 -18   76.86    4.40
  -1   2 -19    5.08    1.54
  -1   2 -19    3.98    2.25
   1  -2  19    5.88    2.35
   1  -2  19    4.08    1.47
   1  -2  19    8.13    2.62
  -1   2 -19    5.70    1.93
  -1   2 -20   40.42    3.02
  -1   2 -20   41.57    3.89
   1  -2  20   43.33    4.00
   1  -2  20   42.79    4.17
  -1   2 -20   49.02    3.72
  -1   2 -21   10.74    2.01
  -1   2 -21   12.51    2.71
   1  -2  21   15.48    3.01
   1  -2  21   17.00    3.15
  -1   2 -21   13.52    2.42
  -1   2 -22   18.59    2.44
  -1   2 -22   20.43    3.33
   1  -2  22   23.18    3.63
   1  -2  22   25.04    3.65
  -1   2 -22   20.67    2.92
  -1   2 -23    2.02    1.58
  -1   2 -23    2.04    2.42
   1  -2  23    2.85    2.42
   1  -2  23    1.24    2.54
  -1   2 -23    0.01    1.79
  -1   2 -24   -1.86    1.73
  -1   2 -24    4.53    2.89
   1  -2  24   -0.67    2.59
   1  -2  24    1.56    2.61
  -1   2 -24    0.76    1.89
   1  -2  25   -2.36    2.57
  -1   2 -25   -0.23    2.24
  -1   2 -25   -1.39    1.51
  -1   2 -25    1.16    2.03
   1  -2  26    3.42    2.57
  -1   2 -26    2.97    2.64
  -1   2 -26    2.79    1.60
  -1   2 -26   -2.54    2.05
   1  -2  27    3.87    2.78
  -1   2 -27    4.72    2.24
  -1   2 -27    3.24    2.85
   1  -2  28    3.95    2.53
  -1   2 -28    6.44    2.27
  -1   2 -28    5.04    2.51
   1  -2  29    2.18    2.28
  -1   2 -29    0.66    2.38
   1  -2  30    7.44    3.35
  -1   2 -30    5.29    3.01
   1  -2  31   -2.62    2.80
  -1   1  30   10.97    3.06
   1  -1 -30    5.18    2.45
  -1   1  30    5.44    2.79
   1  -1 -30    8.82    2.56
  -1   1  29    2.02    2.12
   1  -1 -29   -2.31    2.30
   1  -1 -29    1.51    2.10
  -1   1  28   16.93    3.18
   1  -1 -28   19.12    3.20
  -1   1  28   13.66    3.34
   1  -1 -28   10.85    2.74
  -1   1  27   -0.49    2.21
   1  -1 -27   -3.57    2.54
  -1   1  27   -0.93    2.91
   1  -1 -27   -0.59    2.00
   1  -1 -26    3.21    2.16
   1  -1 -26    2.21    2.03
  -1   1  26    6.47    2.53
  -1   1  26   -2.68    2.86
   1  -1 -26    1.46    2.16
   1  -1 -25   77.59    5.14
   1  -1 -25   81.42    5.29
  -1   1  25   81.20    5.58
  -1   1  25   71.31    5.58
   1  -1 -25   78.45    5.20
   1  -1 -24  101.88    5.75
  -1   1  24  113.75    6.29
   1  -1 -24   99.45    5.80
   1  -1 -24  105.34    5.90
  -1   1  24  110.18    6.82
  -1   1  23   17.98    3.35
  -1   1  23   18.60    2.94
   1  -1 -23   21.15    2.89
   1  -1 -23   19.56    2.93
   1  -1 -23   18.78    2.84
  -1   1  22    7.36    2.65
  -1   1  22    8.70    2.49
   1  -1 -22   12.65    2.59
   1  -1 -22    9.52    2.40
   1  -1 -22    9.77    2.31
  -1   1  21    4.17    2.58
  -1   1  21   10.23    2.56
   1  -1 -21   10.57    2.41
   1  -1 -21   13.23    2.53
   1  -1 -21   12.66    2.42
  -1   1  20   -3.10    2.56
  -1   1  20    4.03    2.17
   1  -1 -20   -0.70    1.83
   1  -1 -20   -0.02    1.81
   1  -1 -20   -1.36    1.94
  -1   1  19    9.26    2.67
  -1   1  19    9.09    1.96
  -1   1  19    5.79    2.01
   1  -1 -19    5.44    1.92
   1  -1 -19    8.51    2.20
   1  -1 -19    6.31    1.95
  -1   1  18   -0.62    2.37
  -1   1  18    4.77    1.90
  -1   1  18    2.00    1.77
   1  -1 -18    3.56    1.83
   1  -1 -18    4.96    1.98
   1  -1 -18    0.74    1.80
  -1   1  17   41.46    3.20
  -1   1  17   40.31    3.50
  -1   1  17   46.89    3.45
   1  -1 -17   42.21    3.13
   1  -1 -17   41.50    3.27
   1  -1 -17   36.77    3.15
  -1   1  16    2.22    1.58
  -1   1  16    1.31    1.98
  -1   1  16    1.72    1.65
   1  -1 -16    0.89    1.39
   1  -1 -16    2.36    1.55
   1  -1 -16    1.88    1.60
  -1   1  15  215.85    7.39
  -1   1  15  213.99    6.82
  -1   1  15  207.68    6.86
   1  -1 -15  221.69    6.77
   1  -1 -15  210.32    6.76
   1  -1 -15  203.60    6.73
  -1   1  14    0.95    1.66
  -1   1  14    1.90    1.56
  -1   1  14    0.05    1.31
   1  -1 -14    0.89    1.29
   1  -1 -14    0.17    1.41
   1  -1 -14    3.09    1.40
  -1   1  13  309.43    8.09
   1  -1 -13  296.20    7.90
  -1   1  13  302.33    8.14
   1  -1 -13  312.91    8.19
   1  -1 -13  302.38    8.17
  -1   1  12    1.01    1.14
   1  -1 -12    1.60    0.47
   1  -1 -12    1.83    1.09
  -1   1  12    1.77    1.19
   1  -1 -12    1.71    1.31
   1  -1 -12    1.68    1.23
  -1   1  11    5.20    1.20
   1  -1 -11    5.22    0.65
   1  -1 -11    6.51    1.22
  -1   1  11    5.54    1.28
   1  -1 -11    5.72    1.37
   1  -1 -11    7.77    1.43
  -1   1  10   12.44    1.46
   1  -1 -10   11.40    0.89
   1  -1 -10   12.55    1.37
  -1   1  10   11.78    1.47
  -1   1  10   11.48    0.97
   1  -1 -10   13.95    1.57
   1  -1 -10   10.62    1.40
  -1   1   9  137.58    4.28
   1  -1  -9  135.56    3.45
   1  -1  -9  139.92    4.08
  -1   1   9  140.53    4.24
  -1   1   9  143.34    3.75
   1  -1  -9  148.19    4.39
   1  -1  -9  142.87    4.35
  -1   1   8    5.76    1.25
   1  -1  -8    4.61    0.56
  -1   1   8    7.52    1.30
   1  -1  -8    7.33    1.10
  -1   1   8    5.37    0.68
   1  -1  -8    5.99    1.07
  -1   1   7 3467.02   55.73
   1  -1  -7 3460.16   55.69
  -1   1   7 3395.44   55.50
   1  -1  -7 3368.30   55.48
   1  -1  -7 3391.34   55.27
   1  -1  -7 3395.60   55.70
  -1   1   7 3390.39   55.07
   1  -1  -7 3317.76   55.69
  -1   1   7 3461.47   55.74
  -1   1   6   22.84    1.48
   1  -1  -6   19.55    1.19
   1  -1  -6   21.59    1.20
  -1   1   6   20.71    1.22
   1  -1  -6   21.31    1.21
   1  -1  -6   19.24    1.29
  -1   1   6   22.02    1.14
  -1   1   6   22.04    1.28
   1  -1  -6   20.64    1.40
   1  -1  -5  323.47    6.76
   1  -1  -5  326.65    6.60
  -1   1   5  338.36    6.60
   1  -1  -5  333.55    6.41
  -1   1   5  337.75    6.49
   1  -1  -5  327.64    6.78
  -1   1   5  339.80    6.88
   1  -1  -5  338.83    6.78
   1  -1  -4  232.73    4.96
  -1   1   4  233.88    4.73
   1  -1  -4  225.98    4.75
  -1   1   4  224.79    4.60
   1  -1  -4  245.47    4.60
   1  -1  -4  239.27    4.98
  -1   1   4  232.21    4.72
   1  -1  -4  235.82    4.94
   1  -1  -3   11.34    0.73
  -1   1   3   13.93    0.73
   1  -1  -3   14.49    0.64
  -1   1   3   12.64    0.62
   1  -1  -3   12.61    0.80
   1  -1  -3   12.24    0.78
   1  -1  -2  102.34    1.97
  -1   1   2  102.79    2.18
   1  -1  -2   97.04    2.28
   1  -1  -2   96.76    2.36
   1  -1   2    4.45    0.27
  -1   1  -2    4.52    0.32
   1  -1   2    4.68    0.41
   1  -1   2    4.71    0.30
  -1   1  -2    4.43    0.31
  -1   1  -2    4.11    0.37
  -1   1  -3 1197.89   19.77
   1  -1   3 1204.57   19.92
   1  -1   3 1193.78   19.55
  -1   1  -3 1198.48   19.50
   1  -1   3 1203.02   19.55
  -1   1  -3 1208.78   20.06
  -1   1  -3 1225.09   19.33
  -1   1  -3 1211.38   19.99
   1  -1   4   56.60    1.71
  -1   1  -4   59.62    1.75
   1  -1   4   55.24    1.57
  -1   1  -4   57.79    1.69
  -1   1  -4   56.91    1.53
   1  -1   4   56.10    1.75
  -1   1  -4   58.52    1.91
  -1   1  -4   54.01    1.82
   1  -1   4   54.41    1.26
   1  -1   5    1.32    0.36
  -1   1  -5    0.70    0.47
  -1   1  -5    0.54    0.35
   1  -1   5    0.81    0.29
  -1   1  -5    0.89    0.42
  -1   1  -5    1.29    0.36
   1  -1   5    1.01    0.45
   1  -1   5    1.70    0.40
  -1   1  -5    0.55    0.55
   1  -1   5    1.51    0.23
   1  -1   6   29.35    1.43
  -1   1  -6   31.77    1.55
   1  -1   6   30.11    1.33
  -1   1  -6   29.37    1.29
   1  -1   6   31.40    1.43
  -1   1  -6   31.51    1.35
   1  -1   6   32.98    1.37
  -1   1  -6   31.88    1.45
   1  -1   6   29.79    1.48
   1  -1   6   29.68    1.24
  -1   1  -7  814.28   14.61
  -1   1  -7  833.18   14.94
   1  -1   7  811.14   14.82
   1  -1   7  811.44   14.27
   1  -1   7  809.94   14.47
  -1   1  -7  815.79   14.44
   1  -1   7  801.91   14.56
  -1   1  -7  819.13   14.37
   1  -1   7  811.90   14.52
   1  -1   8   69.38    2.54
   1  -1   8   71.23    2.47
  -1   1  -8   71.50    2.39
  -1   1  -8   72.54    2.47
  -1   1  -8   68.44    2.56
   1  -1   8   73.76    2.89
   1  -1   8   71.14    2.49
   1  -1   8   66.91    2.34
   1  -1   9  167.60    4.84
  -1   1  -9  163.97    4.53
  -1   1  -9  161.12    4.17
  -1   1  -9  162.40    4.28
   1  -1   9  161.94    4.37
   1  -1   9  165.40    4.25
   1  -1  10  178.39    5.42
  -1   1 -10  181.51    5.05
   1  -1  10  176.70    4.88
  -1   1 -10  189.02    4.85
   1  -1  10  182.50    4.77
   1  -1  10  195.19    5.65
   1  -1  11   52.12    2.88
  -1   1 -11   55.60    2.60
   1  -1  11   57.01    3.14
   1  -1  11   53.28    2.43
  -1   1 -11   51.10    2.41
   1  -1  12   -1.49    1.44
   1  -1  12    1.31    0.87
   1  -1  12    0.31    1.27
  -1   1 -12    0.79    1.34
  -1   1 -12    0.32    0.95
  -1   1 -12    0.27    1.08
   1  -1  13    3.58    1.57
   1  -1  13    7.12    1.27
  -1   1 -13    4.36    1.60
   1  -1  13    6.57    1.55
  -1   1 -13    5.52    1.23
  -1   1 -13    4.33    1.24
  -1   1 -14  139.42    4.68
   1  -1  14  141.72    5.51
  -1   1 -14  133.20    5.38
  -1   1 -14  137.61    5.06
   1  -1  14  141.39    5.47
   1  -1  14  135.94    4.68
   1  -1  15    1.64    1.84
   1  -1  15    3.56    1.12
  -1   1 -15    3.98    1.89
   1  -1  15    2.79    1.62
  -1   1 -15    3.51    1.26
   1  -1  15    4.76    0.65
  -1   1 -15    3.13    1.46
   1  -1  16  571.02   13.83
   1  -1  16  576.87   12.50
  -1   1 -16  546.05   12.33
   1  -1  16  598.61   13.87
  -1   1 -16  564.51   13.68
   1  -1  16  530.72   10.50
  -1   1 -16  564.70   13.03
   1  -1  17    2.40    2.01
   1  -1  17    4.33    1.56
  -1   1 -17   -1.05    1.83
   1  -1  17    1.37    1.77
  -1   1 -17    3.44    1.54
  -1   1 -17    0.10    1.53
  -1   1 -18   80.26    4.00
  -1   1 -18   75.58    4.68
   1  -1  18   86.05    4.81
   1  -1  18   79.40    3.93
   1  -1  18   75.23    2.51
   1  -1  18   76.88    4.72
  -1   1 -18   71.31    4.16
  -1   1 -19    4.43    1.56
  -1   1 -19    4.28    2.27
   1  -1  19    8.70    2.53
   1  -1  19    3.62    1.50
   1  -1  19    4.25    0.72
   1  -1  19    2.73    2.09
  -1   1 -19    0.57    1.65
  -1   1 -20    0.19    1.58
  -1   1 -20    3.17    2.33
   1  -1  20    0.58    1.96
   1  -1  20    3.70    1.62
   1  -1  20    1.68    2.21
  -1   1 -20    1.89    1.67
  -1   1 -21    9.10    1.97
  -1   1 -21   11.91    2.83
   1  -1  21   11.37    2.68
   1  -1  21   10.16    2.78
   1  -1  21   13.73    2.08
  -1   1 -21   11.35    2.29
  -1   1 -22   34.13    3.06
  -1   1 -22   38.39    3.89
   1  -1  22   41.86    4.15
   1  -1  22   38.92    4.11
  -1   1 -22   37.24    3.52
  -1   1 -23    7.36    1.93
  -1   1 -23   10.56    3.07
   1  -1  23   11.14    2.85
   1  -1  23    8.77    2.73
  -1   1 -23   12.36    2.36
  -1   1 -24   87.66    4.94
  -1   1 -24   85.17    5.76
   1  -1  24   90.84    5.97
   1  -1  24   93.32    6.23
  -1   1 -24   90.35    5.43
  -1   1 -25   -0.40    1.67
  -1   1 -25    2.35    2.66
   1  -1  25    4.30    2.63
   1  -1  25    1.25    2.77
  -1   1 -25    1.70    1.93
  -1   1 -26   10.13    2.28
  -1   1 -26   16.73    3.29
   1  -1  26   13.23    3.05
  -1   1 -26   14.25    2.58
  -1   1 -27    0.98    1.67
  -1   1 -27   -1.71    2.69
   1  -1  27   -1.58    2.62
   1  -1  27   -0.86    2.93
  -1   1 -27   -1.16    1.82
   1  -1  28    1.61    2.38
  -1   1 -28   -0.09    2.48
  -1   1 -28   -0.26    1.69
  -1   1 -28   -3.53    2.15
   1  -1  29   10.44    2.92
  -1   1 -29   11.71    3.15
   1  -1  30   13.56    3.53
  -1   1 -30   26.79    4.20
   1  -1  31    7.50    3.06
  -1   1 -31    6.01    2.65
  -1   0  30    9.37    2.78
   1   0 -30    3.96    2.27
  -1   0  29    9.10    3.04
   1   0 -29    9.30    2.81
   1   0 -29    1.39    1.97
  -1   0  28   -0.08    2.19
   1   0 -28    4.48    2.49
  -1   0  28    4.33    3.21
   1   0 -28    3.40    2.14
   1   0 -27    3.54    2.05
   1   0 -27    1.21    2.07
  -1   0  27   -0.26    2.40
  -1   0  27    4.84    3.20
   1   0 -27    1.14    2.02
   1   0 -26   34.67    3.83
   1   0 -26   35.58    4.00
  -1   0  26   37.99    4.28
  -1   0  26   42.86    4.75
   1   0 -26   30.97    3.62
   1   0 -25   55.82    4.45
  -1   0  25   59.06    5.00
   1   0 -25   53.91    4.47
   1   0 -25   57.53    4.67
  -1   0  25   61.73    5.28
  -1   0  24    3.30    3.09
  -1   0  24    6.66    2.51
   1   0 -24    3.18    2.32
   1   0 -24    6.55    2.30
   1   0 -24    6.08    2.36
  -1   0  23    1.34    2.64
  -1   0  23    0.28    2.18
   1   0 -23   -1.92    2.29
   1   0 -23    0.24    1.85
   1   0 -23    3.15    2.20
  -1   0  22    1.38    2.37
  -1   0  22    0.35    2.08
   1   0 -22    2.96    2.22
   1   0 -22   -0.72    1.88
   1   0 -22    0.82    1.95
  -1   0  21   23.75    3.31
  -1   0  21   28.65    3.39
   1   0 -21   26.55    3.11
   1   0 -21   24.93    2.89
   1   0 -21   24.49    2.94
  -1   0  20   22.48    3.35
  -1   0  20   28.45    3.21
   1   0 -20   24.61    2.99
   1   0 -20   26.02    2.93
   1   0 -20   24.08    2.88
  -1   0  19   47.08    4.13
  -1   0  19   38.16    3.49
   1   0 -19   43.87    3.53
   1   0 -19   38.39    3.17
   1   0 -19   44.78    3.57
  -1   0  18    7.06    2.26
  -1   0  18    5.86    1.74
  -1   0  18    8.11    2.23
   1   0 -18    9.66    2.07
   1   0 -18    9.26    2.07
   1   0 -18    6.18    1.96
  -1   0  17    3.60    1.62
  -1   0  17    3.03    1.90
  -1   0  17    6.15    1.98
   1   0 -17    5.51    1.97
   1   0 -17    4.85    1.81
   1   0 -17    6.00    1.97
  -1   0  16   33.98    3.28
  -1   0  16   31.36    2.67
  -1   0  16   39.04    3.15
   1   0 -16   37.07    3.08
   1   0 -16   35.62    2.83
   1   0 -16   34.64    2.91
  -1   0  15    7.57    1.72
  -1   0  15    9.75    2.11
  -1   0  15    8.23    1.93
   1   0 -15    6.95    1.65
   1   0 -15    7.73    1.73
   1   0 -15    9.46    1.95
  -1   0  14   35.10    2.53
  -1   0  14   29.46    3.00
  -1   0  14   37.81    2.88
   1   0 -14   34.62    2.58
   1   0 -14   31.21    2.55
   1   0 -14   32.98    2.62
  -1   0  13  197.41    5.94
  -1   0  13  201.22    6.64
  -1   0  13  182.94    6.18
   1   0 -13  183.02    5.99
   1   0 -13  202.05    6.09
   1   0 -13  193.32    6.15
  -1   0  12  248.07    6.57
  -1   0  12  253.36    7.21
  -1   0  12  240.76    6.92
   1   0 -12  244.87    6.67
  -1   0  12  227.81    5.50
   1   0 -12  239.78    6.55
   1   0 -12  225.09    6.72
  -1   0  11   24.32    1.89
  -1   0  11   25.61    2.30
   1   0 -11   21.94    1.89
  -1   0  11   23.38    2.04
  -1   0  11   22.15    1.29
   1   0 -11   24.12    1.96
   1   0 -11   21.55    1.99
  -1   0  10  127.15    4.15
   1   0 -10  130.18    3.57
   1   0 -10  119.85    4.13
  -1   0  10  127.51    4.33
  -1   0  10  127.13    3.42
   1   0 -10  125.71    4.19
   1   0 -10  130.06    4.33
  -1   0   9   55.21    2.44
   1   0  -9   55.27    2.04
   1   0  -9   51.48    2.43
  -1   0   9   53.38    2.57
   1   0  -9   52.03    2.46
  -1   0   9   53.49    1.93
   1   0  -9   54.89    2.58
  -1   0   8   10.01    1.12
   1   0  -8   11.30    0.89
   1   0  -8   11.00    1.21
  -1   0   8   12.77    1.34
   1   0  -8    9.95    1.22
  -1   0   8   12.83    0.86
   1   0  -8   11.53    1.28
   1   0  -7  116.34    3.55
   1   0  -7  113.83    3.40
  -1   0   7  110.03    3.46
   1   0  -7  111.16    2.94
  -1   0   7  114.07    3.32
   1   0  -7  110.75    3.26
  -1   0   7  106.96    3.33
   1   0  -7  110.26    3.34
  -1   0   7  114.71    2.85
  -1   0   6   24.77    1.37
   1   0  -6   25.59    1.47
  -1   0   6   21.02    1.28
   1   0  -6   24.77    1.31
  -1   0   6   23.89    1.33
  -1   0   6   25.37    1.08
   1   0  -6   26.05    1.39
  -1   0   6   23.89    1.41
   1   0  -6   24.31    1.33
   1   0  -5  840.44   14.69
  -1   0   5  814.50   14.49
   1   0  -5  834.25   14.52
   1   0  -5  819.41   14.50
  -1   0   5  820.87   14.59
  -1   0   5  836.91   13.99
  -1   0   5  831.09   14.60
   1   0  -4   14.33    0.97
   1   0  -4   13.36    0.83
  -1   0   4   14.54    0.89
   1   0  -4   13.09    0.86
  -1   0   4   13.74    0.70
  -1   0   4   15.23    0.93
   1   0  -3 1452.53   24.19
  -1   0   3 1473.37   24.10
   1   0  -3 1474.56   23.75
  -1   0   3 1465.43   23.74
   1   0  -3 1478.67   24.09
   1   0  -3 1456.51   24.08
  -1   0  -3  427.27    7.63
   1   0   3  426.69    7.36
  -1   0  -3  444.05    7.54
  -1   0  -3  433.28    7.38
  -1   0  -3  436.09    7.64
  -1   0  -4   80.58    1.94
  -1   0  -4   81.28    2.05
   1   0   4   79.17    1.93
   1   0   4   77.37    1.91
  -1   0  -4   79.25    2.18
  -1   0  -4   80.12    2.15
   1   0   4   80.58    2.09
  -1   0  -5  245.50    4.86
   1   0   5  238.99    4.82
  -1   0  -5  248.32    4.95
   1   0   5  244.42    4.79
  -1   0  -5  235.83    5.18
  -1   0  -5  239.99    5.12
   1   0   5  247.56    5.07
   1   0   5  253.85    5.06
  -1   0  -6   39.57    1.53
  -1   0  -6   39.44    1.71
  -1   0  -6   36.48    1.34
  -1   0  -6   38.75    1.54
   1   0   6   38.63    1.42
   1   0   6   37.51    1.44
   1   0   6   38.42    1.58
   1   0   6   39.06    1.56
   1   0   7   88.59    2.75
   1   0   7   87.06    2.66
  -1   0  -7   91.09    2.98
  -1   0  -7   91.02    2.93
  -1   0  -7   87.99    2.68
  -1   0  -7   87.55    2.40
   1   0   7   88.98    2.60
   1   0   7   85.31    2.50
   1   0   7   89.07    2.84
   1   0   7   91.33    2.77
  -1   0  -7   90.85    2.67
   1   0   8   35.60    1.68
  -1   0  -8   40.03    2.04
  -1   0  -8   37.00    1.96
  -1   0  -8   35.18    1.47
  -1   0  -8   36.78    1.76
   1   0   8   37.68    1.63
   1   0   8   38.41    1.69
   1   0   8   35.20    1.92
   1   0   8   39.52    1.82
  -1   0  -8   37.60    1.78
   1   0   9   73.94    2.51
  -1   0  -9   75.43    2.34
  -1   0  -9   69.69    2.66
   1   0   9   75.26    2.71
   1   0   9   77.92    3.00
  -1   0  -9   74.64    3.04
  -1   0  -9   74.77    2.75
   1   0  10   93.54    3.03
  -1   0 -10   94.29    2.86
  -1   0 -10  100.01    3.31
   1   0  10   93.91    3.28
   1   0  10  100.96    3.64
  -1   0 -10   98.06    3.69
  -1   0 -10   99.29    3.37
  -1   0 -11  478.12   10.21
   1   0  11  490.34   10.75
   1   0  11  483.47   10.25
   1   0  11  509.36   11.10
  -1   0 -11  478.48   10.87
  -1   0 -11  492.56   10.39
  -1   0 -12   28.99    2.30
   1   0  12   29.43    2.42
   1   0  12   26.08    1.95
   1   0  12   26.68    2.21
  -1   0 -12   24.16    1.92
  -1   0 -12   29.40    2.00
  -1   0 -13   79.07    3.37
   1   0  13   84.48    3.82
   1   0  13   80.23    3.96
   1   0  13   78.52    3.41
  -1   0 -13   85.73    3.88
  -1   0 -13   82.72    3.61
  -1   0 -14    3.55    1.61
   1   0  14    2.99    1.43
   1   0  14    3.46    1.78
   1   0  14    5.29    1.40
  -1   0 -14    4.07    1.28
  -1   0 -14    5.19    1.36
  -1   0 -15   12.03    2.12
   1   0  15   12.07    2.07
   1   0  15   14.20    2.43
   1   0  15   11.98    1.70
  -1   0 -15   12.08    1.80
  -1   0 -15   10.19    1.63
  -1   0 -16   22.81    2.56
   1   0  16   25.22    2.74
   1   0  16   20.38    2.73
   1   0  16   21.43    2.18
  -1   0 -16   22.25    2.20
  -1   0 -16   23.90    2.35
  -1   0 -17   -0.89    1.83
   1   0  17    1.18    2.16
   1   0  17    0.23    1.35
   1   0  17   -0.61    1.77
  -1   0 -17   -1.39    1.51
  -1   0 -17    0.19    1.45
  -1   0 -18   44.40    3.22
   1   0  18   50.78    3.25
   1   0  18   47.18    3.79
   1   0  18   49.14    3.68
  -1   0 -18   46.30    3.63
  -1   0 -18   44.15    3.25
  -1   0 -19  169.54    6.28
   1   0  19  178.95    7.33
   1   0  19  170.69    6.39
   1   0  19  184.15    7.23
  -1   0 -19  163.12    6.90
  -1   0 -19  169.70    6.43
  -1   0 -20   25.33    2.73
   1   0  20   25.55    3.37
   1   0  20   25.07    2.58
   1   0  20   28.24    3.29
  -1   0 -20   28.24    3.28
  -1   0 -20   25.36    2.65
  -1   0 -21   37.41    3.21
   1   0  21   35.42    3.08
   1   0  21   28.74    3.60
   1   0  21   33.39    3.46
  -1   0 -21   33.36    3.61
  -1   0 -21   32.63    3.04
  -1   0 -22   17.39    2.50
   1   0  22   13.21    2.13
   1   0  22   15.51    3.32
   1   0  22   17.18    3.03
  -1   0 -22   14.35    2.88
  -1   0 -22   19.25    2.70
  -1   0 -23    7.85    2.05
   1   0  23   15.75    3.05
   1   0  23   13.22    2.83
  -1   0 -23   12.23    2.90
  -1   0 -23   13.73    2.53
  -1   0 -24    1.98    1.79
   1   0  24    2.64    2.42
   1   0  24    1.82    2.13
  -1   0 -24    5.48    2.56
  -1   0 -24    3.83    1.81
  -1   0 -25    5.28    2.04
   1   0  25   -0.48    2.90
  -1   0 -25    0.60    2.13
  -1   0 -25    1.38    1.90
  -1   0 -26    9.08    2.25
   1   0  26    5.13    2.99
   1   0  26    7.53    2.68
  -1   0 -26    7.72    2.81
  -1   0 -26   10.26    2.33
  -1   0 -27    1.64    1.80
   1   0  27    2.57    2.57
   1   0  27    2.22    2.27
  -1   0 -27    6.18    2.55
  -1   0 -27    6.79    2.21
  -1   0 -28    3.20    1.93
   1   0  28    2.92    2.88
   1   0  28   -1.27    2.49
  -1   0 -28    2.38    2.62
  -1   0 -28    6.46    2.17
   1   0  29    4.95    2.77
   1   0  29    8.02    3.28
  -1   0 -29    7.91    2.71
  -1   0 -29    4.08    2.08
  -1   0 -30   -1.70    2.55
   1   0  30    0.82    2.35
  -1   0 -31   -0.82    2.32
   1   0  31   -1.05    2.25
   1   1 -30   18.08    3.59
  -1  -1  30   16.73    3.73
   1   1 -29   -0.34    2.16
   1   1 -29   -1.77    2.07
  -1  -1  29    2.23    2.54
   1   1 -28   22.02    2.98
   1   1 -28   18.42    3.33
   1   1 -28   25.00    3.57
  -1  -1  28   18.02    3.64
   1   1 -27    2.06    1.83
  -1  -1  27    2.39    2.47
   1   1 -27    1.10    2.33
   1   1 -27    5.17    2.30
   1   1 -26    9.05    2.37
  -1  -1  26    7.90    2.89
  -1  -1  26    3.66    2.63
   1   1 -26    7.47    2.72
   1   1 -26    4.98    2.21
   1   1 -25    3.66    1.95
  -1  -1  25   -3.90    3.08
  -1  -1  25    2.25    2.17
   1   1 -25    2.81    2.12
   1   1 -25    5.03    2.29
   1   1 -24   47.28    3.87
  -1  -1  24   49.13    4.61
  -1  -1  24   54.33    5.09
   1   1 -24   40.21    4.08
   1   1 -24   44.93    4.22
   1   1 -23    2.65    2.07
  -1  -1  23   -3.50    2.56
  -1  -1  23    3.08    2.84
   1   1 -23    2.41    1.76
   1   1 -23    2.68    2.08
   1   1 -22   -1.13    2.13
  -1  -1  22   -1.84    2.28
  -1  -1  22    0.63    2.59
   1   1 -22    0.44    1.77
   1   1 -22   -4.03    2.28
   1   1 -21    7.44    2.54
  -1  -1  21    4.44    2.44
  -1  -1  21    2.59    2.48
   1   1 -21    1.68    1.62
   1   1 -21    4.92    2.18
   1   1 -20   14.79    2.45
  -1  -1  20   12.31    2.77
  -1  -1  20   16.39    3.14
   1   1 -20   14.41    2.33
   1   1 -20   17.96    2.71
   1   1 -19   -1.83    2.08
  -1  -1  19   -0.57    2.29
  -1  -1  19    1.68    2.20
   1   1 -19    1.18    1.56
   1   1 -19    0.41    1.81
   1   1 -18  199.39    6.85
  -1  -1  18  187.62    7.50
  -1  -1  18  186.01    7.50
   1   1 -18  179.35    6.98
   1   1 -18  191.55    7.28
   1   1 -17    2.73    1.85
  -1  -1  17    3.67    1.97
  -1  -1  17    4.67    2.03
   1   1 -17    1.23    1.48
   1   1 -17    4.55    1.91
   1   1 -16   60.51    3.76
  -1  -1  16   56.85    3.85
  -1  -1  16   55.88    3.95
   1   1 -16   58.28    3.43
   1   1 -16   57.08    3.83
   1   1 -15   94.71    4.47
  -1  -1  15  102.43    4.90
  -1  -1  15  100.17    4.20
  -1  -1  15  107.22    5.06
  -1  -1  15   92.78    2.96
   1   1 -15   96.13    4.18
   1   1 -15   96.91    4.61
   1   1 -14    5.40    1.68
  -1  -1  14    7.35    1.87
  -1  -1  14    7.16    1.46
  -1  -1  14    7.32    2.03
   1   1 -14    7.15    1.55
  -1  -1  14    5.62    0.73
   1   1 -14    4.93    1.57
   1   1 -13  114.33    4.48
  -1  -1  13  117.48    4.80
  -1  -1  13  112.09    4.96
  -1  -1  13  108.75    4.13
   1   1 -13  114.47    4.23
  -1  -1  13  107.19    3.11
   1   1 -13  112.52    4.57
   1   1 -12    5.69    1.41
  -1  -1  12   11.32    2.28
  -1  -1  12    7.01    1.30
  -1  -1  12    5.71    0.67
   1   1 -12    5.99    1.32
   1   1 -12    5.84    1.45
  -1  -1  12    6.08    1.59
  -1  -1  11   34.35    2.12
   1   1 -11   36.39    2.20
  -1  -1  11   34.52    1.47
   1   1 -11   33.07    2.41
  -1  -1  11   35.14    2.54
  -1  -1  10   52.61    2.51
  -1  -1  10   55.87    1.86
   1   1 -10   55.75    2.54
   1   1 -10   55.29    2.89
  -1  -1  10   54.11    2.91
  -1  -1   9   91.73    3.18
  -1  -1   9   97.23    3.67
  -1  -1   9   94.28    2.53
   1   1  -9   98.82    3.37
   1   1  -9   93.56    3.58
   1   1  -8   16.90    1.14
   1   1  -8   15.90    1.15
  -1  -1   8   16.29    1.35
  -1  -1   8   15.31    1.55
  -1  -1   8   16.40    0.87
   1   1  -8   15.59    1.36
   1   1  -8   12.93    1.34
   1   1  -7 1003.33   17.03
   1   1  -7  971.44   17.04
  -1  -1   7  979.60   17.05
  -1  -1   7 1007.20   17.69
   1   1  -7  948.01   17.13
  -1  -1   7  943.03   16.17
   1   1  -7  988.86   17.52
   1   1  -6  113.98    3.06
  -1  -1   6  109.61    3.29
   1   1  -6  111.85    3.07
  -1  -1   6  109.53    3.08
  -1  -1   6  115.34    3.45
   1   1  -6  110.18    3.12
  -1  -1   6  116.38    2.55
   1   1  -6  112.03    3.34
   1   1  -5   11.99    0.82
   1   1  -5   13.86    1.06
   1   1  -5   11.99    0.83
  -1  -1   5   13.45    0.88
  -1  -1   5   13.53    1.12
  -1  -1   5   11.59    0.59
   1   1  -5   11.73    0.91
  -1  -1   5   11.84    0.48
   1   1  -5   11.50    0.49
   1   1  -4   -0.06    0.40
  -1  -1   4    0.31    0.53
   1   1  -4    0.46    0.28
  -1  -1   4    0.43    0.36
   1   1  -4    0.97    0.45
  -1  -1   4    0.25    0.19
  -1  -1   4    0.57    0.19
   1   1  -4    0.32    0.17
   1   1  -3  625.99   10.24
  -1  -1   3  620.27   10.23
  -1  -1   3  619.31   10.99
   1   1  -3  609.47   10.97
   1   1  -3  614.63   10.65
   1   1  -3  630.91   10.23
   1   1  -3  630.23   10.69
  -1  -1   3  614.03   10.22
   1   1  -3  622.54   10.94
  -1  -1   2  161.60    3.43
   1   1  -2  161.45    3.39
  -1  -1   2  163.44    3.01
  -1  -1  -3 1935.50   30.84
  -1  -1  -3 1913.32   31.28
   1   1   3 1958.32   30.86
  -1  -1  -3 1908.46   31.20
  -1  -1  -3 1979.81   30.92
   1   1   3 1938.15   30.90
   1   1   3 1868.83   30.85
  -1  -1  -3 1960.04   30.82
  -1  -1  -4  368.28    6.87
  -1  -1  -4  365.97    6.91
  -1  -1  -4  372.67    6.25
   1   1   4  370.86    6.27
   1   1   4  361.24    6.24
  -1  -1  -4  367.93    6.79
   1   1   4  359.79    6.54
  -1  -1  -4  363.96    6.57
   1   1   4  371.88    6.52
  -1  -1  -4  368.37    6.50
  -1  -1  -5    3.35    0.59
  -1  -1  -5    2.99    0.56
  -1  -1  -5    3.67    0.29
  -1  -1  -5    3.34    0.58
   1   1   5    3.31    0.29
   1   1   5    3.19    0.34
   1   1   5    3.07    0.44
  -1  -1  -5    3.61    0.51
  -1  -1  -5    2.92    0.44
   1   1   5    3.51    0.42
   1   1   6   17.42    1.08
   1   1   6   17.18    0.61
  -1  -1  -6   17.25    1.14
  -1  -1  -6   17.05    0.59
  -1  -1  -6   15.52    1.10
   1   1   6   15.88    0.77
  -1  -1  -6   16.25    1.09
   1   1   6   16.33    1.03
   1   1   6   17.21    0.96
   1   1   6   17.49    0.94
  -1  -1  -6   16.14    0.97
   1   1   7  449.78    8.92
  -1  -1  -7  454.36    8.81
  -1  -1  -7  458.13    9.03
  -1  -1  -7  461.76    9.06
   1   1   7  444.91    8.10
   1   1   7  450.56    8.72
   1   1   7  452.49    8.63
  -1  -1  -7  447.75    8.65
   1   1   7  442.42    8.57
  -1  -1  -8  463.91    9.36
   1   1   8  459.88    9.34
  -1  -1  -8  474.60    9.58
  -1  -1  -8  457.33    9.64
   1   1   8  466.14    8.58
   1   1   8  467.82    9.27
   1   1   8  472.96    9.18
  -1  -1  -8  466.94    9.15
   1   1   8  480.73    9.12
   1   1   9  195.22    5.07
  -1  -1  -9  196.79    5.34
  -1  -1  -9  198.14    5.43
   1   1   9  198.97    4.44
   1   1   9  197.33    5.10
  -1  -1  -9  199.21    5.12
  -1  -1  -9  201.31    4.99
   1   1   9  200.20    4.89
   1   1  10   35.58    2.01
  -1  -1 -10   29.77    2.01
  -1  -1 -10   34.29    2.23
   1   1  10   34.78    2.04
  -1  -1 -10   33.04    2.00
  -1  -1 -10   32.46    1.92
  -1  -1 -11  649.96   13.23
  -1  -1 -11  657.88   13.51
   1   1  11  685.76   13.37
   1   1  11  657.57   13.26
  -1  -1 -11  665.14   13.09
  -1  -1 -12  111.60    4.01
   1   1  12  114.87    4.11
  -1  -1 -12  109.39    4.30
  -1  -1 -12  114.02    3.93
   1   1  12  113.78    4.06
   1   1  13    7.10    1.38
   1   1  13    5.76    1.36
  -1  -1 -13    6.16    1.58
  -1  -1 -13    5.97    1.41
  -1  -1 -13    7.42    1.31
   1   1  14    2.63    1.22
  -1  -1 -14    0.35    1.45
   1   1  14    3.29    1.45
  -1  -1 -14    3.17    1.31
  -1  -1 -14    1.18    1.09
  -1  -1 -15  119.60    4.67
  -1  -1 -15  116.36    4.92
   1   1  15  122.78    4.87
   1   1  15  118.19    4.69
   1   1  15  116.78    5.23
  -1  -1 -15  120.11    4.64
  -1  -1 -16   61.44    3.49
  -1  -1 -16   62.63    3.69
   1   1  16   59.64    3.64
   1   1  16   61.99    3.46
   1   1  16   60.96    3.97
  -1  -1 -16   62.85    3.42
  -1  -1 -17   92.23    4.33
   1   1  17   93.61    4.52
  -1  -1 -17   86.85    4.55
  -1  -1 -17   91.45    4.24
   1   1  17   96.08    4.95
   1   1  17   91.59    4.40
   1   1  18    1.61    2.10
   1   1  18    4.74    1.76
   1   1  18    4.59    1.85
  -1  -1 -18    2.92    2.02
  -1  -1 -18    5.03    1.84
  -1  -1 -18    1.76    1.34
   1   1  19    1.26    2.11
   1   1  19    0.81    1.51
   1   1  19    2.36    1.83
  -1  -1 -19    0.69    1.89
  -1  -1 -19    0.83    1.63
  -1  -1 -19   -1.52    1.56
   1   1  20   18.31    3.21
   1   1  20   14.41    2.24
  -1  -1 -20   12.84    2.59
   1   1  20   12.79    2.52
  -1  -1 -20   11.68    2.26
  -1  -1 -20   11.71    2.06
  -1  -1 -21    3.46    1.92
  -1  -1 -21    5.51    2.28
   1   1  21    6.02    2.21
   1   1  21    4.98    1.87
   1   1  21    7.03    2.53
  -1  -1 -21    2.56    1.62
  -1  -1 -22   35.59    3.41
  -1  -1 -22   30.23    3.32
   1   1  22   34.71    3.51
   1   1  22   39.08    4.10
   1   1  22   36.47    3.26
  -1  -1 -22   34.50    3.13
  -1  -1 -23   72.89    4.57
  -1  -1 -23   80.21    5.32
   1   1  23   79.52    5.14
   1   1  23   70.85    5.39
   1   1  23   74.33    4.64
  -1  -1 -23   71.59    4.56
  -1  -1 -24   28.00    3.13
  -1  -1 -24   29.79    3.69
   1   1  24   28.49    3.57
   1   1  24   25.77    3.03
   1   1  24   37.30    4.29
  -1  -1 -24   26.03    2.99
  -1  -1 -25   25.43    3.17
  -1  -1 -25   34.83    3.81
   1   1  25   34.42    3.78
   1   1  25   33.32    4.18
  -1  -1 -25   31.00    3.30
  -1  -1 -26    3.37    1.89
  -1  -1 -26    0.89    2.24
   1   1  26    1.05    2.02
   1   1  26    4.23    3.04
  -1  -1 -26    5.00    2.01
   1   1  27    8.90    2.73
  -1  -1 -27    8.58    2.98
   1   1  27    9.17    3.06
  -1  -1 -27    8.80    2.44
   1   1  28   24.73    3.54
  -1  -1 -28   21.65    3.59
   1   1  28   16.85    3.95
  -1  -1 -28   22.81    3.18
   1   1  29   36.89    4.22
  -1  -1 -29   33.66    4.33
   1   1  29   44.50    4.95
  -1  -1 -29   35.17    3.82
   1   1  30    0.69    2.28
  -1  -1 -30   -1.14    2.38
  -1  -1 -30    3.22    2.18
   1   1  30   -0.40    2.73
  -1  -1 -31   -1.45    2.61
  -1  -2  30    1.42    2.63
   1   2 -30    0.93    2.29
  -1  -2  29   -1.81    2.68
   1   2 -29   -1.90    2.09
   1   2 -29   -0.96    2.32
  -1  -2  28    1.80    2.48
   1   2 -28    1.80    2.27
   1   2 -28    1.40    2.05
  -1  -2  27   32.65    4.30
   1   2 -27   26.75    3.73
   1   2 -27   25.65    3.13
   1   2 -27   30.78    3.78
  -1  -2  26   -1.38    2.71
   1   2 -26    0.90    2.22
   1   2 -26    0.45    1.64
   1   2 -26   -1.22    2.14
  -1  -2  25    6.02    2.57
   1   2 -25    5.77    2.65
   1   2 -25    6.14    2.61
   1   2 -25    2.48    1.62
   1   2 -24   -1.96    1.76
   1   2 -24   -2.17    2.43
  -1  -2  24    0.69    2.76
   1   2 -24    1.76    2.22
   1   2 -23    1.98    1.73
  -1  -2  23   -0.46    2.41
   1   2 -23   -0.08    2.05
   1   2 -23    2.22    2.03
  -1  -2  23    5.90    3.27
  -1  -2  22    7.91    3.10
  -1  -2  22    2.63    2.45
   1   2 -22    4.55    2.43
   1   2 -22    5.79    1.94
   1   2 -22    8.17    2.37
  -1  -2  21   11.53    2.99
   1   2 -21   15.20    2.86
  -1  -2  21   14.06    2.94
   1   2 -21   13.11    2.26
   1   2 -21   10.91    2.61
   1   2 -20   64.16    3.94
  -1  -2  20   63.22    4.73
   1   2 -20   62.43    4.39
   1   2 -20   63.78    4.51
  -1  -2  20   64.42    4.98
  -1  -2  19   40.01    3.95
   1   2 -19   34.81    3.41
  -1  -2  19   41.81    3.97
   1   2 -19   36.30    3.00
   1   2 -19   35.36    3.47
   1   2 -18   94.59    4.50
  -1  -2  18   99.39    5.51
   1   2 -18   90.71    5.05
   1   2 -18   90.87    4.97
  -1  -2  18   98.79    5.50
  -1  -2  17  141.36    6.39
  -1  -2  17  138.66    6.32
   1   2 -17  152.28    6.12
   1   2 -17  143.85    5.54
   1   2 -17  147.64    6.26
  -1  -2  16    1.42    2.07
  -1  -2  16    3.51    2.19
   1   2 -16   -0.60    1.70
   1   2 -16    1.05    1.32
  -1  -2  16    0.74    0.36
   1   2 -16    0.72    1.64
  -1  -2  15  142.57    5.98
  -1  -2  15  144.73    5.92
   1   2 -15  134.40    5.58
   1   2 -15  133.03    4.94
  -1  -2  15  129.82    3.30
   1   2 -15  138.95    5.63
  -1  -2  14   93.77    4.67
   1   2 -14   95.00    4.45
  -1  -2  14   89.53    2.54
   1   2 -14   94.53    3.93
  -1  -2  14   92.67    4.71
   1   2 -13   17.16    2.14
   1   2 -13   14.02    1.62
  -1  -2  13   15.61    0.91
  -1  -2  13   14.36    2.33
  -1  -2  12  149.37    5.47
   1   2 -12  145.39    5.25
   1   2 -12  141.22    4.58
  -1  -2  12  139.03    3.31
  -1  -2  12  147.82    5.43
  -1  -2  11   -0.27    1.45
   1   2 -11    1.11    1.33
   1   2 -11    0.14    0.89
  -1  -2  11    0.18    0.28
  -1  -2  11    0.30    0.87
  -1  -2  11    2.44    1.58
  -1  -2  10  169.77    5.55
   1   2 -10  179.43    5.36
   1   2 -10  174.28    4.83
  -1  -2  10  171.26    3.62
  -1  -2  10  168.74    4.71
  -1  -2   9  195.48    5.81
   1   2  -9  198.98    5.61
  -1  -2   9  196.29    3.94
   1   2  -9  194.99    5.08
  -1  -2   9  198.00    4.97
  -1  -2   8  167.52    4.30
   1   2  -8  167.52    4.27
  -1  -2   8  176.03    3.28
  -1  -2   8  178.09    5.20
   1   2  -8  175.00    4.47
  -1  -2   8  171.21    3.45
   1   2  -8  176.04    4.98
   1   2  -7  159.24    3.99
   1   2  -7  168.66    4.32
  -1  -2   7  163.53    3.20
  -1  -2   7  169.48    4.78
  -1  -2   7  163.73    3.21
   1   2  -7  164.54    4.14
   1   2  -7  169.17    4.63
   1   2  -6   70.97    2.18
  -1  -2   6   69.46    1.71
   1   2  -6   69.70    2.40
  -1  -2   6   70.34    2.76
   1   2  -6   65.69    2.21
  -1  -2   6   68.27    1.57
   1   2  -6   72.58    2.62
  -1  -2   5   82.84    1.93
   1   2  -5   79.18    1.92
   1   2  -5   86.83    2.60
   1   2  -5   80.17    2.66
  -1  -2   5   79.20    2.78
   1   2  -5   81.22    2.25
   1   2  -5   84.47    2.75
   1   2  -5   81.23    2.34
  -1  -2   5   81.80    1.67
  -1  -2   4   86.72    2.03
   1   2  -4   85.14    2.00
   1   2  -4   87.20    2.62
  -1  -2   4   87.94    2.73
   1   2  -4   80.18    2.14
   1   2  -4   93.47    2.72
   1   2  -4   86.15    2.23
   1   2  -3  378.36    6.83
   1   2  -3  391.29    7.40
  -1  -2   3  387.66    7.50
  -1  -2   3  385.09    6.86
   1   2  -3  371.29    6.81
   1   2  -3  405.35    7.53
  -1  -2   2  161.21    3.60
   1   2  -2  167.88    3.57
   1   2  -2  157.68    3.26
  -1  -2   2  162.54    3.29
  -1  -2   1    1.07    0.31
  -1  -2   1    0.51    0.25
   1   2  -1    0.87    0.31
   1   2   2  627.13   10.42
   1   2   3  208.91    4.13
  -1  -2  -3  215.85    4.20
  -1  -2  -3  214.17    4.28
   1   2   3  219.69    4.02
  -1  -2  -3  218.98    4.29
  -1  -2  -3  211.39    4.13
  -1  -2  -4    2.95    0.51
  -1  -2  -4    3.20    0.55
  -1  -2  -4    2.77    0.37
   1   2   4    2.76    0.33
  -1  -2  -4    2.98    0.55
   1   2   4    2.66    0.30
  -1  -2  -4    3.36    0.32
   1   2   4    3.76    0.41
   1   2   4    2.77    0.29
   1   2   4    2.39    0.31
  -1  -2  -5    1.95    0.57
  -1  -2  -5    2.36    0.36
  -1  -2  -5    2.35    0.56
  -1  -2  -5    2.26    0.58
   1   2   5    2.38    0.33
   1   2   5    2.59    0.38
   1   2   5    2.81    0.35
   1   2   5    2.91    0.41
  -1  -2  -6   68.22    1.69
  -1  -2  -6   63.83    2.25
  -1  -2  -6   62.75    2.28
   1   2   6   65.88    1.68
   1   2   6   67.10    1.48
  -1  -2  -6   64.80    2.23
   1   2   6   67.32    1.96
   1   2   6   62.74    1.84
   1   2   6   68.83    2.08
  -1  -2  -6   65.27    1.97
  -1  -2  -7  167.58    4.29
  -1  -2  -7  166.80    3.34
   1   2   7  164.95    4.32
  -1  -2  -7  166.79    4.30
  -1  -2  -7  152.74    4.41
   1   2   7  169.87    3.36
   1   2   7  168.31    3.27
   1   2   7  171.65    3.90
   1   2   7  166.54    3.79
   1   2   7  170.08    4.02
  -1  -2  -7  164.09    3.94
  -1  -2  -8   18.19    1.39
  -1  -2  -8   18.64    1.45
  -1  -2  -8   18.76    0.78
  -1  -2  -8   17.65    1.43
   1   2   8   17.51    1.37
   1   2   8   18.62    1.20
   1   2   8   20.41    1.15
  -1  -2  -8   19.83    1.24
   1   2   8   19.67    1.19
  -1  -2  -9  421.72    8.89
  -1  -2  -9  395.36    8.86
  -1  -2  -9  409.81    7.17
  -1  -2  -9  423.91    9.16
   1   2   9  415.49    8.85
   1   2   9  413.20    8.48
   1   2   9  419.73    8.33
   1   2   9  425.82    8.52
  -1  -2  -9  420.39    8.46
   1   2  10   -0.22    0.88
  -1  -2 -10    1.43    1.15
  -1  -2 -10    0.70    0.24
  -1  -2 -10    0.19    1.00
   1   2  10    0.47    0.77
  -1  -2 -10   -0.61    1.01
  -1  -2 -10    1.30    0.85
   1   2  11  638.01   13.24
  -1  -2 -11  651.98   13.32
  -1  -2 -11  655.41   13.62
   1   2  11  661.19   12.92
  -1  -2 -11  666.19   13.25
  -1  -2 -11  646.65   12.79
  -1  -2 -12   56.51    2.89
  -1  -2 -12   56.60    2.97
   1   2  12   61.83    2.85
   1   2  12   53.81    2.88
  -1  -2 -12   56.36    2.63
  -1  -2 -13   51.24    2.95
   1   2  13   52.45    2.80
  -1  -2 -13   51.31    3.01
  -1  -2 -13   54.31    2.76
   1   2  13   53.50    2.95
   1   2  14   20.87    2.09
   1   2  14   23.14    2.10
  -1  -2 -14   18.94    2.10
  -1  -2 -14   23.32    2.18
  -1  -2 -14   23.40    1.96
   1   2  15    3.61    1.46
   1   2  15    1.90    1.31
  -1  -2 -15    1.94    1.54
  -1  -2 -15    2.89    1.49
  -1  -2 -15    2.72    1.25
   1   2  16   -0.21    1.42
  -1  -2 -16   -0.96    1.64
   1   2  16   -0.92    1.37
  -1  -2 -16    0.11    1.50
  -1  -2 -16    2.12    1.37
  -1  -2 -17  280.85    8.41
   1   2  17  302.12    8.54
  -1  -2 -17  292.36    8.75
  -1  -2 -17  292.36    8.11
   1   2  17  296.44    8.59
   1   2  18   11.40    2.55
   1   2  18    9.44    1.99
  -1  -2 -18   11.06    2.26
   1   2  18   10.76    2.01
  -1  -2 -18   11.72    2.17
  -1  -2 -18    6.40    1.61
  -1  -2 -19  145.77    6.04
   1   2  19  158.58    6.26
  -1  -2 -19  156.07    6.46
  -1  -2 -19  154.34    5.78
   1   2  19  151.90    6.16
   1   2  19  148.92    6.66
   1   2  20    7.49    2.08
   1   2  20    9.14    2.63
  -1  -2 -20    3.55    2.02
   1   2  20    6.80    2.04
  -1  -2 -20    5.95    2.04
  -1  -2 -20    5.65    1.70
  -1  -2 -21    7.35    2.26
  -1  -2 -21    5.48    2.27
   1   2  21    9.02    2.22
   1   2  21    9.62    2.77
   1   2  21    8.20    2.10
  -1  -2 -21    9.84    2.13
  -1  -2 -22    4.71    2.22
  -1  -2 -22   -0.33    2.07
   1   2  22    3.50    1.97
   1   2  22    1.81    2.19
   1   2  22    1.50    1.79
  -1  -2 -22    0.70    1.50
  -1  -2 -23    8.48    2.19
  -1  -2 -23   11.34    2.88
   1   2  23   13.77    2.65
   1   2  23   11.51    3.09
   1   2  23   11.03    2.34
  -1  -2 -23    6.95    1.92
  -1  -2 -24    1.99    2.01
  -1  -2 -24    4.11    2.49
   1   2  24    4.54    2.17
   1   2  24    5.57    2.81
   1   2  24    1.15    1.82
  -1  -2 -24    2.04    1.67
   1   2  25   19.57    3.10
  -1  -2 -25   18.44    3.04
   1   2  25   18.43    2.84
   1   2  25   15.68    3.71
  -1  -2 -25   19.54    3.07
   1   2  26    5.29    2.41
  -1  -2 -26    3.60    2.44
   1   2  26    2.30    2.77
  -1  -2 -26    1.89    1.96
   1   2  27   -0.17    2.09
  -1  -2 -27   -0.72    2.23
   1   2  27    1.76    2.80
  -1  -2 -27    0.46    2.08
   1   2  28   19.56    3.11
  -1  -2 -28   16.28    3.24
   1   2  28   19.44    3.78
  -1  -2 -28   19.93    3.04
   1   2  29   19.66    3.37
  -1  -2 -29   22.52    3.55
   1   2  29   29.18    4.45
  -1  -2 -29   18.76    3.22
   1   2  30   -0.02    2.08
  -1  -2 -30    8.68    2.96
  -1  -2 -30    1.56    1.96
   1   2  30    8.50    3.28
  -1  -2 -31    2.66    2.18
  -1  -2 -31   -0.62    2.38
  -1  -2 -32    0.58    2.25
   1   3 -30    0.63    2.25
  -1  -3  29   -0.09    2.35
   1   3 -29   -0.29    1.90
   1   3 -29    0.49    2.45
  -1  -3  28    7.66    2.97
   1   3 -28    4.93    2.36
   1   3 -28    5.60    2.78
  -1  -3  27   -1.32    2.64
   1   3 -27    1.73    2.08
   1   3 -27    0.46    2.29
  -1  -3  26   17.51    3.69
   1   3 -26   19.93    3.38
   1   3 -26   20.49    3.21
  -1  -3  25    3.94    2.76
   1   3 -25    5.92    2.46
   1   3 -25    4.56    1.80
   1   3 -25    9.42    2.67
  -1  -3  24   98.78    6.63
   1   3 -24  106.88    6.39
   1   3 -24   94.38    5.09
   1   3 -24  102.53    6.22
  -1  -3  23   17.50    3.31
   1   3 -23   15.20    3.16
   1   3 -23    9.87    2.09
   1   3 -23   17.71    3.09
  -1  -3  22   -2.39    2.65
   1   3 -22   -0.01    2.22
   1   3 -22   -3.76    2.42
   1   3 -22    1.99    1.61
  -1  -3  21   14.92    3.27
   1   3 -21   15.54    2.96
   1   3 -21   11.93    2.07
   1   3 -21   13.83    2.77
  -1  -3  20   16.66    2.97
  -1  -3  20   17.51    3.20
   1   3 -20   14.09    2.85
   1   3 -20   14.34    2.13
   1   3 -20   11.85    2.67
  -1  -3  19   10.86    2.91
   1   3 -19   12.44    2.58
  -1  -3  19    8.86    2.87
   1   3 -19    9.96    2.00
   1   3 -19    6.08    2.09
   1   3 -18   61.88    3.65
  -1  -3  18   70.86    4.85
   1   3 -18   72.08    4.50
   1   3 -18   69.96    4.56
  -1  -3  18   70.33    4.81
  -1  -3  17   12.98    2.78
  -1  -3  17   13.06    2.68
   1   3 -17   13.90    2.47
   1   3 -17    9.80    1.78
   1   3 -17    9.99    2.23
  -1  -3  16   37.23    0.99
  -1  -3  16   41.18    3.82
  -1  -3  16   41.73    3.71
   1   3 -16   41.06    3.32
   1   3 -16   39.66    2.70
  -1  -3  16   34.52    0.96
   1   3 -16   37.75    3.29
  -1  -3  15  132.30    5.96
   1   3 -15  135.24    5.68
   1   3 -15  134.10    4.81
  -1  -3  15  125.18    2.55
  -1  -3  15  125.53    2.56
  -1  -3  15  123.39    5.61
  -1  -3  14   19.23    2.62
   1   3 -14   24.62    2.68
   1   3 -14   22.72    2.02
  -1  -3  14   20.26    0.77
  -1  -3  14   21.96    2.70
  -1  -3  13    4.48    1.84
   1   3 -13    8.30    1.84
   1   3 -13    6.89    1.34
  -1  -3  13    6.00    0.43
  -1  -3  13    7.08    2.03
  -1  -3  12  245.56    7.52
   1   3 -12  253.19    7.21
  -1  -3  12  228.83    4.27
   1   3 -12  235.56    6.21
  -1  -3  11  197.90    6.42
  -1  -3  11  185.97    3.51
  -1  -3  11  189.83    3.52
   1   3 -11  191.19    5.21
   1   3 -11  204.28    6.15
  -1  -3  10  217.60    6.22
  -1  -3  10  201.94    6.31
  -1  -3  10  200.94    3.86
  -1  -3  10  196.43    3.60
   1   3 -10  194.73    5.21
   1   3 -10  202.56    6.02
  -1  -3   9  238.29    6.81
  -1  -3   9  236.15    4.62
   1   3  -9  244.41    5.75
   1   3  -9  252.18    6.58
   1   3  -8  364.92    7.58
  -1  -3   8  382.32    6.95
  -1  -3   8  385.80    8.97
   1   3  -8  385.96    7.81
   1   3  -8  384.91    8.69
  -1  -3   7    1.03    0.41
  -1  -3   7    1.32    1.05
   1   3  -7    0.72    0.87
   1   3  -7    0.78    0.39
   1   3  -7    1.44    0.63
  -1  -3   6   83.66    2.20
  -1  -3   6   83.65    3.11
   1   3  -6   79.67    2.96
   1   3  -6   77.92    2.28
   1   3  -6   85.01    2.42
  -1  -3   5  217.22    4.51
   1   3  -5  221.70    5.20
   1   3  -5  218.69    5.28
  -1  -3   5  220.09    5.43
   1   3  -5  218.72    4.43
   1   3  -5  216.05    4.52
  -1  -3   4  647.42   11.36
   1   3  -4  637.07   11.26
   1   3  -4  662.92   12.07
  -1  -3   4  639.44   11.79
  -1  -3   4  652.35   12.17
   1   3  -4  656.40   11.18
   1   3  -4  638.32   12.13
   1   3  -4  629.86   11.05
  -1  -3   3    3.71    0.68
   1   3  -3    3.74    0.65
  -1  -3   3    3.99    0.52
   1   3  -3    3.65    0.46
   1   3  -3    3.89    0.54
  -1  -3   2    8.07    0.84
   1   3  -2    7.25    0.77
   1   3  -2    5.86    0.55
  -1  -3   2    5.15    0.59
  -1  -3   1 2384.66   38.21
   1   3  -1 2358.76   38.23
  -1  -3   1 2344.26   38.25
  -1  -3   0   21.30    0.86
   1   3   0   18.24    0.64
   1   3   0   21.93    0.95
  -1  -3   0   20.86    1.05
  -1  -3  -1   80.45    1.72
   1   3   1   77.61    1.84
  -1  -3  -1   82.49    1.80
  -1  -3  -1   79.18    2.18
  -1  -3  -1   81.20    1.79
   1   3   1   80.27    2.01
  -1  -3  -2    1.31    0.38
  -1  -3  -2    1.28    0.39
  -1  -3  -2    1.03    0.30
   1   3   2    0.95    0.25
   1   3   2    1.41    0.36
  -1  -3  -3  157.97    3.47
  -1  -3  -3  160.93    3.34
   1   3   3  151.95    3.33
  -1  -3  -3  154.72    3.50
   1   3   3  163.32    3.33
  -1  -3  -4   78.21    2.30
  -1  -3  -4   83.39    2.18
   1   3   4   77.35    2.09
  -1  -3  -4   79.74    2.21
   1   3   4   80.00    2.21
   1   3   4   84.21    2.20
  -1  -3  -4   81.06    2.22
  -1  -3  -5    4.88    0.68
  -1  -3  -5    5.95    0.73
  -1  -3  -5    4.36    0.55
   1   3   5    4.30    0.49
   1   3   5    4.65    0.38
   1   3   5    5.06    0.59
   1   3   5    4.66    0.33
  -1  -3  -5    5.43    0.82
  -1  -3  -6  234.05    4.85
  -1  -3  -6  241.64    5.33
  -1  -3  -6  247.63    5.41
   1   3   6  253.40    4.88
  -1  -3  -6  235.20    5.43
   1   3   6  237.62    4.63
   1   3   6  234.87    4.51
   1   3   6  241.73    5.02
   1   3   6  243.24    5.10
  -1  -3  -7   59.34    2.33
  -1  -3  -7   53.73    2.13
   1   3   7   55.33    2.19
  -1  -3  -7   53.93    1.72
  -1  -3  -7   52.81    2.22
   1   3   7   53.03    1.73
   1   3   7   55.86    1.66
   1   3   7   54.41    1.97
  -1  -3  -8   10.76    1.18
  -1  -3  -8   11.91    0.78
  -1  -3  -8   11.28    1.10
  -1  -3  -8   12.44    1.30
   1   3   8   10.56    1.19
   1   3   8   11.24    0.89
   1   3   8   12.10    0.80
   1   3   8   11.24    0.96
  -1  -3  -9  106.89    3.67
  -1  -3  -9  113.09    3.62
  -1  -3  -9  108.99    2.65
  -1  -3  -9  108.08    3.74
   1   3   9  111.57    3.76
   1   3   9  113.43    3.18
   1   3   9  110.05    2.99
   1   3   9  111.68    3.38
  -1  -3  -9  109.15    3.24
  -1  -3 -10   44.39    2.45
  -1  -3 -10   48.84    2.45
  -1  -3 -10   46.06    1.49
  -1  -3 -10   52.43    2.69
   1   3  10   46.04    2.41
   1   3  10   49.23    2.11
   1   3  10   49.54    1.94
  -1  -3 -10   46.61    2.13
   1   3  11  247.55    6.62
  -1  -3 -11  241.65    4.71
  -1  -3 -11  239.46    6.40
  -1  -3 -11  245.68    6.82
   1   3  11  243.04    5.90
  -1  -3 -11  246.69    6.56
  -1  -3 -11  229.06    5.88
  -1  -3 -12   30.01    2.26
  -1  -3 -12   28.41    1.04
  -1  -3 -12   26.94    2.47
   1   3  12   32.15    1.93
  -1  -3 -12   33.72    1.97
   1   3  12   29.62    2.30
  -1  -3 -12   28.86    2.32
  -1  -3 -13  293.93    7.75
   1   3  13  290.24    7.18
  -1  -3 -13  278.08    5.12
  -1  -3 -13  306.34    7.67
  -1  -3 -13  288.62    7.11
   1   3  13  288.97    7.81
   1   3  14    8.70    1.65
  -1  -3 -14    8.67    1.67
   1   3  14    7.03    1.35
  -1  -3 -14    5.68    1.68
  -1  -3 -14    8.06    1.34
  -1  -3 -15  199.26    6.40
   1   3  15  196.86    5.98
  -1  -3 -15  198.05    6.38
  -1  -3 -15  190.19    5.85
   1   3  15  187.93    6.42
   1   3  16   18.03    2.34
   1   3  16   19.00    2.03
  -1  -3 -16   14.79    2.14
  -1  -3 -16   19.47    2.44
  -1  -3 -16   19.24    1.94
   1   3  17   27.37    2.72
   1   3  17   27.68    2.48
  -1  -3 -17   30.72    2.87
  -1  -3 -17   28.44    2.84
  -1  -3 -17   27.32    2.42
   1   3  18    1.61    1.59
  -1  -3 -18    2.43    1.90
   1   3  18    1.11    1.41
  -1  -3 -18    0.99    1.77
  -1  -3 -18    1.83    1.46
  -1  -3 -19   68.84    4.19
   1   3  19   66.14    3.93
  -1  -3 -19   67.54    4.22
  -1  -3 -19   70.02    3.88
   1   3  19   66.91    4.17
   1   3  20   39.43    3.47
   1   3  20   44.80    3.95
  -1  -3 -20   41.50    3.50
   1   3  20   47.86    3.48
  -1  -3 -20   43.24    3.60
  -1  -3 -20   42.93    3.16
  -1  -3 -21   67.71    4.42
  -1  -3 -21   66.67    4.39
   1   3  21   65.24    4.16
   1   3  21   73.10    4.55
   1   3  21   71.33    4.98
  -1  -3 -21   68.66    3.98
   1   3  22    0.89    1.80
  -1  -3 -22   -0.15    1.91
   1   3  22    0.83    1.87
   1   3  22    3.39    2.76
  -1  -3 -22    3.25    1.99
   1   3  23   31.63    3.29
  -1  -3 -23   29.45    3.42
   1   3  23   28.02    3.27
   1   3  23   31.72    4.06
  -1  -3 -23   24.52    3.07
   1   3  24    1.71    1.78
  -1  -3 -24    2.65    2.13
   1   3  24    1.02    1.84
   1   3  24   -1.19    2.64
  -1  -3 -24    1.99    2.28
   1   3  25    8.68    2.19
  -1  -3 -25   10.36    2.70
   1   3  25    8.76    3.13
   1   3  25    1.97    1.96
  -1  -3 -25    5.00    2.22
   1   3  26    6.20    2.18
  -1  -3 -26    4.70    2.29
   1   3  26    5.05    2.64
   1   3  26    7.15    2.46
  -1  -3 -26   10.46    2.64
   1   3  27   15.82    2.87
  -1  -3 -27   14.59    2.92
   1   3  27   10.66    3.39
  -1  -3 -27   15.39    3.08
   1   3  28   -0.81    2.03
  -1  -3 -28   -0.61    2.24
   1   3  28   -2.23    2.59
  -1  -3 -28    3.16    2.30
   1   3  29   33.29    3.90
  -1  -3 -29   36.03    4.25
  -1  -3 -29   37.09    4.12
   1   3  29   40.15    5.10
  -1  -3 -30   24.55    3.59
  -1  -3 -30   23.96    3.48
   1   3  30   29.42    4.67
  -1  -3 -31    4.50    2.46
  -1  -3 -31    2.11    2.29
   1   3  31    0.77    2.77
  -1  -3 -32    3.88    2.34
  -1  -3 -32    2.04    2.37
  -1  -4  29    4.35    2.80
   1   4 -29    6.01    2.61
   1   4 -29   -0.78    2.70
  -1  -4  28    1.05    2.78
   1   4 -28    0.89    2.10
   1   4 -28    2.88    2.63
  -1  -4  27    9.38    3.10
   1   4 -27    8.92    2.76
   1   4 -27    8.56    2.81
  -1  -4  26   -0.58    2.83
   1   4 -26   -2.76    2.41
   1   4 -26    3.26    2.45
  -1  -4  25   -3.78    2.75
   1   4 -25    0.93    2.34
   1   4 -25    0.52    2.11
  -1  -4  24    3.88    2.98
   1   4 -24    4.17    2.29
   1   4 -24    2.33    1.48
   1   4 -24    6.66    2.56
  -1  -4  23    4.20    2.61
   1   4 -23    2.88    2.39
   1   4 -23    4.43    1.61
   1   4 -23    4.66    2.32
  -1  -4  22   16.24    3.57
   1   4 -22   13.52    3.12
   1   4 -22   11.86    2.04
   1   4 -22   14.29    2.87
  -1  -4  21   28.70    3.77
   1   4 -21   30.85    3.77
   1   4 -21   26.26    2.64
   1   4 -21   23.60    3.23
  -1  -4  20   60.52    4.94
   1   4 -20   66.82    4.86
   1   4 -20   58.01    4.45
   1   4 -20   54.74    3.49
   1   4 -19    3.45    2.31
   1   4 -19    8.34    1.80
   1   4 -19    5.68    2.15
  -1  -4  19    3.63    2.58
   1   4 -18    0.38    2.17
  -1  -4  18    1.48    2.37
   1   4 -18   -0.40    1.93
   1   4 -18    1.50    1.26
  -1  -4  17    4.01    2.59
[truncated: 4,535,071 more chars]
