# Supplementary material for: NHC‐Terphenyl Radicals and Anions: Tuning Stability and Redox Properties via Substituent Patterning
Source: Angew Chem Int Ed Engl. 2025 Oct 22;64(51):e202520260. doi: 10.1002/anie.202520260 (PMC12707353; doi:10.1002/anie.202520260)
Supplement: Supplementary file 2 — Supporting Information [file ANIE-64-e202520260-s001.zip › ange202520260-sup-0002-SuppMat/2c.cif]

data_2c

_database_code_depnum_ccdc_archive        2471668


# was steffen30

_audit_creation_date               2023-02-08
_audit_creation_method
;
Olex2 1.5-ac5-024
(compiled 2022.04.12 svn.rca3783a0 for Rigaku Oxford Diffraction, GUI svn.r6498)
;
_shelx_SHELXL_version_number       '2018/3'
_audit_contact_author_address      ?
_audit_contact_author_email        ?
_audit_contact_author_name         ''
_audit_contact_author_phone        ?
_publ_contact_author_id_orcid      ?
_publ_section_references
;
Dolomanov, O.V., Bourhis, L.J., Gildea, R.J, Howard, J.A.K. & Puschmann, H.
 (2009), J. Appl. Cryst. 42, 339-341.

Sheldrick, G.M. (2015). Acta Cryst. A71, 3-8.

Sheldrick, G.M. (2015). Acta Cryst. C71, 3-8.
;
_chemical_name_common              ?
_chemical_name_systematic          ?
_chemical_formula_moiety          
 'Br, C47 H53 N2, C6 H6, [+ solvents]0.5[C4H8O]'
_chemical_formula_sum              'C55 H63 Br N2 O0.50'
_chemical_formula_weight           839.98
_chemical_melting_point            ?
_chemical_oxdiff_formula           'C47 H53 N2 Br'
_chemical_oxdiff_usercomment       'mounted by Henric'
loop_
  _atom_type_symbol
  _atom_type_description
  _atom_type_scat_dispersion_real
  _atom_type_scat_dispersion_imag
  _atom_type_scat_source
 'Br' 'Br' -0.6763 1.2805
 'International Tables Vol C Tables 4.2.6.8 and 6.1.1.4'
 'C' 'C' 0.0181 0.0091 'International Tables Vol C Tables 4.2.6.8 and 6.1.1.4'
 'H' 'H' 0.0000 0.0000 'International Tables Vol C Tables 4.2.6.8 and 6.1.1.4'
 'N' 'N' 0.0311 0.0180 'International Tables Vol C Tables 4.2.6.8 and 6.1.1.4'
 'O' 'O' 0.0492 0.0322 'International Tables Vol C Tables 4.2.6.8 and 6.1.1.4'

_shelx_space_group_comment
;
The symmetry employed for this shelxl refinement is uniquely defined
by the following loop, which should always be used as a source of
symmetry information in preference to the above space-group names.
They are only intended as comments.
;
_space_group_crystal_system        'monoclinic'
_space_group_IT_number             14
_space_group_name_H-M_alt          'P 1 21/c 1'
_space_group_name_Hall             '-P 2ybc'
loop_
  _space_group_symop_operation_xyz
 'x, y, z'
 '-x, y+1/2, -z+1/2'
 '-x, -y, -z'
 'x, -y-1/2, z-1/2'

_cell_length_a                     17.0614(3)
_cell_length_b                     16.7345(2)
_cell_length_c                     18.4085(3)
_cell_angle_alpha                  90
_cell_angle_beta                   116.248(2)
_cell_angle_gamma                  90
_cell_volume                       4713.94(15)
_cell_formula_units_Z              4
_cell_measurement_reflns_used      23514
_cell_measurement_temperature      99.98(10)
_cell_measurement_theta_max        74.0080
_cell_measurement_theta_min        3.7430
_shelx_estimated_absorpt_T_max     0.930
_shelx_estimated_absorpt_T_min     0.748
_exptl_absorpt_coefficient_mu      1.467
_exptl_absorpt_correction_T_max    1.000
_exptl_absorpt_correction_T_min    0.829
_exptl_absorpt_correction_type     gaussian
_exptl_absorpt_process_details
;
CrysAlisPro 1.171.42.73a (Rigaku Oxford Diffraction, 2022)
Numerical absorption correction based on gaussian integration over
a multifaceted crystal model
Empirical absorption correction using spherical harmonics,
implemented in SCALE3 ABSPACK scaling algorithm.
;
_exptl_absorpt_special_details     ?
_exptl_crystal_colour              'clear light colourless'
_exptl_crystal_colour_lustre       clear
_exptl_crystal_colour_modifier     light
_exptl_crystal_colour_primary      colourless
_exptl_crystal_density_diffrn      1.184
_exptl_crystal_density_meas        ?
_exptl_crystal_density_method      ?
_exptl_crystal_description         block
_exptl_crystal_F_000               1784
loop_
  _exptl_crystal_face_index_h
  _exptl_crystal_face_index_k
  _exptl_crystal_face_index_l
  _exptl_crystal_face_perp_dist
 -10 0 1 0.0177
 10 1 0 0.0352
 5 -6 -10 0.0886
 0 -2 -11 0.0754
 -10 1 -1 0.0147
 9 -1 1 0.0352
 9 6 -2 0.0429
 -7 -4 11 0.0939
 -4 3 12 0.1065
 -1 -11 1 0.0281
 -2 10 -1 0.0405

_exptl_crystal_size_max            0.21
_exptl_crystal_size_mid            0.08
_exptl_crystal_size_min            0.05
loop_
  _exptl_oxdiff_crystal_face_indexfrac_h
  _exptl_oxdiff_crystal_face_indexfrac_k
  _exptl_oxdiff_crystal_face_indexfrac_l
  _exptl_oxdiff_crystal_face_x
  _exptl_oxdiff_crystal_face_y
  _exptl_oxdiff_crystal_face_z
 -10.3864 -0.3932 1.2612 -0.2994 -0.2052 0.9318
 9.9875 1.0591 -0.2585 0.3775 0.2589 -0.8891
 5.3721 -6.2177 -9.6496 -0.6894 -0.4747 -0.5472
 0.4951 -2.1124 -10.7377 -0.9827 -0.1826 -0.0308
 -9.5161 1.3111 -0.7864 -0.4538 -0.0366 0.8903
 9.4039 -1.2747 1.0317 0.4722 0.0380 -0.8807
 8.7418 6.2881 -1.9979 0.1701 0.7121 -0.6812
 -6.5433 -3.8673 10.8807 0.7481 -0.4575 0.4807
 -4.2412 2.6440 11.5741 0.9109 0.1695 0.3763
 -0.8489 -10.7924 1.3122 0.0785 -0.9911 -0.1079
 -2.1420 10.4623 -0.9952 -0.1693 0.9123 0.3728

_exptl_transmission_factor_max     ?
_exptl_transmission_factor_min     ?
_diffrn_reflns_av_R_equivalents    0.0195
_diffrn_reflns_av_unetI/netI       0.0160
_diffrn_reflns_Laue_measured_fraction_full  1.000
_diffrn_reflns_Laue_measured_fraction_max  0.989
_diffrn_reflns_limit_h_max         14
_diffrn_reflns_limit_h_min         -21
_diffrn_reflns_limit_k_max         20
_diffrn_reflns_limit_k_min         -17
_diffrn_reflns_limit_l_max         22
_diffrn_reflns_limit_l_min         -22
_diffrn_reflns_number              36135
_diffrn_reflns_point_group_measured_fraction_full  1.000
_diffrn_reflns_point_group_measured_fraction_max  0.989
_diffrn_reflns_theta_full          67.684
_diffrn_reflns_theta_max           73.972
_diffrn_reflns_theta_min           2.888
_diffrn_ambient_environment        N~2~
_diffrn_ambient_temperature        99.98(10)
_diffrn_detector                   'CCD plate'
_diffrn_detector_area_resol_mean   5.3114
_diffrn_detector_type              Atlas
_diffrn_measured_fraction_theta_full  1.000
_diffrn_measured_fraction_theta_max  0.989
_diffrn_measurement_details
;
List of Runs (angles in degrees, time in seconds):

  # Type    Start    End  Width  t~exp~   \w     \q     \k     \f   Frames
--------------------------------------------------------------------------
  1  \w    -47.00 -17.00   1.00    4.00    --  -38.50 125.00   0.00   30
  2  \w    -87.00 -53.00   1.00    4.00    --  -38.50 125.00 -90.00   34
  3  \w    -67.00  39.00   1.00    4.00    --  -38.50  19.00 -60.00  106
  4  \w    -35.00  -6.00   1.00    4.00    --  -38.50 125.00 -90.00   29
  5  \w   -110.00 -26.00   1.00    4.00    --  -38.50 -37.00 120.00   84
  6  \w     41.00  91.00   1.00    4.00    --   42.70-125.00-180.00   50
  7  \w     10.00  44.00   1.00    4.00    --   42.70 -99.00   0.00   34
  8  \w     49.00 107.00   1.00   32.50    --  106.24 -94.00  60.00   58
  9  \w    143.00 175.00   1.00   32.50    --  106.24  77.00-180.00   32
 10  \w     33.00 126.00   1.00   32.50    --  106.24 -30.00  30.00   93
 11  \w     76.00 178.00   1.00   32.50    --  106.24  15.00 -30.00  102
 12  \w     53.00 110.00   1.00   32.50    --  106.24-125.00 -30.00   57
 13  \w     91.00 132.00   1.00   32.50    --  106.24 -61.00 150.00   41
 14  \w     84.00 152.00   1.00   32.50    --  106.24  45.00-120.00   68
 15  \w    113.00 150.00   1.00   32.50    --  106.24  30.00  30.00   37
 16  \w    115.00 175.00   1.00   32.50    --  106.24  77.00 150.00   60
 17  \w     51.00 107.00   1.00   32.50    --  106.24 -94.00 120.00   56
 18  \w     39.00  82.00   1.00   32.50    --  106.24-125.00   0.00   43
 19  \w     87.00 112.00   1.00   32.50    --  106.24-125.00   0.00   25
 20  \w     26.00 107.00   1.00   32.50    --  106.24 -94.00-150.00   81
 21  \w     38.00  65.00   1.00   32.50    --  106.24 -61.00 150.00   27
 22  \w     26.00 106.00   1.00   32.50    --  106.24 -94.00   0.00   80
;
_diffrn_measurement_device         'four-circle diffractometer'
_diffrn_measurement_device_type    'SuperNova, Dual, Cu at home/near, Atlas'
_diffrn_measurement_method         '\w scans'
_diffrn_orient_matrix_type        
 'CrysAlisPro convention (1999,Acta A55,543-557)'
_diffrn_orient_matrix_UB_11        0.0401121000
_diffrn_orient_matrix_UB_12        0.0008990000
_diffrn_orient_matrix_UB_13        0.0931922000
_diffrn_orient_matrix_UB_21        0.0163210000
_diffrn_orient_matrix_UB_22        0.0905389000
_diffrn_orient_matrix_UB_23        -0.0000552000
_diffrn_orient_matrix_UB_31        -0.0908977000
_diffrn_orient_matrix_UB_32        0.0165860000
_diffrn_orient_matrix_UB_33        -0.0045877000
_diffrn_radiation_monochromator    mirror
_diffrn_radiation_probe            x-ray
_diffrn_radiation_type             'Cu K\a'
_diffrn_radiation_wavelength       1.54184
_diffrn_source                     'micro-focus sealed X-ray tube'
_diffrn_source_type                'SuperNova (Cu) X-ray Source'
_reflns_Friedel_coverage           0.000
_reflns_Friedel_fraction_full      .
_reflns_Friedel_fraction_max       .
_reflns_number_gt                  8748
_reflns_number_total               9466
_reflns_special_details
;
 Reflections were merged by SHELXL according to the crystal
 class for the calculation of statistics and refinement.
 
 Structure factors included contributions from the .fab file.
 
 _reflns_Friedel_fraction is defined as the number of unique
 Friedel pairs measured divided by the number that would be
 possible theoretically, ignoring centric projections and
 systematic absences.
;
_reflns_threshold_expression       'I > 2\s(I)'
_computing_cell_refinement         'CrysAlisPro 1.171.42.73a (Rigaku OD, 2022)'
_computing_data_collection         'CrysAlisPro 1.171.42.73a (Rigaku OD, 2022)'
_computing_data_reduction          'CrysAlisPro 1.171.42.73a (Rigaku OD, 2022)'
_computing_molecular_graphics      'Olex2 1.5-ac5-024 (Dolomanov et al., 2009)'
_computing_publication_material    'Olex2 1.5-ac5-024 (Dolomanov et al., 2009)'
_computing_structure_refinement    'SHELXL 2018/3 (Sheldrick, 2015)'
_computing_structure_solution      'SHELXT 2018/2 (Sheldrick, 2018)'
_refine_diff_density_max           0.590
_refine_diff_density_min           -0.281
_refine_diff_density_rms           0.039
_refine_ls_extinction_coef         .
_refine_ls_extinction_method       none
_refine_ls_goodness_of_fit_ref     1.059
_refine_ls_hydrogen_treatment      constr
_refine_ls_matrix_type             full
_refine_ls_number_parameters       515
_refine_ls_number_reflns           9466
_refine_ls_number_restraints       0
_refine_ls_R_factor_all            0.0288
_refine_ls_R_factor_gt             0.0264
_refine_ls_restrained_S_all        1.059
_refine_ls_shift/su_max            0.006
_refine_ls_shift/su_mean           0.000
_refine_ls_structure_factor_coef   Fsqd
_refine_ls_weighting_details      
 'w=1/[\s^2^(Fo^2^)+(0.0334P)^2^+1.6408P] where P=(Fo^2^+2Fc^2^)/3'
_refine_ls_weighting_scheme        calc
_refine_ls_wR_factor_gt            0.0685
_refine_ls_wR_factor_ref           0.0701
_refine_special_details
;
A solvent mask was calculated and 84 electrons were 
found in a volume of 492\%A^3^ in 2 voids per unit cell. 
This is consistent with the presence of 
0.5[C4H8O] per Asymmetric Unit 
which account for 80 electrons 
per unit cell.
;
_olex2_refinement_description
;
1. Fixed Uiso
 At 1.2 times of:
  All C(H) groups
 At 1.5 times of:
  All C(H,H,H) groups
2.a Ternary CH refined with riding coordinates:
 C30(HV), C33(H3), C42(H13), C45(H20)
2.b Aromatic/amide H refined with riding coordinates:
 C5(H), C6(HA), C8(HB), C9(HC), C11(HD), C12(HE), C14(HF), C15(HG), C17(HH),
 C18(HI), C19(HJ), C20(HK), C21(HL), C26(HS), C27(HT), C28(HU), C38(H10),
 C39(H11), C40(H12), C48(H27), C49(H28), C50(H29), C51(H30), C52(H31), C53(H32)
2.c Idealised Me refined as rotating group:
 C22(HM,HN,HO), C23(HP,HQ,HR), C31(HW,HX,HY), C32(HZ,H1,H2), C34(H4,H5,H6),
 C35(H7,H8,H9), C43(H14,H15,H16), C44(H17,H18,H19), C46(H21,H22,H23), C47(H24,
 H25,H26)
;
_atom_sites_solution_hydrogens     geom
_atom_sites_solution_primary       dual
_atom_sites_solution_secondary     ?
loop_
  _atom_site_label
  _atom_site_type_symbol
  _atom_site_fract_x
  _atom_site_fract_y
  _atom_site_fract_z
  _atom_site_U_iso_or_equiv
  _atom_site_adp_type
  _atom_site_occupancy
  _atom_site_site_symmetry_order
  _atom_site_calc_flag
  _atom_site_refinement_flags_posn
  _atom_site_refinement_flags_adp
  _atom_site_refinement_flags_occupancy
  _atom_site_disorder_assembly
  _atom_site_disorder_group
 Br1 Br 1.14577(2) 0.74651(2) 0.87477(2) 0.02086(5) Uani 1 1 d . . . . .
 N1 N 0.85338(6) 0.67978(5) 0.46627(6) 0.01591(18) Uani 1 1 d . . . . .
 N2 N 0.86276(6) 0.80860(5) 0.47785(6) 0.01520(18) Uani 1 1 d . . . . .
 C1 C 0.81810(7) 0.74469(6) 0.48388(7) 0.0153(2) Uani 1 1 d . . . . .
 C2 C 0.92271(7) 0.70321(7) 0.44991(7) 0.0176(2) Uani 1 1 d . . . . .
 C3 C 0.92726(7) 0.78416(7) 0.45556(7) 0.0168(2) Uani 1 1 d . . . . .
 C4 C 0.74430(8) 0.74569(6) 0.50442(7) 0.0170(2) Uani 1 1 d . . . . .
 C5 C 0.67454(7) 0.69262(7) 0.46669(7) 0.0200(2) Uani 1 1 d . . . . .
 H H 0.674475 0.656825 0.426610 0.024 Uiso 1 1 calc R U . . .
 C6 C 0.60548(8) 0.69166(7) 0.48715(7) 0.0217(2) Uani 1 1 d . . . . .
 HA H 0.558369 0.655571 0.460554 0.026 Uiso 1 1 calc R U . . .
 C7 C 0.60438(8) 0.74323(7) 0.54649(8) 0.0205(2) Uani 1 1 d . . . . .
 C8 C 0.67285(8) 0.79770(7) 0.58191(8) 0.0241(2) Uani 1 1 d . . . . .
 HB H 0.672270 0.834372 0.621059 0.029 Uiso 1 1 calc R U . . .
 C9 C 0.74159(8) 0.79947(7) 0.56125(8) 0.0219(2) Uani 1 1 d . . . . .
 HC H 0.787156 0.837467 0.585860 0.026 Uiso 1 1 calc R U . . .
 C10 C 0.53394(8) 0.73975(7) 0.57274(8) 0.0210(2) Uani 1 1 d . . . . .
 C11 C 0.44743(8) 0.72304(8) 0.51820(8) 0.0243(2) Uani 1 1 d . . . . .
 HD H 0.432839 0.714685 0.462638 0.029 Uiso 1 1 calc R U . . .
 C12 C 0.38243(8) 0.71847(8) 0.54420(8) 0.0238(2) Uani 1 1 d . . . . .
 HE H 0.323908 0.707558 0.506136 0.029 Uiso 1 1 calc R U . . .
 C13 C 0.40235(8) 0.72978(7) 0.62583(7) 0.0197(2) Uani 1 1 d . . . . .
 C14 C 0.48855(8) 0.74787(7) 0.67992(8) 0.0217(2) Uani 1 1 d . . . . .
 HF H 0.503084 0.757032 0.735357 0.026 Uiso 1 1 calc R U . . .
 C15 C 0.55329(8) 0.75264(7) 0.65381(8) 0.0223(2) Uani 1 1 d . . . . .
 HG H 0.611547 0.764853 0.691644 0.027 Uiso 1 1 calc R U . . .
 C16 C 0.33393(8) 0.72275(7) 0.65469(7) 0.0197(2) Uani 1 1 d . . . . .
 C17 C 0.24842(8) 0.74777(7) 0.60559(8) 0.0229(2) Uani 1 1 d . . . . .
 HH H 0.233595 0.768588 0.553110 0.027 Uiso 1 1 calc R U . . .
 C18 C 0.18500(9) 0.74219(8) 0.63353(9) 0.0297(3) Uani 1 1 d . . . . .
 HI H 0.126935 0.759016 0.599754 0.036 Uiso 1 1 calc R U . . .
 C19 C 0.20556(9) 0.71243(9) 0.70996(9) 0.0341(3) Uani 1 1 d . . . . .
 HJ H 0.162175 0.710003 0.729021 0.041 Uiso 1 1 calc R U . . .
 C20 C 0.28976(10) 0.68617(8) 0.75857(8) 0.0316(3) Uani 1 1 d . . . . .
 HK H 0.303888 0.664845 0.810726 0.038 Uiso 1 1 calc R U . . .
 C21 C 0.35366(9) 0.69098(8) 0.73113(8) 0.0253(3) Uani 1 1 d . . . . .
 HL H 0.411155 0.672532 0.764596 0.030 Uiso 1 1 calc R U . . .
 C22 C 0.98082(8) 0.64518(7) 0.43609(9) 0.0272(3) Uani 1 1 d . . . . .
 HM H 1.013558 0.614311 0.485653 0.041 Uiso 1 1 calc R U . . .
 HN H 1.021779 0.674146 0.421553 0.041 Uiso 1 1 calc R U . . .
 HO H 0.945399 0.608849 0.391966 0.041 Uiso 1 1 calc R U . . .
 C23 C 0.98507(8) 0.84207(7) 0.44111(8) 0.0214(2) Uani 1 1 d . . . . .
 HP H 0.949209 0.881902 0.401229 0.032 Uiso 1 1 calc R U . . .
 HQ H 1.021313 0.813554 0.420549 0.032 Uiso 1 1 calc R U . . .
 HR H 1.022750 0.868877 0.492039 0.032 Uiso 1 1 calc R U . . .
 C24 C 0.83596(7) 0.59708(6) 0.47824(7) 0.0166(2) Uani 1 1 d . . . . .
 C25 C 0.78781(7) 0.54915(7) 0.41041(7) 0.0189(2) Uani 1 1 d . . . . .
 C26 C 0.77696(8) 0.46896(7) 0.42554(8) 0.0220(2) Uani 1 1 d . . . . .
 HS H 0.745531 0.434231 0.381285 0.026 Uiso 1 1 calc R U . . .
 C27 C 0.81114(8) 0.43921(7) 0.50377(8) 0.0222(2) Uani 1 1 d . . . . .
 HT H 0.802823 0.384584 0.512598 0.027 Uiso 1 1 calc R U . . .
 C28 C 0.85736(8) 0.48868(7) 0.56913(8) 0.0215(2) Uani 1 1 d . . . . .
 HU H 0.879764 0.467644 0.622478 0.026 Uiso 1 1 calc R U . . .
 C29 C 0.87167(7) 0.56906(7) 0.55806(7) 0.0188(2) Uani 1 1 d . . . . .
 C30 C 0.74577(8) 0.57954(7) 0.32339(8) 0.0243(2) Uani 1 1 d . . . . .
 HV H 0.756115 0.638425 0.324178 0.029 Uiso 1 1 calc R U . . .
 C31 C 0.78523(10) 0.53962(9) 0.27214(8) 0.0326(3) Uani 1 1 d . . . . .
 HW H 0.847951 0.551192 0.295630 0.049 Uiso 1 1 calc R U . . .
 HX H 0.756597 0.560445 0.216710 0.049 Uiso 1 1 calc R U . . .
 HY H 0.776355 0.481706 0.271330 0.049 Uiso 1 1 calc R U . . .
 C32 C 0.64672(9) 0.56473(9) 0.28302(8) 0.0322(3) Uani 1 1 d . . . . .
 HZ H 0.635398 0.507110 0.279778 0.048 Uiso 1 1 calc R U . . .
 H1 H 0.620858 0.587523 0.228345 0.048 Uiso 1 1 calc R U . . .
 H2 H 0.620692 0.590101 0.315180 0.048 Uiso 1 1 calc R U . . .
 C33 C 0.92451(9) 0.62088(7) 0.63144(7) 0.0248(2) Uani 1 1 d . . . . .
 H3 H 0.929349 0.675461 0.611672 0.030 Uiso 1 1 calc R U . . .
 C34 C 1.01696(9) 0.58778(9) 0.67911(9) 0.0356(3) Uani 1 1 d . . . . .
 H4 H 1.013759 0.533417 0.697420 0.053 Uiso 1 1 calc R U . . .
 H5 H 1.049514 0.621936 0.726178 0.053 Uiso 1 1 calc R U . . .
 H6 H 1.046817 0.586769 0.644260 0.053 Uiso 1 1 calc R U . . .
 C35 C 0.87830(11) 0.62874(9) 0.68609(8) 0.0346(3) Uani 1 1 d . . . . .
 H7 H 0.820305 0.652307 0.655168 0.052 Uiso 1 1 calc R U . . .
 H8 H 0.912883 0.663174 0.732330 0.052 Uiso 1 1 calc R U . . .
 H9 H 0.872181 0.575765 0.705698 0.052 Uiso 1 1 calc R U . . .
 C36 C 0.84740(7) 0.89101(6) 0.49197(7) 0.0157(2) Uani 1 1 d . . . . .
 C37 C 0.90627(7) 0.92688(7) 0.56452(7) 0.0172(2) Uani 1 1 d . . . . .
 C38 C 0.88792(8) 1.00554(7) 0.57751(7) 0.0207(2) Uani 1 1 d . . . . .
 H10 H 0.925324 1.031797 0.626411 0.025 Uiso 1 1 calc R U . . .
 C39 C 0.81625(8) 1.04598(7) 0.52047(8) 0.0249(3) Uani 1 1 d . . . . .
 H11 H 0.805321 1.099573 0.530373 0.030 Uiso 1 1 calc R U . . .
 C40 C 0.76048(8) 1.00858(7) 0.44909(8) 0.0252(2) Uani 1 1 d . . . . .
 H12 H 0.712165 1.037315 0.410105 0.030 Uiso 1 1 calc R U . . .
 C41 C 0.77393(8) 0.92933(7) 0.43332(7) 0.0199(2) Uani 1 1 d . . . . .
 C42 C 0.98441(8) 0.88347(7) 0.62927(7) 0.0222(2) Uani 1 1 d . . . . .
 H13 H 0.991967 0.831886 0.605671 0.027 Uiso 1 1 calc R U . . .
 C43 C 1.06910(8) 0.93182(8) 0.65566(9) 0.0318(3) Uani 1 1 d . . . . .
 H14 H 1.078060 0.945051 0.608004 0.048 Uiso 1 1 calc R U . . .
 H15 H 1.118576 0.900076 0.693544 0.048 Uiso 1 1 calc R U . . .
 H16 H 1.064729 0.981192 0.682261 0.048 Uiso 1 1 calc R U . . .
 C44 C 0.96897(9) 0.86397(9) 0.70326(8) 0.0328(3) Uani 1 1 d . . . . .
 H17 H 0.955707 0.913274 0.724346 0.049 Uiso 1 1 calc R U . . .
 H18 H 1.021603 0.839318 0.745270 0.049 Uiso 1 1 calc R U . . .
 H19 H 0.919725 0.826842 0.687477 0.049 Uiso 1 1 calc R U . . .
 C45 C 0.71197(8) 0.88826(7) 0.35534(7) 0.0243(2) Uani 1 1 d . . . . .
 H20 H 0.721290 0.829386 0.364325 0.029 Uiso 1 1 calc R U . . .
 C46 C 0.73486(9) 0.91037(9) 0.28678(8) 0.0326(3) Uani 1 1 d . . . . .
 H21 H 0.730153 0.968372 0.278669 0.049 Uiso 1 1 calc R U . . .
 H22 H 0.694371 0.883613 0.236873 0.049 Uiso 1 1 calc R U . . .
 H23 H 0.794777 0.893345 0.300683 0.049 Uiso 1 1 calc R U . . .
 C47 C 0.61650(9) 0.90494(10) 0.33442(9) 0.0362(3) Uani 1 1 d . . . . .
 H24 H 0.604261 0.887307 0.379140 0.054 Uiso 1 1 calc R U . . .
 H25 H 0.578770 0.875858 0.285023 0.054 Uiso 1 1 calc R U . . .
 H26 H 0.605096 0.962395 0.325651 0.054 Uiso 1 1 calc R U . . .
 C48 C 0.56939(10) 0.51512(9) 0.59635(8) 0.0358(3) Uani 1 1 d . . . . .
 H27 H 0.541313 0.559714 0.563044 0.043 Uiso 1 1 calc R U . . .
 C49 C 0.64281(11) 0.48257(10) 0.59351(9) 0.0399(3) Uani 1 1 d . . . . .
 H28 H 0.664378 0.504032 0.558063 0.048 Uiso 1 1 calc R U . . .
 C50 C 0.68429(11) 0.41811(10) 0.64330(10) 0.0426(4) Uani 1 1 d . . . . .
 H29 H 0.734951 0.395200 0.642703 0.051 Uiso 1 1 calc R U . . .
 C51 C 0.65087(12) 0.38767(9) 0.69381(11) 0.0473(4) Uani 1 1 d . . . . .
 H30 H 0.679011 0.343533 0.727849 0.057 Uiso 1 1 calc R U . . .
 C52 C 0.57774(11) 0.42013(10) 0.69561(11) 0.0459(4) Uani 1 1 d . . . . .
 H31 H 0.555658 0.398563 0.730626 0.055 Uiso 1 1 calc R U . . .
 C53 C 0.53656(10) 0.48421(10) 0.64625(10) 0.0403(3) Uani 1 1 d . . . . .
 H32 H 0.485758 0.506789 0.646848 0.048 Uiso 1 1 calc R U . . .

loop_
  _atom_site_aniso_label
  _atom_site_aniso_U_11
  _atom_site_aniso_U_22
  _atom_site_aniso_U_33
  _atom_site_aniso_U_23
  _atom_site_aniso_U_13
  _atom_site_aniso_U_12
 Br1 0.02437(7) 0.02215(7) 0.02015(7) 0.00119(4) 0.01356(5) 0.00103(4)
 N1 0.0179(4) 0.0117(4) 0.0225(5) -0.0001(3) 0.0129(4) -0.0008(3)
 N2 0.0163(4) 0.0125(4) 0.0200(4) -0.0008(3) 0.0110(4) -0.0012(3)
 C1 0.0169(5) 0.0130(5) 0.0178(5) -0.0010(4) 0.0094(4) -0.0010(4)
 C2 0.0177(5) 0.0163(5) 0.0236(5) -0.0003(4) 0.0135(4) -0.0008(4)
 C3 0.0175(5) 0.0167(5) 0.0204(5) -0.0005(4) 0.0122(4) -0.0007(4)
 C4 0.0180(5) 0.0149(5) 0.0223(6) 0.0005(4) 0.0126(5) -0.0003(4)
 C5 0.0215(5) 0.0177(5) 0.0249(6) -0.0052(4) 0.0142(5) -0.0029(4)
 C6 0.0201(5) 0.0204(5) 0.0283(6) -0.0065(5) 0.0141(5) -0.0056(4)
 C7 0.0197(6) 0.0195(5) 0.0269(6) -0.0030(4) 0.0147(5) -0.0019(4)
 C8 0.0260(6) 0.0222(6) 0.0316(6) -0.0107(5) 0.0196(5) -0.0058(5)
 C9 0.0217(5) 0.0200(5) 0.0290(6) -0.0071(5) 0.0158(5) -0.0066(4)
 C10 0.0209(6) 0.0187(5) 0.0294(6) -0.0049(4) 0.0168(5) -0.0032(4)
 C11 0.0236(6) 0.0295(6) 0.0254(6) -0.0071(5) 0.0159(5) -0.0057(5)
 C12 0.0196(5) 0.0286(6) 0.0268(6) -0.0059(5) 0.0136(5) -0.0058(5)
 C13 0.0209(5) 0.0173(5) 0.0265(6) -0.0014(4) 0.0157(5) -0.0009(4)
 C14 0.0224(6) 0.0232(6) 0.0229(6) -0.0023(4) 0.0132(5) -0.0006(4)
 C15 0.0178(5) 0.0238(6) 0.0275(6) -0.0047(4) 0.0120(5) -0.0029(4)
 C16 0.0229(6) 0.0163(5) 0.0262(6) -0.0053(4) 0.0164(5) -0.0042(4)
 C17 0.0237(6) 0.0215(6) 0.0287(6) -0.0058(4) 0.0164(5) -0.0029(4)
 C18 0.0228(6) 0.0336(7) 0.0396(8) -0.0137(6) 0.0200(6) -0.0060(5)
 C19 0.0354(7) 0.0399(8) 0.0424(8) -0.0187(6) 0.0313(6) -0.0179(6)
 C20 0.0445(8) 0.0303(7) 0.0306(7) -0.0081(5) 0.0264(6) -0.0152(6)
 C21 0.0304(6) 0.0227(6) 0.0277(6) -0.0030(5) 0.0173(5) -0.0051(5)
 C22 0.0275(6) 0.0178(6) 0.0483(8) -0.0031(5) 0.0278(6) 0.0003(5)
 C23 0.0224(5) 0.0176(5) 0.0316(6) -0.0001(5) 0.0187(5) -0.0030(4)
 C24 0.0169(5) 0.0113(5) 0.0268(6) 0.0008(4) 0.0144(4) 0.0003(4)
 C25 0.0183(5) 0.0145(5) 0.0262(6) -0.0001(4) 0.0118(5) 0.0009(4)
 C26 0.0222(6) 0.0143(5) 0.0303(6) -0.0022(4) 0.0125(5) -0.0014(4)
 C27 0.0232(6) 0.0136(5) 0.0345(6) 0.0020(5) 0.0170(5) -0.0008(4)
 C28 0.0235(6) 0.0181(5) 0.0273(6) 0.0039(5) 0.0152(5) 0.0005(4)
 C29 0.0191(5) 0.0166(5) 0.0252(6) 0.0008(4) 0.0138(5) -0.0002(4)
 C30 0.0279(6) 0.0153(5) 0.0264(6) 0.0006(4) 0.0090(5) 0.0008(4)
 C31 0.0374(7) 0.0361(7) 0.0272(6) 0.0044(6) 0.0168(6) 0.0028(6)
 C32 0.0276(7) 0.0330(7) 0.0295(7) -0.0047(5) 0.0067(5) 0.0052(5)
 C33 0.0337(7) 0.0184(5) 0.0230(6) 0.0010(5) 0.0132(5) -0.0040(5)
 C34 0.0306(7) 0.0339(7) 0.0337(7) 0.0014(6) 0.0066(6) -0.0080(6)
 C35 0.0548(9) 0.0286(7) 0.0266(7) 0.0007(5) 0.0237(6) 0.0014(6)
 C36 0.0180(5) 0.0113(5) 0.0225(5) -0.0009(4) 0.0132(4) -0.0017(4)
 C37 0.0177(5) 0.0149(5) 0.0219(5) -0.0003(4) 0.0115(4) -0.0025(4)
 C38 0.0228(5) 0.0159(5) 0.0256(6) -0.0041(4) 0.0128(5) -0.0043(4)
 C39 0.0280(6) 0.0131(5) 0.0356(7) -0.0018(5) 0.0159(5) 0.0004(4)
 C40 0.0253(6) 0.0172(6) 0.0302(6) 0.0028(5) 0.0095(5) 0.0043(5)
 C41 0.0212(5) 0.0164(5) 0.0234(6) 0.0006(4) 0.0110(5) -0.0005(4)
 C42 0.0198(5) 0.0188(5) 0.0246(6) -0.0027(4) 0.0069(5) 0.0003(4)
 C43 0.0200(6) 0.0316(7) 0.0379(7) -0.0080(6) 0.0074(5) -0.0029(5)
 C44 0.0348(7) 0.0330(7) 0.0268(6) 0.0061(5) 0.0102(6) 0.0035(6)
 C45 0.0246(6) 0.0219(6) 0.0227(6) -0.0006(5) 0.0073(5) 0.0006(5)
 C46 0.0310(7) 0.0410(8) 0.0251(6) 0.0014(6) 0.0116(5) 0.0031(6)
 C47 0.0247(6) 0.0476(8) 0.0328(7) -0.0086(6) 0.0096(6) -0.0066(6)
 C48 0.0391(8) 0.0297(7) 0.0263(7) -0.0005(5) 0.0033(6) -0.0006(6)
 C49 0.0427(8) 0.0440(9) 0.0287(7) -0.0058(6) 0.0118(6) -0.0040(7)
 C50 0.0392(8) 0.0357(8) 0.0417(8) -0.0153(7) 0.0079(7) 0.0031(6)
 C51 0.0527(10) 0.0221(7) 0.0490(9) -0.0002(6) 0.0061(8) -0.0040(6)
 C52 0.0470(9) 0.0378(8) 0.0441(9) 0.0002(7) 0.0121(7) -0.0178(7)
 C53 0.0313(7) 0.0422(8) 0.0385(8) -0.0065(7) 0.0072(6) -0.0070(6)

_geom_special_details
;
 All esds (except the esd in the dihedral angle between two l.s. planes)
 are estimated using the full covariance matrix.  The cell esds are taken
 into account individually in the estimation of esds in distances, angles
 and torsion angles; correlations between esds in cell parameters are only
 used when they are defined by crystal symmetry.  An approximate (isotropic)
 treatment of cell esds is used for estimating esds involving l.s. planes.
;
loop_
  _geom_bond_atom_site_label_1
  _geom_bond_atom_site_label_2
  _geom_bond_distance
  _geom_bond_site_symmetry_2
  _geom_bond_publ_flag
 N1 C1 1.3490(14) . ?
 N1 C2 1.3995(14) . ?
 N1 C24 1.4526(14) . ?
 N2 C1 1.3459(14) . ?
 N2 C3 1.3949(14) . ?
 N2 C36 1.4486(14) . ?
 C1 C4 1.4663(15) . ?
 C2 C3 1.3583(16) . ?
 C2 C22 1.4879(15) . ?
 C3 C23 1.4882(15) . ?
 C4 C5 1.3988(16) . ?
 C4 C9 1.3961(16) . ?
 C5 H 0.9500 . ?
 C5 C6 1.3866(16) . ?
 C6 HA 0.9500 . ?
 C6 C7 1.3987(16) . ?
 C7 C8 1.3953(17) . ?
 C7 C10 1.4816(16) . ?
 C8 HB 0.9500 . ?
 C8 C9 1.3840(16) . ?
 C9 HC 0.9500 . ?
 C10 C11 1.3979(18) . ?
 C10 C15 1.3954(18) . ?
 C11 HD 0.9500 . ?
 C11 C12 1.3906(16) . ?
 C12 HE 0.9500 . ?
 C12 C13 1.3993(17) . ?
 C13 C14 1.3968(17) . ?
 C13 C16 1.4858(15) . ?
 C14 HF 0.9500 . ?
 C14 C15 1.3881(17) . ?
 C15 HG 0.9500 . ?
 C16 C17 1.3980(18) . ?
 C16 C21 1.3989(18) . ?
 C17 HH 0.9500 . ?
 C17 C18 1.3915(18) . ?
 C18 HI 0.9500 . ?
 C18 C19 1.383(2) . ?
 C19 HJ 0.9500 . ?
 C19 C20 1.386(2) . ?
 C20 HK 0.9500 . ?
 C20 C21 1.3919(18) . ?
 C21 HL 0.9500 . ?
 C22 HM 0.9800 . ?
 C22 HN 0.9800 . ?
 C22 HO 0.9800 . ?
 C23 HP 0.9800 . ?
 C23 HQ 0.9800 . ?
 C23 HR 0.9800 . ?
 C24 C25 1.4036(16) . ?
 C24 C29 1.3994(16) . ?
 C25 C26 1.3995(16) . ?
 C25 C30 1.5241(17) . ?
 C26 HS 0.9500 . ?
 C26 C27 1.3853(18) . ?
 C27 HT 0.9500 . ?
 C27 C28 1.3842(18) . ?
 C28 HU 0.9500 . ?
 C28 C29 1.3980(16) . ?
 C29 C33 1.5208(17) . ?
 C30 HV 1.0000 . ?
 C30 C31 1.5335(18) . ?
 C30 C32 1.5358(18) . ?
 C31 HW 0.9800 . ?
 C31 HX 0.9800 . ?
 C31 HY 0.9800 . ?
 C32 HZ 0.9800 . ?
 C32 H1 0.9800 . ?
 C32 H2 0.9800 . ?
 C33 H3 1.0000 . ?
 C33 C34 1.5298(19) . ?
 C33 C35 1.5339(18) . ?
 C34 H4 0.9800 . ?
 C34 H5 0.9800 . ?
 C34 H6 0.9800 . ?
 C35 H7 0.9800 . ?
 C35 H8 0.9800 . ?
 C35 H9 0.9800 . ?
 C36 C37 1.4023(16) . ?
 C36 C41 1.3969(16) . ?
 C37 C38 1.3980(16) . ?
 C37 C42 1.5232(16) . ?
 C38 H10 0.9500 . ?
 C38 C39 1.3856(18) . ?
 C39 H11 0.9500 . ?
 C39 C40 1.3848(18) . ?
 C40 H12 0.9500 . ?
 C40 C41 1.3981(17) . ?
 C41 C45 1.5192(16) . ?
 C42 H13 1.0000 . ?
 C42 C43 1.5356(17) . ?
 C42 C44 1.5325(18) . ?
 C43 H14 0.9800 . ?
 C43 H15 0.9800 . ?
 C43 H16 0.9800 . ?
 C44 H17 0.9800 . ?
 C44 H18 0.9800 . ?
 C44 H19 0.9800 . ?
 C45 H20 1.0000 . ?
 C45 C46 1.5225(18) . ?
 C45 C47 1.5247(18) . ?
 C46 H21 0.9800 . ?
 C46 H22 0.9800 . ?
 C46 H23 0.9800 . ?
 C47 H24 0.9800 . ?
 C47 H25 0.9800 . ?
 C47 H26 0.9800 . ?
 C48 H27 0.9500 . ?
 C48 C49 1.388(2) . ?
 C48 C53 1.371(2) . ?
 C49 H28 0.9500 . ?
 C49 C50 1.390(2) . ?
 C50 H29 0.9500 . ?
 C50 C51 1.385(3) . ?
 C51 H30 0.9500 . ?
 C51 C52 1.375(3) . ?
 C52 H31 0.9500 . ?
 C52 C53 1.380(2) . ?
 C53 H32 0.9500 . ?

loop_
  _geom_angle_atom_site_label_1
  _geom_angle_atom_site_label_2
  _geom_angle_atom_site_label_3
  _geom_angle
  _geom_angle_site_symmetry_1
  _geom_angle_site_symmetry_3
  _geom_angle_publ_flag
 C1 N1 C2 109.60(9) . . ?
 C1 N1 C24 125.99(9) . . ?
 C2 N1 C24 123.27(9) . . ?
 C1 N2 C3 109.89(9) . . ?
 C1 N2 C36 126.00(9) . . ?
 C3 N2 C36 124.11(9) . . ?
 N1 C1 C4 126.62(10) . . ?
 N2 C1 N1 106.92(10) . . ?
 N2 C1 C4 126.46(10) . . ?
 N1 C2 C22 122.99(10) . . ?
 C3 C2 N1 106.74(9) . . ?
 C3 C2 C22 130.11(10) . . ?
 N2 C3 C23 122.21(10) . . ?
 C2 C3 N2 106.81(9) . . ?
 C2 C3 C23 130.97(10) . . ?
 C5 C4 C1 120.26(10) . . ?
 C9 C4 C1 121.16(10) . . ?
 C9 C4 C5 118.58(10) . . ?
 C4 C5 H 119.6 . . ?
 C6 C5 C4 120.73(11) . . ?
 C6 C5 H 119.6 . . ?
 C5 C6 HA 119.6 . . ?
 C5 C6 C7 120.76(11) . . ?
 C7 C6 HA 119.6 . . ?
 C6 C7 C10 121.56(11) . . ?
 C8 C7 C6 118.06(11) . . ?
 C8 C7 C10 120.37(11) . . ?
 C7 C8 HB 119.3 . . ?
 C9 C8 C7 121.44(11) . . ?
 C9 C8 HB 119.3 . . ?
 C4 C9 HC 119.8 . . ?
 C8 C9 C4 120.33(11) . . ?
 C8 C9 HC 119.8 . . ?
 C11 C10 C7 121.66(11) . . ?
 C15 C10 C7 120.03(11) . . ?
 C15 C10 C11 118.31(11) . . ?
 C10 C11 HD 119.6 . . ?
 C12 C11 C10 120.88(11) . . ?
 C12 C11 HD 119.6 . . ?
 C11 C12 HE 119.7 . . ?
 C11 C12 C13 120.68(11) . . ?
 C13 C12 HE 119.7 . . ?
 C12 C13 C16 121.15(11) . . ?
 C14 C13 C12 118.29(10) . . ?
 C14 C13 C16 120.56(11) . . ?
 C13 C14 HF 119.5 . . ?
 C15 C14 C13 120.92(11) . . ?
 C15 C14 HF 119.5 . . ?
 C10 C15 HG 119.6 . . ?
 C14 C15 C10 120.89(12) . . ?
 C14 C15 HG 119.6 . . ?
 C17 C16 C13 120.35(11) . . ?
 C17 C16 C21 118.84(11) . . ?
 C21 C16 C13 120.81(11) . . ?
 C16 C17 HH 120.0 . . ?
 C18 C17 C16 120.04(13) . . ?
 C18 C17 HH 120.0 . . ?
 C17 C18 HI 119.6 . . ?
 C19 C18 C17 120.74(13) . . ?
 C19 C18 HI 119.6 . . ?
 C18 C19 HJ 120.2 . . ?
 C18 C19 C20 119.68(12) . . ?
 C20 C19 HJ 120.2 . . ?
 C19 C20 HK 119.9 . . ?
 C19 C20 C21 120.13(13) . . ?
 C21 C20 HK 119.9 . . ?
 C16 C21 HL 119.7 . . ?
 C20 C21 C16 120.55(13) . . ?
 C20 C21 HL 119.7 . . ?
 C2 C22 HM 109.5 . . ?
 C2 C22 HN 109.5 . . ?
 C2 C22 HO 109.5 . . ?
 HM C22 HN 109.5 . . ?
 HM C22 HO 109.5 . . ?
 HN C22 HO 109.5 . . ?
 C3 C23 HP 109.5 . . ?
 C3 C23 HQ 109.5 . . ?
 C3 C23 HR 109.5 . . ?
 HP C23 HQ 109.5 . . ?
 HP C23 HR 109.5 . . ?
 HQ C23 HR 109.5 . . ?
 C25 C24 N1 119.21(10) . . ?
 C29 C24 N1 117.08(10) . . ?
 C29 C24 C25 123.66(10) . . ?
 C24 C25 C30 124.23(10) . . ?
 C26 C25 C24 116.61(11) . . ?
 C26 C25 C30 119.15(11) . . ?
 C25 C26 HS 119.3 . . ?
 C27 C26 C25 121.31(11) . . ?
 C27 C26 HS 119.3 . . ?
 C26 C27 HT 119.8 . . ?
 C28 C27 C26 120.31(11) . . ?
 C28 C27 HT 119.8 . . ?
 C27 C28 HU 119.4 . . ?
 C27 C28 C29 121.19(11) . . ?
 C29 C28 HU 119.4 . . ?
 C24 C29 C33 123.60(10) . . ?
 C28 C29 C24 116.91(11) . . ?
 C28 C29 C33 119.49(11) . . ?
 C25 C30 HV 108.4 . . ?
 C25 C30 C31 111.75(10) . . ?
 C25 C30 C32 111.12(11) . . ?
 C31 C30 HV 108.4 . . ?
 C31 C30 C32 108.70(11) . . ?
 C32 C30 HV 108.4 . . ?
 C30 C31 HW 109.5 . . ?
 C30 C31 HX 109.5 . . ?
 C30 C31 HY 109.5 . . ?
 HW C31 HX 109.5 . . ?
 HW C31 HY 109.5 . . ?
 HX C31 HY 109.5 . . ?
 C30 C32 HZ 109.5 . . ?
 C30 C32 H1 109.5 . . ?
 C30 C32 H2 109.5 . . ?
 HZ C32 H1 109.5 . . ?
 HZ C32 H2 109.5 . . ?
 H1 C32 H2 109.5 . . ?
 C29 C33 H3 108.0 . . ?
 C29 C33 C34 111.03(11) . . ?
 C29 C33 C35 110.90(11) . . ?
 C34 C33 H3 108.0 . . ?
 C34 C33 C35 110.70(11) . . ?
 C35 C33 H3 108.0 . . ?
 C33 C34 H4 109.5 . . ?
 C33 C34 H5 109.5 . . ?
 C33 C34 H6 109.5 . . ?
 H4 C34 H5 109.5 . . ?
 H4 C34 H6 109.5 . . ?
 H5 C34 H6 109.5 . . ?
 C33 C35 H7 109.5 . . ?
 C33 C35 H8 109.5 . . ?
 C33 C35 H9 109.5 . . ?
 H7 C35 H8 109.5 . . ?
 H7 C35 H9 109.5 . . ?
 H8 C35 H9 109.5 . . ?
 C37 C36 N2 117.92(10) . . ?
 C41 C36 N2 118.05(10) . . ?
 C41 C36 C37 124.02(10) . . ?
 C36 C37 C42 123.47(10) . . ?
 C38 C37 C36 116.47(10) . . ?
 C38 C37 C42 119.99(10) . . ?
 C37 C38 H10 119.3 . . ?
 C39 C38 C37 121.30(11) . . ?
 C39 C38 H10 119.3 . . ?
 C38 C39 H11 119.9 . . ?
 C40 C39 C38 120.27(11) . . ?
 C40 C39 H11 119.9 . . ?
 C39 C40 H12 119.4 . . ?
 C39 C40 C41 121.25(11) . . ?
 C41 C40 H12 119.4 . . ?
 C36 C41 C40 116.65(11) . . ?
 C36 C41 C45 122.29(10) . . ?
 C40 C41 C45 121.05(11) . . ?
 C37 C42 H13 107.9 . . ?
 C37 C42 C43 111.82(10) . . ?
 C37 C42 C44 111.23(10) . . ?
 C43 C42 H13 107.9 . . ?
 C44 C42 H13 107.9 . . ?
 C44 C42 C43 109.79(11) . . ?
 C42 C43 H14 109.5 . . ?
 C42 C43 H15 109.5 . . ?
 C42 C43 H16 109.5 . . ?
 H14 C43 H15 109.5 . . ?
 H14 C43 H16 109.5 . . ?
 H15 C43 H16 109.5 . . ?
 C42 C44 H17 109.5 . . ?
 C42 C44 H18 109.5 . . ?
 C42 C44 H19 109.5 . . ?
 H17 C44 H18 109.5 . . ?
 H17 C44 H19 109.5 . . ?
 H18 C44 H19 109.5 . . ?
 C41 C45 H20 107.2 . . ?
 C41 C45 C46 110.30(10) . . ?
 C41 C45 C47 112.02(11) . . ?
 C46 C45 H20 107.2 . . ?
 C46 C45 C47 112.53(11) . . ?
 C47 C45 H20 107.2 . . ?
 C45 C46 H21 109.5 . . ?
 C45 C46 H22 109.5 . . ?
 C45 C46 H23 109.5 . . ?
 H21 C46 H22 109.5 . . ?
 H21 C46 H23 109.5 . . ?
 H22 C46 H23 109.5 . . ?
 C45 C47 H24 109.5 . . ?
 C45 C47 H25 109.5 . . ?
 C45 C47 H26 109.5 . . ?
 H24 C47 H25 109.5 . . ?
 H24 C47 H26 109.5 . . ?
 H25 C47 H26 109.5 . . ?
 C49 C48 H27 119.3 . . ?
 C53 C48 H27 119.3 . . ?
 C53 C48 C49 121.34(15) . . ?
 C48 C49 H28 120.5 . . ?
 C48 C49 C50 118.99(15) . . ?
 C50 C49 H28 120.5 . . ?
 C49 C50 H29 120.4 . . ?
 C51 C50 C49 119.18(15) . . ?
 C51 C50 H29 120.4 . . ?
 C50 C51 H30 119.4 . . ?
 C52 C51 C50 121.23(15) . . ?
 C52 C51 H30 119.4 . . ?
 C51 C52 H31 120.2 . . ?
 C51 C52 C53 119.63(16) . . ?
 C53 C52 H31 120.2 . . ?
 C48 C53 C52 119.62(16) . . ?
 C48 C53 H32 120.2 . . ?
 C52 C53 H32 120.2 . . ?

loop_
  _geom_torsion_atom_site_label_1
  _geom_torsion_atom_site_label_2
  _geom_torsion_atom_site_label_3
  _geom_torsion_atom_site_label_4
  _geom_torsion
  _geom_torsion_site_symmetry_1
  _geom_torsion_site_symmetry_2
  _geom_torsion_site_symmetry_3
  _geom_torsion_site_symmetry_4
  _geom_torsion_publ_flag
 N1 C1 C4 C5 -36.27(18) . . . . ?
 N1 C1 C4 C9 144.14(12) . . . . ?
 N1 C2 C3 N2 1.93(12) . . . . ?
 N1 C2 C3 C23 -177.04(12) . . . . ?
 N1 C24 C25 C26 176.81(9) . . . . ?
 N1 C24 C25 C30 -4.77(16) . . . . ?
 N1 C24 C29 C28 -177.80(9) . . . . ?
 N1 C24 C29 C33 1.84(16) . . . . ?
 N2 C1 C4 C5 142.70(12) . . . . ?
 N2 C1 C4 C9 -36.90(18) . . . . ?
 N2 C36 C37 C38 -177.89(9) . . . . ?
 N2 C36 C37 C42 -0.79(16) . . . . ?
 N2 C36 C41 C40 179.41(10) . . . . ?
 N2 C36 C41 C45 -1.61(16) . . . . ?
 C1 N1 C2 C3 -1.79(13) . . . . ?
 C1 N1 C2 C22 173.98(11) . . . . ?
 C1 N1 C24 C25 109.80(13) . . . . ?
 C1 N1 C24 C29 -72.49(14) . . . . ?
 C1 N2 C3 C2 -1.47(13) . . . . ?
 C1 N2 C3 C23 177.61(11) . . . . ?
 C1 N2 C36 C37 104.56(13) . . . . ?
 C1 N2 C36 C41 -74.14(14) . . . . ?
 C1 C4 C5 C6 178.36(11) . . . . ?
 C1 C4 C9 C8 -177.78(11) . . . . ?
 C2 N1 C1 N2 0.87(13) . . . . ?
 C2 N1 C1 C4 180.00(11) . . . . ?
 C2 N1 C24 C25 -83.62(14) . . . . ?
 C2 N1 C24 C29 94.09(13) . . . . ?
 C3 N2 C1 N1 0.36(13) . . . . ?
 C3 N2 C1 C4 -178.77(11) . . . . ?
 C3 N2 C36 C37 -75.53(14) . . . . ?
 C3 N2 C36 C41 105.77(12) . . . . ?
 C4 C5 C6 C7 -0.59(19) . . . . ?
 C5 C4 C9 C8 2.62(18) . . . . ?
 C5 C6 C7 C8 2.60(19) . . . . ?
 C5 C6 C7 C10 -176.22(12) . . . . ?
 C6 C7 C8 C9 -2.0(2) . . . . ?
 C6 C7 C10 C11 -36.31(18) . . . . ?
 C6 C7 C10 C15 143.14(13) . . . . ?
 C7 C8 C9 C4 -0.6(2) . . . . ?
 C7 C10 C11 C12 178.74(12) . . . . ?
 C7 C10 C15 C14 -178.55(11) . . . . ?
 C8 C7 C10 C11 144.90(13) . . . . ?
 C8 C7 C10 C15 -35.66(18) . . . . ?
 C9 C4 C5 C6 -2.04(18) . . . . ?
 C10 C7 C8 C9 176.82(12) . . . . ?
 C10 C11 C12 C13 -0.6(2) . . . . ?
 C11 C10 C15 C14 0.91(18) . . . . ?
 C11 C12 C13 C14 1.71(19) . . . . ?
 C11 C12 C13 C16 -178.23(11) . . . . ?
 C12 C13 C14 C15 -1.51(18) . . . . ?
 C12 C13 C16 C17 -35.17(17) . . . . ?
 C12 C13 C16 C21 144.72(12) . . . . ?
 C13 C14 C15 C10 0.21(18) . . . . ?
 C13 C16 C17 C18 -178.97(11) . . . . ?
 C13 C16 C21 C20 178.57(11) . . . . ?
 C14 C13 C16 C17 144.89(12) . . . . ?
 C14 C13 C16 C21 -35.22(17) . . . . ?
 C15 C10 C11 C12 -0.72(19) . . . . ?
 C16 C13 C14 C15 178.43(11) . . . . ?
 C16 C17 C18 C19 0.35(19) . . . . ?
 C17 C16 C21 C20 -1.54(18) . . . . ?
 C17 C18 C19 C20 -1.5(2) . . . . ?
 C18 C19 C20 C21 1.1(2) . . . . ?
 C19 C20 C21 C16 0.44(19) . . . . ?
 C21 C16 C17 C18 1.14(17) . . . . ?
 C22 C2 C3 N2 -173.42(12) . . . . ?
 C22 C2 C3 C23 7.6(2) . . . . ?
 C24 N1 C1 N2 168.99(10) . . . . ?
 C24 N1 C1 C4 -11.88(19) . . . . ?
 C24 N1 C2 C3 -170.29(10) . . . . ?
 C24 N1 C2 C22 5.48(18) . . . . ?
 C24 C25 C26 C27 0.92(17) . . . . ?
 C24 C25 C30 C31 116.64(13) . . . . ?
 C24 C25 C30 C32 -121.75(12) . . . . ?
 C24 C29 C33 C34 -119.65(12) . . . . ?
 C24 C29 C33 C35 116.83(12) . . . . ?
 C25 C24 C29 C28 -0.20(16) . . . . ?
 C25 C24 C29 C33 179.43(11) . . . . ?
 C25 C26 C27 C28 -0.18(18) . . . . ?
 C26 C25 C30 C31 -64.98(14) . . . . ?
 C26 C25 C30 C32 56.63(14) . . . . ?
 C26 C27 C28 C29 -0.83(17) . . . . ?
 C27 C28 C29 C24 1.00(16) . . . . ?
 C27 C28 C29 C33 -178.65(11) . . . . ?
 C28 C29 C33 C34 59.98(14) . . . . ?
 C28 C29 C33 C35 -63.54(14) . . . . ?
 C29 C24 C25 C26 -0.74(16) . . . . ?
 C29 C24 C25 C30 177.69(11) . . . . ?
 C30 C25 C26 C27 -177.58(11) . . . . ?
 C36 N2 C1 N1 -179.72(10) . . . . ?
 C36 N2 C1 C4 1.15(18) . . . . ?
 C36 N2 C3 C2 178.60(10) . . . . ?
 C36 N2 C3 C23 -2.31(17) . . . . ?
 C36 C37 C38 C39 -1.41(16) . . . . ?
 C36 C37 C42 C43 130.15(12) . . . . ?
 C36 C37 C42 C44 -106.69(13) . . . . ?
 C36 C41 C45 C46 -96.92(13) . . . . ?
 C36 C41 C45 C47 136.91(12) . . . . ?
 C37 C36 C41 C40 0.79(17) . . . . ?
 C37 C36 C41 C45 179.78(11) . . . . ?
 C37 C38 C39 C40 0.55(18) . . . . ?
 C38 C37 C42 C43 -52.85(15) . . . . ?
 C38 C37 C42 C44 70.30(14) . . . . ?
 C38 C39 C40 C41 1.09(19) . . . . ?
 C39 C40 C41 C36 -1.71(18) . . . . ?
 C39 C40 C41 C45 179.29(11) . . . . ?
 C40 C41 C45 C46 82.03(14) . . . . ?
 C40 C41 C45 C47 -44.15(16) . . . . ?
 C41 C36 C37 C38 0.73(16) . . . . ?
 C41 C36 C37 C42 177.82(11) . . . . ?
 C42 C37 C38 C39 -178.61(11) . . . . ?
 C48 C49 C50 C51 0.6(2) . . . . ?
 C49 C48 C53 C52 0.9(2) . . . . ?
 C49 C50 C51 C52 -0.1(2) . . . . ?
 C50 C51 C52 C53 0.0(2) . . . . ?
 C51 C52 C53 C48 -0.4(2) . . . . ?
 C53 C48 C49 C50 -1.0(2) . . . . ?

_smtbx_masks_special_details
;
A solvent mask was calculated and 84 electrons were 
found in a volume of 490\%A^3^ in 2 voids per unit cell. 
This is consistent with the presence of 
[+ solvents]0.5[C4H8O] per Asymmetric Unit 
which account for 80 electrons 
per unit cell.
;
loop_
  _smtbx_masks_void_nr
  _smtbx_masks_void_average_x
  _smtbx_masks_void_average_y
  _smtbx_masks_void_average_z
  _smtbx_masks_void_volume
  _smtbx_masks_void_count_electrons
  _smtbx_masks_void_content
 1 0.179 0.233 0.237 17.6 0.0 '1 ?'
 2 0.179 0.267 0.737 17.6 0.0 '1 ?'
 3 0.500 0.500 0.000 209.1 42.1 '1 C4H8O'
 4 0.500 0.000 0.500 209.1 42.1 '1 C4H8O'
 5 0.821 0.733 0.263 17.6 0.0 '1 ?'
 6 0.821 0.767 0.763 17.6 0.0 '1 ?'

_smtbx_masks_void_probe_radius     1.2
_smtbx_masks_void_truncation_radius  1.2
_shelx_res_file
;
TITL steffen30_a.res in P2(1)/c
    steffen30.res
    created by SHELXL-2018/3 at 10:18:14 on 08-Feb-2023
REM Old TITL Steffen30 in P2(1)/c
REM SHELXT solution in P2(1)/c: R1 0.102, Rweak 0.002, Alpha 0.024
REM <I/s> 0.472 for 348 systematic absences, Orientation as input
REM Formula found by SHELXT: C54 N2 Br
CELL 1.54184 17.0614 16.7345 18.4085 90 116.248 90
ZERR 4 0.0003 0.0002 0.0003 0 0.002 0
LATT 1
SYMM -X,0.5+Y,0.5-Z
SFAC Br C H N O
UNIT 4 220 252 8 2

L.S. 8
PLAN  8
SIZE 0.05 0.08 0.21
TEMP -173.17(10)
CONF
BOND
list 4
MORE -1
BOND $H
ABIN
fmap 2 53
acta
OMIT 0 3 1
OMIT 1 2 2
OMIT -3 1 3
REM <olex2.extras>
REM <HklSrc "%.\\Steffen30.hkl">
REM </olex2.extras>

WGHT    0.033400    1.640800
FVAR       0.23102
BR1   1    1.145770    0.746508    0.874774    11.00000    0.02437    0.02215 =
         0.02015    0.00119    0.01356    0.00103
N1    4    0.853383    0.679780    0.466267    11.00000    0.01787    0.01175 =
         0.02246   -0.00015    0.01286   -0.00080
N2    4    0.862764    0.808597    0.477852    11.00000    0.01631    0.01248 =
         0.02003   -0.00081    0.01095   -0.00120
C1    2    0.818103    0.744690    0.483877    11.00000    0.01691    0.01305 =
         0.01780   -0.00095    0.00935   -0.00101
C2    2    0.922715    0.703208    0.449913    11.00000    0.01767    0.01630 =
         0.02361   -0.00035    0.01354   -0.00076
C3    2    0.927258    0.784160    0.455565    11.00000    0.01745    0.01672 =
         0.02041   -0.00049    0.01217   -0.00068
C4    2    0.744301    0.745688    0.504424    11.00000    0.01798    0.01491 =
         0.02226    0.00051    0.01263   -0.00028
C5    2    0.674541    0.692615    0.466694    11.00000    0.02154    0.01774 =
         0.02494   -0.00520    0.01423   -0.00289
AFIX  43
H     3    0.674475    0.656825    0.426610    11.00000   -1.20000
AFIX   0
C6    2    0.605481    0.691663    0.487150    11.00000    0.02007    0.02041 =
         0.02835   -0.00651    0.01414   -0.00557
AFIX  43
HA    3    0.558369    0.655571    0.460554    11.00000   -1.20000
AFIX   0
C7    2    0.604384    0.743230    0.546489    11.00000    0.01970    0.01955 =
         0.02690   -0.00300    0.01465   -0.00191
C8    2    0.672850    0.797698    0.581907    11.00000    0.02600    0.02216 =
         0.03161   -0.01070    0.01964   -0.00580
AFIX  43
HB    3    0.672270    0.834372    0.621059    11.00000   -1.20000
AFIX   0
C9    2    0.741589    0.799467    0.561249    11.00000    0.02169    0.01999 =
         0.02895   -0.00708    0.01576   -0.00662
AFIX  43
HC    3    0.787156    0.837467    0.585860    11.00000   -1.20000
AFIX   0
C10   2    0.533941    0.739750    0.572739    11.00000    0.02094    0.01868 =
         0.02941   -0.00492    0.01675   -0.00325
C11   2    0.447427    0.723036    0.518202    11.00000    0.02357    0.02950 =
         0.02536   -0.00715    0.01587   -0.00575
AFIX  43
HD    3    0.432839    0.714685    0.462638    11.00000   -1.20000
AFIX   0
C12   2    0.382435    0.718469    0.544195    11.00000    0.01963    0.02856 =
         0.02680   -0.00585    0.01355   -0.00575
AFIX  43
HE    3    0.323908    0.707558    0.506136    11.00000   -1.20000
AFIX   0
C13   2    0.402349    0.729780    0.625832    11.00000    0.02088    0.01732 =
         0.02654   -0.00143    0.01569   -0.00092
C14   2    0.488553    0.747869    0.679924    11.00000    0.02240    0.02323 =
         0.02290   -0.00231    0.01324   -0.00058
AFIX  43
HF    3    0.503084    0.757032    0.735357    11.00000   -1.20000
AFIX   0
C15   2    0.553288    0.752643    0.653810    11.00000    0.01785    0.02377 =
         0.02747   -0.00471    0.01204   -0.00293
AFIX  43
HG    3    0.611547    0.764853    0.691644    11.00000   -1.20000
AFIX   0
C16   2    0.333926    0.722747    0.654695    11.00000    0.02286    0.01627 =
         0.02619   -0.00529    0.01640   -0.00420
C17   2    0.248417    0.747768    0.605588    11.00000    0.02374    0.02150 =
         0.02874   -0.00585    0.01643   -0.00288
AFIX  43
HH    3    0.233595    0.768588    0.553110    11.00000   -1.20000
AFIX   0
C18   2    0.185001    0.742193    0.633535    11.00000    0.02280    0.03364 =
         0.03961   -0.01371    0.01999   -0.00596
AFIX  43
HI    3    0.126935    0.759016    0.599754    11.00000   -1.20000
AFIX   0
C19   2    0.205562    0.712429    0.709959    11.00000    0.03536    0.03994 =
         0.04241   -0.01868    0.03128   -0.01790
AFIX  43
HJ    3    0.162175    0.710003    0.729021    11.00000   -1.20000
AFIX   0
C20   2    0.289757    0.686170    0.758572    11.00000    0.04449    0.03031 =
         0.03058   -0.00810    0.02635   -0.01524
AFIX  43
HK    3    0.303888    0.664845    0.810726    11.00000   -1.20000
AFIX   0
C21   2    0.353660    0.690978    0.731134    11.00000    0.03043    0.02270 =
         0.02771   -0.00300    0.01729   -0.00509
AFIX  43
HL    3    0.411155    0.672532    0.764596    11.00000   -1.20000
AFIX   0
C22   2    0.980821    0.645176    0.436092    11.00000    0.02748    0.01779 =
         0.04830   -0.00305    0.02777    0.00035
AFIX 137
HM    3    1.013558    0.614311    0.485653    11.00000   -1.50000
HN    3    1.021779    0.674146    0.421553    11.00000   -1.50000
HO    3    0.945399    0.608849    0.391966    11.00000   -1.50000
AFIX   0
C23   2    0.985068    0.842067    0.441112    11.00000    0.02244    0.01765 =
         0.03162   -0.00006    0.01867   -0.00297
AFIX 137
HP    3    0.949209    0.881902    0.401229    11.00000   -1.50000
HQ    3    1.021313    0.813554    0.420549    11.00000   -1.50000
HR    3    1.022750    0.868877    0.492039    11.00000   -1.50000
AFIX   0
C24   2    0.835963    0.597083    0.478237    11.00000    0.01693    0.01134 =
         0.02680    0.00079    0.01442    0.00028
C25   2    0.787810    0.549151    0.410407    11.00000    0.01830    0.01447 =
         0.02625   -0.00006    0.01184    0.00090
C26   2    0.776961    0.468956    0.425539    11.00000    0.02222    0.01433 =
         0.03028   -0.00218    0.01249   -0.00138
AFIX  43
HS    3    0.745531    0.434231    0.381285    11.00000   -1.20000
AFIX   0
C27   2    0.811142    0.439206    0.503768    11.00000    0.02324    0.01361 =
         0.03452    0.00205    0.01704   -0.00083
AFIX  43
HT    3    0.802823    0.384584    0.512598    11.00000   -1.20000
AFIX   0
C28   2    0.857360    0.488685    0.569130    11.00000    0.02349    0.01811 =
         0.02731    0.00392    0.01525    0.00055
AFIX  43
HU    3    0.879764    0.467644    0.622478    11.00000   -1.20000
AFIX   0
C29   2    0.871666    0.569061    0.558056    11.00000    0.01905    0.01660 =
         0.02515    0.00075    0.01376   -0.00018
C30   2    0.745766    0.579544    0.323387    11.00000    0.02793    0.01530 =
         0.02638    0.00064    0.00901    0.00081
AFIX  13
HV    3    0.756115    0.638425    0.324178    11.00000   -1.20000
AFIX   0
C31   2    0.785228    0.539620    0.272140    11.00000    0.03739    0.03612 =
         0.02716    0.00445    0.01677    0.00284
AFIX 137
HW    3    0.847951    0.551192    0.295630    11.00000   -1.50000
HX    3    0.756597    0.560445    0.216710    11.00000   -1.50000
HY    3    0.776355    0.481706    0.271330    11.00000   -1.50000
AFIX   0
C32   2    0.646717    0.564729    0.283020    11.00000    0.02764    0.03302 =
         0.02954   -0.00474    0.00674    0.00519
AFIX 137
HZ    3    0.635398    0.507110    0.279778    11.00000   -1.50000
H1    3    0.620858    0.587523    0.228345    11.00000   -1.50000
H2    3    0.620692    0.590101    0.315180    11.00000   -1.50000
AFIX   0
C33   2    0.924515    0.620883    0.631443    11.00000    0.03366    0.01840 =
         0.02299    0.00096    0.01323   -0.00396
AFIX  13
H3    3    0.929349    0.675461    0.611672    11.00000   -1.20000
AFIX   0
C34   2    1.016957    0.587777    0.679108    11.00000    0.03064    0.03390 =
         0.03374    0.00139    0.00661   -0.00799
AFIX 137
H4    3    1.013759    0.533417    0.697420    11.00000   -1.50000
H5    3    1.049514    0.621936    0.726178    11.00000   -1.50000
H6    3    1.046817    0.586769    0.644260    11.00000   -1.50000
AFIX   0
C35   2    0.878299    0.628742    0.686093    11.00000    0.05484    0.02863 =
         0.02662    0.00068    0.02369    0.00144
AFIX 137
H7    3    0.820305    0.652307    0.655168    11.00000   -1.50000
H8    3    0.912883    0.663174    0.732330    11.00000   -1.50000
H9    3    0.872181    0.575765    0.705698    11.00000   -1.50000
AFIX   0
C36   2    0.847399    0.891007    0.491967    11.00000    0.01801    0.01134 =
         0.02250   -0.00088    0.01315   -0.00170
C37   2    0.906269    0.926879    0.564515    11.00000    0.01769    0.01493 =
         0.02194   -0.00026    0.01146   -0.00255
C38   2    0.887917    1.005544    0.577509    11.00000    0.02282    0.01595 =
         0.02563   -0.00411    0.01280   -0.00432
AFIX  43
H10   3    0.925324    1.031797    0.626411    11.00000   -1.20000
AFIX   0
C39   2    0.816247    1.045976    0.520472    11.00000    0.02800    0.01314 =
         0.03561   -0.00183    0.01589    0.00036
AFIX  43
H11   3    0.805321    1.099573    0.530373    11.00000   -1.20000
AFIX   0
C40   2    0.760477    1.008578    0.449091    11.00000    0.02526    0.01723 =
         0.03021    0.00281    0.00950    0.00427
AFIX  43
H12   3    0.712165    1.037315    0.410105    11.00000   -1.20000
AFIX   0
C41   2    0.773926    0.929331    0.433316    11.00000    0.02117    0.01637 =
         0.02335    0.00060    0.01099   -0.00051
C42   2    0.984407    0.883469    0.629267    11.00000    0.01981    0.01879 =
         0.02462   -0.00265    0.00687    0.00034
AFIX  13
H13   3    0.991967    0.831886    0.605671    11.00000   -1.20000
AFIX   0
C43   2    1.069104    0.931820    0.655656    11.00000    0.02004    0.03163 =
         0.03787   -0.00805    0.00745   -0.00295
AFIX 137
H14   3    1.078060    0.945051    0.608004    11.00000   -1.50000
H15   3    1.118576    0.900076    0.693544    11.00000   -1.50000
H16   3    1.064729    0.981192    0.682261    11.00000   -1.50000
AFIX   0
C44   2    0.968969    0.863968    0.703259    11.00000    0.03481    0.03295 =
         0.02682    0.00605    0.01015    0.00355
AFIX 137
H17   3    0.955707    0.913274    0.724346    11.00000   -1.50000
H18   3    1.021603    0.839318    0.745270    11.00000   -1.50000
H19   3    0.919725    0.826842    0.687477    11.00000   -1.50000
AFIX   0
C45   2    0.711971    0.888259    0.355342    11.00000    0.02463    0.02194 =
         0.02272   -0.00062    0.00729    0.00058
AFIX  13
H20   3    0.721290    0.829386    0.364325    11.00000   -1.20000
AFIX   0
C46   2    0.734857    0.910367    0.286785    11.00000    0.03097    0.04103 =
         0.02506    0.00140    0.01160    0.00308
AFIX 137
H21   3    0.730153    0.968372    0.278669    11.00000   -1.50000
H22   3    0.694371    0.883613    0.236873    11.00000   -1.50000
H23   3    0.794777    0.893345    0.300683    11.00000   -1.50000
AFIX   0
C47   2    0.616497    0.904945    0.334420    11.00000    0.02474    0.04760 =
         0.03279   -0.00863    0.00962   -0.00663
AFIX 137
H24   3    0.604261    0.887307    0.379140    11.00000   -1.50000
H25   3    0.578770    0.875858    0.285023    11.00000   -1.50000
H26   3    0.605096    0.962395    0.325651    11.00000   -1.50000
AFIX   0

C48   2    0.569390    0.515119    0.596349    11.00000    0.03909    0.02973 =
         0.02634   -0.00049    0.00329   -0.00063
AFIX  43
H27   3    0.541313    0.559714    0.563044    11.00000   -1.20000
AFIX   0
C49   2    0.642813    0.482568    0.593509    11.00000    0.04269    0.04404 =
         0.02875   -0.00584    0.01185   -0.00397
AFIX  43
H28   3    0.664378    0.504032    0.558063    11.00000   -1.20000
AFIX   0
C50   2    0.684293    0.418108    0.643300    11.00000    0.03924    0.03568 =
         0.04174   -0.01529    0.00786    0.00314
AFIX  43
H29   3    0.734951    0.395200    0.642703    11.00000   -1.20000
AFIX   0
C51   2    0.650870    0.387667    0.693810    11.00000    0.05271    0.02208 =
         0.04899   -0.00018    0.00606   -0.00400
AFIX  43
H30   3    0.679011    0.343533    0.727849    11.00000   -1.20000
AFIX   0
C52   2    0.577735    0.420127    0.695605    11.00000    0.04695    0.03780 =
         0.04409    0.00015    0.01209   -0.01777
AFIX  43
H31   3    0.555658    0.398563    0.730626    11.00000   -1.20000
AFIX   0
C53   2    0.536559    0.484214    0.646252    11.00000    0.03132    0.04216 =
         0.03847   -0.00649    0.00725   -0.00697
AFIX  43
H32   3    0.485758    0.506789    0.646848    11.00000   -1.20000
AFIX   0
HKLF 4


REM  steffen30_a.res in P2(1)/c
REM wR2 = 0.0701, GooF = S = 1.059, Restrained GooF = 1.059 for all data
REM R1 = 0.0264 for 8748 Fo > 4sig(Fo) and 0.0288 for all 9466 data
REM 515 parameters refined using 0 restraints

END

WGHT      0.0334      1.6408

REM Highest difference peak  0.590,  deepest hole -0.281,  1-sigma level  0.039
Q1    1   0.5403  0.4365  0.6264  11.00000  0.05    0.59
Q2    1   0.9203  0.7438  0.4394  11.00000  0.05    0.30
Q3    1   0.5716  0.7399  0.5584  11.00000  0.05    0.28
Q4    1   0.9427  0.9028  0.5972  11.00000  0.05    0.27
Q5    1   0.7198  0.9053  0.3214  11.00000  0.05    0.27
Q6    1   0.3656  0.7229  0.6390  11.00000  0.05    0.26
Q7    1   0.9730  0.5969  0.4423  11.00000  0.05    0.26
Q8    1   0.8611  0.5821  0.5192  11.00000  0.05    0.25
;
_shelx_res_checksum                38514
_shelx_hkl_file
;
   0   0  -1    0.17    0.13
   0   0  -2 3408.28   40.36
   0   0  -3   -0.23    0.48
   0   0  -4  127.08    3.45
   0   0  -5    0.50    0.66
   0   0  -6   19.41    1.65
   0   0  -7   -1.07    1.03
   0   0   7    0.33    0.74
   0   0  -8   13.51    1.78
   0   0   8   14.93    1.81
   0   0   9    0.78    0.76
   0   0  10   73.84    4.17
   0   0  11   -0.18    0.78
   0   0 -12  282.50    4.67
   0   0 -12  283.67    4.79
   0   0 -13   -0.31    0.37
   0   0 -13    0.12    0.35
   0   0  14   87.66    5.56
   0   0 -14   92.04    2.34
   0   0 -14   92.49    2.45
   0   0 -15    0.54    0.47
   0   0 -15    0.26    0.47
   0   0 -16  190.82    3.70
   0   0 -17   -0.06    0.45
   0   0 -18    1.25    0.41
   0   0  18    1.19    0.45
   0   0 -19   -0.41    0.32
   0   0  19   -0.22    0.34
   0   0  20   83.94    1.64
   0  -1   0    0.01    0.15
   0  -1  -1   42.59    1.14
   0  -1   1   44.86    1.18
   0  -1  -2    3.22    0.48
   0  -1   2    3.27    0.49
   0  -1  -3  511.58    7.87
   0  -1   3  494.31    7.85
   0  -1  -4  273.67    5.56
   0  -1   4  277.76    5.54
   0  -1  -5   39.48    2.13
   0  -1   5   42.25    2.14
   0  -1  -6    4.16    1.00
   0  -1   6    4.77    1.10
   0  -1  -7    8.73    1.44
   0  -1   7    7.27    1.24
   0  -1  -8  183.64    6.11
   0  -1   8  188.85    6.05
   0  -1  -9   51.01    3.37
   0   1   9   46.46    3.08
   0  -1   9   51.90    3.28
   0  -1 -10  648.00   14.59
   0   1  10  686.93   14.43
   0  -1  10  667.82   14.43
   0  -1  11   30.20    2.87
   0   1  11   30.19    2.87
   0  -1  12   49.53    3.81
   0   1  12   45.40    3.72
   0  -1 -12   45.79    1.53
   0  -1 -12   46.90    1.51
   0   1 -12   46.78    1.49
   0   1 -12   47.17    1.57
   0   1 -13    1.11    0.41
   0  -1 -13    0.57    0.41
   0  -1  13    0.18    0.75
   0   1 -13    0.74    0.37
   0  -1 -13    0.98    0.46
   0  -1  14   63.77    4.77
   0   1  14   69.96    4.95
   0   1 -14   64.07    1.93
   0  -1 -14   65.49    1.93
   0  -1 -14   63.57    1.98
   0   1 -14   65.22    2.01
   0   1 -15    9.34    0.84
   0   1 -15    9.13    0.81
   0  -1 -15    8.90    0.75
   0   1 -16    2.43    0.56
   0  -1 -16    3.24    0.60
   0   1 -16    3.14    0.56
   0   1 -17    0.95    0.52
   0  -1 -17    0.26    0.45
   0   1  17    0.08    0.45
   0   1 -18   71.93    1.85
   0  -1 -18   73.80    1.86
   0  -1  18   76.97    1.98
   0   1  18   74.85    1.93
   0   1 -19    6.59    0.53
   0  -1 -19    6.92    0.54
   0  -1  19    7.85    0.59
   0   1  19    7.87    0.57
   0   1 -20    0.31    0.21
   0  -1  20    0.33    0.23
   0   1  20    0.07    0.20
   0  -2   0 1223.75   15.27
   0  -2  -1    0.35    0.30
   0  -2   1    0.24    0.38
   0  -2  -2  208.63    3.99
   0  -2   2  213.30    4.04
   0   2   2  209.77    3.20
   0  -2  -3   60.31    2.13
   0  -2   3   58.81    2.13
   0   2   3   58.99    1.56
   0  -2  -4   52.42    2.23
   0  -2   4   52.27    2.24
   0  -2  -5   25.01    1.76
   0  -2   5   23.64    1.71
   0  -2  -6  313.36    7.31
   0  -2   6  327.10    7.38
   0  -2  -7   15.77    1.72
   0  -2   7   17.64    1.78
   0  -2  -8 1155.82   19.58
   0  -2   8 1164.25   19.41
   0  -2  -9   45.31    3.26
   0  -2   9   43.95    3.06
   0  -2 -10   62.18    4.02
   0  -2  10   61.90    3.89
   0   2  10   53.98    3.60
   0  -2 -11   14.45    2.15
   0   2  11   13.41    1.95
   0  -2  11   18.66    2.33
   0  -2 -12  527.73    7.62
   0   2 -12  538.22    7.67
   0  -2 -12  534.89    7.78
   0   2  12  526.51   13.64
   0  -2  12  529.51   13.75
   0   2 -12  529.52    7.79
   0   2 -13   -0.27    0.40
   0  -2 -13   -0.31    0.38
   0  -2  13   -0.67    0.76
   0   2  13    1.21    1.07
   0   2 -13   -0.38    0.36
   0  -2  14   48.18    4.17
   0  -2 -14   52.25    1.68
   0   2 -14   51.77    1.78
   0   2 -14   48.92    1.67
   0   2 -15    3.68    0.59
   0  -2 -15    3.37    0.58
   0   2 -15    3.72    0.62
   0   2 -16  154.76    3.26
   0  -2 -16  154.47    3.22
   0   2 -16  157.20    3.37
   0   2  16  160.83    3.29
   0  -2 -17    0.64    0.42
   0   2 -17    0.13    0.45
   0   2  17    0.64    0.46
   0  -2 -18   -0.02    0.37
   0   2 -18   -0.10    0.38
   0   2  18   -0.28    0.38
   0   2 -19    6.08    0.52
   0  -2  19    6.37    0.54
   0   2  19    5.67    0.48
   0  -2 -19    5.49    0.44
   0   2 -20   45.62    1.09
   0  -2  20   44.91    1.12
   0   2  20   44.28    1.05
   0  -3   0    0.30    0.41
   0  -3  -1   97.89    2.53
   0  -3   1   97.76    2.58
   0  -3  -2  361.37    6.19
   0  -3   2  353.89    6.26
   0  -3  -3  384.62    6.95
   0  -3   3  388.93    7.04
   0   3   3  388.79    5.61
   0   3   4  206.21    2.86
   0  -3  -4  217.17    5.08
   0   3   4  222.50    3.88
   0  -3   4  223.43    5.20
   0  -3  -5  328.17    7.15
   0   3   5  328.44    5.71
   0  -3   5  332.98    7.18
   0  -3  -6  782.92   13.73
   0  -3   6  779.93   13.68
   0   3   6  809.40   11.84
   0  -3  -7   20.52    2.00
   0  -3   7   21.80    2.00
   0   3   7   20.95    1.41
   0  -3  -8    7.31    1.42
   0  -3   8    8.52    1.45
   0   3   8    6.02    0.84
   0  -3  -9   67.88    3.98
   0  -3   9   64.86    3.79
   0  -3 -10  244.27    8.32
   0  -3  10  238.78    8.03
   0   3 -11   22.78    1.04
   0  -3 -11   21.36    2.55
   0  -3  11   22.24    2.55
   0   3  11   22.24    2.55
   0   3 -11   21.24    0.97
   0  -3 -11   20.78    0.94
   0   3 -12    3.28    0.48
   0   3 -12    1.64    0.40
   0  -3 -12    1.48    0.38
   0   3  12    2.48    1.15
   0  -3  12    3.47    1.37
   0  -3 -12    1.10    0.93
   0   3  13   43.06    3.77
   0  -3  13   47.71    4.03
   0  -3 -13   43.12    1.48
   0   3 -13   43.06    1.57
   0   3 -13   44.01    1.52
   0   3 -14  343.58    5.64
   0  -3 -14  348.99    5.57
   0   3 -14  336.74    5.76
   0   3 -15    9.39    0.82
   0   3 -15    9.83    0.85
   0  -3 -15    9.50    0.77
   0   3  15    9.67    0.80
   0   3 -16   10.96    0.87
   0  -3 -16   10.85    0.81
   0   3 -16   10.22    0.84
   0   3  16   12.19    0.85
   0   3 -17    0.45    0.44
   0  -3 -17    0.09    0.38
   0   3 -17   -0.09    0.42
   0   3  17    0.17    0.40
   0   3 -18  103.61    2.30
   0   3  18  109.14    2.29
   0   3 -19    2.19    0.36
   0  -3  19    1.98    0.39
   0  -3 -19    1.28    0.31
   0   3  19    2.39    0.36
   0   3 -20    5.14    0.36
   0  -3  20    5.57    0.38
   0   3  20    5.72    0.35
   0  -4   0 4092.43   49.43
   0  -4  -1  862.51   12.57
   0  -4   1  881.48   12.71
   0  -4  -2 1733.84   22.96
   0  -4   2 1752.39   23.12
   0  -4  -3  363.26    7.03
   0  -4   3  359.32    7.11
   0  -4  -4  859.36   13.56
   0  -4   4  844.36   13.60
   0  -4  -5   71.47    3.17
   0   4   5   72.85    2.07
   0  -4   5   75.85    3.27
   0  -4  -6  375.49    8.52
   0  -4   6  368.88    8.46
   0   4   6  376.74    6.39
   0  -4  -7   90.13    4.11
   0  -4   7   86.26    4.03
   0   4   7   86.28    2.71
   0  -4  -8  334.36    8.99
   0  -4   8  328.48    8.84
   0  -4  -9   48.40    3.48
   0  -4   9   51.08    3.49
   0  -4 -10   15.92    2.29
   0  -4  10   13.99    1.98
   0   4 -11    6.65    0.59
   0  -4 -11    5.74    1.52
   0  -4  11    5.61    1.44
   0  -4 -11    6.29    0.54
   0   4 -11    6.68    0.61
   0   4 -12   96.34    2.43
   0  -4 -12   95.71    5.78
   0  -4  12   91.94    5.45
   0   4  12   97.25    5.49
   0  -4 -12  101.11    2.34
   0   4 -12   95.21    2.34
   0   4 -13   -0.13    0.39
   0  -4 -13    0.14    0.35
   0   4 -13    0.05    0.39
   0   4  14    0.38    0.40
   0  -4 -14    0.20    0.39
   0   4 -14   -0.15    0.39
   0   4 -14   -0.11    0.45
   0   4  15    2.96    0.53
   0  -4 -15    2.86    0.54
   0   4 -15    2.42    0.57
   0   4 -15    3.15    0.61
   0   4  16   38.29    1.41
   0   4 -16   37.99    1.45
   0   4 -16   41.09    1.56
   0  -4 -16   38.41    1.42
   0   4  17    0.39    0.38
   0   4 -17    0.25    0.43
   0   4 -17    0.18    0.43
   0   4 -18    0.80    0.38
   0  -4 -18    0.75    0.36
   0   4  18    1.10    0.36
   0   4 -19    0.49    0.27
   0   4  19   -0.12    0.23
   0  -4 -19    0.37    0.28
   0  -4  19   -0.27    0.29
   0   4 -20   39.47    0.95
   0  -4  20   41.51    0.98
   0  -5   0   -0.62    0.81
   0  -5   0   -0.35    0.70
   0  -5  -1  135.91    3.78
   0  -5   1  126.94    3.75
   0  -5  -2    7.34    1.03
   0  -5   2    6.36    1.07
   0  -5  -3    9.38    1.16
   0   5  -3    9.67    0.53
   0  -5   3    8.07    1.16
   0  -5  -4  447.35    8.93
   0  -5   4  444.84    9.06
   0  -5  -5    1.63    0.92
   0  -5   5    0.75    0.84
   0  -5  -6  569.26   11.60
   0  -5   6  585.85   11.71
   0  -5  -7   19.76    2.09
   0  -5   7   16.24    1.92
   0  -5  -8  116.41    5.18
   0  -5   8  116.68    5.13
   0  -5  -9   37.47    3.16
   0  -5   9   38.52    3.14
   0  -5 -10  526.87   13.46
   0  -5  10  515.59   13.08
   0   5 -11   34.26    1.31
   0  -5 -11   33.53    1.23
   0   5 -11   33.86    1.25
   0   5  11   31.53    1.16
   0  -5 -11   30.41    3.19
   0  -5  11   30.90    3.05
   0   5 -12   19.26    1.05
   0   5 -12   20.90    1.01
   0  -5 -12   18.79    0.95
   0   5  12   19.60    0.96
   0  -5 -12   18.44    2.63
   0  -5  12   20.32    2.70
   0   5  12   21.19    2.56
   0   5 -13   44.63    1.62
   0   5 -13   42.16    1.53
   0  -5 -13   43.46    1.51
   0   5  13   43.47    1.49
   0  -5 -13   40.75    3.96
   0  -5  13   42.97    3.95
   0   5  14  112.63    2.58
   0   5 -14  114.99    2.69
   0  -5 -14  111.63    2.60
   0   5 -14  111.00    2.77
   0   5  15    5.27    0.59
   0  -5 -15    5.92    0.66
   0   5 -15    5.30    0.67
   0   5 -15    6.03    0.72
   0   5  16    9.25    0.71
   0   5 -16    6.63    0.69
   0   5 -16    8.21    0.78
   0   5 -17   11.30    0.80
   0   5 -17   11.89    0.82
   0   5  17   12.78    0.74
   0  -5 -17   11.73    0.78
   0   5 -18   87.57    1.95
   0   5  18   82.87    1.82
   0  -5 -18   88.06    1.89
   0   5 -19   20.60    0.77
   0  -5  19   22.98    0.82
   0  -5 -19   22.69    0.77
   0   5  19   21.50    0.71
   0  -6   0 3562.85   45.12
   0  -6   0 3579.43   45.11
   0  -6   1    6.09    1.16
   0  -6  -1    7.26    1.04
   0  -6  -2   88.02    3.39
   0  -6   2   86.11    3.46
   0   6  -3   12.20    0.75
   0  -6   3   13.32    1.54
   0  -6  -3   12.00    1.40
   0  -6  -4  790.46   13.77
   0  -6   4  782.53   13.94
   0  -6  -5    8.28    1.38
   0  -6   5   10.50    1.57
   0  -6  -6  962.28   17.09
   0  -6   6  968.27   17.22
   0  -6  -7   -0.77    0.95
   0  -6   7   -0.52    1.05
   0  -6  -8  442.52   11.25
   0  -6   8  434.40   11.09
   0  -6  -9   30.05    2.93
   0  -6   9   25.11    2.59
   0   6 -10    8.99    0.65
   0  -6 -10   10.40    0.68
   0  -6 -10    7.72    1.67
   0  -6  10   10.44    2.01
   0   6 -11   26.34    1.19
   0   6 -11   26.21    1.11
   0  -6 -11   24.80    1.05
   0   6  11   23.22    1.02
   0  -6 -11   24.72    3.02
   0  -6  11   24.23    2.91
   0   6 -12  182.93    3.74
   0  -6 -12  197.28    3.62
   0   6 -12  197.18    3.70
   0   6  12  195.68    3.56
   0  -6 -12  184.81    8.51
   0  -6  12  187.74    8.34
   0   6  13    6.41    0.60
   0  -6 -13    5.30    0.60
   0   6 -13    5.26    0.63
   0   6 -13    5.27    0.69
   0   6  14   14.81    0.88
   0   6 -14   14.67    0.95
   0   6 -14   15.31    1.02
   0   6  15   10.43    0.74
   0   6 -15   10.04    0.83
   0   6 -15    9.63    0.81
   0  -6 -16  201.75    3.65
   0   6  16  200.78    3.53
   0   6 -16  194.71    3.81
   0   6 -16  195.10    3.69
   0   6  17    7.91    0.59
   0  -6 -17    7.41    0.63
   0   6 -17    6.96    0.62
   0   6 -17    6.49    0.65
   0   6 -18   16.58    0.77
   0  -6 -18   16.32    0.75
   0   6  18   15.63    0.66
   0   6 -19    1.30    0.27
   0  -6  19    1.59    0.27
   0  -6 -19    2.02    0.30
   0  -7   0    0.39    0.81
   0  -7   0    0.64    0.75
   0  -7  -1   86.16    3.56
   0  -7   1   90.30    3.64
   0  -7  -2    6.38    0.48
   0  -7   2    5.17    1.11
   0  -7  -2    6.20    1.13
   0   7  -3    2.54    0.49
   0  -7   3    2.75    1.16
   0  -7  -3    2.03    0.80
   0  -7  -4   58.21    3.18
   0  -7   4   62.22    3.35
   0  -7  -5  345.12    8.78
   0  -7   5  346.56    8.93
   0  -7  -6  411.26   10.15
   0  -7   6  407.40   10.22
   0  -7  -7    7.32    1.45
   0  -7   7    6.73    1.39
   0  -7  -8   38.74    3.20
   0  -7   8   41.65    3.37
   0   7  -9   13.33    0.79
   0   7  -9   12.57    0.74
   0  -7  -9   11.61    1.92
   0  -7   9   12.49    1.95
   0   7 -10   71.11    1.97
   0   7 -10   71.39    1.88
   0   7  10   65.01    1.71
   0  -7 -10   64.74    4.65
   0  -7  10   71.48    4.73
   0   7 -11    3.61    0.56
   0   7 -11    2.09    0.43
   0   7  11    2.55    0.41
   0  -7 -11    3.75    1.46
   0  -7  11    2.83    1.29
   0   7 -12    0.93    0.44
   0   7 -12    0.97    0.40
   0   7  12    1.75    0.41
   0  -7  12    2.05    1.30
   0   7  13    7.30    0.62
   0   7 -13    7.23    0.70
   0   7 -13    7.06    0.74
   0   7  14   98.78    2.29
   0   7 -14   98.38    2.48
   0   7  14   98.76    2.27
   0   7 -14  100.68    2.61
   0  -7 -15    0.62    0.49
   0   7  15    0.87    0.36
   0   7 -15    0.26    0.44
   0   7 -15    0.95    0.46
   0  -7 -16    5.60    0.65
   0   7  16    4.44    0.46
   0   7 -16    5.24    0.60
   0   7 -16    5.92    0.66
   0  -7 -17    0.33    0.40
   0   7  17    0.00    0.25
   0   7 -17   -0.47    0.38
   0   7 -17   -0.27    0.36
   0   7 -18   47.00    1.30
   0   7 -18   47.71    1.26
   0   7  18   43.60    1.06
   0  -7 -18   47.39    1.23
   0   7 -19    4.84    0.35
   0  -7  19    5.59    0.35
   0  -7 -19    5.19    0.35
   0  -8   0  538.78   11.00
   0  -8   1  196.91    6.04
   0  -8  -1  190.74    5.94
   0  -8   1  198.33    5.98
   0  -8   2   16.80    1.94
   0  -8  -2   15.16    1.72
   0  -8   3   27.97    2.43
   0  -8  -3   28.76    2.32
   0  -8   4 1828.56   27.99
   0  -8  -4 1831.70   27.79
   0  -8  -5    4.46    1.28
   0  -8   5    3.17    1.13
   0  -8   6   42.12    3.23
   0  -8  -6   42.03    3.16
   0  -8   7    0.11    0.94
   0  -8  -7    0.34    0.74
   0  -8   8  394.53   11.32
   0  -8  -8  397.79   11.34
   0  -8  -9   33.69    3.27
   0   8  -9   37.84    1.37
   0   8  -9   37.37    1.31
   0   8   9   37.47    1.30
   0  -8   9   36.39    3.35
   0  -8 -10   26.60    3.08
   0   8 -10   25.98    1.20
   0   8 -10   26.03    1.12
   0   8  10   23.32    0.96
   0   8  10   25.44    1.08
   0  -8  10   25.44    2.93
   0   8 -11    6.77    0.67
   0   8 -11    7.40    0.65
   0   8  11    6.27    0.54
   0   8  11    6.60    0.60
   0  -8  11    5.88    1.64
   0   8  12  154.47    2.95
   0  -8 -12  145.30    3.13
   0   8 -12  147.88    3.14
   0   8  12  142.77    2.97
   0   8 -12  147.52    3.25
   0   8  13   14.34    0.81
   0  -8 -13   14.72    0.96
   0   8 -13   15.42    0.97
   0   8  13   15.71    0.88
   0   8 -13   14.51    0.99
   0   8  14    6.60    0.58
   0  -8 -14    7.21    0.76
   0   8 -14    6.80    0.72
   0   8  14    6.85    0.58
   0   8 -14    7.14    0.73
   0  -8 -15    1.50    0.61
   0   8  15    0.27    0.26
   0   8 -15    0.69    0.45
   0   8 -15   -0.58    0.47
   0  -8 -16  185.82    3.34
   0   8  16  179.60    3.05
   0   8 -16  182.07    3.35
   0   8 -16  177.10    3.44
   0  -8 -17    5.88    0.54
   0   8 -17    5.15    0.50
   0   8 -17    4.96    0.51
   0   8 -18    6.54    0.46
   0   8 -18    5.99    0.45
   0  -8 -18    6.23    0.46
   0  -9   0   -0.21    0.75
   0  -9  -1   12.49    1.69
   0  -9   1   12.53    1.72
   0  -9   1   12.64    1.72
   0  -9  -2    8.21    1.43
   0  -9   2    9.08    1.46
   0  -9   2    9.29    1.51
   0  -9  -3    2.21    0.84
   0  -9   3    2.31    1.12
   0  -9   4   14.60    1.94
   0  -9  -4   14.22    1.88
   0  -9   5    9.32    1.70
   0  -9  -5    9.98    1.68
   0  -9  -6  483.48   12.24
   0  -9   6  479.11   12.31
   0  -9  -7    0.85    0.35
   0  -9  -7    1.00    0.81
   0  -9   7    1.32    1.13
   0  -9  -8   85.73    5.17
   0   9  -8   87.35    2.20
   0   9  -8   87.84    2.13
   0  -9  -8   90.54    2.12
   0   9   8   85.19    2.08
   0  -9   8   83.76    5.12
   0  -9  -9   21.00    2.67
   0   9  -9   22.98    1.11
   0   9  -9   25.14    1.09
   0  -9  -9   23.83    1.08
   0   9   9   25.12    1.09
   0  -9   9   23.50    2.84
   0  -9 -10   50.47    4.39
   0   9 -10   60.51    1.85
   0   9 -10   55.09    1.71
   0  -9 -10   55.90    1.73
   0   9  10   55.15    1.65
   0  -9  10   59.25    4.61
   0  -9 -11    3.47    0.59
   0   9 -11    3.44    0.51
   0   9  11    3.19    0.50
   0   9 -11    3.05    0.57
   0  -9 -12   73.18    2.05
   0   9 -12   71.12    2.04
   0   9  12   69.43    1.91
   0   9 -12   71.36    2.13
   0  -9 -13    0.46    0.49
   0   9 -13    1.32    0.46
   0   9  13    1.35    0.37
   0   9 -13    0.58    0.46
   0  -9 -14   81.47    2.10
   0   9 -14   76.45    2.09
   0   9  14   75.85    1.88
   0   9 -14   75.93    2.17
   0  -9 -15    0.28    0.47
   0   9 -15   -0.04    0.41
   0   9 -15    0.46    0.41
   0  -9 -16    0.74    0.41
   0   9 -16    0.99    0.36
   0   9 -16    0.75    0.38
   0  -9 -17    1.77    0.38
   0   9 -17    1.08    0.31
   0   9 -17    1.12    0.32
   0   9 -18   78.14    1.53
   0  -9 -18   81.25    1.54
   0 -10   0   87.32    4.45
   0 -10  -1  114.70    5.10
   0 -10   1  109.90    5.05
   0 -10   2    0.94    0.83
   0 -10   2   -0.62    0.87
   0 -10  -2    1.22    0.97
   0 -10   3  100.23    4.99
   0 -10  -3  103.15    5.04
   0 -10   3  106.95    5.08
   0 -10   4  477.43   12.10
   0 -10  -4  465.45   11.86
   0 -10   5   62.72    4.18
   0 -10  -5   58.87    3.97
   0  10  -6    0.42    0.29
   0  10  -6    0.96    0.35
   0 -10  -6    0.62    0.34
   0  10   6    0.39    0.30
   0 -10  -6    0.47    0.94
   0 -10   6    1.16    1.09
   0 -10  -7   23.82    2.76
   0  10  -7   28.67    1.18
   0  10  -7   27.74    1.11
   0 -10  -7   26.87    1.08
   0  10   7   26.75    1.11
   0 -10   7   25.65    2.84
   0 -10  -8  245.43    9.44
   0  10  -8  262.87    4.59
   0  10  -8  258.49    4.44
   0 -10  -8  258.08    4.39
   0  10   8  262.94    4.39
   0 -10   8  255.69    9.60
   0 -10  -9   61.67    4.75
   0  10  -9   63.91    1.92
   0  10  -9   66.46    1.85
   0 -10  -9   63.50    1.84
   0  10   9   62.44    1.80
   0 -10   9   65.60    4.82
   0  10 -10   17.44    1.01
   0  10 -10   18.80    0.98
   0 -10 -10   17.66    0.97
   0  10  10   16.71    0.93
   0 -10 -11   25.44    1.22
   0  10 -11   26.06    1.21
   0  10  11   26.76    1.16
   0  10 -11   27.32    1.29
   0 -10 -12   94.56    2.37
   0  10 -12   93.05    2.36
   0  10  12   93.07    2.25
   0  10 -12   95.32    2.49
   0 -10 -13    1.78    0.56
   0  10 -13    1.86    0.49
   0  10  13    1.52    0.38
   0  10 -13    1.55    0.53
   0 -10 -14    5.05    0.69
   0  10 -14    5.14    0.59
   0  10  14    4.83    0.47
   0  10 -14    5.62    0.65
   0  10 -15   -0.07    0.38
   0  10 -15    0.18    0.36
   0 -10 -15    0.53    0.45
   0  10 -16  142.85    2.66
   0  10 -16  140.91    2.73
   0 -10 -16  150.24    2.68
   0  10 -17    5.89    0.44
   0  10 -17    6.14    0.44
   0 -10 -17    5.74    0.44
   0 -10 -18    9.15    0.41
   0 -11   0    0.59    0.85
   0 -11  -1   10.51    1.76
   0 -11   1   11.54    1.86
   0 -11  -2  121.97    5.73
   0 -11   2  122.47    5.72
   0  11  -3    0.80    0.34
   0  11   3    0.74    0.35
   0 -11  -3   -0.95    0.75
   0 -11   3   -0.31    0.76
   0 -11   3    0.03    0.85
   0  11  -4    1.17    0.36
   0  11  -4    1.88    0.36
   0 -11  -4    1.34    0.32
   0  11  -4    2.48    0.38
   0  11   4    1.08    0.37
   0 -11   4    2.30    1.17
   0 -11   4    0.55    0.93
   0 -11  -4    2.53    1.00
   0  11  -5    3.21    0.48
   0  11  -5    3.11    0.45
   0 -11  -5    3.40    0.43
   0  11   5    3.25    0.47
   0  11  -5    3.63    0.48
   0 -11   5    2.54    1.24
   0 -11  -5    2.63    1.14
   0 -11  -6  190.66    7.93
   0  11  -6  192.00    3.60
   0  11  -6  183.92    3.48
   0 -11  -6  186.71    3.41
   0  11   6  182.69    3.45
   0 -11   6  198.53    8.08
   0 -11  -7   36.56    3.56
   0  11  -7   35.35    1.37
   0  11  -7   35.27    1.31
   0 -11  -7   35.67    1.30
   0  11   7   34.99    1.30
   0 -11   7   35.81    3.55
   0 -11  -8   87.33    5.68
   0  11  -8   90.87    2.35
   0  11  -8   88.47    2.22
   0 -11  -8   90.16    2.23
   0  11   8   88.99    2.20
   0 -11   8   89.77    5.68
   0  11  -9    2.56    0.51
   0  11  -9    2.20    0.47
   0 -11  -9    2.18    0.52
   0  11   9    2.69    0.49
   0 -11  -9    2.25    1.62
   0 -11 -10  124.07    2.78
   0  11 -10  125.98    2.81
   0  11  10  126.16    2.74
   0  11 -10  126.77    2.96
   0 -11 -11    2.26    0.58
   0  11 -11    2.93    0.53
   0  11  11    2.81    0.48
   0  11 -11    2.25    0.55
   0 -11 -12    1.91    0.58
   0  11 -12    1.58    0.48
   0  11  12    2.19    0.46
   0  11 -12    1.33    0.48
   0 -11 -13   50.74    1.61
   0  11 -13   48.28    1.57
   0  11  13   47.58    1.44
   0  11 -13   51.85    1.69
   0 -11 -14  123.85    2.56
   0  11 -14  118.84    2.53
   0  11  14  115.97    2.29
   0  11 -14  119.88    2.64
   0 -11 -15    3.55    0.51
   0  11 -15    3.79    0.46
   0  11 -15    3.60    0.46
   0 -11 -16    2.89    0.40
   0  11 -16    3.68    0.38
   0  11 -16    3.07    0.39
   0 -11 -17    2.26    0.28
   0  11 -17    2.02    0.27
   0  11 -17    2.21    0.26
   0  12   0  502.92    7.23
   0 -12   0  467.74   12.68
   0  12  -1    1.29    0.35
   0  12   1    1.73    0.35
   0 -12  -1    1.36    0.78
   0 -12   1    1.97    0.96
   0  12  -2    0.32    0.31
   0  12   2    0.46    0.36
   0 -12  -2    0.75    0.82
   0 -12   2   -0.58    1.01
   0 -12  -3  246.50    4.07
   0 -12  -3  235.59    8.73
   0 -12   3  254.36    9.02
   0  12  -3  246.72    4.27
   0  12   3  251.17    4.27
   0  12  -3  243.60    4.29
   0 -12   4  380.92   11.53
   0 -12  -4  380.05   11.56
   0  12  -4  374.96    5.92
   0  12  -4  376.29    5.82
   0  12  -4  375.48    5.90
   0 -12  -4  378.82    5.70
   0  12   4  382.25    5.86
   0 -12   4  388.89   11.78
   0  12  -5    3.14    0.52
   0  12  -5    3.10    0.46
   0 -12  -5    2.81    0.46
   0  12   5    2.70    0.47
   0  12  -5    2.89    0.49
   0 -12   5    2.55    1.25
   0 -12  -5    2.64    1.25
   0 -12   5    3.23    1.38
   0  12  -6    3.72    0.53
   0  12  -6    4.72    0.57
   0 -12  -6    4.33    0.50
   0  12   6    4.12    0.53
   0 -12  -6    4.23    1.34
   0 -12   6    4.31    1.23
   0 -12  -7   32.95    3.52
   0  12  -7   34.79    1.39
   0  12  -7   35.88    1.34
   0 -12  -7   35.27    1.31
   0  12   7   33.92    1.31
   0 -12   7   33.21    3.53
   0 -12  -8   68.69    1.94
   0  12  -8   68.47    1.95
   0  12   8   69.53    1.94
   0  12  -8   69.91    2.05
   0 -12  -9   41.16    1.49
   0  12  -9   43.69    1.51
   0  12   9   42.96    1.50
   0  12  -9   41.91    1.58
   0 -12 -10    1.10    0.55
   0  12 -10    0.56    0.39
   0  12  10    0.58    0.35
   0  12 -10    0.77    0.46
   0 -12 -11   13.59    0.91
   0  12 -11   12.47    0.82
   0  12  11   12.57    0.80
   0  12 -11   13.48    0.92
   0 -12 -12   23.49    1.09
   0  12 -12   23.82    1.07
   0  12  12   21.51    0.97
   0  12 -12   22.05    1.11
   0 -12 -13   25.25    1.09
   0  12 -13   26.07    1.07
   0  12  13   24.86    0.97
   0  12 -13   25.80    1.15
   0 -12 -14    0.09    0.37
   0  12 -14    0.10    0.31
   0  12 -14    0.22    0.34
   0  12 -15   27.33    0.99
   0  12 -15   29.58    0.97
   0  12 -16   95.09    1.75
   0  12 -16   91.21    1.78
   0 -13   0   -0.45    0.91
   0  13   0   -0.16    0.38
   0 -13  -1   15.65    2.28
   0 -13   1   19.32    2.47
   0  13   1   18.14    0.98
   0  13  -1   17.41    0.96
   0 -13  -2  241.33    9.13
   0 -13   2  241.00    9.11
   0  13  -2  238.53    4.28
   0  13   2  239.91    4.26
   0  13  -2  242.15    4.28
   0 -13  -3    0.14    0.71
   0 -13   3    0.96    0.80
   0  13   3    1.16    0.42
   0  13  -3    0.61    0.38
   0  13  -3    0.09    0.35
   0  13   4   17.26    0.83
   0  13  -4   15.68    0.92
   0  13  -4   17.32    0.94
   0 -13  -4   17.98    0.92
   0  13  -4   18.79    0.99
   0  13   4   18.69    0.98
   0 -13  -4   18.47    2.61
   0 -13   4   20.15    2.65
   0  13  -5   17.38    0.99
   0  13  -5   17.19    0.92
   0 -13  -5   15.84    0.90
   0  13   5   16.71    0.96
   0 -13   5   15.20    2.30
   0 -13  -5   12.97    2.16
   0 -13  -6   85.73    2.15
   0  13  -6   85.95    2.21
   0  13   6   85.93    2.21
   0  13  -6   84.56    2.28
   0 -13  -7   48.35    1.59
   0  13  -7   52.60    1.67
   0  13   7   51.63    1.67
   0  13  -7   50.58    1.73
   0 -13  -8   11.78    0.85
   0  13  -8   11.76    0.81
   0  13   8   11.48    0.83
   0  13  -8    9.88    0.82
   0 -13  -9    0.04    0.44
   0  13  -9    0.47    0.41
   0  13   9   -0.17    0.37
   0  13  -9    0.73    0.45
   0 -13 -10  172.09    3.32
   0  13 -10  168.49    3.32
   0  13  10  170.32    3.27
   0  13 -10  166.94    3.47
   0 -13 -11   15.66    0.92
   0  13 -11   15.23    0.87
   0  13  11   15.67    0.83
   0  13 -11   13.88    0.91
   0 -13 -12    0.46    0.45
   0  13 -12    0.28    0.34
   0  13  12    0.03    0.30
   0  13 -12    1.12    0.43
   0 -13 -13    5.26    0.55
   0  13 -13    6.39    0.55
   0  13  13    4.66    0.42
   0  13 -13    5.76    0.58
   0 -13 -14   36.73    1.12
   0  13 -14   36.09    1.09
   0  13 -14   35.27    1.14
   0 -13 -15    1.07    0.30
   0  13 -15    1.08    0.26
   0  13 -15    1.41    0.26
   0 -14   0  238.60    9.44
   0  14   0  252.42    4.48
   0 -14  -1   33.03    3.44
   0 -14   1   34.99    3.46
   0  14  -1   35.95    1.39
   0  14  -1   36.48    1.42
   0  14   1   36.50    1.42
   0 -14  -2    3.38    1.45
   0 -14   2    3.50    1.35
   0  14   2    1.37    0.47
   0  14  -2    1.56    0.45
   0  14  -2    1.28    0.43
   0  14  -3   95.13    2.40
   0  14  -3   90.70    2.27
   0  14  -3   92.55    2.40
   0  14   3   93.86    2.36
   0 -14  -3   93.62    5.82
   0  14  -4   67.94    2.03
   0  14  -4   72.72    1.99
   0  14  -4   72.53    2.06
   0  14   4   72.02    2.04
   0  14  -5   -0.02    0.36
   0  14   5    0.47    0.43
   0  14   5   -0.29    0.29
   0  14  -5    0.50    0.41
   0 -14  -6   49.26    1.57
   0  14  -6   49.79    1.63
   0  14   6   48.40    1.64
   0  14   6   52.20    1.53
   0  14  -6   49.32    1.70
   0 -14  -7    2.98    0.51
   0  14  -7    3.64    0.53
   0  14   7    3.61    0.55
   0  14  -7    3.72    0.61
   0 -14  -8  602.69    8.54
   0  14  -8  609.55    8.61
   0  14   8  620.27    8.65
   0  14  -8  597.52    8.79
   0 -14  -9    3.19    0.53
   0  14  -9    2.55    0.45
   0  14   9    2.48    0.49
   0  14  -9    2.23    0.52
   0 -14 -10   19.08    0.98
   0  14 -10   18.96    0.93
   0  14  10   19.31    0.93
   0  14 -10   17.39    0.98
   0 -14 -11    2.75    0.51
   0  14 -11    2.03    0.40
   0  14  11    2.26    0.42
   0  14 -11    2.00    0.46
   0 -14 -12   40.84    1.27
   0  14 -12   42.76    1.27
   0  14  12   40.92    1.19
   0  14 -12   40.21    1.33
   0 -14 -13   26.27    0.93
   0  14 -13   24.70    0.88
   0  14 -13   23.67    0.92
   0  14  13   23.71    0.79
   0  14  14   10.41    0.52
   0  14 -14   10.54    0.55
   0  14 -14   10.56    0.51
   0  15   0    0.53    0.50
   0  15   1    3.32    0.56
   0  15  -1    2.59    0.55
   0  15  -1    3.94    0.60
   0  15  -2   48.72    1.67
   0  15  -2   47.97    1.56
   0  15   2   47.46    1.66
   0  15  -2   47.55    1.66
   0  15  -3   16.89    1.00
   0  15  -3   17.07    0.93
   0  15  -3   16.54    0.99
   0  15   3   15.13    0.97
   0  15  -4    5.45    0.59
   0  15  -4    4.62    0.60
   0  15   4    4.19    0.61
   0  15  -5    6.05    0.61
   0  15  -5    4.72    0.60
   0  15   5    4.87    0.65
   0  15  -6   28.23    1.20
   0  15   6   31.61    1.11
   0  15  -6   27.33    1.25
   0  15   6   28.05    1.24
   0  15  -7   24.51    1.09
   0  15  -7   22.87    1.13
   0  15   7   21.84    0.96
   0  15   7   23.36    1.12
   0  15  -8    5.03    0.55
   0  15  -8    5.12    0.61
   0  15   8    5.94    0.54
   0  15   8    5.48    0.60
   0  15  -9   18.12    0.88
   0  15   9   18.21    0.84
   0  15  -9   18.45    0.98
   0  15   9   16.19    0.86
   0  15 -10  207.11    3.54
   0  15  10  209.82    3.47
   0  15 -10  202.95    3.69
   0  15  10  207.46    3.54
   0  15 -11   15.17    0.73
   0  15 -11   15.04    0.80
   0  15  11   15.15    0.71
   0  15  11   14.48    0.70
   0  15 -12   44.33    1.19
   0  15 -12   46.74    1.30
   0  15  12   46.68    1.18
   0  15  12   43.82    1.12
   0  15 -13   12.73    0.59
   0  15 -13   11.78    0.53
   0  16   0  506.31    7.57
   0  16   0  493.37    7.49
   0  16  -1   62.61    1.96
   0  16  -1   64.97    1.84
   0  16   1   66.16    1.98
   0  16   1   64.74    1.94
   0  16  -1   65.36    1.94
   0  16  -2   18.20    1.06
   0  16  -2   19.88    0.99
   0  16   2   19.20    1.08
   0  16  -2   20.24    1.08
   0  16  -3   98.45    2.51
   0  16  -3  100.90    2.35
   0  16  -3   97.18    2.44
   0  16   3   97.80    2.46
   0  16  -4   60.27    1.74
   0  16  -4   58.94    1.82
   0  16   4   58.56    1.83
   0  16  -5    9.11    0.71
   0  16  -5    8.39    0.76
   0  16   5    8.17    0.75
   0  16  -6    2.07    0.40
   0  16  -6    2.62    0.51
   0  16   6    0.99    0.45
   0  16  -7    3.33    0.47
   0  16  -7    3.81    0.55
   0  16   7    2.47    0.50
   0  16  -8  170.51    3.07
   0  16   8  168.52    2.90
   0  16  -8  163.97    3.23
   0  16   8  170.49    3.15
   0  16  -9   21.88    0.89
   0  16   9   23.87    0.85
   0  16  -9   22.58    1.00
   0  16   9   22.73    0.93
   0  16 -10    1.14    0.29
   0  16  10    1.26    0.27
   0  16 -10    1.46    0.35
   0  16  10    1.67    0.32
   0  16 -11    4.73    0.39
   0  16  11    4.75    0.36
   0  16 -11    4.36    0.43
   0  16  11    4.24    0.37
   0  16  12   33.71    0.83
   0  16 -12   36.19    0.98
   0  16 -12   35.57    0.89
   0  17   0    0.33    0.34
   0  17   0    0.53    0.42
   0  17   0    0.10    0.48
   0  17  -1    0.13    0.32
   0  17  -1   -0.15    0.54
   0  17   1   -0.38    0.48
   0  17  -1    0.51    0.45
   0  17   1    0.85    0.47
   0  17  -2   30.40    1.29
   0  17  -2   29.07    1.13
   0  17   2   28.38    1.22
   0  17  -2   30.58    1.25
   0  17   2   28.61    1.26
   0  17  -3   22.93    0.99
   0  17  -3   21.13    1.05
   0  17   3   21.71    1.09
   0  17  -4   -0.21    0.33
   0  17  -4   -0.33    0.39
   0  17   4    0.26    0.45
   0  17  -5    9.81    0.65
   0  17  -5    9.58    0.73
   0  17   5    9.85    0.75
   0  17  -6  101.48    2.14
   0  17  -6  100.41    2.30
   0  17   6   98.62    2.24
   0  17  -7    7.24    0.53
   0  17  -7    6.67    0.59
   0  17   7    7.49    0.61
   0  17  -8    4.37    0.41
   0  17  -8    4.66    0.50
   0  17   8    4.55    0.47
   0  17  -9    0.91    0.24
   0  17  -9    1.41    0.31
   0  17   9    1.05    0.30
   0  17 -10   88.34    1.66
   0  17  10   88.61    1.69
   0  17 -10   92.48    1.82
   0  17 -11   10.42    0.48
   0  18   0  224.41    3.93
   0  18   0  219.99    3.64
   0  18   0  213.22    3.81
   0  18   1    9.71    0.74
   0  18   1    9.72    0.70
   0  18  -1    9.22    0.68
   0  18  -1    9.75    0.61
   0  18   1   10.02    0.63
   0  18   2    0.87    0.30
   0  18  -2    0.54    0.27
   0  18   2    0.92    0.46
   0  18  -2    0.70    0.37
   0  18   2    0.00    0.37
   0  18   3   26.03    1.09
   0  18  -3   27.29    0.98
   0  18   3   24.96    1.06
   0  18  -3   26.67    1.07
   0  18   4   28.43    1.11
   0  18  -4   30.44    1.13
   0  18   4   28.42    1.11
   0  18  -4   29.28    0.99
   0  18  -5    1.00    0.29
   0  18   5    0.48    0.32
   0  18  -5    0.89    0.35
   0  18   5    1.09    0.40
   0  18  -6    0.48    0.23
   0  18  -6    0.30    0.31
   0  18   6    0.39    0.31
   0  18  -7   52.57    1.24
   0  18  -7   55.31    1.41
   0  18   7   51.17    1.33
   0  18  -8    9.70    0.47
   0  18  -8   10.31    0.57
   0  18   8    9.81    0.52
   0  18  -9    0.06    0.18
   0  18   9   -0.11    0.18
   0  19   0    0.03    0.20
   0  19   0   -0.30    0.31
   0  19   1   35.57    1.02
   0  19  -1   36.28    1.03
   0  19  -1   36.38    1.16
   0  19   1   35.55    1.15
   0  19   2   68.70    1.68
   0  19  -2   65.57    1.45
   0  19   2   65.21    1.46
   0  19  -2   68.11    1.64
   0  19   2   68.70    1.65
   0  19   3    9.59    0.62
   0  19   3    9.10    0.58
   0  19  -3    9.03    0.57
   0  19   3    8.27    0.48
   0  19  -3    8.80    0.49
   0  19  -4    3.63    0.32
   0  19   4    3.43    0.42
   0  19   4    2.77    0.39
   0  19  -4    2.91    0.37
   0  19   5    6.23    0.47
   0  19  -5    6.39    0.37
   0  19   5    6.50    0.48
   0  19  -5    6.91    0.48
   0  19  -6   39.94    1.08
   0  19   6   41.47    1.12
   0  19   6   41.50    1.09
   0  19  -7   -0.31    0.21
   0  19   7   -0.09    0.20
   0  19   7   -0.09    0.19
   0  19   8   29.13    0.79
   0  20   0  117.48    2.10
   0  20  -1   17.91    0.68
   0  20   1   18.03    0.69
   0  20   2   41.94    1.07
   0  20  -2   40.93    1.06
   0  20   3    1.18    0.24
   0  20  -3    1.21    0.23
   0  20  -4    2.12    0.24
   0  20   4    2.23    0.26
   0  20   5   11.14    0.47
  -1   0  21    0.45    0.18
   1   0 -20   20.69    0.77
  -1   0  20   21.48    0.83
   1   0 -19   -0.21    0.34
  -1   0  19    0.84    0.41
   1   0 -18   87.12    2.14
  -1   0  18   89.14    2.23
   1   0 -17   -0.11    0.44
   1   0 -16  178.58    3.55
   1   0 -15   -0.26    0.44
   1   0 -15    0.27    0.42
  -1   0  14  426.47   12.45
   1   0 -14  419.81    6.68
   1   0 -14  437.82    6.62
   1   0 -13    0.35    0.33
  -1   0  13    0.98    0.80
   1   0 -13    0.30    0.34
  -1   0  12  160.85    6.64
   1   0 -12  164.11    3.14
   1   0 -12  164.15    3.21
  -1   0  11   -0.02    0.82
  -1   0  10    9.81    1.53
  -1   0   9   -1.04    0.78
  -1   0   8  358.83    8.17
   1   0  -7    0.54    0.72
  -1   0   7   -0.75    0.72
   1   0  -6 1039.82   15.75
  -1   0   6 1034.34   15.37
   1   0  -5    0.04    0.68
  -1   0   5    0.33    0.55
   1   0  -4  404.49    6.75
  -1   0   4  389.44    6.50
   1   0  -3    0.17    0.38
  -1   0   3    0.20    0.37
   1   0  -2  239.48    3.68
  -1   0   2  240.99    3.52
  -1   0   1    0.15    0.16
  -1   0   1    0.09    0.14
  -1   0   0  385.23    4.96
  -1   0   0  399.27    5.19
  -1   0  -1    0.02    0.26
  -1   0  -2  335.65    5.52
  -1   0  -3    0.30    0.55
  -1   0  -4   27.79    1.73
  -1   0  -5   -0.38    0.73
  -1   0  -6 1271.96   19.58
  -1   0  -7   -0.10    0.89
   1   0   7    0.79    0.89
  -1   0  -8    2.68    1.17
   1   0   8    4.85    1.24
   1   0   9    0.02    0.98
   1   0  10    8.99    1.69
  -1   0 -11    0.36    0.30
   1   0  11   -0.12    0.92
  -1   0 -11   -0.05    0.31
  -1   0 -12  269.25    4.65
  -1   0 -12  261.22    4.49
  -1   0 -13   -0.47    0.44
   1   0  13    1.02    0.88
  -1   0 -13    0.26    0.40
  -1   0 -14  173.82    3.61
  -1   0 -14  171.49    3.47
  -1   0 -15    0.09    0.47
  -1   0 -16  250.36    4.41
  -1   0 -17    0.04    0.42
  -1   0 -18   97.34    2.13
   1   0  18  100.73    2.19
  -1   0 -19    0.14    0.25
   1   0  19    0.04    0.26
   1   0  20   67.67    1.28
  -1  -1  21   23.96    0.69
   1   1 -20   19.37    0.75
  -1   1  20   18.81    0.77
   1  -1 -20   18.99    0.68
  -1  -1  20   18.79    0.78
   1   1 -19    0.03    0.32
   1  -1 -19    0.35    0.32
  -1   1  19   -0.19    0.39
   1   1 -18   37.22    1.36
   1  -1 -18   37.66    1.31
  -1  -1  18   40.22    1.46
  -1   1  18   37.47    1.40
   1  -1 -17   12.82    0.88
   1   1 -17   14.38    0.91
  -1   1  17   14.20    0.95
   1   1 -16   52.96    1.81
   1  -1 -16   53.91    1.74
   1   1 -16   52.26    1.74
   1   1 -15    0.29    0.44
   1   1 -15    0.59    0.43
   1  -1 -15    0.50    0.44
  -1  -1  14   51.28    4.06
   1  -1 -14   51.80    1.67
   1   1 -14   52.42    1.75
   1  -1 -14   51.22    1.72
   1   1 -14   50.30    1.66
  -1   1  13   13.14    2.01
  -1  -1  13   14.83    2.15
   1   1 -13   17.14    0.93
   1  -1 -13   18.31    0.98
   1  -1 -13   16.18    0.90
   1   1 -13   16.11    0.94
  -1  -1  12  285.92    9.08
  -1   1  12  273.33    8.84
   1  -1 -12  293.70    4.61
   1   1 -12  288.07    4.61
   1   1 -12  286.15    4.70
  -1  -1  11    7.28    1.45
  -1   1  11    5.69    1.33
  -1   1  10  114.61    4.88
  -1  -1  10  117.20    4.99
   1  -1  -9   48.12    3.13
  -1  -1   9   54.81    3.16
  -1   1   9   55.55    3.11
   1  -1  -8 1744.75   26.00
  -1  -1   8 1765.85   25.60
  -1   1   8 1772.48   25.46
   1  -1  -7   53.72    2.78
  -1  -1   7   54.17    2.71
   1  -1  -6   49.93    2.44
  -1  -1   6   46.89    2.25
   1  -1  -5  397.07    7.33
  -1  -1   5  392.49    7.15
   1  -1  -4    1.58    0.58
  -1  -1   4    1.57    0.58
  -1  -1   3   38.42    0.96
   1  -1  -3   36.62    1.39
  -1  -1   3   37.96    1.39
   1  -1  -2  116.33    2.25
  -1   1   2  123.67    2.12
  -1   1   2  120.10    2.39
  -1   1   2  124.00    2.02
  -1  -1   2  117.41    2.34
  -1   1   1   37.69    0.82
   1  -1  -1   37.61    0.82
  -1   1   1   40.85    0.96
  -1   1   1   38.36    0.97
  -1  -1   1   37.32    1.01
   1  -1  -1   38.19    0.77
  -1   1   0   23.73    0.75
  -1  -1   0   23.87    0.70
  -1  -1   0   22.17    0.80
   1  -1   0   23.85    0.76
  -1  -1  -1    1.55    0.25
  -1  -1  -1    1.46    0.36
  -1  -1  -1    0.76    0.19
   1  -1   1    1.52    0.43
  -1   1  -2 4390.30   52.96
  -1  -1  -2 4521.92   53.11
   1  -1   2 4496.96   53.20
  -1  -1  -3  353.35    6.42
  -1   1  -3  343.40    6.31
   1  -1   3  356.70    6.46
  -1  -1  -4 5311.87   64.72
  -1   1  -4 5359.82   64.66
   1  -1   4 5377.34   64.87
  -1  -1  -5  222.41    5.65
  -1   1  -5  217.87    5.58
   1  -1   5  220.45    5.65
  -1  -1  -6   74.18    3.40
  -1   1  -6   75.49    3.38
   1  -1   6   78.82    3.50
  -1  -1  -7    3.99    1.32
   1  -1   7    2.45    1.09
  -1  -1  -8  188.10    6.46
   1  -1   8  176.94    6.22
  -1  -1  -9   38.90    3.17
   1  -1   9   37.53    3.01
   1   1   9   41.34    3.10
  -1  -1 -10  116.02    5.72
   1   1  10  116.89    5.56
   1  -1  10  122.40    5.70
  -1   1 -11    4.59    0.49
  -1  -1 -11    4.10    0.47
   1  -1  11    5.12    1.49
   1   1  11    4.75    1.44
  -1   1 -11    4.63    0.53
  -1  -1 -11    4.54    0.52
   1  -1  12  132.87    6.68
   1   1  12  123.32    6.40
  -1   1 -12  134.05    2.96
  -1   1 -12  134.40    2.86
  -1  -1 -12  130.23    2.83
  -1  -1 -12  137.70    2.97
   1   1  13   36.71    3.69
   1  -1  13   33.28    3.57
  -1   1 -13   38.31    1.41
  -1   1 -13   35.87    1.45
  -1  -1 -13   34.92    1.43
  -1  -1 -13   37.25    1.39
  -1   1 -14   11.12    0.82
  -1   1 -14   11.19    0.88
  -1   1 -15   12.70    0.92
  -1   1 -15   10.82    0.87
  -1  -1 -15   11.24    0.85
  -1   1 -16  123.90    2.77
  -1  -1 -16  124.88    2.76
   1   1  17   10.01    0.75
  -1   1 -17   11.14    0.78
  -1  -1 -17    8.97    0.72
   1  -1  18   37.73    1.27
   1   1  18   37.94    1.24
  -1   1 -18   36.55    1.21
  -1  -1 -18   35.37    1.20
  -1  -1 -19    8.13    0.42
   1   1  19    9.01    0.53
   1  -1  19    9.13    0.55
  -1   1 -19    8.59    0.53
   1  -1  20   22.41    0.66
  -1   2  20    0.53    0.25
  -1  -2  20    1.02    0.31
   1  -2 -20    0.85    0.25
   1   2 -20    0.64    0.24
  -1   2  19   10.38    0.68
  -1  -2  19   10.99    0.72
   1   2 -19   10.54    0.67
   1  -2 -19   10.63    0.65
  -1   2  18   94.71    2.26
   1  -2 -18   95.19    2.22
   1   2 -18   96.29    2.26
  -1   2  17   14.41    0.94
   1   2 -17   13.30    0.91
   1  -2 -17   14.58    0.90
  -1   2  16   34.02    1.41
   1   2 -16   33.26    1.44
   1   2 -16   34.03    1.39
   1  -2 -16   31.90    1.33
   1   2 -15   66.73    2.03
   1   2 -15   63.35    1.95
   1  -2 -15   65.13    1.93
  -1  -2  14   77.46    5.10
   1  -2 -14   78.94    2.11
   1   2 -14   80.36    2.16
   1   2 -14   79.54    2.22
  -1   2  13   27.72    2.88
  -1  -2  13   25.39    2.68
   1   2 -13   30.06    1.22
   1   2 -13   28.77    1.25
   1  -2 -13   29.29    1.19
   1   2 -12   78.07    2.02
  -1   2  12   78.60    4.55
  -1  -2  12   71.54    4.45
   1  -2 -12   74.28    1.99
   1  -2 -12   74.57    1.92
   1   2 -12   75.72    1.94
   1  -2 -11   17.26    2.17
  -1   2  11   18.89    2.12
  -1  -2  11   20.43    2.29
  -1   2  11   17.69    1.96
   1  -2 -10    4.03    1.20
  -1   2  10    2.04    0.77
  -1  -2  10    4.64    1.20
   1  -2  -9   22.92    2.25
  -1  -2   9   28.01    2.34
   1  -2  -8  723.20   13.55
  -1  -2   8  715.26   13.25
  -1  -2   7   42.17    1.22
   1  -2  -7   39.91    2.47
  -1  -2   7   39.27    2.41
   1  -2  -6  120.98    3.95
  -1  -2   6  124.94    2.21
  -1  -2   6  120.18    3.91
   1  -2  -5    0.67    0.68
  -1  -2   5    0.98    0.73
   1  -2  -4   22.12    1.37
  -1   2   4   22.93    0.93
  -1  -2   4   22.32    1.39
  -1   2   4   22.71    1.21
  -1   2   3   79.01    1.61
   1  -2  -3   81.33    2.25
  -1  -2   3   77.75    2.28
  -1   2   3   81.41    2.10
   1  -2  -2   60.16    1.63
  -1   2   2   59.61    1.23
  -1   2   2   62.28    1.62
  -1   2   2   58.49    1.28
  -1  -2   2   57.78    1.79
   1  -2  -1   53.25    1.38
   1  -2  -1   51.37    1.34
  -1  -2   1   53.40    1.55
  -1  -2   0   22.40    0.76
  -1  -2   0   21.93    0.97
   1  -2   0   20.08    0.89
  -1  -2  -1   93.78    1.61
  -1  -2  -1   91.63    2.35
  -1   2  -1   97.50    1.82
   1  -2   1   92.22    2.33
  -1  -2  -2   87.14    2.54
  -1  -2  -2   89.55    1.57
   1  -2   2   84.64    2.52
  -1  -2  -3  212.10    4.76
  -1  -2  -3  215.84    3.13
   1  -2   3  207.65    4.76
  -1  -2  -4  832.43   13.02
   1  -2   4  838.03   13.10
  -1  -2  -4  829.20   10.45
  -1  -2  -5    9.34    1.27
   1  -2   5    7.54    1.19
  -1  -2  -5    8.18    0.55
  -1  -2  -6  402.97    8.92
   1  -2   6  405.29    8.95
  -1  -2  -7   18.28    1.99
   1  -2   7   16.64    1.84
  -1  -2  -8    8.43    1.47
   1  -2   8    6.17    1.41
  -1  -2  -9    1.17    1.03
   1  -2   9    1.78    1.07
  -1  -2 -10   26.03    2.71
   1   2  10   25.49    2.61
   1  -2  10   25.91    2.68
  -1   2 -11   11.08    0.75
  -1  -2 -11   11.01    0.71
  -1   2 -11   10.98    0.73
  -1  -2 -11   10.29    0.73
   1   2  11    9.97    1.91
   1  -2  11    9.00    1.85
  -1  -2 -11   11.13    1.93
  -1  -2 -12  480.44    7.12
  -1   2 -12  479.64    7.29
  -1  -2 -12  485.12    7.25
  -1   2 -12  485.04    7.15
   1  -2  12  479.56   13.49
   1   2  12  466.61   13.35
  -1   2 -13   53.26    1.69
  -1   2 -13   49.70    1.72
  -1  -2 -13   55.96    1.71
   1   2  13   51.24    4.33
   1  -2  13   54.74    4.53
  -1  -2 -14  175.63    3.50
  -1   2 -14  169.79    3.62
  -1   2 -14  173.64    3.51
  -1   2 -15   29.83    1.30
  -1  -2 -15   28.86    1.26
  -1   2 -15   27.27    1.31
  -1   2 -16    1.03    0.49
   1   2  16    0.39    0.42
  -1  -2 -16    0.94    0.48
  -1   2 -16    0.74    0.49
   1   2  17    2.96    0.48
  -1   2 -17    3.40    0.57
  -1  -2 -17    3.96    0.59
  -1  -2 -18   47.45    1.26
   1   2  18   50.00    1.40
  -1   2 -18   49.10    1.40
   1   2  19   11.84    0.58
  -1  -2 -19   11.71    0.50
   1  -2  19   12.08    0.62
  -1   2 -19   11.76    0.59
   1  -3 -20   88.60    1.66
  -1   3  20   87.75    1.71
  -1  -3  20   85.00    1.75
   1   3 -20   86.23    1.72
  -1   3  19    0.06    0.31
  -1  -3  19    0.92    0.38
   1   3 -19    0.68    0.36
  -1   3  18   70.45    1.89
   1   3 -18   73.76    1.93
   1  -3 -18   73.15    1.85
  -1   3  17   17.53    0.98
   1   3 -17   17.27    1.01
   1   3 -17   18.38    1.01
   1  -3 -17   17.27    0.94
  -1   3  16   48.16    1.65
   1  -3 -16   50.07    1.64
   1   3 -16   48.29    1.71
   1   3 -16   48.68    1.67
  -1   3  15   28.24    1.27
   1  -3 -15   30.43    1.28
   1   3 -15   30.46    1.37
   1   3 -15   29.14    1.30
  -1  -3  14  130.54    6.73
   1   3 -14  139.37    3.01
   1  -3 -14  138.91    2.95
   1   3 -14  138.15    3.10
   1   3 -13    0.71    0.39
  -1  -3  13    0.85    0.91
   1   3 -13    0.48    0.37
   1  -3 -13    0.01    0.33
   1   3 -12  438.38    6.62
   1  -3 -12  422.29   12.29
  -1   3  12  448.78   11.82
  -1  -3  12  437.58   11.97
   1  -3 -12  436.93    6.46
   1   3 -12  434.33    6.53
   1  -3 -11   -0.57    0.96
  -1  -3  11    2.16    1.04
  -1   3  11    0.55    0.74
   1  -3 -10   37.73    3.02
  -1   3  10   39.84    2.52
  -1  -3  10   46.80    3.22
   1  -3  -9    6.69    1.32
  -1   3   9    8.85    1.19
  -1  -3   9    8.45    1.51
   1  -3  -8  709.29   13.67
  -1   3   8  740.42   10.93
  -1  -3   8  718.14   13.53
  -1   3   8  721.15   12.21
   1  -3  -7    7.53    1.25
  -1   3   7    8.23    0.71
  -1  -3   7    7.78    1.28
  -1   3   7    8.44    1.03
   1  -3  -6  164.28    4.79
  -1   3   6  169.33    3.28
  -1  -3   6  162.33    4.79
  -1   3   6  159.26    4.08
   1  -3  -5    3.07    0.77
  -1   3   5    3.72    0.38
  -1  -3   5    4.10    1.01
  -1   3   5    4.05    0.67
   1  -3  -4 2644.96   33.17
  -1  -3   4 2650.57   33.40
  -1   3   4 2608.89   32.21
  -1   3   3   25.39    0.67
   1  -3  -3   23.82    1.30
  -1  -3   3   24.44    1.46
  -1   3   3   22.81    0.69
   1  -3  -2 1222.68   15.74
  -1  -3   2 1175.19   16.09
   1  -3  -1    3.30    0.55
  -1  -3   1    3.15    0.67
   1  -3  -1    3.54    0.56
  -1  -3   0 2134.08   26.72
   1  -3   0 2153.74   26.47
  -1  -3  -1  405.65    6.84
  -1   3  -1  420.03    5.96
   1  -3   1  404.00    6.75
  -1  -3  -2 9877.05  116.20
   1  -3   2 9976.74  116.21
  -1  -3  -3  916.42   13.52
   1  -3   3  940.21   13.66
  -1  -3  -4  226.16    5.58
   1  -3   4  228.83    5.60
   1   3   4  224.15    3.66
  -1  -3  -5  611.23   11.19
   1  -3   5  593.01   11.20
   1   3   5  606.36    8.74
  -1  -3  -6   50.55    2.92
   1  -3   6   53.86    3.00
  -1  -3  -7    2.62    0.97
   1  -3   7    2.56    1.12
  -1  -3  -8    7.32    1.50
   1  -3   8    8.17    1.52
  -1  -3  -9   35.61    3.11
   1  -3   9   36.75    3.07
  -1  -3 -10   67.98    4.48
   1  -3  10   66.29    4.32
  -1   3 -11   13.57    0.84
  -1  -3 -11   12.59    2.21
   1   3  11   11.91    2.05
   1  -3  11   11.90    2.03
  -1   3 -11   12.66    0.79
  -1  -3 -11   13.37    0.79
  -1   3 -12  108.23    2.60
  -1   3 -12  108.91    2.51
  -1  -3 -12  104.32    2.43
   1  -3  12  105.63    6.04
   1   3  12   94.37    5.69
  -1  -3 -12  109.30    6.39
  -1   3 -13   14.07    0.94
  -1   3 -13   13.25    0.86
  -1  -3 -13   13.59    0.87
   1  -3  13   10.85    2.13
  -1   3 -14  173.49    3.67
  -1  -3 -14  173.25    3.47
  -1   3 -14  174.35    3.51
  -1   3 -15    2.15    0.55
  -1  -3 -15    2.23    0.52
  -1   3 -15    2.33    0.54
   1   3  15    1.80    0.43
  -1   3 -16   70.87    2.06
  -1   3 -16   64.64    1.90
  -1  -3 -16   66.76    1.90
   1   3  16   65.80    1.87
  -1   3 -17   -0.36    0.38
  -1  -3 -17   -0.39    0.41
   1   3  17   -0.12    0.35
  -1   3 -18   12.17    0.70
   1   3  18   13.02    0.69
  -1  -3 -18   12.16    0.64
  -1   3 -19    0.73    0.26
   1  -3  19    0.72    0.28
  -1  -3 -19    0.92    0.22
   1   3  19    0.90    0.24
   1   4 -20   37.78    1.01
   1  -4 -20   37.88    0.97
  -1  -4  20   38.10    1.02
  -1   4  20   36.80    0.95
   1   4 -19    2.37    0.40
  -1  -4  19    2.22    0.40
   1  -4 -19    2.46    0.40
  -1   4  19    2.58    0.39
   1   4 -18   46.01    1.47
  -1   4  18   47.78    1.43
   1   4 -17    1.37    0.45
   1   4 -17    1.63    0.53
   1  -4 -17    1.70    0.44
  -1   4  17    1.91    0.50
   1   4 -16    7.92    0.77
  -1   4  16    7.56    0.73
   1   4 -16    6.95    0.69
   1  -4 -16    6.77    0.66
  -1   4  15   50.91    1.68
   1   4 -15   49.10    1.76
   1   4 -15   46.16    1.66
   1  -4 -15   49.72    1.63
  -1   4  14   31.15    1.28
   1   4 -14   32.68    1.35
   1  -4 -14   33.24    1.33
   1   4 -14   33.14    1.41
  -1  -4  14   37.01    3.62
  -1   4  13    1.30    0.41
   1   4 -13    1.40    0.41
  -1  -4  13    2.49    1.36
   1  -4 -13    1.24    0.41
   1   4 -13    0.82    0.36
   1   4 -12   68.24    1.91
   1  -4 -12   64.86    4.52
  -1  -4  12   62.48    4.29
  -1   4  12   68.34    4.33
   1  -4 -12   63.07    1.76
   1   4 -12   66.21    1.83
   1  -4 -11    1.90    1.02
  -1  -4  11    0.35    0.81
   1   4 -11    0.06    0.29
   1  -4 -10   19.79    2.29
  -1  -4  10   21.30    2.27
   1  -4  -9    2.73    1.05
  -1  -4   9    1.53    0.78
   1  -4  -8  144.46    5.34
  -1  -4   8  141.48    5.27
  -1   4   8  145.61    4.21
   1  -4  -7   24.04    2.02
  -1   4   7   26.33    1.59
  -1  -4   7   28.59    2.23
   1  -4  -6  192.50    5.48
  -1   4   6  196.34    4.43
  -1  -4   6  197.63    5.62
   1  -4  -5   18.06    1.57
  -1   4   5   15.41    1.07
  -1  -4   5   17.77    1.61
   1  -4  -4  196.64    4.78
  -1  -4   4  201.12    5.03
   1  -4  -3  156.24    3.84
  -1  -4   3  151.29    4.01
   1  -4  -2  670.82   10.12
  -1  -4   2  665.44   10.46
   1  -4  -1  134.86    3.31
  -1  -4   1  130.94    3.48
  -1  -4   0 1351.98   18.27
   1  -4   0 1344.62   17.97
  -1  -4  -1   61.02    1.44
  -1   4  -1   64.41    1.86
  -1  -4  -1   61.73    2.37
   1  -4   1   62.42    2.32
  -1  -4  -2   12.52    1.25
  -1   4  -2   13.07    0.69
   1  -4   2   12.70    1.23
  -1  -4  -3   12.54    1.33
   1  -4   3   13.66    1.41
  -1  -4  -4    5.92    1.14
   1  -4   4    7.94    1.30
  -1  -4  -5    5.76    1.21
   1  -4   5    4.64    1.18
  -1  -4  -6  485.01   10.54
   1  -4   6  486.10   10.45
  -1  -4  -7   78.43    4.06
   1  -4   7   79.31    4.06
  -1  -4  -8  171.17    6.47
   1  -4   8  168.96    6.36
  -1  -4  -9    5.57    1.43
   1  -4   9    5.57    1.33
  -1   4 -10   63.59    1.79
  -1  -4 -10   65.25    4.47
   1  -4  10   64.83    4.33
  -1  -4 -10   63.21    1.67
  -1   4 -11    2.18    0.46
  -1  -4 -11    1.62    1.04
   1  -4  11    1.67    1.03
  -1   4 -11    1.65    0.39
  -1  -4 -11    2.08    0.41
  -1   4 -12   88.69    2.31
  -1  -4 -12   77.86    5.46
   1   4  12   82.97    5.35
   1  -4  12   87.89    5.57
  -1   4 -12   82.26    2.16
  -1  -4 -12   83.88    2.13
  -1   4 -13    4.34    0.60
  -1  -4 -13    4.03    0.56
  -1   4 -13    4.31    0.63
   1   4  13    4.45    1.21
   1   4  14   20.59    1.06
  -1   4 -14   21.88    1.20
  -1   4 -14   22.04    1.12
  -1  -4 -14   23.09    1.13
   1   4  15    7.11    0.68
  -1   4 -15    6.50    0.71
  -1  -4 -15    7.01    0.71
  -1   4 -15    7.51    0.79
   1   4  16   51.42    1.57
  -1   4 -16   50.61    1.71
  -1   4 -16   51.51    1.66
  -1  -4 -16   51.02    1.62
   1   4  17    0.72    0.33
  -1  -4 -17    0.63    0.39
  -1   4 -17    0.92    0.42
  -1   4 -17    1.71    0.46
   1   4  18   53.89    1.35
  -1  -4 -18   52.73    1.32
  -1   4 -18   52.24    1.41
   1  -4  19    1.09    0.29
  -1  -4 -19    1.18    0.23
   1   4  19    0.73    0.19
  -1   4 -19    1.18    0.26
   1  -5 -20   64.65    1.28
  -1   5  20   59.92    1.20
  -1  -5  20   60.03    1.27
   1   5 -20   63.02    1.31
  -1  -5  19    2.86    0.42
   1  -5 -19    3.56    0.42
  -1   5  19    3.39    0.37
   1   5 -19    2.57    0.38
   1  -5 -18    8.60    0.65
  -1   5  18    8.16    0.61
   1   5 -18    7.83    0.66
   1   5 -18    7.68    0.64
  -1   5  17    7.21    0.64
   1   5 -17    8.56    0.74
   1   5 -17    8.08    0.74
  -1   5  16  115.56    2.60
   1   5 -16  112.62    2.74
   1   5 -16  114.97    2.68
   1  -5 -16  113.47    2.55
  -1   5  15   52.09    1.71
   1   5 -15   54.04    1.83
   1   5 -15   54.00    1.78
   1  -5 -15   54.03    1.70
  -1   5  14   72.72    1.99
   1   5 -14   69.41    2.05
   1  -5 -14   70.13    1.95
   1   5 -14   70.37    2.10
   1   5 -13   20.63    1.10
   1   5 -13   22.03    1.08
   1  -5 -13   20.91    1.01
  -1   5  13   21.20    1.04
   1  -5 -13   19.25    2.75
  -1  -5  13   19.34    2.74
   1   5 -12  125.77    2.80
   1  -5 -12  122.55    2.61
   1   5 -12  121.71    2.72
  -1   5  12  124.11    2.65
   1  -5 -12  123.67    6.43
  -1  -5  12  121.53    6.20
   1   5 -11    3.40    0.42
   1   5 -11    3.05    0.44
   1  -5 -11    3.31    0.42
  -1   5  11    3.79    0.47
   1  -5 -11    2.45    0.93
  -1  -5  11    3.53    1.10
   1  -5 -10  182.37    7.11
  -1  -5  10  184.14    7.04
   1  -5  -9   25.83    2.46
  -1  -5   9   28.11    2.58
   1  -5  -8  711.16   14.20
  -1  -5   8  716.72   14.26
   1  -5  -7   78.49    3.75
  -1  -5   7   81.21    3.92
   1  -5  -6    3.33    1.02
  -1  -5   6    4.77    1.07
   1  -5  -5    7.54    1.24
  -1  -5   5    4.86    1.15
   1  -5  -4 1585.25   22.20
  -1  -5   4 1591.45   22.68
   1  -5  -3    2.25    0.21
   1  -5  -3    2.33    0.70
  -1  -5   3    2.30    0.84
   1  -5  -2 1326.63   18.44
  -1  -5   2 1317.14   18.85
   1  -5  -1  239.94    5.13
  -1  -5   1  224.47    5.33
   1  -5  -1  240.15    5.14
  -1  -5   0 1042.24   15.56
   1  -5   0 1075.08   15.35
  -1  -5  -1 2554.57   33.13
  -1  -5  -1 2558.40   30.60
   1  -5   1 2568.12   32.98
  -1   5  -2  234.99    4.12
   1  -5   2  227.03    5.56
  -1  -5  -3    8.60    1.23
   1  -5   3    8.05    1.28
  -1  -5  -4  997.50   16.20
   1  -5   4  989.95   16.15
  -1  -5  -5   10.30    1.45
   1  -5   5    9.39    1.46
  -1  -5  -6  447.15   10.32
   1  -5   6  452.86   10.33
  -1  -5  -7  102.57    4.79
   1  -5   7  104.46    4.79
  -1  -5  -8  349.73    9.89
   1  -5   8  352.04    9.84
  -1  -5  -9   21.35    2.53
   1  -5   9   24.62    2.61
  -1   5 -10  216.37    3.89
  -1  -5 -10  204.60    8.22
   1  -5  10  208.03    8.05
  -1   5 -10  209.85    3.72
  -1  -5 -10  214.72    3.71
  -1   5 -11    2.29    0.45
  -1  -5 -11    2.13    0.40
  -1   5 -11    2.15    0.42
  -1  -5 -11    2.36    1.22
   1  -5  11    3.23    1.65
  -1   5 -12  368.86    5.99
  -1  -5 -12  371.19    5.75
  -1   5 -12  364.06    5.80
   1   5  12  360.92    5.67
  -1  -5 -12  361.54   12.27
   1   5  12  344.52   11.57
   1  -5  12  364.97   12.02
   1   5  13   24.99    1.11
  -1   5 -13   22.01    1.11
  -1  -5 -13   23.63    1.13
  -1   5 -13   23.79    1.21
   1   5  14   22.11    1.04
  -1   5 -14   23.06    1.23
  -1   5 -14   23.32    1.15
  -1  -5 -14   23.33    1.11
   1   5  15    1.50    0.45
  -1   5 -15    0.33    0.44
  -1   5 -15    1.14    0.53
  -1  -5 -16   42.69    1.41
   1   5  16   43.10    1.37
  -1   5 -16   41.48    1.53
  -1   5 -16   42.98    1.47
  -1  -5 -17    4.67    0.50
   1   5  17    5.58    0.49
  -1   5 -17    4.90    0.54
  -1   5 -17    5.35    0.57
  -1  -5 -18   93.30    1.85
   1   5  18   91.12    1.78
  -1   5 -18   94.94    1.94
  -1  -5 -19    5.90    0.34
   1  -5  19    6.16    0.41
  -1   5 -19    5.95    0.39
   1  -6 -20    3.09    0.28
   1   6 -20    3.07    0.27
  -1  -6  19   -0.05    0.26
  -1   6  19   -0.20    0.21
   1   6 -19   -0.02    0.26
   1  -6 -18   35.87    1.18
  -1   6  18   33.00    1.07
   1   6 -18   34.31    1.18
   1   6 -18   34.07    1.20
   1  -6 -17    0.18    0.45
  -1   6  17    0.03    0.34
   1   6 -17    0.64    0.46
   1   6 -17    0.45    0.40
  -1   6  16   47.02    1.51
   1   6 -16   47.55    1.66
   1   6 -16   48.48    1.65
  -1   6  15    0.31    0.38
   1   6 -15    0.32    0.46
   1   6 -15   -0.28    0.49
  -1   6  14  181.98    3.48
   1   6 -14  173.66    3.57
   1  -6 -14  179.35    3.44
   1   6 -14  176.42    3.67
   1   6 -13   13.25    0.91
   1   6 -13   13.26    0.88
   1  -6 -13   14.73    0.87
  -1   6  13   13.15    0.81
   1  -6 -13   14.58    2.46
  -1  -6  13   11.92    2.18
   1   6 -12   17.28    0.98
   1  -6 -12   17.11    0.88
   1   6 -12   17.25    0.94
  -1   6  12   16.45    0.88
   1  -6 -12   17.85    2.55
  -1  -6  12   16.58    2.39
   1   6 -11    3.75    0.53
   1  -6 -11    4.13    0.47
   1   6 -11    3.74    0.50
   1  -6 -11    3.20    1.16
  -1  -6  11    4.17    1.24
  -1   6  11    3.53    0.44
   1   6 -10  160.03    3.06
   1  -6 -10  150.38    6.62
  -1  -6  10  158.63    6.74
   1  -6  -9   40.15    3.16
  -1  -6   9   39.82    3.20
   1  -6  -8  213.92    7.13
  -1  -6   8  223.41    7.32
   1  -6  -7   19.91    2.02
  -1  -6   7   19.94    2.11
   1  -6  -6   69.07    3.48
  -1  -6   6   72.66    3.68
   1  -6  -5   44.12    2.58
  -1  -6   5   42.82    2.68
   1  -6  -4  409.99    8.52
   1   6  -4  433.40    5.51
  -1  -6   4  411.65    8.94
  -1  -6   3   11.69    1.45
   1  -6  -3   10.61    1.28
   1  -6  -2    6.88    1.03
  -1  -6   2    5.26    1.13
   1  -6  -1    8.06    1.05
  -1  -6   1    7.57    1.23
   1  -6  -1    7.74    1.02
  -1  -6   1    6.50    1.10
   1  -6   0    7.96    1.12
  -1  -6   0    7.52    1.19
  -1  -6  -1    0.91    0.33
   1  -6   1    0.79    0.71
  -1  -6  -1   -0.16    0.79
  -1  -6  -2   13.38    1.50
  -1   6  -2   13.29    0.92
   1  -6   2   15.48    1.60
  -1  -6  -3    1.25    0.86
   1  -6   3    0.49    0.88
  -1  -6  -4   56.28    3.08
   1  -6   4   55.05    3.07
  -1  -6  -5   20.83    2.02
   1  -6   5   21.75    2.04
  -1  -6  -6   54.07    3.39
   1  -6   6   55.02    3.41
  -1  -6  -7   29.43    2.74
   1  -6   7   25.82    2.53
  -1  -6  -8  809.46   17.03
   1  -6   8  821.34   16.92
  -1  -6  -9   14.96    2.27
   1  -6   9   13.63    2.02
  -1   6 -10  312.76    5.18
  -1  -6 -10  319.16    4.97
  -1   6 -10  313.17    5.00
   1   6  10  301.23    4.80
  -1  -6 -10  315.95   10.64
   1  -6  10  330.97   10.60
  -1   6 -11   27.85    1.24
  -1  -6 -11   26.38    1.12
  -1   6 -11   26.71    1.13
   1   6  11   24.63    1.06
  -1  -6 -11   27.27    3.21
   1  -6  11   22.45    2.77
  -1   6 -12   60.27    1.92
  -1  -6 -12   61.85    1.80
  -1   6 -12   58.63    1.79
   1   6  12   60.65    1.72
  -1  -6 -12   54.49    4.59
   1  -6  12   58.62    4.74
   1   6  13   -0.16    0.33
  -1   6 -13   -0.14    0.39
  -1   6 -13    0.32    0.44
   1   6  14  172.27    3.29
  -1   6 -14  176.08    3.52
  -1   6 -14  176.99    3.68
   1   6  15   26.98    1.09
  -1  -6 -15   28.90    1.22
  -1   6 -15   27.42    1.22
  -1   6 -15   26.83    1.28
  -1  -6 -16   13.31    0.82
   1   6  16   14.50    0.75
  -1   6 -16   13.78    0.89
  -1   6 -16   13.40    0.84
  -1  -6 -17    2.60    0.43
   1   6  17    2.82    0.36
  -1   6 -17    2.09    0.40
  -1   6 -17    1.96    0.45
   1   6  18   30.23    0.81
  -1  -6 -18   30.70    0.93
  -1   6 -18   31.45    0.97
   1  -6  19    0.89    0.21
  -1   6 -19    0.57    0.18
  -1   7  19    6.62    0.36
   1  -7 -19    8.56    0.50
  -1  -7  19    7.88    0.44
   1   7 -19    7.52    0.48
  -1   7  18   10.78    0.57
   1  -7 -18   10.97    0.67
   1   7 -18   10.96    0.68
   1   7 -18   11.90    0.69
   1  -7 -17    0.68    0.45
  -1   7  17    0.51    0.30
   1   7 -17    0.50    0.41
   1   7 -17    0.39    0.37
   1  -7 -16   33.05    1.31
  -1   7  16   32.60    1.19
   1   7 -16   32.53    1.31
   1   7 -16   31.73    1.33
  -1   7  15    3.52    0.51
   1   7 -15    3.75    0.61
   1   7 -15    3.09    0.54
  -1   7  14   67.68    1.87
   1   7 -14   71.31    2.09
   1   7 -14   70.84    2.11
  -1   7  13    2.99    0.44
   1   7 -13    3.38    0.58
   1   7 -13    3.99    0.60
   1   7 -12  299.26    5.15
   1   7 -12  302.57    5.03
  -1   7  12  296.37    4.83
  -1  -7  12  300.14   10.62
   1   7 -11   74.14    2.04
   1   7 -11   69.54    1.93
  -1   7  11   68.84    1.83
   1  -7 -11   71.05    4.83
  -1  -7  11   73.67    4.94
   1   7 -10   75.27    2.02
   1   7 -10   78.74    2.00
  -1   7  10   74.21    1.84
   1  -7 -10   73.22    4.72
  -1  -7  10   75.76    4.74
   1  -7  -9   19.81    2.42
  -1  -7   9   19.42    2.27
   1  -7  -8  177.35    6.71
  -1  -7   8  187.96    6.98
   1  -7  -7   11.34    1.70
  -1  -7   7   14.39    1.94
   1  -7  -6  328.66    8.63
  -1  -7   6  330.41    8.86
   1  -7  -5    0.42    0.87
  -1  -7   5    1.17    0.94
   1  -7  -4  698.24   12.97
  -1  -7   4  722.77   13.49
   1  -7  -3   10.20    1.33
  -1  -7   3   10.79    1.52
   1  -7  -2   33.67    2.14
  -1  -7   2   35.75    2.43
  -1  -7   1   72.78    3.28
   1  -7  -1   70.38    3.14
  -1  -7   1   74.61    3.37
  -1  -7   0   94.30    3.82
   1  -7   0   96.31    3.64
   1  -7   0   93.54    3.63
  -1  -7  -1  680.20   12.56
  -1  -7  -1  700.37    9.88
   1  -7   1  687.68   12.43
  -1  -7  -2   67.67    3.34
  -1   7  -2   70.41    2.42
   1  -7   2   71.42    3.38
  -1  -7  -3   62.86    3.36
   1  -7   3   64.35    3.34
  -1  -7  -4  715.63   13.80
   1  -7   4  700.59   13.72
  -1  -7  -5   29.03    2.52
   1  -7   5   28.10    2.49
  -1  -7  -6   35.48    2.91
   1  -7   6   30.55    2.75
  -1  -7  -7   13.85    2.02
   1  -7   7   13.54    1.98
  -1  -7  -8   31.24    3.00
   1  -7   8   36.32    3.20
  -1   7  -9    3.72    0.50
  -1   7  -9    4.57    0.48
  -1  -7  -9    3.99    1.39
  -1   7 -10   69.38    1.98
  -1   7 -10   65.86    1.84
   1   7  10   65.08    1.68
  -1  -7 -10   66.99    4.88
   1  -7  10   61.81    4.59
  -1   7 -11    9.13    0.75
  -1   7 -11    9.16    0.70
   1   7  11    8.75    0.61
  -1  -7 -11    9.09    1.97
   1  -7  11   12.70    2.22
   1   7  12  294.28    4.74
  -1   7 -12  294.40    4.97
  -1   7 -12  289.36    5.14
  -1  -7 -13    1.62    0.54
   1   7  13    1.53    0.36
  -1   7 -13    1.63    0.44
  -1   7 -13    1.17    0.51
   1   7  14    0.81    0.35
  -1  -7 -14    0.56    0.51
  -1   7 -14    0.94    0.45
   1   7  14    0.49    0.30
  -1   7 -14    0.94    0.54
   1   7  15   -0.44    0.34
  -1  -7 -15   -0.15    0.47
  -1   7 -15    0.59    0.42
   1   7  15   -0.67    0.33
  -1   7 -15   -0.13    0.46
   1   7  16   17.87    0.76
  -1  -7 -16   18.00    0.89
  -1   7 -16   17.16    0.88
  -1   7 -16   17.20    0.96
  -1  -7 -17    0.83    0.34
  -1   7 -17    1.36    0.33
  -1   7 -17    0.50    0.35
  -1  -7 -18   34.66    0.94
  -1   7 -18   32.71    0.95
   1  -8 -19   17.35    0.63
   1   8 -19   15.66    0.61
  -1   8  18   53.55    1.20
   1  -8 -18   58.51    1.41
   1   8 -18   57.70    1.43
   1   8 -18   54.64    1.40
  -1   8  17   12.25    0.63
   1  -8 -17   11.40    0.74
   1   8 -17   12.13    0.74
   1   8 -17   12.14    0.74
  -1   8  16   95.04    2.07
   1  -8 -16   91.61    2.21
   1   8 -16   92.28    2.30
   1   8 -16   93.11    2.27
  -1   8  15    1.84    0.42
   1  -8 -15    2.05    0.60
   1   8 -15    2.07    0.51
   1   8 -15    1.70    0.50
   1  -8 -14   90.98    2.33
  -1   8  14   88.77    2.14
   1   8 -14   90.07    2.36
   1   8 -14   89.33    2.40
  -1   8  13   15.31    0.85
   1   8 -13   12.59    0.87
   1   8 -13   14.03    0.94
   1   8 -12  159.87    3.41
   1   8 -12  162.27    3.32
  -1   8  12  160.85    3.09
  -1   8  12  161.98    3.11
  -1  -8  12  153.71    7.65
   1   8 -11   48.45    1.65
   1   8 -11   47.87    1.59
  -1   8  11   49.00    1.48
  -1   8  11   47.07    1.46
  -1  -8  11   50.72    4.19
   1  -8 -10   22.53    2.74
   1   8 -10   22.22    1.08
   1   8 -10   22.16    1.03
  -1   8  10   18.83    0.88
  -1   8  10   21.05    0.96
  -1  -8  10   21.87    2.70
   1   8  -9   27.07    1.13
   1   8  -9   25.39    1.08
   1  -8  -9   22.60    2.64
  -1  -8   9   26.97    2.90
   1  -8  -8  325.76    9.80
  -1  -8   8  316.87    9.76
  -1  -8   7    1.58    1.19
   1  -8  -7    0.47    0.77
   1  -8  -6    7.55    1.42
  -1  -8   6    8.43    1.55
   1  -8  -5   73.23    3.82
  -1  -8   5   72.21    3.95
   1  -8  -4   32.90    2.43
  -1  -8   4   35.90    2.78
   1  -8  -3    0.75    0.80
  -1  -8   3   -0.28    0.74
  -1  -8   2  728.90   13.84
   1  -8  -2  757.76   13.62
  -1  -8   2  732.44   13.90
  -1  -8   1   75.78    3.65
   1  -8  -1   71.22    3.41
   1  -8   0   25.72    2.09
  -1  -8   0   28.80    2.33
   1  -8   0   28.86    2.20
  -1  -8  -1  175.42    5.76
   1  -8   1  173.93    5.66
  -1  -8  -2  194.56    6.26
  -1   8  -2  215.18    4.88
   1  -8   2  197.18    6.25
  -1  -8  -3  197.18    6.43
   1  -8   3  183.07    6.23
  -1  -8  -4   68.83    3.85
   1  -8   4   71.03    3.89
  -1  -8  -5   23.50    2.37
   1  -8   5   22.73    2.36
  -1  -8  -6   27.61    2.73
   1  -8   6   27.56    2.71
  -1  -8  -7   23.80    2.62
   1  -8   7   20.65    2.54
  -1   8  -8  190.28    3.55
  -1   8  -8  187.91    3.40
  -1  -8  -8  186.07    3.40
  -1  -8  -8  185.58    7.68
   1  -8   8  178.92    7.48
  -1   8  -9   20.45    1.05
  -1   8  -9   21.47    0.98
  -1  -8  -9   20.51    0.99
  -1  -8  -9   22.42    2.81
   1  -8   9   25.22    3.01
  -1   8 -10  252.08    4.49
  -1   8 -10  245.73    4.28
  -1  -8 -10  239.65    4.30
  -1  -8 -10  252.37    9.84
   1  -8  10  250.15    9.73
  -1   8 -11    0.06    0.41
  -1   8 -11   -0.24    0.40
  -1  -8 -11    0.47    0.45
   1  -8  11    1.41    1.24
  -1  -8 -12   61.57    1.85
  -1   8 -12   62.62    1.87
   1   8  12   60.42    1.80
  -1   8 -12   62.26    1.97
  -1  -8 -13    4.19    0.66
  -1   8 -13    5.17    0.63
   1   8  13    3.17    0.46
  -1   8 -13    3.61    0.61
  -1  -8 -14    7.42    0.73
  -1   8 -14    8.24    0.72
   1   8  14    7.34    0.62
  -1   8 -14    8.51    0.80
  -1  -8 -15    8.06    0.72
  -1   8 -15    7.48    0.64
   1   8  15    7.03    0.56
  -1   8 -15    7.86    0.74
  -1  -8 -16   68.38    1.71
  -1   8 -16   66.03    1.70
  -1   8 -16   67.62    1.82
  -1  -8 -17    4.15    0.43
  -1   8 -17    3.86    0.41
  -1   8 -17    4.45    0.47
  -1  -8 -18    7.00    0.40
   1  -8  18    7.15    0.40
  -1   8 -18    7.13    0.40
   1  -9 -19    8.38    0.40
  -1  -9  18   41.98    1.00
   1  -9 -18   45.42    1.16
   1   9 -18   44.02    1.14
   1   9 -18   47.16    1.19
   1  -9 -17    4.16    0.51
   1   9 -17    3.25    0.44
   1   9 -17    3.17    0.42
   1  -9 -16   39.55    1.34
  -1   9  16   41.40    1.18
   1   9 -16   40.00    1.39
   1   9 -16   39.50    1.35
   1  -9 -15    3.25    0.62
  -1   9  15    2.09    0.36
   1   9 -15    3.23    0.57
   1   9 -15    1.97    0.47
   1  -9 -14   38.38    1.44
  -1   9  14   39.34    1.29
   1   9 -14   38.86    1.48
   1   9 -14   36.52    1.47
   1  -9 -13   -0.26    0.52
  -1   9  13   -0.18    0.33
   1   9 -13   -0.61    0.51
  -1   9  13    0.06    0.30
   1   9 -13    0.13    0.43
   1  -9 -12  218.94    4.04
  -1   9  12  221.04    3.83
   1   9 -12  221.56    4.11
  -1   9  12  217.46    3.85
   1   9 -12  214.37    4.18
   1   9 -11    4.58    0.63
   1   9 -11    3.60    0.53
  -1   9  11    4.33    0.47
   1  -9 -11    3.12    0.53
  -1   9  11    3.97    0.51
  -1  -9  11    2.31    1.19
   1   9 -10    0.62    0.41
   1   9 -10    0.47    0.38
  -1   9  10    0.72    0.30
   1  -9 -10    0.53    0.40
  -1   9  10    0.28    0.28
   1  -9 -10    0.82    0.92
  -1  -9  10   -0.12    1.06
   1   9  -9    0.15    0.34
   1   9  -9    0.54    0.35
   1  -9  -9    0.17    0.37
  -1   9   9    0.47    0.29
  -1  -9   9   -0.87    1.12
   1  -9  -9   -0.66    0.96
   1  -9  -8   26.77    2.80
   1   9  -8   24.77    1.08
   1  -9  -8   27.46    1.07
  -1   9   8   23.89    1.00
  -1  -9   8   27.35    2.88
   1   9  -8   27.44    1.10
   1  -9  -7   22.58    2.56
  -1  -9   7   19.85    2.38
  -1  -9   6  145.45    6.25
   1  -9  -6  147.57    6.07
   1  -9  -5    8.76    1.54
  -1  -9   5    9.22    1.70
  -1  -9   4  319.08    9.00
   1  -9  -4  316.94    8.72
  -1  -9   3    0.96    0.88
   1  -9  -3    0.69    0.87
  -1  -9   2 1575.63   25.23
   1  -9  -2 1629.29   24.86
  -1  -9   2 1576.19   25.21
   1  -9  -1  273.14    7.59
  -1  -9   1  262.67    7.70
   1  -9   0  991.38   17.30
  -1  -9   0  976.09   17.54
   1  -9   1   45.63    3.05
  -1   9  -1   48.09    2.49
   1  -9   1   45.16    2.95
  -1  -9  -1   46.20    3.07
   1  -9   2   13.36    1.77
  -1  -9  -2   15.79    1.86
   1  -9   3   39.50    2.97
  -1  -9  -3   42.52    3.10
   1  -9   4  321.40    9.25
  -1  -9  -4  318.20    9.25
   1  -9   5   62.04    3.98
  -1  -9  -5   66.09    4.13
  -1  -9  -6    6.19    1.51
   1  -9   6    8.27    1.70
  -1   9  -7    0.12    0.32
  -1   9  -7   -1.00    0.38
  -1  -9  -7    0.36    0.36
   1   9   7    0.13    0.29
   1  -9   7   -0.89    1.09
  -1  -9  -7    0.01    0.81
  -1   9  -8    2.09    0.45
  -1   9  -8    2.24    0.37
  -1  -9  -8    1.84    0.46
   1   9   8    1.52    0.39
  -1  -9  -8    0.96    0.97
  -1  -9  -9   31.59    3.44
  -1   9  -9   30.17    1.28
  -1   9  -9   30.95    1.22
  -1  -9  -9   29.92    1.23
   1   9   9   29.32    1.20
   1  -9   9   26.95    3.10
  -1   9 -10   11.36    0.86
  -1   9 -10   12.17    0.79
  -1  -9 -10   11.26    0.83
   1   9  10   12.31    0.82
   1  -9  10   12.45    2.40
  -1  -9 -10   11.06    2.06
  -1  -9 -11    1.08    0.48
  -1   9 -11    1.74    0.44
   1   9  11    1.79    0.42
  -1   9 -11    0.95    0.46
  -1  -9 -12  111.31    2.61
  -1   9 -12  104.43    2.54
   1   9  12  108.30    2.51
  -1   9 -12  111.14    2.75
  -1  -9 -13   25.88    1.20
  -1   9 -13   26.28    1.17
   1   9  13   24.78    1.08
  -1   9 -13   26.48    1.27
  -1  -9 -14   15.35    0.93
  -1   9 -14   12.81    0.83
   1   9  14   12.70    0.75
  -1   9 -14   13.53    0.93
  -1  -9 -15    0.30    0.45
  -1   9 -15    0.53    0.36
   1   9  15    1.19    0.31
  -1   9 -15    0.27    0.39
  -1  -9 -16   48.34    1.35
  -1   9 -16   48.09    1.34
  -1   9 -16   48.00    1.43
  -1  -9 -17    4.53    0.42
  -1   9 -17    4.18    0.37
  -1   9 -17    3.93    0.40
   1 -10 -18   26.39    0.79
   1  10 -18   26.56    0.79
   1  10 -17   11.23    0.62
   1  10 -17    9.81    0.58
   1 -10 -16   32.57    1.15
   1  10 -16   32.20    1.16
   1  10 -16   31.05    1.14
   1 -10 -15    9.08    0.76
   1  10 -15    9.55    0.73
   1  10 -15    9.51    0.73
   1 -10 -14   92.85    2.26
   1  10 -14   93.39    2.30
   1  10 -14   86.94    2.30
   1 -10 -13   -0.62    0.55
   1  10 -13    0.07    0.44
  -1  10  13    0.09    0.27
   1  10 -13   -0.50    0.41
   1 -10 -12   70.28    2.00
   1  10 -12   67.89    2.01
  -1  10  12   74.26    1.91
   1  10 -12   71.10    2.11
   1 -10 -11    4.52    0.63
   1  10 -11    4.45    0.57
  -1  10  11    3.89    0.46
   1  10 -11    3.77    0.59
   1 -10 -10  251.30    9.96
   1  10 -10  266.57    4.77
   1  10 -10  270.48    4.68
   1 -10 -10  265.39    4.59
  -1  10  10  276.41    4.55
  -1 -10  10  290.03   10.53
   1 -10  -9   27.03    3.10
   1  10  -9   30.09    1.26
   1  10  -9   31.35    1.26
   1 -10  -9   31.03    1.21
  -1  10   9   31.62    1.20
  -1 -10   9   31.87    3.43
   1  10  -8    5.98    0.59
   1  10  -8    6.02    0.62
   1 -10  -8    5.92    0.58
  -1  10   8    5.45    0.53
  -1 -10   8    6.05    1.59
   1 -10  -8    5.06    1.49
   1  10  -7    5.57    0.57
   1 -10  -7    4.94    0.51
  -1  10   7    4.45    0.46
   1  10  -7    4.91    0.52
   1 -10  -7    6.63    1.52
  -1 -10   7    5.30    1.38
   1  10  -6    0.82    0.33
  -1 -10   6   -0.47    1.04
  -1 -10   5   48.74    3.62
   1 -10  -5   50.29    3.57
  -1 -10   4   45.97    3.45
   1 -10  -4   42.00    3.12
  -1 -10   3    0.37    0.87
   1 -10  -3   -0.17    0.70
  -1 -10   3    0.84    0.84
   1 -10  -2  162.84    6.11
  -1 -10   2  164.13    6.33
   1 -10  -1   12.42    1.77
  -1 -10   1   15.56    1.98
  -1 -10   0  102.60    4.93
   1 -10   0   99.02    4.67
  -1 -10  -1    8.24    1.54
   1 -10   1    4.77    1.22
   1 -10   1    4.67    1.12
  -1  10  -1    7.87    1.20
   1 -10   2   33.22    2.81
  -1 -10  -2   32.30    2.85
   1 -10   2   31.55    2.70
   1 -10   3    8.82    1.59
  -1 -10  -3    8.85    1.58
   1 -10   4  177.46    7.00
  -1 -10  -4  177.85    7.06
  -1 -10  -5    0.54    0.32
   1 -10   5   -0.62    0.93
  -1 -10  -5    0.04    0.97
   1  10   5    0.19    0.33
  -1  10  -5    0.07    0.27
  -1  10  -6   15.56    0.87
  -1  10  -6   15.03    0.80
  -1 -10  -6   14.13    0.80
   1  10   6   14.42    0.83
   1 -10   6   15.38    2.28
  -1 -10  -6   13.91    2.23
  -1  10  -7   10.28    0.76
  -1  10  -7   10.37    0.69
  -1 -10  -7    9.73    0.73
   1  10   7   10.59    0.73
   1 -10   7   11.61    1.97
  -1 -10  -7   11.72    2.06
  -1 -10  -8  559.19   15.23
  -1  10  -8  571.90    8.25
  -1  10  -8  559.88    8.01
  -1 -10  -8  558.43    8.03
   1  10   8  557.45    8.04
   1 -10   8  580.13   15.37
  -1  10  -9    2.65    0.52
  -1  10  -9    1.88    0.45
  -1 -10  -9    1.31    0.42
   1  10   9    1.72    0.43
  -1 -10  -9    2.83    1.30
   1 -10   9    1.43    1.24
  -1 -10 -10  384.00    6.03
  -1  10 -10  383.94    6.01
   1  10  10  386.42    6.00
  -1  10 -10  376.16    6.25
  -1 -10 -11    0.36    0.47
  -1  10 -11    1.33    0.46
   1  10  11    0.71    0.41
  -1  10 -11    0.97    0.52
  -1 -10 -12    8.67    0.79
  -1  10 -12    9.76    0.75
   1  10  12    8.56    0.70
  -1  10 -12    9.15    0.82
  -1 -10 -13    0.70    0.54
  -1  10 -13    0.97    0.39
   1  10  13    0.81    0.32
  -1  10 -13    1.23    0.47
  -1 -10 -14   27.92    1.16
  -1  10 -14   28.64    1.13
   1  10  14   28.30    1.04
  -1  10 -14   27.06    1.21
  -1 -10 -15   13.56    0.77
  -1  10 -15   13.87    0.82
   1  10  15   12.20    0.60
  -1 -10 -16    7.31    0.53
  -1  10 -16    7.13    0.53
  -1  10 -16    7.19    0.51
  -1 -10 -17   13.40    0.56
  -1  10 -17   12.82    0.53
  -1  10 -17   13.58    0.59
   1 -11 -17    0.49    0.25
   1  11 -17    0.00    0.23
   1 -11 -16   49.28    1.33
   1  11 -16   47.92    1.33
   1  11 -16   47.16    1.32
   1 -11 -15   17.44    0.88
   1  11 -15   16.00    0.85
   1  11 -15   16.77    0.87
   1 -11 -14   94.30    2.20
   1  11 -14   89.34    2.21
   1  11 -14   89.58    2.24
   1 -11 -13   -0.01    0.46
   1  11 -13    0.28    0.43
  -1  11  13    0.08    0.27
   1  11 -13    0.09    0.42
   1 -11 -12  110.91    2.57
   1  11 -12  110.24    2.61
  -1  11  12  114.37    2.45
   1  11 -12  107.73    2.67
   1 -11 -11   34.50    1.38
   1  11 -11   33.84    1.38
  -1  11  11   36.68    1.32
   1  11 -11   33.21    1.40
   1 -11 -10   55.93    1.77
   1  11 -10   62.83    1.86
  -1  11  10   61.15    1.76
   1  11 -10   61.45    1.91
   1  11  -9    2.70    0.50
   1  11  -9    3.25    0.51
   1 -11  -9    3.77    0.59
  -1  11   9    2.71    0.47
   1 -11  -9    2.62    1.21
   1 -11  -8  507.26   14.33
   1  11  -8  531.30    7.81
   1  11  -8  540.55    7.76
   1 -11  -8  518.14    7.56
  -1  11   8  524.94    7.59
  -1 -11   8  548.36   14.87
   1 -11  -7   34.37    3.36
   1  11  -7   34.31    1.32
   1  11  -7   35.52    1.31
   1 -11  -7   34.85    1.26
  -1  11   7   33.45    1.25
  -1 -11   7   34.13    3.36
   1 -11  -6   49.74    3.91
   1  11  -6   49.05    1.59
   1  11  -6   52.80    1.60
   1  11  -6   53.07    1.59
   1 -11  -6   51.61    1.50
  -1  11   6   52.37    1.56
  -1 -11   6   51.67    3.98
   1 -11  -5   43.23    3.53
  -1 -11   5   38.78    3.39
   1  11  -5   43.54    1.44
   1  11  -5   42.12    1.41
   1 -11  -5   43.04    1.32
  -1  11   5   44.05    1.41
  -1 -11   5   43.06    3.59
   1  11  -5   43.62    1.43
  -1 -11   4  552.60   13.79
  -1 -11   4  551.69   13.77
   1 -11  -4  571.10   13.65
  -1  11   4  560.85    7.80
   1  11  -4  550.74    7.80
   1 -11  -3   52.51    3.67
  -1 -11   3   48.53    3.63
   1 -11  -2  202.48    7.36
  -1 -11   2  196.54    7.38
   1 -11  -1   22.64    2.42
  -1 -11   1   26.94    2.69
  -1 -11   0   76.21    4.51
  -1  11   0   82.98    3.99
   1 -11   0   81.18    4.53
   1 -11   1  128.00    5.71
  -1 -11  -1  128.52    5.93
   1 -11   2  109.30    5.44
  -1 -11  -2  118.28    5.76
   1 -11   2  113.81    5.44
  -1  11  -3   27.08    1.09
   1 -11   3   22.46    2.62
  -1  11  -3   24.27    1.03
  -1 -11  -3   24.16    0.98
   1  11   3   25.40    1.04
  -1 -11  -3   27.68    2.86
   1 -11   3   20.64    2.40
  -1 -11  -4  141.23    6.58
  -1  11  -4  141.83    2.91
  -1  11  -4  137.22    2.78
  -1  11  -4  144.47    2.91
  -1 -11  -4  140.08    2.77
   1  11   4  147.77    2.90
   1 -11   4  135.09    6.35
  -1 -11  -5   35.44    3.35
  -1  11  -5   37.64    1.35
  -1  11  -5   34.36    1.25
  -1 -11  -5   35.19    1.25
   1  11   5   35.71    1.29
   1 -11   5   33.77    3.33
  -1 -11  -6  309.77   10.71
  -1  11  -6  331.41    5.36
  -1  11  -6  322.70    5.19
  -1 -11  -6  326.70    5.16
   1  11   6  324.38    5.27
   1 -11   6  325.08   10.81
  -1  11  -7   -0.02    0.36
  -1  11  -7    0.03    0.32
  -1 -11  -7    0.31    0.44
   1  11   7   -0.44    0.37
  -1 -11  -8  283.80   10.86
  -1  11  -8  287.68    5.07
  -1  11  -8  290.15    4.86
  -1 -11  -8  293.58    4.92
   1  11   8  301.85    4.94
   1 -11   8  310.32   10.98
  -1 -11  -9    0.16    0.45
  -1  11  -9    1.21    0.44
   1  11   9    0.68    0.38
  -1  11  -9    0.70    0.45
  -1 -11 -10   32.52    1.34
  -1  11 -10   34.95    1.34
   1  11  10   35.51    1.37
  -1  11 -10   33.06    1.44
  -1 -11 -11    1.54    0.55
  -1  11 -11    1.72    0.41
   1  11  11    2.17    0.48
  -1  11 -11    1.84    0.54
  -1 -11 -12   92.08    2.26
  -1  11 -12   89.55    2.21
   1  11  12   87.24    2.14
  -1  11 -12   90.10    2.37
  -1 -11 -13   73.56    1.92
  -1  11 -13   70.79    1.86
   1  11  13   69.31    1.78
  -1  11 -13   71.60    2.01
  -1 -11 -14   23.84    1.01
  -1  11 -14   22.97    0.96
   1  11  14   22.04    0.87
  -1  11 -14   23.85    1.07
  -1 -11 -15    9.78    0.63
  -1  11 -15    9.73    0.58
  -1  11 -15   10.46    0.66
  -1 -11 -16   10.92    0.56
  -1  11 -16   11.02    0.52
  -1  11 -16   10.94    0.57
   1 -12 -17    2.72    0.28
   1  12 -17    3.12    0.28
  -1  12  17    2.72    0.28
   1 -12 -16   14.28    0.64
   1  12 -16   12.56    0.60
   1  12 -16   14.72    0.65
   1 -12 -15    2.79    0.44
   1  12 -15    2.84    0.42
   1  12 -15    2.93    0.40
   1 -12 -14   35.79    1.22
   1  12 -14   34.82    1.25
   1  12 -14   35.86    1.26
   1 -12 -13    0.22    0.42
   1  12 -13   -0.18    0.41
  -1  12  13   -0.18    0.24
   1  12 -13   -0.04    0.36
   1 -12 -12    6.88    0.69
   1  12 -12    7.08    0.70
  -1  12  12    7.29    0.60
   1  12 -12    7.20    0.73
   1 -12 -11    4.14    0.58
   1  12 -11    4.70    0.61
  -1  12  11    4.42    0.53
   1  12 -11    5.36    0.66
   1 -12 -10   93.78    2.31
   1  12 -10   95.08    2.39
  -1  12  10   93.82    2.27
   1  12 -10   93.81    2.44
   1 -12  -9   10.99    0.80
   1  12  -9   12.67    0.86
  -1  12   9   11.48    0.77
   1  12  -9   13.11    0.88
   1  12  -8   66.14    1.96
   1  12  -8   65.18    1.89
   1 -12  -8   64.53    1.83
  -1  12   8   66.30    1.86
   1 -12  -8   63.43    4.85
   1 -12  -7   42.14    3.91
  -1 -12   7   41.50    3.85
   1  12  -7   41.60    1.49
   1  12  -7   42.17    1.48
   1 -12  -7   38.43    1.36
  -1  12   7   40.39    1.41
  -1 -12   7   46.21    4.09
  -1 -12   6   39.01    3.62
   1 -12  -6   36.85    3.52
   1  12  -6   34.97    1.34
   1  12  -6   35.00    1.33
   1 -12  -6   33.61    1.24
  -1  12   6   34.20    1.29
  -1 -12   6   38.18    3.65
   1  12  -5    7.51    0.64
   1  12  -5    7.64    0.68
   1 -12  -5    7.05    0.60
  -1  12   5    7.16    0.61
   1  12  -5    6.59    0.63
  -1 -12   5    6.95    1.85
   1 -12  -5    4.99    1.29
  -1 -12   5    9.48    1.80
   1 -12  -4   65.57    1.71
   1  12  -4   68.82    1.87
  -1 -12   4   71.10    4.72
   1 -12  -4   70.14    4.60
   1  12  -4   66.23    1.85
  -1  12   4   65.89    1.83
  -1 -12   3  102.87    5.62
   1 -12  -3  111.50    5.70
  -1  12   3   97.18    2.14
   1  12  -3  101.67    2.37
  -1  12   3  106.89    2.38
   1  12  -3  102.95    2.38
   1 -12  -2   30.00    2.91
  -1 -12   2   36.23    3.30
  -1  12   2   35.49    1.27
  -1 -12   2   32.62    1.12
   1  12  -2   35.22    1.27
  -1  12   1    1.00    0.73
   1 -12  -1    1.25    0.93
  -1 -12   1    3.78    1.28
   1  12  -1    2.85    0.44
  -1  12   1    2.74    0.42
   1 -12   0   17.17    2.24
  -1 -12   0   18.09    2.43
  -1  12   0   20.21    0.98
   1  12   0   18.70    0.94
   1 -12   1    5.19    1.19
  -1 -12  -1    5.92    1.57
  -1  12  -1    4.80    0.54
   1  12   1    4.97    0.52
  -1 -12  -2  320.28   10.37
   1 -12   2  313.78   10.00
   1  12   2  322.71    5.14
  -1  12  -2  316.02    5.14
  -1  12  -2  317.73    5.18
  -1  12  -3   11.99    0.78
  -1  12  -3   11.87    0.71
  -1 -12  -3   12.95    0.77
  -1  12  -3   12.76    0.83
   1  12   3   13.17    0.80
   1 -12   3   12.61    2.08
  -1 -12  -3   13.93    2.13
   1 -12   3    9.00    1.62
  -1  12  -4   11.78    0.78
  -1  12  -4   10.33    0.69
  -1 -12  -4   12.86    0.79
  -1  12  -4   11.49    0.78
   1  12   4   11.69    0.80
   1 -12   4   10.58    1.92
  -1 -12  -4   11.46    2.03
   1 -12   4    9.48    1.83
  -1  12  -5    1.58    0.42
  -1  12  -5    0.86    0.32
  -1 -12  -5    0.83    0.39
   1  12   5    1.22    0.43
  -1 -12  -5   -1.77    1.26
   1 -12   5    0.58    0.82
   1 -12   5   -2.46    1.22
  -1 -12  -6  172.74    8.12
  -1  12  -6  178.55    3.52
  -1  12  -6  169.18    3.32
  -1 -12  -6  168.76    3.31
   1  12   6  170.74    3.39
   1 -12   6  179.83    8.12
  -1  12  -7    5.89    0.67
  -1  12  -7    5.11    0.57
  -1 -12  -7    5.21    0.63
   1  12   7    5.76    0.63
  -1 -12  -7    5.44    1.65
  -1 -12  -8   12.57    0.84
  -1  12  -8   12.27    0.79
   1  12   8   13.10    0.86
  -1  12  -8   12.99    0.91
  -1 -12  -9    0.20    0.47
  -1  12  -9    0.03    0.38
   1  12   9   -0.21    0.38
  -1  12  -9    0.10    0.43
  -1 -12 -10   57.11    1.78
  -1  12 -10   60.59    1.76
   1  12  10   58.80    1.77
  -1  12 -10   58.84    1.91
  -1 -12 -11    1.31    0.52
  -1  12 -11    1.59    0.43
   1  12  11    1.22    0.43
  -1  12 -11    2.19    0.58
  -1 -12 -12   77.31    1.99
  -1  12 -12   73.95    1.90
   1  12  12   75.17    1.89
  -1  12 -12   74.15    2.06
  -1 -12 -13   34.13    1.21
  -1  12 -13   33.79    1.16
   1  12  13   34.09    1.11
  -1  12 -13   33.48    1.27
  -1 -12 -14   20.89    0.89
  -1  12 -14   22.04    0.86
   1  12  14   20.87    0.77
  -1  12 -14   21.82    0.94
  -1 -12 -15   39.26    1.09
  -1  12 -15   36.73    1.09
  -1  12 -15   36.86    1.00
  -1 -12 -16   23.78    0.71
  -1  12 -16   23.61    0.73
   1 -13 -16  109.14    1.87
   1  13 -16  107.15    1.88
  -1  13  16  113.50    1.92
   1 -13 -15   10.23    0.57
   1  13 -15   10.03    0.56
   1  13 -15   10.19    0.56
   1 -13 -14   28.71    1.02
   1  13 -14   29.04    1.03
   1  13 -14   26.62    1.00
   1 -13 -13    1.40    0.43
   1  13 -13    1.14    0.38
   1  13 -13    0.99    0.40
   1 -13 -12   61.94    1.70
   1  13 -12   61.65    1.75
  -1  13  12   60.76    1.59
   1  13 -12   58.69    1.76
   1 -13 -11   96.78    2.27
   1  13 -11   98.44    2.36
  -1  13  11   96.54    2.21
   1  13 -11   94.15    2.39
   1 -13 -10   12.37    0.83
   1  13 -10   12.64    0.85
  -1  13  10   13.07    0.80
   1  13 -10   12.26    0.86
   1 -13  -9   40.13    1.40
   1  13  -9   40.39    1.47
  -1  13   9   40.10    1.42
   1  13  -9   39.83    1.51
   1 -13  -8    0.56    0.42
   1  13  -8    0.45    0.39
  -1  13   8   -0.01    0.37
   1  13  -8    0.66    0.43
   1 -13  -7    4.54    0.58
   1  13  -7    4.48    0.58
  -1  13   7    4.02    0.54
   1  13  -7    3.48    0.54
   1  13  -6  368.60    5.97
   1  13  -6  380.50    5.96
   1 -13  -6  373.26    5.75
  -1  13   6  374.72    5.88
   1 -13  -6  357.07   11.84
  -1 -13   6  375.92   12.25
  -1  13   5   86.10    2.09
   1  13  -5   89.83    2.28
   1  13  -5   87.52    2.24
   1 -13  -5   87.68    2.09
   1  13  -5   86.02    2.25
  -1  13   5   86.52    2.20
  -1 -13   5   88.13    5.59
   1 -13  -5   88.31    5.54
   1  13  -4  432.85    6.62
  -1  13   4  434.30    6.35
   1  13  -4  425.28    6.56
   1  13  -4  436.19    6.65
   1 -13  -4  415.60   12.52
  -1  13   4  439.68    6.60
  -1 -13   3   10.89    2.04
   1 -13  -3   12.89    2.08
   1  13  -3   10.23    0.76
  -1  13   3   11.27    0.67
   1  13  -3   13.36    0.84
  -1  13   3   12.34    0.82
  -1 -13   2   42.13    3.72
   1 -13  -2   40.85    3.60
   1  13  -2   45.55    1.51
  -1  13   2   44.53    1.51
   1  13  -2   44.52    1.53
  -1  13   1   45.55    1.54
   1  13  -1   47.16    1.55
   1 -13  -1   49.04    3.90
  -1 -13   1   43.33    3.79
  -1  13   0  128.55    2.79
   1  13   0  128.27    2.79
   1 -13   0  118.95    6.13
  -1 -13   0  135.80    6.74
  -1  13  -1   73.92    2.00
   1  13   1   71.58    1.98
   1 -13   1   74.55    4.87
  -1 -13  -1   71.27    4.88
  -1  13  -2  202.73    3.84
   1 -13   2  201.65    8.18
  -1 -13  -2  197.27    8.36
   1  13   2  203.50    3.83
  -1  13  -2  212.33    3.90
  -1  13  -3   40.25    1.47
  -1  13  -3   37.85    1.35
  -1  13  -3   38.92    1.46
   1  13   3   40.45    1.46
  -1 -13  -3   40.21    3.75
   1 -13   3   35.34    3.40
  -1  13  -4  368.77    5.95
  -1  13  -4  371.87    5.77
  -1 -13  -4  362.68    5.73
  -1  13  -4  371.38    5.94
   1  13   4  374.68    5.87
  -1 -13  -4  390.42   12.46
   1 -13   4  364.07   11.72
  -1 -13  -5  492.87   14.37
   1 -13   5  472.93   13.82
  -1  13  -5  476.12    7.22
  -1  13  -5  474.38    7.02
  -1 -13  -5  459.06    6.97
   1  13   5  481.01    7.14
   1 -13   5  505.29   14.38
  -1 -13  -6   60.99    1.80
  -1  13  -6   62.60    1.80
   1  13   6   64.35    1.89
  -1  13  -6   59.94    1.91
  -1 -13  -7   11.91    0.87
  -1  13  -7   13.54    0.83
   1  13   7   12.90    0.87
  -1  13  -7   13.09    0.92
  -1 -13  -8    7.50    0.73
  -1  13  -8    7.72    0.66
   1  13   8    7.02    0.70
  -1  13  -8    7.64    0.74
  -1 -13  -9    0.44    0.49
  -1  13  -9    0.70    0.37
   1  13   9   -0.12    0.42
  -1  13  -9    0.95    0.49
  -1 -13 -10   70.08    1.92
  -1  13 -10   68.91    1.85
   1  13  10   69.73    1.90
  -1  13 -10   69.72    2.04
  -1 -13 -11    0.99    0.51
  -1  13 -11    1.12    0.36
   1  13  11    1.54    0.42
  -1  13 -11    0.94    0.45
  -1 -13 -12   69.38    1.78
  -1  13 -12   67.46    1.70
   1  13  12   67.70    1.68
  -1  13 -12   68.34    1.87
  -1 -13 -13   -0.42    0.41
  -1  13 -13    0.59    0.28
   1  13  13    0.05    0.22
  -1  13 -13    0.53    0.35
  -1 -13 -14   25.60    0.88
  -1  13 -14   23.19    0.78
  -1  13 -14   23.72    0.90
  -1  13 -15    2.01    0.26
   1  14 -15    0.25    0.18
  -1  14  15    0.63    0.21
   1 -14 -14   72.79    1.57
   1  14 -14   74.95    1.62
  -1  14  14   76.73    1.62
   1  14 -14   71.83    1.59
   1 -14 -13   24.09    0.92
   1  14 -13   23.88    0.93
   1  14 -13   23.66    0.94
   1 -14 -12   34.70    1.17
   1  14 -12   35.67    1.23
  -1  14  12   34.07    1.07
   1  14 -12   34.20    1.23
   1 -14 -11    3.44    0.50
   1  14 -11    3.99    0.53
  -1  14  11    3.72    0.45
   1  14 -11    3.57    0.54
   1 -14 -10    2.18    0.46
   1  14 -10    3.15    0.53
  -1  14  10    2.86    0.45
   1  14 -10    2.16    0.46
   1 -14  -9    2.45    0.51
   1  14  -9    2.77    0.50
  -1  14   9    2.37    0.46
   1  14  -9    2.71    0.53
   1 -14  -8  232.78    4.07
   1  14  -8  235.98    4.26
  -1  14   8  242.16    4.19
   1  14  -8  231.14    4.30
   1 -14  -7    3.12    0.49
   1  14  -7    2.99    0.52
  -1  14   7    3.67    0.48
   1  14  -7    2.53    0.54
  -1  14   7    3.75    0.57
   1  14  -6  118.06    2.70
  -1  14   6  112.17    2.62
  -1  14   6  113.58    2.49
   1  14  -6  111.40    2.66
   1  14  -5   14.09    0.92
  -1  14   5   14.13    0.89
   1  14  -5   15.12    0.92
  -1  14   5   17.39    0.87
   1  14  -5   16.71    0.96
   1  14  -4    2.14    0.52
  -1  14   4    2.30    0.50
  -1  14   4    1.46    0.32
   1  14  -4    1.79    0.46
   1  14  -4    1.66    0.45
   1 -14  -3    5.65    1.48
   1  14  -3    5.38    0.59
  -1  14   3    4.43    0.60
   1  14  -3    4.83    0.61
  -1 -14   2   45.13    4.03
   1 -14  -2   38.38    3.60
   1  14  -2   39.44    1.45
   1  14  -2   42.12    1.52
  -1  14   2   42.38    1.51
   1 -14  -1    7.64    1.56
  -1 -14   1   10.28    1.92
  -1  14   1    9.69    0.76
   1  14  -1   10.92    0.82
   1 -14   0    2.50    1.18
   1  14   0    2.83    0.53
  -1  14   0    3.29    0.54
   1 -14   1    1.73    0.97
  -1 -14  -1    0.07    0.92
  -1  14  -1    0.56    0.42
   1  14   1    0.34    0.44
  -1  14  -1    1.52    0.46
  -1  14  -2   54.89    1.80
  -1  14  -2   55.69    1.67
  -1  14  -2   55.23    1.78
   1  14   2   58.60    1.82
  -1 -14  -2   55.81    4.48
   1 -14   2   55.81    4.40
  -1  14  -3   38.42    1.47
  -1  14  -3   39.01    1.38
  -1  14  -3   37.00    1.44
   1  14   3   36.46    1.43
  -1  14  -4  143.79    2.97
  -1  14  -4  142.12    3.12
   1  14   4  140.83    3.06
  -1  14  -5   20.34    0.99
   1  14   5   19.81    1.06
  -1  14  -5   18.82    1.07
  -1 -14  -6   12.84    0.86
  -1  14  -6   12.90    0.79
   1  14   6   12.93    0.88
  -1  14  -6   14.15    0.93
  -1 -14  -7   25.12    1.14
  -1  14  -7   25.52    1.09
   1  14   7   25.65    1.20
  -1  14  -7   24.34    1.21
  -1 -14  -8  333.68    5.34
  -1  14  -8  330.62    5.25
   1  14   8  334.56    5.39
  -1  14  -8  329.50    5.55
  -1 -14  -9    2.48    0.55
  -1  14  -9    2.07    0.42
   1  14   9    2.02    0.48
  -1  14  -9    1.99    0.52
  -1 -14 -10  112.52    2.45
  -1  14 -10  111.16    2.37
   1  14  10  111.04    2.42
  -1  14 -10  112.46    2.59
  -1 -14 -11    7.44    0.65
  -1  14 -11    7.23    0.55
   1  14  11    6.83    0.56
  -1  14 -11    6.07    0.61
  -1 -14 -12   81.19    1.81
  -1  14 -12   76.50    1.70
  -1  14 -12   77.28    1.87
   1  14  12   72.61    1.67
  -1  14 -13   17.22    0.66
  -1  14 -13   16.94    0.76
   1  14  13   16.00    0.62
   1  14  14  110.97    1.89
  -1  14 -14  119.62    2.06
  -1  15  14   18.24    0.62
   1  15 -14   17.61    0.61
  -1  15  13    1.51    0.30
   1  15 -13    1.71    0.28
   1  15 -13    2.47    0.33
   1  15 -12   16.93    0.76
   1  15 -12   16.02    0.76
  -1  15  12   16.25    0.72
  -1  15  12   16.36    0.65
   1  15 -11   15.92    0.80
  -1  15  11   15.70    0.77
   1  15 -11   16.21    0.83
  -1  15  11   16.33    0.74
   1  15 -10   28.77    1.12
  -1  15  10   26.42    1.02
   1  15 -10   26.73    1.12
  -1  15  10   29.90    1.09
   1  15  -9   30.33    1.20
  -1  15   9   31.19    1.13
   1  15  -9   30.02    1.23
  -1  15   9   29.77    1.15
   1  15  -8   65.59    1.83
   1  15  -8   63.34    1.88
  -1  15   8   65.49    1.73
  -1  15   8   65.61    1.82
   1  15  -7    2.36    0.50
  -1  15   7    1.94    0.37
   1  15  -7    1.99    0.46
  -1  15   7    2.44    0.49
   1  15  -6   60.82    1.85
  -1  15   6   62.16    1.69
   1  15  -6   60.15    1.84
  -1  15   6   60.28    1.82
   1  15  -5    2.04    0.47
  -1  15   5    1.62    0.49
  -1  15   5    2.24    0.38
   1  15  -5    1.96    0.49
   1  15  -4  216.09    4.10
   1  15  -4  218.78    4.04
  -1  15   4  220.98    4.08
   1  15  -4  217.17    4.07
   1  15  -3   27.96    1.30
   1  15  -3   28.22    1.23
  -1  15   3   28.34    1.26
   1  15  -3   29.99    1.26
   1  15  -2    0.65    0.45
  -1  15   2    0.90    0.51
   1  15  -2    0.77    0.43
  -1  15   1    1.05    0.50
   1  15  -1    1.22    0.48
   1  15  -1    1.42    0.47
   1  15   0    3.73    0.64
  -1  15   0    4.29    0.65
  -1  15   0    3.91    0.59
  -1  15  -1   17.76    1.03
  -1  15  -1   15.83    0.87
   1  15   1   17.00    1.03
  -1  15  -1   17.66    1.04
  -1  15  -2  152.82    3.30
  -1  15  -2  157.91    3.12
  -1  15  -2  154.76    3.30
   1  15   2  154.49    3.28
  -1  15  -3   34.85    1.29
  -1  15  -3   35.57    1.45
   1  15   3   36.39    1.45
  -1  15  -4   20.57    1.00
  -1  15  -4   21.05    1.11
   1  15   4   20.52    1.12
  -1  15  -5   57.94    1.69
  -1  15  -5   56.66    1.83
   1  15   5   56.34    1.80
  -1  15  -6    0.45    0.35
  -1  15  -6    0.25    0.46
   1  15   6    0.73    0.45
  -1  15  -7   -0.18    0.32
  -1  15  -7   -0.42    0.47
   1  15   7   -0.24    0.44
  -1  15  -8   26.64    1.04
   1  15   8   26.93    1.00
  -1  15  -8   26.99    1.22
   1  15   8   26.27    1.14
  -1  15  -9   18.69    0.85
   1  15   9   19.15    0.83
  -1  15  -9   16.78    0.95
   1  15   9   18.46    0.91
  -1  15 -10    3.43    0.40
   1  15  10    2.59    0.34
  -1  15 -10    3.00    0.47
   1  15  10    3.21    0.44
  -1  15 -11    1.14    0.26
  -1  15 -11    1.22    0.36
   1  15  11    0.98    0.24
   1  15  11    0.94    0.29
  -1  15 -12   59.88    1.30
   1  15  12   57.91    1.28
   1  15  12   58.68    1.30
  -1  15 -13    8.83    0.47
   1  16 -13    1.25    0.21
   1  16 -12    3.88    0.36
  -1  16  12    3.35    0.32
   1  16 -12    3.87    0.35
   1  16 -11    2.31    0.34
  -1  16  11    2.18    0.32
   1  16 -11    2.15    0.34
  -1  16  11    2.42    0.29
   1  16 -10    4.77    0.47
   1  16 -10    5.23    0.50
  -1  16  10    4.89    0.41
  -1  16  10    5.00    0.44
   1  16  -9    9.31    0.65
  -1  16   9    8.99    0.57
   1  16  -9    9.54    0.68
  -1  16   9    9.81    0.64
   1  16  -8   83.57    2.01
  -1  16   8   81.28    1.85
   1  16  -8   83.44    2.07
  -1  16   8   78.80    1.94
   1  16  -7   25.92    1.09
  -1  16   7   27.31    0.99
   1  16  -7   25.75    1.13
  -1  16   7   25.35    1.10
   1  16  -6   46.30    1.51
   1  16  -6   46.10    1.54
  -1  16   6   49.55    1.39
  -1  16   6   48.55    1.57
   1  16  -5   13.79    0.86
   1  16  -5   13.03    0.84
  -1  16   5   13.84    0.89
   1  16  -4   71.68    1.98
   1  16  -4   72.09    2.01
  -1  16   4   74.03    2.04
   1  16  -3    5.63    0.65
   1  16  -3    6.28    0.71
  -1  16   3    5.76    0.66
   1  16  -3    4.97    0.61
   1  16  -2   79.84    2.21
   1  16  -2   80.95    2.13
   1  16  -2   79.68    2.15
  -1  16   2   79.52    2.19
  -1  16   1   23.13    1.15
   1  16  -1   22.64    1.16
   1  16  -1   21.43    1.07
  -1  16   1   22.44    1.16
  -1  16   0   58.01    1.84
  -1  16   0   57.47    1.67
   1  16   0   57.52    1.83
  -1  16   0   56.32    1.82
   1  16   0   56.15    1.78
  -1  16  -1   32.63    1.41
  -1  16  -1   37.92    1.32
   1  16   1   34.91    1.43
  -1  16  -1   34.59    1.44
  -1  16  -2  160.26    3.41
  -1  16  -2  165.65    3.18
  -1  16  -2  165.04    3.39
   1  16   2  164.52    3.39
  -1  16  -3    5.79    0.56
  -1  16  -3    5.36    0.66
   1  16   3    3.84    0.64
  -1  16  -4  106.06    2.34
  -1  16  -4  102.45    2.53
   1  16   4  103.80    2.53
  -1  16  -5   10.69    0.68
  -1  16  -5   11.61    0.84
   1  16   5   11.71    0.84
  -1  16  -6   14.19    0.76
  -1  16  -6   13.91    0.91
   1  16   6   15.15    0.91
  -1  16  -7    5.14    0.47
  -1  16  -7    4.45    0.58
   1  16   7    4.83    0.57
  -1  16  -8   57.90    1.48
  -1  16  -8   60.16    1.71
   1  16   8   56.60    1.60
  -1  16  -9   15.89    0.70
  -1  16  -9   14.34    0.81
   1  16   9   15.77    0.78
  -1  16 -10    9.39    0.51
  -1  16 -10    9.13    0.62
   1  16  10    8.80    0.55
  -1  16 -11    0.47    0.17
  -1  16 -11    1.01    0.28
   1  16  11    1.15    0.24
  -1  16 -12   59.78    1.28
   1  17 -11   21.90    0.71
   1  17 -11   22.20    0.71
   1  17 -10    4.13    0.36
   1  17 -10    4.65    0.40
  -1  17  10    3.35    0.32
   1  17  -9   14.24    0.67
   1  17  -9   14.69    0.72
  -1  17   9   15.13    0.69
   1  17  -8   59.13    1.51
   1  17  -8   58.48    1.56
  -1  17   8   61.42    1.54
   1  17  -7   12.59    0.71
   1  17  -7   13.31    0.76
  -1  17   7   13.37    0.76
   1  17  -6  167.68    3.12
   1  17  -6  170.69    3.21
  -1  17   6  170.38    3.18
   1  17  -5    4.63    0.52
   1  17  -5    4.71    0.55
  -1  17   5    4.88    0.58
   1  17  -4  153.19    3.02
   1  17  -4  152.49    3.06
  -1  17   4  156.01    3.11
   1  17  -3    3.60    0.48
   1  17  -3    3.13    0.50
  -1  17   3    3.13    0.56
   1  17  -2    4.40    0.52
   1  17  -2    4.58    0.61
  -1  17   2    4.98    0.65
  -1  17   2    4.87    0.64
   1  17  -2    4.55    0.57
   1  17  -1   15.20    0.98
  -1  17   1   14.44    0.92
   1  17  -1   13.23    0.86
  -1  17   1   14.29    0.91
  -1  17   1   13.18    0.74
   1  17  -1   14.09    0.83
  -1  17   0   10.12    0.66
  -1  17   0    9.40    0.79
   1  17   0    9.86    0.82
   1  17   0    9.79    0.75
  -1  17   0   10.37    0.79
  -1  17  -1   34.55    1.38
  -1  17  -1   34.46    1.18
   1  17   1   33.39    1.31
  -1  17  -1   35.51    1.39
   1  17   1   35.57    1.40
  -1  17  -2   82.38    1.94
   1  17   2   79.71    2.09
  -1  17  -2   82.53    2.16
   1  17   2   82.66    2.16
  -1  17  -3   16.28    0.80
  -1  17  -3   15.30    0.91
   1  17   3   15.64    0.92
  -1  17  -4  112.22    2.31
  -1  17  -4  113.42    2.57
   1  17   4  113.11    2.54
  -1  17  -5   63.32    1.57
  -1  17  -5   61.67    1.79
   1  17   5   62.08    1.76
  -1  17  -6    2.58    0.36
  -1  17  -6    2.21    0.45
   1  17   6    2.08    0.46
  -1  17  -7   29.49    0.95
  -1  17  -7   27.43    1.10
   1  17   7   27.46    1.05
  -1  17  -8  151.71    2.55
  -1  17  -8  156.71    2.86
   1  17   8  152.24    2.74
  -1  17  -9   19.16    0.65
  -1  17  -9   20.29    0.82
   1  17   9   19.50    0.76
  -1  17 -10    1.17    0.25
   1  17  10    1.57    0.24
  -1  17 -11   16.97    0.58
   1  18  -9    1.51    0.24
  -1  18   9    1.46    0.24
  -1  18   8    5.58    0.41
   1  18  -8    5.45    0.43
   1  18  -8    5.80    0.41
   1  18  -7    4.04    0.40
  -1  18   7    3.77    0.42
   1  18  -7    3.29    0.40
  -1  18   6   87.00    1.91
   1  18  -6   83.83    1.82
   1  18  -6   84.80    1.90
  -1  18   5   11.68    0.71
   1  18  -5   11.47    0.64
   1  18  -5   11.66    0.69
  -1  18   5   11.73    0.74
  -1  18   4   16.87    0.87
   1  18  -4   16.65    0.78
   1  18  -4   17.91    0.85
  -1  18   4   16.30    0.87
  -1  18   3    8.95    0.70
   1  18  -3    8.73    0.59
  -1  18   3    8.13    0.67
   1  18  -3    7.61    0.61
  -1  18   2   77.82    1.98
   1  18  -2   77.31    1.85
   1  18  -2   77.99    1.92
  -1  18   2   79.03    2.00
   1  18  -1   18.60    0.98
  -1  18   1   18.13    0.95
  -1  18   1   18.27    0.95
   1  18  -1   18.14    0.88
  -1  18   1   18.54    0.78
   1  18  -1   18.78    0.87
   1  18   0    6.94    0.57
  -1  18   0    6.97    0.50
  -1  18   0    6.16    0.61
   1  18   0    6.52    0.59
   1  18   0    6.44    0.67
   1  18   1    4.84    0.48
  -1  18  -1    4.25    0.41
   1  18   1    4.87    0.62
   1  18   1    4.46    0.51
  -1  18  -1    4.78    0.58
   1  18   2   42.30    1.41
  -1  18  -2   42.17    1.39
   1  18   2   39.57    1.32
  -1  18  -2   42.59    1.20
  -1  18  -3    3.23    0.35
   1  18   3    2.84    0.45
  -1  18  -3    2.91    0.47
   1  18   3    2.69    0.47
  -1  18  -4   20.86    0.78
  -1  18  -4   19.94    0.94
   1  18   4   19.53    0.89
   1  18   4   20.31    0.93
  -1  18  -5   19.12    0.89
   1  18   5   20.68    0.90
  -1  18  -6   58.88    1.54
   1  18   6   59.48    1.51
  -1  18  -7    1.88    0.34
   1  18   7    2.34    0.36
  -1  18  -8   21.14    0.78
   1  18   8   22.47    0.76
   1  18   9    4.77    0.32
  -1  18  -9    5.10    0.36
  -1  19   8   48.63    1.13
   1  19  -7    1.93    0.23
  -1  19   7    2.93    0.31
   1  19  -7    2.50    0.26
  -1  19   7    2.65    0.32
  -1  19   6   47.67    1.18
  -1  19   6   47.31    1.24
   1  19  -6   47.11    1.15
   1  19  -6   45.73    1.08
   1  19  -5    0.99    0.25
  -1  19   5    0.90    0.29
  -1  19   5    1.49    0.34
   1  19  -5    1.08    0.27
  -1  19   4  100.22    2.03
   1  19  -4   96.10    1.95
  -1  19   4  100.27    2.06
   1  19  -4   97.31    1.88
   1  19  -3    5.72    0.44
   1  19  -3    6.11    0.49
  -1  19   3    5.90    0.52
  -1  19   3    5.98    0.52
   1  19  -2   13.13    0.63
   1  19  -2   13.73    0.69
  -1  19   2   12.63    0.72
   1  19  -1    0.63    0.25
  -1  19   1    1.28    0.34
   1  19  -1    0.86    0.31
   1  19   0   -0.01    0.24
   1  19   0    0.74    0.28
  -1  19   0    0.69    0.36
   1  19   1   23.11    0.95
   1  19   1   21.79    0.82
   1  19   1   23.07    0.89
  -1  19  -1   22.97    0.93
   1  19   2  155.04    2.83
   1  19   2  151.92    2.72
   1  19   2  149.84    2.61
   1  19   3    4.08    0.36
   1  19   3    3.83    0.45
   1  19   3    3.44    0.39
  -1  19  -3    4.51    0.45
   1  19   4   94.25    1.93
  -1  19  -4   93.41    1.92
   1  19   4   90.12    1.84
   1  19   5   17.59    0.71
  -1  19  -5   17.87    0.73
   1  19   5   15.44    0.66
   1  19   5   15.44    0.59
   1  19   6    0.43    0.20
  -1  19  -6    0.17    0.22
   1  19   6    0.07    0.23
   1  19   7    0.02    0.16
  -1  19  -7   -0.17    0.17
   1  19   7    0.05    0.18
  -1  20   5    5.08    0.35
  -1  20   4    6.99    0.43
   1  20  -3    8.06    0.42
  -1  20   3    8.44    0.48
  -1  20   2   10.06    0.53
   1  20  -2    9.75    0.48
  -1  20   1   38.01    1.04
   1  20  -1   37.12    0.98
  -1  20   0   18.43    0.71
   1  20   0   17.74    0.65
   1  20   1   39.88    1.01
  -1  20  -1   41.34    1.09
  -1  20  -2   58.37    1.31
   1  20   2   56.30    1.22
   1  20   3    1.09    0.20
  -1  20  -3    1.48    0.25
  -1  20  -4    4.68    0.33
  -2   0  21    0.01    0.20
   2   0 -21   -0.53    0.19
  -2   0  20   -0.12    0.34
   2   0 -20    0.04    0.27
  -2   0  19    0.34    0.43
   2   0 -19   -0.43    0.37
  -2   0  18  306.34    5.06
   2   0 -18  294.13    4.88
   2   0 -17   -0.01    0.42
   2   0 -16    0.77    0.44
   2   0 -15    0.64    0.39
   2   0 -15    0.16    0.40
   2   0 -14  171.82    3.46
   2   0 -14  170.88    3.39
   2   0 -13   -0.15    0.29
   2   0 -13    0.14    0.33
  -2   0  12   38.60    3.01
  -2   0  12   38.03    2.85
  -2   0  11    0.37    0.61
  -2   0  10  681.59   13.31
  -2   0  10  706.26   11.94
  -2   0   9    0.18    0.66
  -2   0   9   -0.33    0.56
  -2   0   8  398.88    8.20
  -2   0   7    0.65    0.61
  -2   0   6 1285.06   17.71
  -2   0   5    0.14    0.49
  -2   0   5    0.32    0.43
  -2   0   4    1.86    0.44
  -2   0   4    0.13    0.39
  -2   0   3    0.53    0.26
  -2   0   3   -0.24    0.39
  -2   0   3   -0.01    0.37
  -2   0   2  359.53    4.63
   2   0  -2  374.65    4.67
  -2   0   2  355.61    5.56
  -2   0   2  366.15    5.45
  -2   0   1    0.27    0.12
  -2   0   0  438.59    5.93
  -2   0   0  423.69    6.30
  -2   0  -1   -0.20    0.39
  -2   0  -2  317.78    5.68
  -2   0  -3    0.93    0.73
  -2   0  -4  698.82   11.67
  -2   0  -5   -0.88    0.96
  -2   0  -6  539.57   11.00
  -2   0  -7   -0.10    0.93
   2   0   8  229.72    7.57
  -2   0  -8  230.29    7.49
   2   0   9    0.08    1.04
   2   0  10   82.03    4.92
  -2   0 -11   -0.04    0.31
  -2   0 -11   -0.39    0.35
   2   0  11    0.11    1.00
  -2   0 -12   36.32    1.44
  -2   0 -12   37.73    1.38
  -2   0 -13   -0.05    0.40
  -2   0 -13   -0.03    0.38
  -2   0 -14  370.80    5.92
  -2   0 -14  363.84    6.08
  -2   0 -15    0.36    0.46
  -2   0 -16    0.15    0.41
  -2   0 -17    0.34    0.40
   2   0  18  146.26    2.62
  -2   0 -18  140.58    2.56
   2   0  19    0.02    0.20
   2  -1 -21   -0.07    0.18
  -2  -1  21    0.28    0.21
  -2   1  21    0.31    0.20
   2   1 -21   -0.10    0.19
  -2  -1  20   32.59    1.10
  -2   1  20   33.58    1.11
   2   1 -20   33.43    1.05
   2  -1 -20   33.92    1.05
  -2   1  19    4.32    0.58
  -2  -1  19    3.62    0.53
   2   1 -19    3.24    0.48
   2  -1 -19    3.26    0.45
  -2  -1  18   28.52    1.25
  -2   1  18   28.47    1.25
   2  -1 -18   24.50    1.11
   2   1 -18   27.67    1.18
  -2   1  17    0.64    0.51
   2   1 -17    0.90    0.47
   2  -1 -17    0.29    0.42
   2   1 -16   34.92    1.40
   2  -1 -16   34.80    1.38
   2   1 -16   33.08    1.42
   2   1 -15   24.69    1.20
   2   1 -15   22.40    1.12
   2  -1 -15   22.77    1.10
   2  -1 -14   15.39    0.90
   2  -1 -14   17.34    0.97
   2   1 -14   16.62    0.93
   2   1 -14   16.00    0.95
   2   1 -13    0.88    0.40
   2  -1 -13    0.24    0.31
  -2   1  13   -0.06    0.73
  -2  -1  13    0.82    0.94
  -2  -1  13   -0.70    0.55
   2   1 -13    0.67    0.30
   2  -1 -13    0.27    0.30
  -2  -1  12  236.03    7.82
  -2   1  12  247.14    7.86
  -2   1  11    2.62    0.80
  -2   1  11    0.87    0.45
  -2  -1  11    3.19    1.05
  -2   1  11    0.82    0.73
  -2  -1  10   37.52    2.65
  -2   1  10   35.11    2.50
   2  -1  -9   55.61    3.18
  -2  -1   9   60.76    2.28
  -2   1   9   61.27    3.04
  -2  -1   9   56.17    2.98
   2  -1  -8  106.81    4.10
  -2  -1   8  117.27    3.11
  -2   1   8  109.04    3.79
  -2  -1   8  105.71    3.87
  -2  -1   7    0.00    0.38
   2  -1  -7   -0.10    0.66
  -2   1   7    0.16    0.55
  -2  -1   7    0.49    0.57
  -2  -1   6    0.45    0.35
   2  -1  -6    0.01    0.63
  -2  -1   6    0.08    0.54
   2  -1  -5   44.32    1.87
  -2   1   5   42.89    1.74
  -2  -1   5   42.82    1.43
  -2  -1   5   42.05    1.77
  -2   1   4  399.50    6.42
  -2  -1   4  417.79    5.99
   2  -1  -4  407.45    6.47
  -2  -1   4  397.52    6.39
  -2   1   3   37.66    1.52
   2  -1  -3   37.36    1.18
  -2   1   3   36.05    1.31
  -2   1   3   35.03    1.46
  -2  -1   3   37.28    1.25
  -2   1   3   35.07    1.22
  -2   1   2  901.01   12.24
  -2  -1   2  923.68   12.32
   2  -1  -2  941.18   11.13
  -2   1   2  922.25   12.01
  -2  -1   2  917.43   11.71
  -2  -1   1    1.57    0.31
  -2  -1   1    1.43    0.37
  -2   1   1    1.53    0.39
  -2   1   1    2.10    0.42
   2  -1  -1    1.35    0.21
  -2  -1   0   17.96    0.85
  -2   1   0   16.34    0.91
  -2  -1   0   17.09    0.83
  -2  -1   0   15.65    0.80
  -2  -1  -1  364.16    5.87
  -2  -1  -1  369.39    5.56
  -2   1  -1  353.97    5.66
  -2  -1  -1  360.31    5.50
  -2  -1  -2   64.73    2.26
  -2   1  -2   69.10    2.24
  -2  -1  -2   65.18    1.83
  -2  -1  -3   57.92    2.36
  -2   1  -3   53.36    2.29
  -2  -1  -4 3243.39   41.56
  -2   1  -4 3279.11   41.46
  -2   1  -5   27.92    2.06
  -2  -1  -5   29.70    2.16
   2  -1   5   26.94    2.07
  -2   1  -6   56.51    3.09
  -2  -1  -6   56.49    3.17
   2  -1   6   57.14    3.27
  -2  -1  -7   24.92    2.32
   2  -1   7   25.84    2.34
  -2  -1  -8  607.61   13.54
   2  -1   8  641.73   13.80
  -2  -1  -9    2.67    1.11
   2  -1   9    2.63    1.11
   2   1   9    3.05    1.27
  -2  -1 -10  105.04    5.65
   2  -1  10  103.04    5.52
   2   1  10  105.71    5.59
  -2  -1 -11   10.17    0.71
  -2   1 -11   10.66    0.73
  -2  -1 -11    9.46    0.71
  -2   1 -11   10.79    0.77
   2  -1  11   12.01    2.14
   2   1  11    9.34    1.86
  -2  -1 -12   22.33    1.12
  -2  -1 -12   22.27    1.06
  -2   1 -12   22.07    1.07
  -2   1 -12   22.15    1.12
   2   1  12   23.35    2.89
   2  -1  12   20.23    2.72
  -2  -1 -13   22.58    1.11
  -2  -1 -13   22.92    1.18
  -2   1 -13   23.20    1.19
  -2   1 -13   24.00    1.15
   2   1  13   21.16    2.91
  -2   1 -14   23.18    1.16
  -2   1 -14   25.41    1.27
  -2  -1 -14   22.58    1.14
  -2   1 -15    0.72    0.50
  -2   1 -15    0.98    0.48
  -2  -1 -15    1.48    0.51
  -2  -1 -16  124.52    2.71
  -2   1 -16  124.06    2.70
   2   1  17    0.59    0.40
  -2  -1 -17    0.14    0.25
  -2  -1 -17    0.05    0.37
  -2   1 -17    0.28    0.36
   2   1  18   35.31    1.09
   2  -1  18   35.93    1.13
  -2   1 -18   35.17    1.10
   2   1  19   19.73    0.66
   2  -1  19   19.02    0.67
  -2  -2  21    3.51    0.32
  -2   2  21    3.54    0.32
   2  -2 -21    3.37    0.29
   2   2 -21    3.51    0.31
  -2   2  20    7.22    0.54
  -2  -2  20    7.48    0.55
   2   2 -20    6.90    0.50
  -2   2  19    4.40    0.56
  -2  -2  19    4.46    0.56
   2   2 -19    5.32    0.57
   2  -2 -19    4.17    0.48
  -2  -2  18   39.05    1.49
  -2   2  18   43.95    1.53
   2  -2 -18   43.83    1.43
   2   2 -18   44.10    1.49
  -2   2  17   10.79    0.82
   2   2 -17    9.93    0.80
   2  -2 -17   11.57    0.82
  -2   2  16    0.37    0.50
   2  -2 -16    1.05    0.43
   2   2 -16    0.90    0.45
   2   2 -16    0.86    0.43
   2   2 -15   24.21    1.16
   2  -2 -15   25.49    1.15
   2   2 -15   24.58    1.20
  -2  -2  14  117.52    6.00
   2   2 -14  125.31    2.84
   2  -2 -14  119.62    2.68
   2   2 -14  122.74    2.74
  -2  -2  13    8.20    1.52
   2   2 -13    9.65    0.72
   2  -2 -13    9.32    0.67
   2   2 -13    8.72    0.66
  -2  -2  12    0.21    0.69
  -2   2  12    0.77    0.64
  -2   2  12   -0.36    0.59
   2  -2 -12    0.32    0.26
   2   2 -12   -0.01    0.30
   2  -2 -12    0.03    0.29
  -2  -2  11   24.72    2.31
  -2   2  11   25.32    2.29
  -2   2  11   24.93    2.26
  -2   2  10  598.13   12.08
  -2   2  10  580.67   12.02
  -2  -2  10  608.57   12.51
   2  -2 -10  594.09   12.86
  -2   2  10  611.76   11.06
  -2   2   9   91.84    3.80
  -2  -2   9   92.72    3.97
  -2   2   9   97.34    3.43
   2  -2  -9   91.26    4.12
  -2  -2   8  213.96    5.84
  -2   2   8  218.27    5.10
   2  -2  -8  212.09    6.05
  -2  -2   7   64.72    2.86
   2  -2  -7   70.05    3.00
  -2   2   7   73.25    2.52
  -2  -2   6 1292.92   18.58
  -2   2   6 1340.86   18.76
   2  -2  -6 1347.18   18.79
  -2   2   6 1312.65   17.58
  -2  -2   5   13.23    1.11
  -2   2   5   12.83    1.14
   2  -2  -5   12.36    1.05
  -2   2   5   12.97    0.89
  -2   2   4  985.93   13.97
  -2  -2   4  993.48   13.85
   2  -2  -4 1007.63   13.67
  -2   2   4 1031.78   13.22
  -2  -2   3  560.55    8.18
  -2   2   3  560.64    8.32
   2  -2  -3  557.66    7.73
  -2  -2   2  522.25    7.56
  -2   2   2  526.81    7.28
   2  -2  -2  514.33    6.89
   2  -2  -1   15.75    0.72
  -2   2   1   15.60    0.94
  -2   2   1   15.68    0.88
  -2  -2   1   14.45    0.85
  -2  -2   1   16.25    0.90
   2  -2   0   10.51    0.74
  -2  -2   0   11.64    0.49
  -2   2   0   10.77    0.73
  -2  -2   0   11.14    0.83
  -2  -2  -1  415.97    6.13
   2  -2   1  415.31    6.83
  -2  -2  -1  425.50    6.90
  -2  -2  -1  419.05    6.04
  -2  -2  -2  802.73   10.64
   2  -2   2  809.52   12.10
  -2  -2  -2  817.38   12.01
   2  -2   3 1159.60   16.31
  -2  -2  -3 1128.28   16.08
   2  -2   4    1.53    0.97
  -2  -2  -4    1.51    0.33
  -2  -2  -4    1.88    0.90
   2  -2   5    0.92    0.95
  -2  -2  -5    0.12    0.30
  -2  -2  -5   -0.43    0.83
  -2  -2  -6 1680.16   21.23
   2  -2   6 1648.53   25.18
  -2  -2  -6 1639.31   25.05
   2  -2   7    5.93    1.36
  -2  -2  -7    3.82    1.19
   2  -2   8  343.86    9.58
  -2  -2  -8  334.45    9.50
   2  -2   9   15.21    2.17
  -2  -2  -9   12.92    1.99
  -2  -2 -10  208.86    3.66
  -2  -2 -10  217.07    3.80
  -2   2 -10  208.24    3.65
   2  -2  10  200.22    7.95
   2   2  10  202.69    7.99
  -2   2 -10  206.41    3.78
  -2  -2 -11   10.01    0.74
  -2  -2 -11    9.12    0.68
  -2   2 -11    9.81    0.71
   2   2  11    6.60    1.60
   2  -2  11    9.91    1.82
  -2  -2 -11    8.94    2.00
  -2   2 -11    8.59    0.71
  -2  -2 -12   49.56    1.61
  -2   2 -12   47.42    1.66
  -2  -2 -12   46.21    1.64
  -2   2 -12   49.31    1.60
   2  -2  12   49.12    4.23
  -2   2 -13   60.86    1.94
  -2  -2 -13   61.20    1.84
  -2   2 -13   58.85    1.82
  -2   2 -14   58.43    1.95
  -2   2 -14   59.16    1.85
  -2  -2 -14   62.31    1.87
  -2   2 -15    1.66    0.58
  -2  -2 -15    1.67    0.48
  -2   2 -15    1.95    0.49
   2   2  16    6.45    0.63
  -2   2 -16    7.00    0.65
  -2  -2 -16    6.17    0.66
   2   2  17    0.05    0.31
  -2  -2 -17   -0.33    0.28
  -2  -2 -17    0.12    0.38
  -2   2 -17   -0.30    0.35
  -2  -2 -18   50.25    1.16
   2   2  18   51.40    1.30
   2  -2  18   53.26    1.41
  -2   2 -18   52.33    1.34
   2   2  19    6.44    0.36
   2  -2  19    6.53    0.41
   2  -3 -21    0.99    0.20
  -2  -3  21    0.74    0.20
  -2   3  21    0.88    0.21
   2   3 -21    0.44    0.18
  -2  -3  20   38.59    1.15
  -2   3  20   39.84    1.14
   2  -3 -20   40.45    1.11
   2   3 -20   39.15    1.13
  -2   3  19    8.43    0.66
  -2  -3  19    8.25    0.66
   2   3 -19    7.76    0.63
  -2   3  18   47.67    1.55
   2  -3 -18   46.24    1.46
   2   3 -18   46.73    1.55
  -2   3  17    0.45    0.47
   2   3 -17    0.32    0.43
   2  -3 -17    0.03    0.37
   2   3 -17    0.30    0.45
  -2   3  16  365.51    5.85
   2   3 -16  357.18    5.91
   2  -3 -16  352.43    5.70
   2   3 -16  361.00    5.85
  -2   3  15    9.75    0.79
   2   3 -15    8.85    0.77
   2  -3 -15    9.60    0.73
   2   3 -15    8.78    0.74
  -2   3  14   46.29    1.57
   2   3 -14   49.63    1.67
   2  -3 -14   49.01    1.58
   2   3 -14   48.53    1.61
  -2  -3  13    8.88    1.80
   2   3 -13    9.06    0.71
   2  -3 -13    9.50    0.68
   2   3 -13    8.62    0.71
   2  -3 -12  397.63    6.01
   2   3 -12  414.17    6.12
  -2  -3  12  397.54   10.91
   2   3 -12  399.36    6.16
  -2   3  11    3.07    0.85
  -2   3  11    0.71    0.56
  -2  -3  11    2.71    0.92
   2  -3 -11    2.85    1.00
  -2  -3  10   12.45    1.68
  -2   3  10   13.08    1.65
  -2   3  10   12.81    1.50
   2  -3 -10   10.77    1.64
  -2  -3   9   11.62    1.55
  -2   3   9    8.06    1.12
   2  -3  -9   10.60    1.57
  -2   3   8   58.04    2.76
  -2  -3   8   55.97    2.97
   2  -3  -8   54.35    2.94
  -2   3   8   57.01    2.15
  -2  -3   7    5.54    1.05
  -2   3   7    5.00    0.89
  -2   3   7    5.19    0.64
   2  -3  -7    6.95    1.12
  -2   3   6    1.21    0.55
  -2  -3   6    1.00    0.70
   2  -3  -6    1.00    0.65
  -2   3   5  293.17    5.82
  -2  -3   5  294.04    6.15
   2  -3  -5  295.20    5.94
  -2   3   4 1731.14   20.06
  -2   3   4 1507.45   21.15
  -2  -3   4 1625.34   21.68
  -2   3   4 1643.40   20.14
   2  -3  -4 1559.47   21.13
  -2   3   3   10.32    0.69
   2  -3  -3   10.87    0.84
  -2   3   3    9.15    0.66
  -2  -3   3    9.15    0.96
  -2  -3   2  812.77   11.59
   2  -3  -2  811.14   10.77
   2  -3  -2  827.00   10.89
  -2   3   2  793.43   10.85
   2  -3  -1    9.60    0.73
  -2   3   1    9.68    0.90
  -2  -3   1   10.02    0.82
  -2  -3   1    9.61    0.88
   2  -3   0 1302.83   16.65
  -2   3   0 1269.43   16.48
  -2  -3   0 1259.53   16.08
  -2  -3   0 1257.33   17.02
   2  -3   1  468.99    7.77
  -2  -3  -1  458.32    7.88
  -2  -3  -1  473.84    6.65
   2  -3   2  409.81    7.51
  -2  -3  -2  408.83    7.56
   2  -3   3  239.40    5.67
  -2  -3  -3  227.15    5.57
   2   3   4  497.43    6.52
   2  -3   4  490.71    9.69
  -2  -3  -4  508.68    9.75
  -2  -3  -5    5.55    0.40
   2  -3   5    6.15    1.32
  -2  -3  -5    7.31    1.41
   2  -3   6  230.67    6.89
  -2  -3  -6  227.95    6.80
   2  -3   7   77.08    4.12
  -2  -3  -7   78.56    4.17
   2  -3   8  157.75    6.34
  -2  -3  -8  158.69    6.39
   2  -3   9    4.61    1.36
  -2  -3  -9    2.93    1.25
  -2  -3 -10   11.42    0.71
  -2   3 -10   11.32    0.71
   2  -3  10    9.19    1.70
  -2  -3 -10   10.50    1.96
  -2   3 -10   11.32    0.75
  -2  -3 -11   14.16    0.86
  -2   3 -11   14.61    0.84
   2   3  11   12.39    2.13
   2  -3  11   13.30    2.21
  -2  -3 -11   15.47    2.47
  -2   3 -11   14.60    0.89
  -2   3 -12  165.85    3.43
  -2   3 -12  161.87    3.24
  -2  -3 -12  162.77    3.25
   2  -3  12  156.90    7.72
   2   3  12  151.51    7.61
  -2  -3 -13  163.22    3.32
  -2   3 -13  165.49    3.34
  -2   3 -13  160.07    3.49
  -2  -3 -14    0.80    0.47
  -2   3 -14    0.96    0.49
  -2   3 -14    0.59    0.46
  -2   3 -15   20.59    1.08
  -2  -3 -15   23.41    1.13
  -2   3 -15   21.04    1.17
   2   3  15   22.54    1.07
  -2   3 -16  174.38    3.32
  -2  -3 -16  176.10    3.34
  -2   3 -16  176.37    3.50
  -2  -3 -16  170.10    3.15
   2   3  16  176.49    3.27
  -2   3 -17   10.73    0.69
  -2  -3 -17   12.48    0.66
   2   3  17   12.64    0.70
  -2   3 -18    0.47    0.27
  -2  -3 -18    0.46    0.21
   2   3  18    0.25    0.24
  -2  -3 -19    7.25    0.37
  -2   3 -19    7.31    0.40
   2  -3  19    7.34    0.43
   2   4 -21    2.30    0.24
   2   4 -20   -0.19    0.26
  -2   4  20    0.64    0.28
  -2  -4  20   -0.16    0.26
   2  -4 -20   -0.28    0.28
   2   4 -19    1.91    0.42
  -2  -4  19    1.99    0.40
  -2   4  19    1.29    0.37
   2   4 -18  250.70    4.28
  -2   4  18  247.55    4.21
   2   4 -17   40.43    1.51
   2   4 -17   43.04    1.54
   2  -4 -17   43.39    1.45
  -2   4  17   43.95    1.52
   2  -4 -16   98.24    2.38
   2   4 -16  100.84    2.56
   2   4 -16  101.76    2.51
  -2   4  16  100.64    2.48
   2   4 -15   15.53    0.98
   2  -4 -15   16.11    0.92
   2   4 -15   15.51    0.97
  -2   4  15   16.64    0.97
  -2   4  14   93.33    2.33
   2   4 -14   96.83    2.39
   2  -4 -14   95.00    2.30
   2   4 -14   93.55    2.42
  -2   4  13   16.44    0.91
   2   4 -13   16.24    0.92
  -2  -4  13   15.12    2.18
   2   4 -13   17.22    0.93
   2  -4 -13   15.86    0.87
   2  -4 -12   36.59    1.25
   2   4 -12   36.87    1.32
  -2   4  12   38.29    1.32
  -2  -4  12   36.44    3.06
   2  -4 -12   32.48    3.11
   2   4 -12   36.94    1.34
  -2   4  11   32.59    2.61
  -2  -4  11   29.36    2.72
   2  -4 -11   32.16    2.88
  -2  -4  10  593.04   12.95
  -2   4  10  612.52   11.69
   2  -4 -10  583.75   13.12
  -2   4   9    0.55    0.52
  -2  -4   9    0.02    0.70
   2  -4  -9   -0.28    0.81
  -2  -4   8  122.53    4.69
  -2   4   8  123.55    3.99
   2  -4  -8  124.71    4.66
  -2   4   7   -0.42    0.61
  -2  -4   7    0.51    0.72
   2  -4  -7    0.27    0.61
  -2  -4   6  970.38   15.33
  -2   4   6  961.15   14.23
   2  -4  -6  922.34   14.85
  -2   4   6  955.05   12.17
  -2  -4   5    1.63    0.74
   2  -4  -5    2.09    0.69
  -2   4   5    2.19    0.33
  -2   4   4   10.12    0.66
   2  -4  -4   10.93    1.00
  -2  -4   4   10.60    1.16
  -2  -4   3  739.52   11.39
   2  -4  -3  739.27   10.69
  -2  -4   2  286.67    5.81
   2  -4  -2  286.23    5.15
   2  -4  -2  291.50    5.26
   2  -4  -1   83.23    2.45
  -2  -4   1   81.94    2.75
   2  -4   0  315.40    5.82
  -2  -4   0  306.87    6.08
  -2  -4   0  296.09    5.10
  -2   4   0  310.32    5.56
   2  -4   1   64.81    2.47
  -2  -4  -1   64.24    2.57
  -2   4  -1   65.00    1.98
   2  -4   2   20.79    1.56
  -2  -4  -2   21.12    0.80
  -2  -4  -2   20.82    1.62
   2  -4   3  222.58    5.70
  -2  -4  -3  220.95    5.71
   2  -4   4    1.68    0.94
  -2  -4  -4    1.64    0.81
   2  -4   5  375.05    8.79
  -2  -4  -5  365.36    8.72
   2  -4   6   67.48    3.64
  -2  -4  -6   59.61    3.49
   2  -4   7  116.85    5.18
  -2  -4  -7  115.34    5.17
   2  -4   8   29.29    2.78
  -2  -4  -8   31.46    2.88
   2  -4   9    0.83    0.93
  -2  -4  -9    0.33    1.05
  -2   4 -10  144.99    2.89
  -2  -4 -10  144.27    2.88
   2  -4  10  149.10    6.88
  -2  -4 -10  143.51    6.91
  -2   4 -10  145.58    3.04
  -2   4 -11    2.00    0.42
  -2  -4 -11    2.11    0.42
   2  -4  11    0.97    1.08
  -2  -4 -11    1.11    1.01
  -2   4 -11    2.77    0.52
  -2  -4 -12   48.29    1.58
  -2   4 -12   47.81    1.60
   2  -4  12   44.68    4.14
   2   4  12   44.39    4.12
  -2   4 -12   48.27    1.70
  -2  -4 -12   48.61    4.46
  -2   4 -13   25.99    1.19
  -2   4 -13   26.69    1.30
  -2  -4 -13   27.51    1.21
   2   4  14  170.75    3.29
  -2   4 -14  163.50    3.50
  -2  -4 -14  161.32    3.29
  -2   4 -14  157.38    3.31
   2   4  15    1.12    0.40
  -2   4 -15   -0.01    0.52
  -2   4 -15    0.15    0.43
  -2  -4 -15    1.33    0.52
  -2  -4 -16   19.39    0.91
   2   4  16   20.06    0.91
  -2   4 -16   19.09    1.03
  -2   4 -16   18.97    0.98
   2   4  17    4.14    0.43
  -2  -4 -17    3.61    0.43
  -2   4 -17    4.72    0.51
   2   4  18   77.17    1.52
  -2  -4 -18   76.63    1.51
   2  -4  19    0.53    0.21
  -2   4 -19    0.08    0.14
   2  -5 -20  117.01    2.05
  -2   5  20  115.04    2.01
   2   5 -20  115.79    2.08
   2  -5 -19    1.00    0.40
  -2   5  19    1.07    0.34
  -2  -5  19    1.63    0.37
   2   5 -19    2.06    0.41
  -2   5  18   61.32    1.68
   2   5 -18   59.02    1.70
   2   5 -18   59.90    1.72
  -2   5  17    2.56    0.53
   2   5 -17    2.48    0.50
   2   5 -17    2.69    0.58
  -2   5  16  127.64    2.85
   2  -5 -16  129.48    2.78
   2   5 -16  131.99    2.96
   2   5 -16  133.06    3.00
  -2   5  15    3.60    0.54
   2   5 -15    3.98    0.58
   2  -5 -15    3.09    0.50
   2   5 -15    3.93    0.61
  -2   5  14    3.07    0.54
   2   5 -14    2.82    0.53
  -2  -5  14    1.32    0.85
   2  -5 -14    2.18    0.43
   2   5 -14    2.96    0.53
   2   5 -13   20.73    1.05
   2  -5 -13   19.99    0.96
  -2   5  13   20.92    1.05
   2   5 -13   21.42    1.07
  -2  -5  13   18.57    2.42
   2  -5 -13   15.41    2.39
  -2   5  13   17.60    2.35
   2  -5 -12  150.74    2.93
   2   5 -12  148.93    3.03
  -2   5  12  150.51    2.98
  -2  -5  12  152.63    6.73
   2  -5 -12  145.62    6.77
   2   5 -12  144.82    3.08
   2   5 -11    0.30    0.31
  -2  -5  11    0.77    0.85
   2  -5 -11   -0.18    0.74
  -2  -5  10   32.43    2.83
   2  -5 -10   34.67    2.92
  -2  -5   9  118.90    5.11
   2  -5  -9  118.60    5.09
  -2  -5   8  249.64    7.28
   2  -5  -8  257.54    7.26
  -2  -5   7   19.06    1.89
   2  -5  -7   18.50    1.80
  -2  -5   6   12.99    1.57
   2  -5  -6   13.39    1.42
  -2  -5   5  151.34    4.68
   2  -5  -5  143.89    4.27
  -2  -5   4 1014.85   15.41
   2  -5  -4  995.52   14.68
  -2  -5   3   22.60    1.67
   2  -5  -3   22.49    1.47
  -2  -5   2  740.78   12.18
   2  -5  -2  768.92   11.52
   2  -5  -1   16.03    1.21
  -2  -5   1   16.90    1.45
   2  -5  -1   17.43    1.26
   2  -5   0 1388.51   19.25
  -2  -5   0 1421.66   18.11
  -2   5   0 1393.39   18.81
   2  -5   1  283.53    6.22
  -2   5  -1  293.58    5.40
  -2  -5  -1  285.36    6.47
   2  -5   2   43.85    2.33
  -2  -5  -2   42.70    2.42
  -2  -5  -2   44.32    1.08
   2  -5   3   -0.01    0.75
  -2  -5  -3   -0.41    0.83
   2  -5   4  121.04    4.48
  -2  -5  -4  116.66    4.45
   2  -5   5   -0.51    1.07
  -2  -5  -5    0.99    1.05
   2  -5   6  109.89    4.87
  -2  -5  -6  107.53    4.89
   2  -5   7  220.35    7.44
  -2  -5  -7  208.98    7.36
   2  -5   8  350.63   10.22
  -2  -5  -8  352.80   10.31
  -2  -5  -9   21.55    0.93
   2  -5   9   20.96    2.50
  -2  -5  -9   20.23    2.52
  -2   5  -9   23.35    1.03
  -2  -5 -10    0.15    0.31
  -2   5 -10    0.51    0.33
   2  -5  10   -0.12    1.06
  -2  -5 -10    0.27    1.28
  -2   5 -10   -0.01    0.35
  -2  -5 -11   -0.25    0.38
  -2   5 -11   -0.35    0.35
  -2   5 -11    0.80    0.42
   2  -5  11   -0.99    1.21
  -2  -5 -11    1.26    1.27
  -2   5 -12  198.22    3.77
  -2  -5 -12  200.33    3.77
   2   5  12  207.08    3.70
  -2   5 -12  204.99    4.00
   2   5  12  185.52    8.67
   2  -5  12  199.53    8.88
  -2  -5 -12  203.41    9.13
   2   5  13    3.26    0.49
  -2   5 -13    3.74    0.61
  -2  -5 -13    3.73    0.56
  -2   5 -13    3.28    0.55
   2   5  14    6.60    0.60
  -2   5 -14    5.44    0.73
  -2   5 -14    4.69    0.59
  -2  -5 -15    4.84    0.56
   2   5  15    4.02    0.49
  -2   5 -15    4.60    0.70
  -2   5 -15    4.08    0.55
  -2   5 -16   69.44    1.82
  -2   5 -16   65.96    1.91
   2   5  16   69.32    1.68
  -2  -5 -16   69.44    1.74
  -2   5 -17    8.34    0.64
  -2   5 -17    7.75    0.55
  -2  -5 -17    7.61    0.52
   2   5  17    8.62    0.51
  -2  -5 -18   18.08    0.62
  -2   5 -18   18.64    0.61
  -2  -5 -18   18.21    0.64
  -2   5 -18   18.70    0.69
   2  -6 -20    0.16    0.26
  -2  -6  20    0.42    0.18
  -2   6  20    0.66    0.21
   2   6 -20    0.64    0.23
  -2  -6  19   -0.21    0.27
  -2   6  19   -0.18    0.26
   2  -6 -19   -0.20    0.34
   2   6 -19    0.29    0.31
  -2   6  18   74.73    1.80
   2  -6 -18   76.79    1.88
   2   6 -18   73.58    1.88
   2   6 -18   75.01    1.91
  -2   6  17    0.11    0.36
   2   6 -17    0.31    0.48
   2   6 -17    0.18    0.41
  -2   6  16    2.34    0.50
   2   6 -16    2.37    0.55
   2   6 -16    2.12    0.49
  -2   6  15    0.50    0.40
   2   6 -15    0.67    0.48
   2   6 -15   -0.43    0.47
  -2   6  14   52.06    1.66
   2   6 -14   53.79    1.75
   2  -6 -14   51.88    1.62
   2   6 -14   53.04    1.77
   2   6 -13    1.12    0.40
   2   6 -13    1.22    0.46
   2  -6 -13    1.04    0.37
  -2   6  13    0.90    0.36
   2  -6 -13    0.11    0.72
  -2  -6  13   -0.36    1.03
   2   6 -12   20.50    1.04
   2   6 -12   21.49    1.04
   2  -6 -12   22.89    0.99
  -2   6  12   22.05    1.02
   2  -6 -12   16.85    2.39
  -2  -6  12   19.69    2.49
   2   6 -11    0.34    0.31
   2  -6 -11    0.04    0.25
   2   6 -11   -0.09    0.35
  -2   6  11    0.67    0.32
   2  -6 -11    1.68    1.01
  -2  -6  11    1.07    0.82
   2  -6 -10  656.36   14.65
  -2  -6  10  659.66   14.75
   2  -6  -9    2.81    1.20
  -2  -6   9    1.41    0.91
   2  -6  -8  145.73    5.51
  -2  -6   8  137.91    5.55
   2  -6  -7    0.53    0.73
  -2  -6   7    0.89    0.82
   2  -6  -6  358.17    8.29
  -2  -6   6  357.33    8.66
   2  -6  -5   17.55    1.61
  -2  -6   5   19.01    1.81
   2  -6  -4    3.03    0.75
  -2  -6   4    3.93    1.05
  -2   6   4    3.81    0.54
   2  -6  -3   59.67    2.60
  -2  -6   3   57.86    2.87
   2  -6  -2  853.14   13.36
  -2  -6   2  855.12   14.09
  -2  -6   1   29.09    2.01
   2  -6  -1   27.61    1.78
   2  -6  -1   31.15    1.87
  -2  -6   0  253.12    6.36
  -2   6   0  262.85    5.66
  -2  -6   0  266.10    5.06
   2  -6   0  261.62    6.07
   2  -6   1    0.66    0.76
  -2   6  -1    0.85    0.49
  -2  -6  -1   -0.07    0.85
  -2  -6  -2  151.39    4.92
   2  -6   2  148.11    4.77
  -2  -6  -3   50.92    2.93
   2  -6   3   51.55    2.90
  -2  -6  -4  110.31    4.61
   2  -6   4  116.22    4.63
  -2  -6  -5  172.11    6.13
   2  -6   5  169.07    5.99
  -2  -6  -6  471.88   11.49
   2  -6   6  474.74   11.40
  -2  -6  -7    2.18    1.21
   2  -6   7    3.73    1.30
  -2  -6  -8  130.85    6.23
   2  -6   8  134.66    6.17
  -2   6  -9   17.85    0.95
  -2   6  -9   17.03    0.85
  -2  -6  -9   17.36    0.86
  -2  -6  -9   15.01    2.24
   2  -6   9   17.05    2.38
  -2   6 -10   68.40    1.98
  -2  -6 -10   68.99    1.86
  -2   6 -10   66.22    1.83
   2   6  10   64.32    1.70
  -2  -6 -10   64.52    4.88
   2  -6  10   67.96    4.84
  -2   6 -11   20.20    1.09
  -2   6 -11   20.03    1.02
  -2  -6 -11   20.29    1.00
   2   6  11   19.12    0.91
  -2  -6 -11   18.55    2.76
   2  -6  11   21.52    2.86
  -2   6 -12    6.77    0.71
  -2   6 -12    7.30    0.67
  -2   6 -13    6.64    0.75
  -2   6 -13    6.82    0.68
   2   6  13    7.11    0.59
  -2  -6 -13    7.77    0.73
  -2   6 -14  240.05    4.37
  -2   6 -14  247.47    4.61
  -2  -6 -14  255.34    4.36
   2   6  14  262.47    4.23
  -2   6 -15    1.57    0.53
  -2   6 -15    1.89    0.47
  -2  -6 -15    1.66    0.46
   2   6  15    1.54    0.38
   2   6  16   26.83    0.92
  -2  -6 -16   25.59    1.01
   2   6  16   24.77    0.92
  -2   6 -16   24.11    1.01
  -2   6 -16   26.36    1.15
  -2  -6 -17    3.75    0.41
  -2   6 -17    3.10    0.46
  -2   6 -17    3.05    0.39
  -2  -6 -17    3.47    0.32
  -2  -6 -18   18.85    0.62
  -2   6 -18   17.46    0.64
   2  -7 -20   58.62    1.20
   2   7 -20   58.00    1.22
   2  -7 -19    0.67    0.32
  -2  -7  19   -0.09    0.22
  -2   7  19    0.62    0.23
   2   7 -19    0.16    0.27
   2  -7 -18   15.49    0.81
  -2   7  18   15.42    0.74
   2   7 -18   13.92    0.76
   2   7 -18   16.45    0.83
   2  -7 -17   25.67    1.13
  -2   7  17   23.51    1.01
   2   7 -17   24.78    1.11
   2   7 -17   24.91    1.13
  -2   7  16    4.96    0.57
   2   7 -16    5.39    0.63
   2   7 -16    5.11    0.68
  -2   7  15    1.46    0.44
   2   7 -15    1.77    0.49
   2   7 -15    1.06    0.46
  -2   7  14   16.34    0.92
   2   7 -14   15.37    0.97
   2   7 -14   14.74    0.96
   2   7 -13   31.98    1.35
   2  -7 -13   28.48    3.18
  -2   7  13   31.84    3.54
  -2   7  13   33.17    1.26
   2   7 -13   30.68    1.31
  -2  -7  13   28.74    3.14
   2   7 -12   85.39    2.26
   2  -7 -12   87.81    5.46
  -2   7  12   87.76    2.15
   2   7 -12   85.08    2.21
  -2  -7  12   96.79    5.68
  -2   7  11    9.11    0.67
   2   7 -11   10.48    0.73
   2   7 -11    9.83    0.72
  -2  -7  11   11.30    1.86
   2  -7 -11   10.01    1.78
   2  -7 -10   79.70    4.67
  -2  -7  10   80.67    4.74
   2   7 -10   86.14    2.09
   2  -7  -9    4.45    1.33
  -2  -7   9    4.71    1.24
  -2  -7   8   34.60    2.87
   2  -7  -8   36.27    2.81
  -2  -7   7  115.20    5.05
   2  -7  -7  117.11    4.85
  -2  -7   6   51.21    3.23
   2  -7  -6   53.44    3.08
  -2  -7   5   89.94    4.11
   2  -7  -5   91.55    3.85
  -2  -7   4  313.33    7.92
  -2   7   4  308.55    5.81
   2  -7  -4  321.87    7.51
  -2  -7   3    2.31    1.10
   2  -7  -3    0.71    0.64
  -2  -7   2  885.59   14.92
  -2  -7   2  849.46   14.75
   2  -7  -2  841.88   14.01
   2  -7  -1   21.87    1.73
   2  -7  -1   23.53    1.79
  -2  -7   1   21.80    1.91
   2  -7   0  322.60    7.35
  -2  -7   0  331.26    6.11
  -2   7   0  322.92    6.86
  -2  -7   0  319.50    7.77
  -2   7  -1    3.79    0.68
   2  -7   1    5.06    1.09
  -2  -7  -1    4.25    1.05
   2  -7   2  116.34    4.41
  -2  -7  -2  111.95    4.50
  -2   7  -2  115.16    3.19
   2  -7   3   70.71    3.61
  -2  -7  -3   74.37    3.79
   2  -7   4  564.67   12.17
  -2  -7  -4  580.10   12.43
   2  -7   5   30.22    2.62
  -2  -7  -5   33.24    2.82
   2  -7   6   81.05    4.50
  -2  -7  -6   78.35    4.49
   2  -7   7   71.92    4.45
  -2  -7  -7   72.79    4.57
  -2  -7  -8  396.15    5.89
  -2  -7  -8  389.15   11.64
   2  -7   8  399.92   11.53
  -2   7  -8  395.02    6.07
  -2   7  -9    1.42    0.42
  -2  -7  -9    1.59    0.41
  -2   7  -9    1.28    0.33
   2  -7   9    0.50    1.14
  -2   7 -10  104.88    2.57
  -2  -7 -10  104.37    6.32
  -2  -7 -10  105.37    2.43
  -2   7 -10  101.09    2.38
   2  -7  10  102.09    6.08
  -2   7 -11    2.59    0.55
  -2  -7 -11    1.78    1.29
  -2  -7 -11    1.80    0.50
  -2   7 -11    2.70    0.49
   2  -7  11    2.59    1.33
  -2   7 -12  336.39    5.69
  -2   7 -12  329.69    5.41
  -2  -7 -12  328.63    5.40
  -2   7 -13    1.22    0.52
  -2   7 -13    1.32    0.45
  -2  -7 -13    1.90    0.54
  -2   7 -14   87.29    2.33
  -2   7 -14   85.76    2.17
  -2  -7 -14   84.88    2.14
   2   7  15   52.08    1.49
  -2   7 -15   54.26    1.73
  -2   7 -15   53.58    1.58
  -2  -7 -15   53.44    1.58
   2   7  16   59.41    1.42
  -2  -7 -16   62.84    1.57
  -2   7 -16   60.77    1.58
  -2   7 -16   63.46    1.74
  -2  -7 -17    5.34    0.44
  -2   7 -17    5.55    0.49
  -2   7 -17    5.31    0.42
   2  -7  18   30.71    0.85
  -2   7 -18   34.46    0.84
   2  -8 -19    0.01    0.26
  -2  -8  19    0.09    0.15
  -2   8  19   -0.41    0.16
   2   8 -19    0.23    0.23
   2  -8 -18  133.31    2.47
  -2   8  18  125.30    2.28
  -2  -8  18  129.02    2.32
   2   8 -18  133.04    2.52
   2   8 -18  126.77    2.44
   2  -8 -17   17.64    0.91
  -2   8  17   17.58    0.82
   2   8 -17   15.80    0.87
   2   8 -17   18.45    0.95
  -2   8  16   20.42    0.93
   2  -8 -16   22.08    1.08
   2   8 -16   20.44    1.08
   2   8 -16   18.81    1.02
   2  -8 -15    2.87    0.61
  -2   8  15    3.22    0.48
   2   8 -15    3.14    0.55
   2   8 -15    3.93    0.60
  -2   8  14  246.71    4.23
   2   8 -14  241.62    4.48
   2   8 -14  236.88    4.42
  -2   8  13   13.40    0.80
   2   8 -13   13.87    0.93
   2   8 -13   12.82    0.87
   2   8 -12   32.20    1.34
   2  -8 -12   32.99    3.44
  -2   8  12   30.66    1.20
   2   8 -12   30.82    1.29
  -2  -8  12   31.15    3.38
   2   8 -11   24.90    1.16
   2  -8 -11   21.25    2.65
  -2   8  11   25.88    1.06
   2   8 -11   25.46    1.13
  -2  -8  11   25.11    2.88
   2   8 -10  176.06    3.43
   2  -8 -10  168.82    7.20
   2   8 -10  179.37    3.38
  -2  -8  10  178.91    7.51
  -2   8  10  168.20    3.14
   2  -8  -9    3.38    1.13
  -2  -8   9    3.80    1.33
   2   8  -9    5.79    0.56
  -2  -8   8   83.57    4.70
   2  -8  -8   87.18    4.59
  -2  -8   7  168.53    6.50
   2  -8  -7  160.25    6.07
  -2  -8   6  305.68    8.79
   2  -8  -6  316.59    8.47
   2  -8  -5    0.54    0.73
  -2  -8   5    1.70    0.87
  -2  -8   4   44.30    2.95
   2  -8  -4   45.41    2.74
   2  -8  -3   15.64    1.64
  -2  -8   3   15.98    1.86
  -2  -8   2  840.21   15.36
   2  -8  -2  860.95   14.82
   2  -8  -1   46.91    2.69
  -2  -8   1   48.95    2.33
   2  -8  -1   42.41    2.55
  -2  -8   1   50.99    3.05
   2  -8   0  145.18    5.03
   2  -8   0  153.36    5.07
  -2   8   0  154.97    4.69
  -2  -8   0  156.28    3.96
  -2  -8   0  152.28    5.39
   2  -8   1  130.65    4.86
  -2   8  -1  128.54    3.98
  -2  -8  -1  129.88    5.07
   2  -8   2  261.52    7.35
  -2  -8  -2  246.60    7.43
  -2   8  -2  260.59    5.51
   2  -8   3  213.12    6.84
  -2  -8  -3  207.45    6.87
   2  -8   4    0.02    0.85
  -2  -8  -4    0.50    0.95
   2  -8   5    7.63    1.58
  -2  -8  -5    5.40    1.32
   2  -8   6  666.58   15.06
  -2  -8  -6  660.66   15.14
  -2  -8  -7   10.99    0.68
  -2  -8  -7   11.70    2.04
   2  -8   7    9.12    1.85
  -2   8  -7   11.39    0.72
  -2   8  -8   25.74    1.14
  -2  -8  -8   26.82    3.02
  -2  -8  -8   25.05    1.08
  -2   8  -8   24.50    1.04
   2  -8   8   22.36    2.69
  -2   8  -9    2.86    0.48
  -2  -8  -9    1.61    0.93
  -2  -8  -9    1.86    0.43
  -2   8  -9    2.53    0.41
   2  -8   9    3.20    1.16
  -2   8 -10   79.65    2.23
  -2  -8 -10   88.46    5.91
  -2  -8 -10   78.01    2.11
  -2   8 -10   78.17    2.04
   2  -8  10   85.89    5.66
  -2   8 -11    2.83    0.58
  -2   8 -11    3.15    0.50
  -2  -8 -11    3.06    0.58
  -2   8 -12    6.46    0.76
  -2   8 -12    6.04    0.65
  -2  -8 -12    6.62    0.70
  -2   8 -13   30.42    1.38
   2   8  13   28.72    1.19
  -2   8 -13   29.92    1.24
  -2  -8 -13   29.21    1.26
  -2   8 -14  109.93    2.65
   2   8  14  107.49    2.39
  -2   8 -14  111.36    2.46
  -2  -8 -14  111.92    2.48
  -2   8 -15    5.21    0.64
   2   8  15    5.55    0.48
  -2   8 -15    5.99    0.56
  -2  -8 -15    5.34    0.56
  -2  -8 -16    0.51    0.31
  -2   8 -16    0.72    0.29
  -2   8 -16    0.50    0.37
  -2   8 -17    8.44    0.53
  -2   8 -17    7.64    0.44
  -2  -8 -17    7.97    0.47
   2   9 -19    2.27    0.27
   2  -9 -19    2.72    0.30
   2  -9 -18    2.29    0.39
  -2   9  18    2.52    0.28
   2   9 -18    2.79    0.40
   2   9 -18    2.36    0.31
  -2   9  17    2.18    0.33
   2  -9 -17    2.57    0.48
   2   9 -17    1.84    0.42
   2   9 -17    2.08    0.41
   2   9 -16   89.71    2.20
   2   9 -16   85.44    2.14
  -2   9  16   87.95    1.96
   2  -9 -16   89.01    2.14
   2  -9 -15    1.58    0.53
  -2   9  15    2.18    0.41
   2   9 -15    1.76    0.52
   2   9 -15    2.39    0.52
   2  -9 -14    6.12    0.67
  -2   9  14    7.42    0.61
   2   9 -14    6.52    0.72
   2   9 -14    7.23    0.71
  -2   9  13    1.13    0.41
   2  -9 -13    0.70    0.50
   2   9 -13    0.76    0.41
   2   9 -13    0.52    0.41
  -2   9  12  303.88    4.82
   2   9 -12  292.92    5.10
   2   9 -12  295.41    5.03
   2  -9 -11    3.38    0.57
  -2   9  11    3.68    0.47
  -2  -9  11    2.01    0.77
   2   9 -11    2.81    0.52
   2   9 -11    2.84    0.53
   2   9 -10  151.06    3.11
   2   9 -10  155.11    3.16
   2  -9 -10  149.48    7.04
  -2   9  10  144.42    2.87
   2  -9 -10  150.85    3.01
  -2   9  10  147.87    2.88
  -2  -9  10  151.32    7.20
   2   9  -9   15.75    0.89
  -2   9   9   16.16    0.80
   2  -9  -9   16.74    0.85
   2  -9  -9   13.97    2.10
  -2  -9   9   15.37    2.17
  -2   9   9   15.96    0.80
   2   9  -9   17.63    0.91
   2  -9  -8  270.09    8.83
   2   9  -8  273.36    4.50
  -2  -9   8  270.53    9.08
   2  -9  -8  263.43    4.30
   2  -9  -7   33.80    2.89
  -2  -9   7   35.85    3.11
   2  -9  -6   23.00    2.29
  -2  -9   6   22.66    2.46
   2  -9  -5   30.84    2.53
  -2  -9   5   30.00    2.68
   2  -9  -4  123.68    5.02
  -2  -9   4  118.42    5.25
  -2  -9   3    2.05    0.96
   2  -9  -3    3.37    0.97
  -2  -9   3    3.39    1.23
  -2  -9   2   64.70    3.71
   2  -9  -2   59.38    3.29
   2  -9  -1  279.04    7.54
  -2  -9   1  267.59    7.97
   2  -9   0  821.99   15.18
  -2   9   0  830.38   14.29
  -2  -9   0  835.83   15.94
   2  -9   0  830.82   15.32
  -2  -9  -1   10.18    1.67
   2  -9   1   13.56    1.70
  -2   9  -1   12.01    1.26
   2  -9   1    9.49    1.60
  -2  -9  -2  123.42    5.38
   2  -9   2  119.36    5.09
  -2  -9  -3   14.55    1.99
   2  -9   3   13.67    1.90
  -2  -9  -4  204.63    7.47
   2  -9   4  199.35    7.18
  -2  -9  -5    1.14    0.96
   2  -9   5    0.31    0.97
  -2   9  -6   55.26    1.64
  -2  -9  -6   51.70    3.94
  -2  -9  -6   53.07    1.55
   2   9   6   56.28    1.61
   2  -9   6   54.42    4.01
  -2   9  -7   19.94    1.00
  -2  -9  -7   20.44    2.69
   2  -9   7   19.83    2.65
  -2  -9  -7   20.90    0.99
   2   9   7   19.29    0.96
  -2   9  -7   20.56    0.92
  -2   9  -8   58.09    1.67
  -2   9  -8   59.73    1.83
  -2  -9  -8   59.19    4.62
  -2  -9  -8   58.46    1.71
   2   9   8   54.62    1.70
   2  -9   8   56.88    4.42
  -2   9  -9    0.45    0.39
  -2  -9  -9    0.35    0.71
   2  -9   9    0.11    1.01
   2   9   9    0.77    0.40
  -2   9  -9    0.66    0.36
  -2  -9  -9    0.33    0.41
  -2   9 -10   10.33    0.86
   2   9  10    9.98    0.76
  -2   9 -10    9.93    0.75
  -2  -9 -10   10.86    0.84
  -2   9 -11   -0.61    0.48
   2   9  11    0.45    0.42
  -2   9 -11    0.12    0.37
  -2  -9 -11   -0.18    0.51
  -2   9 -12  158.15    3.43
   2   9  12  157.88    3.20
  -2   9 -12  158.30    3.21
  -2  -9 -12  161.03    3.27
  -2   9 -13   15.26    1.00
   2   9  13   16.36    0.89
  -2   9 -13   15.84    0.88
  -2  -9 -13   17.31    0.97
  -2   9 -14    5.32    0.66
   2   9  14    4.34    0.49
  -2   9 -14    5.08    0.53
  -2  -9 -14    5.94    0.67
  -2   9 -15    0.07    0.40
   2   9  15    0.42    0.25
  -2   9 -15    0.35    0.29
  -2  -9 -15    0.28    0.37
  -2   9 -16   93.68    2.02
  -2   9 -16   90.43    1.81
  -2  -9 -16   93.06    1.85
  -2   9 -17   -0.13    0.21
  -2  -9 -17   -0.47    0.22
   2  10 -18   48.13    1.20
   2 -10 -18   50.27    1.18
   2  10 -17    0.41    0.28
   2  10 -17    1.15    0.36
   2 -10 -17    0.65    0.33
   2  10 -16    8.22    0.64
   2  10 -16    7.48    0.64
   2 -10 -16    8.36    0.69
  -2  10  16    6.72    0.48
   2  10 -15    3.21    0.51
   2  10 -15    3.82    0.61
   2 -10 -15    4.01    0.59
  -2  10  15    4.00    0.43
   2  10 -14  170.42    3.48
   2  10 -14  174.59    3.51
  -2  10  14  179.65    3.22
   2 -10 -14  178.06    3.42
   2  10 -13    0.59    0.39
   2  10 -13    0.18    0.44
  -2  10  13    0.21    0.27
   2 -10 -13    0.49    0.46
   2  10 -12   25.45    1.21
   2  10 -12   26.49    1.24
  -2  10  12   28.45    1.11
   2 -10 -12   27.37    1.22
   2  10 -11    1.01    0.46
   2 -10 -11   -0.04    0.41
  -2  10  11    0.25    0.35
  -2  10  11    0.36    0.30
   2  10 -11   -0.01    0.39
   2  10 -10  598.65    8.51
   2  10 -10  571.80    8.53
   2 -10 -10  579.53   15.37
   2 -10 -10  586.89    8.35
  -2  10  10  586.70    8.15
  -2  10  10  606.35    8.26
  -2 -10  10  589.37   15.69
   2  10  -9    6.09    0.58
  -2 -10   9    5.20    1.48
   2 -10  -9    6.48    1.55
   2 -10  -9    6.04    0.60
  -2  10   9    5.71    0.50
  -2  10   9    5.62    0.52
   2  10  -9    5.76    0.58
   2  10  -8  234.42    4.13
   2  10  -8  227.72    4.11
   2 -10  -8  231.28    8.55
   2 -10  -8  229.71    3.93
  -2  10   8  231.68    3.93
  -2 -10   8  245.79    8.96
   2  10  -7   15.31    0.83
   2 -10  -7   14.74    0.77
  -2  10   7   15.80    0.80
  -2 -10   7   14.69    2.20
   2 -10  -7   14.80    2.06
   2  10  -7   16.37    0.88
   2 -10  -6   64.78    4.08
  -2 -10   6   75.31    4.57
   2  10  -6   68.95    1.82
   2 -10  -5   81.32    4.43
  -2 -10   5   81.06    4.67
   2 -10  -4   57.07    3.59
  -2 -10   4   57.69    3.86
  -2 -10   4   57.13    3.86
   2 -10  -3   24.35    2.31
  -2 -10   3   23.48    2.44
  -2 -10   2  318.55    9.31
   2 -10  -2  327.68    8.91
  -2 -10   2  347.29    8.15
  -2 -10   1   20.39    2.30
   2 -10  -1   18.58    2.03
  -2  10   1   19.66    1.97
   2 -10   0    1.48    0.75
  -2  10   0    2.08    0.63
  -2 -10   0    3.15    1.08
   2 -10   1   95.96    4.61
  -2 -10  -1   90.17    4.76
   2 -10   1   91.00    4.56
  -2 -10  -2  117.77    5.59
   2 -10   2  132.31    5.55
   2 -10   2  122.63    5.45
  -2 -10  -3   25.83    2.73
   2 -10   3   30.08    2.81
  -2 -10  -4   35.41    3.21
   2 -10   4   35.36    3.16
  -2  10  -5   79.83    1.94
  -2  10  -5   86.94    2.13
  -2 -10  -5   82.01    4.99
  -2 -10  -5   86.50    2.03
   2  10   5   85.18    2.08
   2 -10   5   88.72    5.11
  -2  10  -6  137.27    2.79
  -2  10  -6  145.97    3.01
  -2 -10  -6  148.95    7.05
  -2 -10  -6  142.75    2.87
   2  10   6  145.76    2.94
   2 -10   6  140.02    6.73
  -2  10  -7   67.37    1.82
  -2  10  -7   69.92    1.99
  -2 -10  -7   73.68    5.14
  -2 -10  -7   72.92    1.93
   2  10   7   67.36    1.90
   2 -10   7   67.32    4.80
  -2  10  -8  175.06    3.33
  -2  10  -8  175.68    3.56
  -2 -10  -8  177.94    8.27
  -2 -10  -8  169.36    3.39
   2  10   8  174.34    3.42
   2 -10   8  181.60    8.23
  -2  10  -9   36.97    1.49
   2  10   9   36.43    1.39
  -2  10  -9   35.56    1.32
  -2 -10  -9   36.91    1.42
  -2  10 -10   46.13    1.68
   2  10  10   44.31    1.57
  -2  10 -10   44.26    1.50
  -2 -10 -10   45.00    1.57
  -2  10 -11    0.32    0.47
   2  10  11    0.06    0.40
  -2  10 -11   -0.21    0.34
  -2 -10 -11   -0.37    0.51
  -2  10 -12   39.93    1.56
   2  10  12   39.97    1.41
  -2  10 -12   42.93    1.45
  -2 -10 -12   42.30    1.51
  -2  10 -13    2.99    0.59
   2  10  13    2.47    0.46
  -2  10 -13    2.42    0.45
  -2 -10 -13    2.92    0.58
  -2  10 -14   73.67    1.97
   2  10  14   73.00    1.74
  -2  10 -14   76.76    1.82
  -2 -10 -14   74.84    1.85
   2  10  15    7.04    0.46
  -2  10 -15    7.92    0.62
  -2  10 -15    6.67    0.48
  -2 -10 -15    8.06    0.58
  -2  10 -16    0.33    0.25
  -2  10 -16    0.44    0.20
  -2 -10 -16    0.32    0.25
   2  11 -18    2.97    0.29
   2 -11 -18    3.62    0.32
   2  11 -17   12.94    0.65
   2  11 -17   13.81    0.61
   2  11 -16   52.91    1.48
   2  11 -16   52.98    1.43
   2 -11 -16   53.87    1.44
   2  11 -15   -0.20    0.33
   2  11 -15    0.37    0.39
   2 -11 -15   -0.13    0.41
   2  11 -14    1.38    0.41
   2  11 -14    0.51    0.46
   2 -11 -14    1.32    0.47
   2  11 -13    5.70    0.63
   2  11 -13    7.55    0.76
   2 -11 -13    7.38    0.70
   2  11 -12   93.56    2.42
   2  11 -12   94.82    2.43
   2 -11 -12   95.29    2.32
   2  11 -11    7.44    0.71
  -2  11  11    8.51    0.65
   2  11 -11    9.52    0.79
   2 -11 -11    7.81    0.70
   2  11 -10   14.65    0.93
   2 -11 -10   15.32    0.91
  -2  11  10   14.91    0.83
   2  11 -10   14.70    0.93
   2  11  -9    0.02    0.34
  -2 -11   9   -0.03    1.03
   2 -11  -9    0.34    0.38
  -2  11   9    0.46    0.33
   2  11  -9    0.75    0.43
   2  11  -8  282.97    4.76
   2  11  -8  270.49    4.68
   2 -11  -8  275.90    9.76
   2 -11  -8  267.48    4.48
  -2  11   8  275.40    4.52
  -2 -11   8  271.23    9.99
   2  11  -7    2.75    0.46
  -2 -11   7    3.45    1.16
   2 -11  -7    2.51    1.12
   2 -11  -7    2.83    0.44
  -2  11   7    2.66    0.42
   2  11  -7    2.22    0.47
   2  11  -6   15.27    0.84
  -2 -11   6   15.15    2.22
   2 -11  -6   15.12    2.05
  -2 -11   6   14.40    2.21
   2 -11  -6   14.99    0.78
   2  11  -6   14.10    0.82
  -2  11   6   13.57    0.77
   2  11  -6   14.47    0.84
  -2 -11   5    3.31    1.43
   2 -11  -5    2.39    1.05
   2  11  -5    3.28    0.45
   2  11  -5    3.31    0.45
  -2  11   5    2.86    0.43
   2  11  -4  175.51    3.23
  -2  11   4  173.18    3.20
   2 -11  -4  186.67    7.05
  -2 -11   4  172.28    7.15
  -2 -11   3    2.64    0.83
  -2 -11   3    0.62    0.86
   2 -11  -3    3.39    1.16
  -2 -11   2  107.75    5.51
  -2  11   2  120.09    5.31
   2 -11  -2  112.74    5.25
   2 -11  -1   16.84    2.07
  -2  11   1   16.03    1.82
  -2 -11   1   17.88    2.31
   2 -11   0  430.84   11.09
  -2 -11   0  425.18   11.66
   2 -11   1    4.02    1.17
  -2 -11  -1    3.94    1.40
   2 -11   1    3.13    0.97
  -2  11  -2   38.03    1.33
   2 -11   2   37.15    3.10
  -2 -11  -2   35.70    3.28
  -2 -11  -2   36.76    1.23
  -2  11  -2   36.38    1.29
   2  11   2   39.26    1.32
   2 -11   2   37.96    3.23
  -2  11  -3   53.40    1.61
  -2 -11  -3   53.39    3.99
   2 -11   3   50.90    3.68
  -2 -11  -3   52.97    1.52
  -2  11  -3   49.29    1.56
   2  11   3   53.75    1.59
   2 -11   3   49.75    3.76
  -2  11  -4  121.73    2.55
  -2  11  -4  129.97    2.76
  -2 -11  -4  116.79    6.15
  -2 -11  -4  125.94    2.63
   2  11   4  127.85    2.70
   2 -11   4  121.26    6.09
  -2  11  -5   53.50    1.56
  -2  11  -5   52.82    1.69
  -2 -11  -5   53.35    4.25
  -2 -11  -5   52.48    1.59
   2  11   5   53.91    1.66
   2 -11   5   54.92    4.18
  -2  11  -6  123.34    2.63
  -2  11  -6  124.25    2.82
  -2 -11  -6  129.38    6.83
  -2 -11  -6  126.63    2.71
   2  11   6  124.39    2.75
   2 -11   6  121.50    6.45
  -2  11  -7   87.00    2.13
  -2  11  -7   86.43    2.32
  -2 -11  -7   90.14    5.83
  -2 -11  -7   85.41    2.22
   2  11   7   88.08    2.25
   2 -11   7   95.81    5.90
  -2  11  -8  336.54    5.68
   2  11   8  343.49    5.54
  -2  11  -8  338.58    5.40
  -2 -11  -8  336.78    5.49
  -2  11  -9   11.84    0.92
   2  11   9   12.38    0.86
  -2  11  -9   13.17    0.80
  -2 -11  -9   11.99    0.85
  -2  11 -10   26.70    1.29
   2  11  10   25.70    1.18
  -2  11 -10   26.92    1.14
  -2 -11 -10   27.55    1.23
  -2  11 -11    2.04    0.53
   2  11  11    1.99    0.46
  -2  11 -11    2.31    0.46
  -2 -11 -11    2.63    0.61
  -2  11 -12  241.53    4.42
   2  11  12  241.14    4.15
  -2  11 -12  244.53    4.14
  -2 -11 -12  256.02    4.29
  -2  11 -13    0.27    0.42
   2  11  13    0.75    0.36
  -2  11 -13    1.78    0.37
  -2 -11 -13    1.48    0.50
  -2  11 -14    8.51    0.65
   2  11  14    7.66    0.53
  -2  11 -14    8.44    0.55
  -2 -11 -14    7.95    0.60
  -2  11 -15    1.06    0.33
   2  11  15    0.73    0.20
  -2  11 -15    0.95    0.25
  -2 -11 -15    1.08    0.31
  -2  11 -16   29.29    0.86
  -2 -11 -16   29.22    0.80
  -2  12  17    6.75    0.44
   2  12 -17    6.68    0.42
   2 -12 -17    7.43    0.43
   2  12 -16    7.32    0.47
   2  12 -16    7.97    0.54
   2 -12 -16    8.25    0.54
   2  12 -15   14.59    0.74
   2  12 -15   14.24    0.80
   2 -12 -15   14.94    0.76
   2  12 -14  117.27    2.53
   2  12 -14  120.76    2.60
   2 -12 -14  123.34    2.50
   2  12 -13    0.30    0.37
   2  12 -13    0.42    0.45
   2 -12 -13   -0.17    0.42
   2  12 -12  154.53    3.23
   2  12 -12  160.85    3.28
   2 -12 -12  159.09    3.14
   2  12 -11   -0.68    0.43
  -2  12  11    0.06    0.30
   2  12 -11   -0.43    0.44
   2 -12 -11    0.11    0.43
   2  12 -10   27.88    1.24
  -2  12  10   24.90    1.07
   2  12 -10   26.50    1.22
   2 -12 -10   26.62    1.16
   2  12  -9   30.86    1.31
   2 -12  -9   31.75    1.24
  -2  12   9   32.54    1.23
   2  12  -9   30.63    1.31
   2  12  -8    1.41    0.41
  -2 -12   8    1.37    1.02
  -2 -12   8   -0.47    0.90
   2 -12  -8    0.81    0.37
  -2  12   8    0.32    0.32
   2  12  -8    0.59    0.42
   2  12  -7   49.53    1.63
   2  12  -7   48.05    1.59
  -2 -12   7   51.16    4.27
   2 -12  -7   45.66    3.88
   2 -12  -7   46.32    1.46
  -2  12   7   47.17    1.52
  -2 -12   7   48.35    4.18
   2  12  -6   56.38    1.70
  -2 -12   6   53.64    4.32
   2 -12  -6   54.09    4.13
   2 -12  -6   54.21    1.54
   2  12  -6   55.96    1.71
  -2  12   6   56.38    1.65
   2  12  -6   60.03    1.77
   2 -12  -5    2.39    0.39
   2 -12  -5    2.02    0.96
  -2 -12   5    4.68    1.63
  -2  12   5    3.12    0.46
   2  12  -5    3.37    0.50
   2  12  -5    3.57    0.48
   2 -12  -4    5.71    0.48
  -2 -12   4    5.38    1.58
  -2  12   4    4.19    1.26
   2 -12  -4    5.55    1.40
  -2  12   4    7.08    0.57
   2  12  -4    5.26    0.56
  -2  12   4    6.34    0.58
  -2 -12   4    5.89    0.54
   2  12  -4    6.13    0.61
   2 -12  -3    3.41    1.10
  -2  12   3    2.86    0.77
  -2 -12   3    4.67    1.52
  -2  12   3    4.41    0.45
   2  12  -3    4.68    0.51
   2  12  -3    4.86    0.53
  -2 -12   3    4.29    0.46
  -2  12   3    4.90    0.53
   2 -12  -2  234.50    8.21
  -2  12   2  236.54    7.99
  -2 -12   2  230.93    8.65
  -2  12   2  223.05    3.76
  -2  12   2  227.99    4.00
  -2 -12   2  223.50    3.80
   2  12  -2  236.26    4.03
  -2  12   1   35.87    1.28
   2  12  -1   36.86    1.29
  -2 -12   1   32.08    1.13
  -2 -12   1   39.02    3.52
   2 -12  -1   40.44    3.30
  -2  12   0    6.52    0.58
   2  12   0    8.15    0.65
   2 -12   0    7.22    1.51
  -2 -12   0    8.37    1.85
  -2  12  -1   29.36    1.19
   2  12   1   28.60    1.17
   2 -12   1   26.87    2.79
  -2 -12  -1   30.35    3.08
  -2  12  -2   39.25    1.40
  -2 -12  -2   32.00    3.27
   2 -12   2   36.91    3.21
  -2  12  -2   36.24    1.36
   2  12   2   36.32    1.34
  -2  12  -2   35.71    1.22
  -2  12  -3   22.92    1.09
   2 -12   3   19.18    2.38
  -2 -12  -3   25.91    2.99
   2 -12   3   17.56    2.38
  -2 -12  -3   22.57    1.04
  -2  12  -3   22.63    1.08
   2  12   3   23.05    1.08
  -2  12  -3   23.64    1.00
  -2  12  -4   41.47    1.36
  -2  12  -4   39.28    1.46
  -2 -12  -4   41.28    3.77
  -2 -12  -4   40.19    1.40
   2  12   4   40.47    1.44
   2 -12   4   35.60    3.43
  -2  12  -5    9.80    0.78
  -2 -12  -5    5.04    1.38
   2 -12   5    6.26    1.52
   2 -12   5    9.61    1.92
  -2 -12  -5    7.61    0.69
   2  12   5    8.89    0.73
  -2  12  -5    8.86    0.65
  -2  12  -6  198.79    3.62
  -2  12  -6  201.48    3.87
  -2 -12  -6  196.33    8.83
  -2 -12  -6  195.67    3.70
   2  12   6  194.83    3.75
   2 -12   6  202.04    8.74
  -2  12  -7  124.30    2.91
   2  12   7  125.22    2.83
  -2  12  -7  120.44    2.65
  -2 -12  -7  126.34    2.77
  -2  12  -8  286.95    5.09
   2  12   8  287.48    4.90
  -2  12  -8  289.81    4.75
  -2 -12  -8  280.97    4.87
  -2  12  -9    1.62    0.52
   2  12   9    1.73    0.51
  -2  12  -9    1.76    0.40
  -2 -12  -9    0.45    0.51
  -2  12 -10    8.95    0.81
   2  12  10    8.55    0.74
  -2  12 -10    8.48    0.65
  -2 -12 -10    9.73    0.81
  -2  12 -11    0.25    0.46
   2  12  11    0.62    0.42
  -2  12 -11    0.58    0.38
  -2 -12 -11   -0.44    0.54
  -2  12 -12   21.94    1.08
   2  12  12   22.00    0.96
  -2  12 -12   23.22    0.95
  -2 -12 -12   24.74    1.09
  -2  12 -13   10.34    0.72
   2  12  13   11.23    0.64
  -2  12 -13   10.24    0.59
  -2 -12 -13    9.63    0.65
  -2  12 -14   49.94    1.39
   2  12  14   45.85    1.15
  -2  12 -14   47.95    1.19
  -2 -12 -14   52.32    1.31
  -2  12 -15   -0.15    0.23
  -2 -12 -15    0.37    0.25
  -2  13  16  147.49    2.45
   2  13 -16  148.39    2.45
   2 -13 -16  143.60    2.37
   2  13 -15    0.23    0.23
   2  13 -15    0.56    0.31
   2 -13 -15    0.22    0.29
   2  13 -14    1.49    0.33
   2  13 -14    0.85    0.38
   2 -13 -14    1.65    0.40
   2  13 -13    1.39    0.37
   2  13 -13    2.06    0.47
   2 -13 -13    1.24    0.41
   2  13 -12  122.19    2.70
   2  13 -12  127.97    2.77
   2 -13 -12  126.65    2.62
   2  13 -11    4.89    0.59
  -2  13  11    4.80    0.50
   2  13 -11    5.75    0.67
   2 -13 -11    4.39    0.56
   2  13 -10   58.20    1.83
  -2  13  10   59.46    1.68
   2  13 -10   59.04    1.84
   2 -13 -10   56.88    1.67
   2  13  -9   12.43    0.86
  -2  13   9   13.36    0.81
   2  13  -9   13.90    0.89
   2 -13  -9   13.91    0.83
   2  13  -8    3.47    0.53
  -2  13   8    3.17    0.47
   2  13  -8    3.91    0.62
   2 -13  -8    4.95    0.58
   2  13  -7   95.72    2.41
   2 -13  -7  100.85    2.29
  -2  13   7   99.35    2.36
   2  13  -7  100.49    2.47
   2  13  -6   25.76    1.16
  -2  13   6   26.61    1.11
  -2  13   6   23.91    2.96
  -2 -13   6   29.39    3.32
   2 -13  -6   25.78    1.06
   2  13  -6   26.36    1.18
  -2  13   6   25.64    1.13
   2  13  -6   26.66    1.19
   2  13  -5    9.66    0.73
  -2  13   5   10.14    0.68
  -2 -13   5    8.87    1.79
  -2  13   5    9.14    1.89
   2 -13  -5   12.27    2.09
   2  13  -5    9.53    0.75
   2 -13  -5   11.37    0.71
  -2  13   5    9.68    0.73
   2  13  -5   10.35    0.78
  -2 -13   4  347.43   11.45
  -2  13   4  324.62   10.75
   2 -13  -4  328.40   10.69
  -2  13   4  329.95    5.17
   2  13  -4  327.79    5.34
   2  13  -4  329.53    5.37
  -2  13   4  332.12    5.32
  -2 -13   3   10.98    2.03
  -2  13   3   10.82    1.82
   2 -13  -3   12.31    1.96
   2  13  -3   11.07    0.74
  -2  13   3   10.15    0.66
  -2  13   3   10.19    0.76
   2  13  -3   10.55    0.78
   2 -13  -2   25.14    2.70
  -2 -13   2   29.51    3.22
  -2  13   2   28.14    1.05
  -2  13   2   27.12    1.16
  -2 -13   2   28.36    1.09
   2  13  -2   27.79    1.20
  -2 -13   1   14.11    2.25
   2 -13  -1   14.76    2.13
  -2  13   1   14.90    0.88
  -2 -13   1   13.11    0.72
   2  13  -1   14.89    0.89
  -2 -13   0  314.45   10.80
   2 -13   0  294.54    9.97
   2  13   0  313.86    5.17
  -2  13   0  317.05    5.19
  -2 -13  -1    2.05    1.05
   2 -13   1    0.14    1.05
   2  13   1    1.96    0.48
  -2  13  -1    2.02    0.45
  -2  13  -1    2.05    0.48
  -2  13  -2   42.80    1.53
   2 -13   2   45.20    3.75
  -2 -13  -2   44.35    4.00
  -2  13  -2   41.32    1.52
   2  13   2   43.52    1.51
  -2  13  -2   44.84    1.42
  -2  13  -3    6.45    0.69
  -2 -13  -3    6.53    1.62
   2 -13   3    5.93    1.38
   2  13   3    5.54    0.63
  -2  13  -3    6.02    0.66
  -2  13  -3    6.27    0.55
  -2  13  -4  437.12    6.53
  -2  13  -4  443.62    6.81
   2 -13   4  414.72   12.66
  -2 -13  -4  451.48   13.77
  -2 -13  -4  432.56    6.59
   2  13   4  437.95    6.73
   2 -13   4  448.99   13.40
  -2  13  -5    7.50    0.70
   2  13   5    7.62    0.70
  -2  13  -5    7.31    0.62
  -2 -13  -5    7.87    0.71
  -2  13  -6    5.07    0.64
   2  13   6    5.62    0.67
  -2  13  -6    6.24    0.59
  -2 -13  -6    5.52    0.68
  -2  13  -7    8.17    0.80
   2  13   7    7.37    0.71
  -2  13  -7    8.62    0.66
  -2 -13  -7    8.00    0.78
  -2  13  -8   27.72    1.30
   2  13   8   26.48    1.22
  -2  13  -8   27.96    1.13
  -2 -13  -8   26.77    1.21
  -2  13  -9    0.62    0.50
   2  13   9    0.01    0.41
  -2  13  -9    0.31    0.34
  -2 -13  -9    0.15    0.53
  -2  13 -10   25.80    1.22
   2  13  10   26.15    1.14
  -2  13 -10   25.90    1.04
  -2 -13 -10   26.23    1.16
  -2  13 -11   13.68    0.90
   2  13  11   12.89    0.77
  -2  13 -11   13.49    0.72
  -2 -13 -11   14.13    0.86
   2  13  12   95.53    2.05
  -2  13 -12   98.31    2.01
  -2 -13 -12   98.46    2.14
  -2  13 -13    8.89    0.61
   2  13  13    8.01    0.49
  -2  13 -13    7.67    0.47
  -2 -13 -13    8.73    0.60
  -2  13 -14    0.97    0.27
  -2  13 -14    0.91    0.18
  -2 -13 -14    0.82    0.28
  -2  14  15    2.22    0.31
   2  14 -15    2.33    0.25
   2  14 -15    3.10    0.34
  -2  14  14   83.10    1.77
   2  14 -14   77.58    1.68
   2  14 -14   82.48    1.79
   2 -14 -14   79.40    1.68
   2  14 -13    0.17    0.26
  -2  14  13    0.30    0.31
   2  14 -13    1.00    0.36
   2 -14 -13    0.51    0.33
   2  14 -12    6.69    0.57
   2  14 -12    8.55    0.67
   2 -14 -12    8.34    0.61
   2  14 -11    4.24    0.52
  -2  14  11    3.13    0.41
   2  14 -11    3.34    0.56
   2 -14 -11    3.81    0.51
   2  14 -10  134.85    2.90
  -2  14  10  131.94    2.71
   2  14 -10  139.32    2.95
   2 -14 -10  137.26    2.74
  -2  14   9   68.28    1.88
   2  14  -9   65.68    1.92
  -2  14   9   67.17    1.83
   2  14  -9   66.23    1.94
   2 -14  -9   70.29    1.82
  -2  14   8   38.12    1.37
   2  14  -8   37.07    1.40
  -2  14   8   37.45    1.35
   2  14  -8   37.99    1.46
   2 -14  -8   38.38    1.32
   2  14  -7  214.73    4.00
  -2  14   7  215.94    3.84
  -2  14   7  211.34    3.90
   2  14  -7  215.39    4.05
   2 -14  -7  211.07    3.74
  -2  14   6  348.80    5.52
   2  14  -6  355.79    5.71
  -2  14   6  354.49    5.65
   2  14  -6  357.53    5.79
   2  14  -5   33.45    1.30
  -2  14   5   31.54    1.20
  -2  14   5   33.56    1.33
   2  14  -5   33.01    1.36
   2  14  -5   32.33    1.34
   2  14  -4    9.05    0.74
   2  14  -4   10.01    0.75
  -2  14   4   10.53    0.71
  -2  14   4    9.97    0.76
  -2  14   3    0.77    0.29
   2  14  -3    0.22    0.33
  -2  14   3    0.13    0.38
   2  14  -3    0.62    0.44
  -2 -14   2  147.69    7.48
   2  14  -2  145.78    3.06
  -2  14   2  147.14    3.11
   2  14  -2  146.40    3.11
   2  14  -1   36.41    1.41
  -2  14   1   36.75    1.41
  -2 -14   1   36.91    1.24
   2 -14  -1   33.33    3.32
  -2  14   0   79.99    2.15
   2 -14   0   75.07    4.98
  -2 -14   0   74.41    5.21
   2  14   0   76.38    2.11
  -2  14   0   76.39    2.13
  -2  14  -1   23.09    1.14
   2 -14   1   19.27    2.48
  -2  14  -1   23.30    1.14
   2  14   1   22.52    1.15
  -2  14  -1   23.86    1.04
  -2  14  -2    9.45    0.80
  -2  14  -2   10.36    0.83
  -2  14  -2   10.13    0.70
   2  14   2   10.72    0.81
  -2  14  -3   -0.11    0.43
  -2  14  -3    0.38    0.33
   2  14   3    0.29    0.47
  -2  14  -4   42.51    1.60
  -2  14  -4   43.24    1.42
   2  14   4   43.55    1.57
  -2  14  -5    1.12    0.49
  -2  14  -5    0.89    0.34
   2  14   5    1.36    0.49
  -2  14  -6  282.89    5.02
   2  14   6  277.67    4.90
  -2 -14  -7   42.31    1.48
  -2  14  -7   40.00    1.54
   2  14   7   39.24    1.48
  -2  14  -7   41.51    1.37
  -2 -14  -8   67.38    1.88
  -2  14  -8   66.46    2.01
   2  14   8   68.29    1.93
  -2  14  -8   69.54    1.78
  -2 -14  -9   17.72    0.97
  -2  14  -9   18.31    1.03
   2  14   9   18.57    0.96
  -2  14  -9   18.18    0.84
  -2 -14 -10   43.02    1.39
  -2  14 -10   41.65    1.46
   2  14  10   39.65    1.33
  -2  14 -10   39.74    1.22
  -2 -14 -11    1.39    0.45
  -2  14 -11    1.87    0.45
  -2  14 -11    0.87    0.24
   2  14  11    0.78    0.31
  -2  14 -12    2.81    0.42
  -2  14 -12    3.29    0.34
   2  14  12    2.61    0.34
   2  14  13    9.97    0.47
  -2  14 -13   11.30    0.59
   2  14  13   10.05    0.46
  -2  14 -14   55.56    1.18
   2  15 -14   12.28    0.56
  -2  15  14   11.66    0.54
   2  15 -13    0.86    0.30
   2  15 -13    0.75    0.25
  -2  15  13    0.99    0.29
   2  15 -12   47.91    1.36
  -2  15  12   47.57    1.33
   2  15 -12   46.19    1.31
   2  15 -11   21.52    0.95
  -2  15  11   22.81    0.94
   2  15 -11   22.20    0.98
  -2  15  11   22.89    0.87
  -2  15  10   82.19    1.97
   2  15 -10   82.01    2.03
   2  15 -10   85.94    2.09
  -2  15  10   85.21    1.93
   2  15  -9   84.72    2.13
  -2  15   9   85.35    2.05
   2  15  -9   87.45    2.17
  -2  15   9   83.84    2.02
  -2  15   8   27.39    1.10
   2  15  -8   26.12    1.17
   2  15  -8   28.47    1.21
  -2  15   8   27.51    1.13
   2  15  -7   43.46    1.50
  -2  15   7   42.47    1.40
   2  15  -7   42.73    1.52
  -2  15   7   41.84    1.44
  -2  15   6    5.78    0.54
   2  15  -6    4.62    0.55
  -2  15   6    5.00    0.61
   2  15  -6    4.25    0.60
   2  15  -5   25.89    1.20
   2  15  -5   26.19    1.18
  -2  15   5   29.05    1.11
  -2  15   5   26.30    1.18
   2  15  -5   26.47    1.23
   2  15  -4  233.46    4.28
   2  15  -4  233.97    4.22
  -2  15   4  236.50    4.00
   2  15  -4  236.49    4.30
  -2  15   4  232.83    4.24
   2  15  -3    0.68    0.47
  -2  15   3   -0.20    0.43
   2  15  -3    0.46    0.37
   2  15  -2   22.09    1.13
  -2  15   2   20.73    1.09
   2  15  -2   19.73    1.04
   2  15  -1   15.90    0.97
  -2  15   1   17.15    1.02
   2  15  -1   16.20    0.94
  -2  15   1   15.08    0.98
  -2  15   0  155.04    3.27
  -2  15   0  151.24    3.28
   2  15   0  151.25    3.24
  -2  15   0  155.23    3.01
  -2  15  -1  109.50    2.65
  -2  15  -1  107.49    2.65
  -2  15  -1  110.50    2.44
   2  15   1  108.19    2.63
  -2  15  -2  146.58    3.23
  -2  15  -2  154.49    3.00
   2  15   2  152.01    3.24
  -2  15  -3   62.04    1.93
  -2  15  -3   60.55    1.69
   2  15   3   57.10    1.86
  -2  15  -4   80.86    2.24
  -2  15  -4   81.13    2.00
   2  15   4   81.21    2.21
  -2  15  -5    7.39    0.75
  -2  15  -5    6.17    0.54
   2  15   5    6.90    0.73
  -2  15  -6    8.82    0.80
  -2  15  -6    8.86    0.65
   2  15   6    8.17    0.74
  -2  15  -7    1.20    0.52
  -2  15  -7    0.94    0.31
   2  15   7    1.04    0.48
  -2  15  -8  145.70    3.04
  -2  15  -8  141.31    2.68
   2  15   8  144.37    2.91
  -2  15  -9   -0.02    0.39
  -2  15  -9    0.06    0.25
   2  15   9    0.64    0.41
  -2  15 -10    0.83    0.38
   2  15  10    0.86    0.24
  -2  15 -10    0.91    0.27
   2  15  10    0.97    0.35
   2  15  11    1.27    0.23
  -2  15 -11    2.03    0.39
  -2  15 -11    1.80    0.25
   2  15  11    1.63    0.31
  -2  15 -12  162.63    2.68
   2  15  12  152.10    2.45
  -2  15 -13    2.67    0.26
   2  16 -13   20.67    0.70
  -2  16  13   18.34    0.63
   2  16 -12    9.76    0.55
  -2  16  12    8.99    0.50
   2  16 -12    9.20    0.49
   2  16 -11   10.19    0.62
  -2  16  11    9.61    0.56
   2  16 -11   10.42    0.58
  -2  16  10   47.47    1.30
   2  16 -10   49.74    1.42
  -2  16  10   47.91    1.27
   2  16  -9   -0.35    0.30
  -2  16   9   -0.08    0.28
   2  16  -9    0.04    0.35
  -2  16   9    0.19    0.31
  -2  16   8    3.69    0.41
   2  16  -8    4.65    0.53
   2  16  -8    4.67    0.55
  -2  16   8    3.89    0.49
   2  16  -7   21.17    1.00
  -2  16   7   20.63    0.89
   2  16  -7   21.21    1.03
  -2  16   7   20.59    0.98
  -2  16   6   70.61    1.76
   2  16  -6   65.85    1.86
   2  16  -6   68.86    1.92
  -2  16   6   68.64    1.87
   2  16  -5   16.27    0.90
  -2  16   5   17.74    0.82
   2  16  -5   17.33    0.96
  -2  16   5   17.95    0.97
   2  16  -4    7.04    0.65
   2  16  -4    7.87    0.74
  -2  16   4    7.46    0.69
   2  16  -4    7.25    0.68
   2  16  -3   18.33    1.03
   2  16  -3   16.96    0.94
  -2  16   3   18.05    0.99
   2  16  -3   17.26    0.97
  -2  16   2  316.46    5.30
   2  16  -2  318.26    5.33
   2  16  -2  319.98    5.22
  -2  16   2  316.06    5.36
   2  16  -1   19.74    1.10
  -2  16   1   19.90    1.09
  -2  16   1   18.81    1.09
   2  16  -1   19.93    1.03
   2  16   0   34.01    1.42
  -2  16   0   37.05    1.46
   2  16   0   36.26    1.38
  -2  16   0   36.59    1.44
   2  16   1   20.42    1.09
  -2  16  -1   21.32    1.15
  -2  16  -1   20.41    1.11
  -2  16  -2   11.75    0.85
  -2  16  -2   12.26    0.71
   2  16   2   11.73    0.88
  -2  16  -3    0.01    0.45
  -2  16  -3   -0.18    0.29
   2  16   3    0.47    0.52
  -2  16  -4    4.03    0.61
  -2  16  -4    4.34    0.44
   2  16   4    3.98    0.64
  -2  16  -5   26.01    1.21
  -2  16  -5   27.01    1.01
   2  16   5   27.30    1.21
  -2  16  -6   27.56    1.22
  -2  16  -6   27.72    0.99
   2  16   6   28.20    1.21
  -2  16  -7   16.08    0.92
  -2  16  -7   15.75    0.71
   2  16   7   16.37    0.90
  -2  16  -8   70.49    1.85
  -2  16  -8   67.03    1.52
   2  16   8   68.54    1.75
  -2  16  -9   48.36    1.43
   2  16   9   46.70    1.32
  -2  16 -10   35.58    1.11
   2  16  10   34.13    1.02
  -2  16 -11    6.27    0.43
   2  16  11    6.23    0.38
   2  17 -12   20.19    0.65
  -2  17  11    0.25    0.17
   2  17 -11    0.23    0.17
   2  17 -11    0.48    0.24
  -2  17  10    5.67    0.39
   2  17 -10    5.16    0.43
   2  17 -10    5.89    0.43
  -2  17  10    5.54    0.38
   2  17  -9    0.12    0.23
  -2  17   9    0.14    0.22
   2  17  -9    0.18    0.29
  -2  17   9   -0.48    0.26
   2  17  -8   57.78    1.53
  -2  17   8   58.23    1.40
   2  17  -8   58.81    1.56
  -2  17   8   57.83    1.48
  -2  17   7    4.01    0.38
   2  17  -7    4.14    0.46
   2  17  -7    4.29    0.50
  -2  17   7    4.66    0.49
   2  17  -6    0.77    0.32
   2  17  -6    0.34    0.35
  -2  17   6   -0.15    0.37
   2  17  -5    0.92    0.34
  -2  17   5    2.13    0.46
   2  17  -5    1.93    0.45
  -2  17   4   64.73    1.81
   2  17  -4   64.24    1.76
   2  17  -4   63.82    1.78
   2  17  -3   11.01    0.81
  -2  17   3   11.09    0.79
   2  17  -3   10.88    0.75
  -2  17   3    9.77    0.79
   2  17  -3   10.88    0.73
  -2  17   2   -0.26    0.45
   2  17  -2    0.61    0.39
   2  17  -2    1.55    0.42
  -2  17   2   -0.17    0.46
   2  17  -2    0.94    0.45
  -2  17   1    0.08    0.47
   2  17  -1    0.79    0.36
  -2  17   1    0.59    0.48
   2  17  -1    0.20    0.47
   2  17   0  152.26    3.05
  -2  17   0  153.01    3.18
   2  17   0  148.80    3.13
  -2  17  -1    0.55    0.45
   2  17   1    0.74    0.35
   2  17   1    1.16    0.52
  -2  17  -2   68.66    1.94
   2  17   2   65.10    1.80
   2  17   2   65.96    1.91
  -2  17  -3   31.20    1.28
   2  17   3   32.22    1.28
  -2  17  -4  121.06    2.66
   2  17   4  116.77    2.59
  -2  17  -5    1.18    0.43
   2  17   5    1.87    0.48
  -2  17  -6    0.05    0.37
   2  17   6    1.40    0.43
  -2  17  -7    1.36    0.40
   2  17   7    1.13    0.37
  -2  17  -8   82.80    1.87
   2  17   8   82.98    1.80
  -2  17  -9    4.56    0.40
   2  17   9    4.46    0.38
  -2  17 -10    8.15    0.46
   2  17  10    7.61    0.41
   2  18 -10   32.90    0.87
   2  18  -9    0.09    0.16
  -2  18   9    0.56    0.20
   2  18  -9    0.27    0.22
  -2  18   8    7.13    0.45
   2  18  -8    7.32    0.46
   2  18  -8    7.58    0.50
  -2  18   7   45.82    1.24
   2  18  -7   44.94    1.22
   2  18  -7   48.00    1.29
  -2  18   6   73.77    1.72
   2  18  -6   74.51    1.74
   2  18  -6   71.64    1.68
  -2  18   6   73.89    1.83
  -2  18   5    0.55    0.37
   2  18  -5    0.19    0.26
  -2  18   5    0.53    0.36
   2  18  -5   -0.08    0.31
  -2  18   4   18.56    0.89
   2  18  -4   17.66    0.82
  -2  18   4   18.51    0.94
   2  18  -4   19.31    0.89
  -2  18   3   39.87    1.33
   2  18  -3   37.96    1.24
  -2  18   3   40.31    1.38
   2  18  -3   40.75    1.31
  -2  18   2   34.69    1.26
   2  18  -2   35.15    1.27
   2  18  -2   35.03    1.21
   2  18  -2   33.48    1.17
  -2  18   2   33.03    1.26
  -2  18   1    2.61    0.52
   2  18  -1    1.82    0.37
   2  18  -1    1.71    0.48
   2  18  -1    2.37    0.42
   2  18   0   14.77    0.86
   2  18   0   14.09    0.77
   2  18   0   14.23    0.77
  -2  18   0   16.43    0.90
  -2  18  -1    7.58    0.66
   2  18   1    6.37    0.53
   2  18   1    6.60    0.65
  -2  18  -2    0.99    0.42
   2  18   2    0.89    0.33
   2  18   2    0.98    0.43
   2  18   3   25.08    0.98
  -2  18  -3   25.47    1.07
   2  18   3   26.37    1.08
   2  18   4    0.29    0.27
  -2  18  -4    1.15    0.37
   2  18   4    0.95    0.39
   2  18   5   16.85    0.76
  -2  18  -5   17.25    0.84
   2  18   5   17.68    0.83
  -2  18  -6   10.19    0.63
   2  18   6   10.87    0.62
  -2  18  -7    4.48    0.43
   2  18   7    4.87    0.41
  -2  18  -8   56.14    1.29
   2  18   8   55.59    1.23
  -2  18  -9    6.26    0.36
  -2  19   9    6.06    0.37
  -2  19   8    8.22    0.47
   2  19  -8    8.25    0.40
  -2  19   7   10.02    0.55
   2  19  -7   10.79    0.49
  -2  19   6    0.28    0.26
   2  19  -6    0.18    0.19
   2  19  -6    0.33    0.20
  -2  19   5    6.92    0.53
   2  19  -5    6.63    0.44
   2  19  -5    6.67    0.45
   2  19  -4   26.46    0.89
  -2  19   4   27.86    1.01
   2  19  -4   27.56    0.92
  -2  19   3   12.82    0.71
   2  19  -3   13.99    0.65
   2  19  -3   14.12    0.67
   2  19  -2    4.89    0.41
  -2  19   2    6.31    0.55
   2  19  -2    5.92    0.47
   2  19  -1    0.57    0.24
  -2  19   1    0.44    0.33
   2  19  -1    0.36    0.27
   2  19   0  123.47    2.42
   2  19   0  119.98    2.28
   2  19   0  120.91    2.27
  -2  19   0  122.65    2.43
  -2  19  -1    2.09    0.39
   2  19   1    1.72    0.31
   2  19   1    1.76    0.31
   2  19   1    1.77    0.41
  -2  19  -2    3.00    0.43
   2  19   2    2.42    0.42
   2  19   2    2.63    0.34
   2  19   3   22.00    0.87
   2  19   3   21.79    0.79
  -2  19  -3   22.27    0.88
   2  19   3   22.08    0.79
   2  19   4  188.23    3.02
  -2  19  -4  182.06    3.01
   2  19   5    0.70    0.27
   2  19   5    0.16    0.19
  -2  19  -5    0.85    0.26
   2  19   6    9.64    0.49
  -2  19  -6    8.97    0.49
  -2  19  -7    1.94    0.24
  -2  20   6   42.04    0.99
  -2  20   5   14.01    0.57
  -2  20   4    4.48    0.37
   2  20  -3    7.33    0.39
  -2  20   3    7.22    0.46
   2  20  -2   39.06    0.95
  -2  20   2   41.66    1.10
   2  20  -1    3.22    0.29
   2  20  -1    3.38    0.28
  -2  20   1    3.08    0.35
   2  20   0   21.59    0.68
   2  20   0   20.52    0.64
  -2  20   0   22.73    0.79
   2  20   1    4.95    0.34
  -2  20  -1    5.38    0.41
  -2  20  -2    0.01    0.20
   2  20   3    0.26    0.22
  -2  20  -3   -0.02    0.19
   2  20   4    3.99    0.31
  -2  20  -4    4.14    0.31
  -3   0  21    0.09    0.26
   3   0 -21   -0.07    0.21
  -3   0  20  233.89    3.84
   3   0 -20  230.45    3.68
  -3   0  19   -0.27    0.42
   3   0 -19    0.35    0.35
  -3   0  18   -0.11    0.49
   3   0 -18    0.55    0.42
  -3   0  17   -0.11    0.50
   3   0 -17   -0.25    0.38
   3   0 -16  325.55    5.38
   3   0 -15    0.07    0.35
   3   0 -15    0.21    0.34
  -3   0  14   76.01    4.98
   3   0 -14   76.73    2.02
   3   0 -14   76.85    2.06
   3   0 -13    0.46    0.30
   3   0 -13    0.33    0.30
  -3   0  12  303.40    8.38
  -3   0  12  314.00    8.76
  -3   0  11   -0.84    0.68
  -3   0  11    1.38    0.62
  -3   0  10    1.49    0.61
  -3   0  10    1.61    0.65
  -3   0  10    1.36    0.52
  -3   0   9   -0.16    0.50
  -3   0   9    0.49    0.59
  -3   0   9   -0.25    0.42
  -3   0   8   27.93    1.75
  -3   0   8   25.28    1.60
  -3   0   7   -0.24    0.47
  -3   0   7   -0.32    0.59
  -3   0   7    0.43    0.65
  -3   0   6    0.91    0.47
  -3   0   6    1.26    0.67
  -3   0   6    1.27    0.52
  -3   0   5    0.06    0.32
  -3   0   5    0.20    0.53
  -3   0   5   -0.50    0.61
  -3   0   4    1.89    0.32
  -3   0   4    1.72    0.52
  -3   0   4    1.57    0.58
  -3   0   3    0.20    0.44
  -3   0   3    0.01    0.48
  -3   0   2 9999.00  116.20
  -3   0   1    0.20    0.46
  -3   0   1    0.45    0.23
  -3   0   0 1012.58   13.76
  -3   0   0 1025.81   13.13
  -3   0   0  997.87   13.75
  -3   0  -1    0.64    0.54
  -3   0  -1    0.32    0.48
  -3   0  -2   39.18    1.84
  -3   0  -3    0.03    0.65
  -3   0  -4   28.09    2.00
  -3   0  -5    0.18    0.84
  -3   0  -6  285.31    7.74
  -3   0  -7   -0.97    1.16
   3   0   8 1360.97   23.94
  -3   0  -8 1356.41   23.62
   3   0   9    0.66    1.07
  -3   0 -10   82.77    2.04
  -3   0 -10   85.76    2.16
   3   0  10   79.48    5.14
  -3   0 -11   -0.23    0.34
  -3   0 -11   -0.30    0.35
   3   0  11   -1.11    1.26
  -3   0 -12    8.54    0.71
  -3   0 -12    9.12    0.77
   3   0  12    7.26    1.87
  -3   0 -13   -0.03    0.39
  -3   0 -13    0.32    0.44
  -3   0 -14   85.25    2.33
  -3   0 -14   86.61    2.24
  -3   0 -15   -0.45    0.44
  -3   0 -16   42.64    1.40
   3   0  17   -0.37    0.34
  -3   0 -17    0.33    0.32
   3   0  18   12.40    0.59
  -3  -1  21    2.28    0.33
  -3   1  21    1.87    0.33
   3   1 -21    1.49    0.27
  -3   1  20   35.83    1.18
  -3  -1  20   32.84    1.15
   3   1 -20   33.84    1.10
   3  -1 -20   34.62    1.09
  -3   1  19    0.15    0.43
  -3  -1  19    1.39    0.48
   3  -1 -19    0.94    0.38
   3   1 -19    0.89    0.41
  -3   1  18  122.83    2.75
  -3  -1  18  119.52    2.73
   3  -1 -18  115.56    2.58
   3   1 -18  116.63    2.63
  -3   1  17   -0.32    0.49
   3  -1 -17   -0.12    0.39
   3   1 -17    0.27    0.43
  -3   1  16   12.98    0.92
   3   1 -16   14.05    0.89
   3   1 -16   12.51    0.87
   3  -1 -16   13.18    0.88
   3   1 -15    1.64    0.44
   3  -1 -15    0.63    0.36
   3   1 -15    1.13    0.42
  -3   1  14  115.44    5.92
   3  -1 -14  118.07    2.61
   3   1 -14  116.64    2.66
   3   1 -14  118.21    2.63
  -3   1  13  122.82    5.84
  -3  -1  13  126.59    5.51
  -3  -1  13  129.08    5.85
   3   1 -13  120.09    2.58
   3  -1 -13  116.68    2.54
   3   1 -13  119.73    2.62
   3  -1 -13  120.23    2.62
  -3   1  12   62.71    3.95
  -3   1  12   70.04    3.70
  -3  -1  12   66.43    3.76
  -3  -1  12   69.64    4.04
  -3   1  11    4.67    1.11
  -3  -1  11    3.02    0.75
  -3   1  11    5.31    1.06
  -3   1  11    4.65    0.88
  -3  -1  10  600.95   11.76
  -3   1  10  597.67   11.42
  -3   1  10  622.92   11.73
  -3   1  10  603.59   11.37
  -3  -1   9   12.57    1.35
  -3   1   9   11.44    1.26
  -3   1   9   13.19    1.35
  -3  -1   9   13.27    1.08
  -3   1   9   13.22    1.37
  -3   1   8   55.40    2.42
  -3  -1   8   52.71    2.47
  -3   1   8   53.09    2.52
  -3  -1   8   53.20    2.08
  -3   1   8   55.53    2.60
  -3  -1   7   -0.02    0.50
  -3   1   7    0.24    0.43
  -3   1   7   -0.52    0.59
  -3  -1   7   -0.04    0.40
  -3   1   7   -0.15    0.61
   3  -1  -7   -0.32    0.59
  -3   1   6  864.54   12.12
  -3  -1   6  882.03   12.64
  -3   1   6  877.18   13.09
   3  -1  -6  876.33   12.95
  -3   1   6  891.66   13.31
  -3  -1   6  894.66   12.36
  -3   1   5  395.58    5.80
  -3  -1   5  389.49    6.36
  -3   1   5  405.09    7.51
  -3   1   5  392.32    6.87
  -3   1   5  377.44    7.01
   3  -1  -5  399.74    6.49
  -3   1   4  321.10    4.21
  -3  -1   4  306.76    5.06
  -3   1   4  314.36    5.67
   3  -1  -4  311.46    4.94
  -3  -1   4  321.24    6.07
  -3   1   4  318.06    5.85
  -3  -1   3  101.14    2.17
  -3  -1   3   98.63    2.81
  -3   1   3  100.22    2.74
  -3   1   2  575.40    8.80
   3  -1  -2  601.08    7.25
  -3  -1   2  599.51    8.75
  -3   1   2  573.87    8.78
  -3  -1   2  582.16    8.86
  -3   1   2  589.14    8.77
  -3  -1   1  243.16    4.27
  -3  -1   1  247.74    4.14
  -3  -1   0   56.80    1.89
  -3   1   0   53.90    1.52
  -3   1   0   54.96    1.98
  -3  -1   0   56.62    1.77
  -3  -1   0   58.90    1.89
  -3  -1  -1  194.51    3.98
  -3  -1  -1  199.28    4.06
  -3  -1  -1  197.91    4.15
  -3   1  -1  198.06    3.99
  -3  -1  -2   93.58    2.60
  -3   1  -2   90.51    2.84
  -3  -1  -2   97.94    3.03
  -3  -1  -3   31.15    1.53
  -3  -1  -3   31.79    1.96
  -3   1  -3   31.63    1.86
  -3  -1  -4    3.02    0.59
  -3  -1  -4    1.67    0.86
  -3   1  -4    1.73    0.90
   3  -1   5   47.63    2.91
  -3  -1  -5   46.64    2.06
  -3  -1  -5   46.70    2.79
  -3   1  -5   48.20    2.76
   3  -1   6  208.06    6.71
  -3  -1  -6  219.83    5.15
  -3   1  -6  208.02    6.50
  -3  -1  -6  212.38    6.64
   3  -1   7    7.98    1.63
  -3  -1  -7    5.49    0.83
  -3  -1  -7    6.49    1.43
   3  -1   8  170.79    6.76
  -3  -1  -8  174.54    6.79
   3   1   9    4.49    1.46
   3  -1   9    4.63    1.17
  -3  -1  -9    2.62    1.20
  -3   1 -10  681.32    9.27
  -3   1 -10  688.19    9.47
  -3  -1 -10  676.57    9.44
  -3  -1 -10  672.32    9.27
   3  -1  10  672.78   16.37
   3   1  10  658.67   16.24
  -3  -1 -11    3.09    0.49
  -3   1 -11    3.36    0.48
  -3  -1 -11    3.10    0.50
  -3   1 -11    2.57    0.48
   3   1  11    4.82    1.58
   3  -1  11    1.57    1.35
  -3  -1 -12    4.28    0.58
  -3   1 -12    4.72    0.54
  -3   1 -12    5.34    0.65
  -3  -1 -12    4.27    0.61
   3   1  12    5.72    1.93
   3  -1  12    2.66    1.01
  -3  -1 -13   21.31    1.09
  -3   1 -13   20.87    1.08
  -3   1 -13   21.02    1.14
  -3   1 -14   18.08    1.00
  -3   1 -14   18.06    1.08
  -3  -1 -14   17.96    1.02
  -3  -1 -15    2.49    0.52
  -3   1 -15    2.19    0.48
  -3  -1 -16   35.48    1.08
  -3   1 -16   34.93    1.08
  -3  -1 -16   35.61    1.27
  -3   1 -16   36.09    1.29
  -3   1 -17    0.42    0.32
   3   1  17    0.32    0.32
   3  -1  18   54.81    1.30
   3   1  18   52.10    1.22
   3   2 -21    1.22    0.24
  -3  -2  21    2.19    0.31
  -3   2  21    1.65    0.31
   3   2 -20   87.63    1.90
  -3   2  20   91.59    2.00
  -3  -2  20   87.62    1.97
   3   2 -19    0.33    0.35
   3  -2 -19    1.11    0.37
  -3   2  19    0.77    0.48
  -3  -2  19    0.45    0.42
   3  -2 -18    4.40    0.54
   3   2 -18    4.78    0.61
  -3   2  18    5.22    0.68
  -3  -2  18    4.56    0.62
   3   2 -17   36.64    1.42
   3  -2 -17   36.26    1.36
  -3   2  17   37.07    1.46
   3   2 -16   89.92    2.35
   3   2 -16   88.18    2.30
   3  -2 -16   87.74    2.24
  -3   2  16   89.79    2.36
   3  -2 -15   12.92    0.83
   3   2 -15   12.32    0.84
   3   2 -15   13.01    0.87
  -3   2  15   13.50    0.91
  -3  -2  14   66.43    4.57
   3   2 -14   68.17    1.91
   3   2 -14   67.85    1.93
   3  -2 -14   66.05    1.84
   3  -2 -13   38.04    1.31
   3   2 -13   39.48    1.37
   3   2 -13   38.76    1.37
  -3   2  13   35.70    3.01
  -3  -2  13   43.85    3.31
  -3  -2  13   41.12    3.49
  -3   2  12  212.45    7.33
  -3  -2  12  211.69    7.18
  -3   2  12  218.54    6.89
  -3   2  11  157.52    5.92
  -3   2  11  157.71    5.38
  -3  -2  11  158.28    5.71
  -3   2  11  161.97    5.61
  -3   2  10  329.74    7.73
  -3  -2  10  327.10    8.13
  -3   2  10  349.49    8.74
   3  -2 -10  316.61    8.42
  -3   2  10  329.63    7.51
  -3   2  10  332.74    8.23
  -3   2   9   41.11    2.60
  -3   2   9   42.01    2.25
  -3  -2   9   40.12    2.43
  -3   2   9   38.94    2.15
   3  -2  -9   39.70    2.51
  -3   2   8  915.50   15.25
  -3   2   8  899.14   13.85
  -3  -2   8  923.09   14.62
  -3   2   8  906.87   13.99
   3  -2  -8  913.81   14.87
  -3   2   7    0.84    0.65
  -3  -2   7    0.23    0.56
   3  -2  -7    0.76    0.56
  -3   2   7    0.44    0.46
  -3   2   6  145.61    4.27
  -3  -2   6  142.09    3.76
  -3   2   6  144.78    3.63
   3  -2  -6  151.52    3.85
  -3   2   5   77.25    2.84
  -3  -2   5   81.48    2.58
   3  -2  -5   87.35    2.46
  -3   2   5   81.36    2.97
  -3   2   4 5125.72   58.54
  -3  -2   4 5091.71   57.56
  -3   2   4 5103.86   58.61
   3  -2  -4 5113.51   56.87
  -3   2   3   14.26    1.14
  -3   2   3   18.79    1.13
  -3  -2   3   18.37    1.03
  -3  -2   3   17.88    1.29
  -3   2   3   17.43    1.29
  -3   2   3   17.38    1.08
   3  -2  -3   16.97    0.68
   3  -2  -2 1916.04   23.05
  -3   2   2 1976.85   24.61
  -3  -2   2 1921.52   24.71
   3  -2  -2 1968.21   22.79
  -3   2   2 1961.27   24.79
  -3   2   2 2008.64   24.51
  -3  -2   1    2.89    0.44
   3  -2  -1    3.17    0.45
  -3   2   1    3.82    0.65
  -3   2   1    3.90    0.65
  -3  -2   1    3.26    0.55
   3  -2   0   35.12    1.47
  -3  -2   0   34.69    1.49
  -3  -2   0   34.79    1.55
   3  -2   1  282.41    5.60
  -3  -2  -1  277.78    5.07
  -3  -2  -1  290.92    5.59
  -3  -2  -1  281.51    5.03
   3  -2   2   28.63    1.77
  -3  -2  -2   26.52    1.32
  -3  -2  -2   29.41    1.77
   3  -2   3   63.69    2.86
  -3  -2  -3   62.64    2.08
  -3  -2  -3   64.67    2.83
   3  -2   4    9.53    1.41
  -3  -2  -4    9.33    0.81
  -3  -2  -4    9.19    1.29
   3  -2   5   32.44    2.45
  -3  -2  -5   37.03    1.68
  -3  -2  -5   39.55    2.63
   3  -2   6 1352.88   22.76
  -3  -2  -6 1367.52   22.59
   3  -2   7    7.71    1.49
  -3  -2  -7    7.64    1.55
   3  -2   8  283.04    9.06
  -3  -2  -8  292.50    9.14
   3  -2   9   15.16    2.27
  -3  -2  -9   16.93    2.43
  -3  -2 -10    3.24    0.42
  -3   2 -10    3.36    0.47
   3   2  10    3.79    1.51
   3  -2  10    4.84    1.34
  -3  -2 -10    3.68    1.24
  -3  -2 -10    3.27    0.46
   3  -2  11   -0.02    0.97
  -3   2 -11   -0.25    0.37
  -3  -2 -11    0.48    0.39
  -3  -2 -11    0.24    0.33
  -3   2 -11    0.79    0.40
   3   2  12  272.60   10.65
   3  -2  12  291.99   10.99
  -3   2 -12  291.36    4.90
  -3   2 -12  294.03    5.12
  -3  -2 -12  293.53    4.92
  -3  -2 -13    2.04    0.39
  -3   2 -13    1.42    0.52
  -3  -2 -13    1.57    0.48
  -3   2 -13    1.84    0.52
  -3   2 -14    1.36    0.53
  -3  -2 -14    0.96    0.47
  -3   2 -14    1.71    0.50
  -3  -2 -15   24.10    1.12
  -3   2 -15   24.68    1.11
  -3   2 -15   23.65    1.20
  -3  -2 -16   63.06    1.53
   3   2  16   62.91    1.67
  -3  -2 -16   62.75    1.73
  -3   2 -16   62.76    1.70
   3   2  17    6.66    0.50
  -3   2 -17    6.22    0.53
  -3   2 -17    6.28    0.41
  -3   2 -18    1.47    0.28
   3  -2  18    1.04    0.28
   3   2  18    1.36    0.24
   3   3 -21    0.10    0.20
  -3   3  21   -0.20    0.23
   3  -3 -21   -0.34    0.23
  -3  -3  21    0.10    0.22
   3   3 -20   40.44    1.19
  -3   3  20   39.39    1.21
  -3  -3  20   38.62    1.19
   3   3 -19    1.03    0.42
   3  -3 -19    0.37    0.32
  -3  -3  19    0.70    0.41
  -3   3  19    0.10    0.43
   3  -3 -18   25.30    1.08
   3   3 -18   26.59    1.17
  -3   3  18   27.07    1.20
  -3  -3  18   24.87    1.14
   3   3 -17    1.81    0.44
   3  -3 -17    2.65    0.50
   3   3 -17    2.41    0.56
  -3   3  17    2.68    0.60
   3   3 -16  165.71    3.38
   3  -3 -16  163.04    3.25
   3   3 -16  163.04    3.40
  -3   3  16  162.64    3.40
   3  -3 -15   17.98    0.94
   3   3 -15   18.16    1.02
   3   3 -15   17.25    1.01
  -3   3  15   16.93    1.00
   3   3 -14  340.35    5.58
   3   3 -14  341.69    5.54
   3  -3 -14  342.31    5.43
  -3  -3  14  335.64   11.17
  -3   3  14  356.00    5.59
  -3  -3  13   43.80    3.39
   3   3 -13   41.25    1.42
   3  -3 -13   37.92    1.31
   3   3 -13   41.54    1.42
  -3   3  13   41.05    1.41
  -3  -3  12    2.85    0.78
  -3   3  12    3.57    1.10
  -3   3  12    3.83    1.08
   3   3 -12    3.69    0.48
  -3   3  11    5.77    1.22
  -3  -3  11    6.12    1.22
   3  -3 -11    7.05    1.40
  -3   3  11    5.66    1.14
  -3   3  10   99.85    4.30
  -3  -3  10  109.95    4.56
  -3   3  10  109.60    4.11
   3  -3 -10  110.40    4.68
  -3   3   9   20.55    1.63
  -3  -3   9   20.32    1.83
  -3   3   9   20.86    1.90
  -3   3   9   24.02    1.54
   3  -3  -9   21.97    1.94
  -3  -3   8  340.13    7.62
  -3   3   8  323.88    7.54
   3  -3  -8  328.36    7.55
  -3   3   7   15.20    1.45
  -3  -3   7   18.18    1.51
   3  -3  -7   17.83    1.42
  -3  -3   6  523.37    9.34
  -3   3   6  519.75    9.45
   3  -3  -6  550.30    9.11
  -3  -3   5   15.94    1.29
  -3   3   5   16.92    1.34
  -3   3   5   16.24    1.00
   3  -3  -5   18.60    1.19
  -3  -3   4   98.05    2.91
  -3   3   4   94.26    2.53
  -3   3   4   98.87    3.08
   3  -3  -4   95.86    2.45
  -3   3   4   93.09    2.55
  -3  -3   3   17.35    1.24
  -3   3   3   17.22    1.11
  -3  -3   3   20.48    1.43
   3  -3  -3   17.64    0.90
  -3   3   3   17.98    1.44
  -3   3   3   17.80    1.11
   3  -3  -2   63.58    1.72
  -3   3   2   62.53    2.13
   3  -3  -2   64.61    1.65
  -3   3   2   65.82    2.37
   3  -3  -1    5.20    0.61
  -3  -3   1    5.28    0.71
  -3   3   1    4.24    0.69
  -3  -3   1    4.68    0.76
   3  -3   0    9.33    0.91
  -3  -3   0    9.67    0.52
  -3  -3   0    8.10    1.01
   3  -3   1   28.17    1.62
  -3  -3  -1   29.07    1.70
  -3  -3  -1   29.00    1.28
   3  -3   2 1436.95   20.37
  -3  -3  -2 1461.94   20.45
   3  -3   3   -0.70    0.91
  -3  -3  -3    0.54    0.36
   3  -3   4    9.55    1.49
  -3  -3  -4    7.40    0.65
  -3  -3  -4    7.89    1.33
  -3  -3  -5   51.52    1.70
   3  -3   5   49.91    3.08
  -3  -3  -5   50.72    3.05
   3  -3   6  247.13    7.58
  -3  -3  -6  253.80    7.54
   3  -3   7   69.58    4.09
  -3  -3  -7   66.89    4.01
   3  -3   8  174.92    6.99
  -3  -3  -8  177.89    7.05
   3  -3   9    1.26    0.95
  -3   3  -9    0.57    0.30
  -3  -3  -9   -0.59    1.14
  -3   3 -10  203.68    3.84
   3  -3  10  207.53    8.43
  -3  -3 -10  199.65    8.41
  -3  -3 -10  206.25    3.68
  -3   3 -10  202.09    3.65
  -3   3 -11   12.43    0.84
   3  -3  11   11.13    2.07
   3   3  11    9.21    1.93
  -3  -3 -11   10.31    2.09
  -3   3 -11   10.32    0.74
  -3  -3 -11   11.08    0.77
  -3   3 -12   62.16    1.94
  -3   3 -12   60.03    1.81
  -3  -3 -12   61.74    1.82
  -3  -3 -13    0.46    0.39
  -3   3 -13    1.04    0.41
  -3   3 -13    1.27    0.51
  -3   3 -14   69.62    1.97
  -3  -3 -14   67.89    1.96
  -3   3 -14   71.47    2.13
  -3  -3 -15   11.43    0.80
  -3   3 -15   10.21    0.75
  -3   3 -15   10.71    0.87
   3   3  15   11.90    0.76
  -3  -3 -15   10.06    0.69
  -3   3 -16   56.24    1.57
  -3  -3 -16   54.65    1.42
   3   3  16   56.63    1.52
  -3   3 -17    7.87    0.47
  -3   3 -17    6.89    0.52
  -3  -3 -17    7.65    0.45
   3   3  17    7.79    0.49
   3   3  18   12.18    0.48
   3  -3  18   12.67    0.60
  -3   3 -18   13.68    0.57
  -3  -3 -18   13.73    0.56
  -3   4  21    4.11    0.34
  -3  -4  21    2.88    0.27
   3  -4 -21    3.83    0.33
   3   4 -21    3.57    0.32
  -3   4  20  108.30    2.11
  -3  -4  20  100.84    2.04
   3   4 -20  105.59    2.09
  -3   4  19    2.88    0.48
  -3  -4  19    2.87    0.46
   3   4 -19    3.72    0.51
  -3   4  18    3.07    0.56
   3  -4 -18    2.35    0.43
   3   4 -18    2.04    0.50
  -3   4  17    2.60    0.55
   3   4 -17    1.80    0.44
   3  -4 -17    1.16    0.36
   3   4 -17    1.87    0.52
  -3   4  16  183.14    3.59
   3   4 -16  175.49    3.60
   3  -4 -16  179.16    3.44
   3   4 -16  178.87    3.59
  -3   4  15    5.82    0.66
   3   4 -15    6.23    0.64
   3  -4 -15    6.54    0.60
   3   4 -15    6.27    0.66
  -3   4  14   77.05    2.07
  -3  -4  14   72.33    5.12
   3   4 -14   74.95    2.08
   3  -4 -14   80.27    2.01
   3   4 -14   78.03    2.11
   3  -4 -13   23.49    1.02
   3   4 -13   22.72    1.06
  -3   4  13   23.06    1.07
   3   4 -13   22.22    1.06
  -3   4  13   25.56    2.68
  -3  -4  13   25.07    2.67
   3  -4 -12  378.60    5.75
   3   4 -12  401.16    5.97
  -3   4  12  398.33    5.94
  -3   4  12  409.63   10.91
   3  -4 -12  380.19   10.77
  -3  -4  12  383.62   10.58
   3  -4 -11    0.13    0.85
  -3   4  11   -0.15    0.49
  -3  -4  11   -0.19    0.80
   3  -4 -10   25.53    2.32
  -3   4  10   22.37    1.97
  -3  -4  10   29.57    2.46
   3  -4  -9    2.38    0.77
  -3   4   9    2.06    0.73
  -3  -4   9    1.84    0.87
   3  -4  -8   47.18    2.67
  -3   4   8   43.17    2.47
  -3  -4   8   49.35    2.81
   3  -4  -7   43.53    2.36
  -3   4   7   40.28    1.63
  -3  -4   7   43.29    2.47
  -3   4   7   43.94    2.32
  -3   4   6  185.08    3.85
   3  -4  -6  187.03    4.73
  -3   4   6  191.66    4.91
  -3  -4   6  187.36    5.08
   3  -4  -5    8.24    0.88
  -3  -4   5    8.57    1.08
  -3   4   5    7.74    0.71
  -3   4   5    7.54    0.71
   3  -4  -4  207.26    4.35
  -3   4   4  200.54    4.07
  -3  -4   4  207.68    4.99
  -3   4   4  209.70    4.26
   3  -4  -3   91.17    2.47
  -3   4   3   95.47    3.30
  -3  -4   3   89.91    3.01
  -3   4   3   91.18    2.72
  -3  -4   2  211.24    4.74
   3  -4  -2  214.21    4.12
  -3   4   2  215.94    5.00
  -3  -4   2  212.11    4.92
   3  -4  -2  218.53    4.18
  -3   4   1    1.36    0.69
  -3  -4   1    1.59    0.63
  -3  -4   1    1.74    0.56
   3  -4  -1    1.48    0.55
  -3  -4   0 4120.18   50.96
  -3   4   0 4093.32   50.05
  -3  -4   0 4091.95   48.28
   3  -4   0 4208.19   50.35
  -3  -4  -1    4.55    0.56
  -3  -4  -1    5.84    1.03
   3  -4   1    3.94    0.84
  -3  -4  -2  738.07   12.67
  -3  -4  -2  772.76   10.59
   3  -4   2  754.70   12.57
  -3  -4  -3   -0.29    0.70
   3  -4   3    0.16    0.85
  -3  -4  -4 2189.44   30.84
   3  -4   4 2171.21   30.79
  -3  -4  -5   13.93    1.77
   3  -4   5   16.02    1.98
  -3  -4  -6   82.34    4.29
   3  -4   6   85.05    4.30
  -3  -4  -7    2.17    1.03
   3  -4   7    1.93    1.19
  -3  -4  -8  293.85    9.51
   3  -4   8  297.44    9.47
  -3   4  -9   17.99    0.86
  -3  -4  -9   18.96    0.91
  -3  -4  -9   17.14    2.40
   3  -4   9   15.71    2.30
  -3   4  -9   19.89    0.97
  -3  -4 -10    5.99    0.58
  -3   4 -10    7.80    0.63
  -3  -4 -10    5.09    1.50
   3  -4  10    6.73    1.92
  -3   4 -10    5.13    0.57
  -3   4 -11   70.10    1.90
  -3  -4 -11   70.80    1.92
  -3  -4 -11   71.48    5.29
  -3   4 -11   69.31    2.02
   3   4  11   64.37    4.98
   3  -4  11   67.87    5.04
  -3  -4 -12   78.97    2.13
  -3   4 -12   82.15    2.13
  -3   4 -12   82.13    2.29
  -3  -4 -13    6.24    0.69
  -3   4 -13    5.04    0.64
  -3   4 -13    5.22    0.67
  -3   4 -14   15.40    0.93
  -3   4 -14   16.11    1.03
  -3  -4 -14   15.22    0.96
  -3  -4 -14   15.00    0.84
   3   4  14   15.03    0.83
  -3  -4 -15    3.88    0.49
   3   4  15    5.66    0.55
  -3   4 -15    5.20    0.59
  -3   4 -15    5.06    0.65
  -3   4 -16  154.23    3.07
  -3   4 -16  154.40    2.88
  -3  -4 -16  151.19    2.71
   3   4  16  154.03    2.74
  -3   4 -17   18.55    0.76
   3   4  17   18.13    0.68
  -3  -4 -17   18.24    0.68
   3  -4  18    5.27    0.40
  -3   4 -18    4.41    0.33
   3  -5 -21    6.55    0.39
  -3   5  21    7.32    0.38
   3   5 -21    7.29    0.40
  -3  -5  20   41.13    1.10
   3  -5 -20   41.53    1.15
  -3   5  20   41.52    1.14
   3   5 -20   41.78    1.17
  -3  -5  19    0.35    0.32
  -3   5  19    0.00    0.32
   3   5 -19    0.51    0.37
  -3   5  18  167.19    3.17
   3   5 -18  164.85    3.22
   3   5 -18  160.46    3.16
  -3   5  17    0.00    0.41
   3   5 -17    0.50    0.39
   3   5 -17    0.02    0.42
  -3   5  16   42.34    1.52
   3   5 -16   43.60    1.58
   3  -5 -16   44.46    1.47
   3   5 -16   45.05    1.60
   3   5 -15   66.60    1.99
   3   5 -15   66.37    2.00
   3  -5 -15   68.43    1.88
   3  -5 -14  107.18    2.43
   3   5 -14  109.91    2.61
  -3   5  14  113.00    2.57
   3   5 -14  106.01    2.57
  -3  -5  14  107.57    6.43
  -3  -5  14   99.15    5.68
   3  -5 -13    0.03    0.28
   3   5 -13    0.40    0.33
  -3   5  13    0.16    0.35
   3   5 -13    0.08    0.34
  -3   5  13   -0.31    0.83
  -3  -5  13   -0.95    0.87
   3  -5 -12   33.63    1.17
   3   5 -12   34.61    1.29
  -3   5  12   35.33    1.26
  -3   5  12   27.06    2.76
   3  -5 -12   32.84    3.01
  -3  -5  12   31.50    2.89
   3   5 -12   34.64    1.27
   3  -5 -11    1.56    0.98
  -3  -5  11    1.89    1.03
   3  -5 -10   72.13    3.97
  -3  -5  10   66.81    3.84
  -3   5  10   74.51    3.46
   3  -5  -9   58.61    3.32
  -3   5   9   54.85    2.87
  -3  -5   9   49.69    3.13
   3  -5  -8   80.93    3.61
  -3  -5   8   72.55    3.65
   3  -5  -7  437.04    8.95
  -3  -5   7  433.44    9.44
   3  -5  -6  793.82   12.78
  -3  -5   6  756.12   13.40
   3  -5  -5   59.53    2.47
  -3   5   5   55.38    1.93
  -3  -5   5   59.45    2.84
   3  -5  -4  103.58    3.12
  -3  -5   4  105.34    3.63
  -3   5   4  101.53    2.92
   3  -5  -3   44.12    1.88
  -3  -5   3   46.45    2.34
  -3  -5   2  672.26   10.84
  -3  -5   2  659.70   11.36
   3  -5  -2  682.12   10.35
  -3   5   2  657.05   11.22
   3  -5  -2  691.59   10.38
  -3   5   1    9.08    1.06
   3  -5  -1    9.86    1.00
  -3  -5   1    9.99    0.97
  -3  -5   1    9.68    1.26
  -3   5   0  498.86    8.50
  -3  -5   0  479.89    9.29
   3  -5   0  507.25    8.87
  -3  -5  -1   25.16    1.19
  -3  -5  -1   23.24    1.87
   3  -5   1   26.65    1.81
  -3  -5  -2  220.78    6.00
  -3  -5  -2  217.59    3.91
   3  -5   2  224.95    5.87
  -3  -5  -3   15.45    1.78
   3  -5   3   12.01    1.47
  -3  -5  -4    3.30    1.09
   3  -5   4    3.38    1.09
  -3  -5  -5   41.22    3.01
   3  -5   5   39.13    2.84
  -3  -5  -6   44.09    3.22
   3  -5   6   38.94    3.04
  -3  -5  -7    0.52    1.01
   3  -5   7   -0.89    1.06
  -3  -5  -8  193.60    7.73
   3  -5   8  194.34    7.64
  -3  -5  -9    0.01    0.27
  -3   5  -9   -0.16    0.31
  -3  -5  -9   -0.33    0.77
   3  -5   9   -0.41    0.94
  -3   5  -9    0.19    0.29
  -3  -5 -10  255.14    4.28
  -3   5 -10  237.40    4.21
  -3  -5 -10  249.22    9.79
   3  -5  10  232.43    9.33
  -3   5 -10  250.83    4.46
  -3  -5 -11   35.76    1.35
  -3   5 -11   36.34    1.34
  -3   5 -11   37.19    1.47
  -3  -5 -11   30.74    3.60
   3  -5  11   35.39    3.65
   3   5  12   19.21    0.93
  -3   5 -12   17.88    0.97
  -3  -5 -12   19.73    1.06
  -3   5 -12   17.76    1.08
  -3   5 -13   23.86    1.25
  -3   5 -13   23.90    1.15
  -3  -5 -13   24.83    1.12
   3   5  13   24.15    1.05
  -3   5 -14   51.99    1.80
  -3   5 -14   53.28    1.67
  -3  -5 -14   55.00    1.64
   3   5  14   56.08    1.58
   3   5  15    1.99    0.36
  -3  -5 -15    1.66    0.44
  -3   5 -15    1.11    0.38
  -3   5 -15    1.53    0.51
  -3   5 -16   25.39    0.99
  -3   5 -16   25.64    1.08
   3   5  16   24.79    0.85
  -3  -5 -16   25.05    0.92
  -3  -5 -17    2.26    0.27
  -3   5 -17    2.90    0.35
  -3  -5 -17    2.36    0.30
   3  -5  18   37.49    0.95
  -3   5 -18   33.75    0.83
   3  -6 -20   33.08    0.97
  -3   6  20   31.48    0.91
   3   6 -20   32.59    0.97
  -3  -6  19    3.97    0.41
   3  -6 -19    4.51    0.52
  -3   6  19    4.55    0.47
   3   6 -19    5.00    0.52
  -3   6  18   35.75    1.24
   3   6 -18   37.81    1.33
   3   6 -18   35.19    1.25
  -3   6  17    0.45    0.44
   3   6 -17   -0.01    0.37
   3   6 -17    0.03    0.42
  -3   6  16  231.23    4.15
   3   6 -16  232.36    4.29
   3   6 -16  232.18    4.28
  -3   6  15    0.23    0.39
   3   6 -15    0.10    0.38
   3   6 -15    0.71    0.47
  -3   6  14   60.09    1.81
   3   6 -14   64.53    1.92
   3   6 -14   62.51    1.89
   3  -6 -14   60.94    1.72
  -3   6  13    0.39    0.37
   3   6 -13   -0.07    0.32
   3  -6 -13    0.46    0.67
  -3   6  13   -0.95    0.85
  -3  -6  13    0.15    0.84
   3   6 -13    0.19    0.40
   3  -6 -13    0.28    0.30
   3  -6 -12  153.72    2.92
   3   6 -12  156.22    3.14
  -3   6  12  159.24    3.08
   3   6 -12  150.08    3.13
   3  -6 -12  148.73    6.70
  -3   6  12  149.64    6.93
  -3  -6  12  159.31    6.85
   3  -6 -11    0.42    0.70
  -3  -6  11    1.20    0.89
   3   6 -11    1.16    0.36
  -3   6  11    1.40    0.34
   3  -6 -10  133.83    5.61
  -3  -6  10  121.43    5.49
   3  -6  -9   13.92    1.75
  -3  -6   9   15.56    1.99
   3  -6  -8  388.48    9.06
  -3  -6   8  359.62    9.25
   3  -6  -7   57.06    2.94
  -3  -6   7   58.05    3.27
  -3  -6   6    8.72    1.34
   3  -6  -6    7.91    1.08
   3  -6  -5   24.19    1.69
  -3  -6   5   22.73    1.97
  -3   6   5   23.84    1.25
   3  -6  -4   37.59    2.03
  -3  -6   4   40.19    2.45
  -3   6   4   32.48    1.67
   3  -6  -3   59.19    2.49
  -3  -6   3   61.67    2.96
   3  -6  -2  628.53   10.37
  -3  -6   2  610.57   11.23
  -3  -6   2  626.33   10.52
  -3   6   2  605.79   11.02
   3  -6  -2  615.15   10.24
   3  -6  -1   44.72    2.13
  -3  -6   1   42.63    1.97
  -3   6   1   42.04    2.24
  -3  -6   1   45.01    2.54
   3  -6  -1   44.82    2.22
  -3   6   0 1105.53   15.80
  -3  -6   0 1066.95   16.99
   3  -6   0 1078.12   16.29
  -3  -6  -1   19.62    1.83
  -3   6  -1   22.27    1.42
   3  -6   1   19.74    1.68
  -3  -6  -2    1.61    0.83
   3  -6   2    1.63    0.87
  -3  -6  -3  117.87    4.69
   3  -6   3  117.99    4.53
  -3  -6  -4   75.67    3.98
   3  -6   4   76.20    3.88
  -3  -6  -5    2.09    1.13
   3  -6   5    1.18    0.93
  -3  -6  -6   33.62    2.91
   3  -6   6   34.01    2.84
  -3  -6  -7   28.14    2.94
   3  -6   7   26.63    2.69
  -3  -6  -8  277.82    9.72
   3  -6   8  277.31    9.49
  -3   6  -8  289.35    4.77
  -3   6  -9    0.14    0.27
  -3   6  -9   -0.06    0.35
  -3  -6  -9   -0.81    1.06
   3  -6   9   -0.08    0.89
  -3   6 -10    3.24    0.46
  -3  -6 -10    3.29    0.53
  -3   6 -10    3.82    0.56
  -3  -6 -10    4.63    1.57
   3  -6  10    5.72    1.54
  -3  -6 -11   17.70    0.99
  -3   6 -11   19.37    0.99
  -3   6 -11   18.80    1.10
  -3  -6 -12   37.16    1.40
  -3   6 -12   40.90    1.44
  -3   6 -12   39.46    1.59
  -3  -6 -13    5.48    0.62
  -3   6 -13    4.93    0.61
  -3   6 -13    5.55    0.72
  -3   6 -14   65.59    1.81
  -3   6 -14   67.97    2.03
  -3  -6 -14   64.25    1.78
  -3   6 -15   35.70    1.23
  -3   6 -15   34.27    1.36
  -3  -6 -15   35.78    1.21
  -3  -6 -16  152.32    2.57
  -3   6 -16  153.35    2.71
  -3   6 -16  155.66    2.94
  -3  -6 -16  151.52    2.65
  -3  -6 -17    6.26    0.39
  -3   6 -17    6.30    0.41
   3  -7 -20   32.87    0.91
   3   7 -20   32.13    0.91
  -3  -7  19    1.52    0.27
   3  -7 -19    1.30    0.39
  -3   7  19    1.55    0.32
   3   7 -19    1.17    0.36
  -3  -7  18  108.93    2.20
   3  -7 -18  108.40    2.31
  -3   7  18  106.31    2.22
   3   7 -18  108.39    2.37
   3   7 -18  102.74    2.26
  -3   7  17   11.71    0.76
   3   7 -17   12.62    0.87
   3   7 -17   12.68    0.80
  -3   7  16   34.89    1.32
   3   7 -16   34.92    1.42
   3   7 -16   35.89    1.39
  -3   7  15    1.96    0.49
   3   7 -15    1.64    0.52
   3   7 -15    2.19    0.50
  -3   7  14  190.04    3.59
   3   7 -14  180.75    3.67
   3   7 -14  183.55    3.68
   3   7 -13   33.68    1.34
   3   7 -13   31.19    1.31
  -3   7  13   28.63    1.20
  -3   7  13   28.20    3.16
  -3  -7  13   30.00    3.13
   3   7 -12   28.61    1.20
   3   7 -12   29.24    1.21
  -3   7  12   27.86    1.14
  -3   7  12   28.28    3.12
   3  -7 -12   24.83    2.80
  -3  -7  12   28.98    2.92
   3   7 -11   27.18    1.14
   3   7 -11   30.45    1.21
   3  -7 -11   25.95    2.74
  -3  -7  11   25.70    2.67
  -3   7  11   28.32    1.11
   3   7 -10  167.86    3.19
   3  -7 -10  160.16    6.45
  -3  -7  10  166.92    6.78
   3  -7  -9    0.41    0.73
  -3  -7   9    1.67    0.99
   3  -7  -8   87.93    4.16
  -3  -7   8   82.98    4.33
   3  -7  -7    8.62    1.33
  -3  -7   7    8.60    1.48
   3  -7  -6  624.76   11.84
  -3  -7   6  610.76   12.61
   3  -7  -5    1.37    0.65
  -3  -7   5    1.92    1.02
   3  -7  -4    0.50    0.55
  -3  -7   4    0.98    0.90
  -3   7   4    1.00    0.44
   3  -7  -3   68.97    2.97
  -3  -7   3   66.74    3.34
  -3  -7   3   70.04    3.45
   3  -7  -2   42.22    2.31
  -3  -7   2   41.88    2.23
  -3   7   2   43.14    2.55
  -3  -7   2   44.34    2.72
   3  -7  -2   41.30    2.25
  -3  -7   1    3.72    1.03
  -3   7   1    4.52    0.89
   3  -7  -1    4.81    0.96
   3  -7  -1    3.33    0.80
  -3  -7   1    5.16    0.83
  -3   7   0   52.84    2.49
  -3  -7   0   53.91    3.06
  -3  -7   0   53.47    2.11
   3  -7   0   47.61    2.63
  -3  -7  -1   34.08    2.47
  -3   7  -1   32.16    1.82
   3  -7   1   29.01    2.18
  -3  -7  -2  245.07    7.12
   3  -7   2  230.68    6.69
  -3  -7  -3  163.13    5.96
   3  -7   3  156.73    5.61
  -3  -7  -4  173.78    6.42
   3  -7   4  174.73    6.25
  -3  -7  -5   21.37    2.40
   3  -7   5   20.94    2.31
  -3  -7  -6   93.51    5.05
   3  -7   6   90.35    4.93
  -3  -7  -7  140.50    2.73
   3  -7   7  136.81    6.34
  -3  -7  -7  140.36    6.63
  -3   7  -7  134.10    2.82
  -3   7  -8   48.94    1.61
  -3   7  -8   47.28    1.44
  -3  -7  -8   49.58    1.50
  -3  -7  -8   47.08    3.97
   3  -7   8   50.09    4.04
  -3   7  -9   16.37    0.96
  -3   7  -9   16.34    0.85
  -3  -7  -9   16.00    0.88
  -3  -7  -9   12.40    2.23
   3  -7   9   16.82    2.48
  -3   7 -10  389.27    6.23
  -3   7 -10  380.50    5.92
  -3  -7 -10  380.69    5.96
  -3  -7 -10  396.65   13.08
   3  -7  10  390.17   12.63
  -3   7 -11   79.28    2.27
  -3   7 -11   84.90    2.15
  -3  -7 -11   82.06    2.15
  -3   7 -12    2.63    0.59
  -3   7 -12    2.34    0.46
  -3  -7 -12    2.41    0.53
  -3   7 -13    2.52    0.60
  -3   7 -13    2.41    0.47
  -3  -7 -13    1.77    0.55
  -3  -7 -14   98.30    2.24
   3   7  14   96.11    2.26
  -3   7 -14   96.67    2.23
  -3   7 -14  102.10    2.50
  -3  -7 -15   -0.23    0.22
  -3   7 -15   -0.16    0.42
   3   7  15    0.31    0.31
  -3   7 -15    0.66    0.33
  -3  -7 -15    0.15    0.37
   3   7  16   19.23    0.72
  -3  -7 -16   21.34    0.80
  -3   7 -16   19.67    0.78
  -3   7 -16   21.19    0.91
  -3  -7 -17    3.26    0.29
  -3   7 -17    3.27    0.29
   3  -8 -20  144.86    2.26
   3   8 -20  143.09    2.28
   3  -8 -19    0.44    0.30
  -3   8  19    0.08    0.21
  -3   8  18    0.14    0.27
  -3  -8  18    0.51    0.21
   3  -8 -18    0.85    0.39
   3   8 -18    0.22    0.27
   3   8 -18   -0.13    0.39
   3  -8 -17   19.21    0.98
  -3   8  17   19.44    0.90
   3   8 -17   19.06    0.92
   3   8 -17   19.89    1.00
   3  -8 -16  135.55    2.87
  -3   8  16  136.27    2.78
   3   8 -16  136.18    2.97
   3   8 -16  134.51    2.90
  -3   8  15   10.12    0.76
   3   8 -15    9.74    0.76
   3   8 -15    9.56    0.80
  -3   8  14    4.76    0.56
   3   8 -14    4.64    0.61
   3   8 -14    3.75    0.58
  -3   8  13   77.45    2.03
   3   8 -13   80.59    2.18
   3   8 -13   79.58    2.17
   3   8 -12   57.77    1.80
  -3   8  12   56.09    4.52
  -3   8  12   55.17    1.66
   3   8 -12   60.41    1.81
  -3  -8  12   55.71    4.29
   3   8 -11   33.71    1.32
   3  -8 -11   39.42    3.42
  -3   8  11   35.02    1.25
   3   8 -11   35.41    1.36
  -3  -8  11   36.89    3.39
   3   8 -10   75.05    1.98
   3  -8 -10   77.13    4.55
   3   8 -10   79.53    2.03
  -3  -8  10   73.58    4.65
  -3   8  10   75.92    1.88
   3  -8  -9    2.47    0.83
  -3  -8   9    2.46    1.18
   3   8  -9    3.51    0.43
  -3  -8   8  544.73   12.99
   3  -8  -8  557.15   12.48
  -3  -8   7    0.34    0.81
   3  -8  -7   -0.29    0.61
  -3  -8   6   45.18    3.15
   3  -8  -6   45.98    2.88
  -3  -8   5   39.39    2.88
   3  -8  -5   41.35    2.63
  -3  -8   4  229.77    7.06
  -3   8   4  230.18    5.55
   3  -8  -4  234.53    6.42
  -3  -8   3   56.16    3.28
   3  -8  -3   58.94    2.96
  -3   8   2  255.29    6.95
  -3  -8   2  262.35    7.47
  -3  -8   2  264.18    6.39
   3  -8  -2  266.14    6.75
   3  -8  -1   59.82    3.00
  -3  -8   1   59.87    3.36
   3  -8  -1   61.42    3.02
  -3  -8   1   60.61    2.63
  -3   8   1   53.35    2.82
   3  -8   0  586.19   11.55
  -3   8   0  574.48   10.78
  -3  -8   0  570.75   12.16
   3  -8   0  608.96   11.43
  -3  -8  -1    0.08    0.91
  -3   8  -1    0.87    0.45
   3  -8   1    0.28    0.75
   3  -8   2  821.10   15.33
  -3  -8  -2  808.69   15.79
   3  -8   3    1.17    0.92
  -3  -8  -3   -0.20    0.95
   3  -8   4  488.58   11.82
  -3  -8  -4  481.31   12.05
   3  -8   5    5.43    1.49
  -3  -8  -5    1.94    1.11
  -3  -8  -6   21.33    0.93
  -3  -8  -6   19.10    2.46
   3  -8   6   18.05    2.35
  -3   8  -6   20.62    0.95
  -3   8  -7   33.23    1.29
  -3  -8  -7   28.57    3.10
  -3  -8  -7   32.82    1.21
  -3   8  -7   31.61    1.13
   3  -8   7   32.01    3.21
  -3   8  -8   59.14    1.81
  -3  -8  -8   62.57    4.74
  -3  -8  -8   54.36    1.66
  -3   8  -8   55.11    1.60
   3  -8   8   56.33    4.37
  -3   8  -9   12.47    0.88
  -3  -8  -9   10.69    2.12
  -3  -8  -9   12.39    0.83
  -3   8  -9   12.65    0.78
   3  -8   9   14.07    2.31
  -3   8 -10   90.68    2.43
  -3   8 -10   89.05    2.20
  -3  -8 -10   86.86    2.25
  -3   8 -11    4.68    0.67
  -3   8 -11    4.20    0.54
  -3  -8 -11    4.16    0.64
  -3   8 -12   18.59    1.12
  -3   8 -12   17.49    0.95
  -3  -8 -12   18.48    1.00
  -3   8 -13    2.62    0.59
   3   8  13    2.19    0.48
  -3   8 -13    2.28    0.43
  -3  -8 -13    2.30    0.54
  -3   8 -14   10.04    0.80
   3   8  14    9.00    0.65
  -3   8 -14    9.82    0.67
  -3  -8 -14    9.09    0.69
  -3   8 -15    1.51    0.43
   3   8  15    1.76    0.33
  -3   8 -15    2.15    0.35
  -3  -8 -15    2.58    0.41
  -3  -8 -16   49.73    1.20
  -3   8 -16   49.45    1.17
  -3   8 -16   48.55    1.35
   3  -9 -19    4.16    0.38
   3   9 -19    4.33    0.38
  -3   9  18   16.93    0.69
   3  -9 -18   18.85    0.81
   3   9 -18   17.62    0.72
   3   9 -18   18.28    0.82
   3  -9 -17   14.39    0.81
  -3   9  17   14.23    0.71
   3   9 -17   15.28    0.84
   3   9 -17   14.19    0.76
   3  -9 -16    8.71    0.75
  -3   9  16    6.95    0.58
   3   9 -16    7.89    0.78
   3   9 -16    8.20    0.64
  -3   9  15    0.41    0.34
   3  -9 -15    0.39    0.49
   3   9 -15    1.01    0.42
   3   9 -15    1.20    0.53
  -3   9  14  173.15    3.30
   3  -9 -14  169.50    3.37
   3   9 -14  168.51    3.46
   3   9 -14  172.34    3.52
  -3   9  13    2.97    0.47
   3  -9 -13    2.34    0.52
   3   9 -13    3.19    0.58
   3   9 -13    3.72    0.53
  -3   9  12    1.91    0.44
   3  -9 -12    2.07    0.50
  -3  -9  12    1.03    1.05
   3   9 -12    2.33    0.53
   3   9 -12    1.74    0.42
   3  -9 -11    1.56    0.45
  -3   9  11    1.23    0.35
  -3   9  11    1.42    1.11
  -3  -9  11    2.49    0.94
   3   9 -11    1.28    0.45
   3   9 -11    1.35    0.38
   3   9 -10  437.73    6.67
   3  -9 -10  440.82   12.08
   3  -9 -10  452.22    6.53
  -3   9  10  428.31    6.43
   3   9 -10  447.32    6.73
  -3  -9  10  447.19   12.64
   3   9  -9   19.86    0.96
   3  -9  -9   22.43    2.45
   3   9  -9   20.06    1.00
  -3  -9   9   23.77    2.68
   3  -9  -9   21.59    0.93
  -3   9   9   20.93    0.92
   3  -9  -8  277.11    8.62
  -3  -9   8  277.86    9.13
   3   9  -8  284.89    4.66
   3  -9  -7    0.20    0.61
  -3  -9   7   -0.45    0.91
   3  -9  -6  460.62   10.88
  -3  -9   6  468.13   11.71
   3  -9  -5    5.56    1.13
  -3  -9   5    5.32    1.43
   3  -9  -4  102.81    4.44
  -3  -9   4  102.86    4.87
  -3   9   3    2.57    0.92
   3  -9  -3    3.09    0.90
  -3  -9   3    4.82    1.27
  -3  -9   3    4.97    1.03
  -3   9   2   10.45    1.45
  -3  -9   2    9.59    1.28
  -3  -9   2   10.20    1.63
   3  -9  -2   13.99    1.55
  -3   9   1   57.49    3.11
   3  -9  -1   49.78    2.95
  -3  -9   1   53.77    2.51
  -3  -9   1   49.66    3.32
   3  -9  -1   50.05    2.98
  -3  -9   0    5.33    1.19
   3  -9   0    5.82    1.17
   3  -9   0    3.32    0.88
  -3   9   0    4.79    0.90
   3  -9   1    0.60    0.89
  -3   9  -1   -0.62    0.57
  -3  -9  -1   -0.33    1.00
  -3  -9  -2  294.23    8.92
   3  -9   2  295.86    8.48
  -3  -9  -3    5.66    1.47
   3  -9   3    3.57    1.15
   3  -9   4    0.94    0.83
  -3  -9  -4    0.01    0.91
  -3  -9  -5    0.59    0.34
   3  -9   5    1.05    0.91
   3   9   5    0.50    0.31
  -3   9  -5    0.52    0.29
  -3   9  -6  139.53    2.73
  -3   9  -6  144.27    2.99
  -3  -9  -6  137.74    6.74
  -3  -9  -6  145.22    2.89
   3   9   6  146.70    2.94
   3  -9   6  141.08    6.65
  -3   9  -7    2.57    0.45
  -3  -9  -7    3.43    1.32
  -3  -9  -7    2.76    0.48
  -3   9  -7    3.00    0.43
   3  -9   7    3.54    1.45
  -3   9  -8  203.18    3.84
  -3  -9  -8  202.36    8.86
  -3  -9  -8  189.15    3.63
  -3   9  -8  187.89    3.50
   3  -9   8  200.45    8.61
  -3   9  -9   21.17    1.00
  -3   9  -9   22.64    1.16
  -3  -9  -9   24.85    3.17
  -3  -9  -9   21.71    1.09
   3   9   9   20.92    1.08
   3  -9   9   20.34    2.79
  -3   9 -10  257.50    4.74
   3   9  10  258.43    4.56
  -3   9 -10  254.26    4.42
  -3  -9 -10  266.76    4.55
  -3   9 -11    0.39    0.50
   3   9  11    0.19    0.40
  -3   9 -11    0.55    0.37
  -3  -9 -11    0.74    0.51
  -3   9 -12   19.40    1.11
   3   9  12   19.36    1.03
  -3   9 -12   20.06    0.98
  -3  -9 -12   19.55    1.04
  -3   9 -13    0.72    0.50
   3   9  13    0.84    0.39
  -3   9 -13    1.55    0.41
  -3  -9 -13    1.22    0.47
   3   9  14   72.42    1.78
  -3   9 -14   74.10    1.76
  -3   9 -14   76.36    1.98
  -3  -9 -14   73.36    1.80
  -3   9 -15    0.13    0.36
   3   9  15    0.29    0.22
  -3  -9 -15    0.58    0.35
  -3   9 -15    0.18    0.24
  -3  -9 -16   16.22    0.62
  -3   9 -16   17.53    0.74
   3 -10 -19   25.82    0.72
  -3  10  19   25.50    0.74
   3  10 -19   25.16    0.75
   3 -10 -18    4.19    0.42
   3  10 -18    3.65    0.41
  -3  10  17   11.01    0.57
   3 -10 -17   10.94    0.66
   3  10 -17   11.07    0.61
   3  10 -17   11.05    0.71
   3 -10 -16   27.37    1.09
  -3  10  16   28.08    1.00
   3  10 -16   26.98    1.16
   3  10 -16   25.80    1.04
   3 -10 -15   19.26    1.00
  -3  10  15   19.19    0.90
   3  10 -15   18.67    0.95
   3  10 -15   20.03    1.05
   3 -10 -14   26.56    1.20
  -3  10  14   28.88    1.11
   3  10 -14   26.60    1.18
   3  10 -14   29.02    1.30
  -3  10  13    6.51    0.58
   3 -10 -13    6.05    0.67
   3  10 -13    7.62    0.69
   3  10 -13    8.25    0.79
   3 -10 -12   70.58    1.95
  -3  10  12   70.74    1.87
   3  10 -12   71.51    2.06
   3  10 -12   70.25    2.03
  -3  10  11    3.03    0.44
   3 -10 -11    3.03    0.49
  -3 -10  11    3.65    1.13
   3  10 -11    3.32    0.51
   3  10 -11    3.22    0.53
   3  10 -10   19.97    1.02
  -3  10  10   23.29    3.08
   3 -10 -10   19.54    0.96
  -3  10  10   18.07    0.92
   3  10 -10   21.14    1.06
  -3 -10  10   21.09    2.87
   3  10  -9    4.85    0.55
  -3 -10   9    3.57    1.33
  -3  10   9    4.91    0.48
   3 -10  -9    4.13    0.49
  -3  10   9    4.85    0.48
   3  10  -9    5.99    0.65
   3  10  -8  400.28    5.96
   3  10  -8  359.98    5.77
   3 -10  -8  381.89    5.63
  -3  10   8  358.91    5.55
  -3  10   8  384.02    5.64
   3 -10  -8  401.59   10.99
  -3 -10   8  389.06   11.48
   3 -10  -7   -0.94    0.67
  -3 -10   7    1.36    1.03
   3  10  -7    0.78    0.32
  -3 -10   6    3.38    1.25
   3 -10  -6    4.40    1.15
  -3 -10   5   17.74    2.29
   3 -10  -5   13.67    1.82
  -3 -10   4  154.95    6.41
   3 -10  -4  159.89    5.95
  -3 -10   4  158.18    5.92
  -3  10   4  155.56    6.33
  -3 -10   3   63.52    4.05
  -3  10   3   69.60    3.98
  -3 -10   3   73.66    3.68
   3 -10  -3   73.91    3.90
  -3 -10   2   56.36    3.79
   3 -10  -2   67.91    3.67
  -3  10   2   58.56    3.48
   3 -10  -1   77.96    4.00
  -3  10   1   81.45    3.95
  -3 -10   1   78.23    4.46
  -3  10   0  879.56   15.34
   3 -10   0  873.87   16.30
  -3 -10   0  833.82   17.22
   3 -10   0  840.45   16.33
  -3 -10  -1    0.64    0.91
   3 -10   1    2.15    0.68
   3 -10   1    1.72    0.98
  -3 -10  -2  218.61    7.92
   3 -10   2  206.87    7.35
  -3 -10  -3   58.09    4.04
   3 -10   3   53.44    3.74
  -3  10  -4  592.18    8.28
  -3 -10  -4  589.19   14.67
  -3 -10  -4  580.76    8.08
   3  10   4  580.72    8.19
   3 -10   4  575.46   14.10
  -3  10  -5   11.99    0.78
  -3 -10  -5   13.09    2.29
   3 -10   5   11.01    2.06
  -3 -10  -5   10.51    0.73
   3  10   5   11.65    0.77
  -3  10  -5   11.45    0.66
  -3  10  -6   18.66    1.00
  -3 -10  -6   19.94    2.66
   3 -10   6   18.05    2.57
  -3 -10  -6   19.35    0.96
   3  10   6   19.19    0.99
  -3  10  -6   18.49    0.87
  -3  10  -7   22.40    0.99
  -3  10  -7   24.26    1.17
  -3 -10  -7   26.19    3.18
  -3 -10  -7   22.42    1.10
   3  10   7   23.29    1.11
   3 -10   7   24.10    3.00
  -3  10  -8   94.04    2.23
  -3  10  -8   98.58    2.51
  -3 -10  -8  101.83    6.37
  -3 -10  -8   93.89    2.35
   3  10   8   99.53    2.42
   3 -10   8   94.59    6.04
  -3  10  -9   27.74    1.31
   3  10   9   23.76    1.17
  -3  10  -9   26.80    1.11
  -3 -10  -9   28.56    1.26
  -3  10 -10   27.02    1.34
   3  10  10   26.79    1.23
  -3  10 -10   27.17    1.14
  -3 -10 -10   27.60    1.25
  -3  10 -11   70.40    2.11
   3  10  11   66.83    1.95
  -3  10 -11   68.90    1.87
  -3 -10 -11   69.95    1.96
  -3  10 -12   31.97    1.37
   3  10  12   29.69    1.22
  -3  10 -12   32.11    1.17
  -3 -10 -12   34.32    1.32
  -3  10 -13    0.96    0.50
   3  10  13    0.69    0.35
  -3  10 -13    0.37    0.30
  -3 -10 -13    0.82    0.49
  -3  10 -14    2.35    0.45
   3  10  14    1.48    0.33
  -3  10 -14    1.09    0.28
  -3 -10 -14    1.84    0.43
  -3  10 -15    2.46    0.39
   3  10  15    2.00    0.27
  -3  10 -15    2.30    0.28
  -3  10 -16   88.26    1.67
  -3 -10 -16   84.01    1.51
   3 -11 -18   16.82    0.62
   3  11 -18   17.94    0.68
  -3  11  18   17.03    0.67
   3  11 -17    6.25    0.51
   3 -11 -17    6.26    0.49
   3  11 -16   23.43    0.91
   3  11 -16   24.83    1.04
  -3  11  16   22.08    0.81
   3 -11 -16   24.77    0.97
  -3  11  15    4.61    0.45
   3 -11 -15    4.71    0.58
   3  11 -15    5.61    0.62
   3  11 -15    4.99    0.51
  -3  11  14   44.29    1.32
   3 -11 -14   41.93    1.44
   3  11 -14   43.77    1.55
   3  11 -14   42.31    1.46
   3 -11 -13    1.12    0.44
  -3  11  13    0.64    0.34
   3  11 -13    0.43    0.46
   3  11 -13    0.50    0.33
   3 -11 -12   99.00    2.36
  -3  11  12  102.11    2.29
   3  11 -12  102.67    2.56
   3  11 -12  100.24    2.49
   3 -11 -11   31.71    1.28
  -3  11  11   33.13    1.19
   3  11 -11   31.39    1.35
   3  11 -11   32.97    1.36
   3 -11 -10   69.40    1.88
  -3  11  10   71.57    1.82
   3  11 -10   69.39    1.99
   3  11 -10   72.21    2.05
   3  11  -9   -0.02    0.30
  -3  11   9    0.28    1.06
  -3 -11   9   -0.33    1.09
   3 -11  -9   -0.42    0.37
  -3  11   9   -0.10    0.26
  -3  11   9   -0.10    0.29
   3  11  -9    0.28    0.39
   3  11  -8   70.46    1.97
   3  11  -8   68.06    1.89
   3 -11  -8   64.68    1.73
  -3  11   8   63.67    1.70
  -3  11   8   68.84    1.79
  -3 -11   8   67.79    4.79
   3  11  -7   11.57    0.74
  -3 -11   7   12.84    2.17
  -3 -11   7   10.23    1.87
  -3  11   7   14.48    2.35
   3  11  -7   11.31    0.72
  -3  11   7   10.17    0.65
   3 -11  -7    9.67    0.64
  -3  11   7   11.55    0.72
   3  11  -7   12.75    0.83
   3  11  -6  394.91    6.12
  -3 -11   6  422.49   12.12
   3 -11  -6  446.40   11.62
  -3 -11   6  426.89   11.70
  -3  11   6  401.62   11.93
  -3  11   6  406.86    6.09
  -3 -11   6  412.29    6.13
   3  11  -6  422.94    6.31
   3  11  -6  399.21    6.12
   3 -11  -6  422.37    5.95
  -3 -11   5  152.92    6.80
   3 -11  -5  159.54    6.46
  -3  11   5  151.56    6.72
  -3 -11   5  158.32    6.39
   3  11  -5  150.43    2.93
  -3 -11   5  148.30    2.90
  -3  11   5  148.01    2.89
  -3  11   4    0.96    0.88
  -3 -11   4   -0.28    0.66
  -3 -11   4   -0.60    0.88
   3 -11  -4   -0.86    0.79
  -3 -11   4    0.53    0.26
   3  11  -4    0.21    0.29
  -3  11   4   -0.02    0.27
   3 -11  -3    4.55    1.10
  -3 -11   3    2.18    0.87
  -3  11   3    4.13    1.16
  -3  11   2   50.02    3.39
  -3 -11   2   54.37    3.92
   3 -11  -2   52.93    3.48
   3 -11  -1    0.24    0.63
  -3 -11   1    1.28    1.06
  -3  11   1    1.63    0.83
   3 -11   0   73.83    4.16
  -3 -11   0   72.20    4.58
   3  11   0   71.58    1.82
  -3  11   0   71.63    1.84
   3 -11   1    2.91    1.07
  -3 -11  -1    2.44    1.03
   3 -11   1    3.39    1.05
   3  11   1    3.93    0.47
  -3  11  -1    3.69    0.49
  -3  11  -1    3.44    0.46
  -3  11  -2   51.19    1.60
   3 -11   2   53.82    3.74
  -3 -11  -2   52.31    4.02
  -3  11  -2   54.37    1.62
  -3 -11  -2   54.52    1.57
   3  11   2   55.12    1.61
   3 -11   2   54.56    3.84
  -3 -11  -3    7.65    0.62
  -3 -11  -3   10.40    1.97
   3 -11   3    9.01    1.68
   3 -11   3    6.64    1.55
   3  11   3    7.95    0.63
  -3  11  -3    7.45    0.65
  -3  11  -4   23.64    1.09
  -3 -11  -4   21.34    2.81
  -3 -11  -4   23.84    1.05
   3  11   4   23.65    1.10
   3 -11   4   23.84    2.76
  -3  11  -5    2.31    0.49
  -3 -11  -5    0.35    0.81
   3 -11   5    2.88    1.14
  -3 -11  -5    1.70    0.41
   3  11   5    1.09    0.36
  -3  11  -5    2.49    0.39
  -3  11  -6   44.54    1.41
  -3  11  -6   44.39    1.58
  -3 -11  -6   47.53    4.21
  -3 -11  -6   46.60    1.55
   3  11   6   44.70    1.55
   3 -11   6   42.73    3.86
  -3  11  -7   20.51    1.11
   3  11   7   21.00    1.10
  -3  11  -7   21.79    0.99
  -3 -11  -7   21.29    1.08
  -3  11  -8   50.56    1.76
   3  11   8   48.43    1.67
  -3  11  -8   49.58    1.53
  -3 -11  -8   49.25    1.64
  -3  11  -9   18.57    1.11
   3  11   9   18.64    1.05
  -3  11  -9   19.33    0.94
  -3 -11  -9   18.01    1.02
  -3  11 -10  216.00    4.19
   3  11  10  211.19    3.97
  -3  11 -10  218.10    3.85
  -3 -11 -10  222.47    3.99
  -3  11 -11   59.25    1.89
   3  11  11   60.08    1.77
  -3  11 -11   60.33    1.66
  -3 -11 -11   61.36    1.80
  -3  11 -12   11.31    0.85
   3  11  12   11.87    0.75
  -3  11 -12   11.82    0.68
  -3 -11 -12   12.15    0.80
  -3  11 -13   13.49    0.82
   3  11  13   11.79    0.69
  -3  11 -13   13.19    0.66
  -3 -11 -13   13.33    0.77
   3  11  14   58.50    1.38
  -3  11 -14   61.90    1.59
  -3  11 -14   57.88    1.33
  -3 -11 -14   63.96    1.49
  -3  11 -15    2.59    0.34
  -3 -11 -15    2.75    0.31
  -3  12  18    0.56    0.17
   3  12 -18    0.66    0.19
  -3  12  17    0.07    0.23
   3  12 -17    0.31    0.25
   3 -12 -17    0.14    0.25
   3  12 -16   43.94    1.27
   3 -12 -16   43.53    1.18
   3  12 -15    2.91    0.38
   3  12 -15    2.82    0.49
   3 -12 -15    3.46    0.47
   3  12 -14   22.80    1.00
   3  12 -14   23.22    1.08
   3 -12 -14   22.44    0.98
   3  12 -13   52.44    1.63
   3  12 -13   53.70    1.73
   3 -12 -13   53.70    1.59
   3  12 -12  155.58    3.18
   3  12 -12  150.74    3.24
  -3  12  12  158.43    2.92
   3 -12 -12  154.20    3.05
   3  12 -11    0.26    0.33
   3  12 -11    0.68    0.52
   3 -12 -11   -0.33    0.38
  -3  12  11    0.45    0.30
   3  12 -10    0.18    0.37
  -3  12  10    0.10    0.31
   3  12 -10   -0.15    0.46
   3 -12 -10    0.59    0.40
   3  12  -9    8.96    0.72
   3 -12  -9    9.22    0.69
  -3  12   9    9.57    0.66
   3  12  -9    8.83    0.74
   3  12  -8  184.62    3.60
  -3 -12   8  199.18    8.69
  -3 -12   8  181.85    8.10
  -3  12   8  187.35    8.60
   3 -12  -8  187.06    3.39
  -3  12   8  187.67    3.47
   3  12  -8  191.27    3.72
   3  12  -7    5.81    0.56
  -3 -12   7    6.37    1.54
  -3 -12   7    5.21    1.39
  -3  12   7    4.60    1.45
   3 -12  -7    5.78    0.53
  -3  12   7    5.48    0.55
   3  12  -7    5.09    0.60
   3  12  -6   10.11    0.72
  -3 -12   6   10.95    1.68
  -3 -12   6   14.85    2.49
  -3  12   6    9.99    1.89
   3 -12  -6   10.88    0.65
   3  12  -6   11.49    0.76
  -3  12   6   11.19    0.73
   3  12  -6   12.05    0.81
  -3  12   5   -0.11    1.06
  -3 -12   5    0.07    0.86
  -3  12   5    0.19    0.28
   3  12  -5    0.83    0.35
  -3 -12   5    0.38    0.36
   3  12  -5    0.13    0.32
  -3  12   5   -0.04    0.31
  -3 -12   4   30.93    3.14
   3 -12  -4   31.90    2.87
  -3  12   4   28.78    2.97
   3  12  -4   28.19    1.13
  -3  12   4   30.86    1.14
  -3  12   4   30.74    1.17
  -3 -12   4   31.10    1.16
   3  12  -4   29.32    1.17
   3 -12  -3    1.18    0.97
  -3 -12   3    0.05    0.98
  -3  12   3    0.46    0.72
   3  12  -3    1.66    0.35
  -3  12   3    1.02    0.31
   3  12  -3    0.95    0.38
  -3  12   3    0.95    0.36
  -3 -12   3    0.89    0.30
  -3 -12   2  238.19    8.89
   3 -12  -2  258.75    8.52
  -3  12   2  252.93    8.20
  -3  12   2  241.23    4.02
  -3 -12   2  235.60    4.01
  -3  12   2  246.73    4.18
   3  12  -2  242.99    4.18
   3 -12  -1   96.24    5.10
  -3 -12   1   90.85    5.37
  -3  12   1   94.57    2.24
   3  12  -1   94.39    2.24
  -3 -12   1   91.36    2.08
  -3  12   1   90.06    2.07
  -3  12   0  339.46    5.32
   3 -12   0  344.41   10.14
  -3 -12   0  342.71   10.89
   3  12   0  346.69    5.32
  -3  12   0  324.61    5.04
  -3  12  -1   24.06    1.08
   3 -12   1   20.98    2.40
  -3 -12  -1   24.14    2.87
   3  12   1   23.85    1.08
  -3 -12  -1   24.66    0.95
  -3  12  -1   23.85    1.09
  -3  12  -2   84.10    2.18
   3 -12   2   78.62    4.75
  -3 -12  -2   80.62    5.24
  -3  12  -2   80.39    2.13
   3  12   2   84.18    2.14
   3 -12   2   77.95    4.90
  -3  12  -3   23.10    1.09
   3 -12   3   19.30    2.38
  -3 -12  -3   24.49    2.96
  -3 -12  -3   20.94    1.02
   3  12   3   21.75    1.07
   3 -12   3   22.96    2.69
  -3  12  -4  730.56   10.03
   3 -12   4  687.78   16.51
  -3 -12  -4  744.07   18.08
  -3 -12  -4  698.50    9.80
   3  12   4  718.80    9.92
   3 -12   4  699.11   17.08
  -3  12  -5    0.74    0.44
  -3 -12  -5    0.28    0.87
   3 -12   5    0.24    0.76
   3 -12   5   -0.70    1.07
   3  12   5    0.12    0.39
  -3  12  -5    0.66    0.28
  -3 -12  -5    0.35    0.45
  -3  12  -6   13.33    0.91
   3  12   6   13.14    0.89
  -3  12  -6   12.56    0.76
  -3 -12  -6   12.87    0.86
  -3  12  -7    2.81    0.56
   3  12   7    2.92    0.57
  -3  12  -7    2.37    0.42
  -3 -12  -7    2.80    0.58
  -3  12  -8   55.12    1.85
   3  12   8   53.62    1.76
  -3  12  -8   50.47    1.54
  -3 -12  -8   54.29    1.72
  -3  12  -9    2.24    0.57
   3  12   9    1.95    0.49
  -3  12  -9    2.06    0.41
  -3 -12  -9    2.25    0.59
  -3  12 -10   17.81    1.06
   3  12  10   16.81    0.96
  -3  12 -10   17.57    0.85
  -3 -12 -10   18.62    1.02
  -3  12 -11    7.41    0.74
   3  12  11    5.98    0.61
  -3  12 -11    5.40    0.48
  -3 -12 -11    6.75    0.69
  -3  12 -12   63.87    1.79
   3  12  12   62.30    1.64
  -3  12 -12   65.01    1.54
  -3 -12 -12   65.35    1.69
  -3  12 -13    9.84    0.66
   3  12  13    9.45    0.57
  -3  12 -13    9.95    0.52
  -3 -12 -13   10.47    0.63
  -3  12 -14   35.81    1.07
  -3 -12 -14   36.67    1.00
  -3  12 -15    3.14    0.29
  -3  13  17   17.58    0.62
   3  13 -17   18.49    0.63
  -3  13  16   37.23    1.06
   3  13 -16   38.59    1.08
   3 -13 -16   36.64    0.98
  -3  13  15    5.87    0.52
   3  13 -15    5.49    0.42
   3  13 -15    5.64    0.51
   3 -13 -15    5.37    0.46
   3  13 -14  147.60    2.76
   3  13 -14  156.70    2.96
   3 -13 -14  149.71    2.74
   3  13 -13    2.91    0.40
   3  13 -13    3.13    0.54
   3 -13 -13    2.80    0.45
   3  13 -12   65.82    1.81
   3  13 -12   66.50    1.92
   3 -13 -12   63.39    1.71
   3  13 -11   15.14    0.88
   3  13 -11   16.95    1.00
   3 -13 -11   15.93    0.87
   3  13 -10  144.67    3.07
  -3  13  10  148.99    2.90
   3  13 -10  144.96    3.15
   3 -13 -10  144.15    2.89
   3  13  -9    0.65    0.37
  -3  13   9    0.14    0.31
   3  13  -9    0.96    0.51
   3 -13  -9    0.01    0.35
   3  13  -8    1.41    0.38
  -3  13   8    0.42    0.31
   3  13  -8    0.36    0.45
   3 -13  -8    0.45    0.31
  -3  13   7    7.61    0.71
   3  13  -7    6.85    0.64
   3 -13  -7    8.93    0.64
  -3  13   7    7.09    0.62
   3  13  -7    7.63    0.73
   3  13  -6   95.68    2.35
  -3  13   6   99.14    2.33
  -3 -13   6  104.61    6.24
  -3  13   6  102.78    6.10
   3  13  -6  101.16    2.41
  -3  13   6  100.27    2.34
   3  13  -6  100.37    2.48
   3  13  -5   44.82    1.52
  -3 -13   5   48.91    4.22
  -3  13   5   38.91    3.66
   3  13  -5   43.16    1.48
  -3  13   5   44.76    1.46
  -3  13   5   45.36    1.50
  -3  13   4    6.95    1.60
   3  13  -4    6.93    0.61
  -3  13   4    8.08    0.65
  -3  13   4    8.39    0.69
   3  13  -4    8.33    0.67
  -3 -13   4    7.57    0.62
  -3 -13   3   54.02    4.38
  -3  13   3   47.17    1.47
   3  13  -3   48.05    1.54
  -3  13   3   49.23    1.58
   3  13  -3   49.58    1.60
  -3 -13   3   47.78    1.48
  -3 -13   2  130.37    6.84
  -3  13   2  124.56    2.60
  -3  13   2  130.21    2.78
   3  13  -2  127.74    2.79
  -3 -13   2  126.76    2.63
  -3 -13   1    9.86    0.66
  -3  13   1    9.34    0.72
   3  13  -1   10.41    0.74
  -3  13   1    9.81    0.65
  -3  13   0   19.75    1.00
   3 -13   0   17.96    2.30
  -3 -13   0   19.78    2.69
   3  13   0   17.50    0.97
  -3 -13   0   20.54    0.90
  -3  13   0   19.10    1.01
  -3  13  -1   17.68    0.97
  -3 -13  -1   22.68    2.96
   3 -13   1   17.88    2.35
   3  13   1   18.34    1.00
  -3  13  -1   18.77    1.00
  -3  13  -2   22.22    1.08
   3  13   2   22.80    1.10
  -3  13  -2   22.27    1.12
  -3 -13  -2   19.90    2.72
   3 -13   2   19.54    2.43
  -3  13  -3  224.93    4.21
  -3 -13  -3  233.38    9.59
   3 -13   3  210.36    8.49
   3  13   3  229.46    4.16
   3 -13   3  224.14    9.02
   3  13   4    8.61    0.75
  -3 -13  -4    8.80    0.74
  -3  13  -4    8.78    0.79
  -3 -13  -5  195.94    3.74
  -3  13  -5  199.06    3.91
   3  13   5  194.40    3.81
  -3  13  -5  201.91    3.55
  -3 -13  -6    3.21    0.60
  -3  13  -6    3.11    0.59
   3  13   6    2.14    0.55
  -3  13  -6    3.23    0.43
  -3 -13  -7   12.53    0.86
  -3  13  -7   12.66    0.94
   3  13   7   12.49    0.90
  -3  13  -7   14.27    0.78
  -3 -13  -8   41.18    1.49
  -3  13  -8   41.71    1.61
   3  13   8   39.12    1.48
  -3  13  -8   43.68    1.37
  -3 -13  -9    2.12    0.60
  -3  13  -9    2.82    0.62
   3  13   9    2.48    0.56
  -3  13  -9    1.38    0.32
  -3 -13 -10  230.29    3.96
  -3  13 -10  229.32    4.14
   3  13  10  220.43    3.93
  -3  13 -10  226.24    3.71
  -3 -13 -11   19.40    0.93
  -3  13 -11   18.02    0.95
   3  13  11   17.83    0.86
  -3  13 -11   17.35    0.75
  -3 -13 -12   13.39    0.72
  -3  13 -12   14.50    0.80
  -3  13 -12   12.24    0.56
   3  13  12   13.17    0.68
  -3  13 -13    7.04    0.52
   3  13  13    6.02    0.43
  -3  13 -14   26.17    0.81
  -3  14  16    3.91    0.31
   3  14 -16    4.24    0.33
   3 -14 -15    0.81    0.25
  -3  14  15    0.62    0.26
   3  14 -15    1.19    0.29
   3 -14 -14   15.74    0.68
   3  14 -14   16.07    0.68
  -3  14  14   15.66    0.75
   3  14 -14   16.98    0.80
   3 -14 -13    5.83    0.50
  -3  14  13    7.63    0.61
   3  14 -13    7.00    0.53
   3  14 -13    7.66    0.64
   3 -14 -12  111.21    2.25
   3  14 -12  107.56    2.32
  -3  14  12  113.11    2.42
   3  14 -12  107.51    2.45
   3 -14 -11    3.30    0.46
  -3  14  11    3.45    0.56
   3  14 -11    3.54    0.47
   3  14 -11    4.73    0.62
   3 -14 -10   54.06    1.53
   3  14 -10   51.51    1.61
  -3  14  10   52.69    1.65
  -3  14  10   55.49    1.55
   3  14 -10   55.17    1.75
   3 -14  -9   36.91    1.25
  -3  14   9   35.53    1.35
   3  14  -9   35.07    1.33
  -3  14   9   36.75    1.28
   3  14  -9   33.29    1.37
   3 -14  -8  170.28    3.11
   3  14  -8  161.31    3.30
  -3  14   8  170.78    3.31
   3  14  -8  165.64    3.45
  -3  14   8  163.74    3.23
  -3  14   7   73.87    1.97
   3  14  -7   73.19    2.01
  -3  14   7   72.70    1.96
   3  14  -7   76.15    2.15
   3  14  -6   25.53    1.17
   3  14  -6   25.99    1.14
  -3  14   6   26.83    1.14
   3  14  -6   26.07    1.24
  -3  14   6   27.19    1.16
  -3  14   5   -0.22    0.31
   3  14  -5   -0.24    0.30
   3  14  -5    0.94    0.49
  -3  14   5    0.05    0.36
   3  14  -5    0.30    0.38
  -3  14   4   54.29    1.69
   3  14  -4   53.06    1.71
   3  14  -4   52.34    1.65
  -3  14   4   54.35    1.60
   3  14  -3   -0.25    0.43
  -3  14   3   -0.46    0.41
  -3 -14   3   -0.30    0.32
   3  14  -3    0.06    0.31
  -3  14   3   -0.40    0.30
  -3  14   2  172.20    3.45
  -3 -14   2  174.58    3.28
   3  14  -2  173.83    3.50
   3  14  -2  175.82    3.43
  -3  14   2  180.29    3.29
   3  14  -1   18.73    1.02
  -3 -14   1   18.98    0.90
  -3  14   1   19.24    1.01
  -3  14   1   19.64    0.92
   3  14   0  341.13    5.65
  -3 -14   0  359.09    5.34
  -3  14   0  342.89    5.66
  -3  14   0  344.64    5.72
   3  14   1   25.94    1.22
  -3  14  -1   25.48    1.22
  -3  14  -1   26.88    1.23
  -3  14  -2    7.02    0.71
   3  14   2    7.69    0.73
  -3  14  -3    2.43    0.55
   3  14   3    2.81    0.54
  -3  14  -4   86.12    2.35
   3  14   4   86.74    2.29
  -3  14  -5   71.65    2.10
   3  14   5   69.71    2.03
  -3  14  -6  132.01    3.02
   3  14   6  132.74    2.94
  -3  14  -7  187.36    3.74
   3  14   7  189.28    3.67
  -3  14  -7  188.67    3.31
  -3 -14  -8   49.21    1.59
  -3  14  -8   47.94    1.67
   3  14   8   48.63    1.60
  -3  14  -8   48.31    1.37
  -3 -14  -9   14.12    0.87
  -3  14  -9   13.00    0.87
  -3  14  -9   14.19    0.69
   3  14   9   12.37    0.82
  -3  14 -10   41.84    1.43
   3  14  10   40.30    1.31
  -3  14 -11    0.58    0.37
   3  14  11    0.60    0.33
  -3  14 -12   23.07    0.88
   3  14  12   22.66    0.78
  -3  14 -13    0.26    0.20
   3  15 -15    9.19    0.45
  -3  15  15    8.31    0.41
   3  15 -14   38.70    1.08
  -3  15  14   37.95    1.04
   3  15 -13    3.91    0.45
  -3  15  13    3.34    0.38
   3  15 -12   23.97    0.99
  -3  15  12   22.63    0.92
   3  15 -12   21.60    0.84
   3  15 -11   25.54    1.08
   3  15 -11   24.02    0.96
  -3  15  11   24.98    1.02
   3  15 -10  236.95    4.04
  -3  15  10  244.03    4.07
   3  15 -10  238.80    4.18
  -3  15  10  244.69    3.91
   3  15  -9   29.40    1.15
  -3  15   9   30.77    1.17
   3  15  -9   30.18    1.25
  -3  15   9   29.63    1.10
  -3  15   8    6.81    0.62
   3  15  -8    6.05    0.59
   3  15  -8    7.17    0.73
  -3  15   8    6.59    0.58
  -3  15   7    6.08    0.59
   3  15  -7    5.51    0.57
   3  15  -7    6.20    0.67
  -3  15   7    5.84    0.61
  -3  15   6   12.09    0.76
   3  15  -6   10.80    0.74
  -3  15   6   11.01    0.77
   3  15  -6   10.86    0.84
   3  15  -5  102.64    2.48
  -3  15   5  102.80    2.33
   3  15  -5  102.40    2.43
  -3  15   5  106.08    2.48
   3  15  -5  104.78    2.57
   3  15  -4   89.52    2.31
  -3  15   4   93.74    2.14
   3  15  -4   87.01    2.22
   3  15  -4   90.70    2.36
  -3  15   4   86.23    2.24
   3  15  -3   52.14    1.70
  -3  15   3   53.04    1.71
   3  15  -3   52.15    1.65
  -3  15   3   54.04    1.55
   3  15  -2   85.21    2.25
  -3  15   2   82.55    2.22
  -3  15   2   87.38    2.03
   3  15  -2   81.34    2.14
   3  15  -1    3.87    0.49
  -3  15   1    3.33    0.59
   3  15  -1    3.97    0.62
  -3  15   1    4.90    0.62
  -3  15   0    1.04    0.48
   3  15   0    0.83    0.48
  -3  15   0    0.35    0.44
  -3  15  -1    2.50    0.61
   3  15   1    2.56    0.58
  -3  15  -2  114.71    2.75
   3  15   2  112.88    2.72
  -3  15  -3    8.01    0.74
   3  15   3    9.86    0.85
  -3  15  -4   18.47    1.09
   3  15   4   15.36    0.98
  -3  15  -5   26.51    1.26
   3  15   5   25.27    1.22
  -3  15  -6   95.52    2.43
   3  15   6   95.60    2.36
  -3  15  -7   20.64    1.08
   3  15   7   19.24    1.00
  -3  15  -8    2.52    0.53
   3  15   8    2.50    0.50
  -3  15  -9    5.42    0.58
   3  15   9    4.75    0.53
  -3  15 -10  158.26    2.90
   3  15  10  152.09    2.74
  -3  15 -11    5.30    0.47
   3  15  11    5.80    0.44
  -3  15 -12    0.45    0.21
   3  16 -14   50.56    1.10
   3  16 -13    1.47    0.29
  -3  16  13    1.12    0.24
   3  16 -12   34.78    1.07
  -3  16  12   32.70    0.99
   3  16 -11   20.34    0.88
   3  16 -11   17.67    0.73
  -3  16  11   20.33    0.82
  -3  16  10    0.17    0.28
   3  16 -10   -0.08    0.24
  -3  16  10   -0.38    0.25
   3  16  -9   18.10    0.84
  -3  16   9   19.54    0.87
   3  16  -9   19.78    0.97
  -3  16   9   20.08    0.86
  -3  16   8   60.38    1.60
   3  16  -8   60.42    1.64
   3  16  -8   59.16    1.74
  -3  16   8   59.55    1.61
  -3  16   7   19.34    0.89
   3  16  -7   17.80    0.88
   3  16  -7   18.11    1.01
  -3  16   7   18.24    0.89
  -3  16   6    1.49    0.37
   3  16  -6    1.64    0.38
  -3  16   6    2.18    0.44
   3  16  -6    0.54    0.47
   3  16  -5   35.42    1.35
   3  16  -5   36.23    1.29
  -3  16   5   35.56    1.21
  -3  16   5   35.10    1.31
   3  16  -5   34.90    1.39
  -3  16   4   53.76    1.69
   3  16  -4   55.90    1.75
   3  16  -4   54.71    1.75
  -3  16   4   55.88    1.55
   3  16  -4   56.78    1.68
  -3  16   3    4.77    0.60
   3  16  -3    3.60    0.56
   3  16  -3    4.25    0.52
   3  16  -2  227.41    4.16
  -3  16   2  226.54    4.15
   3  16  -2  227.89    4.03
  -3  16   2  225.17    4.22
  -3  16   1   -0.01    0.50
   3  16  -1    0.43    0.33
  -3  16   1    0.05    0.45
   3  16  -1    0.83    0.49
   3  16   0  226.21    4.05
  -3  16   0  230.23    4.24
   3  16   0  221.52    4.14
  -3  16  -1    1.44    0.52
   3  16   1    1.70    0.53
  -3  16  -2   36.73    1.46
   3  16   2   37.17    1.43
  -3  16  -3   19.50    1.07
   3  16   3   18.44    1.05
  -3  16  -4  309.87    5.17
   3  16   4  302.94    5.08
  -3  16  -5   28.65    1.26
   3  16   5   27.56    1.21
  -3  16  -6   42.62    1.49
   3  16   6   40.41    1.42
  -3  16  -7   -0.28    0.41
   3  16   7   -0.15    0.39
  -3  16  -8    0.72    0.35
   3  16   8    0.28    0.33
  -3  16  -9    0.38    0.34
   3  16   9    1.05    0.32
  -3  16 -10    4.91    0.44
   3  16  10    5.26    0.41
  -3  16 -11   -0.01    0.19
  -3  17  12    4.79    0.31
   3  17 -12    4.90    0.36
  -3  17  11    0.66    0.20
   3  17 -11    1.12    0.28
  -3  17  10   28.51    0.89
   3  17 -10   30.70    1.02
  -3  17   9   17.38    0.70
  -3  17   9   16.87    0.71
   3  17  -9   15.92    0.69
   3  17  -9   18.06    0.82
  -3  17   8    9.42    0.58
   3  17  -8    8.19    0.62
   3  17  -8    9.15    0.58
  -3  17   8    8.93    0.56
   3  17  -7    0.74    0.30
  -3  17   7    1.88    0.33
  -3  17   7    0.94    0.31
   3  17  -7    0.86    0.40
  -3  17   6   87.36    2.03
   3  17  -6   85.87    2.12
   3  17  -6   84.74    1.98
  -3  17   6   88.58    1.88
   3  17  -5    3.29    0.43
  -3  17   5    2.80    0.46
   3  17  -5    3.14    0.52
  -3  17   4   12.82    0.80
   3  17  -4   13.86    0.85
   3  17  -4   13.09    0.84
  -3  17   4   14.64    0.95
   3  17  -4   12.52    0.75
   3  17  -3    1.40    0.37
  -3  17   3    1.52    0.55
   3  17  -3    1.27    0.46
  -3  17   3    0.82    0.43
   3  17  -3    1.06    0.42
   3  17  -2   71.95    1.98
  -3  17   2   72.25    1.96
   3  17  -2   71.68    1.85
  -3  17   2   70.91    2.01
   3  17  -1    2.34    0.42
  -3  17   1    1.94    0.56
   3  17  -1    2.35    0.52
   3  17   0    1.79    0.37
  -3  17   0    1.70    0.47
   3  17   0    2.61    0.56
   3  17   1    4.77    0.51
  -3  17  -1    5.07    0.62
   3  17   1    6.66    0.69
   3  17   2   23.94    1.02
  -3  17  -2   25.39    1.16
   3  17   2   26.85    1.18
  -3  17  -3   19.93    1.02
   3  17   3   17.36    0.96
  -3  17  -4    6.72    0.68
   3  17   4    5.41    0.59
  -3  17  -5    0.19    0.42
   3  17   5    0.32    0.39
  -3  17  -6   12.28    0.78
   3  17   6   11.21    0.72
  -3  17  -7    0.49    0.33
   3  17   7    0.42    0.31
  -3  17  -8    0.25    0.28
   3  17   8    0.25    0.26
  -3  17  -9    8.81    0.51
   3  17   9    8.50    0.46
  -3  17 -10   32.43    0.85
  -3  18  11    3.89    0.33
   3  18 -10    0.25    0.20
   3  18  -9    0.20    0.25
  -3  18   8   35.90    0.99
   3  18  -8   39.36    1.12
  -3  18   7   11.53    0.59
   3  18  -7   11.65    0.65
  -3  18   7   11.37    0.70
  -3  18   6    0.08    0.34
   3  18  -6   -0.31    0.27
   3  18  -6    0.06    0.31
  -3  18   6   -0.23    0.27
  -3  18   5    1.57    0.43
   3  18  -5    1.68    0.32
  -3  18   5    1.49    0.37
   3  18  -5    1.48    0.38
  -3  18   4  182.82    3.25
   3  18  -4  182.15    3.28
  -3  18   4  189.87    3.40
   3  18  -4  178.93    3.11
   3  18  -3   17.16    0.87
   3  18  -3   16.99    0.78
  -3  18   3   16.34    0.89
  -3  18   2    5.94    0.60
   3  18  -2    4.99    0.47
   3  18  -2    5.93    0.58
   3  18  -2    5.07    0.57
   3  18  -1    3.09    0.38
  -3  18   1    2.66    0.51
   3  18  -1    2.71    0.49
   3  18  -1    2.17    0.43
   3  18   0   52.90    1.58
   3  18   0   50.98    1.41
  -3  18   0   52.56    1.57
   3  18   1   38.50    1.20
  -3  18  -1   42.57    1.41
   3  18   1   41.54    1.37
  -3  18  -2   57.80    1.63
   3  18   2   57.07    1.47
   3  18   2   60.97    1.66
   3  18   3    1.43    0.31
  -3  18  -3    0.88    0.38
   3  18   3    0.39    0.37
  -3  18  -4  109.12    2.28
   3  18   4  104.70    2.05
   3  18   4  105.80    2.22
  -3  18  -5   27.08    0.99
   3  18   5   25.81    0.86
   3  18   5   25.80    0.97
  -3  18  -6   10.78    0.61
   3  18   6   10.66    0.60
   3  18   7    0.23    0.16
  -3  18  -7   -0.17    0.25
   3  18   7   -0.02    0.22
  -3  18  -8   33.65    0.91
   3  18   8   33.53    0.86
  -3  19   9    9.71    0.47
   3  19  -8   29.37    0.81
  -3  19   8   28.05    0.87
   3  19  -7    0.37    0.23
  -3  19   7    0.45    0.25
   3  19  -6    5.05    0.40
  -3  19   6    3.88    0.42
   3  19  -5   23.25    0.83
  -3  19   5   22.39    0.87
   3  19  -4    0.00    0.26
  -3  19   4    0.58    0.31
   3  19  -3    4.90    0.45
  -3  19   3    4.42    0.48
   3  19  -2   31.80    1.03
   3  19  -2   29.56    0.91
  -3  19   2   31.00    1.08
  -3  19   1    3.83    0.46
   3  19  -1    4.17    0.36
   3  19  -1    3.69    0.42
   3  19  -1    3.99    0.45
   3  19   0    1.31    0.23
  -3  19   0    1.63    0.35
   3  19   0    1.86    0.37
   3  19   0    2.01    0.35
   3  19   1    9.36    0.61
  -3  19  -1    9.56    0.61
   3  19   1    8.23    0.47
   3  19   1    9.05    0.56
   3  19   2   11.82    0.65
  -3  19  -2   12.06    0.66
   3  19   2   10.52    0.52
   3  19   2   11.52    0.60
   3  19   3   10.71    0.60
  -3  19  -3    9.70    0.58
   3  19   4    0.23    0.15
  -3  19  -4    0.03    0.25
   3  19   5   12.48    0.57
  -3  19  -5   12.57    0.58
   3  19   6   11.68    0.50
  -3  19  -6   11.96    0.51
  -3  20   6    1.35    0.22
  -3  20   5    0.02    0.20
   3  20  -4   50.50    1.10
  -3  20   4   53.05    1.22
   3  20  -3   10.62    0.48
  -3  20   3   11.27    0.55
   3  20  -2    0.31    0.18
  -3  20   2    0.53    0.23
   3  20  -1    0.38    0.19
  -3  20   1    0.58    0.24
   3  20   0   72.36    1.44
  -3  20   0   77.84    1.58
   3  20   1    3.43    0.28
  -3  20  -1    4.69    0.38
   3  20   2    1.54    0.27
  -3  20  -2    1.07    0.24
   3  20   3   58.98    1.23
  -3  20  -3   60.39    1.26
  -4   0  22    5.42    0.35
   4   0 -21    0.56    0.24
  -4   0  21   -0.09    0.28
   4   0 -20   94.37    2.01
  -4   0  20   93.84    2.12
   4   0 -19    0.18    0.34
  -4   0  19    0.61    0.44
   4   0 -18    0.10    0.37
  -4   0  18    0.56    0.47
   4   0 -17   -0.31    0.40
  -4   0  17    0.31    0.48
   4   0 -16  187.57    3.64
  -4   0  16  192.20    3.73
  -4   0  15    0.28    1.02
   4   0 -15    0.03    0.33
  -4   0  14    9.79    1.87
   4   0 -14   10.23    0.71
   4   0 -14    9.54    0.71
   4   0 -13    0.21    0.29
  -4   0  13   -1.03    1.06
  -4   0  13    0.23    0.76
   4   0 -13   -0.18    0.26
  -4   0  12  148.80    5.78
  -4   0  11   -0.24    0.47
  -4   0  11   -0.71    0.75
  -4   0  11    0.08    0.49
  -4   0  10    3.78    0.78
  -4   0  10    4.23    1.00
  -4   0  10    5.19    0.97
  -4   0   9    0.07    0.37
  -4   0   9    0.42    0.65
  -4   0   9    0.71    0.66
  -4   0   8  129.73    3.51
  -4   0   8  139.39    4.00
  -4   0   8  129.06    4.37
  -4   0   7   -0.23    0.35
  -4   0   7    1.12    0.78
  -4   0   7   -0.05    0.60
  -4   0   6  488.24    7.18
  -4   0   6  488.95    8.45
  -4   0   6  485.78    8.93
  -4   0   5    0.31    0.67
  -4   0   5    0.23    0.66
  -4   0   5    0.18    0.24
  -4   0   5   -0.08    0.55
  -4   0   4   60.12    2.37
  -4   0   3   -0.36    0.62
  -4   0   3   -0.31    0.21
  -4   0   2   11.71    1.02
  -4   0   2   12.63    0.56
  -4   0   1    0.13    0.28
  -4   0   1   -0.23    0.52
  -4   0   0  665.17   10.34
  -4   0   0  665.89    9.55
  -4   0   0  659.05   10.38
  -4   0  -1   -0.19    0.66
  -4   0  -1   -0.55    0.53
  -4   0  -2  680.89   10.94
  -4   0  -2  686.44   11.05
  -4   0  -3    0.31    0.59
  -4   0  -3   -0.44    0.71
  -4   0  -4   68.14    2.81
  -4   0  -4   69.79    3.26
  -4   0  -5   -0.26    0.61
  -4   0  -5   -0.53    0.86
  -4   0  -6    4.38    0.81
  -4   0  -6    4.84    1.28
   4   0   7    1.82    1.23
  -4   0  -7   -0.26    0.50
  -4   0  -7   -0.01    1.07
   4   0   8  580.70   14.26
  -4   0  -9    0.52    0.32
  -4   0  -9    0.53    0.32
   4   0  10    0.24    1.26
  -4   0 -10   -0.21    0.34
  -4   0 -10    0.14    0.36
   4   0  11   -0.29    1.00
  -4   0 -11    0.46    0.42
  -4   0 -11    0.50    0.41
  -4   0 -12  368.12    5.83
  -4   0 -12  369.53    6.04
  -4   0 -13   -0.45    0.48
  -4   0 -13   -0.76    0.41
  -4   0 -14   80.37    2.09
  -4   0 -15   -0.25    0.38
  -4   0 -15   -0.09    0.28
  -4   0 -16    3.61    0.45
  -4   0 -16    3.33    0.33
   4   0  17    0.16    0.24
  -4   0 -18   36.95    0.92
  -4  -1  22   14.91    0.54
  -4   1  22   14.52    0.55
   4  -1 -22   14.78    0.53
  -4  -1  21    0.43    0.28
  -4   1  21    0.87    0.32
   4   1 -21    0.70    0.24
  -4  -1  20    6.03    0.56
  -4   1  20    5.94    0.58
   4  -1 -20    4.80    0.45
   4   1 -20    5.22    0.49
  -4   1  19    2.63    0.54
  -4  -1  19    1.92    0.51
  -4  -1  19    1.77    0.37
   4  -1 -19    1.97    0.42
   4   1 -19    2.21    0.45
   4  -1 -18  112.94    2.51
   4   1 -18  115.10    2.58
  -4  -1  18  114.55    2.66
  -4   1  18  110.85    2.66
   4  -1 -17    0.59    0.37
   4   1 -17    2.08    0.48
  -4  -1  17    1.54    0.49
  -4   1  17    1.78    0.60
   4  -1 -16  238.71    4.20
   4   1 -16  231.58    4.23
  -4   1  16  233.81    4.32
  -4  -1  15   61.64    4.80
   4   1 -15   67.43    1.92
   4   1 -15   69.21    1.94
   4  -1 -15   67.44    1.88
  -4   1  15   73.85    2.02
   4  -1 -14   44.65    1.47
   4   1 -14   45.71    1.49
   4   1 -14   45.72    1.51
  -4  -1  14   43.94    3.45
  -4   1  14   42.89    3.70
   4   1 -13   16.64    0.86
   4   1 -13   18.12    0.89
   4  -1 -13   18.39    0.87
  -4   1  13   19.58    2.38
  -4  -1  13   18.32    2.25
  -4   1  12   84.16    4.67
  -4  -1  12   85.20    3.99
  -4  -1  12   87.53    4.56
  -4   1  12   89.22    4.22
  -4  -1  11   67.08    3.31
  -4   1  11   69.83    4.04
  -4  -1  11   68.87    3.86
  -4   1  11   71.37    3.39
  -4   1  11   70.29    3.57
  -4   1  10  619.17   12.96
  -4  -1  10  601.39   11.19
  -4   1  10  607.07   10.75
  -4   1  10  625.98   11.58
  -4   1  10  605.69   11.75
  -4  -1  10  603.44   12.47
  -4   1   9  113.37    4.65
  -4   1   9  129.56    3.67
  -4  -1   9  117.47    3.83
  -4   1   9  122.55    4.24
  -4  -1   9  118.86    4.63
  -4   1   9  117.75    4.19
  -4   1   8  169.24    5.40
  -4   1   8  164.41    3.87
  -4  -1   8  166.37    4.27
  -4   1   8  163.93    4.79
  -4   1   8  163.51    4.76
  -4  -1   8  160.93    5.11
  -4   1   7  304.44    5.23
  -4  -1   7  303.16    5.83
  -4   1   7  314.38    7.29
  -4   1   7  316.19    6.72
  -4   1   7  299.04    6.59
  -4  -1   7  308.77    7.13
  -4  -1   6  508.13    7.93
  -4   1   6  507.53    6.99
  -4   1   6  527.19    9.12
  -4  -1   6  523.86    9.51
  -4   1   6  520.76    9.04
  -4   1   5    2.36    0.77
  -4  -1   5    2.15    0.77
  -4   1   5    2.25    0.78
  -4   1   5    2.73    0.70
  -4  -1   5    1.82    0.41
  -4   1   4  341.37    6.37
  -4  -1   4  348.26    6.71
  -4   1   4  339.60    6.52
  -4  -1   3   71.31    2.49
  -4   1   3   70.63    2.47
  -4  -1   3   74.07    2.60
  -4  -1   2 1191.48   16.33
  -4  -1   2 1227.48   15.46
  -4   1   2 1227.57   16.77
  -4  -1   1  208.42    4.55
  -4  -1   1  207.88    3.90
  -4  -1   1  212.32    4.53
  -4   1   1  207.60    3.30
  -4  -1   0  679.74   10.46
  -4   1   0  672.81   10.74
  -4  -1   0  677.72    9.98
  -4   1   0  667.68    9.51
  -4  -1   0  690.71   10.45
  -4  -1  -1  100.75    2.99
  -4  -1  -1   91.79    2.94
  -4  -1  -1  101.67    3.02
  -4   1  -1   97.69    2.81
  -4  -1  -2  293.63    5.84
  -4  -1  -2  284.95    6.21
  -4   1  -2  289.81    6.04
  -4  -1  -3    1.39    0.52
  -4  -1  -3    2.66    0.83
  -4   1  -3    1.65    0.76
  -4  -1  -4  207.37    5.01
  -4  -1  -4  202.54    5.90
  -4   1  -4  204.25    5.78
   4  -1   5   29.77    2.60
  -4  -1  -5   31.26    1.86
  -4  -1  -5   31.26    2.42
  -4   1  -5   26.47    2.21
   4  -1   6   52.97    3.58
  -4  -1  -6   55.95    2.60
  -4  -1  -6   53.25    3.37
   4  -1   7   65.17    4.13
  -4  -1  -7   62.40    3.93
   4  -1   8    1.49    0.93
  -4  -1  -8   -0.79    0.79
  -4  -1  -9   19.51    0.95
  -4   1  -9   17.38    0.86
  -4  -1  -9   17.98    0.87
   4   1   9   19.98    2.65
   4  -1   9   17.75    2.55
  -4  -1  -9   14.54    2.25
  -4   1  -9   18.68    0.94
  -4   1 -10  245.05    4.38
  -4   1 -10  242.20    4.20
  -4  -1 -10  248.38    4.39
  -4  -1 -10  248.63    4.24
   4   1  10  241.28    9.59
   4  -1  10  259.18    9.77
  -4  -1 -11   73.36    1.98
  -4   1 -11   70.25    1.95
  -4  -1 -11   71.29    2.06
  -4   1 -11   74.21    2.10
   4  -1  11   72.56    5.32
   4   1  11   70.17    5.30
  -4  -1 -12  587.37    8.61
  -4   1 -12  581.58    8.62
  -4  -1 -12  586.71    8.42
  -4   1 -12  595.94    8.43
  -4   1 -13   29.09    1.26
  -4   1 -13   30.79    1.36
  -4  -1 -13   29.83    1.28
  -4   1 -14   41.87    1.57
  -4   1 -14   41.59    1.45
  -4  -1 -14   40.97    1.46
  -4  -1 -14   43.20    1.34
  -4  -1 -15    0.24    0.37
  -4   1 -15    0.01    0.36
  -4  -1 -15    0.25    0.28
   4   1  16   15.24    0.76
  -4   1 -16   14.39    0.75
  -4   1 -16   15.21    0.67
   4   1  17    0.50    0.25
   4  -1  17    0.65    0.29
  -4   1 -18   65.15    1.28
  -4  -1 -18   64.66    1.27
  -4   2  22   58.61    1.19
  -4   2  21    2.17    0.35
  -4  -2  21    2.08    0.33
   4   2 -21    1.17    0.26
  -4   2  20   52.53    1.51
  -4  -2  20   52.81    1.49
  -4  -2  20   55.69    1.34
   4  -2 -20   55.16    1.40
   4   2 -20   55.44    1.47
   4  -2 -19    0.51    0.34
   4   2 -19    0.57    0.40
  -4  -2  19   -0.12    0.40
  -4   2  19    0.18    0.42
   4  -2 -18   15.50    0.86
   4   2 -18   16.54    0.93
  -4   2  18   17.91    1.05
  -4  -2  18   15.12    0.92
   4  -2 -17    7.83    0.67
   4   2 -17    6.75    0.66
  -4   2  17    8.75    0.80
   4   2 -16  171.71    3.45
   4   2 -16  169.97    3.42
   4  -2 -16  169.99    3.35
  -4   2  16  173.26    3.49
   4  -2 -15   31.76    1.22
   4   2 -15   29.50    1.25
  -4   2  15   30.61    1.31
   4  -2 -14   38.60    1.33
   4   2 -14   39.60    1.39
   4   2 -14   38.11    1.37
  -4   2  14   43.00    1.46
  -4   2  14   37.86    3.33
  -4  -2  14   36.70    3.38
   4   2 -13    0.66    0.30
   4  -2 -13    0.49    0.31
   4   2 -13    0.14    0.30
  -4   2  13    0.82    0.37
  -4   2  13    0.01    0.96
  -4  -2  13    0.70    0.73
  -4  -2  12  179.78    6.14
  -4   2  12  169.60    6.56
  -4   2  12  179.51    6.21
  -4  -2  12  176.66    6.89
  -4   2  11   16.33    1.90
  -4  -2  11   18.71    1.82
  -4   2  11   16.07    1.76
  -4   2  11   15.15    1.56
  -4  -2  11   14.35    1.81
  -4   2  10  127.46    5.13
  -4   2  10  133.42    4.08
  -4  -2  10  135.40    4.66
  -4   2  10  133.31    4.90
  -4  -2  10  132.45    5.32
  -4   2  10  138.71    4.59
  -4   2   9    1.58    0.50
  -4   2   9    1.83    0.88
  -4  -2   9    2.78    0.78
  -4   2   9    2.99    0.77
  -4   2   9    2.29    0.78
  -4  -2   9    3.57    1.10
  -4  -2   8  476.01    8.83
  -4   2   8  468.28    7.72
  -4   2   8  486.25   10.06
  -4   2   8  473.36    8.93
  -4   2   8  482.10    9.67
  -4  -2   8  476.04   10.18
   4  -2  -8  481.86    8.99
  -4  -2   7   13.43    1.14
  -4   2   7   12.41    0.81
  -4   2   7   11.97    1.44
  -4   2   7   13.15    1.41
  -4   2   7   12.67    1.19
   4  -2  -7   12.43    1.05
  -4  -2   7   12.25    1.54
  -4  -2   6  323.62    6.17
  -4   2   6  317.09    7.12
  -4   2   6  326.81    4.68
   4  -2  -6  335.13    5.96
  -4  -2   6  329.84    7.33
  -4   2   6  335.32    7.11
  -4   2   5  116.94    3.77
  -4  -2   5  119.82    3.06
  -4   2   5  118.74    3.28
  -4  -2   5  111.31    3.72
  -4   2   5  116.73    3.68
   4  -2  -5  122.45    2.65
  -4   2   4  658.56   10.38
  -4  -2   4  683.05    9.84
  -4   2   4  670.02   10.95
  -4   2   4  656.63   10.86
   4  -2  -4  678.54    8.57
  -4  -2   4  663.66   10.99
  -4   2   3    8.07    0.98
  -4   2   3    7.08    0.88
  -4   2   3    7.59    1.00
  -4  -2   3    7.97    1.02
  -4   2   2   18.02    1.33
  -4  -2   2   22.84    1.28
   4  -2  -2   21.07    0.88
  -4  -2   2   19.33    1.11
  -4   2   2   19.71    1.37
  -4  -2   1   97.89    2.48
   4  -2  -1  100.12    2.54
  -4  -2   1  101.10    2.99
  -4  -2   1  101.94    2.73
  -4   2   1   92.33    3.04
   4  -2   0  720.43   10.74
  -4  -2   0  696.04   10.80
  -4  -2   0  727.08   10.83
  -4  -2   0  704.74   10.75
  -4  -2  -1    2.07    0.60
   4  -2   1    3.78    0.78
  -4  -2  -1    2.60    0.70
  -4  -2  -1    3.29    0.68
   4  -2   2  148.51    4.46
  -4  -2  -2  147.07    3.77
  -4  -2  -2  148.09    4.32
   4  -2   3   36.12    2.36
  -4  -2  -3   36.34    1.79
  -4  -2  -3   35.84    2.28
   4  -2   4   16.00    1.82
  -4  -2  -4   19.10    1.32
  -4  -2  -4   16.67    1.72
  -4  -2  -5   21.35    1.44
   4  -2   5   21.58    2.11
   4  -2   6    0.05    1.10
  -4  -2  -6    0.88    0.85
   4  -2   7    0.19    1.01
  -4  -2  -7    0.45    0.92
   4  -2   8  313.68   10.04
  -4  -2  -8  318.60    9.99
  -4  -2  -9   19.89    0.91
  -4  -2  -9   18.77    0.94
  -4   2  -9   19.27    0.89
   4  -2   9   19.32    2.67
  -4  -2  -9   17.46    2.38
  -4   2  -9   19.22    0.97
  -4  -2 -10   40.34    1.38
  -4   2 -10   39.03    1.37
  -4  -2 -10   39.98    1.45
   4  -2  10   34.89    3.63
   4   2  10   40.01    3.85
  -4  -2 -10   32.21    3.41
  -4   2 -10   40.62    1.49
   4   2  11   -0.07    0.88
  -4   2 -11    0.70    0.41
  -4   2 -11    0.62    0.36
  -4  -2 -11    0.55    0.38
  -4  -2 -12  638.54    8.98
  -4   2 -12  633.95    8.96
  -4   2 -12  632.17    9.20
  -4  -2 -12  634.33    8.75
  -4   2 -13    0.89    0.45
  -4  -2 -13    2.05    0.43
  -4  -2 -13    1.99    0.51
  -4   2 -13    2.26    0.50
  -4  -2 -14  114.43    2.32
  -4  -2 -14  112.60    2.55
  -4   2 -14  112.20    2.71
  -4   2 -14  109.37    2.51
  -4  -2 -14  114.38    2.34
  -4  -2 -15    2.47    0.49
  -4   2 -15    3.43    0.50
  -4   2 -16    0.55    0.28
  -4   2 -16    0.29    0.29
   4   2  16    0.48    0.25
  -4   2 -17    7.66    0.47
  -4  -2 -17    6.14    0.50
   4   2  17    7.35    0.43
  -4  -2 -18    0.82    0.20
  -4   2 -18    0.31    0.17
   4  -2  18    0.68    0.20
  -4   3  21    6.49    0.47
  -4  -3  21    6.77    0.45
   4   3 -21    6.13    0.42
  -4   3  20    7.45    0.60
  -4  -3  20    7.10    0.55
   4   3 -20    7.00    0.56
   4  -3 -19    5.97    0.54
   4   3 -19    5.29    0.57
  -4   3  19    6.91    0.65
  -4  -3  19    6.47    0.61
   4   3 -18  148.12    3.05
   4  -3 -18  147.60    2.92
  -4  -3  18  146.78    3.05
  -4   3  18  147.12    3.08
   4   3 -17   -0.58    0.39
   4  -3 -17    0.10    0.33
   4   3 -17   -0.22    0.47
  -4   3  17    0.07    0.48
   4   3 -16   35.57    1.40
   4  -3 -16   33.38    1.28
   4   3 -16   37.24    1.39
  -4   3  16   34.69    1.45
  -4   3  15    2.40    0.55
   4  -3 -15    1.85    0.40
   4   3 -15    2.64    0.48
   4   3 -15    2.23    0.45
  -4  -3  15    1.67    0.72
   4   3 -14  283.59    4.82
   4  -3 -14  286.81    4.70
   4   3 -14  289.11    4.85
  -4  -3  14  282.74   10.08
  -4   3  14  297.43    4.89
   4  -3 -13   12.69    0.73
   4   3 -13   12.67    0.75
   4   3 -13   12.08    0.76
  -4   3  13   12.89    0.81
  -4   3  13   13.64    2.06
  -4  -3  13   10.94    1.89
  -4   3  13   12.23    1.69
  -4  -3  12  162.98    6.08
  -4   3  12  162.34    6.24
  -4  -3  12  157.48    6.71
  -4   3  12  166.28    6.29
  -4  -3  11    0.31    0.65
  -4   3  11   -1.00    1.15
  -4   3  11    0.70    0.56
  -4  -3  10  110.09    4.40
  -4   3  10  113.33    4.72
   4  -3 -10  119.80    4.59
  -4   3  10  123.85    4.96
  -4   3   9   16.62    1.73
  -4   3   9   16.78    1.23
  -4  -3   9   14.38    1.42
  -4   3   9   15.03    1.73
   4  -3  -9   14.53    1.50
  -4   3   8   52.99    1.97
  -4  -3   8   49.11    2.52
  -4   3   8   49.47    2.78
  -4   3   8   48.57    2.82
   4  -3  -8   48.52    2.42
  -4   3   7    1.13    0.27
  -4   3   7    2.29    0.83
  -4   3   7    1.05    0.78
   4  -3  -7    1.90    0.59
  -4  -3   7    1.05    0.60
  -4  -3   6  283.50    6.02
  -4   3   6  269.79    6.47
   4  -3  -6  293.17    5.49
  -4  -3   6  274.99    6.84
  -4   3   6  278.39    6.72
  -4   3   5   20.97    1.35
  -4  -3   5   24.89    1.50
  -4   3   5   24.17    1.68
  -4   3   5   22.38    1.78
  -4   3   5   21.78    1.36
  -4  -3   5   21.45    1.76
   4  -3  -5   24.96    1.17
  -4   3   4  111.21    3.25
  -4  -3   4  111.34    3.18
  -4   3   4  113.07    3.70
  -4  -3   4  115.17    3.69
   4  -3  -4  113.35    2.35
  -4   3   4  114.62    3.19
  -4   3   3   42.14    1.96
   4  -3  -3   40.64    1.15
  -4   3   3   43.34    1.96
  -4  -3   3   42.68    2.08
  -4   3   3   40.76    2.10
   4  -3  -3   42.77    1.10
   4  -3  -2  772.14   10.38
  -4   3   2  763.28   11.87
  -4  -3   2  786.06   11.53
   4  -3  -2  757.09    9.80
  -4   3   2  750.43   11.86
  -4  -3   2  777.51   11.77
  -4   3   2  759.35   11.71
  -4  -3   1   22.66    1.11
   4  -3  -1   26.45    1.30
  -4  -3   1   22.96    1.44
   4  -3   0  213.95    4.72
  -4  -3   0  209.32    4.93
  -4  -3   0  218.59    4.61
   4  -3   1  128.61    3.86
  -4  -3  -1  131.08    3.48
  -4  -3  -1  129.62    3.93
  -4  -3  -1  135.97    3.46
   4  -3   2  631.13   11.22
  -4  -3  -2  634.67    9.88
  -4  -3  -2  628.95   11.21
   4  -3   3   77.23    3.48
  -4  -3  -3   76.62    2.51
  -4  -3  -3   76.03    3.44
   4  -3   4  626.69   12.51
  -4  -3  -4  656.21   10.12
  -4  -3  -4  630.86   12.50
   4  -3   5  136.25    5.42
  -4  -3  -5  138.41    5.37
   4  -3   6   90.34    4.62
  -4  -3  -6   91.12    4.60
   4  -3   7    0.28    0.86
  -4  -3  -7   -0.53    0.93
   4  -3   8   48.78    3.86
  -4  -3  -8   50.58    3.89
  -4   3  -9   17.19    0.84
  -4  -3  -9   16.56    0.86
   4  -3   9   14.01    2.26
  -4  -3  -9   18.90    2.63
  -4   3  -9   16.08    0.90
  -4   3 -10   58.81    1.69
  -4  -3 -10   60.17    1.71
   4   3  10   55.06    4.56
   4  -3  10   52.82    4.42
  -4  -3 -10   54.23    4.51
  -4   3 -10   58.50    1.81
  -4  -3 -11   35.43    3.80
  -4  -3 -11   34.19    1.20
   4   3  11   36.00    3.90
   4  -3  11   34.42    3.64
  -4   3 -11   33.19    1.41
  -4   3 -11   34.45    1.30
  -4  -3 -11   34.64    1.31
  -4  -3 -12   37.09    1.25
  -4  -3 -12   32.43    1.31
  -4   3 -12   33.55    1.32
  -4   3 -12   35.36    1.48
  -4   3 -13    8.92    0.82
  -4  -3 -13    8.71    0.62
  -4  -3 -13    8.36    0.73
  -4   3 -13    9.11    0.72
  -4  -3 -13    8.19    0.65
  -4   3 -14   25.70    1.24
  -4  -3 -14   26.02    1.14
  -4   3 -14   26.32    1.13
  -4  -3 -14   27.03    1.04
  -4  -3 -15    1.05    0.33
   4   3  15    0.27    0.29
  -4   3 -15    1.12    0.39
  -4   3 -15    0.47    0.44
   4   3  16    7.81    0.52
  -4   3 -16    6.58    0.51
  -4   3 -17    0.86    0.21
   4   3  17    0.66    0.20
   4   3  17    0.45    0.19
  -4   3 -17    0.70    0.22
   4  -3  18   69.92    1.32
  -4   4  21   -0.15    0.25
  -4  -4  21    0.54    0.21
   4  -4 -21    0.34    0.27
   4   4 -21    0.12    0.21
  -4   4  20   72.48    1.71
  -4  -4  20   68.35    1.60
   4   4 -20   70.28    1.66
  -4  -4  19   17.59    0.86
  -4   4  19   15.50    0.88
   4   4 -19   15.73    0.86
  -4   4  18   14.14    0.91
  -4  -4  18   15.49    0.90
   4  -4 -18   13.38    0.77
   4   4 -18   14.91    0.91
  -4   4  17   14.63    0.93
   4  -4 -17   16.62    0.87
   4   4 -17   15.67    0.94
   4   4 -17   14.99    0.88
   4  -4 -16  107.96    2.45
   4   4 -16  109.05    2.62
   4   4 -16  106.28    2.58
  -4   4  15   28.45    1.26
   4  -4 -15   29.15    1.17
   4   4 -15   28.01    1.25
   4   4 -15   28.18    1.22
  -4   4  14  129.63    2.83
   4   4 -14  125.25    2.80
   4  -4 -14  125.96    2.64
   4   4 -14  128.36    2.78
  -4  -4  14  118.44    6.58
   4   4 -13    3.21    0.45
   4   4 -13    5.20    0.58
   4  -4 -13    3.58    0.43
  -4  -4  13    5.24    1.31
  -4  -4  13    6.80    1.64
  -4   4  13    4.83    1.32
  -4   4  13    4.46    0.51
   4   4 -12  346.13    5.36
  -4   4  12  345.01    5.34
  -4   4  12  358.35    9.52
  -4  -4  12  339.51    9.55
  -4  -4  12  356.75   10.86
  -4   4  12  348.57    9.98
  -4   4  11   39.59    2.79
  -4  -4  11   37.89    2.86
  -4   4  11   37.93    3.04
   4  -4 -11   46.40    3.10
  -4   4  10  236.33    6.94
  -4  -4  10  232.67    6.92
  -4   4  10  227.52    7.38
   4  -4 -10  244.11    6.98
  -4   4   9   37.95    2.54
  -4  -4   9   35.53    2.44
  -4   4   9   40.28    2.90
   4  -4  -9   33.22    2.27
  -4   4   8   84.58    3.65
  -4  -4   8   87.44    3.62
  -4   4   8   88.41    2.87
  -4   4   8   81.61    3.95
   4  -4  -8   92.34    3.49
  -4   4   7    1.55    0.64
  -4   4   7    1.37    0.43
   4  -4  -7    1.40    0.49
  -4  -4   7    1.19    0.59
  -4   4   7    0.73    0.91
  -4   4   6    4.65    0.71
  -4   4   6    4.94    0.70
   4  -4  -6    5.13    0.71
  -4  -4   6    3.87    0.77
  -4   4   6    5.82    1.29
  -4   4   5    1.84    0.58
  -4  -4   5    1.86    0.87
  -4   4   5    1.87    1.03
   4  -4  -5    1.08    0.35
  -4   4   5    0.81    0.41
  -4  -4   5    1.41    0.69
  -4  -4   4  935.30   14.09
   4  -4  -4  950.57   12.51
  -4  -4   4  900.81   14.59
  -4   4   4  915.25   14.78
  -4   4   4  958.35   13.54
   4  -4  -3   53.62    1.68
  -4   4   3   54.38    2.33
  -4   4   3   54.12    2.21
  -4   4   3   53.36    2.54
   4  -4  -3   52.95    1.64
  -4  -4   3   54.62    2.39
  -4  -4   3   52.81    2.41
   4  -4  -2  248.36    4.74
  -4  -4   2  253.33    5.55
   4  -4  -2  256.95    4.48
  -4  -4   2  257.14    5.66
  -4   4   2  255.04    5.76
   4  -4  -1   35.39    1.64
  -4  -4   1   33.75    1.37
  -4  -4   1   30.81    1.82
  -4   4   1   28.93    1.76
   4  -4   0  463.76    8.18
  -4  -4   0  452.82    8.60
   4  -4   1  161.59    4.50
  -4  -4  -1  154.64    4.63
  -4  -4  -1  156.50    3.82
   4  -4   2  467.70    9.31
  -4  -4  -2  469.43    7.83
  -4  -4  -2  465.24    9.48
   4  -4   3   17.35    1.74
  -4  -4  -3   19.91    1.93
   4  -4   4  606.92   12.42
  -4  -4  -4  618.44   12.48
   4  -4   5    2.98    1.03
  -4  -4  -5    2.86    1.18
   4  -4   6  278.78    8.55
  -4  -4  -6  271.26    8.53
   4  -4   7   10.20    1.84
  -4  -4  -7    9.69    1.76
  -4  -4  -8  272.78    4.37
   4  -4   8  267.13    9.37
  -4  -4  -8  260.95    9.30
  -4   4  -8  272.57    4.55
  -4  -4  -9   -0.48    1.02
  -4  -4  -9    0.32    0.28
   4  -4   9   -0.64    1.20
  -4  -4  -9    0.20    0.28
  -4   4  -9    0.23    0.28
  -4   4  -9    0.27    0.33
  -4  -4 -10    5.31    1.69
  -4  -4 -10    4.18    0.45
   4  -4  10    4.16    1.40
  -4  -4 -10    4.06    0.50
  -4   4 -10    4.16    0.50
  -4   4 -10    4.10    0.57
  -4  -4 -11    7.53    0.59
  -4   4 -11    6.56    0.69
  -4  -4 -11    6.17    0.64
  -4   4 -11    7.07    0.63
  -4   4 -12  271.65    4.95
  -4  -4 -12  280.81    4.77
  -4   4 -12  282.13    4.73
  -4  -4 -12  275.82    4.59
  -4  -4 -13   63.33    1.86
  -4   4 -13   62.15    1.80
  -4   4 -13   63.31    1.98
  -4  -4 -13   59.52    1.69
   4   4  13   62.44    1.73
  -4   4 -14   21.64    1.14
  -4   4 -14   22.13    1.01
  -4  -4 -14   21.70    0.93
   4   4  14   20.09    0.91
  -4  -4 -15    4.29    0.44
   4   4  15    4.24    0.43
  -4   4 -15    3.99    0.50
  -4   4 -15    5.10    0.59
  -4  -4 -16   28.85    0.87
  -4   4 -16   28.35    0.97
  -4   4 -17    0.36    0.19
  -4  -4 -17    0.07    0.20
  -4   4 -17    0.02    0.21
  -4   4 -17    0.19    0.18
   4   4  17    0.02    0.16
   4   5 -21   11.33    0.53
  -4   5  21   11.55    0.53
   4  -5 -21   12.77    0.56
   4   5 -20   28.89    0.98
  -4   5  20   27.42    0.97
   4  -5 -20   28.81    0.98
  -4  -5  20   26.36    0.88
   4   5 -19   61.08    1.67
  -4   5  19   60.66    1.65
  -4  -5  19   60.11    1.56
   4   5 -18  149.51    2.98
   4   5 -18  149.73    3.05
  -4   5  18  154.72    3.08
  -4  -5  18  149.09    2.95
   4   5 -17   57.59    1.83
   4   5 -17   63.72    1.82
  -4   5  17   59.44    1.82
   4  -5 -16  103.34    2.34
   4   5 -16  101.91    2.47
   4   5 -16  100.25    2.50
  -4   5  16   99.10    2.49
   4  -5 -15   80.58    2.02
   4   5 -15   81.04    2.16
   4   5 -15   82.62    2.23
  -4   5  15   76.92    2.12
  -4   5  14  172.44    3.42
   4  -5 -14  170.48    3.23
   4   5 -14  172.20    3.45
   4   5 -14  174.32    3.42
  -4  -5  14  170.79    8.11
  -4   5  13    0.14    0.34
   4   5 -13    0.31    0.34
   4  -5 -13   -0.18    0.25
  -4   5  13    0.16    0.87
  -4  -5  13    1.21    0.65
  -4  -5  13   -0.16    1.02
   4   5 -13    0.36    0.32
   4   5 -12  113.32    2.48
  -4   5  12  108.28    2.41
  -4  -5  12  111.30    5.35
  -4   5  12  107.41    5.57
   4  -5 -12  113.69    5.36
  -4  -5  11   52.70    3.50
  -4   5  11   60.82    3.95
   4  -5 -11   57.09    3.54
  -4  -5  10  174.59    6.18
  -4   5  10  173.13    6.65
   4  -5 -10  174.56    5.98
  -4  -5   9  268.72    7.54
  -4   5   9  276.78    8.25
   4  -5  -9  274.66    7.31
  -4  -5   8   88.72    3.86
  -4   5   8   81.52    4.24
   4  -5  -8   91.20    3.62
  -4   5   7   -0.27    0.96
   4  -5  -7    1.18    0.57
  -4   5   7    1.39    0.38
  -4  -5   7    1.61    0.74
  -4  -5   6  141.25    4.56
  -4   5   6  123.74    3.36
  -4   5   6  132.05    3.41
   4  -5  -6  137.94    3.88
  -4   5   6  135.39    4.97
  -4   5   5   18.48    1.30
  -4  -5   5   16.42    1.55
  -4  -5   5   14.86    1.60
  -4   5   5   16.68    1.16
   4  -5  -5   16.06    1.18
  -4   5   5   18.26    1.88
  -4  -5   4   44.16    2.39
  -4   5   4   44.05    2.09
  -4  -5   4   45.96    2.48
   4  -5  -4   43.64    1.83
  -4   5   4   42.82    2.56
  -4   5   3   15.33    1.32
  -4  -5   3   15.70    1.47
  -4   5   3   14.53    1.56
   4  -5  -3   14.39    1.02
  -4  -5   3   15.74    1.44
   4  -5  -2 1132.35   15.80
   4  -5  -2 1163.35   15.65
  -4   5   2 1141.16   17.12
  -4  -5   2 1135.65   17.17
  -4  -5   2 1117.35   16.62
   4  -5  -1   20.30    1.42
  -4  -5   1   21.53    1.72
  -4   5   1   22.16    1.63
   4  -5   0   76.81    2.95
  -4  -5   0   77.52    3.29
   4  -5   1  160.37    4.73
  -4  -5  -1  149.06    4.87
  -4  -5  -1  161.61    3.77
   4  -5   2  334.31    7.76
  -4  -5  -2  347.98    6.13
  -4  -5  -2  329.26    8.04
   4  -5   3  228.17    6.57
  -4  -5  -3  217.90    6.54
   4  -5   4   44.36    2.99
  -4  -5  -4   38.07    2.88
   4  -5   5   10.65    1.71
  -4  -5  -5    8.36    1.55
   4  -5   6  382.93   10.46
  -4  -5  -6  359.36   10.28
   4  -5   7    4.41    1.37
  -4  -5  -7    3.26    1.14
  -4  -5  -8  174.09    3.18
  -4   5  -8  164.13    3.09
  -4  -5  -8  173.73    7.59
  -4   5  -8  171.61    3.32
  -4  -5  -9   15.62    2.50
  -4   5  -9   16.15    0.94
  -4  -5  -9   15.97    0.78
   4  -5   9   18.06    2.55
  -4  -5  -9   16.79    0.89
  -4   5  -9   16.44    0.85
  -4  -5 -10   19.30    2.95
  -4  -5 -10   19.33    0.85
  -4   5 -10   18.37    1.02
  -4  -5 -10   19.38    0.99
  -4   5 -10   20.33    0.98
   4  -5  10   16.22    2.62
  -4  -5 -10   17.72    0.93
  -4  -5 -11   24.68    1.10
  -4   5 -11   24.90    1.11
  -4   5 -11   23.57    1.19
  -4  -5 -12  103.73    2.39
  -4   5 -12  101.05    2.40
  -4   5 -12  101.45    2.64
   4   5  13    1.99    0.35
  -4  -5 -13    1.49    0.43
  -4   5 -13    1.37    0.43
  -4   5 -13    1.63    0.56
  -4  -5 -14   28.49    1.09
  -4   5 -14   28.34    1.12
  -4   5 -14   28.25    1.29
  -4  -5 -15    9.52    0.59
  -4   5 -15    9.27    0.62
  -4   5 -15   10.02    0.76
  -4  -5 -16   41.88    1.06
   4   5  16   41.09    1.14
  -4  -5 -16   44.81    1.16
  -4   5 -16   43.29    1.15
  -4   5 -17   11.31    0.48
  -4  -5 -17    9.63    0.44
  -4   5 -17   10.66    0.47
  -4   5 -17   11.54    0.48
  -4   6  21    0.01    0.17
   4  -6 -21   -0.06    0.20
   4   6 -21    0.26    0.16
  -4  -6  20    4.77    0.37
   4  -6 -20    4.81    0.45
  -4   6  20    5.16    0.45
   4   6 -20    5.62    0.45
  -4   6  19    4.32    0.50
   4  -6 -19    4.77    0.53
  -4  -6  19    4.62    0.42
   4   6 -19    4.79    0.53
  -4   6  18    4.01    0.54
  -4  -6  18    3.84    0.46
   4   6 -18    3.39    0.46
   4   6 -18    3.50    0.56
  -4   6  17    2.31    0.52
   4   6 -17    1.29    0.36
   4   6 -17    2.36    0.55
  -4   6  16  229.09    4.14
   4   6 -16  224.55    4.21
   4   6 -16  229.10    4.15
  -4   6  15   22.80    1.12
   4   6 -15   23.69    1.10
   4   6 -15   22.00    1.13
  -4   6  14   80.96    2.11
   4   6 -14   79.62    2.12
  -4  -6  14   76.28    5.51
   4  -6 -14   79.03    1.97
   4   6 -14   81.77    2.19
  -4   6  13    0.99    0.43
   4   6 -13   -0.11    0.28
  -4  -6  13   -1.25    1.18
  -4   6  13   -0.64    0.76
  -4  -6  13   -1.40    0.98
   4   6 -13    0.13    0.33
   4  -6 -13    0.38    0.28
   4   6 -12  373.94    5.63
   4  -6 -12  350.39    5.26
  -4   6  12  371.80    5.54
  -4   6  12  373.98   11.26
  -4  -6  12  352.43   10.39
  -4   6  11    0.57    0.96
   4  -6 -11    1.58    0.68
  -4  -6  11    0.14    0.82
   4   6 -11    2.11    0.40
  -4   6  11    1.52    0.35
  -4  -6  10  263.83    8.20
  -4   6  10  256.23    8.64
   4  -6 -10  283.01    8.03
  -4  -6   9   84.62    4.22
  -4   6   9   76.33    4.43
   4  -6  -9   90.98    4.01
  -4  -6   8  166.47    5.82
   4  -6  -8  178.44    5.44
   4  -6  -7    0.58    0.61
  -4  -6   7    0.44    0.80
  -4   6   6    1.97    0.45
   4  -6  -6    2.18    0.59
  -4   6   6    2.28    1.10
  -4  -6   6    3.69    0.98
  -4  -6   5   46.12    2.65
  -4   6   5   46.64    2.15
   4  -6  -5   46.76    2.23
  -4   6   5   51.71    3.04
  -4  -6   5   45.27    2.80
  -4  -6   4   86.67    3.64
  -4   6   4   82.61    3.07
   4  -6  -4   89.09    2.98
  -4  -6   4   87.38    3.61
  -4   6   4   89.72    3.86
  -4   6   3   68.81    2.90
  -4   6   3   63.91    3.12
  -4  -6   3   63.42    3.13
  -4  -6   3   68.86    3.04
   4  -6  -3   73.27    2.63
   4  -6  -2  102.81    3.28
  -4   6   2  100.00    3.75
   4  -6  -2  105.82    3.25
  -4  -6   2   99.72    3.87
  -4  -6   2  102.06    3.51
  -4  -6   1    6.26    0.89
  -4  -6   1    6.39    1.17
  -4   6   1    6.31    1.03
   4  -6  -1    5.64    0.90
   4  -6   0  151.92    4.58
  -4  -6   0  154.32    5.05
  -4   6   0  150.51    4.34
   4  -6   1    8.11    1.23
  -4  -6  -1    6.41    1.27
  -4  -6  -1    7.91    0.77
   4  -6   2   72.16    3.45
  -4  -6  -2   69.37    3.59
   4  -6   3   15.06    1.78
  -4  -6  -3   13.26    1.75
   4  -6   4  520.61   11.74
  -4  -6  -4  525.90   12.05
   4  -6   5   51.67    3.51
  -4  -6  -5   52.89    3.66
   4  -6   6   43.49    3.45
  -4  -6  -6   41.72    3.39
  -4   6  -7    6.67    0.60
  -4  -6  -7    5.81    1.63
   4  -6   7    9.00    1.86
  -4   6  -8   88.20    2.06
  -4  -6  -8   86.24    2.07
  -4   6  -8   90.44    2.28
  -4  -6  -8   90.40    5.52
   4  -6   8   90.57    5.43
  -4   6  -9   13.91    0.81
  -4  -6  -9   13.84    0.80
  -4   6  -9   15.22    0.94
  -4  -6  -9   14.63    2.32
   4  -6   9   15.87    2.46
  -4   6 -10   26.81    1.13
  -4  -6 -10   27.15    1.15
  -4   6 -10   26.11    1.25
  -4  -6 -10   22.96    3.12
   4  -6  10   24.26    3.09
  -4  -6 -11    3.66    0.56
  -4   6 -11    4.50    0.57
  -4   6 -11    3.72    0.62
  -4  -6 -12  303.31    4.97
  -4   6 -12  308.07    5.01
  -4   6 -12  307.65    5.34
  -4  -6 -13    6.95    0.64
  -4   6 -13    7.54    0.65
  -4   6 -13    7.99    0.78
  -4  -6 -14    6.64    0.58
  -4   6 -14    7.01    0.70
  -4   6 -14    7.26    0.61
  -4  -6 -15    0.32    0.25
  -4   6 -15    0.91    0.43
  -4  -6 -15   -0.28    0.29
   4   6  15    0.59    0.30
  -4   6 -15    0.53    0.28
  -4  -6 -16   35.57    0.93
   4   6  16   34.00    0.97
  -4   6 -16   37.69    1.17
  -4   6 -16   34.58    0.96
  -4   6 -17   11.94    0.47
   4  -7 -20   16.10    0.67
  -4   7  20   16.84    0.65
   4   7 -20   17.10    0.70
  -4   7  19    7.31    0.54
  -4  -7  19    6.20    0.42
   4  -7 -19    6.63    0.56
   4   7 -19    6.79    0.56
  -4   7  18  109.05    2.32
   4  -7 -18  107.73    2.33
  -4  -7  18  104.73    2.14
   4   7 -18  107.22    2.39
   4   7 -18  100.50    2.19
  -4   7  17    0.60    0.40
   4   7 -17    0.88    0.35
   4   7 -17    0.72    0.45
  -4   7  16   21.60    1.08
   4   7 -16   21.91    1.15
   4   7 -16   23.28    1.08
  -4   7  15    9.99    0.76
   4   7 -15   11.83    0.88
   4   7 -15   11.00    0.78
  -4   7  14  106.89    2.51
   4   7 -14  108.16    2.54
   4   7 -14  101.19    2.55
   4   7 -13   17.07    0.97
  -4   7  13   16.01    0.92
   4   7 -13   15.67    0.88
  -4  -7  13   17.10    2.56
  -4   7  13   16.05    2.36
  -4  -7  13   18.81    2.54
   4   7 -12  107.98    2.51
  -4   7  12  104.64    2.43
   4   7 -12  104.51    2.44
  -4   7  12  106.73    6.01
  -4  -7  12  117.14    6.54
  -4  -7  12  104.42    5.59
  -4   7  11    0.35    0.30
  -4   7  11    0.58    0.82
  -4  -7  11    0.54    0.84
   4   7 -11   -0.09    0.35
   4   7 -11   -0.42    0.29
   4   7 -10  174.51    3.26
  -4   7  10  166.00    7.11
   4  -7 -10  183.16    6.48
  -4  -7  10  170.92    6.77
  -4   7   9   23.34    2.60
   4  -7  -9   24.21    2.15
  -4  -7   9   23.32    2.33
   4  -7  -8  118.61    4.60
  -4  -7   8  113.76    5.00
   4  -7  -7   31.10    2.13
  -4  -7   7   32.51    2.62
   4  -7  -6 1180.54   18.01
  -4   7   6 1130.60   20.04
  -4  -7   6 1151.13   19.42
   4  -7  -5   45.76    2.40
  -4   7   5   44.44    3.04
  -4  -7   5   50.53    3.01
  -4  -7   5   45.91    2.94
  -4   7   5   50.69    2.30
  -4  -7   4 1040.07   17.76
   4  -7  -4 1059.39   16.18
  -4  -7   4 1067.80   17.46
  -4   7   4 1046.79   17.97
  -4   7   4 1056.65   16.27
  -4  -7   3  119.53    4.63
   4  -7  -3  121.30    3.89
  -4   7   3  117.96    4.51
  -4  -7   3  124.01    4.27
   4  -7  -2    7.38    0.95
   4  -7  -2    8.11    1.05
  -4   7   2    5.61    0.99
  -4  -7   2    7.43    1.35
  -4  -7   2    5.80    0.95
  -4  -7   1    3.01    1.11
  -4  -7   1    2.21    0.59
   4  -7  -1    1.84    0.65
  -4   7   1    1.75    0.69
   4  -7  -1    2.85    0.85
  -4  -7   0   43.06    2.80
  -4   7   0   49.53    2.51
   4  -7   0   45.19    2.56
  -4  -7  -1    8.64    1.48
   4  -7   1    8.36    1.32
  -4  -7  -2  921.47   17.01
   4  -7   2  923.13   16.39
  -4  -7  -3   43.70    3.19
   4  -7   3   46.16    3.09
  -4  -7  -4   34.72    2.96
   4  -7   4   35.59    2.84
  -4  -7  -5   35.45    3.15
   4  -7   5   36.85    3.10
  -4  -7  -6  149.15    6.74
   4  -7   6  151.36    6.57
  -4   7  -7    9.47    0.63
  -4  -7  -7   10.40    0.68
  -4   7  -7   10.03    0.74
  -4  -7  -7   11.04    2.12
   4  -7   7    9.58    1.89
  -4   7  -8  278.95    4.58
  -4  -7  -8  278.09    4.66
  -4   7  -8  291.43    4.91
  -4  -7  -8  298.92   10.59
   4  -7   8  298.88   10.44
  -4   7  -9   29.77    1.18
  -4  -7  -9   30.41    1.22
  -4   7  -9   30.70    1.33
  -4  -7  -9   30.02    3.44
   4  -7   9   35.08    3.64
  -4  -7 -10   36.72    1.39
  -4   7 -10   36.66    1.34
  -4   7 -10   38.53    1.53
  -4  -7 -11  104.49    2.45
  -4   7 -11  106.58    2.44
  -4   7 -11  107.73    2.70
  -4  -7 -12   54.37    1.68
  -4   7 -12   60.52    1.94
  -4   7 -12   58.40    1.68
  -4  -7 -13    9.92    0.71
  -4   7 -13    9.70    0.84
  -4  -7 -13    8.70    0.63
  -4   7 -13   10.16    0.67
  -4  -7 -14   24.30    0.90
   4   7  14   24.13    1.05
  -4   7 -14   25.79    1.16
  -4   7 -14   26.71    1.00
  -4  -7 -14   26.06    1.02
  -4   7 -15    5.91    0.58
   4   7  15    5.70    0.48
  -4   7 -15    4.95    0.43
  -4  -7 -15    5.37    0.45
   4   7  16   24.26    0.76
  -4  -7 -16   26.56    0.76
  -4   7 -16   24.27    0.75
   4  -8 -20   48.56    1.12
  -4   8  20   47.19    1.04
   4   8 -20   48.40    1.14
  -4   8  19   -0.65    0.27
   4  -8 -19    0.10    0.31
   4   8 -19    0.20    0.28
  -4   8  18   16.74    0.80
   4  -8 -18   18.82    0.89
   4   8 -18   17.29    0.88
   4   8 -18   17.37    0.76
   4  -8 -17    0.07    0.45
  -4   8  17    0.09    0.35
   4   8 -17    0.28    0.29
   4   8 -17   -0.12    0.43
  -4   8  16  158.51    3.14
   4   8 -16  156.22    3.27
   4   8 -16  158.20    3.13
  -4   8  15    4.55    0.58
   4   8 -15    4.68    0.55
   4   8 -15    3.73    0.63
  -4   8  14    6.88    0.67
   4   8 -14    7.83    0.76
   4   8 -14    8.04    0.67
  -4   8  13    3.87    0.53
   4   8 -13    4.50    0.60
   4   8 -13    4.19    0.52
  -4   8  12    2.79    0.46
   4   8 -12    3.63    0.55
   4   8 -12    3.13    0.47
  -4   8  11    7.70    0.63
   4   8 -11    8.14    0.68
   4   8 -11    7.83    0.63
   4   8 -10    8.43    0.66
  -4  -8  10    5.97    1.46
  -4   8  10    9.25    1.88
  -4   8  10    9.31    0.64
  -4   8   9   -1.24    1.10
   4  -8  -9   -0.53    0.74
  -4  -8   9    1.23    1.02
   4   8  -9    1.06    0.34
  -4  -8   8  179.98    6.80
   4  -8  -8  191.85    6.26
  -4   8   8  187.01    7.34
  -4   8   7    1.00    0.88
   4  -8  -7    0.87    0.66
  -4  -8   7    0.67    0.73
  -4  -8   6   20.99    2.19
   4  -8  -6   21.12    1.84
  -4   8   6   23.38    2.46
  -4  -8   5  112.77    4.93
   4  -8  -5  115.93    4.25
  -4   8   5  113.61    5.08
  -4  -8   5  111.41    4.78
  -4   8   4 1143.71   17.68
  -4  -8   4 1091.56   19.36
  -4   8   4 1106.00   19.34
  -4  -8   4 1143.53   18.86
   4  -8  -4 1158.21   17.94
   4  -8  -3   44.79    2.53
  -4  -8   3   43.17    2.58
  -4  -8   3   44.47    3.00
  -4   8   3   40.74    2.80
   4  -8  -2  303.03    7.29
  -4   8   2  303.52    7.77
  -4  -8   2  300.48    8.26
  -4  -8   2  309.55    7.26
   4  -8  -2  317.22    7.37
  -4   8   1   -1.47    0.79
   4  -8  -1    0.88    0.65
  -4  -8   1   -0.12    0.43
   4  -8  -1    0.99    0.73
  -4  -8   1    0.58    0.76
   4  -8   0   41.13    2.65
  -4  -8   0   42.69    2.98
  -4   8   0   40.46    2.38
  -4  -8  -1    2.19    1.14
   4  -8   1    2.20    0.92
   4  -8   2   17.51    1.96
  -4  -8  -2   19.21    2.19
   4  -8   3  158.33    6.11
  -4  -8  -3  148.82    6.22
   4  -8   4  196.50    7.21
  -4  -8  -4  185.67    7.28
   4  -8   5    4.89    1.36
  -4  -8  -5    7.15    1.65
  -4  -8  -6  235.62    4.05
  -4  -8  -6  239.98    8.98
   4  -8   6  238.34    8.73
  -4   8  -6  246.88    4.24
  -4   8  -7    7.58    0.66
  -4  -8  -7    6.58    1.63
  -4  -8  -7    7.91    0.66
  -4   8  -7    8.49    0.60
   4  -8   7    7.17    1.78
  -4   8  -8   16.61    0.97
  -4  -8  -8   18.90    2.81
  -4  -8  -8   15.11    0.91
  -4   8  -8   16.47    0.85
   4  -8   8   16.85    2.53
  -4   8  -9   83.84    2.31
  -4   8  -9   84.77    2.09
  -4  -8  -9   85.09    2.16
  -4   8 -10    1.31    0.49
  -4   8 -10    1.23    0.39
  -4  -8 -10    1.60    0.53
  -4   8 -11    0.83    0.51
  -4   8 -11    0.04    0.34
  -4  -8 -11    0.35    0.49
  -4   8 -12  126.21    2.95
  -4   8 -12  123.99    2.62
  -4  -8 -12  126.02    2.68
  -4   8 -13   18.92    1.06
   4   8  13   17.48    0.93
  -4   8 -13   18.98    0.87
  -4  -8 -13   17.75    0.90
  -4   8 -14    5.31    0.61
   4   8  14    5.85    0.54
  -4   8 -14    5.65    0.48
  -4  -8 -14    6.01    0.53
   4   8  15   21.50    0.81
  -4  -8 -15   23.77    0.83
  -4   8 -15   23.56    0.95
  -4   8 -15   22.09    0.77
  -4  -8 -16   47.58    1.03
  -4   8 -16   51.68    1.25
   4   9 -20   22.73    0.68
  -4   9  19    0.04    0.20
   4  -9 -19    0.21    0.27
   4   9 -19    0.54    0.28
   4  -9 -18   48.51    1.34
  -4   9  18   47.28    1.26
   4   9 -18   49.02    1.41
  -4   9  17    2.54    0.41
   4  -9 -17    1.57    0.44
   4   9 -17    2.48    0.34
   4   9 -17    2.69    0.50
   4  -9 -16   86.63    2.11
  -4   9  16   85.27    2.06
   4   9 -16   84.03    2.06
   4   9 -16   89.32    2.25
  -4   9  15   11.55    0.78
   4  -9 -15   11.26    0.83
   4   9 -15   10.68    0.74
   4   9 -15   12.01    0.89
  -4   9  14   87.37    2.21
   4  -9 -14   91.97    2.28
   4   9 -14   92.81    2.29
   4   9 -14   91.85    2.39
   4  -9 -13   35.74    1.35
  -4   9  13   34.56    1.31
   4   9 -13   34.82    1.42
   4   9 -13   33.25    1.32
   4   9 -12  114.85    2.65
  -4   9  12  120.43    6.81
  -4  -9  12  116.53    6.89
  -4   9  12  118.52    2.60
   4   9 -12  119.95    2.75
  -4  -9  12  109.40    6.17
   4   9 -11   23.95    1.09
  -4   9  11   27.97    3.30
  -4  -9  11   26.88    3.24
  -4   9  11   24.60    1.07
   4   9 -11   26.77    1.18
  -4  -9  11   23.32    2.75
   4  -9 -10    5.20    0.55
  -4   9  10    4.80    0.51
  -4   9  10    3.84    1.47
   4   9 -10    5.10    0.59
   4   9 -10    3.71    0.44
   4   9  -9    1.24    0.32
  -4   9   9    1.94    1.20
  -4  -9   9    0.04    0.92
  -4   9   9    1.91    0.35
   4  -9  -9    1.76    0.36
  -4  -9   8   11.84    1.92
  -4   9   8    9.52    1.81
   4   9  -8   11.73    0.75
  -4  -9   7    0.65    0.79
  -4  -9   7    1.20    0.81
  -4   9   7    0.36    0.88
   4  -9  -7    1.48    0.83
   4  -9  -6  126.06    4.91
  -4   9   6  123.14    5.76
  -4  -9   6  123.48    5.46
  -4  -9   6  128.63    5.69
  -4  -9   5   21.06    2.14
   4  -9  -5   24.04    2.07
  -4   9   5   24.08    2.44
  -4  -9   5   23.66    2.43
   4  -9  -4  126.76    4.74
  -4  -9   4  123.03    4.93
  -4  -9   4  123.85    5.41
  -4   9   4  118.34    5.22
  -4  -9   3   65.38    3.36
  -4  -9   3   65.50    3.89
   4  -9  -3   65.87    3.32
  -4   9   3   65.76    3.70
  -4   9   2  300.04    8.09
  -4  -9   2  296.65    8.74
   4  -9  -2  320.11    7.92
  -4  -9   2  308.73    7.40
  -4  -9   1    7.63    1.54
  -4   9   1    7.04    1.16
   4  -9  -1    7.00    1.17
   4  -9  -1    6.20    1.03
   4  -9   0   86.06    3.93
  -4  -9   0   76.02    4.25
  -4   9   0   79.00    3.53
   4  -9   0   75.62    3.83
   4  -9   1    4.26    1.15
  -4  -9  -1    6.74    1.57
  -4  -9  -2  443.54   11.68
   4  -9   2  463.27   11.26
  -4  -9  -3    1.17    0.93
   4  -9   3   -0.28    0.91
  -4   9  -4  119.72    2.55
  -4  -9  -4  115.95    5.91
  -4  -9  -4  116.94    2.45
   4   9   4  120.09    2.53
   4  -9   4  109.10    5.54
  -4   9  -5    0.42    0.33
  -4  -9  -5   -0.30    0.98
  -4  -9  -5    0.93    0.38
   4   9   5    0.15    0.33
   4  -9   5    1.68    1.29
  -4  -9  -6  385.40    5.96
  -4  -9  -6  389.19   12.21
   4  -9   6  403.89   12.02
  -4   9  -6  398.13    6.16
  -4   9  -7    7.70    0.68
  -4  -9  -7    7.99    0.70
  -4   9  -7    8.74    0.62
   4  -9   7    9.65    2.01
  -4   9  -8  405.25    6.39
  -4  -9  -8  399.92   13.15
  -4  -9  -8  385.99    6.10
  -4   9  -8  396.11    5.98
   4  -9   8  403.32   12.95
  -4   9  -9   39.47    1.56
  -4   9  -9   38.46    1.33
  -4  -9  -9   39.02    1.43
  -4   9 -10   60.75    1.96
   4   9  10   59.39    1.87
  -4   9 -10   60.59    1.73
  -4  -9 -10   61.44    1.83
  -4   9 -11   26.67    1.29
   4   9  11   27.74    1.26
  -4   9 -11   29.08    1.14
  -4  -9 -11   27.88    1.22
  -4   9 -12    6.94    0.74
   4   9  12    4.90    0.59
  -4   9 -12    7.04    0.57
  -4  -9 -12    6.22    0.62
  -4   9 -13    1.72    0.51
   4   9  13    1.50    0.41
  -4   9 -13    1.43    0.33
  -4  -9 -13    1.70    0.43
   4   9  14   65.11    1.59
  -4   9 -14   67.97    1.77
  -4   9 -14   64.65    1.48
  -4  -9 -14   66.85    1.57
  -4   9 -15    1.15    0.33
   4   9  15    1.11    0.26
  -4  -9 -15    0.87    0.26
  -4   9 -15    1.30    0.23
  -4   9 -16   34.81    0.93
   4 -10 -19    3.27    0.31
  -4  10  19    3.24    0.32
   4  10 -19    3.00    0.31
  -4  10  18   25.61    0.81
   4 -10 -18   27.42    0.91
   4  10 -18   26.82    0.96
   4 -10 -17    0.31    0.36
  -4  10  17    0.77    0.30
   4  10 -17    0.76    0.41
   4 -10 -16   31.56    1.17
  -4  10  16   32.38    1.12
   4  10 -16   32.04    1.26
   4  10 -16   33.07    1.13
   4 -10 -15   41.26    1.42
  -4  10  15   42.70    1.38
   4  10 -15   43.74    1.41
   4  10 -15   44.15    1.55
  -4  10  14    5.30    0.57
   4 -10 -14    5.28    0.61
   4  10 -14    5.09    0.55
   4  10 -14    5.98    0.72
  -4  10  13   54.76    1.65
   4 -10 -13   56.82    1.70
   4  10 -13   56.99    1.74
   4  10 -13   54.26    1.79
   4 -10 -12  318.37    5.16
  -4  10  12  319.65    5.15
   4  10 -12  319.69    5.42
   4  10 -12  324.49    5.28
   4  10 -11   25.39    1.14
  -4  10  11   26.91    3.23
  -4 -10  11   24.62    3.16
   4 -10 -11   25.97    1.12
  -4  10  11   24.46    1.09
   4  10 -11   25.27    1.19
  -4 -10  11   24.65    2.97
   4  10 -10  116.75    2.64
  -4  10  10  118.38    6.70
  -4 -10  10  122.78    6.75
   4 -10 -10  119.65    2.54
  -4  10  10  121.02    2.58
   4  10 -10  123.78    2.77
  -4 -10  10  115.21    6.25
   4  10  -9   68.98    1.87
  -4  10   9   69.67    1.83
   4 -10  -9   69.16    1.78
  -4  10   9   76.43    5.21
  -4 -10   9   71.63    4.94
   4  10  -9   73.14    2.03
  -4 -10   9   78.15    4.97
   4 -10  -8  140.95    2.69
  -4  10   8  138.11    2.75
  -4 -10   8  154.91    6.96
  -4  10   8  139.94    6.88
   4  10  -8  147.10    3.00
  -4 -10   8  148.80    6.78
  -4  10   7    0.52    0.27
  -4 -10   7    0.17    0.27
   4  10  -7    0.98    0.40
  -4 -10   7    1.14    0.96
  -4 -10   7    0.77    1.08
  -4  10   7    0.19    0.80
  -4 -10   6   53.48    3.90
  -4  10   6   52.10    3.94
  -4 -10   6   54.19    3.72
  -4 -10   6   51.28    1.49
   4 -10  -5    1.36    0.79
  -4  10   5    1.88    1.15
  -4 -10   5    0.58    0.80
  -4 -10   5    1.55    0.88
  -4 -10   4  503.40   12.72
   4 -10  -4  544.91   11.63
  -4 -10   4  507.11   11.54
  -4  10   4  503.71   12.33
   4 -10  -3   15.28    1.67
  -4 -10   3   18.48    1.82
  -4  10   3   17.44    2.07
  -4 -10   3   15.86    2.01
  -4  10   3   12.52    1.60
  -4  10   2  418.45   10.31
  -4 -10   2  408.61   11.14
   4 -10  -2  436.77   10.21
   4 -10  -1  104.51    4.59
  -4 -10   1  105.62    5.30
  -4  10   1   99.45    4.43
   4 -10   0   17.75    1.92
  -4 -10   0   19.11    2.36
   4 -10   0   17.11    1.92
   4 -10   1   58.83    3.56
  -4 -10  -1   61.73    4.14
   4 -10   1   54.84    3.59
  -4 -10  -2    6.01    0.57
  -4 -10  -2    6.60    1.67
   4 -10   2    5.67    1.31
   4  10   2    5.79    0.53
  -4  10  -2    6.06    0.54
  -4  10  -3   59.21    1.70
  -4 -10  -3   56.74    4.21
  -4 -10  -3   59.19    1.63
   4  10   3   59.02    1.67
   4 -10   3   57.42    3.99
  -4  10  -4  239.79    4.20
  -4 -10  -4  235.47    9.00
  -4 -10  -4  233.17    4.06
   4  10   4  244.04    4.19
   4 -10   4  237.69    8.62
  -4 -10  -5    1.43    0.46
  -4 -10  -5    1.06    1.06
   4 -10   5    0.58    0.97
   4  10   5    2.11    0.47
  -4  10  -5    2.40    0.48
  -4  10  -6   29.52    1.26
  -4 -10  -6   29.31    3.39
  -4 -10  -6   28.21    1.19
   4  10   6   27.59    1.21
   4 -10   6   28.31    3.25
  -4  10  -7   13.38    0.91
  -4 -10  -7   12.78    2.40
   4 -10   7   15.70    2.49
   4  10   7   13.77    0.92
  -4  10  -7   14.04    0.78
  -4 -10  -7   14.76    0.92
  -4  10  -8  179.90    3.72
   4  10   8  182.49    3.65
  -4  10  -8  185.11    3.37
  -4 -10  -8  180.87    3.52
  -4  10  -9   29.30    1.36
   4  10   9   27.82    1.28
  -4  10  -9   27.25    1.10
  -4 -10  -9   26.61    1.22
  -4  10 -10    0.21    0.49
   4  10  10    0.37    0.45
  -4  10 -10    0.28    0.30
  -4  10 -11    2.47    0.57
   4  10  11    2.47    0.52
  -4  10 -11    3.10    0.43
  -4 -10 -11    2.34    0.54
  -4  10 -12  214.95    3.92
   4  10  12  204.53    3.72
  -4  10 -12  204.06    3.50
  -4 -10 -12  215.95    3.68
  -4  10 -13   26.92    1.13
   4  10  13   25.96    1.02
  -4  10 -13   25.34    0.89
  -4 -10 -13   26.66    1.00
  -4  10 -14    3.97    0.48
   4  10  14    4.73    0.42
  -4  10 -14    4.14    0.32
  -4 -10 -14    4.84    0.45
   4  10  15    0.53    0.17
  -4 -10 -15    0.39    0.22
  -4  10 -15    0.50    0.24
   4 -11 -18   35.34    0.94
   4  11 -18   35.16    1.01
  -4  11  18   33.17    0.97
   4  11 -17    5.16    0.50
  -4  11  17    5.43    0.40
   4 -11 -17    5.78    0.47
   4  11 -16   37.52    1.28
   4 -11 -16   35.15    1.16
  -4  11  16   35.16    1.08
   4 -11 -15    6.36    0.59
  -4  11  15    6.91    0.56
   4  11 -15    7.22    0.71
   4  11 -15    7.21    0.56
   4 -11 -14   37.55    1.32
  -4  11  14   39.06    1.30
   4  11 -14   39.53    1.48
   4  11 -14   37.96    1.31
  -4  11  13    1.14    0.37
   4 -11 -13    1.05    0.43
   4  11 -13    1.06    0.48
   4  11 -13    0.66    0.35
  -4  11  12    3.15    0.45
   4 -11 -12    2.89    0.52
   4  11 -12    3.25    0.56
   4  11 -12    2.84    0.49
   4 -11 -11   41.23    1.40
  -4  11  11   41.65    1.39
   4  11 -11   41.51    1.56
   4  11 -11   41.75    1.46
  -4  11  10  684.93    9.30
   4 -11 -10  674.35    9.25
   4  11 -10  679.06    9.46
   4  11 -10  675.28    9.64
  -4  11   9   11.99    0.74
   4 -11  -9   12.87    0.75
  -4 -11   9   12.95    2.11
  -4 -11   9   12.50    2.12
  -4  11   9   12.32    2.21
   4  11  -9   12.07    0.79
   4  11  -9   13.41    0.88
   4  11  -8   57.82    1.70
  -4 -11   8   57.04    4.41
  -4  11   8   63.84    4.73
  -4 -11   8   60.24    4.49
   4 -11  -8   63.57    1.64
  -4  11   8   61.99    1.68
  -4  11   8   61.58    1.65
   4  11  -8   62.69    1.87
   4  11  -7    3.35    0.44
  -4 -11   7    0.85    0.73
  -4  11   7    3.68    1.43
  -4 -11   7    3.58    1.28
  -4 -11   7    3.01    0.47
   4  11  -7    2.80    0.40
  -4  11   7    3.20    0.42
   4  11  -7    3.21    0.51
  -4  11   7    4.35    0.48
   4  11  -6  472.72    6.89
  -4  11   6  470.90    6.79
  -4 -11   6  491.63   13.32
  -4  11   6  487.64   13.24
  -4 -11   6  499.06   12.68
  -4  11   6  475.62    6.84
  -4 -11   6  485.20    6.97
  -4 -11   5   62.30    4.35
  -4  11   5   56.87    4.10
  -4 -11   5   61.64    3.91
  -4  11   5   57.77    1.63
   4  11  -5   59.28    1.63
  -4 -11   5   59.10    1.64
  -4  11   5   56.60    1.58
  -4 -11   4  286.04    9.61
  -4  11   4  292.43    9.29
  -4  11   4  293.95    4.64
  -4 -11   4  297.37    4.68
   4  11  -4  292.61    4.66
  -4  11   4  282.63    4.60
  -4 -11   3    1.77    1.03
  -4  11   3    1.76    0.92
  -4  11   3    1.93    0.36
  -4 -11   3    2.25    0.37
  -4  11   3    2.54    0.41
   4  11  -3    1.88    0.33
   4 -11  -2    0.55    0.57
  -4 -11   2    1.76    1.12
  -4  11   2    1.08    0.58
  -4  11   2    0.56    0.29
  -4 -11   2    1.35    0.32
  -4  11   1    8.48    0.65
   4  11  -1    8.10    0.62
  -4 -11   1    7.62    1.63
   4 -11  -1   10.24    1.57
  -4  11   0    2.34    0.41
   4  11   0    0.62    0.29
   4 -11   0    0.89    0.67
  -4 -11   0    1.23    1.17
   4 -11   0    0.02    0.87
  -4  11  -1  146.16    2.94
   4 -11   1  146.11    6.03
  -4 -11  -1  140.88    6.67
  -4  11  -1  141.69    2.89
   4  11   1  144.42    2.89
  -4 -11  -1  135.39    2.67
   4 -11   1  148.23    6.30
  -4  11  -2   93.67    2.26
  -4 -11  -2   95.86    5.55
   4 -11   2   98.69    5.07
  -4 -11  -2   94.06    2.22
  -4 -11  -2   87.56    2.02
   4  11   2   94.30    2.25
   4 -11   2   89.81    5.01
  -4  11  -3   76.76    2.04
  -4 -11  -3   74.88    5.01
   4 -11   3   65.12    4.22
  -4 -11  -3   76.17    1.98
   4  11   3   75.54    2.03
   4 -11   3   76.27    4.75
  -4  11  -4  123.83    2.78
  -4 -11  -4  127.36    6.77
  -4 -11  -4  123.72    2.68
   4  11   4  124.66    2.75
   4 -11   4  117.32    6.16
  -4 -11  -5    0.64    0.43
  -4 -11  -5   -0.70    0.99
   4 -11   5    1.07    1.20
   4  11   5    0.14    0.36
  -4  11  -5    0.10    0.35
  -4  11  -6  375.39    6.07
  -4 -11  -6  387.76   12.80
  -4 -11  -6  364.91    5.85
   4  11   6  374.90    5.99
   4 -11   6  375.20   12.21
   4  11   7   24.81    1.22
  -4  11  -7   26.27    1.26
  -4 -11  -7   24.92    1.20
  -4  11  -8  128.33    3.03
   4  11   8  130.64    2.94
  -4  11  -8  129.72    2.65
  -4 -11  -8  129.94    2.86
  -4  11  -9   48.28    1.71
   4  11   9   47.37    1.66
  -4  11  -9   49.18    1.46
  -4 -11  -9   49.70    1.63
  -4  11 -10    8.37    0.78
   4  11  10    8.10    0.73
  -4  11 -10    6.98    0.55
  -4 -11 -10    8.95    0.78
  -4  11 -11    1.51    0.50
   4  11  11    1.74    0.47
  -4  11 -11    2.20    0.39
  -4 -11 -11    1.81    0.50
  -4  11 -12   22.65    1.06
   4  11  12   22.40    0.98
  -4  11 -12   22.50    0.85
  -4 -11 -12   22.76    0.97
   4  11  13    2.67    0.38
  -4  11 -13    2.74    0.44
  -4 -11 -13    3.27    0.43
   4  11  14    1.74    0.27
  -4 -11 -14    2.04    0.30
  -4  11 -15    0.18    0.19
   4  12 -18   35.80    0.91
  -4  12  18   34.27    0.88
   4 -12 -17    4.46    0.38
   4  12 -17    5.24    0.44
  -4  12  17    4.30    0.41
   4  12 -16    9.45    0.65
   4 -12 -16    9.79    0.59
   4  12 -15    9.66    0.70
  -4  12  15    8.74    0.54
   4 -12 -15    8.44    0.60
  -4  12  14   78.16    1.80
   4 -12 -14   76.23    1.86
   4  12 -14   77.20    2.05
   4  12 -14   75.84    1.84
   4 -12 -13    7.11    0.61
  -4  12  13    7.73    0.59
   4  12 -13    7.24    0.72
   4  12 -13    6.87    0.58
  -4  12  12  107.89    2.32
   4 -12 -12  105.92    2.35
   4  12 -12  103.40    2.57
   4  12 -12  104.48    2.42
   4 -12 -11    0.55    0.35
  -4  12  11    0.05    0.33
   4  12 -11    0.35    0.45
   4  12 -11    0.36    0.30
   4 -12 -10   27.33    1.10
  -4  12  10   26.87    1.09
   4  12 -10   26.49    1.25
   4  12 -10   27.40    1.16
  -4  12   9    3.20    0.44
   4 -12  -9    3.82    0.46
   4  12  -9    3.20    0.46
   4  12  -9    3.18    0.57
   4  12  -8  390.39    6.10
  -4 -12   8  415.11   12.93
  -4  12   8  401.72   12.95
  -4  12   8  398.83    5.97
  -4  12   8  402.01    6.00
   4  12  -8  406.29    6.34
  -4  12   7    0.48    0.35
   4  12  -7    0.44    0.32
   4  12  -7    0.45    0.31
  -4  12   7    0.23    0.34
   4  12  -7    0.65    0.40
  -4 -12   7   -0.06    0.81
  -4  12   7    0.33    0.95
  -4 -12   7   -0.47    0.95
  -4 -12   6    0.39    0.88
  -4  12   6   -0.48    0.78
  -4  12   6    0.05    0.35
   4  12  -6    1.80    0.40
  -4  12   6   -0.01    0.31
   4  12  -6    0.35    0.34
  -4 -12   6    0.19    0.31
  -4 -12   5   22.75    2.77
  -4  12   5   21.88    2.65
  -4  12   5   21.66    1.00
   4  12  -5   21.66    0.98
  -4 -12   5   21.66    1.01
   4  12  -5   22.93    1.04
  -4  12   5   22.82    1.00
  -4 -12   4   52.47    4.17
  -4  12   4   46.12    3.67
  -4  12   4   49.62    1.51
   4  12  -4   47.35    1.48
   4  12  -4   48.25    1.54
  -4 -12   4   49.38    1.51
  -4  12   4   50.33    1.54
  -4 -12   3   29.62    3.08
  -4  12   3   31.55    2.91
  -4  12   3   30.75    1.17
   4  12  -3   34.42    1.21
  -4  12   3   32.53    1.21
  -4 -12   3   32.53    1.20
   4  12  -3   33.99    1.24
  -4 -12   2   80.73    5.13
  -4  12   2   73.32    1.96
  -4 -12   2   77.14    1.91
   4  12  -2   79.68    2.02
  -4  12   2   75.15    1.90
  -4  12   1   30.69    1.20
  -4 -12   1   31.09    3.22
  -4 -12   1   28.39    1.11
   4  12  -1   30.29    1.20
  -4  12   1   28.69    1.11
  -4  12   0   76.10    2.03
  -4 -12   0   80.39    5.17
  -4 -12   0   74.37    1.88
   4  12   0   80.56    2.05
  -4  12   0   80.54    2.11
  -4  12  -1   27.54    1.19
  -4 -12  -1   28.27    3.10
  -4  12  -1   27.70    1.18
  -4 -12  -1   28.80    1.08
   4  12   1   29.70    1.20
   4 -12   1   28.63    2.98
  -4  12  -2  129.58    2.86
  -4 -12  -2  126.09    6.72
   4  12   2  130.70    2.82
  -4 -12  -2  125.76    2.55
   4 -12   2  122.80    6.19
  -4 -12  -3    8.46    0.72
  -4 -12  -3    9.86    2.11
   4 -12   3    8.16    1.61
   4  12   3    7.20    0.69
  -4  12  -3    8.62    0.72
  -4  12  -4  274.33    4.80
  -4 -12  -4  269.64   10.44
  -4 -12  -4  272.00    4.64
   4  12   4  271.97    4.73
   4 -12   4  262.87    9.83
   4  12   5    1.92    0.51
  -4  12  -5    1.80    0.49
  -4 -12  -5    2.06    0.55
   4  12   6  179.53    3.59
  -4  12  -6  175.54    3.66
  -4 -12  -6  183.74    3.56
   4  12   7    2.00    0.52
  -4  12  -7    2.21    0.55
  -4 -12  -7    2.43    0.56
   4  12   8   10.02    0.83
  -4  12  -8   10.42    0.86
  -4 -12  -8   11.66    0.89
   4  12   9   12.64    0.90
  -4  12  -9   12.48    0.90
  -4 -12  -9   12.98    0.88
   4  12  10   -0.05    0.43
  -4  12 -10    0.21    0.46
  -4 -12 -10    0.91    0.51
   4  12  11   15.88    0.86
  -4  12 -11   15.17    0.90
  -4 -12 -11   17.10    0.90
   4  12  12   70.39    1.70
  -4  12 -12   73.27    1.85
  -4 -12 -12   75.36    1.73
   4  12  13   -0.73    0.26
  -4  12 -13    0.09    0.32
  -4 -12 -13   -0.11    0.27
  -4  12 -14    0.39    0.22
  -4  13  17    7.73    0.43
   4  13 -17    7.98    0.45
  -4  13  16   27.06    0.92
   4  13 -16   28.30    0.96
   4 -13 -16   25.97    0.81
  -4  13  15   12.35    0.72
   4  13 -15   12.60    0.73
   4 -13 -15   12.00    0.61
  -4  13  14   24.80    1.05
   4  13 -14   22.38    1.02
   4 -13 -14   22.47    0.89
   4  13 -13   10.10    0.78
   4 -13 -13   10.32    0.65
   4  13 -12    1.38    0.36
   4  13 -12    1.86    0.56
  -4  13  12    1.37    0.32
   4 -13 -12    1.71    0.39
   4  13 -11   13.35    0.78
   4  13 -11   12.64    0.89
   4 -13 -11   12.27    0.75
  -4  13  11   12.49    0.73
  -4  13  10    3.90    0.58
   4  13 -10    3.56    0.47
   4  13 -10    3.31    0.59
   4 -13 -10    3.73    0.48
   4  13  -9   51.67    1.61
  -4  13   9   49.96    1.65
  -4  13   9   52.71    1.54
   4  13  -9   48.32    1.70
   4 -13  -9   50.42    1.47
   4  13  -8   75.92    2.01
  -4  13   8   77.41    2.08
  -4  13   8   78.33    1.97
   4  13  -8   79.43    2.20
  -4  13   7   36.03    1.36
   4  13  -7   37.13    1.34
   4  13  -7   37.34    1.36
  -4  13   7   36.06    1.30
   4  13  -7   36.97    1.45
   4  13  -6  137.12    2.87
  -4  13   6  141.03    2.93
  -4  13   6  130.58    6.87
   4  13  -6  138.33    2.92
  -4  13   6  140.03    2.89
   4  13  -6  140.09    3.07
  -4 -13   5    2.75    1.44
  -4  13   5    2.40    1.00
  -4  13   5    0.53    0.34
   4  13  -5    0.45    0.28
  -4  13   5    0.31    0.33
  -4 -13   5    0.40    0.35
   4  13  -5    0.63    0.37
  -4 -13   4   91.08    5.73
  -4  13   4   76.91    4.97
   4  13  -4   81.17    2.08
  -4  13   4   83.75    2.08
   4  13  -4   87.77    2.18
  -4 -13   4   86.77    2.12
  -4  13   4   86.32    2.16
  -4 -13   3   40.43    3.82
  -4  13   3   39.06    1.38
  -4 -13   3   37.29    1.32
   4  13  -3   38.26    1.39
  -4  13   3   38.38    1.35
   4  13  -3   35.88    1.32
  -4  13   2  153.99    3.14
  -4 -13   2  156.77    3.06
   4  13  -2  157.69    3.18
  -4  13   2  154.85    3.04
  -4  13   1   11.72    0.79
  -4 -13   1   13.16    2.29
   4  13  -1   10.83    0.75
  -4 -13   1   11.46    0.73
  -4  13   1   12.42    0.75
  -4  13   0   32.19    1.31
  -4 -13   0   28.93    3.19
  -4  13   0   32.44    1.32
  -4 -13   0   34.23    1.21
   4  13   0   34.12    1.34
  -4 -13  -1    2.24    1.20
  -4  13  -1    1.44    0.43
   4  13   1    1.47    0.42
  -4 -13  -1    1.06    0.32
  -4 -13  -2  719.97   18.21
  -4  13  -2  723.95   10.13
   4  13   2  721.42   10.05
  -4  13  -3   57.22    1.83
   4  13   3   58.08    1.82
  -4  13  -4  349.48    5.77
   4  13   4  346.95    5.70
  -4 -13  -5    4.88    0.70
  -4  13  -5    3.37    0.60
   4  13   5    3.57    0.63
  -4 -13  -6   35.69    1.40
  -4  13  -6   32.61    1.43
   4  13   6   35.09    1.45
  -4 -13  -7   15.39    1.00
  -4  13  -7   14.73    0.98
   4  13   7   14.76    0.96
  -4 -13  -8    6.78    0.72
  -4  13  -8    5.88    0.72
   4  13   8    6.11    0.69
  -4 -13  -9   60.41    1.73
  -4  13  -9   60.46    1.85
   4  13   9   58.29    1.73
  -4 -13 -10   20.06    0.97
  -4  13 -10   20.38    1.02
   4  13  10   19.69    0.96
  -4 -13 -11    9.96    0.66
  -4  13 -11    9.31    0.69
   4  13  11    9.31    0.64
  -4  13 -12   27.69    1.01
   4  13  12   27.38    0.91
  -4  13 -13    2.75    0.33
   4  13  13    3.02    0.29
   4  14 -16   15.63    0.62
  -4  14  16   16.25    0.62
   4 -14 -15    9.40    0.47
   4  14 -15    9.46    0.57
  -4  14  15   10.09    0.58
   4 -14 -14    9.22    0.53
   4  14 -14   10.12    0.67
  -4  14  14    9.96    0.64
   4 -14 -13   17.02    0.76
   4  14 -13   18.14    0.92
  -4  14  13   19.32    0.92
   4 -14 -12   70.69    1.66
   4  14 -12   71.62    1.93
  -4  14  12   70.51    1.87
   4 -14 -11    9.22    0.61
   4  14 -11    8.96    0.78
  -4  14  11    8.77    0.72
   4 -14 -10    3.42    0.42
  -4  14  10    2.81    0.51
   4  14 -10    3.29    0.45
   4  14 -10    2.48    0.57
   4  14  -9   37.36    1.46
   4  14  -9   34.44    1.28
  -4  14   9   34.61    1.34
  -4  14   9   35.61    1.23
   4  14  -8  153.09    3.28
   4  14  -8  154.78    3.07
  -4  14   8  149.40    3.09
  -4  14   8  150.04    2.98
   4  14  -7    0.24    0.48
  -4  14   7    1.09    0.37
  -4  14   7    0.17    0.39
   4  14  -7    1.12    0.37
   4  14  -6  166.11    3.34
   4  14  -6  168.48    3.50
   4  14  -6  170.15    3.27
  -4  14   6  170.44    3.30
  -4  14   6  168.25    3.28
   4  14  -5   29.65    1.23
   4  14  -5   27.00    1.14
  -4  14   5   30.29    1.20
  -4  14   5   29.81    1.21
  -4  14   4   34.60    1.28
   4  14  -4   33.87    1.27
  -4  14   4   33.44    1.29
   4  14  -4   33.33    1.32
  -4 -14   4   33.84    1.29
  -4  14   3    9.88    0.75
  -4  14   3    9.29    0.67
   4  14  -3    9.14    0.69
  -4 -14   3   11.48    0.76
   4  14  -3   10.46    0.77
  -4  14   2    7.80    0.64
   4  14  -2    6.57    0.59
   4  14  -2    7.29    0.68
  -4 -14   2    6.62    0.62
  -4  14   2    7.23    0.69
  -4  14   1   11.39    0.80
  -4  14   1   10.73    0.85
   4  14  -1   10.89    0.81
  -4 -14   1    9.92    0.68
  -4  14   0   51.82    1.71
  -4  14   0   52.62    1.77
  -4 -14   0   53.70    1.56
   4  14   0   50.38    1.70
  -4  14  -1   14.55    0.96
  -4 -14  -1   15.28    0.79
   4  14   1   14.76    0.95
  -4  14  -2   23.50    1.20
   4  14   2   24.13    1.17
  -4  14  -3    0.69    0.46
   4  14   3   -0.10    0.45
  -4  14  -4   17.60    1.07
   4  14   4   18.78    1.06
  -4  14  -5   22.18    1.19
   4  14   5   21.29    1.15
  -4  14  -6    4.43    0.68
   4  14   6    3.50    0.62
  -4  14  -7   12.04    0.90
   4  14   7   13.52    0.92
  -4  14  -8   40.94    1.49
   4  14   8   39.35    1.40
  -4  14  -9   26.84    1.14
   4  14   9   27.15    1.10
  -4  14 -10    4.86    0.54
   4  14  10    5.73    0.54
  -4  14 -11    5.72    0.51
   4  14  11    6.20    0.47
  -4  14 -12   93.55    1.82
   4  14  12   88.70    1.66
  -4  15  15    9.87    0.47
   4  15 -15    9.27    0.48
  -4  15  14   56.15    1.34
   4  15 -14   56.16    1.38
  -4  15  13    7.45    0.55
   4  15 -13    8.08    0.59
  -4  15  12    2.30    0.42
   4  15 -12    0.97    0.40
  -4  15  11    8.73    0.66
   4  15 -11    8.04    0.66
  -4  15  10  117.15    2.50
   4  15 -10  114.37    2.61
   4  15  -9    0.40    0.47
  -4  15   9    0.34    0.38
  -4  15   9   -0.55    0.29
   4  15  -8  241.71    4.36
  -4  15   8  237.43    4.11
   4  15  -8  235.70    4.06
  -4  15   8  241.51    4.05
   4  15  -7    6.67    0.75
  -4  15   7    7.65    0.64
   4  15  -7    7.59    0.60
  -4  15   7    7.02    0.65
   4  15  -6   13.17    0.84
   4  15  -6   13.76    0.93
  -4  15   6   13.91    0.82
   4  15  -6   15.82    0.85
  -4  15   6   13.02    0.80
   4  15  -5   36.05    1.40
   4  15  -5   35.80    1.47
  -4  15   5   35.75    1.29
   4  15  -5   39.69    1.35
  -4  15   5   38.99    1.39
  -4  15   4  142.29    2.87
   4  15  -4  145.21    2.91
  -4  15   4  137.54    2.95
   4  15  -4  138.72    3.00
  -4  15   3   65.73    1.92
   4  15  -3   66.61    1.85
  -4  15   3   69.15    1.82
   4  15  -3   68.94    1.99
  -4  15   2  144.21    3.09
   4  15  -2  143.69    2.97
  -4  15   2  144.28    3.18
  -4 -15   2  152.82    2.94
   4  15  -2  145.97    3.12
   4  15  -1    4.94    0.54
  -4  15   1    4.01    0.61
  -4 -15   1    4.74    0.52
   4  15  -1    4.64    0.64
  -4  15   1    4.27    0.61
  -4  15   0    0.30    0.44
   4  15   0    0.89    0.50
  -4 -15   0    0.13    0.25
  -4  15  -1  107.12    2.62
   4  15   1  101.11    2.54
  -4  15  -2  192.67    3.81
   4  15   2  189.96    3.74
  -4  15  -3   11.74    0.90
   4  15   3   10.77    0.85
  -4  15  -4  133.90    2.99
   4  15   4  133.21    2.95
  -4  15  -5   30.46    1.34
   4  15   5   31.75    1.33
  -4  15  -6   96.34    2.40
   4  15   6   94.93    2.33
  -4  15  -7    0.81    0.46
   4  15   7    0.71    0.48
  -4  15  -8   20.45    1.00
   4  15   8   19.02    0.92
  -4  15  -9    3.53    0.49
   4  15   9    3.92    0.46
  -4  15 -10   71.70    1.67
   4  15  10   71.80    1.59
  -4  15 -11    0.96    0.26
   4  15  11    1.17    0.24
  -4  16  14    6.91    0.38
   4  16 -14    7.49    0.42
  -4  16  13   11.46    0.54
   4  16 -13   11.85    0.60
  -4  16  12   58.87    1.42
   4  16 -12   60.70    1.51
  -4  16  11    0.21    0.30
   4  16 -11    0.58    0.35
  -4  16  10   32.31    1.11
   4  16 -10   32.00    1.19
   4  16  -9    1.03    0.42
  -4  16   9    0.39    0.25
  -4  16   9    0.39    0.34
  -4  16   8   14.58    0.75
   4  16  -8   14.76    0.90
  -4  16   8   13.59    0.77
  -4  16   7   61.09    1.66
  -4  16   7   58.00    1.62
   4  16  -7   61.33    1.84
   4  16  -6    2.27    0.54
  -4  16   6    2.44    0.43
   4  16  -6    3.07    0.44
  -4  16   6    2.42    0.42
   4  16  -5    2.50    0.55
   4  16  -5    2.73    0.49
  -4  16   5    3.03    0.46
  -4  16   5    3.72    0.46
   4  16  -5    2.10    0.40
   4  16  -4    8.56    0.72
  -4  16   4    9.60    0.73
  -4  16   4    8.93    0.63
   4  16  -4    8.88    0.65
   4  16  -4    9.13    0.78
   4  16  -3    7.53    0.60
  -4  16   3    7.58    0.74
  -4  16   3    7.55    0.69
   4  16  -3    7.32    0.71
  -4  16   2    6.14    0.68
   4  16  -2    7.66    0.62
  -4  16   2    7.60    0.71
   4  16  -2    6.34    0.68
  -4  16   1   36.03    1.43
   4  16  -1   37.04    1.30
   4  16  -1   34.60    1.39
  -4  16   0  160.53    3.35
   4  16   0  161.25    3.10
   4  16   0  156.54    3.27
  -4  16  -1    5.57    0.65
   4  16   1    5.72    0.67
  -4  16  -2   29.47    1.31
   4  16   2   31.19    1.31
  -4  16  -3    7.97    0.76
   4  16   3    6.29    0.69
  -4  16  -4   25.61    1.19
   4  16   4   26.27    1.20
  -4  16  -5   16.64    0.95
   4  16   5   18.24    0.99
  -4  16  -6   45.71    1.51
   4  16   6   45.92    1.45
  -4  16  -7   28.89    1.12
   4  16   7   27.18    1.07
  -4  16  -8    9.94    0.66
   4  16   8    9.85    0.62
  -4  16  -9   16.81    0.75
   4  16   9   17.29    0.71
  -4  16 -10   19.22    0.69
   4  16  10   17.39    0.63
   4  17 -13    1.37    0.22
  -4  17  12    5.86    0.36
   4  17 -12    5.82    0.41
  -4  17  11    1.32    0.26
   4  17 -11    0.74    0.28
  -4  17  10  111.45    2.07
   4  17 -10  112.00    2.23
  -4  17   9    4.36    0.42
   4  17  -9    4.63    0.51
   4  17  -8    3.76    0.50
  -4  17   8    3.68    0.40
  -4  17   8    3.70    0.39
   4  17  -7    4.02    0.53
  -4  17   7    4.51    0.45
  -4  17   7    4.44    0.44
  -4  17   6   55.35    1.52
  -4  17   6   56.98    1.48
   4  17  -6   57.17    1.68
   4  17  -5    5.54    0.65
  -4  17   5    4.76    0.61
  -4  17   5    4.63    0.49
   4  17  -4    5.60    0.62
  -4  17   4    6.00    0.63
   4  17  -4    6.11    0.49
   4  17  -4    5.56    0.58
  -4  17   4    6.14    0.59
   4  17  -3    3.74    0.59
  -4  17   3    3.64    0.58
   4  17  -3    3.45    0.41
   4  17  -3    3.08    0.53
  -4  17   2   69.71    1.96
   4  17  -2   71.19    1.74
   4  17  -2   69.14    1.90
  -4  17   1   10.71    0.82
   4  17  -1   10.44    0.65
   4  17  -1    8.98    0.71
   4  17   0    6.06    0.51
  -4  17   0    5.84    0.64
   4  17   0    6.90    0.67
   4  17   1    5.09    0.47
  -4  17  -1    7.29    0.71
   4  17   1    6.20    0.66
  -4  17  -2  163.57    3.20
   4  17   2  154.51    2.88
   4  17   2  161.50    3.15
  -4  17  -3   20.10    1.01
   4  17   3   17.12    0.78
   4  17   3   19.27    0.97
  -4  17  -4   75.29    1.94
   4  17   4   75.16    1.90
  -4  17  -5   45.48    1.41
   4  17   5   42.76    1.35
  -4  17  -6   30.02    1.09
   4  17   6   27.42    1.02
  -4  17  -7    3.14    0.41
   4  17   7    3.65    0.43
  -4  17  -8    3.10    0.36
   4  17   8    3.37    0.35
  -4  17  -9   31.47    0.87
   4  17   9   30.47    0.81
  -4  18  11    7.68    0.43
   4  18 -11    7.62    0.41
  -4  18  10   27.75    0.89
   4  18 -10   28.80    0.87
  -4  18   9    7.09    0.51
   4  18  -9    7.71    0.51
  -4  18   8  128.67    2.46
   4  18  -8  128.95    2.40
  -4  18   7    7.72    0.59
   4  18  -7    7.72    0.58
  -4  18   6    8.24    0.63
   4  18  -6    8.38    0.61
  -4  18   5   52.78    1.53
   4  18  -5   52.71    1.50
  -4  18   4   30.37    1.17
   4  18  -4   33.01    1.18
   4  18  -3    2.54    0.44
  -4  18   3    3.79    0.52
   4  18  -3    3.69    0.49
   4  18  -2    5.25    0.56
  -4  18   2    6.62    0.64
   4  18  -2    6.52    0.58
   4  18  -1    3.17    0.50
  -4  18   1    2.49    0.49
   4  18  -1    2.79    0.48
  -4  18   0    6.11    0.61
   4  18   0    7.16    0.61
  -4  18  -1   20.78    0.96
   4  18   1   23.41    1.00
   4  18   2   29.14    0.93
  -4  18  -2   31.27    1.15
   4  18   2   31.56    1.13
  -4  18  -3    0.89    0.36
   4  18   3    1.00    0.38
  -4  18  -4   39.07    1.23
   4  18   4   41.08    1.22
  -4  18  -5    2.43    0.38
   4  18   5    2.57    0.37
  -4  18  -6    8.87    0.52
   4  18   6   10.61    0.54
  -4  18  -7    1.90    0.27
   4  18   7    1.61    0.26
   4  19  -9   15.88    0.55
  -4  19   9   15.79    0.59
   4  19  -8   12.69    0.54
  -4  19   8   12.34    0.58
   4  19  -7   20.54    0.73
  -4  19   7   20.07    0.76
   4  19  -6   91.40    1.82
  -4  19   6   93.40    1.89
   4  19  -5    6.32    0.47
  -4  19   5    5.39    0.47
   4  19  -4   27.24    0.94
  -4  19   4   27.62    0.98
   4  19  -3   18.42    0.79
  -4  19   3   19.78    0.84
   4  19  -2   82.41    1.80
  -4  19   2   82.21    1.84
   4  19  -1    9.09    0.57
  -4  19   1    9.15    0.62
   4  19  -1    8.97    0.57
   4  19   0    2.51    0.36
  -4  19   0    2.58    0.38
   4  19   0    2.73    0.41
   4  19   1    1.58    0.31
  -4  19  -1    0.97    0.32
   4  19   1    1.44    0.34
  -4  19  -2   81.72    1.77
   4  19   2   83.20    1.75
  -4  19  -3    0.31    0.25
   4  19   3    0.62    0.27
  -4  19  -4   24.29    0.81
   4  19   4   24.17    0.79
  -4  19  -5   45.46    1.09
   4  19   5   46.21    1.07
  -4  20   6   11.61    0.48
  -4  20   5    0.72    0.22
   4  20  -5    0.42    0.18
  -4  20   4   44.09    1.08
   4  20  -4   44.11    1.02
  -4  20   3    1.45    0.28
   4  20  -3    0.63    0.19
  -4  20   2   24.63    0.80
   4  20  -2   23.03    0.72
  -4  20   1   36.47    0.98
   4  20  -1   35.11    0.92
  -4  20   0    6.21    0.41
   4  20   0    5.55    0.36
  -4  20  -1    0.65    0.22
   4  20   1    0.11    0.16
  -4  20  -2   14.22    0.55
   4  20   2   14.11    0.53
  -5   0  22   59.92    1.28
  -5   0  21    0.82    0.33
   5   0 -21    0.14    0.22
  -5   0  20    0.50    0.37
   5   0 -20    0.35    0.28
  -5   0  19    0.71    0.44
  -5   0  19    0.79    0.31
   5   0 -19    0.49    0.33
   5   0 -18  235.10    4.10
  -5   0  18  236.45    4.26
   5   0 -17   -0.20    0.38
  -5   0  17   -0.24    0.45
  -5   0  16   62.07    4.76
   5   0 -16   62.09    1.81
  -5   0  16   65.38    1.93
  -5   0  15    0.06    1.15
   5   0 -15   -0.04    0.33
  -5   0  15    0.23    0.37
   5   0 -14  504.17    7.25
  -5   0  14  501.97   13.85
  -5   0  13   -0.01    0.60
  -5   0  13    0.89    0.98
  -5   0  12    7.23    1.41
  -5   0  12    8.75    1.75
  -5   0  11   -0.03    0.57
  -5   0  11    0.96    0.99
  -5   0  10  206.31    5.64
  -5   0  10  203.76    6.31
  -5   0  10  186.99    6.70
  -5   0   9    0.17    0.71
  -5   0   9    0.74    0.65
  -5   0   9   -0.41    0.98
  -5   0   9    0.10    0.32
  -5   0   8   64.76    2.78
  -5   0   8   63.98    3.11
  -5   0   8   63.43    2.03
  -5   0   8   56.36    3.16
  -5   0   7   -1.30    0.88
  -5   0   7   -0.08    0.26
  -5   0   7    0.15    0.72
  -5   0   6  234.37    5.83
  -5   0   6  236.75    6.09
  -5   0   5    0.19    0.66
  -5   0   4  789.90   10.23
  -5   0   4  807.67   12.70
  -5   0   3    0.21    0.19
  -5   0   3    0.51    0.62
  -5   0   2 2251.32   26.94
  -5   0   2 2334.51   29.44
  -5   0   1    0.33    0.34
  -5   0   1    0.03    0.70
  -5   0   1    1.06    0.69
  -5   0   0  263.69    5.91
  -5   0   0  265.34    5.08
  -5   0   0  255.21    5.82
  -5   0  -1   -0.25    0.55
  -5   0  -1   -0.41    0.59
  -5   0  -2  403.78    8.00
  -5   0  -2  404.42    8.08
  -5   0  -3    0.31    0.65
  -5   0  -3    0.98    0.69
  -5   0  -4   53.29    3.02
  -5   0  -4   56.69    2.80
  -5   0  -5    1.20    0.78
  -5   0  -5    0.38    0.56
  -5   0  -6  320.21    9.13
  -5   0  -6  342.65    8.10
  -5   0  -7   -0.78    0.86
   5   0   7   -1.49    1.01
  -5   0  -7    0.65    0.70
   5   0   8   71.45    4.80
  -5   0  -8   66.66    1.80
  -5   0  -9   -0.05    0.27
  -5   0  -9   -0.36    0.37
   5   0  10   65.43    5.06
  -5   0 -10   67.48    1.83
  -5   0 -10   65.51    1.91
  -5   0 -11   -0.19    0.38
  -5   0 -11   -0.10    0.33
  -5   0 -12    1.30    0.49
  -5   0 -12    0.34    0.37
  -5   0 -13    0.00    0.38
  -5   0 -14  195.42    3.52
  -5   0 -14  194.87    3.42
  -5   0 -15    0.46    0.30
  -5   0 -15   -0.32    0.28
  -5   0 -16    7.05    0.42
   5   0  16    7.47    0.51
   5   0  17   -0.04    0.17
  -5   0 -17    0.11    0.22
  -5  -1  22    1.40    0.24
  -5   1  22    1.90    0.28
   5   1 -21    1.08    0.27
  -5   1  21    2.04    0.40
  -5  -1  21    1.86    0.37
   5   1 -20  117.46    2.28
   5  -1 -20  113.01    2.20
  -5   1  20  115.44    2.39
  -5  -1  20  111.05    2.34
  -5  -1  19    5.18    0.51
   5  -1 -19    4.24    0.49
   5   1 -19    5.15    0.57
  -5   1  19    5.05    0.63
  -5  -1  19    4.51    0.59
  -5   1  18    1.17    0.32
   5  -1 -18    1.04    0.41
   5   1 -18    0.75    0.40
  -5   1  18    1.26    0.52
  -5  -1  18    1.36    0.49
   5  -1 -17    6.05    0.62
   5   1 -17    6.50    0.64
  -5  -1  17    5.40    0.63
  -5   1  17    5.52    0.68
  -5  -1  16  206.60    3.92
  -5   1  16  214.27    3.98
   5   1 -16  207.22    3.85
   5  -1 -16  206.59    3.79
  -5  -1  16  210.99    9.23
  -5   1  15   21.92    1.08
  -5   1  15   23.15    2.84
  -5  -1  15   19.93    2.78
   5   1 -15   21.52    1.01
   5  -1 -15   20.47    0.98
   5   1 -15   20.01    1.00
   5   1 -14    0.97    0.33
   5  -1 -14    1.89    0.37
   5   1 -14    1.09    0.32
  -5   1  14    0.73    0.87
  -5  -1  14    0.59    1.16
  -5  -1  14   -0.82    1.07
  -5   1  14    1.36    0.39
   5   1 -13  115.31    2.48
  -5   1  13  125.89    2.60
  -5   1  13  121.37    5.96
  -5  -1  13  118.01    5.61
  -5   1  12  527.02   13.11
  -5   1  12  568.44   12.16
  -5  -1  12  536.09   12.67
  -5   1  12  540.83   11.42
  -5   1  11    4.68    1.22
  -5  -1  11    5.34    1.29
  -5   1  11    5.33    1.13
  -5   1  11    5.89    1.02
  -5   1  10   48.28    3.27
  -5  -1  10   55.62    2.54
  -5   1  10   52.77    3.00
  -5   1  10   51.52    2.86
  -5  -1  10   49.67    3.16
  -5  -1   9   46.44    2.12
  -5   1   9   45.27    2.99
  -5  -1   9   48.01    2.96
  -5   1   9   46.67    2.60
  -5   1   9   44.07    2.58
  -5   1   8  295.40    4.86
  -5  -1   8  313.97    5.92
  -5   1   8  285.54    7.62
  -5   1   8  308.36    7.08
  -5  -1   8  309.50    7.57
  -5   1   8  298.06    7.07
  -5   1   7  149.60    4.93
  -5  -1   7  147.80    3.35
  -5   1   7  144.65    4.40
  -5   1   7  150.29    4.45
  -5  -1   7  148.31    4.74
  -5   1   6  267.92    6.65
  -5  -1   6  275.03    4.81
  -5  -1   6  275.17    6.57
  -5   1   6  279.81    6.28
  -5   1   5    1.24    0.74
  -5  -1   5   -0.13    0.75
  -5   1   5    1.11    0.70
  -5  -1   5    1.01    0.78
  -5   1   5   -0.32    0.72
  -5   1   4 1932.90   26.08
  -5  -1   4 1949.16   25.99
  -5   1   4 1919.56   25.76
  -5   1   3   30.81    1.86
  -5  -1   3   30.14    1.73
  -5  -1   3   34.43    1.92
  -5   1   3   33.63    1.93
  -5  -1   3   32.04    1.25
  -5   1   3   31.85    1.84
  -5  -1   2   67.59    2.66
  -5   1   2   68.65    2.70
  -5  -1   2   65.67    1.92
  -5   1   2   71.36    2.73
  -5  -1   1  109.73    3.50
  -5   1   1  113.20    3.62
  -5   1   1  108.92    3.55
  -5  -1   1  114.65    2.87
  -5  -1   1  110.46    3.45
  -5   1   1  108.12    2.41
  -5  -1   0  982.15   15.01
  -5   1   0 1026.27   15.38
  -5  -1   0 1021.97   14.39
  -5   1   0 1022.53   13.85
  -5  -1   0 1019.26   15.06
  -5  -1  -1   46.60    2.29
  -5   1  -1   51.43    2.55
  -5  -1  -1   51.95    2.43
  -5  -1  -1   50.35    2.28
  -5   1  -1   50.17    2.11
  -5  -1  -2  259.31    5.91
  -5   1  -2  244.68    6.15
  -5  -1  -2  259.04    6.17
  -5   1  -2  256.06    5.87
  -5  -1  -3    0.37    0.53
  -5   1  -3    0.48    0.68
  -5  -1  -3    0.93    0.77
  -5   1  -3    0.95    0.63
  -5  -1  -4  818.09   13.41
  -5   1  -4  803.73   14.06
  -5  -1  -4  801.91   14.65
  -5   1  -4  796.88   14.28
  -5  -1  -5   -0.24    0.56
   5  -1   5   -0.33    0.98
  -5   1  -5    0.22    0.70
  -5  -1  -5   -0.17    0.87
  -5   1  -5    1.29    0.98
  -5  -1  -6    0.67    0.47
  -5   1  -6    0.25    0.71
  -5  -1  -6    0.38    0.81
   5  -1   7   65.42    4.39
  -5   1  -7   67.81    3.59
  -5  -1  -7   59.99    4.03
  -5  -1  -8   66.53    1.72
  -5  -1  -8   64.67    1.78
   5  -1   8   69.83    4.71
   5   1   8   67.87    4.66
  -5  -1  -8   63.28    4.37
  -5   1  -8   66.57    1.80
   5  -1   9  130.16    6.84
   5   1   9  121.29    6.66
  -5  -1  -9  125.19    2.62
  -5   1  -9  122.15    2.59
  -5   1  -9  121.82    2.71
  -5  -1  -9  123.28    2.71
   5  -1  10  271.29   10.50
   5   1  10  290.56   10.89
  -5  -1 -10  281.25    4.64
  -5   1 -10  279.30    4.61
  -5  -1 -10  277.38    4.77
  -5   1 -10  275.86    4.79
  -5   1 -11   59.83    1.77
  -5   1 -11   60.82    1.90
  -5  -1 -11   61.09    1.88
  -5  -1 -11   61.70    1.79
  -5   1 -12   95.88    2.30
  -5  -1 -12   93.56    2.31
  -5   1 -12   95.85    2.48
  -5   1 -13    3.14    0.56
  -5  -1 -13    2.64    0.41
  -5  -1 -13    2.59    0.49
  -5   1 -13    2.30    0.45
  -5  -1 -14  158.86    2.91
  -5  -1 -14  156.85    3.05
  -5   1 -14  155.12    2.99
  -5   1 -15    2.62    0.40
  -5  -1 -15    2.44    0.35
  -5   1 -15    2.37    0.39
  -5   1 -16  180.45    2.81
   5   1  16  178.55    2.91
  -5   1 -17   14.41    0.59
   5  -1  17   13.75    0.54
  -5   2  22   97.49    1.75
  -5  -2  22   94.73    1.66
  -5   2  21   12.82    0.67
  -5  -2  21   11.99    0.61
   5   2 -21   12.44    0.60
  -5  -2  20    0.31    0.35
  -5   2  20    0.21    0.38
   5  -2 -20    0.58    0.28
   5   2 -20    0.61    0.30
  -5  -2  20    0.64    0.29
  -5  -2  19    4.84    0.56
  -5   2  19    3.40    0.56
   5  -2 -19    3.29    0.44
   5   2 -19    3.46    0.50
  -5   2  18   83.39    2.22
  -5  -2  18   82.10    2.12
   5  -2 -18   80.39    2.01
   5   2 -18   81.57    2.11
  -5   2  17    0.77    0.52
  -5  -2  17    0.69    0.39
  -5   2  17    1.09    0.33
   5  -2 -17    0.41    0.36
   5   2 -17    0.76    0.40
   5   2 -16    1.80    0.42
  -5   2  16    1.71    0.51
  -5   2  16    1.67    0.41
  -5  -2  16    1.57    1.45
   5  -2 -16    2.08    0.41
   5   2 -16    1.44    0.44
   5  -2 -15   21.95    1.03
   5   2 -15   23.70    1.10
   5   2 -15   22.27    1.05
  -5  -2  15   24.45    3.22
  -5  -2  15   20.55    2.66
  -5   2  15   22.23    1.08
   5  -2 -14  186.39    3.45
   5   2 -14  194.77    3.58
   5   2 -14  186.09    3.50
  -5   2  14  208.28    8.06
  -5  -2  14  192.29    7.88
  -5   2  14  201.13    3.67
   5   2 -13   37.73    1.29
  -5   2  13   40.45    1.36
  -5   2  13   40.28    3.37
  -5  -2  13   37.73    3.27
  -5   2  12    0.49    0.75
  -5  -2  12    0.54    0.69
  -5   2  12    1.01    0.79
  -5   2  11    0.06    0.84
  -5  -2  11    0.91    0.59
  -5  -2  11    0.06    0.78
  -5   2  11    1.08    0.81
  -5   2  10  249.75    7.57
  -5  -2  10  256.91    6.37
  -5   2  10  260.60    7.22
  -5  -2  10  254.51    7.77
  -5   2   9   10.07    1.52
  -5  -2   9    9.58    1.10
  -5   2   9   10.48    1.47
  -5  -2   9   10.25    1.56
  -5   2   8   55.88    3.12
  -5  -2   8   57.20    2.41
  -5   2   8   59.66    3.01
  -5  -2   8   59.11    3.24
  -5   2   7  443.06    9.38
  -5  -2   7  452.99    7.84
  -5   2   7  434.00    9.05
  -5  -2   7  457.75    9.55
  -5   2   6 1117.95   17.72
  -5  -2   6 1166.81   15.85
  -5   2   6 1139.52   17.46
  -5  -2   6 1157.97   17.92
  -5   2   5   18.00    1.63
  -5   2   5   18.53    1.40
  -5   2   5   19.03    1.63
  -5  -2   5   18.64    1.67
  -5  -2   4  342.23    7.14
  -5   2   4  361.67    7.13
  -5   2   4  365.61    7.44
  -5   2   4  366.47    7.12
  -5   2   4  342.11    7.22
  -5  -2   4  348.01    7.28
  -5  -2   3   90.87    2.99
  -5   2   3   96.51    3.27
   5  -2  -3   92.56    1.72
  -5  -2   3   93.02    2.60
  -5   2   3   91.26    3.15
  -5  -2   2   83.84    2.66
   5  -2  -2   84.84    2.20
  -5  -2   2   87.62    3.10
  -5   2   2   83.21    3.07
  -5  -2   2   86.81    2.56
  -5   2   2   84.06    3.06
   5  -2  -1   71.89    2.37
  -5  -2   1   74.18    2.83
  -5   2   1   77.75    3.03
  -5   2   1   69.23    2.86
  -5  -2   1   73.15    2.75
  -5  -2   1   70.93    2.43
   5  -2   0   53.63    2.29
  -5   2   0   55.28    2.62
  -5  -2   0   55.50    2.39
  -5  -2   0   53.31    2.25
  -5  -2   0   55.61    2.35
  -5  -2  -1    2.77    0.81
   5  -2   1    1.50    0.71
  -5  -2  -1    2.35    0.78
  -5  -2  -1    2.40    0.71
  -5  -2  -2   17.40    1.39
   5  -2   2   15.95    1.61
  -5  -2  -2   14.84    1.47
  -5  -2  -3   72.54    2.86
   5  -2   3   70.02    3.46
  -5  -2  -3   68.98    3.33
   5  -2   4   10.25    1.62
  -5  -2  -4   11.66    1.15
  -5  -2  -4   10.51    1.59
  -5  -2  -5   27.76    1.80
   5  -2   5   23.74    2.40
  -5  -2  -5   27.46    2.48
   5  -2   6  765.44   16.15
  -5  -2  -6  761.54   15.79
   5  -2   7    2.66    1.17
  -5  -2  -7    2.05    1.13
  -5  -2  -8   37.32    1.23
  -5  -2  -8   36.26    1.28
   5  -2   8   32.21    3.27
  -5   2  -8   37.84    2.94
  -5  -2  -8   29.86    3.07
  -5   2  -8   34.78    1.29
  -5  -2  -9    3.97    0.48
  -5   2  -9    2.16    0.39
   5   2   9    3.50    1.27
   5  -2   9    1.82    0.80
  -5  -2  -9    4.75    1.50
  -5  -2  -9    2.81    0.44
  -5   2  -9    3.48    0.49
  -5  -2 -10  352.97    5.50
  -5   2 -10  344.67    5.46
  -5   2 -10  346.63    5.68
   5   2  10  349.43   12.14
   5  -2  10  368.44   12.37
  -5  -2 -11   82.21    2.07
  -5  -2 -11   86.45    2.16
  -5   2 -11   83.97    2.15
  -5   2 -11   81.53    2.25
  -5  -2 -12   65.78    1.79
  -5  -2 -12   64.73    1.88
  -5   2 -12   68.68    2.06
  -5   2 -12   69.22    1.89
  -5  -2 -13   12.08    0.72
  -5  -2 -13   13.18    0.86
  -5   2 -13   13.08    0.82
  -5   2 -13   12.32    0.90
  -5  -2 -14  268.01    4.15
  -5   2 -14  261.42    4.30
  -5   2 -14  261.56    4.55
  -5   2 -15    1.03    0.34
  -5   2 -15    1.03    0.33
   5   2  15    1.30    0.34
  -5  -2 -16    4.41    0.44
  -5   2 -16    4.30    0.36
  -5   2 -16    3.81    0.37
   5   2  16    4.29    0.36
  -5   2 -17   18.25    0.64
  -5  -2 -17   17.90    0.64
   5  -2  17   17.38    0.62
  -5   3  22    0.02    0.18
   5  -3 -22   -0.38    0.21
  -5  -3  21   22.79    0.80
  -5   3  21   23.73    0.87
   5   3 -21   21.77    0.78
  -5  -3  21   21.57    0.72
  -5   3  20   31.99    1.15
  -5  -3  20   30.09    1.06
   5   3 -20   32.25    1.09
  -5   3  19    0.81    0.47
  -5  -3  19    1.41    0.43
   5  -3 -19    1.25    0.30
   5   3 -19    1.09    0.42
  -5   3  18   22.62    1.16
  -5  -3  18   20.55    1.01
   5  -3 -18   21.41    0.95
   5   3 -18   21.28    1.04
  -5   3  17    2.15    0.54
  -5  -3  17    1.68    0.43
   5  -3 -17    1.38    0.37
   5   3 -17    1.54    0.45
  -5   3  16  106.09    2.57
   5  -3 -16  101.20    2.35
   5   3 -16  104.16    2.51
   5   3 -16  106.24    2.47
   5   3 -15    0.16    0.28
  -5   3  15   -0.05    0.40
  -5   3  15    0.82    0.34
   5  -3 -15    0.43    0.32
   5   3 -15    0.40    0.37
   5  -3 -14    8.77    0.62
   5   3 -14    9.62    0.67
   5   3 -14   10.17    0.72
  -5   3  14   11.04    1.87
  -5  -3  14    9.57    1.91
  -5   3  14   11.22    0.78
   5   3 -13   -0.27    0.31
   5  -3 -13   -0.21    0.27
  -5   3  13    0.23    0.32
  -5   3  13    0.49    0.89
  -5   3  13    0.25    0.73
  -5  -3  13    0.60    0.85
  -5   3  12  294.17    8.94
  -5   3  12  295.84    8.69
  -5  -3  12  283.03    9.23
  -5   3  11   -0.66    0.81
  -5   3  11   -0.53    0.82
  -5  -3  11    1.24    0.79
  -5  -3  11    0.14    0.50
  -5   3  10   10.65    1.61
  -5  -3  10   10.06    1.64
  -5   3  10   10.99    1.53
  -5  -3  10   10.21    1.30
  -5   3   9    7.75    1.26
  -5  -3   9    8.74    1.51
  -5  -3   9    9.24    1.20
  -5   3   9    8.83    1.44
  -5  -3   8  538.28    9.89
  -5   3   8  531.14   11.05
  -5   3   8  534.83   11.09
  -5  -3   8  545.78   11.50
   5  -3  -8  560.58    9.45
  -5  -3   7  375.43    7.37
  -5   3   7  375.57    8.48
  -5   3   7  373.17    8.52
   5  -3  -7  373.75    6.61
  -5  -3   7  365.68    8.69
  -5  -3   6  616.74   10.25
  -5   3   6  621.65   10.47
  -5   3   6  628.93   11.61
  -5   3   6  621.70   10.56
   5  -3  -6  645.31    9.02
  -5  -3   6  636.09   11.79
  -5   3   5    5.24    0.90
  -5  -3   5    6.88    1.22
  -5   3   5    5.29    1.16
  -5   3   5    5.14    0.86
  -5   3   4   12.76    1.29
  -5   3   4   16.11    1.37
  -5   3   4   12.51    1.37
  -5  -3   4   11.36    1.31
  -5   3   3    5.90    1.00
  -5  -3   3    6.76    0.90
   5  -3  -3    5.93    0.48
  -5  -3   3    6.94    1.09
  -5   3   3    6.14    1.09
  -5   3   3    5.88    0.93
  -5  -3   3    6.96    0.88
  -5  -3   2  402.89    7.07
   5  -3  -2  421.00    6.49
  -5   3   2  394.25    7.96
   5  -3  -2  394.85    5.39
  -5  -3   2  410.63    7.39
  -5   3   2  402.16    7.91
  -5  -3   1    3.47    0.55
  -5   3   1    3.08    0.93
   5  -3  -1    3.32    0.63
  -5  -3   1    3.34    0.74
   5  -3   0  868.35   13.25
  -5  -3   0  873.83   13.57
  -5  -3   0  846.86   13.13
   5  -3   1    2.43    0.76
  -5  -3  -1    2.29    0.70
  -5  -3  -1    4.17    0.97
  -5  -3  -1    3.05    0.70
   5  -3   2  186.92    5.49
  -5  -3  -2  185.22    4.70
  -5  -3  -2  181.25    5.38
   5  -3   3  156.52    5.39
  -5  -3  -3  160.37    4.30
  -5  -3  -3  157.01    5.28
   5  -3   4  839.45   15.86
  -5  -3  -4  866.32   13.39
  -5  -3  -4  862.05   15.81
   5  -3   5   87.74    4.54
  -5  -3  -5   88.26    4.45
   5  -3   6    6.71    1.60
  -5  -3  -6    9.81    1.65
   5  -3   7    0.29    1.04
  -5  -3  -7   -0.63    1.07
  -5  -3  -8  142.82    2.78
  -5   3  -8  137.86    2.73
   5  -3   8  135.53    6.75
  -5  -3  -8  140.70    6.80
  -5   3  -8  144.56    2.95
  -5  -3  -9    2.32    1.14
  -5  -3  -9    1.05    0.35
  -5   3  -9    1.62    0.94
   5  -3   9    1.28    1.02
  -5  -3  -9    0.79    0.36
  -5   3  -9    0.69    0.28
  -5   3  -9    0.60    0.37
  -5  -3 -10  147.36    7.59
  -5  -3 -10  140.66    2.82
  -5   3 -10  140.33    3.07
   5  -3  10  142.83    7.47
   5   3  10  152.34    7.88
  -5   3 -10  140.69    2.89
  -5  -3 -10  141.24    2.92
  -5  -3 -11   22.94    1.02
  -5  -3 -11   21.74    1.05
  -5   3 -11   22.71    1.05
  -5   3 -11   22.66    1.17
  -5  -3 -11   22.66    1.00
  -5  -3 -12   57.85    1.61
  -5  -3 -12   56.55    1.73
  -5   3 -12   57.77    1.71
  -5   3 -12   54.54    1.84
  -5  -3 -12   55.45    1.57
  -5   3 -13   -0.22    0.43
  -5  -3 -13   -0.11    0.30
  -5   3 -13    0.00    0.33
  -5  -3 -13    0.26    0.28
  -5   3 -14   58.96    1.78
   5   3  14   61.41    1.57
  -5   3 -15    0.78    0.30
   5   3  15    0.17    0.23
  -5   3 -16  116.80    2.09
  -5   3 -16  115.56    2.08
  -5  -3 -17   -0.02    0.18
   5  -3  17   -0.05    0.18
   5  -4 -22   48.79    1.03
  -5   4  21   20.36    0.77
  -5  -4  21   18.66    0.68
   5   4 -21   20.94    0.74
  -5  -4  21   20.04    0.70
   5   4 -20    3.41    0.44
  -5   4  20    3.56    0.49
  -5  -4  20    3.76    0.42
   5   4 -19    9.25    0.70
  -5   4  19   10.85    0.78
  -5  -4  19    9.60    0.65
   5  -4 -18  124.04    2.51
   5   4 -18  123.05    2.71
  -5   4  18  122.48    2.75
  -5  -4  18  122.55    2.62
   5   4 -17   24.09    1.07
   5   4 -17   22.04    1.10
   5  -4 -17   22.43    0.99
  -5  -4  17   25.21    1.11
  -5   4  17   22.25    1.13
   5   4 -16   17.55    0.99
   5   4 -16   17.58    0.93
   5  -4 -16   19.03    0.93
  -5   4  16   20.12    1.08
  -5   4  15    3.48    0.59
   5  -4 -15    3.01    0.43
   5   4 -15    2.81    0.47
   5   4 -15    3.80    0.50
  -5  -4  15    3.62    1.34
  -5   4  14  239.76    4.24
   5   4 -14  228.72    4.07
   5  -4 -14  236.83    3.99
   5   4 -14  246.16    4.25
  -5  -4  14  236.89    9.42
  -5  -4  13   -0.69    0.79
  -5   4  13   -0.06    0.72
  -5   4  13   -0.10    0.31
  -5   4  13    0.17    0.25
  -5   4  13   -1.61    1.10
   5   4 -13    0.08    0.32
   5  -4 -13   -0.09    0.23
  -5   4  12    0.19    0.32
  -5   4  12   -0.74    0.79
  -5  -4  12   -0.05    1.03
  -5   4  12    0.16    0.71
  -5  -4  12   -0.19    0.59
  -5   4  11    6.97    1.27
  -5  -4  11    7.73    1.54
  -5   4  11    7.93    1.47
  -5  -4  11    7.84    1.31
  -5   4  10  581.02   12.54
  -5  -4  10  617.08   12.12
  -5   4  10  579.62   12.97
   5  -4 -10  622.37   11.77
  -5  -4  10  590.21   13.68
  -5   4   9   -0.12    0.70
  -5   4   9    0.82    0.39
  -5   4   9   -0.73    0.93
  -5  -4   9    0.06    0.56
   5  -4  -9   -0.03    0.46
  -5  -4   9   -0.52    1.02
  -5  -4   8   16.15    1.52
  -5   4   8   14.72    1.67
  -5  -4   8   16.15    1.90
  -5   4   8   16.56    1.88
  -5   4   8   15.56    1.36
   5  -4  -8   18.57    1.38
  -5  -4   7  312.65    6.96
  -5   4   7  288.50    7.39
  -5   4   7  312.93    6.54
   5  -4  -7  308.66    6.01
  -5  -4   7  298.19    7.94
  -5   4   7  300.25    7.82
  -5  -4   6  266.71    6.14
  -5   4   6  261.30    5.87
  -5   4   6  254.34    6.90
   5  -4  -6  269.18    4.98
  -5   4   6  254.51    5.74
  -5   4   5  121.43    3.77
  -5  -4   5  116.01    4.25
  -5   4   5  124.03    3.69
  -5   4   5  114.60    4.25
   5  -4  -5  121.28    2.58
  -5   4   4  361.89    7.32
  -5  -4   4  338.00    7.04
  -5   4   4  335.35    7.67
   5  -4  -4  350.85    5.01
  -5  -4   4  330.53    7.50
  -5   4   4  352.38    7.07
   5  -4  -3   40.05    1.44
  -5   4   3   38.97    2.20
  -5   4   3   39.73    2.17
  -5  -4   3   41.89    2.12
   5  -4  -3   42.33    1.17
  -5   4   3   37.81    2.27
  -5  -4   3   38.23    2.21
  -5  -4   2  355.58    6.64
   5  -4  -2  372.08    6.43
  -5   4   2  371.93    7.88
   5  -4  -2  373.45    5.75
  -5  -4   2  374.05    7.46
   5  -4  -1   25.12    1.52
  -5  -4   1   27.33    1.26
  -5  -4   1   26.49    1.80
   5  -4   0    1.31    0.71
  -5  -4   0    1.28    0.56
   5  -4   1    9.95    1.31
  -5  -4  -1   10.04    1.04
  -5  -4  -1    9.97    1.33
   5  -4   2  365.48    8.32
  -5  -4  -2  361.96    8.47
   5  -4   3    2.55    1.04
  -5  -4  -3    1.91    0.85
   5  -4   4   83.70    4.20
  -5  -4  -4   84.15    4.22
   5  -4   5    7.35    1.55
  -5  -4  -5    8.54    1.57
   5  -4   6  211.38    7.72
  -5  -4  -6  215.56    7.78
   5  -4   7   27.36    2.93
  -5  -4  -7   26.75    2.92
  -5  -4  -8   56.11    4.35
  -5   4  -8   54.07    1.68
  -5  -4  -8   54.17    1.52
  -5  -4  -8   55.73    1.53
   5  -4   8   60.06    4.48
  -5  -4  -8   55.57    1.59
  -5   4  -8   55.53    1.54
  -5  -4  -9   25.01    3.08
  -5   4  -9   23.29    1.11
  -5  -4  -9   22.64    0.99
  -5  -4  -9   24.47    1.00
   5  -4   9   20.90    2.76
  -5  -4  -9   24.31    1.05
  -5   4  -9   23.04    1.01
  -5  -4 -10  274.27   10.65
  -5  -4 -10  263.77    4.35
  -5  -4 -10  259.16    4.35
  -5   4 -10  264.90    4.70
   5  -4  10  272.49   10.53
  -5  -4 -10  275.51    4.56
  -5   4 -10  262.10    4.45
  -5   4 -11   21.69    1.15
  -5  -4 -11   21.09    0.98
  -5   4 -11   22.09    1.04
  -5  -4 -11   20.65    1.06
  -5  -4 -11   22.46    0.99
  -5  -4 -12   31.58    1.17
  -5   4 -12   30.44    1.20
  -5   4 -12   30.28    1.36
  -5  -4 -12   32.94    1.16
  -5   4 -13   65.08    1.77
  -5   4 -13   65.17    1.97
   5   4  13   68.58    1.69
  -5  -4 -13   62.74    1.64
  -5   4 -14  110.42    2.29
  -5   4 -14  115.39    2.59
  -5  -4 -14  107.78    2.14
  -5   4 -15    5.55    0.46
  -5  -4 -15    5.41    0.49
  -5   4 -15    5.17    0.54
  -5   4 -16    5.09    0.39
  -5  -4 -16    4.66    0.39
  -5   4 -16    5.23    0.43
  -5   4 -16    5.53    0.38
   5  -4  17    5.45    0.35
   5  -5 -21    8.32    0.49
  -5   5  21    7.72    0.47
  -5  -5  21    6.73    0.36
   5   5 -21    6.88    0.44
   5   5 -20  129.27    2.43
  -5   5  20  129.81    2.48
  -5  -5  20  124.45    2.28
   5   5 -19    0.80    0.37
  -5   5  19    1.01    0.43
  -5  -5  19    0.82    0.30
   5   5 -18    2.66    0.52
  -5  -5  18    2.51    0.41
  -5   5  18    2.52    0.54
   5   5 -17    9.25    0.70
   5   5 -17    9.30    0.74
  -5   5  17    9.39    0.79
  -5  -5  17    8.81    0.68
   5   5 -16   75.13    1.98
   5  -5 -16   71.78    1.87
   5   5 -16   71.11    2.06
  -5   5  16   76.42    2.11
   5  -5 -15   41.81    1.34
   5   5 -15   38.16    1.47
   5   5 -15   42.12    1.44
  -5   5  15   38.59    1.49
   5  -5 -14   92.71    2.13
   5   5 -14   97.14    2.38
   5   5 -14   93.50    2.24
  -5   5  14   85.95    5.25
  -5  -5  14   86.11    5.75
  -5   5  14   97.61    2.37
   5   5 -13    1.03    0.36
  -5  -5  13    0.55    1.03
  -5   5  13    0.08    0.78
  -5   5  13    1.40    0.40
   5   5 -12  149.05    2.96
  -5   5  12  146.31    2.93
  -5  -5  12  143.34    5.91
  -5   5  12  150.27    6.58
  -5  -5  12  146.74    6.94
  -5   5  11    1.02    0.77
  -5  -5  11    0.31    0.69
  -5  -5  10    5.45    1.46
  -5   5  10    6.63    1.39
   5  -5 -10    6.09    1.01
  -5  -5  10    6.48    1.20
  -5  -5   9   14.57    2.00
  -5   5   9   16.79    2.07
   5  -5  -9   16.19    1.49
  -5  -5   9   14.03    1.61
  -5  -5   8  633.52   12.30
   5  -5  -8  673.65   11.29
  -5   5   8  672.10   10.79
  -5  -5   8  620.39   13.54
  -5   5   8  630.46   13.39
  -5  -5   7  111.16    4.14
   5  -5  -7  117.53    3.47
  -5  -5   7  111.38    4.77
  -5   5   7  116.04    4.84
  -5   5   7  115.26    3.52
  -5  -5   6   36.08    2.24
  -5   5   6   32.89    1.91
   5  -5  -6   36.71    1.66
  -5   5   6   34.89    2.61
  -5   5   6   35.75    1.91
  -5  -5   6   33.21    2.45
  -5   5   5    2.33    0.73
  -5  -5   5    2.51    0.97
   5  -5  -5    2.35    0.44
  -5   5   5    3.04    0.68
  -5   5   5    2.29    0.98
  -5   5   4  262.53    6.30
  -5  -5   4  283.08    6.71
  -5   5   4  281.73    7.12
  -5  -5   4  282.00    6.92
   5  -5  -4  289.66    4.96
   5  -5  -3   42.58    1.73
  -5   5   3   44.21    2.38
  -5  -5   3   42.43    2.39
  -5  -5   3   43.57    2.41
   5  -5  -3   40.98    1.54
  -5   5   3   41.13    2.44
  -5   5   2  139.26    4.53
   5  -5  -2  138.93    3.65
  -5  -5   2  132.94    3.62
   5  -5  -2  139.97    3.33
  -5  -5   2  140.30    4.45
  -5   5   2  139.42    4.46
  -5  -5   1    0.60    0.33
   5  -5  -1   -0.44    0.56
  -5  -5   1    0.72    0.84
   5  -5   0  497.20    9.29
  -5  -5   0  493.70    9.96
  -5  -5   0  491.47    8.80
   5  -5   1  388.19    8.33
  -5  -5  -1  376.65    8.74
  -5  -5  -1  385.30    7.27
   5  -5   2   30.38    2.30
  -5  -5  -2   29.57    2.39
   5  -5   3    1.20    0.96
  -5  -5  -3    2.06    0.96
   5  -5   4  303.68    8.64
  -5  -5  -4  311.39    8.88
   5  -5   5   83.14    4.57
  -5  -5  -5   84.26    4.66
   5  -5   6   42.38    3.42
  -5  -5  -6   57.26    4.02
  -5  -5  -7    4.73    0.49
  -5  -5  -7    4.71    1.35
   5  -5   7    4.96    1.45
  -5   5  -7    4.95    0.50
  -5  -5  -8  232.69    9.12
  -5   5  -8  224.27    4.05
  -5  -5  -8  223.08    3.75
  -5  -5  -8  219.54    3.80
   5  -5   8  220.77    8.88
  -5   5  -8  221.27    3.79
  -5  -5  -9   36.52    3.79
  -5  -5  -9   36.65    1.25
  -5  -5  -9   35.71    1.27
  -5   5  -9   34.99    1.40
   5  -5   9   37.19    3.73
  -5   5  -9   35.64    1.27
  -5   5 -10   10.75    0.82
  -5  -5 -10   11.52    0.68
  -5   5 -10    9.87    0.71
  -5  -5 -10   10.48    0.70
  -5   5 -11    1.65    0.49
  -5  -5 -11    1.56    0.34
  -5   5 -11    0.74    0.34
  -5  -5 -11    1.41    0.45
  -5   5 -12   15.79    0.88
  -5   5 -12   14.75    0.96
  -5  -5 -12   14.07    0.81
  -5  -5 -13    3.54    0.49
  -5   5 -13    3.40    0.57
  -5   5 -13    2.63    0.42
  -5  -5 -14   57.12    1.43
  -5   5 -14   57.16    1.50
  -5   5 -14   54.98    1.69
  -5  -5 -14   58.09    1.56
  -5   5 -15    6.35    0.46
  -5  -5 -15    6.59    0.52
  -5   5 -16   71.50    1.43
  -5   5 -16   68.64    1.36
  -5  -5 -16   61.67    1.33
   5   5  16   67.27    1.39
  -5   5 -16   61.10    1.27
   5  -6 -21    1.85    0.28
  -5   6  21    1.75    0.28
   5   6 -21    1.90    0.27
  -5  -6  21    2.12    0.26
   5   6 -20   15.64    0.73
  -5   6  20   15.43    0.72
  -5  -6  20   14.72    0.59
   5   6 -19    0.68    0.36
  -5   6  19    1.08    0.41
  -5  -6  19    0.88    0.29
   5   6 -18   26.53    1.14
  -5   6  18   25.72    1.10
  -5  -6  18   25.46    0.99
   5   6 -17    0.35    0.29
   5   6 -17    0.60    0.44
  -5   6  17    0.78    0.49
  -5  -6  17    0.37    0.30
   5   6 -16   32.58    1.23
   5   6 -16   30.45    1.33
  -5   6  16   31.81    1.32
   5   6 -15   44.81    1.49
   5   6 -15   46.66    1.61
   5   6 -14  298.53    5.06
  -5   6  14  287.52   10.25
  -5  -6  14  300.46   11.20
  -5   6  14  304.60    5.05
   5   6 -13   19.16    0.99
  -5  -6  13   19.00    2.67
  -5   6  13   19.74    2.60
  -5   6  13   20.57    1.01
   5   6 -12   34.31    1.29
  -5  -6  12   32.34    2.87
  -5  -6  12   35.68    3.53
  -5   6  12   32.17    3.12
  -5   6  12   35.74    1.28
   5   6 -11   23.82    1.03
  -5   6  11   24.65    1.03
  -5  -6  11   21.27    2.58
  -5   6  11   26.07    2.75
  -5  -6  11   23.59    2.34
  -5  -6  10  591.76   14.44
  -5   6  10  608.54   14.25
  -5  -6  10  603.52   13.09
  -5  -6   9    5.62    1.53
  -5   6   9    5.22    1.49
  -5  -6   9    4.97    1.05
   5  -6  -8   25.16    1.73
  -5  -6   8   23.08    2.38
  -5   6   8   20.74    2.33
  -5  -6   8   21.44    2.01
  -5  -6   7    1.57    1.04
   5  -6  -7    1.27    0.56
  -5   6   7   -0.19    0.89
  -5  -6   7    1.56    0.82
   5  -6  -6  155.09    4.09
  -5   6   6  141.40    5.48
  -5  -6   6  156.40    5.60
  -5   6   6  158.99    4.46
  -5  -6   6  153.13    5.16
   5  -6  -5    5.06    0.65
  -5  -6   5    4.25    1.05
  -5   6   5    5.26    1.36
  -5   6   5    3.24    0.74
  -5  -6   4    0.44    0.64
   5  -6  -4    1.72    0.49
  -5   6   4    0.97    0.96
  -5   6   4    1.41    0.68
  -5  -6   3   48.38    2.78
  -5   6   3   47.91    2.79
   5  -6  -3   51.18    2.03
  -5  -6   3   51.02    2.66
   5  -6  -3   50.43    2.15
  -5   6   3   50.19    2.66
   5  -6  -2  645.16   10.30
  -5  -6   2  633.98   12.09
  -5   6   2  627.65   11.78
  -5  -6   2  667.21   10.35
   5  -6  -2  642.42   10.69
  -5  -6   1   80.11    3.62
   5  -6  -1   78.44    3.10
  -5  -6   0   21.68    2.01
  -5  -6   0   25.26    1.61
   5  -6   0   23.24    1.79
  -5  -6  -1  123.44    4.88
  -5  -6  -1  127.12    3.59
   5  -6   1  129.80    4.59
  -5  -6  -2  362.77    9.24
   5  -6   2  365.49    8.87
  -5  -6  -3  200.63    6.92
   5  -6   3  200.37    6.62
  -5  -6  -4  120.93    5.49
   5  -6   4  132.27    5.57
  -5  -6  -5    0.92    0.88
   5  -6   5    1.07    0.89
  -5  -6  -6  389.56   11.48
   5  -6   6  394.64   11.35
  -5   6  -6  385.19    5.88
  -5   6  -7   32.66    1.28
  -5  -6  -7   33.37    1.13
  -5  -6  -7   32.83    1.17
   5  -6   7   32.32    3.26
  -5  -6  -8   -0.11    0.90
  -5   6  -8    0.42    0.33
  -5  -6  -8    0.59    0.28
  -5  -6  -8    1.30    0.38
   5  -6   8   -0.04    0.89
  -5   6  -8    0.82    0.31
  -5  -6  -9    0.76    0.99
  -5  -6  -9    0.80    0.26
  -5  -6  -9    0.30    0.39
  -5   6  -9    0.59    0.38
   5  -6   9   -0.26    1.28
  -5   6  -9    0.15    0.27
  -5   6 -10  171.38    3.57
  -5  -6 -10  180.00    3.21
  -5   6 -10  174.28    3.30
  -5  -6 -10  169.96    3.30
  -5  -6 -11    1.11    0.42
  -5   6 -11    1.10    0.37
  -5   6 -11    0.71    0.45
  -5  -6 -12   15.03    0.84
  -5   6 -12   13.98    0.96
  -5   6 -12   13.03    0.75
  -5  -6 -13   57.43    1.55
  -5  -6 -13   58.00    1.58
  -5   6 -13   59.64    1.84
  -5   6 -13   57.56    1.57
  -5  -6 -14   40.29    1.17
  -5  -6 -14   43.67    1.24
  -5   6 -14   40.42    1.40
  -5   6 -14   40.74    1.20
  -5  -6 -15    6.68    0.41
   5   6  15    6.27    0.49
  -5   6 -15    6.11    0.42
  -5   6 -15    6.56    0.55
  -5   6 -15    6.88    0.44
  -5  -6 -15    5.84    0.43
   5   6  16    3.11    0.29
  -5   6 -16    4.31    0.35
   5   7 -21    8.30    0.41
   5  -7 -21    9.18    0.43
   5   7 -20   85.29    1.75
   5  -7 -20   82.37    1.70
  -5   7  20   81.87    1.69
   5   7 -19    0.66    0.38
  -5   7  19    1.26    0.38
   5  -7 -19    1.23    0.42
   5   7 -18   29.37    1.20
  -5   7  18   30.81    1.18
  -5  -7  18   30.27    1.00
   5   7 -17   -0.04    0.46
  -5   7  17    0.31    0.45
  -5  -7  17    0.33    0.27
   5   7 -16  118.84    2.77
  -5   7  16  118.75    2.69
   5   7 -15   -0.10    0.41
  -5   7  15    0.50    0.44
   5   7 -14    1.09    0.46
  -5   7  14    0.66    0.42
   5   7 -13    0.33    0.36
  -5   7  13    0.49    0.84
  -5   7  13    1.27    0.46
   5   7 -12  620.79    8.77
  -5  -7  12  635.46   14.80
  -5  -7  12  655.60   16.62
  -5   7  12  621.74   15.78
  -5   7  12  610.11    8.65
   5   7 -11   20.86    1.00
  -5  -7  11   22.88    2.45
  -5  -7  11   21.61    2.78
  -5   7  11   18.17    2.44
  -5   7  11   21.46    0.99
   5   7 -10    1.51    0.34
  -5  -7  10    2.11    1.16
  -5   7  10    0.67    0.91
  -5  -7  10    1.68    0.78
  -5   7  10    1.30    0.36
  -5  -7   9   73.82    4.06
  -5   7   9   65.73    4.30
  -5  -7   9   68.18    4.34
  -5  -7   8  275.82    8.03
  -5   7   8  266.25    8.62
  -5  -7   8  265.31    8.57
  -5  -7   7    1.47    1.00
  -5   7   7    1.58    0.88
  -5  -7   7    1.38    0.80
  -5   7   6    1.29    0.42
  -5  -7   6   -0.42    0.90
   5  -7  -6    1.57    0.57
  -5   7   6    1.32    1.05
  -5  -7   6    1.52    0.87
  -5   7   5   48.31    2.59
  -5  -7   5   49.01    3.01
  -5   7   5   52.40    3.31
   5  -7  -5   55.10    2.39
  -5  -7   5   49.30    3.05
  -5   7   4  414.49    9.09
  -5   7   4  437.63   10.07
  -5  -7   4  440.21    9.95
   5  -7  -4  442.79    8.12
  -5  -7   4  439.44    9.63
  -5   7   3    1.41    0.65
  -5  -7   3    1.33    0.66
  -5   7   3    0.63    0.74
  -5  -7   3    1.71    0.92
   5  -7  -3    1.64    0.57
   5  -7  -2   46.05    2.40
   5  -7  -2   42.19    2.15
  -5  -7   2   43.54    2.85
  -5   7   2   44.00    2.65
  -5  -7   2   46.65    2.48
  -5   7   1    3.86    0.88
  -5  -7   1    3.72    1.11
   5  -7  -1    4.19    0.90
   5  -7  -1    2.19    0.63
   5  -7   0  769.76   13.79
  -5  -7   0  788.70   14.90
  -5  -7   0  773.52   12.37
   5  -7   1  319.21    8.04
  -5  -7  -1  304.65    8.48
   5  -7   2   50.45    3.13
  -5  -7  -2   47.99    3.33
   5  -7   3    9.09    1.49
  -5  -7  -3    8.17    1.49
   5  -7   4  464.98   11.69
  -5  -7  -4  466.00   12.09
   5  -7   5   59.50    4.03
  -5  -7  -5   54.91    4.01
  -5   7  -6  124.64    2.67
  -5  -7  -6  114.14    2.36
  -5  -7  -6  120.46    2.49
   5  -7   6  116.02    5.99
  -5  -7  -6  123.02    6.36
  -5   7  -7    0.79    0.38
  -5  -7  -7    0.83    0.29
  -5  -7  -7    1.09    0.34
   5  -7   7    1.37    1.09
  -5  -7  -7    2.49    1.43
  -5  -7  -8  164.50    7.99
  -5  -7  -8  159.01    2.98
  -5   7  -8  165.18    3.37
  -5   7  -8  161.36    3.07
  -5  -7  -8  159.41    3.14
  -5  -7  -9    2.13    0.44
  -5   7  -9    3.43    0.47
  -5   7  -9    3.58    0.59
  -5  -7 -10   94.32    2.29
  -5   7 -10   99.28    2.55
  -5   7 -10   97.38    2.25
  -5  -7 -11    0.95    0.42
  -5   7 -11    0.50    0.47
  -5  -7 -11   -0.03    0.32
  -5   7 -11    1.02    0.35
  -5  -7 -12  125.30    2.59
  -5   7 -12  123.85    2.86
  -5  -7 -12  126.16    2.51
  -5   7 -12  121.83    2.53
  -5  -7 -13   25.77    1.00
  -5  -7 -13   25.09    0.94
  -5   7 -13   25.50    1.16
  -5   7 -13   24.07    0.95
  -5  -7 -14   40.66    1.13
  -5   7 -14   37.94    1.05
   5   7  14   40.34    1.26
  -5   7 -14   39.87    1.11
  -5   7 -14   41.40    1.36
   5   7  15   19.68    0.77
  -5   7 -15   19.65    0.65
  -5  -7 -15   19.99    0.67
  -5   7 -16   29.89    0.80
   5  -8 -20    0.38    0.24
  -5   8  20    0.17    0.20
  -5   8  20    0.07    0.18
   5   8 -20    0.32    0.22
   5   8 -19    1.59    0.39
   5  -8 -19    1.25    0.35
  -5   8  19    1.09    0.32
   5   8 -18  104.29    2.32
   5  -8 -18  107.51    2.26
  -5   8  18  103.73    2.23
   5   8 -17   12.74    0.85
  -5   8  17   12.38    0.80
   5  -8 -17   13.46    0.83
   5   8 -16   45.92    1.59
  -5   8  16   42.87    1.48
   5   8 -15    6.52    0.73
  -5   8  15    5.24    0.62
   5   8 -14  298.30    5.09
  -5   8  14  289.84    4.91
   5   8 -13   15.46    0.94
  -5   8  13   14.32    0.88
   5   8 -12    9.12    0.73
  -5   8  12    7.68    0.65
  -5  -8  12    7.40    1.78
  -5   8  12    6.90    1.61
  -5  -8  12    6.01    1.37
   5   8 -11    7.02    0.62
  -5   8  11    5.37    0.55
  -5  -8  11    4.96    1.24
  -5   8  11    7.79    1.86
  -5  -8  11    6.55    1.44
  -5   8  10   88.84    2.09
   5   8 -10   86.90    2.18
  -5  -8  10   90.18    4.96
  -5   8  10   93.43    5.47
  -5  -8  10   91.79    5.44
   5   8  -9  102.27    2.31
  -5   8   9   98.34    5.45
  -5  -8   9  100.18    5.47
  -5  -8   9   95.98    5.00
  -5  -8   9   97.53    2.19
  -5  -8   8   26.82    2.50
  -5   8   8   26.37    2.79
  -5  -8   8   27.59    2.76
  -5  -8   7    3.21    1.06
  -5   8   7    4.14    1.27
  -5  -8   7    3.30    0.93
  -5  -8   6   81.99    4.25
  -5  -8   6   71.21    4.02
  -5   8   6   69.97    4.16
  -5   8   5   17.60    1.65
  -5  -8   5   18.70    2.10
  -5   8   5   14.92    1.88
  -5  -8   5   13.65    1.72
  -5   8   4   48.58    2.84
  -5   8   4   49.02    3.23
  -5  -8   4   53.59    3.34
   5  -8  -4   54.22    2.59
  -5  -8   4   52.74    3.07
  -5   8   3   14.23    1.69
  -5   8   3   12.60    1.64
   5  -8  -3   14.54    1.38
  -5  -8   3   12.70    1.71
  -5  -8   3   14.95    1.57
   5  -8  -2  526.44   10.35
   5  -8  -2  538.65   10.10
  -5  -8   2  511.73   11.66
  -5   8   2  512.59   11.03
  -5  -8   1   -0.85    0.84
  -5   8   1    0.29    0.56
   5  -8  -1   -0.58    0.58
   5  -8  -1    1.17    0.64
   5  -8   0    7.95    1.36
  -5  -8   0    7.37    1.41
   5  -8   1  101.39    4.51
  -5  -8  -1   99.93    4.86
   5  -8   2   81.35    4.25
  -5  -8  -2   80.06    4.53
   5  -8   3    6.07    1.40
  -5  -8  -3    8.87    1.69
   5  -8   4    1.12    1.01
  -5  -8  -4    0.88    0.86
  -5  -8  -5   14.80    0.79
  -5  -8  -5   11.40    1.95
   5  -8   5   12.53    2.06
  -5   8  -5   14.07    0.82
  -5  -8  -6    4.36    0.55
  -5  -8  -6    3.51    1.24
   5  -8   6    5.44    1.47
  -5   8  -6    3.96    0.50
  -5  -8  -7    8.44    0.70
  -5  -8  -7    6.39    1.77
   5  -8   7    6.13    1.58
  -5   8  -7    7.57    0.69
  -5  -8  -8    6.14    0.63
  -5  -8  -8    3.75    1.58
   5  -8   8    4.51    1.48
  -5   8  -8    6.12    0.68
  -5   8  -9    4.18    0.61
  -5   8  -9    5.30    0.51
  -5  -8  -9    6.06    0.68
  -5   8 -10  351.82    5.91
  -5   8 -10  364.62    5.51
  -5  -8 -10  354.46    5.61
  -5   8 -11   27.84    1.28
  -5   8 -11   27.40    1.07
  -5  -8 -11   26.97    1.14
  -5   8 -12   51.18    1.68
   5   8  12   47.68    1.59
  -5  -8 -12   51.20    1.49
   5   8  13   15.68    0.86
  -5   8 -13   16.18    0.92
  -5   8 -13   15.26    0.71
  -5  -8 -13   17.09    0.81
   5   8  14   43.61    1.25
  -5   8 -14   40.59    1.06
  -5   8 -14   43.97    1.33
  -5  -8 -14   43.64    1.14
   5   8  15    1.41    0.26
  -5   8 -15    1.40    0.31
  -5  -8 -15    1.55    0.23
   5   9 -20   35.52    0.92
   5  -9 -20   37.14    0.88
   5   9 -19    1.85    0.33
  -5   9  19    1.62    0.28
   5  -9 -19    1.41    0.32
   5   9 -18   18.49    0.88
   5  -9 -18   18.06    0.82
  -5   9  18   17.35    0.79
   5   9 -17    2.50    0.49
   5  -9 -17    2.45    0.47
  -5   9  17    2.57    0.46
   5   9 -16  115.44    2.66
   5  -9 -16  116.17    2.51
  -5   9  16  114.12    2.51
   5   9 -15    4.49    0.63
  -5   9  15    4.78    0.59
   5  -9 -15    5.54    0.63
   5   9 -14    4.27    0.62
   5  -9 -14    4.43    0.54
  -5   9  14    4.81    0.58
   5   9 -13    0.13    0.42
  -5   9  13    0.22    0.38
   5  -9 -13   -0.33    0.39
  -5   9  12  210.76    3.82
  -5   9  12  210.56    9.14
  -5  -9  12  213.79    9.34
   5   9 -12  205.44    3.95
  -5  -9  12  209.04    8.43
   5   9 -11    0.97    0.41
  -5   9  11    1.04    0.39
   5  -9 -11    1.69    0.38
  -5  -9  11    3.63    1.58
  -5   9  11    1.91    0.94
  -5  -9  11    1.91    1.03
   5   9 -10    0.49    0.39
  -5   9  10    0.60    0.33
   5  -9 -10    0.08    0.27
  -5  -9  10   -0.11    0.81
  -5   9  10   -0.95    1.17
  -5  -9  10   -0.35    0.78
  -5   9   9   31.03    1.16
  -5   9   9   30.00    3.13
  -5  -9   9   30.58    3.13
   5   9  -9   31.01    1.24
  -5  -9   9   30.78    2.96
   5   9  -8  300.87    4.86
  -5  -9   8  296.66    9.65
  -5   9   8  295.78    9.92
  -5  -9   8  294.97    4.73
  -5  -9   8  300.38    9.39
  -5   9   8  296.58    4.66
  -5  -9   7    1.11    0.96
  -5   9   7    1.99    1.11
  -5  -9   7    1.38    0.91
  -5   9   6   16.84    2.22
  -5  -9   6   18.32    2.10
  -5  -9   6   16.88    2.09
  -5  -9   5    2.66    0.86
  -5   9   5    2.08    1.22
  -5  -9   5    2.42    0.93
  -5   9   4   93.00    4.68
  -5  -9   4   93.52    4.77
  -5  -9   4   94.86    4.38
  -5   9   4   98.06    4.20
  -5   9   3    5.60    1.29
  -5  -9   3    6.38    1.38
  -5  -9   3    6.43    1.13
  -5   9   3    6.41    1.32
   5  -9  -2  138.01    4.74
  -5  -9   2  129.00    5.59
  -5   9   2  128.91    5.11
  -5  -9   1    6.88    1.53
   5  -9  -1    5.52    1.04
  -5   9   1    4.90    0.92
   5  -9  -1    4.61    1.00
   5  -9   0  797.12   14.43
  -5  -9   0  751.74   16.07
   5  -9   0  761.87   14.83
  -5  -9  -1   25.33    2.71
   5  -9   1   25.87    2.41
  -5  -9  -2    3.77    1.26
   5  -9   2    4.19    1.27
  -5   9  -3   87.94    2.10
  -5  -9  -3   84.06    5.03
  -5  -9  -3   87.28    2.03
   5   9   3   87.87    2.09
   5  -9   3   85.52    4.77
  -5   9  -4  279.75    4.67
  -5  -9  -4  285.34    9.84
  -5  -9  -4  281.81    4.54
   5   9   4  279.48    4.67
   5  -9   4  277.12    9.27
  -5  -9  -5   18.29    0.95
  -5  -9  -5   19.88    2.67
  -5   9  -5   17.56    0.94
   5  -9   5   16.41    2.29
  -5  -9  -6   71.06    1.90
  -5  -9  -6   72.91    5.14
  -5   9  -6   69.70    2.00
   5  -9   6   67.03    4.77
  -5  -9  -7   30.98    1.27
  -5  -9  -7   33.34    3.59
  -5   9  -7   30.74    1.33
   5  -9   7   29.91    3.41
  -5   9  -8  264.82    4.74
  -5  -9  -8  262.90    4.52
  -5   9  -9    3.98    0.67
  -5  -9  -9    3.62    0.57
  -5   9 -10   11.63    0.90
   5   9  10   11.85    0.89
  -5   9 -10   12.40    0.71
  -5  -9 -10   12.04    0.82
  -5   9 -11   13.44    0.93
   5   9  11   14.80    0.95
[truncated: 939,839 more chars]
