# Supplementary material for: NHC‐Terphenyl Radicals and Anions: Tuning Stability and Redox Properties via Substituent Patterning
Source: Angew Chem Int Ed Engl. 2025 Oct 22;64(51):e202520260. doi: 10.1002/anie.202520260 (PMC12707353; doi:10.1002/anie.202520260)
Supplement: Supplementary file 2 — Supporting Information [file ANIE-64-e202520260-s001.zip › ange202520260-sup-0002-SuppMat/3a.cif]

data_3a

_database_code_depnum_ccdc_archive        2471669


# was steffen27

_audit_creation_date               2023-02-02
_audit_creation_method
;
Olex2 1.5-ac5-024
(compiled 2022.04.12 svn.rca3783a0 for Rigaku Oxford Diffraction, GUI svn.r6498)
;
_shelx_SHELXL_version_number       '2018/3'
loop_
  _audit_author_name
  _audit_author_email
  _audit_author_address
 'Steffenfauseweh, H.' ''
;
Bielefeld University
Department of Chemistry
Universitaetsstr. 25
Bielefeld
33615
Germany
;

_audit_contact_author_address      ?
_audit_contact_author_email        ?
_audit_contact_author_name         ''
_audit_contact_author_phone        ?
_publ_contact_author_id_orcid      ?
_publ_section_references
;
Dolomanov, O.V., Bourhis, L.J., Gildea, R.J, Howard, J.A.K. & Puschmann, H.
 (2009), J. Appl. Cryst. 42, 339-341.

Sheldrick, G.M. (2015). Acta Cryst. A71, 3-8.

Sheldrick, G.M. (2015). Acta Cryst. C71, 3-8.
;
_chemical_name_common              ?
_chemical_name_systematic          ?
_chemical_formula_moiety           'Br, C45 H51 N2, 1[CH2Cl2], 0.5[C4H8O2]'
_chemical_formula_sum              'C48 H57 Br Cl2 N2 O'
_chemical_formula_weight           828.76
_chemical_melting_point            ?
_chemical_oxdiff_formula           'C45 H51 N2 Br'
_chemical_oxdiff_usercomment       'mounted by Henric'
loop_
  _atom_type_symbol
  _atom_type_description
  _atom_type_scat_dispersion_real
  _atom_type_scat_dispersion_imag
  _atom_type_scat_source
 'Br' 'Br' -0.6763 1.2805
 'International Tables Vol C Tables 4.2.6.8 and 6.1.1.4'
 'C' 'C' 0.0181 0.0091 'International Tables Vol C Tables 4.2.6.8 and 6.1.1.4'
 'Cl' 'Cl' 0.3639 0.7018 'International Tables Vol C Tables 4.2.6.8 and 6.1.1.4'
 'H' 'H' 0.0000 0.0000 'International Tables Vol C Tables 4.2.6.8 and 6.1.1.4'
 'N' 'N' 0.0311 0.0180 'International Tables Vol C Tables 4.2.6.8 and 6.1.1.4'
 'O' 'O' 0.0492 0.0322 'International Tables Vol C Tables 4.2.6.8 and 6.1.1.4'

_shelx_space_group_comment
;
The symmetry employed for this shelxl refinement is uniquely defined
by the following loop, which should always be used as a source of
symmetry information in preference to the above space-group names.
They are only intended as comments.
;
_space_group_crystal_system        'triclinic'
_space_group_IT_number             2
_space_group_name_H-M_alt          'P -1'
_space_group_name_Hall             '-P 1'
loop_
  _space_group_symop_operation_xyz
 'x, y, z'
 '-x, -y, -z'

_cell_length_a                     15.6189(5)
_cell_length_b                     15.7783(5)
_cell_length_c                     21.6246(6)
_cell_angle_alpha                  71.990(3)
_cell_angle_beta                   87.785(3)
_cell_angle_gamma                  61.453(3)
_cell_volume                       4413.8(3)
_cell_formula_units_Z              4
_cell_measurement_reflns_used      20059
_cell_measurement_temperature      100.0(1)
_cell_measurement_theta_max        73.9910
_cell_measurement_theta_min        3.2170
_shelx_estimated_absorpt_T_max     0.708
_shelx_estimated_absorpt_T_min     0.545
_exptl_absorpt_coefficient_mu      2.654
_exptl_absorpt_correction_T_max    1.000
_exptl_absorpt_correction_T_min    0.623
_exptl_absorpt_correction_type     gaussian
_exptl_absorpt_process_details
;
CrysAlisPro 1.171.42.73a (Rigaku Oxford Diffraction, 2022)
Numerical absorption correction based on gaussian integration over
a multifaceted crystal model
Empirical absorption correction using spherical harmonics,
implemented in SCALE3 ABSPACK scaling algorithm.
;
_exptl_absorpt_special_details     ?
_exptl_crystal_colour              'clear light colourless'
_exptl_crystal_colour_lustre       clear
_exptl_crystal_colour_modifier     light
_exptl_crystal_colour_primary      colourless
_exptl_crystal_density_diffrn      1.247
_exptl_crystal_density_meas        ?
_exptl_crystal_density_method      ?
_exptl_crystal_description         block
_exptl_crystal_F_000               1744
loop_
  _exptl_crystal_face_index_h
  _exptl_crystal_face_index_k
  _exptl_crystal_face_index_l
  _exptl_crystal_face_perp_dist
 -9 -3 6 0.0623
 -8 -2 8 0.0748
 -6 -6 -12 0.1004
 8 2 -8 0.0601
 6 6 12 0.1114
 0 -1 13 0.0743
 -2 -1 -13 0.1042
 9 7 -3 0.0730
 -9 -8 0 0.0946
 2 3 -12 0.0981
 7 9 -1 0.0788
 -9 -8 -4 0.0913
 0 -5 9 0.0887
 -3 1 -10 0.1132
 -6 -9 -9 0.0841
 8 8 8 0.1006
 2 9 7 0.1108
 -8 2 -1 0.1157

_exptl_crystal_size_max            0.26
_exptl_crystal_size_mid            0.21
_exptl_crystal_size_min            0.14
loop_
  _exptl_oxdiff_crystal_face_indexfrac_h
  _exptl_oxdiff_crystal_face_indexfrac_k
  _exptl_oxdiff_crystal_face_indexfrac_l
  _exptl_oxdiff_crystal_face_x
  _exptl_oxdiff_crystal_face_y
  _exptl_oxdiff_crystal_face_z
 -9.0939 -3.1491 5.7127 -0.5644 -0.5959 -0.5714
 -8.2521 -2.1477 7.7050 -0.6208 -0.6553 -0.4303
 -5.8315 -6.3282 -11.6393 0.2981 0.3134 -0.9016
 8.2381 2.1326 -7.7327 0.6216 0.6560 0.4281
 5.8256 6.3266 11.6449 -0.2985 -0.3139 0.9013
 0.0612 -1.0786 12.5648 -0.1204 -0.9156 0.3836
 -2.4719 -0.8888 -12.8026 0.1040 0.7896 -0.6047
 8.6967 7.4216 -2.7483 0.0937 0.7184 0.6893
 -9.3285 -7.6990 0.0353 -0.0725 -0.5575 -0.8270
 1.9910 2.6958 -11.7214 0.1282 0.9760 -0.1760
 7.3897 9.1544 -0.5355 -0.2092 0.7033 0.6794
 -8.9091 -8.5000 -3.9684 0.1052 -0.3520 -0.9301
 0.0213 -4.7768 8.7350 0.2778 -0.9369 0.2121
 -3.4985 1.3922 -10.1617 -0.2329 0.7864 -0.5721
 -5.6767 -9.4623 -8.5150 0.5381 -0.1283 -0.8330
 7.9438 8.0397 8.0155 -0.2147 0.0507 0.9754
 1.5776 9.4267 7.4628 -0.8531 0.2040 0.4802
 -7.8332 1.5166 -0.8225 -0.7658 0.1839 -0.6162

_exptl_transmission_factor_max     ?
_exptl_transmission_factor_min     ?
_diffrn_reflns_av_R_equivalents    0.0252
_diffrn_reflns_av_unetI/netI       0.0309
_diffrn_reflns_Laue_measured_fraction_full  0.999
_diffrn_reflns_Laue_measured_fraction_max  0.971
_diffrn_reflns_limit_h_max         19
_diffrn_reflns_limit_h_min         -16
_diffrn_reflns_limit_k_max         19
_diffrn_reflns_limit_k_min         -13
_diffrn_reflns_limit_l_max         26
_diffrn_reflns_limit_l_min         -25
_diffrn_reflns_number              35117
_diffrn_reflns_point_group_measured_fraction_full  0.999
_diffrn_reflns_point_group_measured_fraction_max  0.971
_diffrn_reflns_theta_full          67.684
_diffrn_reflns_theta_max           74.105
_diffrn_reflns_theta_min           3.249
_diffrn_ambient_environment        N~2~
_diffrn_ambient_temperature        100.0(1)
_diffrn_detector                   'CCD plate'
_diffrn_detector_area_resol_mean   5.3114
_diffrn_detector_type              Atlas
_diffrn_measured_fraction_theta_full  0.999
_diffrn_measured_fraction_theta_max  0.971
_diffrn_measurement_details
;
List of Runs (angles in degrees, time in seconds):

  # Type    Start    End  Width  t~exp~   \w     \q     \k     \f   Frames
--------------------------------------------------------------------------
  1  \w   -116.00  -9.00   1.00    1.00    --  -38.50 -19.00 120.00  107
  2  \w    -58.00  -8.00   1.00    1.00    --  -38.50 125.00  30.00   50
  3  \w    -54.00  33.00   1.00    1.00    --  -38.50  37.00 -60.00   87
  4  \w     28.00  89.00   1.00    1.00    --   42.70-125.00-150.00   61
  5  \w     11.00  70.00   1.00    1.00    --   42.70 -99.00   0.00   59
  6  \w     50.00 101.00   1.00    1.50    --  106.24 -94.00 -90.00   51
  7  \w    115.00 177.00   1.00    1.50    --  106.24  77.00-120.00   62
  8  \w    123.00 149.00   1.00    1.50    --  106.24 125.00 -90.00   26
  9  \w    110.00 178.00   1.00    1.50    --  106.24  77.00   0.00   68
 10  \w     41.00 112.00   1.00    1.50    --  106.24-125.00-120.00   71
 11  \w     37.00 117.00   1.00    1.50    --  106.24 -45.00 -30.00   80
 12  \w     38.00  89.00   1.00    1.50    --  106.24-125.00-150.00   51
 13  \w     74.00 107.00   1.00    1.50    --  106.24 -94.00-150.00   33
 14  \w     50.00 119.00   1.00    1.50    --  106.24 -45.00-120.00   69
 15  \w     80.00 107.00   1.00    1.50    --  106.24 -94.00 -30.00   27
 16  \w     61.00 107.00   1.00    1.50    --  106.24 -94.00  60.00   46
 17  \w     67.00 112.00   1.00    1.50    --  106.24-125.00 150.00   45
 18  \w     84.00 172.00   1.00    1.50    --  106.24  45.00 -60.00   88
 19  \w    115.00 166.00   1.00    1.50    --  106.24  15.00   0.00   51
 20  \w     82.00 107.00   1.00    1.50    --  106.24 -94.00 -60.00   25
 21  \w    104.00 172.00   1.00    1.50    --  106.24  77.00  30.00   68
;
_diffrn_measurement_device         'four-circle diffractometer'
_diffrn_measurement_device_type    '0.5 toluene'
_diffrn_measurement_method         '\w scans'
_diffrn_orient_matrix_type        
 'CrysAlisPro convention (1999,Acta A55,543-557)'
_diffrn_orient_matrix_UB_11        0.0821627000
_diffrn_orient_matrix_UB_12        -0.0902128000
_diffrn_orient_matrix_UB_13        -0.0177265000
_diffrn_orient_matrix_UB_21        -0.0020604000
_diffrn_orient_matrix_UB_22        0.0746033000
_diffrn_orient_matrix_UB_23        -0.0664590000
_diffrn_orient_matrix_UB_31        0.0779237000
_diffrn_orient_matrix_UB_32        0.0131439000
_diffrn_orient_matrix_UB_33        0.0312749000
_diffrn_radiation_monochromator    mirror
_diffrn_radiation_probe            x-ray
_diffrn_radiation_type             'Cu K\a'
_diffrn_radiation_wavelength       1.54184
_diffrn_source                     'micro-focus sealed X-ray tube'
_diffrn_source_type                'SuperNova (Cu) X-ray Source'
_diffrn_special_details            ?
_reflns_Friedel_coverage           0.000
_reflns_Friedel_fraction_full      .
_reflns_Friedel_fraction_max       .
_reflns_number_gt                  15218
_reflns_number_total               17417
_reflns_special_details
;
 Reflections were merged by SHELXL according to the crystal
 class for the calculation of statistics and refinement.
 
 Structure factors included contributions from the .fab file.
 
 _reflns_Friedel_fraction is defined as the number of unique
 Friedel pairs measured divided by the number that would be
 possible theoretically, ignoring centric projections and
 systematic absences.
;
_reflns_threshold_expression       'I > 2\s(I)'
_computing_cell_refinement         'CrysAlisPro 1.171.42.73a (Rigaku OD, 2022)'
_computing_data_collection         'CrysAlisPro 1.171.42.73a (Rigaku OD, 2022)'
_computing_data_reduction          'CrysAlisPro 1.171.42.73a (Rigaku OD, 2022)'
_computing_molecular_graphics      'Olex2 1.5-ac5-024 (Dolomanov et al., 2009)'
_computing_publication_material    'Olex2 1.5-ac5-024 (Dolomanov et al., 2009)'
_computing_structure_refinement    'SHELXL 2018/3 (Sheldrick, 2015)'
_computing_structure_solution      'SHELXT  (Sheldrick, 2015)'
_refine_diff_density_max           0.781
_refine_diff_density_min           -0.445
_refine_diff_density_rms           0.048
_refine_ls_extinction_coef         .
_refine_ls_extinction_method       none
_refine_ls_goodness_of_fit_ref     1.017
_refine_ls_hydrogen_treatment      constr
_refine_ls_matrix_type             full
_refine_ls_number_parameters       891
_refine_ls_number_reflns           17417
_refine_ls_number_restraints       0
_refine_ls_R_factor_all            0.0437
_refine_ls_R_factor_gt             0.0378
_refine_ls_restrained_S_all        1.017
_refine_ls_shift/su_max            0.002
_refine_ls_shift/su_mean           0.000
_refine_ls_structure_factor_coef   Fsqd
_refine_ls_weighting_details      
 'w=1/[\s^2^(Fo^2^)+(0.0415P)^2^+2.9454P] where P=(Fo^2^+2Fc^2^)/3'
_refine_ls_weighting_scheme        calc
_refine_ls_wR_factor_gt            0.0964
_refine_ls_wR_factor_ref           0.1002
_refine_special_details
;
A solvent mask was calculated and 259 electrons were 
found in a volume of 920\%A^3^ in 1 void per unit cell. 
This is consistent with the presence of 
1[CH2Cl2], 0.5[C4H8O2] per Asymmetric Unit 
which account for 264 electrons 
per unit cell.
;
_olex2_refinement_description
;
1. Fixed Uiso
 At 1.2 times of:
  All C(H) groups, All C(H,H) groups
 At 1.5 times of:
  All C(H,H,H) groups
2. Others
 Sof(Br2B)=1-FVAR(1)
 Sof(Br2A)=FVAR(1)
3.a Ternary CH refined with riding coordinates:
 C28(H28), C31(H31), C40(H40), C43(H43), C73(H73), C76(H76), C85(H85), C88(H88)
3.b Secondary CH2 refined with riding coordinates:
 C2(H2A,H2B), C3(H3A,H3B), C47(H47A,H47B), C48(H48A,H48B)
3.c Aromatic/amide H refined with riding coordinates:
 C5(H5), C7(H7), C9(H9), C11(H11), C12(H12), C13(H13), C14(H14), C15(H15),
 C17(H17), C18(H18), C19(H19), C20(H20), C21(H21), C24(H24), C25(H25), C26(H26),
  C36(H36), C37(H37), C38(H38), C50(H50), C52(H52), C54(H54), C56(H56),
 C57(H57), C58(H58), C59(H59), C60(H60), C62(H62), C63(H63), C64(H64), C65(H65),
  C66(H66), C69(H69), C70(H70), C71(H71), C81(H81), C82(H82), C83(H83)
3.d Idealised Me refined as rotating group:
 C29(H29A,H29B,H29C), C30(H30A,H30B,H30C), C32(H32A,H32B,H32C), C33(H33A,H33B,
 H33C), C41(H41A,H41B,H41C), C42(H42A,H42B,H42C), C44(H44A,H44B,H44C), C45(H45A,
 H45B,H45C), C74(H74A,H74B,H74C), C75(H75A,H75B,H75C), C77(H77A,H77B,H77C),
 C78(H78A,H78B,H78C), C86(H86A,H86B,H86C), C87(H87A,H87B,H87C), C89(H89A,H89B,
 H89C), C90(H90A,H90B,H90C)
;
_atom_sites_solution_hydrogens     geom
_atom_sites_solution_primary       dual
_atom_sites_solution_secondary     ?
loop_
  _atom_site_label
  _atom_site_type_symbol
  _atom_site_fract_x
  _atom_site_fract_y
  _atom_site_fract_z
  _atom_site_U_iso_or_equiv
  _atom_site_adp_type
  _atom_site_occupancy
  _atom_site_site_symmetry_order
  _atom_site_calc_flag
  _atom_site_refinement_flags_posn
  _atom_site_refinement_flags_adp
  _atom_site_refinement_flags_occupancy
  _atom_site_disorder_assembly
  _atom_site_disorder_group
 Br1 Br 0.62224(2) 0.47172(2) 0.62191(2) 0.03149(6) Uani 1 1 d . . . . .
 Br2A Br 0.1069(4) 1.0767(2) 0.9005(2) 0.0689(4) Uani 0.642(12) 1 d . . P A 2
 Br2B Br 0.08755(13) 1.08604(18) 0.89057(11) 0.0266(6) Uani 0.358(12) 1 d . . P A
 2
 N1 N 0.18587(11) 0.74546(11) 1.03506(7) 0.0222(3) Uani 1 1 d . . . . .
 N2 N 0.06954(10) 0.78225(11) 0.96111(7) 0.0203(3) Uani 1 1 d . . . . .
 C1 C 0.15456(12) 0.71004(14) 0.99825(8) 0.0209(3) Uani 1 1 d . . . . .
 C2 C 0.11897(13) 0.85627(14) 1.02161(9) 0.0265(4) Uani 1 1 d . . . . .
 H2A H 0.152469 0.896242 1.002478 0.032 Uiso 1 1 calc R U . . .
 H2B H 0.094012 0.870467 1.062100 0.032 Uiso 1 1 calc R U . . .
 C3 C 0.03576(13) 0.88098(14) 0.97238(9) 0.0229(4) Uani 1 1 d . . . . .
 H3A H -0.027313 0.902622 0.990908 0.028 Uiso 1 1 calc R U . . .
 H3B H 0.027781 0.935454 0.931205 0.028 Uiso 1 1 calc R U . . .
 C4 C 0.20628(13) 0.60439(14) 0.99733(9) 0.0229(4) Uani 1 1 d . . . . .
 C5 C 0.25584(13) 0.52298(14) 1.05537(9) 0.0248(4) Uani 1 1 d . . . . .
 H5 H 0.257582 0.536365 1.095087 0.030 Uiso 1 1 calc R U . . .
 C6 C 0.30282(13) 0.42219(14) 1.05557(9) 0.0251(4) Uani 1 1 d . . . . .
 C7 C 0.29692(13) 0.40441(14) 0.99671(10) 0.0268(4) Uani 1 1 d . . . . .
 H7 H 0.328106 0.336073 0.996364 0.032 Uiso 1 1 calc R U . . .
 C8 C 0.24599(13) 0.48520(14) 0.93826(9) 0.0245(4) Uani 1 1 d . . . . .
 C9 C 0.20278(13) 0.58533(14) 0.93909(9) 0.0231(4) Uani 1 1 d . . . . .
 H9 H 0.170680 0.640971 0.899512 0.028 Uiso 1 1 calc R U . . .
 C10 C 0.35424(13) 0.33668(15) 1.11816(10) 0.0285(4) Uani 1 1 d . . . . .
 C11 C 0.39228(14) 0.35146(16) 1.16883(10) 0.0314(4) Uani 1 1 d . . . . .
 H11 H 0.387534 0.415957 1.162502 0.038 Uiso 1 1 calc R U . . .
 C12 C 0.43694(15) 0.27341(17) 1.22830(11) 0.0385(5) Uani 1 1 d . . . . .
 H12 H 0.460962 0.285232 1.262673 0.046 Uiso 1 1 calc R U . . .
 C13 C 0.44647(16) 0.17835(18) 1.23753(12) 0.0417(5) Uani 1 1 d . . . . .
 H13 H 0.477120 0.124780 1.278172 0.050 Uiso 1 1 calc R U . . .
 C14 C 0.41126(15) 0.16171(16) 1.18743(12) 0.0404(5) Uani 1 1 d . . . . .
 H14 H 0.418974 0.096061 1.193502 0.048 Uiso 1 1 calc R U . . .
 C15 C 0.36450(14) 0.24024(15) 1.12804(11) 0.0337(4) Uani 1 1 d . . . . .
 H15 H 0.339546 0.228230 1.094175 0.040 Uiso 1 1 calc R U . . .
 C16 C 0.23350(14) 0.46579(15) 0.87705(9) 0.0265(4) Uani 1 1 d . . . . .
 C17 C 0.30610(15) 0.38183(16) 0.86168(10) 0.0311(4) Uani 1 1 d . . . . .
 H17 H 0.366550 0.337023 0.889846 0.037 Uiso 1 1 calc R U . . .
 C18 C 0.29027(17) 0.36380(18) 0.80572(11) 0.0380(5) Uani 1 1 d . . . . .
 H18 H 0.340089 0.306711 0.795648 0.046 Uiso 1 1 calc R U . . .
 C19 C 0.20235(18) 0.42824(19) 0.76410(11) 0.0408(5) Uani 1 1 d . . . . .
 H19 H 0.191850 0.415331 0.725760 0.049 Uiso 1 1 calc R U . . .
 C20 C 0.12993(17) 0.51161(18) 0.77888(10) 0.0366(5) Uani 1 1 d . . . . .
 H20 H 0.069563 0.556018 0.750583 0.044 Uiso 1 1 calc R U . . .
 C21 C 0.14532(15) 0.53034(16) 0.83476(10) 0.0295(4) Uani 1 1 d . . . . .
 H21 H 0.095345 0.587731 0.844461 0.035 Uiso 1 1 calc R U . . .
 C22 C 0.28066(13) 0.69400(13) 1.07396(8) 0.0219(3) Uani 1 1 d . . . . .
 C23 C 0.36292(13) 0.68276(14) 1.04187(9) 0.0237(4) Uani 1 1 d . . . . .
 C24 C 0.45302(14) 0.63337(15) 1.08110(9) 0.0283(4) Uani 1 1 d . . . . .
 H24 H 0.510844 0.622559 1.060980 0.034 Uiso 1 1 calc R U . . .
 C25 C 0.45981(14) 0.59973(15) 1.14892(10) 0.0297(4) Uani 1 1 d . . . . .
 H25 H 0.521986 0.566492 1.174665 0.036 Uiso 1 1 calc R U . . .
 C26 C 0.37655(14) 0.61420(15) 1.17950(9) 0.0277(4) Uani 1 1 d . . . . .
 H26 H 0.382040 0.591710 1.226025 0.033 Uiso 1 1 calc R U . . .
 C27 C 0.28470(14) 0.66154(14) 1.14250(9) 0.0246(4) Uani 1 1 d . . . . .
 C28 C 0.35791(14) 0.72345(15) 0.96749(9) 0.0267(4) Uani 1 1 d . . . . .
 H28 H 0.287629 0.758105 0.948093 0.032 Uiso 1 1 calc R U . . .
 C29 C 0.39224(16) 0.80324(17) 0.94831(10) 0.0350(5) Uani 1 1 d . . . . .
 H29A H 0.348906 0.860887 0.963014 0.052 Uiso 1 1 calc R U . . .
 H29B H 0.390021 0.827666 0.900546 0.052 Uiso 1 1 calc R U . . .
 H29C H 0.459740 0.772176 0.969102 0.052 Uiso 1 1 calc R U . . .
 C30 C 0.41774(16) 0.63643(17) 0.93959(10) 0.0341(4) Uani 1 1 d . . . . .
 H30A H 0.487610 0.603839 0.955835 0.051 Uiso 1 1 calc R U . . .
 H30B H 0.408216 0.664293 0.891586 0.051 Uiso 1 1 calc R U . . .
 H30C H 0.395510 0.585702 0.953584 0.051 Uiso 1 1 calc R U . . .
 C31 C 0.19391(14) 0.67767(16) 1.17690(9) 0.0302(4) Uani 1 1 d . . . . .
 H31 H 0.136187 0.710227 1.142606 0.036 Uiso 1 1 calc R U . . .
 C32 C 0.17444(17) 0.75032(17) 1.21570(11) 0.0405(5) Uani 1 1 d . . . . .
 H32A H 0.109349 0.770979 1.230221 0.061 Uiso 1 1 calc R U . . .
 H32B H 0.176870 0.811029 1.187651 0.061 Uiso 1 1 calc R U . . .
 H32C H 0.224673 0.715386 1.254016 0.061 Uiso 1 1 calc R U . . .
 C33 C 0.20325(17) 0.57681(18) 1.22259(11) 0.0372(5) Uani 1 1 d . . . . .
 H33A H 0.258502 0.544437 1.257293 0.056 Uiso 1 1 calc R U . . .
 H33B H 0.214808 0.531078 1.197420 0.056 Uiso 1 1 calc R U . . .
 H33C H 0.142433 0.590402 1.242291 0.056 Uiso 1 1 calc R U . . .
 C34 C 0.00297(12) 0.76747(14) 0.92698(9) 0.0231(4) Uani 1 1 d . . . . .
 C35 C -0.01315(13) 0.80843(15) 0.85843(9) 0.0264(4) Uani 1 1 d . . . . .
 C36 C -0.07963(15) 0.79625(17) 0.82603(11) 0.0351(5) Uani 1 1 d . . . . .
 H36 H -0.092993 0.824021 0.779540 0.042 Uiso 1 1 calc R U . . .
 C37 C -0.12643(15) 0.74461(19) 0.86020(12) 0.0415(5) Uani 1 1 d . . . . .
 H37 H -0.170770 0.736208 0.837088 0.050 Uiso 1 1 calc R U . . .
 C38 C -0.10930(15) 0.70510(18) 0.92769(12) 0.0375(5) Uani 1 1 d . . . . .
 H38 H -0.142175 0.669670 0.950395 0.045 Uiso 1 1 calc R U . . .
 C39 C -0.04478(14) 0.71586(16) 0.96355(10) 0.0294(4) Uani 1 1 d . . . . .
 C40 C 0.03730(14) 0.86594(15) 0.81983(9) 0.0278(4) Uani 1 1 d . . . . .
 H40 H 0.087966 0.858564 0.851043 0.033 Uiso 1 1 calc R U . . .
 C41 C 0.08961(17) 0.82282(17) 0.76622(10) 0.0374(5) Uani 1 1 d . . . . .
 H41A H 0.136872 0.749893 0.786080 0.056 Uiso 1 1 calc R U . . .
 H41B H 0.124355 0.859323 0.744366 0.056 Uiso 1 1 calc R U . . .
 H41C H 0.040979 0.831707 0.734012 0.056 Uiso 1 1 calc R U . . .
 C42 C -0.03737(16) 0.97977(16) 0.79024(11) 0.0373(5) Uani 1 1 d . . . . .
 H42A H -0.085931 0.989277 0.757688 0.056 Uiso 1 1 calc R U . . .
 H42B H -0.003282 1.017361 0.769018 0.056 Uiso 1 1 calc R U . . .
 H42C H -0.070732 1.005599 0.825040 0.056 Uiso 1 1 calc R U . . .
 C43 C -0.02970(18) 0.67185(19) 1.03804(11) 0.0405(5) Uani 1 1 d . . . . .
 H43 H 0.015158 0.690499 1.055218 0.049 Uiso 1 1 calc R U . . .
 C44 C 0.01853(19) 0.5551(2) 1.06164(12) 0.0451(6) Uani 1 1 d . . . . .
 H44A H -0.027458 0.535204 1.049664 0.068 Uiso 1 1 calc R U . . .
 H44B H 0.035710 0.528235 1.109398 0.068 Uiso 1 1 calc R U . . .
 H44C H 0.078182 0.526972 1.040950 0.068 Uiso 1 1 calc R U . . .
 C45 C -0.1266(2) 0.7162(2) 1.06625(15) 0.0625(8) Uani 1 1 d . . . . .
 H45A H -0.153241 0.790006 1.055737 0.094 Uiso 1 1 calc R U . . .
 H45B H -0.115095 0.683375 1.113966 0.094 Uiso 1 1 calc R U . . .
 H45C H -0.173640 0.703808 1.047134 0.094 Uiso 1 1 calc R U . . .
 N3 N 0.33259(10) 0.71930(11) 0.51906(7) 0.0184(3) Uani 1 1 d . . . . .
 N4 N 0.42474(10) 0.76317(11) 0.45196(7) 0.0180(3) Uani 1 1 d . . . . .
 C46 C 0.35330(12) 0.79291(13) 0.48887(8) 0.0175(3) Uani 1 1 d . . . . .
 C47 C 0.39427(13) 0.62633(13) 0.50137(9) 0.0214(3) Uani 1 1 d . . . . .
 H47A H 0.354041 0.612819 0.475567 0.026 Uiso 1 1 calc R U . . .
 H47B H 0.430184 0.565741 0.540965 0.026 Uiso 1 1 calc R U . . .
 C48 C 0.46522(12) 0.65341(13) 0.46013(9) 0.0208(3) Uani 1 1 d . . . . .
 H48A H 0.533131 0.611919 0.483359 0.025 Uiso 1 1 calc R U . . .
 H48B H 0.464901 0.643228 0.417217 0.025 Uiso 1 1 calc R U . . .
 C49 C 0.30545(12) 0.89353(13) 0.49835(9) 0.0195(3) Uani 1 1 d . . . . .
 C50 C 0.27529(12) 0.98494(13) 0.44643(9) 0.0201(3) Uani 1 1 d . . . . .
 H50 H 0.284969 0.983734 0.403004 0.024 Uiso 1 1 calc R U . . .
 C51 C 0.23080(12) 1.07840(13) 0.45832(9) 0.0202(3) Uani 1 1 d . . . . .
 C52 C 0.21848(12) 1.07760(13) 0.52303(9) 0.0215(3) Uani 1 1 d . . . . .
 H52 H 0.188146 1.140637 0.531479 0.026 Uiso 1 1 calc R U . . .
 C53 C 0.24968(12) 0.98645(14) 0.57546(9) 0.0214(3) Uani 1 1 d . . . . .
 C54 C 0.29225(12) 0.89461(14) 0.56215(9) 0.0207(3) Uani 1 1 d . . . . .
 H54 H 0.312458 0.832108 0.597049 0.025 Uiso 1 1 calc R U . . .
 C55 C 0.19798(12) 1.17674(13) 0.40391(9) 0.0217(3) Uani 1 1 d . . . . .
 C56 C 0.24373(13) 1.18156(14) 0.34716(9) 0.0252(4) Uani 1 1 d . . . . .
 H56 H 0.296340 1.120860 0.342572 0.030 Uiso 1 1 calc R U . . .
 C57 C 0.21280(14) 1.27470(15) 0.29720(10) 0.0297(4) Uani 1 1 d . . . . .
 H57 H 0.244625 1.277114 0.258864 0.036 Uiso 1 1 calc R U . . .
 C58 C 0.13569(14) 1.36416(15) 0.30306(11) 0.0321(4) Uani 1 1 d . . . . .
 H58 H 0.114551 1.427459 0.268761 0.038 Uiso 1 1 calc R U . . .
 C59 C 0.08998(14) 1.36045(15) 0.35907(11) 0.0302(4) Uani 1 1 d . . . . .
 H59 H 0.037213 1.421390 0.363251 0.036 Uiso 1 1 calc R U . . .
 C60 C 0.12092(13) 1.26793(14) 0.40928(10) 0.0247(4) Uani 1 1 d . . . . .
 H60 H 0.089483 1.266361 0.447794 0.030 Uiso 1 1 calc R U . . .
 C61 C 0.24079(13) 0.98430(15) 0.64435(9) 0.0255(4) Uani 1 1 d . . . . .
 C62 C 0.16128(14) 1.06208(17) 0.66089(11) 0.0342(5) Uani 1 1 d . . . . .
 H62 H 0.112704 1.119809 0.627465 0.041 Uiso 1 1 calc R U . . .
 C63 C 0.15355(17) 1.0546(2) 0.72665(12) 0.0467(6) Uani 1 1 d . . . . .
 H63 H 0.098825 1.106925 0.737744 0.056 Uiso 1 1 calc R U . . .
 C64 C 0.22408(18) 0.9724(2) 0.77564(12) 0.0526(7) Uani 1 1 d . . . . .
 H64 H 0.217441 0.967501 0.820287 0.063 Uiso 1 1 calc R U . . .
 C65 C 0.30449(17) 0.8972(2) 0.75959(11) 0.0430(5) Uani 1 1 d . . . . .
 H65 H 0.354481 0.841355 0.793103 0.052 Uiso 1 1 calc R U . . .
 C66 C 0.31225(14) 0.90323(16) 0.69428(10) 0.0309(4) Uani 1 1 d . . . . .
 H66 H 0.367576 0.850804 0.683668 0.037 Uiso 1 1 calc R U . . .
 C67 C 0.47660(12) 0.81648(13) 0.42047(9) 0.0200(3) Uani 1 1 d . . . . .
 C68 C 0.54204(13) 0.82247(14) 0.45922(10) 0.0246(4) Uani 1 1 d . . . . .
 C69 C 0.59343(14) 0.87090(16) 0.42629(11) 0.0337(4) Uani 1 1 d . . . . .
 H69 H 0.637339 0.877878 0.450904 0.040 Uiso 1 1 calc R U . . .
 C70 C 0.58196(15) 0.90889(16) 0.35880(12) 0.0377(5) Uani 1 1 d . . . . .
 H70 H 0.617956 0.941464 0.337471 0.045 Uiso 1 1 calc R U . . .
 C71 C 0.51795(14) 0.89975(15) 0.32177(11) 0.0322(4) Uani 1 1 d . . . . .
 H71 H 0.511443 0.925256 0.275258 0.039 Uiso 1 1 calc R U . . .
 C72 C 0.46335(13) 0.85387(13) 0.35182(9) 0.0233(4) Uani 1 1 d . . . . .
 C73 C 0.55962(14) 0.77930(15) 0.53370(10) 0.0294(4) Uani 1 1 d . . . . .
 H73 H 0.516572 0.748061 0.548479 0.035 Uiso 1 1 calc R U . . .
 C74 C 0.66671(15) 0.69507(17) 0.55800(11) 0.0363(5) Uani 1 1 d . . . . .
 H74A H 0.681460 0.639339 0.541028 0.054 Uiso 1 1 calc R U . . .
 H74B H 0.676536 0.668791 0.606059 0.054 Uiso 1 1 calc R U . . .
 H74C H 0.710560 0.723231 0.542458 0.054 Uiso 1 1 calc R U . . .
 C75 C 0.53147(16) 0.86419(18) 0.56358(11) 0.0374(5) Uani 1 1 d . . . . .
 H75A H 0.575155 0.893520 0.551723 0.056 Uiso 1 1 calc R U . . .
 H75B H 0.537974 0.835523 0.611432 0.056 Uiso 1 1 calc R U . . .
 H75C H 0.463302 0.917727 0.546669 0.056 Uiso 1 1 calc R U . . .
 C76 C 0.39453(14) 0.84368(15) 0.31037(9) 0.0274(4) Uani 1 1 d . . . . .
 H76 H 0.362980 0.808084 0.340685 0.033 Uiso 1 1 calc R U . . .
 C77 C 0.45163(18) 0.77882(17) 0.26775(11) 0.0415(5) Uani 1 1 d . . . . .
 H77A H 0.408308 0.763432 0.247235 0.062 Uiso 1 1 calc R U . . .
 H77B H 0.507601 0.714838 0.295096 0.062 Uiso 1 1 calc R U . . .
 H77C H 0.475570 0.816633 0.233601 0.062 Uiso 1 1 calc R U . . .
 C78 C 0.31292(16) 0.94817(17) 0.26708(11) 0.0405(5) Uani 1 1 d . . . . .
 H78A H 0.342162 0.983865 0.236255 0.061 Uiso 1 1 calc R U . . .
 H78B H 0.275809 0.988872 0.294723 0.061 Uiso 1 1 calc R U . . .
 H78C H 0.268596 0.938592 0.242593 0.061 Uiso 1 1 calc R U . . .
 C79 C 0.24476(12) 0.73341(13) 0.54895(9) 0.0199(3) Uani 1 1 d . . . . .
 C80 C 0.15328(13) 0.79304(13) 0.50935(9) 0.0226(4) Uani 1 1 d . . . . .
 C81 C 0.07067(13) 0.80383(15) 0.54069(10) 0.0282(4) Uani 1 1 d . . . . .
 H81 H 0.007424 0.843935 0.515597 0.034 Uiso 1 1 calc R U . . .
 C82 C 0.07901(14) 0.75726(16) 0.60766(10) 0.0308(4) Uani 1 1 d . . . . .
 H82 H 0.021612 0.766626 0.628028 0.037 Uiso 1 1 calc R U . . .
 C83 C 0.17011(14) 0.69741(15) 0.64489(9) 0.0269(4) Uani 1 1 d . . . . .
 H83 H 0.174844 0.664749 0.690606 0.032 Uiso 1 1 calc R U . . .
 C84 C 0.25529(13) 0.68404(13) 0.61662(9) 0.0221(3) Uani 1 1 d . . . . .
 C85 C 0.14129(13) 0.84265(14) 0.43544(9) 0.0257(4) Uani 1 1 d . . . . .
 H85 H 0.205121 0.839217 0.423567 0.031 Uiso 1 1 calc R U . . .
 C86 C 0.06181(16) 0.95563(16) 0.41298(11) 0.0363(5) Uani 1 1 d . . . . .
 H86A H 0.062630 0.987569 0.366386 0.054 Uiso 1 1 calc R U . . .
 H86B H 0.074772 0.990622 0.438688 0.054 Uiso 1 1 calc R U . . .
 H86C H -0.002778 0.960907 0.419499 0.054 Uiso 1 1 calc R U . . .
 C87 C 0.11997(15) 0.78263(16) 0.40044(10) 0.0332(4) Uani 1 1 d . . . . .
 H87A H 0.060730 0.779582 0.414289 0.050 Uiso 1 1 calc R U . . .
 H87B H 0.175826 0.713100 0.411721 0.050 Uiso 1 1 calc R U . . .
 H87C H 0.109712 0.816804 0.352905 0.050 Uiso 1 1 calc R U . . .
 C88 C 0.35498(14) 0.61675(14) 0.65835(9) 0.0251(4) Uani 1 1 d . . . . .
 H88 H 0.404363 0.629816 0.632363 0.030 Uiso 1 1 calc R U . . .
 C89 C 0.35620(16) 0.64043(16) 0.72192(10) 0.0341(4) Uani 1 1 d . . . . .
 H89A H 0.318093 0.615768 0.751849 0.051 Uiso 1 1 calc R U . . .
 H89B H 0.327097 0.714449 0.711742 0.051 Uiso 1 1 calc R U . . .
 H89C H 0.424178 0.606201 0.742745 0.051 Uiso 1 1 calc R U . . .
 C90 C 0.38535(15) 0.50375(15) 0.67452(10) 0.0319(4) Uani 1 1 d . . . . .
 H90A H 0.452139 0.461134 0.698197 0.048 Uiso 1 1 calc R U . . .
 H90B H 0.383597 0.489356 0.633777 0.048 Uiso 1 1 calc R U . . .
 H90C H 0.339752 0.488459 0.701954 0.048 Uiso 1 1 calc R U . . .

loop_
  _atom_site_aniso_label
  _atom_site_aniso_U_11
  _atom_site_aniso_U_22
  _atom_site_aniso_U_33
  _atom_site_aniso_U_23
  _atom_site_aniso_U_13
  _atom_site_aniso_U_12
 Br1 0.03261(11) 0.03537(11) 0.02660(10) -0.01048(8) -0.00245(8) -0.01618(9)
 Br2A 0.1151(11) 0.0654(8) 0.0690(8) -0.0465(6) 0.0701(8) -0.0661(8)
 Br2B 0.0255(12) 0.0288(7) 0.0276(7) -0.0118(6) 0.0148(7) -0.0144(7)
 N1 0.0198(7) 0.0231(7) 0.0199(7) -0.0052(6) 0.0011(6) -0.0086(6)
 N2 0.0182(7) 0.0217(7) 0.0187(7) -0.0047(6) 0.0025(5) -0.0094(6)
 C1 0.0186(8) 0.0246(9) 0.0167(8) -0.0025(7) 0.0043(6) -0.0113(7)
 C2 0.0227(9) 0.0245(9) 0.0268(9) -0.0085(7) -0.0017(7) -0.0071(8)
 C3 0.0196(8) 0.0240(9) 0.0225(9) -0.0070(7) 0.0027(7) -0.0092(7)
 C4 0.0190(8) 0.0236(9) 0.0233(9) -0.0038(7) 0.0048(7) -0.0110(7)
 C5 0.0213(9) 0.0262(9) 0.0234(9) -0.0035(7) 0.0038(7) -0.0119(7)
 C6 0.0177(8) 0.0254(9) 0.0286(9) -0.0024(7) 0.0047(7) -0.0118(7)
 C7 0.0206(9) 0.0231(9) 0.0350(10) -0.0055(8) 0.0065(7) -0.0120(7)
 C8 0.0203(8) 0.0263(9) 0.0286(9) -0.0071(7) 0.0069(7) -0.0142(7)
 C9 0.0190(8) 0.0246(9) 0.0223(9) -0.0022(7) 0.0032(7) -0.0115(7)
 C10 0.0166(8) 0.0250(9) 0.0335(10) -0.0001(8) 0.0058(7) -0.0083(7)
 C11 0.0221(9) 0.0292(10) 0.0329(10) 0.0008(8) 0.0009(8) -0.0114(8)
 C12 0.0280(10) 0.0379(12) 0.0358(11) 0.0024(9) -0.0032(9) -0.0139(9)
 C13 0.0272(10) 0.0359(12) 0.0407(12) 0.0085(9) -0.0046(9) -0.0112(9)
 C14 0.0275(10) 0.0250(10) 0.0525(14) 0.0041(9) 0.0033(9) -0.0107(9)
 C15 0.0229(9) 0.0279(10) 0.0411(12) -0.0005(9) 0.0026(8) -0.0120(8)
 C16 0.0273(9) 0.0280(9) 0.0301(10) -0.0078(8) 0.0107(8) -0.0196(8)
 C17 0.0299(10) 0.0337(10) 0.0359(11) -0.0126(9) 0.0123(8) -0.0203(9)
 C18 0.0451(12) 0.0434(12) 0.0419(12) -0.0224(10) 0.0228(10) -0.0303(11)
 C19 0.0548(14) 0.0582(15) 0.0300(11) -0.0185(10) 0.0157(10) -0.0417(13)
 C20 0.0416(12) 0.0436(12) 0.0301(10) -0.0063(9) 0.0048(9) -0.0287(10)
 C21 0.0302(10) 0.0329(10) 0.0292(10) -0.0073(8) 0.0075(8) -0.0202(9)
 C22 0.0196(8) 0.0224(8) 0.0197(8) -0.0032(7) -0.0006(7) -0.0094(7)
 C23 0.0238(9) 0.0237(9) 0.0203(8) -0.0027(7) 0.0022(7) -0.0119(7)
 C24 0.0210(9) 0.0322(10) 0.0275(9) -0.0035(8) 0.0028(7) -0.0138(8)
 C25 0.0225(9) 0.0322(10) 0.0278(10) -0.0004(8) -0.0053(7) -0.0134(8)
 C26 0.0296(10) 0.0300(10) 0.0193(9) -0.0009(7) -0.0011(7) -0.0155(8)
 C27 0.0259(9) 0.0270(9) 0.0202(9) -0.0052(7) 0.0032(7) -0.0139(8)
 C28 0.0242(9) 0.0319(10) 0.0205(9) -0.0040(7) 0.0039(7) -0.0139(8)
 C29 0.0413(12) 0.0390(12) 0.0245(10) -0.0023(8) 0.0063(8) -0.0247(10)
 C30 0.0340(11) 0.0412(12) 0.0265(10) -0.0095(9) 0.0084(8) -0.0194(9)
 C31 0.0240(9) 0.0398(11) 0.0200(9) -0.0074(8) 0.0037(7) -0.0121(8)
 C32 0.0423(12) 0.0362(12) 0.0318(11) -0.0118(9) 0.0112(9) -0.0110(10)
 C33 0.0402(12) 0.0515(13) 0.0311(11) -0.0178(10) 0.0174(9) -0.0294(11)
 C34 0.0168(8) 0.0285(9) 0.0247(9) -0.0106(7) 0.0037(7) -0.0105(7)
 C35 0.0184(8) 0.0276(9) 0.0259(9) -0.0088(8) 0.0016(7) -0.0056(7)
 C36 0.0252(10) 0.0403(12) 0.0315(10) -0.0134(9) -0.0047(8) -0.0083(9)
 C37 0.0254(10) 0.0494(13) 0.0558(14) -0.0252(11) -0.0016(10) -0.0177(10)
 C38 0.0275(10) 0.0448(12) 0.0524(13) -0.0223(11) 0.0118(9) -0.0239(10)
 C39 0.0259(9) 0.0355(10) 0.0346(10) -0.0159(9) 0.0108(8) -0.0188(8)
 C40 0.0245(9) 0.0299(10) 0.0199(9) -0.0053(7) 0.0029(7) -0.0081(8)
 C41 0.0398(12) 0.0356(11) 0.0241(10) -0.0074(8) 0.0082(9) -0.0108(9)
 C42 0.0353(11) 0.0313(11) 0.0301(10) -0.0046(9) 0.0047(9) -0.0080(9)
 C43 0.0563(14) 0.0528(14) 0.0356(11) -0.0180(10) 0.0209(10) -0.0433(12)
 C44 0.0581(15) 0.0562(15) 0.0360(12) -0.0092(11) 0.0112(11) -0.0434(13)
 C45 0.085(2) 0.0687(19) 0.0700(19) -0.0408(16) 0.0546(17) -0.0582(18)
 N3 0.0173(7) 0.0180(7) 0.0204(7) -0.0069(6) 0.0037(5) -0.0089(6)
 N4 0.0174(7) 0.0184(7) 0.0215(7) -0.0078(6) 0.0041(5) -0.0106(6)
 C46 0.0158(7) 0.0201(8) 0.0179(8) -0.0067(6) 0.0007(6) -0.0093(7)
 C47 0.0221(8) 0.0187(8) 0.0267(9) -0.0100(7) 0.0063(7) -0.0111(7)
 C48 0.0194(8) 0.0166(8) 0.0270(9) -0.0085(7) 0.0052(7) -0.0086(7)
 C49 0.0150(8) 0.0212(8) 0.0256(9) -0.0098(7) 0.0037(6) -0.0101(7)
 C50 0.0167(8) 0.0230(8) 0.0243(8) -0.0100(7) 0.0035(6) -0.0112(7)
 C51 0.0151(8) 0.0214(8) 0.0288(9) -0.0106(7) 0.0034(7) -0.0112(7)
 C52 0.0153(8) 0.0231(9) 0.0308(9) -0.0142(7) 0.0041(7) -0.0099(7)
 C53 0.0156(8) 0.0277(9) 0.0263(9) -0.0132(7) 0.0043(7) -0.0121(7)
 C54 0.0181(8) 0.0235(9) 0.0232(8) -0.0089(7) 0.0030(6) -0.0115(7)
 C55 0.0179(8) 0.0217(8) 0.0298(9) -0.0100(7) 0.0016(7) -0.0120(7)
 C56 0.0217(9) 0.0242(9) 0.0310(10) -0.0098(8) 0.0013(7) -0.0117(7)
 C57 0.0288(10) 0.0327(10) 0.0303(10) -0.0073(8) 0.0025(8) -0.0189(9)
 C58 0.0285(10) 0.0244(9) 0.0389(11) -0.0003(8) -0.0037(8) -0.0152(8)
 C59 0.0211(9) 0.0213(9) 0.0464(12) -0.0093(8) -0.0001(8) -0.0099(7)
 C60 0.0199(8) 0.0230(9) 0.0350(10) -0.0112(8) 0.0034(7) -0.0125(7)
 C61 0.0205(9) 0.0347(10) 0.0285(9) -0.0183(8) 0.0068(7) -0.0145(8)
 C62 0.0229(9) 0.0423(12) 0.0378(11) -0.0231(10) 0.0054(8) -0.0105(9)
 C63 0.0328(11) 0.0624(16) 0.0452(13) -0.0361(12) 0.0136(10) -0.0132(11)
 C64 0.0434(13) 0.0763(19) 0.0320(12) -0.0327(13) 0.0109(10) -0.0165(13)
 C65 0.0343(11) 0.0586(15) 0.0277(11) -0.0203(10) 0.0039(9) -0.0128(11)
 C66 0.0237(9) 0.0407(11) 0.0276(10) -0.0175(9) 0.0053(7) -0.0117(9)
 C67 0.0158(8) 0.0180(8) 0.0273(9) -0.0077(7) 0.0054(7) -0.0092(7)
 C68 0.0181(8) 0.0215(9) 0.0353(10) -0.0102(8) 0.0017(7) -0.0099(7)
 C69 0.0235(9) 0.0317(10) 0.0487(13) -0.0089(9) 0.0001(9) -0.0179(8)
 C70 0.0263(10) 0.0311(11) 0.0540(14) -0.0023(10) 0.0067(9) -0.0199(9)
 C71 0.0252(9) 0.0281(10) 0.0347(11) 0.0007(8) 0.0060(8) -0.0134(8)
 C72 0.0177(8) 0.0198(8) 0.0282(9) -0.0047(7) 0.0041(7) -0.0081(7)
 C73 0.0251(9) 0.0343(10) 0.0350(10) -0.0146(9) -0.0002(8) -0.0170(8)
 C74 0.0284(10) 0.0368(11) 0.0415(12) -0.0109(9) -0.0060(9) -0.0149(9)
 C75 0.0325(11) 0.0448(12) 0.0448(12) -0.0246(10) 0.0019(9) -0.0204(10)
 C76 0.0290(10) 0.0302(10) 0.0225(9) -0.0060(8) 0.0034(7) -0.0158(8)
 C77 0.0492(13) 0.0311(11) 0.0377(12) -0.0148(9) 0.0058(10) -0.0127(10)
 C78 0.0328(11) 0.0388(12) 0.0402(12) -0.0164(10) -0.0072(9) -0.0075(9)
 C79 0.0174(8) 0.0203(8) 0.0247(9) -0.0084(7) 0.0061(7) -0.0110(7)
 C80 0.0218(8) 0.0214(8) 0.0272(9) -0.0089(7) 0.0016(7) -0.0121(7)
 C81 0.0177(8) 0.0311(10) 0.0382(11) -0.0140(8) 0.0012(7) -0.0120(8)
 C82 0.0247(9) 0.0375(11) 0.0404(11) -0.0191(9) 0.0130(8) -0.0200(9)
 C83 0.0294(10) 0.0313(10) 0.0266(9) -0.0104(8) 0.0100(8) -0.0199(8)
 C84 0.0225(9) 0.0212(8) 0.0245(9) -0.0071(7) 0.0058(7) -0.0126(7)
 C85 0.0214(9) 0.0270(9) 0.0266(9) -0.0076(8) -0.0014(7) -0.0109(8)
 C86 0.0378(11) 0.0268(10) 0.0348(11) -0.0051(8) -0.0065(9) -0.0109(9)
 C87 0.0300(10) 0.0327(10) 0.0337(11) -0.0132(9) -0.0032(8) -0.0112(9)
 C88 0.0253(9) 0.0247(9) 0.0216(9) -0.0026(7) 0.0032(7) -0.0124(8)
 C89 0.0365(11) 0.0342(11) 0.0255(10) -0.0063(8) -0.0011(8) -0.0145(9)
 C90 0.0318(10) 0.0256(10) 0.0318(10) -0.0038(8) 0.0056(8) -0.0126(8)

_geom_special_details
;
 All esds (except the esd in the dihedral angle between two l.s. planes)
 are estimated using the full covariance matrix.  The cell esds are taken
 into account individually in the estimation of esds in distances, angles
 and torsion angles; correlations between esds in cell parameters are only
 used when they are defined by crystal symmetry.  An approximate (isotropic)
 treatment of cell esds is used for estimating esds involving l.s. planes.
;
loop_
  _geom_bond_atom_site_label_1
  _geom_bond_atom_site_label_2
  _geom_bond_distance
  _geom_bond_site_symmetry_2
  _geom_bond_publ_flag
 N1 C1 1.324(2) . ?
 N1 C2 1.482(2) . ?
 N1 C22 1.443(2) . ?
 N2 C1 1.333(2) . ?
 N2 C3 1.484(2) . ?
 N2 C34 1.441(2) . ?
 C1 C4 1.471(3) . ?
 C2 H2A 0.9900 . ?
 C2 H2B 0.9900 . ?
 C2 C3 1.530(2) . ?
 C3 H3A 0.9900 . ?
 C3 H3B 0.9900 . ?
 C4 C5 1.397(2) . ?
 C4 C9 1.391(3) . ?
 C5 H5 0.9500 . ?
 C5 C6 1.396(3) . ?
 C6 C7 1.401(3) . ?
 C6 C10 1.489(3) . ?
 C7 H7 0.9500 . ?
 C7 C8 1.403(3) . ?
 C8 C9 1.396(3) . ?
 C8 C16 1.487(3) . ?
 C9 H9 0.9500 . ?
 C10 C11 1.396(3) . ?
 C10 C15 1.398(3) . ?
 C11 H11 0.9500 . ?
 C11 C12 1.388(3) . ?
 C12 H12 0.9500 . ?
 C12 C13 1.384(3) . ?
 C13 H13 0.9500 . ?
 C13 C14 1.380(4) . ?
 C14 H14 0.9500 . ?
 C14 C15 1.394(3) . ?
 C15 H15 0.9500 . ?
 C16 C17 1.399(3) . ?
 C16 C21 1.397(3) . ?
 C17 H17 0.9500 . ?
 C17 C18 1.382(3) . ?
 C18 H18 0.9500 . ?
 C18 C19 1.387(3) . ?
 C19 H19 0.9500 . ?
 C19 C20 1.386(3) . ?
 C20 H20 0.9500 . ?
 C20 C21 1.384(3) . ?
 C21 H21 0.9500 . ?
 C22 C23 1.397(3) . ?
 C22 C27 1.404(2) . ?
 C23 C24 1.394(3) . ?
 C23 C28 1.526(2) . ?
 C24 H24 0.9500 . ?
 C24 C25 1.386(3) . ?
 C25 H25 0.9500 . ?
 C25 C26 1.387(3) . ?
 C26 H26 0.9500 . ?
 C26 C27 1.397(3) . ?
 C27 C31 1.523(3) . ?
 C28 H28 1.0000 . ?
 C28 C29 1.533(3) . ?
 C28 C30 1.538(3) . ?
 C29 H29A 0.9800 . ?
 C29 H29B 0.9800 . ?
 C29 H29C 0.9800 . ?
 C30 H30A 0.9800 . ?
 C30 H30B 0.9800 . ?
 C30 H30C 0.9800 . ?
 C31 H31 1.0000 . ?
 C31 C32 1.534(3) . ?
 C31 C33 1.532(3) . ?
 C32 H32A 0.9800 . ?
 C32 H32B 0.9800 . ?
 C32 H32C 0.9800 . ?
 C33 H33A 0.9800 . ?
 C33 H33B 0.9800 . ?
 C33 H33C 0.9800 . ?
 C34 C35 1.400(3) . ?
 C34 C39 1.408(3) . ?
 C35 C36 1.391(3) . ?
 C35 C40 1.518(3) . ?
 C36 H36 0.9500 . ?
 C36 C37 1.378(3) . ?
 C37 H37 0.9500 . ?
 C37 C38 1.378(3) . ?
 C38 H38 0.9500 . ?
 C38 C39 1.397(3) . ?
 C39 C43 1.521(3) . ?
 C40 H40 1.0000 . ?
 C40 C41 1.536(3) . ?
 C40 C42 1.530(3) . ?
 C41 H41A 0.9800 . ?
 C41 H41B 0.9800 . ?
 C41 H41C 0.9800 . ?
 C42 H42A 0.9800 . ?
 C42 H42B 0.9800 . ?
 C42 H42C 0.9800 . ?
 C43 H43 1.0000 . ?
 C43 C44 1.532(3) . ?
 C43 C45 1.527(3) . ?
 C44 H44A 0.9800 . ?
 C44 H44B 0.9800 . ?
 C44 H44C 0.9800 . ?
 C45 H45A 0.9800 . ?
 C45 H45B 0.9800 . ?
 C45 H45C 0.9800 . ?
 N3 C46 1.324(2) . ?
 N3 C47 1.481(2) . ?
 N3 C79 1.442(2) . ?
 N4 C46 1.328(2) . ?
 N4 C48 1.484(2) . ?
 N4 C67 1.443(2) . ?
 C46 C49 1.475(2) . ?
 C47 H47A 0.9900 . ?
 C47 H47B 0.9900 . ?
 C47 C48 1.532(2) . ?
 C48 H48A 0.9900 . ?
 C48 H48B 0.9900 . ?
 C49 C50 1.397(2) . ?
 C49 C54 1.391(2) . ?
 C50 H50 0.9500 . ?
 C50 C51 1.402(2) . ?
 C51 C52 1.402(2) . ?
 C51 C55 1.487(2) . ?
 C52 H52 0.9500 . ?
 C52 C53 1.399(3) . ?
 C53 C54 1.395(2) . ?
 C53 C61 1.482(2) . ?
 C54 H54 0.9500 . ?
 C55 C56 1.396(3) . ?
 C55 C60 1.404(2) . ?
 C56 H56 0.9500 . ?
 C56 C57 1.393(3) . ?
 C57 H57 0.9500 . ?
 C57 C58 1.390(3) . ?
 C58 H58 0.9500 . ?
 C58 C59 1.382(3) . ?
 C59 H59 0.9500 . ?
 C59 C60 1.389(3) . ?
 C60 H60 0.9500 . ?
 C61 C62 1.399(3) . ?
 C61 C66 1.387(3) . ?
 C62 H62 0.9500 . ?
 C62 C63 1.395(3) . ?
 C63 H63 0.9500 . ?
 C63 C64 1.376(4) . ?
 C64 H64 0.9500 . ?
 C64 C65 1.379(3) . ?
 C65 H65 0.9500 . ?
 C65 C66 1.390(3) . ?
 C66 H66 0.9500 . ?
 C67 C68 1.401(2) . ?
 C67 C72 1.400(3) . ?
 C68 C69 1.393(3) . ?
 C68 C73 1.520(3) . ?
 C69 H69 0.9500 . ?
 C69 C70 1.378(3) . ?
 C70 H70 0.9500 . ?
 C70 C71 1.390(3) . ?
 C71 H71 0.9500 . ?
 C71 C72 1.389(3) . ?
 C72 C76 1.521(3) . ?
 C73 H73 1.0000 . ?
 C73 C74 1.533(3) . ?
 C73 C75 1.535(3) . ?
 C74 H74A 0.9800 . ?
 C74 H74B 0.9800 . ?
 C74 H74C 0.9800 . ?
 C75 H75A 0.9800 . ?
 C75 H75B 0.9800 . ?
 C75 H75C 0.9800 . ?
 C76 H76 1.0000 . ?
 C76 C77 1.530(3) . ?
 C76 C78 1.532(3) . ?
 C77 H77A 0.9800 . ?
 C77 H77B 0.9800 . ?
 C77 H77C 0.9800 . ?
 C78 H78A 0.9800 . ?
 C78 H78B 0.9800 . ?
 C78 H78C 0.9800 . ?
 C79 C80 1.404(2) . ?
 C79 C84 1.402(2) . ?
 C80 C81 1.395(3) . ?
 C80 C85 1.521(3) . ?
 C81 H81 0.9500 . ?
 C81 C82 1.385(3) . ?
 C82 H82 0.9500 . ?
 C82 C83 1.378(3) . ?
 C83 H83 0.9500 . ?
 C83 C84 1.392(2) . ?
 C84 C88 1.517(2) . ?
 C85 H85 1.0000 . ?
 C85 C86 1.533(3) . ?
 C85 C87 1.531(3) . ?
 C86 H86A 0.9800 . ?
 C86 H86B 0.9800 . ?
 C86 H86C 0.9800 . ?
 C87 H87A 0.9800 . ?
 C87 H87B 0.9800 . ?
 C87 H87C 0.9800 . ?
 C88 H88 1.0000 . ?
 C88 C89 1.535(3) . ?
 C88 C90 1.531(3) . ?
 C89 H89A 0.9800 . ?
 C89 H89B 0.9800 . ?
 C89 H89C 0.9800 . ?
 C90 H90A 0.9800 . ?
 C90 H90B 0.9800 . ?
 C90 H90C 0.9800 . ?

loop_
  _geom_angle_atom_site_label_1
  _geom_angle_atom_site_label_2
  _geom_angle_atom_site_label_3
  _geom_angle
  _geom_angle_site_symmetry_1
  _geom_angle_site_symmetry_3
  _geom_angle_publ_flag
 C1 N1 C2 111.11(14) . . ?
 C1 N1 C22 127.10(15) . . ?
 C22 N1 C2 120.69(14) . . ?
 C1 N2 C3 110.93(14) . . ?
 C1 N2 C34 127.05(15) . . ?
 C34 N2 C3 120.24(14) . . ?
 N1 C1 N2 111.79(16) . . ?
 N1 C1 C4 124.96(16) . . ?
 N2 C1 C4 123.26(16) . . ?
 N1 C2 H2A 111.1 . . ?
 N1 C2 H2B 111.1 . . ?
 N1 C2 C3 103.15(14) . . ?
 H2A C2 H2B 109.1 . . ?
 C3 C2 H2A 111.1 . . ?
 C3 C2 H2B 111.1 . . ?
 N2 C3 C2 102.87(14) . . ?
 N2 C3 H3A 111.2 . . ?
 N2 C3 H3B 111.2 . . ?
 C2 C3 H3A 111.2 . . ?
 C2 C3 H3B 111.2 . . ?
 H3A C3 H3B 109.1 . . ?
 C5 C4 C1 120.03(16) . . ?
 C9 C4 C1 119.95(16) . . ?
 C9 C4 C5 119.98(17) . . ?
 C4 C5 H5 119.7 . . ?
 C6 C5 C4 120.66(17) . . ?
 C6 C5 H5 119.7 . . ?
 C5 C6 C7 118.53(17) . . ?
 C5 C6 C10 119.68(17) . . ?
 C7 C6 C10 121.75(17) . . ?
 C6 C7 H7 119.3 . . ?
 C6 C7 C8 121.50(18) . . ?
 C8 C7 H7 119.3 . . ?
 C7 C8 C16 121.29(17) . . ?
 C9 C8 C7 118.63(17) . . ?
 C9 C8 C16 120.01(17) . . ?
 C4 C9 C8 120.62(17) . . ?
 C4 C9 H9 119.7 . . ?
 C8 C9 H9 119.7 . . ?
 C11 C10 C6 120.59(18) . . ?
 C11 C10 C15 118.39(18) . . ?
 C15 C10 C6 121.02(19) . . ?
 C10 C11 H11 119.5 . . ?
 C12 C11 C10 121.0(2) . . ?
 C12 C11 H11 119.5 . . ?
 C11 C12 H12 120.0 . . ?
 C13 C12 C11 120.0(2) . . ?
 C13 C12 H12 120.0 . . ?
 C12 C13 H13 120.1 . . ?
 C14 C13 C12 119.7(2) . . ?
 C14 C13 H13 120.1 . . ?
 C13 C14 H14 119.7 . . ?
 C13 C14 C15 120.7(2) . . ?
 C15 C14 H14 119.7 . . ?
 C10 C15 H15 119.9 . . ?
 C14 C15 C10 120.2(2) . . ?
 C14 C15 H15 119.9 . . ?
 C17 C16 C8 121.91(18) . . ?
 C21 C16 C8 119.43(17) . . ?
 C21 C16 C17 118.60(18) . . ?
 C16 C17 H17 119.8 . . ?
 C18 C17 C16 120.3(2) . . ?
 C18 C17 H17 119.8 . . ?
 C17 C18 H18 119.7 . . ?
 C17 C18 C19 120.7(2) . . ?
 C19 C18 H18 119.7 . . ?
 C18 C19 H19 120.3 . . ?
 C20 C19 C18 119.5(2) . . ?
 C20 C19 H19 120.3 . . ?
 C19 C20 H20 119.9 . . ?
 C21 C20 C19 120.2(2) . . ?
 C21 C20 H20 119.9 . . ?
 C16 C21 H21 119.6 . . ?
 C20 C21 C16 120.7(2) . . ?
 C20 C21 H21 119.6 . . ?
 C23 C22 N1 118.69(15) . . ?
 C23 C22 C27 123.27(16) . . ?
 C27 C22 N1 117.98(16) . . ?
 C22 C23 C28 123.45(16) . . ?
 C24 C23 C22 117.01(16) . . ?
 C24 C23 C28 119.53(16) . . ?
 C23 C24 H24 119.4 . . ?
 C25 C24 C23 121.23(18) . . ?
 C25 C24 H24 119.4 . . ?
 C24 C25 H25 119.7 . . ?
 C24 C25 C26 120.51(17) . . ?
 C26 C25 H25 119.7 . . ?
 C25 C26 H26 119.7 . . ?
 C25 C26 C27 120.61(17) . . ?
 C27 C26 H26 119.7 . . ?
 C22 C27 C31 122.76(16) . . ?
 C26 C27 C22 117.34(17) . . ?
 C26 C27 C31 119.90(16) . . ?
 C23 C28 H28 107.9 . . ?
 C23 C28 C29 110.27(16) . . ?
 C23 C28 C30 111.51(16) . . ?
 C29 C28 H28 107.9 . . ?
 C29 C28 C30 111.22(16) . . ?
 C30 C28 H28 107.9 . . ?
 C28 C29 H29A 109.5 . . ?
 C28 C29 H29B 109.5 . . ?
 C28 C29 H29C 109.5 . . ?
 H29A C29 H29B 109.5 . . ?
 H29A C29 H29C 109.5 . . ?
 H29B C29 H29C 109.5 . . ?
 C28 C30 H30A 109.5 . . ?
 C28 C30 H30B 109.5 . . ?
 C28 C30 H30C 109.5 . . ?
 H30A C30 H30B 109.5 . . ?
 H30A C30 H30C 109.5 . . ?
 H30B C30 H30C 109.5 . . ?
 C27 C31 H31 108.2 . . ?
 C27 C31 C32 110.23(17) . . ?
 C27 C31 C33 112.18(17) . . ?
 C32 C31 H31 108.2 . . ?
 C33 C31 H31 108.2 . . ?
 C33 C31 C32 109.85(17) . . ?
 C31 C32 H32A 109.5 . . ?
 C31 C32 H32B 109.5 . . ?
 C31 C32 H32C 109.5 . . ?
 H32A C32 H32B 109.5 . . ?
 H32A C32 H32C 109.5 . . ?
 H32B C32 H32C 109.5 . . ?
 C31 C33 H33A 109.5 . . ?
 C31 C33 H33B 109.5 . . ?
 C31 C33 H33C 109.5 . . ?
 H33A C33 H33B 109.5 . . ?
 H33A C33 H33C 109.5 . . ?
 H33B C33 H33C 109.5 . . ?
 C35 C34 N2 117.71(16) . . ?
 C35 C34 C39 123.13(17) . . ?
 C39 C34 N2 119.13(16) . . ?
 C34 C35 C40 122.43(17) . . ?
 C36 C35 C34 117.28(18) . . ?
 C36 C35 C40 120.28(18) . . ?
 C35 C36 H36 119.4 . . ?
 C37 C36 C35 121.1(2) . . ?
 C37 C36 H36 119.4 . . ?
 C36 C37 H37 119.8 . . ?
 C38 C37 C36 120.39(19) . . ?
 C38 C37 H37 119.8 . . ?
 C37 C38 H38 119.2 . . ?
 C37 C38 C39 121.6(2) . . ?
 C39 C38 H38 119.2 . . ?
 C34 C39 C43 124.24(17) . . ?
 C38 C39 C34 116.41(19) . . ?
 C38 C39 C43 119.35(18) . . ?
 C35 C40 H40 108.0 . . ?
 C35 C40 C41 112.19(17) . . ?
 C35 C40 C42 109.91(16) . . ?
 C41 C40 H40 108.0 . . ?
 C42 C40 H40 108.0 . . ?
 C42 C40 C41 110.68(16) . . ?
 C40 C41 H41A 109.5 . . ?
 C40 C41 H41B 109.5 . . ?
 C40 C41 H41C 109.5 . . ?
 H41A C41 H41B 109.5 . . ?
 H41A C41 H41C 109.5 . . ?
 H41B C41 H41C 109.5 . . ?
 C40 C42 H42A 109.5 . . ?
 C40 C42 H42B 109.5 . . ?
 C40 C42 H42C 109.5 . . ?
 H42A C42 H42B 109.5 . . ?
 H42A C42 H42C 109.5 . . ?
 H42B C42 H42C 109.5 . . ?
 C39 C43 H43 108.1 . . ?
 C39 C43 C44 111.28(18) . . ?
 C39 C43 C45 111.5(2) . . ?
 C44 C43 H43 108.1 . . ?
 C45 C43 H43 108.1 . . ?
 C45 C43 C44 109.57(19) . . ?
 C43 C44 H44A 109.5 . . ?
 C43 C44 H44B 109.5 . . ?
 C43 C44 H44C 109.5 . . ?
 H44A C44 H44B 109.5 . . ?
 H44A C44 H44C 109.5 . . ?
 H44B C44 H44C 109.5 . . ?
 C43 C45 H45A 109.5 . . ?
 C43 C45 H45B 109.5 . . ?
 C43 C45 H45C 109.5 . . ?
 H45A C45 H45B 109.5 . . ?
 H45A C45 H45C 109.5 . . ?
 H45B C45 H45C 109.5 . . ?
 C46 N3 C47 111.06(14) . . ?
 C46 N3 C79 125.35(14) . . ?
 C79 N3 C47 121.20(13) . . ?
 C46 N4 C48 110.85(13) . . ?
 C46 N4 C67 127.12(14) . . ?
 C67 N4 C48 120.33(13) . . ?
 N3 C46 N4 111.82(15) . . ?
 N3 C46 C49 123.33(15) . . ?
 N4 C46 C49 124.78(15) . . ?
 N3 C47 H47A 111.2 . . ?
 N3 C47 H47B 111.2 . . ?
 N3 C47 C48 102.89(13) . . ?
 H47A C47 H47B 109.1 . . ?
 C48 C47 H47A 111.2 . . ?
 C48 C47 H47B 111.2 . . ?
 N4 C48 C47 102.65(13) . . ?
 N4 C48 H48A 111.2 . . ?
 N4 C48 H48B 111.2 . . ?
 C47 C48 H48A 111.2 . . ?
 C47 C48 H48B 111.2 . . ?
 H48A C48 H48B 109.1 . . ?
 C50 C49 C46 122.52(15) . . ?
 C54 C49 C46 117.20(15) . . ?
 C54 C49 C50 120.27(16) . . ?
 C49 C50 H50 119.9 . . ?
 C49 C50 C51 120.12(16) . . ?
 C51 C50 H50 119.9 . . ?
 C50 C51 C52 118.61(16) . . ?
 C50 C51 C55 121.16(16) . . ?
 C52 C51 C55 120.24(15) . . ?
 C51 C52 H52 119.1 . . ?
 C53 C52 C51 121.74(16) . . ?
 C53 C52 H52 119.1 . . ?
 C52 C53 C61 122.22(16) . . ?
 C54 C53 C52 118.49(16) . . ?
 C54 C53 C61 119.28(17) . . ?
 C49 C54 C53 120.76(16) . . ?
 C49 C54 H54 119.6 . . ?
 C53 C54 H54 119.6 . . ?
 C56 C55 C51 121.42(16) . . ?
 C56 C55 C60 118.29(17) . . ?
 C60 C55 C51 120.27(16) . . ?
 C55 C56 H56 119.8 . . ?
 C57 C56 C55 120.49(18) . . ?
 C57 C56 H56 119.8 . . ?
 C56 C57 H57 119.8 . . ?
 C58 C57 C56 120.46(19) . . ?
 C58 C57 H57 119.8 . . ?
 C57 C58 H58 120.2 . . ?
 C59 C58 C57 119.62(18) . . ?
 C59 C58 H58 120.2 . . ?
 C58 C59 H59 119.9 . . ?
 C58 C59 C60 120.23(18) . . ?
 C60 C59 H59 119.9 . . ?
 C55 C60 H60 119.5 . . ?
 C59 C60 C55 120.91(18) . . ?
 C59 C60 H60 119.5 . . ?
 C62 C61 C53 121.73(18) . . ?
 C66 C61 C53 119.81(17) . . ?
 C66 C61 C62 118.46(18) . . ?
 C61 C62 H62 120.1 . . ?
 C63 C62 C61 119.8(2) . . ?
 C63 C62 H62 120.1 . . ?
 C62 C63 H63 119.5 . . ?
 C64 C63 C62 120.9(2) . . ?
 C64 C63 H63 119.5 . . ?
 C63 C64 H64 120.2 . . ?
 C63 C64 C65 119.6(2) . . ?
 C65 C64 H64 120.2 . . ?
 C64 C65 H65 120.1 . . ?
 C64 C65 C66 119.9(2) . . ?
 C66 C65 H65 120.1 . . ?
 C61 C66 C65 121.26(19) . . ?
 C61 C66 H66 119.4 . . ?
 C65 C66 H66 119.4 . . ?
 C68 C67 N4 119.04(16) . . ?
 C72 C67 N4 117.52(15) . . ?
 C72 C67 C68 123.30(16) . . ?
 C67 C68 C73 123.93(16) . . ?
 C69 C68 C67 116.80(18) . . ?
 C69 C68 C73 119.27(17) . . ?
 C68 C69 H69 119.3 . . ?
 C70 C69 C68 121.44(18) . . ?
 C70 C69 H69 119.3 . . ?
 C69 C70 H70 119.9 . . ?
 C69 C70 C71 120.28(18) . . ?
 C71 C70 H70 119.9 . . ?
 C70 C71 H71 119.5 . . ?
 C72 C71 C70 120.94(19) . . ?
 C72 C71 H71 119.5 . . ?
 C67 C72 C76 122.70(16) . . ?
 C71 C72 C67 117.21(17) . . ?
 C71 C72 C76 120.08(17) . . ?
 C68 C73 H73 108.0 . . ?
 C68 C73 C74 110.84(17) . . ?
 C68 C73 C75 111.03(17) . . ?
 C74 C73 H73 108.0 . . ?
 C74 C73 C75 110.95(16) . . ?
 C75 C73 H73 108.0 . . ?
 C73 C74 H74A 109.5 . . ?
 C73 C74 H74B 109.5 . . ?
 C73 C74 H74C 109.5 . . ?
 H74A C74 H74B 109.5 . . ?
 H74A C74 H74C 109.5 . . ?
 H74B C74 H74C 109.5 . . ?
 C73 C75 H75A 109.5 . . ?
 C73 C75 H75B 109.5 . . ?
 C73 C75 H75C 109.5 . . ?
 H75A C75 H75B 109.5 . . ?
 H75A C75 H75C 109.5 . . ?
 H75B C75 H75C 109.5 . . ?
 C72 C76 H76 108.1 . . ?
 C72 C76 C77 110.80(17) . . ?
 C72 C76 C78 111.86(16) . . ?
 C77 C76 H76 108.1 . . ?
 C77 C76 C78 109.84(17) . . ?
 C78 C76 H76 108.1 . . ?
 C76 C77 H77A 109.5 . . ?
 C76 C77 H77B 109.5 . . ?
 C76 C77 H77C 109.5 . . ?
 H77A C77 H77B 109.5 . . ?
 H77A C77 H77C 109.5 . . ?
 H77B C77 H77C 109.5 . . ?
 C76 C78 H78A 109.5 . . ?
 C76 C78 H78B 109.5 . . ?
 C76 C78 H78C 109.5 . . ?
 H78A C78 H78B 109.5 . . ?
 H78A C78 H78C 109.5 . . ?
 H78B C78 H78C 109.5 . . ?
 C80 C79 N3 119.15(15) . . ?
 C84 C79 N3 117.92(15) . . ?
 C84 C79 C80 122.90(16) . . ?
 C79 C80 C85 123.44(16) . . ?
 C81 C80 C79 116.83(17) . . ?
 C81 C80 C85 119.71(16) . . ?
 C80 C81 H81 119.3 . . ?
 C82 C81 C80 121.35(17) . . ?
 C82 C81 H81 119.3 . . ?
 C81 C82 H82 119.8 . . ?
 C83 C82 C81 120.35(18) . . ?
 C83 C82 H82 119.8 . . ?
 C82 C83 H83 119.5 . . ?
 C82 C83 C84 121.09(18) . . ?
 C84 C83 H83 119.5 . . ?
 C79 C84 C88 122.29(16) . . ?
 C83 C84 C79 117.46(16) . . ?
 C83 C84 C88 120.24(16) . . ?
 C80 C85 H85 107.8 . . ?
 C80 C85 C86 111.70(16) . . ?
 C80 C85 C87 110.15(16) . . ?
 C86 C85 H85 107.8 . . ?
 C87 C85 H85 107.8 . . ?
 C87 C85 C86 111.53(16) . . ?
 C85 C86 H86A 109.5 . . ?
 C85 C86 H86B 109.5 . . ?
 C85 C86 H86C 109.5 . . ?
 H86A C86 H86B 109.5 . . ?
 H86A C86 H86C 109.5 . . ?
 H86B C86 H86C 109.5 . . ?
 C85 C87 H87A 109.5 . . ?
 C85 C87 H87B 109.5 . . ?
 C85 C87 H87C 109.5 . . ?
 H87A C87 H87B 109.5 . . ?
 H87A C87 H87C 109.5 . . ?
 H87B C87 H87C 109.5 . . ?
 C84 C88 H88 108.1 . . ?
 C84 C88 C89 112.15(16) . . ?
 C84 C88 C90 110.28(15) . . ?
 C89 C88 H88 108.1 . . ?
 C90 C88 H88 108.1 . . ?
 C90 C88 C89 109.89(16) . . ?
 C88 C89 H89A 109.5 . . ?
 C88 C89 H89B 109.5 . . ?
 C88 C89 H89C 109.5 . . ?
 H89A C89 H89B 109.5 . . ?
 H89A C89 H89C 109.5 . . ?
 H89B C89 H89C 109.5 . . ?
 C88 C90 H90A 109.5 . . ?
 C88 C90 H90B 109.5 . . ?
 C88 C90 H90C 109.5 . . ?
 H90A C90 H90B 109.5 . . ?
 H90A C90 H90C 109.5 . . ?
 H90B C90 H90C 109.5 . . ?

loop_
  _geom_torsion_atom_site_label_1
  _geom_torsion_atom_site_label_2
  _geom_torsion_atom_site_label_3
  _geom_torsion_atom_site_label_4
  _geom_torsion
  _geom_torsion_site_symmetry_1
  _geom_torsion_site_symmetry_2
  _geom_torsion_site_symmetry_3
  _geom_torsion_site_symmetry_4
  _geom_torsion_publ_flag
 N1 C1 C4 C5 37.2(3) . . . . ?
 N1 C1 C4 C9 -145.14(18) . . . . ?
 N1 C2 C3 N2 -3.45(18) . . . . ?
 N1 C22 C23 C24 179.52(17) . . . . ?
 N1 C22 C23 C28 0.9(3) . . . . ?
 N1 C22 C27 C26 -178.40(16) . . . . ?
 N1 C22 C27 C31 0.5(3) . . . . ?
 N2 C1 C4 C5 -143.15(17) . . . . ?
 N2 C1 C4 C9 34.5(2) . . . . ?
 N2 C34 C35 C36 -178.24(16) . . . . ?
 N2 C34 C35 C40 0.6(3) . . . . ?
 N2 C34 C39 C38 179.21(17) . . . . ?
 N2 C34 C39 C43 -1.2(3) . . . . ?
 C1 N1 C2 C3 3.82(19) . . . . ?
 C1 N1 C22 C23 72.3(2) . . . . ?
 C1 N1 C22 C27 -110.4(2) . . . . ?
 C1 N2 C3 C2 2.29(19) . . . . ?
 C1 N2 C34 C35 -116.7(2) . . . . ?
 C1 N2 C34 C39 65.2(2) . . . . ?
 C1 C4 C5 C6 178.13(16) . . . . ?
 C1 C4 C9 C8 -175.76(16) . . . . ?
 C2 N1 C1 N2 -2.6(2) . . . . ?
 C2 N1 C1 C4 177.10(16) . . . . ?
 C2 N1 C22 C23 -94.7(2) . . . . ?
 C2 N1 C22 C27 82.7(2) . . . . ?
 C3 N2 C1 N1 0.1(2) . . . . ?
 C3 N2 C1 C4 -179.61(15) . . . . ?
 C3 N2 C34 C35 80.0(2) . . . . ?
 C3 N2 C34 C39 -98.2(2) . . . . ?
 C4 C5 C6 C7 -1.7(3) . . . . ?
 C4 C5 C6 C10 -179.34(16) . . . . ?
 C5 C4 C9 C8 1.9(3) . . . . ?
 C5 C6 C7 C8 0.6(3) . . . . ?
 C5 C6 C10 C11 -27.1(3) . . . . ?
 C5 C6 C10 C15 152.08(18) . . . . ?
 C6 C7 C8 C9 1.7(3) . . . . ?
 C6 C7 C8 C16 -175.34(16) . . . . ?
 C6 C10 C11 C12 177.46(18) . . . . ?
 C6 C10 C15 C14 -178.80(18) . . . . ?
 C7 C6 C10 C11 155.38(18) . . . . ?
 C7 C6 C10 C15 -25.5(3) . . . . ?
 C7 C8 C9 C4 -2.9(3) . . . . ?
 C7 C8 C16 C17 -34.5(3) . . . . ?
 C7 C8 C16 C21 142.72(18) . . . . ?
 C8 C16 C17 C18 177.28(17) . . . . ?
 C8 C16 C21 C20 -177.19(17) . . . . ?
 C9 C4 C5 C6 0.5(3) . . . . ?
 C9 C8 C16 C17 148.49(18) . . . . ?
 C9 C8 C16 C21 -34.3(2) . . . . ?
 C10 C6 C7 C8 178.17(16) . . . . ?
 C10 C11 C12 C13 1.6(3) . . . . ?
 C11 C10 C15 C14 0.4(3) . . . . ?
 C11 C12 C13 C14 -0.1(3) . . . . ?
 C12 C13 C14 C15 -1.2(3) . . . . ?
 C13 C14 C15 C10 1.1(3) . . . . ?
 C15 C10 C11 C12 -1.7(3) . . . . ?
 C16 C8 C9 C4 174.15(16) . . . . ?
 C16 C17 C18 C19 -0.2(3) . . . . ?
 C17 C16 C21 C20 0.1(3) . . . . ?
 C17 C18 C19 C20 0.2(3) . . . . ?
 C18 C19 C20 C21 0.0(3) . . . . ?
 C19 C20 C21 C16 -0.1(3) . . . . ?
 C21 C16 C17 C18 0.0(3) . . . . ?
 C22 N1 C1 N2 -170.52(16) . . . . ?
 C22 N1 C1 C4 9.1(3) . . . . ?
 C22 N1 C2 C3 172.66(15) . . . . ?
 C22 C23 C24 C25 -1.8(3) . . . . ?
 C22 C23 C28 C29 118.1(2) . . . . ?
 C22 C23 C28 C30 -117.8(2) . . . . ?
 C22 C27 C31 C32 -115.1(2) . . . . ?
 C22 C27 C31 C33 122.1(2) . . . . ?
 C23 C22 C27 C26 -1.2(3) . . . . ?
 C23 C22 C27 C31 177.74(18) . . . . ?
 C23 C24 C25 C26 0.3(3) . . . . ?
 C24 C23 C28 C29 -60.5(2) . . . . ?
 C24 C23 C28 C30 63.6(2) . . . . ?
 C24 C25 C26 C27 0.9(3) . . . . ?
 C25 C26 C27 C22 -0.5(3) . . . . ?
 C25 C26 C27 C31 -179.45(18) . . . . ?
 C26 C27 C31 C32 63.8(2) . . . . ?
 C26 C27 C31 C33 -59.0(2) . . . . ?
 C27 C22 C23 C24 2.3(3) . . . . ?
 C27 C22 C23 C28 -176.32(17) . . . . ?
 C28 C23 C24 C25 176.87(18) . . . . ?
 C34 N2 C1 N1 -164.57(16) . . . . ?
 C34 N2 C1 C4 15.8(3) . . . . ?
 C34 N2 C3 C2 168.12(15) . . . . ?
 C34 C35 C36 C37 -0.9(3) . . . . ?
 C34 C35 C40 C41 127.24(19) . . . . ?
 C34 C35 C40 C42 -109.2(2) . . . . ?
 C34 C39 C43 C44 -114.7(2) . . . . ?
 C34 C39 C43 C45 122.6(2) . . . . ?
 C35 C34 C39 C38 1.2(3) . . . . ?
 C35 C34 C39 C43 -179.16(19) . . . . ?
 C35 C36 C37 C38 1.0(3) . . . . ?
 C36 C35 C40 C41 -54.0(2) . . . . ?
 C36 C35 C40 C42 69.6(2) . . . . ?
 C36 C37 C38 C39 0.1(3) . . . . ?
 C37 C38 C39 C34 -1.1(3) . . . . ?
 C37 C38 C39 C43 179.2(2) . . . . ?
 C38 C39 C43 C44 64.9(3) . . . . ?
 C38 C39 C43 C45 -57.8(3) . . . . ?
 C39 C34 C35 C36 -0.2(3) . . . . ?
 C39 C34 C35 C40 178.60(18) . . . . ?
 C40 C35 C36 C37 -179.77(19) . . . . ?
 N3 C46 C49 C50 -138.36(17) . . . . ?
 N3 C46 C49 C54 42.6(2) . . . . ?
 N3 C47 C48 N4 -7.98(16) . . . . ?
 N3 C79 C80 C81 179.70(15) . . . . ?
 N3 C79 C80 C85 1.3(2) . . . . ?
 N3 C79 C84 C83 -179.43(15) . . . . ?
 N3 C79 C84 C88 -0.5(2) . . . . ?
 N4 C46 C49 C50 44.9(2) . . . . ?
 N4 C46 C49 C54 -134.15(17) . . . . ?
 N4 C67 C68 C69 177.31(16) . . . . ?
 N4 C67 C68 C73 -2.4(3) . . . . ?
 N4 C67 C72 C71 -176.29(16) . . . . ?
 N4 C67 C72 C76 2.3(3) . . . . ?
 C46 N3 C47 C48 6.07(18) . . . . ?
 C46 N3 C79 C80 63.4(2) . . . . ?
 C46 N3 C79 C84 -118.39(18) . . . . ?
 C46 N4 C48 C47 8.03(18) . . . . ?
 C46 N4 C67 C68 70.3(2) . . . . ?
 C46 N4 C67 C72 -113.84(19) . . . . ?
 C46 C49 C50 C51 -179.54(15) . . . . ?
 C46 C49 C54 C53 178.50(15) . . . . ?
 C47 N3 C46 N4 -1.18(19) . . . . ?
 C47 N3 C46 C49 -178.31(15) . . . . ?
 C47 N3 C79 C80 -97.50(19) . . . . ?
 C47 N3 C79 C84 80.8(2) . . . . ?
 C48 N4 C46 N3 -4.63(19) . . . . ?
 C48 N4 C46 C49 172.45(15) . . . . ?
 C48 N4 C67 C68 -93.40(19) . . . . ?
 C48 N4 C67 C72 82.4(2) . . . . ?
 C49 C50 C51 C52 0.7(2) . . . . ?
 C49 C50 C51 C55 -179.95(15) . . . . ?
 C50 C49 C54 C53 -0.6(2) . . . . ?
 C50 C51 C52 C53 0.3(2) . . . . ?
 C50 C51 C55 C56 -27.9(2) . . . . ?
 C50 C51 C55 C60 153.51(16) . . . . ?
 C51 C52 C53 C54 -1.3(2) . . . . ?
 C51 C52 C53 C61 177.42(15) . . . . ?
 C51 C55 C56 C57 -179.02(16) . . . . ?
 C51 C55 C60 C59 179.51(16) . . . . ?
 C52 C51 C55 C56 151.46(16) . . . . ?
 C52 C51 C55 C60 -27.1(2) . . . . ?
 C52 C53 C54 C49 1.5(2) . . . . ?
 C52 C53 C61 C62 35.2(3) . . . . ?
 C52 C53 C61 C66 -145.25(18) . . . . ?
 C53 C61 C62 C63 177.0(2) . . . . ?
 C53 C61 C66 C65 -177.9(2) . . . . ?
 C54 C49 C50 C51 -0.5(2) . . . . ?
 C54 C53 C61 C62 -146.08(19) . . . . ?
 C54 C53 C61 C66 33.5(2) . . . . ?
 C55 C51 C52 C53 -179.13(15) . . . . ?
 C55 C56 C57 C58 -0.2(3) . . . . ?
 C56 C55 C60 C59 0.9(3) . . . . ?
 C56 C57 C58 C59 0.4(3) . . . . ?
 C57 C58 C59 C60 0.1(3) . . . . ?
 C58 C59 C60 C55 -0.7(3) . . . . ?
 C60 C55 C56 C57 -0.4(3) . . . . ?
 C61 C53 C54 C49 -177.31(15) . . . . ?
 C61 C62 C63 C64 1.1(4) . . . . ?
 C62 C61 C66 C65 1.7(3) . . . . ?
 C62 C63 C64 C65 1.1(4) . . . . ?
 C63 C64 C65 C66 -2.0(4) . . . . ?
 C64 C65 C66 C61 0.5(4) . . . . ?
 C66 C61 C62 C63 -2.5(3) . . . . ?
 C67 N4 C46 N3 -169.62(15) . . . . ?
 C67 N4 C46 C49 7.5(3) . . . . ?
 C67 N4 C48 C47 174.19(14) . . . . ?
 C67 C68 C69 C70 -1.5(3) . . . . ?
 C67 C68 C73 C74 117.52(19) . . . . ?
 C67 C68 C73 C75 -118.69(19) . . . . ?
 C67 C72 C76 C77 -117.6(2) . . . . ?
 C67 C72 C76 C78 119.5(2) . . . . ?
 C68 C67 C72 C71 -0.6(3) . . . . ?
 C68 C67 C72 C76 177.92(17) . . . . ?
 C68 C69 C70 C71 0.1(3) . . . . ?
 C69 C68 C73 C74 -62.2(2) . . . . ?
 C69 C68 C73 C75 61.6(2) . . . . ?
 C69 C70 C71 C72 1.0(3) . . . . ?
 C70 C71 C72 C67 -0.8(3) . . . . ?
 C70 C71 C72 C76 -179.37(18) . . . . ?
 C71 C72 C76 C77 61.0(2) . . . . ?
 C71 C72 C76 C78 -62.0(2) . . . . ?
 C72 C67 C68 C69 1.7(3) . . . . ?
 C72 C67 C68 C73 -178.00(17) . . . . ?
 C73 C68 C69 C70 178.28(19) . . . . ?
 C79 N3 C46 N4 -163.68(15) . . . . ?
 C79 N3 C46 C49 19.2(2) . . . . ?
 C79 N3 C47 C48 169.41(14) . . . . ?
 C79 C80 C81 C82 -0.4(3) . . . . ?
 C79 C80 C85 C86 -131.56(18) . . . . ?
 C79 C80 C85 C87 103.92(19) . . . . ?
 C79 C84 C88 C89 133.50(18) . . . . ?
 C79 C84 C88 C90 -103.68(19) . . . . ?
 C80 C79 C84 C83 -1.2(3) . . . . ?
 C80 C79 C84 C88 177.74(16) . . . . ?
 C80 C81 C82 C83 -1.0(3) . . . . ?
 C81 C80 C85 C86 50.1(2) . . . . ?
 C81 C80 C85 C87 -74.4(2) . . . . ?
 C81 C82 C83 C84 1.3(3) . . . . ?
 C82 C83 C84 C79 -0.2(3) . . . . ?
 C82 C83 C84 C88 -179.23(17) . . . . ?
 C83 C84 C88 C89 -47.5(2) . . . . ?
 C83 C84 C88 C90 75.3(2) . . . . ?
 C84 C79 C80 C81 1.5(3) . . . . ?
 C84 C79 C80 C85 -176.87(16) . . . . ?
 C85 C80 C81 C82 178.09(17) . . . . ?

_smtbx_masks_special_details       ?
loop_
  _smtbx_masks_void_nr
  _smtbx_masks_void_average_x
  _smtbx_masks_void_average_y
  _smtbx_masks_void_average_z
  _smtbx_masks_void_volume
  _smtbx_masks_void_count_electrons
  _smtbx_masks_void_content
 1 -0.257 0.757 0.243 920.0 258.8 '4 CH2Cl2,2 C4H8O2'

_smtbx_masks_void_probe_radius     1.2
_smtbx_masks_void_truncation_radius  1.2
_shelx_res_file
;
TITL steffen27_a.res in P-1
    steffen27.res
    created by SHELXL-2018/3 at 13:50:17 on 02-Feb-2023
REM Old TITL Steffen27 in P-1
REM SHELXT solution in P-1: R1 0.209, Rweak 0.019, Alpha 0.062
REM <I/s> 0.000 for 0 systematic absences, Orientation as input
REM Formula found by SHELXT: C95 N9 Br2A
CELL 1.54184 15.61887 15.778334 21.624639 71.9896 87.7846 61.4528
ZERR 4 0.00052 0.00049 0.000613 0.0026 0.0025 0.0033
LATT 1
SFAC Br C Cl H N O
UNIT 4 192 8 228 8 4

L.S. 8
PLAN  20
SIZE 0.14 0.21 0.26
TEMP -173.15(10)
CONF
BOND
list 4
MORE -1
BOND $H
ABIN
fmap 2 53
acta
OMIT 0 2 1
OMIT 5 6 2
OMIT -3 -4 5
OMIT 5 7 3
OMIT 1 -2 2
REM <olex2.extras>
REM <HklSrc "%.\\Steffen27.hkl">
REM </olex2.extras>

WGHT    0.041500    2.945400
FVAR       3.85599   0.64167
BR1   1    0.622238    0.471719    0.621910    11.00000    0.03261    0.03537 =
         0.02660   -0.01048   -0.00245   -0.01618
PART 2
BR2A  1    0.106916    1.076654    0.900487    21.00000    0.11509    0.06541 =
         0.06896   -0.04653    0.07014   -0.06615
BR2B  1    0.087549    1.086035    0.890573   -21.00000    0.02549    0.02882 =
         0.02761   -0.01176    0.01481   -0.01436

PART 0
N1    5    0.185873    0.745464    1.035065    11.00000    0.01985    0.02305 =
         0.01986   -0.00521    0.00115   -0.00861
N2    5    0.069539    0.782245    0.961113    11.00000    0.01825    0.02170 =
         0.01869   -0.00470    0.00245   -0.00938
C1    2    0.154555    0.710042    0.998250    11.00000    0.01858    0.02463 =
         0.01667   -0.00250    0.00426   -0.01129
C2    2    0.118970    0.856268    1.021613    11.00000    0.02270    0.02446 =
         0.02684   -0.00847   -0.00166   -0.00715
AFIX  23
H2A   4    0.152469    0.896242    1.002478    11.00000   -1.20000
H2B   4    0.094012    0.870467    1.062100    11.00000   -1.20000
AFIX   0
C3    2    0.035756    0.880978    0.972379    11.00000    0.01963    0.02403 =
         0.02252   -0.00698    0.00275   -0.00919
AFIX  23
H3A   4   -0.027313    0.902622    0.990908    11.00000   -1.20000
H3B   4    0.027781    0.935454    0.931205    11.00000   -1.20000
AFIX   0
C4    2    0.206275    0.604394    0.997328    11.00000    0.01902    0.02360 =
         0.02334   -0.00383    0.00479   -0.01095
C5    2    0.255843    0.522981    1.055369    11.00000    0.02128    0.02618 =
         0.02344   -0.00352    0.00379   -0.01186
AFIX  43
H5    4    0.257582    0.536365    1.095087    11.00000   -1.20000
AFIX   0
C6    2    0.302825    0.422192    1.055575    11.00000    0.01770    0.02536 =
         0.02861   -0.00238    0.00474   -0.01182
C7    2    0.296916    0.404406    0.996706    11.00000    0.02055    0.02310 =
         0.03501   -0.00554    0.00649   -0.01195
AFIX  43
H7    4    0.328106    0.336073    0.996364    11.00000   -1.20000
AFIX   0
C8    2    0.245994    0.485197    0.938259    11.00000    0.02031    0.02628 =
         0.02858   -0.00710    0.00693   -0.01420
C9    2    0.202776    0.585335    0.939094    11.00000    0.01904    0.02458 =
         0.02232   -0.00220    0.00319   -0.01146
AFIX  43
H9    4    0.170680    0.640971    0.899512    11.00000   -1.20000
AFIX   0
C10   2    0.354239    0.336683    1.118159    11.00000    0.01662    0.02500 =
         0.03347   -0.00012    0.00579   -0.00829
C11   2    0.392285    0.351456    1.168828    11.00000    0.02214    0.02918 =
         0.03294    0.00080    0.00089   -0.01141
AFIX  43
H11   4    0.387534    0.415957    1.162502    11.00000   -1.20000
AFIX   0
C12   2    0.436936    0.273408    1.228296    11.00000    0.02797    0.03792 =
         0.03579    0.00240   -0.00324   -0.01386
AFIX  43
H12   4    0.460962    0.285232    1.262673    11.00000   -1.20000
AFIX   0
C13   2    0.446471    0.178349    1.237528    11.00000    0.02718    0.03590 =
         0.04065    0.00846   -0.00464   -0.01122
AFIX  43
H13   4    0.477120    0.124780    1.278172    11.00000   -1.20000
AFIX   0
C14   2    0.411259    0.161709    1.187431    11.00000    0.02748    0.02498 =
         0.05251    0.00413    0.00330   -0.01069
AFIX  43
H14   4    0.418974    0.096061    1.193502    11.00000   -1.20000
AFIX   0
C15   2    0.364504    0.240240    1.128036    11.00000    0.02288    0.02791 =
         0.04112   -0.00053    0.00261   -0.01198
AFIX  43
H15   4    0.339546    0.228230    1.094175    11.00000   -1.20000
AFIX   0
C16   2    0.233504    0.465788    0.877046    11.00000    0.02730    0.02800 =
         0.03008   -0.00778    0.01070   -0.01955
C17   2    0.306101    0.381831    0.861676    11.00000    0.02995    0.03371 =
         0.03593   -0.01258    0.01227   -0.02030
AFIX  43
H17   4    0.366550    0.337023    0.889846    11.00000   -1.20000
AFIX   0
C18   2    0.290272    0.363798    0.805718    11.00000    0.04510    0.04339 =
         0.04185   -0.02241    0.02283   -0.03030
AFIX  43
H18   4    0.340089    0.306711    0.795648    11.00000   -1.20000
AFIX   0
C19   2    0.202350    0.428237    0.764098    11.00000    0.05481    0.05822 =
         0.03004   -0.01848    0.01571   -0.04174
AFIX  43
H19   4    0.191850    0.415331    0.725760    11.00000   -1.20000
AFIX   0
C20   2    0.129930    0.511608    0.778883    11.00000    0.04162    0.04358 =
         0.03009   -0.00629    0.00480   -0.02868
AFIX  43
H20   4    0.069563    0.556018    0.750583    11.00000   -1.20000
AFIX   0
C21   2    0.145318    0.530338    0.834763    11.00000    0.03023    0.03287 =
         0.02915   -0.00727    0.00745   -0.02024
AFIX  43
H21   4    0.095345    0.587731    0.844461    11.00000   -1.20000
AFIX   0
C22   2    0.280664    0.694000    1.073961    11.00000    0.01959    0.02244 =
         0.01969   -0.00325   -0.00060   -0.00939
C23   2    0.362918    0.682760    1.041868    11.00000    0.02380    0.02371 =
         0.02029   -0.00270    0.00218   -0.01185
C24   2    0.453017    0.633366    1.081103    11.00000    0.02100    0.03220 =
         0.02754   -0.00346    0.00284   -0.01377
AFIX  43
H24   4    0.510844    0.622559    1.060980    11.00000   -1.20000
AFIX   0
C25   2    0.459813    0.599725    1.148919    11.00000    0.02251    0.03218 =
         0.02784   -0.00042   -0.00532   -0.01344
AFIX  43
H25   4    0.521986    0.566492    1.174665    11.00000   -1.20000
AFIX   0
C26   2    0.376550    0.614201    1.179495    11.00000    0.02965    0.03000 =
         0.01929   -0.00094   -0.00106   -0.01551
AFIX  43
H26   4    0.382040    0.591710    1.226025    11.00000   -1.20000
AFIX   0
C27   2    0.284704    0.661540    1.142504    11.00000    0.02590    0.02695 =
         0.02023   -0.00517    0.00319   -0.01390
C28   2    0.357908    0.723448    0.967494    11.00000    0.02423    0.03186 =
         0.02054   -0.00402    0.00393   -0.01387
AFIX  13
H28   4    0.287629    0.758105    0.948093    11.00000   -1.20000
AFIX   0
C29   2    0.392239    0.803239    0.948309    11.00000    0.04132    0.03904 =
         0.02449   -0.00235    0.00627   -0.02465
AFIX 137
H29A  4    0.348906    0.860887    0.963014    11.00000   -1.50000
H29B  4    0.390021    0.827666    0.900546    11.00000   -1.50000
H29C  4    0.459740    0.772176    0.969102    11.00000   -1.50000
AFIX   0
C30   2    0.417736    0.636430    0.939595    11.00000    0.03404    0.04116 =
         0.02649   -0.00949    0.00838   -0.01941
AFIX 137
H30A  4    0.487610    0.603839    0.955835    11.00000   -1.50000
H30B  4    0.408216    0.664293    0.891586    11.00000   -1.50000
H30C  4    0.395510    0.585702    0.953584    11.00000   -1.50000
AFIX   0
C31   2    0.193907    0.677669    1.176897    11.00000    0.02402    0.03985 =
         0.02000   -0.00741    0.00370   -0.01209
AFIX  13
H31   4    0.136187    0.710227    1.142606    11.00000   -1.20000
AFIX   0
C32   2    0.174443    0.750324    1.215699    11.00000    0.04233    0.03622 =
         0.03183   -0.01184    0.01122   -0.01102
AFIX 137
H32A  4    0.109349    0.770979    1.230221    11.00000   -1.50000
H32B  4    0.176870    0.811029    1.187651    11.00000   -1.50000
H32C  4    0.224673    0.715386    1.254016    11.00000   -1.50000
AFIX   0
C33   2    0.203255    0.576812    1.222591    11.00000    0.04022    0.05147 =
         0.03109   -0.01775    0.01742   -0.02939
AFIX 137
H33A  4    0.258502    0.544437    1.257293    11.00000   -1.50000
H33B  4    0.214808    0.531078    1.197420    11.00000   -1.50000
H33C  4    0.142433    0.590402    1.242291    11.00000   -1.50000
AFIX   0
C34   2    0.002971    0.767465    0.926981    11.00000    0.01682    0.02849 =
         0.02472   -0.01063    0.00366   -0.01055
C35   2   -0.013147    0.808428    0.858428    11.00000    0.01837    0.02757 =
         0.02593   -0.00885    0.00156   -0.00564
C36   2   -0.079630    0.796255    0.826026    11.00000    0.02519    0.04028 =
         0.03145   -0.01336   -0.00474   -0.00831
AFIX  43
H36   4   -0.092993    0.824021    0.779540    11.00000   -1.20000
AFIX   0
C37   2   -0.126432    0.744611    0.860203    11.00000    0.02539    0.04937 =
         0.05582   -0.02523   -0.00162   -0.01768
AFIX  43
H37   4   -0.170770    0.736208    0.837088    11.00000   -1.20000
AFIX   0
C38   2   -0.109296    0.705102    0.927690    11.00000    0.02748    0.04485 =
         0.05244   -0.02226    0.01179   -0.02386
AFIX  43
H38   4   -0.142175    0.669670    0.950395    11.00000   -1.20000
AFIX   0
C39   2   -0.044779    0.715858    0.963545    11.00000    0.02588    0.03550 =
         0.03459   -0.01586    0.01082   -0.01875
C40   2    0.037296    0.865942    0.819835    11.00000    0.02450    0.02990 =
         0.01986   -0.00525    0.00289   -0.00813
AFIX  13
H40   4    0.087966    0.858564    0.851043    11.00000   -1.20000
AFIX   0
C41   2    0.089607    0.822816    0.766225    11.00000    0.03984    0.03559 =
         0.02410   -0.00745    0.00817   -0.01076
AFIX 137
H41A  4    0.136872    0.749893    0.786080    11.00000   -1.50000
H41B  4    0.124355    0.859323    0.744366    11.00000   -1.50000
H41C  4    0.040979    0.831707    0.734012    11.00000   -1.50000
AFIX   0
C42   2   -0.037372    0.979773    0.790235    11.00000    0.03528    0.03132 =
         0.03007   -0.00464    0.00465   -0.00804
AFIX 137
H42A  4   -0.085931    0.989277    0.757688    11.00000   -1.50000
H42B  4   -0.003282    1.017361    0.769018    11.00000   -1.50000
H42C  4   -0.070732    1.005599    0.825040    11.00000   -1.50000
AFIX   0
C43   2   -0.029697    0.671852    1.038044    11.00000    0.05625    0.05283 =
         0.03556   -0.01797    0.02086   -0.04331
AFIX  13
H43   4    0.015158    0.690499    1.055218    11.00000   -1.20000
AFIX   0
C44   2    0.018526    0.555050    1.061638    11.00000    0.05810    0.05615 =
         0.03604   -0.00919    0.01123   -0.04337
AFIX 137
H44A  4   -0.027458    0.535204    1.049664    11.00000   -1.50000
H44B  4    0.035710    0.528235    1.109398    11.00000   -1.50000
H44C  4    0.078182    0.526972    1.040950    11.00000   -1.50000
AFIX   0
C45   2   -0.126600    0.716237    1.066247    11.00000    0.08549    0.06872 =
         0.06999   -0.04075    0.05458   -0.05816
AFIX 137
H45A  4   -0.153241    0.790006    1.055737    11.00000   -1.50000
H45B  4   -0.115095    0.683375    1.113966    11.00000   -1.50000
H45C  4   -0.173640    0.703808    1.047134    11.00000   -1.50000
AFIX   0

N3    5    0.332594    0.719302    0.519063    11.00000    0.01728    0.01805 =
         0.02043   -0.00692    0.00373   -0.00895
N4    5    0.424736    0.763173    0.451964    11.00000    0.01737    0.01836 =
         0.02150   -0.00784    0.00408   -0.01056
C46   2    0.353301    0.792907    0.488869    11.00000    0.01579    0.02008 =
         0.01787   -0.00671    0.00066   -0.00933
C47   2    0.394269    0.626325    0.501369    11.00000    0.02210    0.01871 =
         0.02667   -0.01000    0.00634   -0.01113
AFIX  23
H47A  4    0.354041    0.612819    0.475567    11.00000   -1.20000
H47B  4    0.430184    0.565741    0.540965    11.00000   -1.20000
AFIX   0
C48   2    0.465224    0.653409    0.460125    11.00000    0.01937    0.01664 =
         0.02696   -0.00849    0.00517   -0.00856
AFIX  23
H48A  4    0.533131    0.611919    0.483359    11.00000   -1.20000
H48B  4    0.464901    0.643228    0.417217    11.00000   -1.20000
AFIX   0
C49   2    0.305446    0.893532    0.498347    11.00000    0.01497    0.02115 =
         0.02559   -0.00984    0.00366   -0.01014
C50   2    0.275293    0.984937    0.446434    11.00000    0.01667    0.02296 =
         0.02429   -0.01004    0.00345   -0.01123
AFIX  43
H50   4    0.284969    0.983734    0.403004    11.00000   -1.20000
AFIX   0
C51   2    0.230796    1.078398    0.458321    11.00000    0.01508    0.02140 =
         0.02882   -0.01055    0.00343   -0.01115
C52   2    0.218481    1.077600    0.523027    11.00000    0.01528    0.02313 =
         0.03077   -0.01422    0.00406   -0.00985
AFIX  43
H52   4    0.188146    1.140637    0.531479    11.00000   -1.20000
AFIX   0
C53   2    0.249676    0.986446    0.575459    11.00000    0.01559    0.02767 =
         0.02628   -0.01325    0.00435   -0.01212
C54   2    0.292251    0.894612    0.562147    11.00000    0.01811    0.02348 =
         0.02325   -0.00891    0.00302   -0.01150
AFIX  43
H54   4    0.312458    0.832108    0.597049    11.00000   -1.20000
AFIX   0
C55   2    0.197981    1.176740    0.403905    11.00000    0.01789    0.02167 =
         0.02975   -0.00999    0.00160   -0.01198
C56   2    0.243728    1.181556    0.347156    11.00000    0.02171    0.02420 =
         0.03105   -0.00976    0.00126   -0.01173
AFIX  43
H56   4    0.296340    1.120860    0.342572    11.00000   -1.20000
AFIX   0
C57   2    0.212805    1.274698    0.297203    11.00000    0.02876    0.03268 =
         0.03034   -0.00734    0.00246   -0.01888
AFIX  43
H57   4    0.244625    1.277114    0.258864    11.00000   -1.20000
AFIX   0
C58   2    0.135691    1.364155    0.303064    11.00000    0.02855    0.02438 =
         0.03888   -0.00029   -0.00369   -0.01520
AFIX  43
H58   4    0.114551    1.427459    0.268761    11.00000   -1.20000
AFIX   0
C59   2    0.089980    1.360454    0.359069    11.00000    0.02106    0.02125 =
         0.04643   -0.00927   -0.00007   -0.00986
AFIX  43
H59   4    0.037213    1.421390    0.363251    11.00000   -1.20000
AFIX   0
C60   2    0.120920    1.267931    0.409283    11.00000    0.01995    0.02301 =
         0.03499   -0.01122    0.00335   -0.01255
AFIX  43
H60   4    0.089483    1.266361    0.447794    11.00000   -1.20000
AFIX   0
C61   2    0.240788    0.984303    0.644350    11.00000    0.02049    0.03471 =
         0.02849   -0.01827    0.00677   -0.01447
C62   2    0.161278    1.062076    0.660888    11.00000    0.02294    0.04226 =
         0.03781   -0.02305    0.00540   -0.01047
AFIX  43
H62   4    0.112704    1.119809    0.627465    11.00000   -1.20000
AFIX   0
C63   2    0.153554    1.054567    0.726650    11.00000    0.03279    0.06235 =
         0.04516   -0.03611    0.01357   -0.01323
AFIX  43
H63   4    0.098825    1.106925    0.737744    11.00000   -1.20000
AFIX   0
C64   2    0.224079    0.972409    0.775642    11.00000    0.04343    0.07630 =
         0.03205   -0.03271    0.01089   -0.01650
AFIX  43
H64   4    0.217441    0.967501    0.820287    11.00000   -1.20000
AFIX   0
C65   2    0.304491    0.897189    0.759588    11.00000    0.03426    0.05863 =
         0.02773   -0.02025    0.00386   -0.01284
AFIX  43
H65   4    0.354481    0.841355    0.793103    11.00000   -1.20000
AFIX   0
C66   2    0.312253    0.903227    0.694285    11.00000    0.02366    0.04071 =
         0.02763   -0.01747    0.00535   -0.01170
AFIX  43
H66   4    0.367576    0.850804    0.683668    11.00000   -1.20000
AFIX   0
C67   2    0.476602    0.816485    0.420468    11.00000    0.01579    0.01798 =
         0.02729   -0.00767    0.00544   -0.00921
C68   2    0.542042    0.822469    0.459224    11.00000    0.01809    0.02150 =
         0.03526   -0.01015    0.00175   -0.00990
C69   2    0.593430    0.870898    0.426288    11.00000    0.02347    0.03171 =
         0.04870   -0.00888    0.00011   -0.01789
AFIX  43
H69   4    0.637339    0.877878    0.450904    11.00000   -1.20000
AFIX   0
C70   2    0.581963    0.908887    0.358798    11.00000    0.02634    0.03109 =
         0.05399   -0.00234    0.00669   -0.01987
AFIX  43
H70   4    0.617956    0.941464    0.337471    11.00000   -1.20000
AFIX   0
C71   2    0.517946    0.899754    0.321771    11.00000    0.02524    0.02808 =
         0.03465    0.00072    0.00597   -0.01345
AFIX  43
H71   4    0.511443    0.925256    0.275258    11.00000   -1.20000
AFIX   0
C72   2    0.463348    0.853870    0.351817    11.00000    0.01770    0.01984 =
         0.02822   -0.00469    0.00410   -0.00808
C73   2    0.559624    0.779301    0.533702    11.00000    0.02506    0.03430 =
         0.03501   -0.01463   -0.00021   -0.01696
AFIX  13
H73   4    0.516572    0.748061    0.548479    11.00000   -1.20000
AFIX   0
C74   2    0.666707    0.695065    0.558005    11.00000    0.02841    0.03682 =
         0.04153   -0.01092   -0.00600   -0.01486
AFIX 137
H74A  4    0.681460    0.639339    0.541028    11.00000   -1.50000
H74B  4    0.676536    0.668791    0.606059    11.00000   -1.50000
H74C  4    0.710560    0.723231    0.542458    11.00000   -1.50000
AFIX   0
C75   2    0.531470    0.864187    0.563581    11.00000    0.03250    0.04478 =
         0.04485   -0.02460    0.00190   -0.02040
AFIX 137
H75A  4    0.575155    0.893520    0.551723    11.00000   -1.50000
H75B  4    0.537974    0.835523    0.611432    11.00000   -1.50000
H75C  4    0.463302    0.917727    0.546669    11.00000   -1.50000
AFIX   0
C76   2    0.394532    0.843683    0.310370    11.00000    0.02903    0.03019 =
         0.02245   -0.00603    0.00341   -0.01578
AFIX  13
H76   4    0.362980    0.808084    0.340685    11.00000   -1.20000
AFIX   0
C77   2    0.451632    0.778820    0.267747    11.00000    0.04915    0.03108 =
         0.03772   -0.01483    0.00579   -0.01268
AFIX 137
H77A  4    0.408308    0.763432    0.247235    11.00000   -1.50000
H77B  4    0.507601    0.714838    0.295096    11.00000   -1.50000
H77C  4    0.475570    0.816633    0.233601    11.00000   -1.50000
AFIX   0
C78   2    0.312919    0.948170    0.267084    11.00000    0.03279    0.03883 =
         0.04022   -0.01637   -0.00716   -0.00747
AFIX 137
H78A  4    0.342162    0.983865    0.236255    11.00000   -1.50000
H78B  4    0.275809    0.988872    0.294723    11.00000   -1.50000
H78C  4    0.268596    0.938592    0.242593    11.00000   -1.50000
AFIX   0
C79   2    0.244758    0.733412    0.548953    11.00000    0.01745    0.02029 =
         0.02471   -0.00841    0.00611   -0.01103
C80   2    0.153283    0.793036    0.509351    11.00000    0.02185    0.02141 =
         0.02721   -0.00888    0.00163   -0.01207
C81   2    0.070675    0.803830    0.540693    11.00000    0.01766    0.03110 =
         0.03820   -0.01398    0.00124   -0.01197
AFIX  43
H81   4    0.007424    0.843935    0.515597    11.00000   -1.20000
AFIX   0
C82   2    0.079009    0.757255    0.607664    11.00000    0.02471    0.03753 =
         0.04036   -0.01909    0.01301   -0.01999
AFIX  43
H82   4    0.021612    0.766626    0.628028    11.00000   -1.20000
AFIX   0
C83   2    0.170105    0.697414    0.644891    11.00000    0.02942    0.03128 =
         0.02661   -0.01035    0.01005   -0.01990
AFIX  43
H83   4    0.174844    0.664749    0.690606    11.00000   -1.20000
AFIX   0
C84   2    0.255292    0.684035    0.616625    11.00000    0.02248    0.02122 =
         0.02448   -0.00710    0.00579   -0.01263
C85   2    0.141290    0.842645    0.435437    11.00000    0.02143    0.02705 =
         0.02664   -0.00755   -0.00141   -0.01092
AFIX  13
H85   4    0.205121    0.839217    0.423567    11.00000   -1.20000
AFIX   0
C86   2    0.061808    0.955629    0.412976    11.00000    0.03784    0.02680 =
         0.03475   -0.00512   -0.00651   -0.01087
AFIX 137
H86A  4    0.062630    0.987569    0.366386    11.00000   -1.50000
H86B  4    0.074772    0.990622    0.438688    11.00000   -1.50000
H86C  4   -0.002778    0.960907    0.419499    11.00000   -1.50000
AFIX   0
C87   2    0.119971    0.782633    0.400439    11.00000    0.03003    0.03271 =
         0.03374   -0.01324   -0.00316   -0.01117
AFIX 137
H87A  4    0.060730    0.779582    0.414289    11.00000   -1.50000
H87B  4    0.175826    0.713100    0.411721    11.00000   -1.50000
H87C  4    0.109712    0.816804    0.352905    11.00000   -1.50000
AFIX   0
C88   2    0.354981    0.616746    0.658346    11.00000    0.02528    0.02466 =
         0.02161   -0.00263    0.00317   -0.01236
AFIX  13
H88   4    0.404363    0.629816    0.632363    11.00000   -1.20000
AFIX   0
C89   2    0.356197    0.640432    0.721917    11.00000    0.03654    0.03425 =
         0.02555   -0.00634   -0.00109   -0.01450
AFIX 137
H89A  4    0.318093    0.615768    0.751849    11.00000   -1.50000
H89B  4    0.327097    0.714449    0.711742    11.00000   -1.50000
H89C  4    0.424178    0.606201    0.742745    11.00000   -1.50000
AFIX   0
C90   2    0.385350    0.503754    0.674525    11.00000    0.03178    0.02559 =
         0.03182   -0.00380    0.00558   -0.01259
AFIX 137
H90A  4    0.452139    0.461134    0.698197    11.00000   -1.50000
H90B  4    0.383597    0.489356    0.633777    11.00000   -1.50000
H90C  4    0.339752    0.488459    0.701954    11.00000   -1.50000
AFIX   0
HKLF 4


REM  steffen27_a.res in P-1
REM wR2 = 0.1002, GooF = S = 1.017, Restrained GooF = 1.017 for all data
REM R1 = 0.0378 for 15218 Fo > 4sig(Fo) and 0.0437 for all 17417 data
REM 891 parameters refined using 0 restraints

END

WGHT      0.0419      2.9650

REM Highest difference peak  0.781,  deepest hole -0.445,  1-sigma level  0.048
Q1    1   0.4442  0.3553  1.3209  11.00000  0.05    0.78
Q2    1   0.2872  0.9048  1.1022  11.00000  0.05    0.47
Q3    1   0.2562  0.1983  0.7393  11.00000  0.05    0.42
Q4    1   0.1664  1.1025  0.7130  11.00000  0.05    0.41
Q5    1   0.2378  1.0219  0.7616  11.00000  0.05    0.38
Q6    1   0.2427  0.2214  0.7266  11.00000  0.05    0.32
Q7    1   0.0795  0.8612  0.9990  11.00000  0.05    0.30
Q8    1   0.4594  0.1587  1.2029  11.00000  0.05    0.29
Q9    1  -0.1709  0.7823  1.0380  11.00000  0.05    0.28
Q10   1   0.2248  1.1198  0.4372  11.00000  0.05    0.27
Q11   1   0.6569  0.4803  0.5871  11.00000  0.05    0.26
Q12   1   0.6811  0.4617  0.5984  11.00000  0.05    0.26
Q13   1   0.2397  0.6741  1.1608  11.00000  0.05    0.26
Q14   1   0.3986  0.3236  1.1422  11.00000  0.05    0.25
Q15   1   0.3581  0.0432  1.0620  11.00000  0.05    0.24
Q16   1   0.0596  1.0803  0.9412  11.00000  0.05    0.24
Q17   1   0.6173  0.4363  0.5763  11.00000  0.05    0.24
Q18   1   0.6112  0.8533  0.3962  11.00000  0.05    0.24
Q19   1   0.3702  0.2798  1.1155  11.00000  0.05    0.23
Q20   1  -0.0203  0.7415  0.9428  11.00000  0.05    0.23
;
_shelx_res_checksum                44750
_shelx_hkl_file
;
   0   0   3 2930.64 167.297   3
   0   0   3 3143.69 119.112   4
   0   0   4 25093.9 539.861   3
   0   0   4 25501.2 384.512   4
   0   0   5 16982.4 504.637   3
   0   0   5 17204.7 353.859   4
   0   0   6 155633. 1674.30   3
   0   0   7 43393.4 974.620   3
   0   0   7 41497.3 497.490   5
   0   0   8 2762.18 297.035   3
   0   0   8 3063.43 138.179   5
   0   0   9 1880.42 266.379   3
   0   0  10 69193.4 1538.26   3
   0   0  11 2168.41 320.270   3
   0   0  12 30052.1 1152.99   3
   0   0  13 1459.51 307.341   3
   0   0  14 4208.99 433.559  21
   0   0  14 3941.86 486.630   3
   0   0  15 22143.3 1005.90  21
   0   0  15 22061.0 961.973   9
   0   0  15 22069.7 1171.47   3
   0   0  16 5560.37 532.647  21
   0   0  16 6346.43 672.323   3
   0   0  16 5558.04 509.499   9
   0   0  17 156.473 170.775   3
   0   0  17 158.289 167.396   9
   0   0  17-38.8483 204.477  21
   0   0  18 24554.7 1145.39  21
   0   0  18 23449.9 1059.83   9
   0   0  19 751.068 251.639   9
   0   0  19 893.856 298.489  21
   0   0  20-270.128 195.453   9
   0   0  20-215.305 247.282  21
   0   0  21 636.280 198.903   9
   0   0  21 949.861 259.985  21
   0   0  22 2771.34 324.778   9
   0   0  22 2671.16 367.036  21
   0   0  23 566.474 209.431  21
   0   0  24 149.050 142.860  21
   0   0  25 6491.12 368.946  21
   0  -1  24 9551.08 480.855  21
   0  -1  23-41.8886 153.798  21
   0  -1  22 659.089 225.302  21
   0  -1  21 3079.46 407.922  21
   0  -1  20 2985.04 420.195  21
   0  -1  20 3075.21 372.572   9
   0  -1  19 10.7892 183.301   9
   0  -1  19-47.5691 223.540  21
   0  -1  18 816.666 266.330   9
   0  -1  18 632.978 258.026  21
   0  -1  17 570.975 188.411   9
   0  -1  17 626.038 268.781  21
   0  -1  16 60824.4 1640.80   9
   0  -1  16 64439.3 1780.11  21
   0  -1  15 14422.3 967.624   3
   0  -1  15 13175.4 744.145   9
   0  -1  15 15158.1 846.541  21
   0  -1  14 4686.21 534.157   3
   0  -1  14 4633.97 430.019   9
   0  -1  14 5709.42 506.303  21
   0  -1  13 115592. 2463.77   3
   0  -1  12 1342.93 276.269   3
   0  -1  11 4069.96 429.629   3
   0  -1  10 4334.60 423.454   3
   0  -1   9 298931. 3104.60   3
   0  -1   8 1713.79 255.576   3
   0  -1   7 151462. 1917.30   3
   0  -1   6 6418.63 377.111   3
   0  -1   5 144225. 1576.98   3
   0  -1   4 33071.2 679.522   3
   0  -1   3 103915. 1064.76   3
   0  -1   3 103561. 1043.72   1
   0  -1   2 7712.15 250.885   1
   0  -1   1 4757.27 170.917   1
   0  -1   0 13281.8 244.026   1
   0  -1  -1 3092.66 118.828   1
   0   1   2 652.383 72.7791   3
   0   1   3 39572.1 575.020   3
   0   1   4 4546.91 176.716   4
   0   1   4 5209.78 250.527   3
   0   1   5 144431. 1417.88   3
   0   1   5 151139. 1107.40   4
   0   1   6 121014. 1063.43   4
   0   1   6 114343. 1400.64   3
   0   1   7 2242.10 161.602   4
   0   1   7 1893.16 221.090   3
   0   1   8 25194.5 795.062   3
   0   1   8 25987.9 555.062   4
   0   1   9 100523. 1693.76   3
   0   1   9 99002.7 1139.67   4
   0   1  10 25667.9 939.304   3
   0   1  11 4051.34 413.430   3
   0   1  12 140653. 2436.21   3
   0   1  13 58313.4 1664.62   3
   0   1  14 7184.20 626.347   3
   0   1  15 11118.2 699.718  21
   0   1  15 10028.1 645.782   9
   0   1  15 9806.67 776.611   3
   0   1  16 29095.1 1165.06  21
   0   1  16 26097.5 1310.84   3
   0   1  16 26011.3 1089.21   9
   0   1  17 120.977 159.505   3
   0   1  17 21.8741 162.977   9
   0   1  17 131.273 191.852  21
   0   1  18 44495.0 1476.32   9
   0   1  18 47082.9 1561.21  21
   0   1  19-129.630 210.956   9
   0   1  19-329.953 289.287  21
   0   1  20 22651.5 1052.46   9
   0   1  20 24358.6 1137.01  21
   0   1  21 6446.64 565.606   9
   0   1  21 7621.13 653.069  21
   0   1  22 1359.90 289.117  21
   0   1  22 800.805 239.756   9
   0   1  23-97.6442 182.717  21
   0   1  23 176.714 132.746   9
   0   1  24 11983.9 631.003  21
   0   1  25 1261.48 201.303  21
   0  -2  24 458.073 112.481  21
   0   2 -24 514.488 115.575  18
   0  -2  23 7710.26 451.133  21
   0   2 -23 8269.11 457.025  18
   0  -2  22 3057.95 339.201  21
   0  -2  21 956.741 269.714  21
   0  -2  20 32248.5 1212.06  21
   0  -2  19 13554.1 834.863  21
   0  -2  18 33879.4 1328.90  21
   0  -2  18 33294.2 1183.29   9
   0  -2  17 861.873 228.781   9
   0  -2  17 621.126 234.869  21
   0  -2  16 44322.0 1795.81   3
   0  -2  16 43807.0 1378.88   9
   0  -2  16 43445.2 1484.29  21
   0  -2  15 16868.6 1087.02   3
   0  -2  15 15958.2 823.256   9
   0  -2  15 17067.6 903.025  21
   0  -2  14 8461.30 738.529   3
   0  -2  14 7017.73 528.257   9
   0  -2  14 8136.03 628.906  21
   0  -2  13 211.089 183.577   3
   0  -2  13 128.647 140.728  21
   0  -2  12 54056.1 1667.58   3
   0  -2  11 4967.25 491.111   3
   0  -2  10 9996.77 645.577   3
   0  -2   9 9472.22 598.550   3
   0  -2   8 89279.4 1689.08   3
   0  -2   7 539.824 168.685   3
   0  -2   6 65210.3 1255.64   3
   0  -2   5 14711.9 556.066   3
   0  -2   5 14200.9 536.092   1
   0  -2   4 885177. 3840.88   1
   0  -2   3 2635.45 210.682   1
   0  -2   2 13202.6 401.953   1
   0  -2   1 2530.13 172.897   1
   0  -2   0 32740.8 540.046   1
   0   2   1 8521.62 139.444   2
   0  -2  -1 8578.92 272.954   1
   0  -2  -2 121163. 1033.88   1
   0   2   3 72373.3 864.086   3
   0  -2  -3 74190.5 869.689   1
   0   2   4 7914.66 326.884   3
   0   2   5 67773.7 1000.23   3
   0   2   6 355890. 2039.64   4
   0   2   6 350691. 2485.39   3
   0   2   7 236334. 1756.29   4
   0   2   7 240570. 2238.23   3
   0   2   8 709.254 113.931   4
   0   2   8 539.705 155.899   3
   0   2   9 408.156 105.600   4
   0   2   9 304.284 146.052   3
   0   2  10 18063.1 553.404   4
   0   2  10 17977.7 776.257   3
   0   2  11 38785.0 819.353   4
   0   2  11 38993.7 1204.56   3
   0   2  12 56417.1 1540.09   3
   0   2  13 60071.2 1675.32   3
   0   2  14 5682.56 554.428   3
   0   2  15 95.5582 161.366   3
   0   2  15 298.605 155.222  21
   0   2  15 585.279 200.566   9
   0   2  16 229.683 229.997   3
   0   2  16-26.9548 172.403  21
   0   2  16 9.68222 176.703   9
   0   2  17 21200.2 1000.43  21
   0   2  17 19962.4 1183.84   3
   0   2  17 20333.6 985.012   9
   0   2  18 1217.83 357.460   3
   0   2  18 895.415 277.360   9
   0   2  18 1006.61 278.769  21
   0   2  19 48526.0 1565.84   9
   0   2  19 50792.8 1619.62  21
   0   2  20 4792.36 523.331   9
   0   2  20 4864.72 554.447  21
   0   2  21 46898.6 1501.95   9
   0   2  21 47899.4 1544.05  21
   0   2  22 2658.77 388.563   9
   0   2  22 2867.85 405.165  21
   0   2  23 2661.58 335.322   9
   0   2  23 3121.72 399.996  21
   0   2  24-64.9563 136.237   9
   0   2  24 0.91588 151.131  21
   0   2  25 12007.8 566.329  21
   0   2  26 220.436 95.3180  21
   0   3 -23 960.571 143.213   7
   0  -3  23 907.994 140.694  21
   0   3 -23 1346.04 176.321  18
   0  -3  22 1330.49 207.828  21
   0   3 -22 1319.00 203.617  18
   0  -3  21 1200.30 242.631  21
   0  -3  20 7597.37 569.036  21
   0  -3  19 1009.48 271.818  21
   0  -3  18 614.910 244.306  21
   0  -3  17 4457.58 503.450  21
   0  -3  16 2913.60 412.237  21
   0  -3  15 6464.70 694.219   3
   0  -3  15 6691.68 576.684  21
   0  -3  14 5314.04 599.429   3
   0  -3  14 7134.53 598.043  21
   0  -3  13 25737.4 1265.10   3
   0  -3  13 25179.2 1056.28  21
   0  -3  12 3547.57 469.022   3
   0  -3  12 2648.40 339.483  21
   0  -3  11 26339.8 1155.66   3
   0  -3  10 457.801 196.837   3
   0  -3   9 455.381 175.638   3
   0  -3   8-129.031 162.412   3
   0  -3   7 148567. 2195.51   3
   0  -3   6 27643.4 889.763   3
   0  -3   5 12367.2 556.125   1
   0  -3   4 621.337 149.744   1
   0  -3   3 388628. 2714.90   1
   0  -3   2 6946.03 356.844   1
   0  -3   1 57831.2 933.244   1
   0  -3   0 3273.38 224.122   1
   0  -3  -2 60940.2 894.668   1
   0  -3  -3 479541. 2567.84   1
   0  -3  -4 2915.48 220.345   1
   0   3   5 242415. 2024.10   3
   0  -3  -5 237882. 1991.39   1
   0   3   6 43685.0 928.898   3
   0   3   7 113537. 1595.56   3
   0   3   8 117745. 1435.23   4
   0   3   8 117266. 1730.46   3
   0   3   9 34846.6 810.207   4
   0   3   9 34802.0 1010.32   3
   0   3  10 722.617 132.575   4
   0   3  10 914.228 211.190   3
   0   3  11 115652. 1562.17   4
   0   3  11 111308. 2032.34   3
   0   3  12 6199.94 365.555   4
   0   3  12 6310.03 535.070   3
   0   3  13 4584.52 478.490   3
   0   3  14 48928.6 1595.59   3
   0   3  15 4782.57 449.592  21
   0   3  15 4703.10 455.775   9
   0   3  15 4289.91 521.723   3
   0   3  16 34833.0 1238.50  21
   0   3  16 35147.2 1493.47   3
   0   3  16 36082.5 1270.73   9
   0   3  17 160.265 170.372  21
   0   3  17-29.7296 172.080   9
   0   3  18 14665.6 843.260  21
   0   3  18 16534.3 1107.43   3
   0   3  18 16022.4 894.229   9
   0   3  19 1916.13 379.937   9
   0   3  19 1039.40 277.215  21
   0   3  20 3765.15 493.111   9
   0   3  20 3309.97 439.971  21
   0   3  21 5260.57 542.492   9
   0   3  21 4346.30 495.415  21
   0   3  22 20540.2 985.015   9
   0   3  22 20993.7 978.804  21
   0   3  23 5094.46 479.558   9
   0   3  23 5457.39 485.704  21
   0   3  24-8.47166 140.399   9
   0   3  24 162.941 155.268  21
   0   3  25 3725.57 333.805  21
   0   3  25 2955.07 294.431   9
   0   3  26 2534.13 232.542  21
   0   4 -22 458.765 118.924   7
   0   4 -22 595.940 137.548  18
   0  -4  21 22.2395 98.9024  21
   0   4 -21 205.490 119.464  18
   0  -4  20 6463.86 469.346  21
   0   4 -20 6517.27 485.547  18
   0  -4  19 10977.8 661.774  21
   0  -4  18 53.1242 166.196  21
   0  -4  17 52.0127 187.343  21
   0  -4  16 3066.72 413.311  21
   0  -4  15 31.4411 187.179  21
   0  -4  14 13407.9 984.148   3
   0  -4  14 12461.2 769.437  21
   0  -4  13 208.052 194.855   3
   0  -4  13-13.3593 149.435  21
   0  -4  12 81645.3 2240.30   3
   0  -4  12 81780.1 1841.02  21
   0  -4  11 17.2089 176.284   3
   0  -4  10 20164.0 1030.42   3
   0  -4   9 9146.42 669.473   3
   0  -4   8 20469.0 933.345   3
   0  -4   7 30856.2 1081.36   3
   0  -4   6 4164.86 400.171   3
   0  -4   6 4204.71 391.638   1
   0  -4   5 76079.1 1501.73   1
   0  -4   4 6145.71 428.634   1
   0  -4   3 332.921 147.947   1
   0  -4   2 237032. 2297.82   1
   0  -4   1 31965.3 810.411   1
   0  -4   0 1202.99 176.161   1
   0   4   1 11343.2 262.958   2
   0  -4  -1 10205.6 442.185   1
   0  -4  -2 482938. 2930.45   1
   0  -4  -3 47153.6 926.249   1
   0  -4  -4 49162.6 969.239   1
   0  -4  -5 8453.49 438.461   1
   0  -4  -6 299801. 2569.32   1
   0  -4  -7 19530.6 696.828   1
   0   4   7 20113.0 722.163   3
   0   4   8 13829.2 631.925   3
   0  -4  -8 14541.0 634.560   1
   0   4   9 103988. 1526.05   4
   0   4   9 99730.5 1768.37   3
   0   4  10 8993.02 473.283   4
   0   4  10 9764.21 598.714   3
   0   4  11 37649.4 976.204   4
   0   4  11 37089.0 1198.39   3
   0   4  12 24028.6 795.609   4
   0   4  12 23321.7 1009.38   3
   0   4  13 156739. 2733.61   3
   0   4  14 12781.4 833.752   3
   0   4  15 21958.6 955.545   9
   0   4  15 22333.7 1144.40   3
   0   4  16 4720.05 451.900  21
   0   4  16 3823.29 438.330   9
   0   4  16 4679.23 554.373   3
   0   4  17 87345.9 1962.83  21
   0   4  17 91241.1 2503.08   3
   0   4  17 87424.3 2021.30   9
   0   4  18 1059.36 298.219   3
   0   4  18 996.901 237.225   9
   0   4  18 868.746 240.018  21
   0   4  19 6441.53 599.100   9
   0   4  19 6554.43 570.530  21
   0   4  20 18461.5 1000.36   9
   0   4  20 16604.9 898.687  21
   0   4  21 1677.70 355.843   9
   0   4  21 914.755 271.234  21
   0   4  22 433.482 213.597   9
   0   4  22 484.964 202.382  21
   0   4  23 8606.85 628.343   9
   0   4  23 8235.45 574.334  21
   0   4  24 11072.2 647.352   9
   0   4  24 10939.5 614.239  21
   0   4  25 573.228 152.133  21
   0   4  25 846.603 186.874   9
   0   4  26 194.525 93.2990  21
   0   4  26 60.6649 87.3588   9
   0   5 -21 1221.23 177.813  18
   0   5 -21 959.312 129.535   7
   0   5 -20 4036.63 352.319  18
   0   5 -20 4485.42 343.506   7
   0  -5  19 17784.7 732.647  21
   0   5 -19 19417.3 821.292  18
   0  -5  18 390.090 166.571  21
   0   5 -18 287.323 197.339  18
   0  -5  17 11567.0 694.415  21
   0   5 -17 11470.6 736.450  18
   0  -5  16 1048.33 260.889  21
   0  -5  15 53910.9 1551.85  21
   0  -5  14 6773.95 571.552  21
   0  -5  13 180.602 160.094   3
   0  -5  13 121.131 157.679  21
   0  -5  12 4808.82 584.448   3
   0  -5  12 4825.67 466.890  21
   0  -5  11 36811.3 1526.88   3
   0  -5  11 34368.3 1169.63  21
   0  -5  10 138.662 164.499   3
   0  -5   9 13179.7 847.566   3
   0  -5   8 436.796 186.389   3
   0  -5   7 135515. 2446.11   3
   0  -5   6 202.065 162.204   1
   0  -5   5 102151. 1905.03   1
   0  -5   4 30736.5 1011.35   1
   0  -5   3 15509.6 699.144   1
   0  -5   2 5327.18 401.730   1
   0  -5   1 178817. 2164.86   1
   0  -5   0 45926.4 1070.66   1
   0  -5  -1 19039.7 684.205   1
   0   5   1 19464.4 387.280   2
   0   5   2 91871.0 601.894   2
   0  -5  -2 92672.4 1469.51   1
   0  -5  -3 37403.6 943.381   1
   0  -5  -4 192371. 2147.09   1
   0  -5  -5 6974.53 430.423   1
   0  -5  -6 6929.40 445.236   1
   0  -5  -7 163851. 2141.24   1
   0  -5  -8 4455.01 395.628   1
   0   5   9 19098.1 821.001   3
   0  -5  -9 19418.6 808.699   1
   0   5  10 83020.3 1558.13   4
   0  -5 -10 86261.5 1768.03   1
   0   5  10 87078.0 1812.35   3
   0   5  11 478.731 148.049   4
   0   5  11 586.329 170.680   3
   0  -5 -11 176.448 134.380   1
   0   5  12 106318. 1811.03   4
   0   5  12 103749. 2180.89   3
   0  -5 -12 103325. 2117.37   1
   0   5  13 467.270 142.658   4
   0   5  13 144.599 199.817   3
   0   5  14 58805.8 1785.91   3
   0  -5 -14 61289.5 1785.48   1
   0   5  15 19034.9 838.619  19
   0   5  15 21438.4 948.226   9
   0  -5 -15 19833.9 1068.67   1
   0   5  15 20898.8 1116.89   3
   0   5  16 9994.41 634.290  21
   0   5  16 11277.9 871.352   3
   0  -5 -16 11128.8 828.279   1
   0   5  16 10722.1 699.329   9
   0   5  17 2449.29 332.399  21
   0   5  17 2662.91 460.867   3
   0  -5 -17 2638.78 431.773   1
   0   5  17 2344.29 327.035  10
   0   5  17 3029.91 392.653   9
   0   5  18 31901.6 1197.06  21
   0   5  18 32128.4 1529.17   3
   0  -5 -18 31128.2 1486.45   1
   0   5  18 31647.1 1262.33   9
   0   5  19 3369.61 442.299   9
   0   5  19 3245.81 408.764  21
   0   5  20 3682.90 477.615   9
   0   5  20 4416.74 477.692  21
   0   5  21 1389.46 339.828   9
   0   5  21 1221.43 277.136  21
   0   5  22 44596.0 1485.73   9
   0   5  22 42951.2 1328.83  21
   0   5  23 1855.04 339.147   9
   0   5  23 1630.69 280.647  21
   0   5  24 114.772 176.892   9
   0   5  24-251.785 153.593  21
   0   5  25 632.134 203.508   9
   0   5  25 923.915 173.101  21
   0   5  26 2655.77 265.258   9
   0   5  26 2142.84 204.213  21
   0   6 -20 1160.18 170.738  18
   0   6 -19 1587.42 202.562   7
   0   6 -19 1537.12 226.771  18
   0   6 -18 3047.90 323.992   7
   0  -6  18 2659.18 269.627  21
   0   6 -18 3041.81 337.861  18
   0   6 -17 21.0201 134.164   7
   0   6 -17-74.5737 179.996  18
   0  -6  17-69.0629 110.497  21
   0   6 -16 1587.35 325.055  18
   0  -6  16 1541.74 266.935  21
   0   6 -15 12263.4 774.006  18
   0  -6  15 10738.5 654.463  21
   0   6 -14 6004.30 564.787  18
   0  -6  14 5928.86 506.689  21
   0   6 -13 7567.07 638.971  18
   0  -6  13 7457.94 568.402  21
   0  -6  12 8242.86 581.002  21
   0  -6  11 4469.19 566.665   3
   0  -6  10 24588.3 1271.24   3
   0  -6   9 3337.31 464.024   3
   0  -6   8 22542.5 1125.25   3
   0  -6   7 6181.03 578.873   3
   0  -6   6 110566. 2259.77   1
   0  -6   5 37346.0 1267.85   1
   0  -6   4 22618.1 959.387   1
   0  -6   3 89451.6 1826.86   1
   0  -6   2 25967.4 957.467   1
   0  -6   1 50308.2 1294.12   1
   0   6   0 4530.11 240.708   2
   0  -6   0 4785.96 410.672   1
   0   6   1 107294. 945.929   2
   0  -6  -1 106805. 1801.51   1
   0  -6  -2 29957.0 944.029   1
   0  -6  -3 27414.6 899.517   1
   0  -6  -4 143921. 2064.45   1
   0  -6  -5 217372. 2562.68   1
   0  -6  -6 64129.8 1424.25   1
   0  -6  -7 5407.17 440.470   1
   0  -6  -8 6904.83 504.083   1
   0  -6  -9 37676.1 1192.73   1
   0  -6 -10 11862.4 698.268   1
   0   6  11 3297.93 352.305   4
   0  -6 -11 3489.17 411.876   1
   0   6  12 8926.02 568.875   4
   0  -6 -12 7869.47 611.866   1
   0   6  13 64619.6 1560.88   4
   0  -6 -13 61826.0 1770.14   1
   0  -6 -14 1144.12 272.056   1
   0   6  14 1451.04 280.262   9
   0   6  15 21419.4 893.075  19
   0   6  15 23268.7 986.438   9
   0   6  15 22685.7 1185.47   3
   0  -6 -15 21779.2 1136.91   1
   0   6  16 55246.7 1478.40  19
   0   6  16 57903.1 1619.34   9
   0   6  16 60144.8 2004.43   3
   0  -6 -16 57214.8 1902.07   1
   0   6  17 4034.21 410.565  21
   0  -6 -17 3932.79 525.774   1
   0   6  17 3574.33 448.073   9
   0   6  18 788.837 226.458  21
   0  -6 -18 352.267 221.631   1
   0   6  18 616.080 271.793   9
   0   6  18 785.222 236.167  10
   0   6  19 35868.7 1365.67   9
   0   6  19 32814.5 1188.07  10
   0   6  19 35744.6 1229.52  21
   0   6  20 27688.9 1213.97   9
   0   6  20 26750.0 1066.35  21
   0   6  21 539.735 251.820   9
   0   6  21 543.435 197.343  21
   0   6  22 13493.4 834.236   9
   0   6  22 13332.9 710.997  21
   0   6  23 15595.0 845.001   9
   0   6  23 16520.4 744.371  21
   0   6  24 106.968 111.941  21
   0   6  24-158.171 197.752   9
   0   6  25 207.484 90.1744  21
   0   6  25 263.053 155.430   9
   0   6  26 815.023 167.478   9
   0   7 -19 6110.23 355.071  18
   0  -7  19 5020.65 301.225  14
   0   7 -18 294.020 96.5792   7
   0   7 -18 316.015 120.572  18
   0   7 -17 1976.87 249.248   7
   0   7 -17 2071.09 284.846  18
   0   7 -16 299.856 130.608   7
   0   7 -16 353.542 178.106  18
   0   7 -15 1904.24 286.452   7
   0   7 -15 2187.72 351.503  18
   0   7 -14 4213.76 422.447   7
   0   7 -14 3745.04 450.669  18
   0   7 -13 10355.7 661.798   7
   0   7 -13 10938.6 743.009  18
   0   7 -12 6907.03 595.069  18
   0   7 -11 3753.52 457.873  18
   0  -7  10 1941.60 408.805   3
   0   7 -10 1856.54 322.502  18
   0  -7   9-124.717 266.695   3
   0   7  -9 126.829 150.392  18
   0  -7   8 70372.3 2111.37   3
   0   7  -8 72798.1 1765.09  18
   0  -7   7 3239.50 461.675   3
   0   7  -7 3639.90 405.572  18
   0  -7   6 2359.35 391.590   3
   0  -7   6 2978.09 430.309   1
   0   7  -6 2507.45 326.340  18
   0  -7   5 46244.2 1530.29   1
   0  -7   4 27771.7 1148.61   1
   0  -7   3 789.355 231.096   1
   0  -7   2 77738.8 1831.96   1
   0  -7   1 5069.37 479.466   1
   0  -7   0 74756.9 1707.32   1
   0  -7  -1 1830.44 294.978   1
   0  -7  -2 42749.1 1251.49   1
   0  -7  -3 85330.5 1752.70   1
   0  -7  -4 88283.8 1786.07   1
   0  -7  -5 312696. 3378.47   1
   0  -7  -6 1812.42 301.041   1
   0  -7  -7 16099.9 800.071   1
   0  -7  -8 359.698 173.598   1
   0  -7  -9 34095.1 1213.74   1
   0  -7 -10 56663.1 1613.69   1
   0  -7 -11 19183.3 969.226   1
   0   7  12-11.6627 129.068   4
   0  -7 -12 235.914 151.526   1
   0   7  13 4227.89 449.702   4
   0  -7 -13 3887.55 487.702   1
   0  -7 -14 73280.6 2078.58   1
   0   7  14 74371.5 1820.06   4
   0   7  14 68927.5 1656.62   9
   0   7  14 70923.3 1586.43  19
   0   7  15 29286.5 1058.33  19
   0   7  15 28478.1 1105.76   9
   0  -7 -15 28954.4 1344.32   1
   0   7  16 32830.1 1146.54  19
   0   7  16 32574.8 1217.77   9
   0  -7 -16 30895.2 1437.51   1
   0   7  17 39582.8 1285.83  19
   0   7  17 39749.3 1377.94   9
   0  -7 -17 39486.1 1676.42   1
   0   7  18 14711.9 868.688   9
   0   7  19 1250.19 297.369  10
   0   7  19 1149.86 324.931   9
   0   7  20 12493.7 735.526  10
   0   7  20 12765.8 828.141   9
   0   7  21 5854.23 477.990  10
   0   7  21 6777.11 623.411   9
   0   7  22 90.8453 224.019   9
   0   7  23 734.584 253.137   9
   0   7  24 258.598 172.647   9
   0   7  25 9909.51 559.441   9
   0   7  26 2809.70 273.374   9
   0   8 -18 2745.79 231.130  18
   0   8 -17 2873.08 288.067  18
   0  -8  17 3052.90 263.159  14
   0  -8  16 155.158 126.961  14
   0   8 -16 222.582 148.160  18
   0   8 -15 7646.56 548.842  18
   0   8 -15 7334.44 443.454   7
   0   8 -14 866.166 261.660  18
   0   8 -14 1224.66 223.601   7
   0   8 -13 333.506 211.456  18
   0   8 -13 207.530 134.001   7
   0   8 -12 435.657 204.734  18
   0   8 -12 397.723 170.632   7
   0   8 -11 18066.9 950.414  18
   0   8 -11 17668.1 849.918   7
   0   8 -10 2635.47 412.538  18
   0   8 -10 2572.23 348.724   7
   0   8  -9 3526.98 448.137  18
   0   8  -9 3386.63 380.433   7
   0   8  -8 17683.2 831.667   7
   0   8  -8 17005.6 905.877  18
   0  -8   8 18296.4 1151.98   3
   0   8  -7 25360.2 980.198   7
   0   8  -7 26698.9 1103.76  18
   0  -8   7 25840.0 1316.07   3
   0  -8   6 56006.3 1856.10   1
   0   8  -6 56872.3 1563.28  18
   0  -8   6 57780.7 1924.51   3
   0   8  -5 3874.76 410.509  18
   0  -8   5 2638.50 420.877   1
   0   8  -4 12494.0 707.811  18
   0  -8   4 11966.5 822.763   1
   0  -8   3 64619.8 1853.78   1
   0  -8   2 474.618 220.824   1
   0  -8   1 20882.4 1014.89   1
   0  -8   0 1278.60 278.968   1
   0  -8  -1 92052.8 2039.12   1
   0  -8  -2 988.671 244.065   1
   0  -8  -3 25742.0 1069.74   1
   0  -8  -4 12348.9 739.680   1
   0  -8  -5 24728.0 1052.26   1
   0  -8  -6 1620.97 292.097   1
   0  -8  -7 80817.5 1916.68   1
   0  -8  -8 3757.26 436.662   1
   0  -8  -9 5118.11 521.426   1
   0  -8 -10 30604.8 1253.04   1
   0  -8 -11 59959.2 1803.03   1
   0  -8 -12 14420.6 913.517   1
   0   8  12 13688.0 840.039   4
   0   8  12 14947.1 763.295  18
   0   8  13 73.7944 117.540   9
   0   8  13 233.162 120.253  19
   0  -8 -13 151.279 183.470   1
   0   8  14 16160.6 789.309  19
   0   8  14 16007.1 906.685   4
   0   8  14 16285.6 820.021   9
   0  -8 -14 17919.2 1075.33   1
   0   8  15 6343.84 511.566  19
   0   8  15 7302.36 570.455   9
   0  -8 -15 7555.53 724.457   1
   0   8  16 14848.5 781.312  19
   0  -8 -16 14159.5 1016.43   1
   0   8  16 15444.5 845.533   9
   0   8  17 1285.06 308.051   9
   0   8  17 1289.94 264.189  19
   0   8  18 13504.7 829.679   9
   0   8  18 12409.8 726.761  19
   0   8  19 19023.2 980.800   9
   0   8  19 19032.9 954.217  10
   0   8  20 792.981 239.605  10
   0   8  20 848.681 244.763   9
   0   8  21 8668.26 658.933   9
   0   8  21 8888.37 617.527  10
   0   8  22 15847.9 735.345  10
   0   8  22 16222.5 860.365   9
   0   8  23 17.3140 169.948   9
   0   8  24-161.927 176.442   9
   0   8  25-173.835 130.671   9
   0   8  26 6381.25 382.598   9
   0   9 -16 1069.18 174.867  18
   0  -9  15 1307.79 182.732  14
   0   9 -15 1207.83 225.023  18
   0   9 -14 8704.64 552.466  18
   0  -9  14 8467.23 483.111  14
   0   9 -13 3346.91 395.660  18
   0  -9  13 2884.15 319.776  14
   0   9 -12-3.53821 195.054  18
   0  -9  12 165.398 153.091  14
   0   9 -11 85.9251 215.010  18
   0   9 -10 3983.94 466.215  18
   0   9  -9 20318.5 1010.79  18
   0   9  -8 2352.79 378.838  18
   0   9  -7 2162.96 355.251  18
   0  -9   6 50653.9 1911.24   3
   0   9  -6 48957.3 1522.16  18
   0  -9   5 2057.43 365.983   1
   0   9  -5 2291.79 351.529  18
   0  -9   4 143.954 190.926   1
   0   9  -4 142.486 147.548  18
   0  -9   3 16503.5 1018.22   1
   0   9  -3 17709.2 877.456  18
   0  -9   2 61953.3 1914.05   1
   0   9  -2 65581.7 1632.77  18
   0  -9   1 1375.30 324.534   1
   0   9  -1 1119.11 238.950  18
   0  -9   0 4510.72 517.769   1
   0   9   0 4772.64 431.871  18
   0  -9  -1 9523.54 732.780   1
   0  -9  -2 42226.7 1494.44   1
   0  -9  -3 229.069 189.230   1
   0  -9  -4 2093.69 362.866   1
   0  -9  -5 862.205 247.536   1
   0  -9  -6 38807.9 1425.78   1
   0  -9  -7 12592.8 831.002   1
   0  -9  -8 21364.9 1085.86   1
   0  -9  -9 14236.9 899.381   1
   0   9   9 16070.1 778.743  18
   0  -9 -10 22741.8 1161.83   1
   0   9  10 23021.1 939.907  18
   0  -9 -11 1701.04 354.578   1
   0   9  11 1414.72 260.845  18
   0   9  11 1750.66 277.111  19
   0   9  12 44326.5 1275.25  19
   0  -9 -12 50677.5 1783.89   1
   0   9  12 46897.6 1401.26  18
   0   9  12 48725.8 1645.69   4
   0   9  12 44211.2 1263.81   9
   0   9  13 52185.9 1408.94  19
   0   9  13 56708.4 1563.44  18
   0   9  13 55451.4 1457.85   9
   0   9  13 55749.3 1798.96   4
   0  -9 -13 57360.3 1928.71   1
   0   9  14-43.7125 131.035  19
   0   9  14-42.5535 142.171   9
   0   9  14 270.925 152.093  12
   0  -9 -15 41237.2 1728.10   1
   0   9  15 42544.4 1303.77  19
   0   9  15 40484.7 1318.34   9
   0   9  16 34263.9 1186.90  19
   0   9  16 34009.8 1239.13   9
   0   9  17 5276.03 484.487  19
   0   9  17 5665.59 532.557   9
   0   9  18 2031.43 305.739  19
   0   9  18 1901.28 325.072   9
   0   9  19-178.942 233.032   9
   0   9  19 96.6174 173.441  10
   0   9  20 7309.17 606.866   9
   0   9  20 6704.55 568.271  10
   0   9  21 10070.7 656.398  10
   0   9  21 10414.0 702.460   9
   0   9  22-34.2918 183.347   9
   0   9  22 527.148 209.768  10
   0   9  23 8280.23 562.133   9
   0   9  23 7860.21 487.506  10
   0   9  24 1916.46 268.998   9
   0   9  25 3437.32 312.757   9
   0   9  26 140.221 88.1679   9
   0  10 -15 7713.12 387.777  18
   0  10 -14 651.153 155.864  18
   0  10 -13 2399.89 296.939  18
   0  10 -12 8106.03 551.794  18
   0  10 -11 5683.36 495.334  18
   0  10 -10 4153.45 459.656  18
   0  10  -9 1431.50 312.634  18
   0  10  -8 771.247 275.844  18
   0  10  -7 22447.3 1063.52  18
   0  10  -6 6768.14 607.689  18
   0  10  -5 32095.3 1255.50  18
   0  10  -4 21180.1 1020.41  18
   0  10  -3 45866.3 1469.21  18
   0 -10   3 47292.6 1812.71   1
   0  10  -2 26087.0 1087.77  18
   0 -10   2 25260.1 1319.04   1
   0  10  -1 6317.36 543.964  18
   0 -10   1 5639.67 620.461   1
   0  10   0 11529.4 719.200  18
   0 -10   0 11640.1 870.090   1
   0  10   1 3614.25 406.099  18
   0 -10  -1 3320.22 475.303   1
   0  10   2 131.013 163.138  18
   0 -10  -2-130.989 117.688   1
   0  10   3 72381.2 1721.45  18
   0 -10  -3 71136.2 2073.80   1
   0  10   4 2837.73 358.129  18
   0 -10  -4 1973.61 366.036   1
   0  10   5 6221.26 519.752  18
   0 -10  -5 5662.76 600.070   1
   0  10   6 5966.11 497.660  18
   0 -10  -6 5523.61 589.242   1
   0  10   7 22557.5 956.965  18
   0 -10  -7 21932.4 1160.88   1
   0  10   8 22041.3 949.339  18
   0 -10  -8 20420.8 1126.39   1
   0  10   9 12656.9 728.566  18
   0 -10  -9 13095.4 911.977   1
   0  10  10 24059.2 954.988  19
   0  10  10 24040.5 1020.35  18
   0 -10 -10 24633.1 1274.52   1
   0  10  11 16824.9 813.566  19
   0  10  11 16983.3 870.400  18
   0 -10 -11 17253.2 1075.94   1
   0  10  12 394.889 179.843  18
   0  10  12 386.258 156.093  19
   0  10  12 623.475 218.785   4
   0  10  13 794.672 255.123  18
   0  10  13 475.116 187.376  19
   0 -10 -13 561.851 263.042   1
   0  10  13 419.231 193.798   4
   0  10  14 1165.14 263.926   9
   0  10  14 915.951 209.495  19
   0  10  14 1159.03 296.892   4
   0 -10 -14 847.954 258.382   1
   0  10  15 4965.77 462.509  19
   0  10  15 4867.17 459.900   9
   0  10  15 5468.04 480.082  12
   0  10  16 8752.66 607.666  19
   0  10  16 8342.28 609.353   9
   0  10  17 2581.14 347.707  19
   0  10  17 2459.80 359.906   9
   0  10  18 52191.4 1430.99  19
   0  10  18 51493.7 1501.52   9
   0  10  19 4589.99 476.968   9
   0  10  19 3379.85 443.973  10
   0  10  20 4154.05 471.151  10
   0  10  20 3892.47 422.346   9
   0  10  21-41.8408 158.726   9
   0  10  21 1.09051 164.614  10
   0  10  22 21433.1 864.897  10
   0  10  22 20199.5 856.362   9
   0  10  23 7083.48 456.242  10
   0  10  23 7089.22 485.640   9
   0  10  24 12293.9 568.382   9
   0  10  24 11582.6 493.892  10
   0  10  25 2479.67 236.823   9
   0  11 -13 1692.41 206.352  18
   0  11 -12 147.203 109.556  18
   0  11 -11 98.7976 135.978  18
   0  11 -10 26812.7 989.769  18
   0  11  -9 4850.12 461.933  18
   0  11  -8 234.597 195.181  18
   0  11  -7 6599.19 579.814  18
   0  11  -6 7187.15 610.587  18
   0  11  -5 73.0786 244.227  18
   0  11  -4 4785.57 506.249  18
   0  11  -3 7793.93 649.317  18
   0  11  -2 385.428 215.986  18
   0  11  -1 4015.44 456.526  18
   0  11   0 19222.8 965.619  18
   0 -11   0 19426.2 1202.41   1
   0  11   1 6649.84 577.402  18
   0 -11  -1 7004.24 718.159   1
   0  11   2 9006.09 656.114  18
   0 -11  -2 8742.80 796.358   1
   0  11   3 162.523 182.230  18
   0 -11  -3 504.833 211.210   1
   0  11   4 12382.8 754.180  18
   0 -11  -4 13096.2 960.116   1
   0  11   5 50973.5 1507.32  18
   0 -11  -5 49722.8 1851.09   1
   0  11   6 2702.35 367.624  18
   0 -11  -6 3268.86 502.024   1
   0  11   7 49754.1 1485.74  18
   0 -11  -7 49193.0 1847.12   1
   0  11   8 57421.6 1600.42  18
   0 -11  -8 56374.8 1982.50   1
   0  11   9 5607.31 518.427  18
   0  11   9 5664.57 486.670  19
   0 -11  -9 5601.07 628.694   1
   0  11  10 2645.64 374.014  18
   0  11  10 2814.07 355.147  19
   0 -11 -10 3393.14 520.840   1
   0  11  11 3346.31 427.151  18
   0  11  11 3663.96 406.894  19
   0 -11 -11 3648.70 556.774   1
   0  11  12 17621.6 849.871  19
   0  11  12 16926.7 1111.70   4
   0  11  12 18627.4 958.677  18
   0  11  13 11084.8 680.274  19
   0  11  13 12074.1 933.602   4
   0  11  13 10846.7 746.463  18
   0  11  14 6637.54 524.392  19
   0  11  15 74621.4 1722.92  19
   0  11  15 77989.7 1761.54  12
   0  11  16 7780.02 563.178  19
   0  11  16 7656.34 553.311   9
   0  11  16 6615.20 509.400  12
   0  11  17 31779.2 1123.11   9
   0  11  17 32545.1 1112.82  19
   0  11  18 3992.43 408.393   9
   0  11  18 4542.69 423.598  19
   0  11  19 26188.4 997.507   9
   0  11  19 28434.0 1148.16  10
   0  11  19 25965.9 934.943  19
   0  11  20 3309.35 359.274   9
   0  11  20 4489.64 465.094  10
   0  11  21 270.852 197.903  10
   0  11  21 292.485 149.236   9
   0  11  22 1034.19 222.883  10
   0  11  22 931.311 186.407   9
   0  11  23 17119.3 672.303  10
   0  11  23 15457.3 624.337   9
   0  11  24 23.5650 78.1261  10
   0  11  24-125.359 95.7886   9
   0  12 -12 3731.49 246.807  18
   0  12 -11-48.5088 89.9419  18
   0  12 -10 1797.18 239.215  18
   0  12  -9 34685.3 1049.75  18
   0  12  -8 1400.11 257.863  18
   0  12  -7 233.933 186.543  18
   0  12  -6-138.064 209.075  18
   0  12  -5 1079.83 290.851  18
   0  12  -4 1238.23 302.970  18
   0  12  -3 194.929 233.424  18
   0  12  -2 6760.51 592.994  18
   0  12  -1 46514.8 1519.75  18
   0  12   0 63.9379 202.130  18
   0  12   1 9210.00 687.666  18
   0  12   2 1514.03 307.629  18
   0  12   3 18877.0 964.765  18
   0  12   4 8956.52 669.363  18
   0  12   5 2851.20 401.022  18
   0  12   6 18199.9 937.972  18
   0  12   7 2501.13 389.728  18
   0  12   8 9079.06 673.947  18
   0  12   9 28748.7 1104.23  19
   0  12   9 27633.2 1160.52  18
   0  12  10 7676.56 579.754  19
   0  12  10 8077.77 643.782  18
   0  12  11 3019.90 419.728  18
   0  12  11 2713.60 351.948  19
   0  12  12 1793.41 297.346  19
   0  12  12 2226.18 375.964  18
   0  12  13 9644.97 628.441  19
   0  12  13 9760.34 700.772  18
   0  12  14 37100.4 1198.04  19
   0  12  15 694.190 164.783  19
   0  12  15 985.161 270.192  12
   0  12  16 5835.93 473.896  19
   0  12  16 5128.96 454.366  12
   0  12  17 1781.83 265.010  19
   0  12  17 1983.42 282.184  12
   0  12  18 7708.29 503.344  19
   0  12  19 340.205 250.303  10
   0  12  20 20290.8 751.406   9
   0  12  20 21528.1 920.618  10
   0  12  21-54.3564 179.412  10
   0  12  21-162.381 129.327   9
   0  12  22 223.969 146.074  10
   0  12  22-454.031 123.999   9
   0  12  23 4906.20 343.325  10
   0  13  -9 1742.87 205.121  18
   0  13  -8 1150.66 199.617  18
   0  13  -7 8440.39 515.149  18
   0  13  -6 380.657 184.543  18
   0  13  -5-84.3001 177.938  18
   0  13  -4 27627.5 1059.60  18
   0  13  -3 5110.79 486.596  18
   0  13  -2-70.5567 214.508  18
   0  13  -1 236.903 223.641  18
   0  13   0 3674.30 448.428  18
   0  13   1 1065.75 304.615  18
   0  13   2 1491.93 321.943  18
   0  13   3 16358.0 906.088  18
   0  13   4 12959.5 801.030  18
   0  13   5 1169.97 299.809  18
   0  13   6 333.157 180.807  18
   0  13   7 281.983 219.984  18
   0  13   8 4213.83 443.810  19
   0  13   8 4374.24 499.704  18
   0  13   9 9531.86 633.812  19
   0  13   9 9080.32 676.982  18
   0  13  10 700.488 220.516  19
   0  13  10 715.388 253.788  18
   0  13  11 75645.9 1714.15  19
   0  13  11 78814.7 1958.62  18
   0  13  12 342.884 172.405  19
   0  13  12 212.189 201.767  18
   0  13  13 587.607 211.072  19
   0  13  13 853.104 270.093  18
   0  13  14 3005.61 340.642  19
   0  13  14 3674.14 417.479  12
   0  13  15 38819.4 1140.42  19
   0  13  15 41858.4 1255.14  12
   0  13  16 200.409 117.844  19
   0  13  16 190.686 162.481  12
   0  13  17 7426.83 491.597  12
   0  13  17 8642.88 625.593  10
   0  13  18 2621.14 366.548  10
   0  13  19 5869.55 489.942  10
   0  13  20 1061.84 235.511  10
   0  13  21 1573.25 243.154  10
   0  13  22 496.342 146.537  10
   0  13  23 420.763 114.892  10
   0  14  -7 2157.73 214.247  18
   0  14  -6 7334.74 416.659  18
   0  14  -5 14074.7 618.707  18
   0  14  -4 4800.33 402.442  18
   0  14  -3 2030.43 299.039  18
   0  14  -2 4577.96 426.870  18
   0  14  -1 664.872 228.276  18
   0  14   0 26.0407 190.422  18
   0  14   1 496.590 228.004  18
   0  14   2 20236.6 936.363  18
   0  14   3 674.319 229.190  18
   0  14   4 8135.50 632.525  18
   0  14   5 7810.74 611.145  18
   0  14   6 11998.9 759.455  18
   0  14   7 1062.65 283.155  18
   0  14   7 858.810 224.810  19
   0  14   8 17271.7 808.044  19
   0  14   8 18365.9 920.128  18
   0  14   9 755.530 257.264  18
   0  14   9-66.3282 171.634  19
   0  14  10 7219.06 511.398  19
   0  14  10 7716.29 619.336  18
   0  14  11 4709.14 417.467  19
   0  14  11 5091.82 503.419  18
   0  14  12 14378.7 693.751  19
   0  14  12 14613.9 816.108  18
   0  14  13 674.747 196.011  19
   0  14  13 469.320 211.499  12
   0  14  14-4.92325 111.792  19
   0  14  14-190.962 176.291  12
   0  14  15 125.036 132.447  12
   0  14  15 129.362 149.009  10
   0  14  16 25412.5 879.258  12
   0  14  16 27683.3 1020.84  10
   0  14  17-66.2630 135.485  12
   0  14  17-205.840 187.210  10
   0  14  18 90.2670 145.237  10
   0  14  19 274.700 168.808  10
   0  14  20 1868.05 252.095  10
   0  14  21 157.794 104.334  10
   0  14  22-7.55912 79.4689  10
   0  15  -4 1540.60 191.411  18
   0  15  -3 3033.34 273.865  18
   0  15  -2 4804.69 361.682  18
   0  15  -1 319.473 138.004  18
   0  15   0 365.121 140.358  18
   0  15   1 2029.18 292.108  18
   0  15   2 341.495 188.415  18
   0  15   3 3469.92 380.015  18
   0  15   4 22.9990 166.563  18
   0  15   5-12.1482 125.682  19
   0  15   5 173.891 166.032  18
   0  15   6 857.975 182.802  19
   0  15   6 1227.50 264.467  18
   0  15   7 8408.13 590.755  18
   0  15   7 8150.43 508.452  19
   0  15   8 1852.02 254.089  19
   0  15   8 2468.06 356.347  18
   0  15   9 1958.30 325.540  18
   0  15   9 1647.96 233.267  19
   0  15  10 55.7817 216.564  18
   0  15  10 560.042 155.355  19
   0  15  11 8156.07 479.471   8
   0  15  11 8736.93 493.100  19
   0  15  11 9046.92 602.019  18
   0  15  12 775.562 161.339  19
   0  15  12 763.310 229.996  12
   0  15  12 433.744 147.562  10
   0  15  13 1893.35 292.882  12
   0  15  13 2438.42 296.540  10
   0  15  14 172.609 162.373  12
   0  15  14 88.2407 113.666  10
   0  15  15 4601.37 364.079  12
   0  15  15 4827.13 390.753  10
   0  15  16 1220.35 200.984  12
   0  15  16 1047.45 205.302  10
   0  15  17 5005.59 323.744  12
   0  15  17 5828.16 412.661  10
   0  15  18 46.8663 106.167  10
   0  15  19 4044.73 305.765  10
   0  15  20 3308.80 249.341  10
   0  16  -1 819.966 139.522  18
   0  16   0 5186.74 323.230  18
   0  16   1 236.257 110.305  18
   0  16   1-48.4218 81.0423  19
   0  16   2 1832.43 224.802  18
   0  16   2 2221.80 210.136  19
   0  16   2 2004.69 203.514  12
   0  16   3 37.5512 75.1556  19
   0  16   3 220.489 133.328  18
   0  16   3 136.528 94.3700  12
   0  16   4 7809.03 397.389  19
   0  16   4 8227.57 479.989  18
   0  16   5 227.219 158.919  18
   0  16   5 36.4924 100.924  19
   0  16   6 124.341 138.315  18
   0  16   6 449.336 120.736  19
   0  16   7 50.9976 81.6733  19
   0  16   7-31.2184 146.011  18
   0  16   8 6813.69 460.428  18
   0  16   8 7340.28 469.067  12
   0  16   9 2951.19 321.725  12
   0  16   9 2625.43 265.872   8
   0  16   9 2722.59 311.115  18
   0  16  10 2495.07 298.535  12
   0  16  10 2001.53 217.558   8
   0  16  10 2046.39 266.307  18
   0  16  11 916.120 199.732  12
   0  16  12 9027.24 496.195  12
   0  16  13-4.04049 110.752  12
   0  16  14 1851.21 186.314  10
   0  16  14 1970.96 229.981  12
   0  16  15 673.452 121.684  10
   0  16  15 1025.06 156.116  12
   0  16  16 10364.4 408.438  12
   0  17   5 15538.3 510.452  18
   0  17   6 282.101 92.6026  12
   0  17   6 121.219 72.8420  18
   0  17   7 3.80253 78.8133  12
   0  17   7-33.3890 75.1789  18
   0  17   8 45.1302 81.2817  12
   0  17   9 3731.19 271.401  12
   0  17  10 295.045 109.774  12
   0  17  11 4993.12 304.279  12
   0  17  12 253.414 97.2649  12
  -1  16  14 226.211 93.3221  12
  -1  16  13 8866.78 418.216  12
  -1  16  12 145.048 100.165  12
  -1  16  11 6858.94 403.246  12
  -1  16  10 3343.36 303.307  12
  -1  16   9-264.446 105.578   8
  -1  16   9 79.8241 105.403  18
  -1  16   9-102.083 118.830  12
  -1  16   9 36.7403 65.2057  19
  -1  16   8 1625.47 184.971   8
  -1  16   8 1947.81 236.425  12
  -1  16   8 1563.24 173.814  19
  -1  16   8 1885.37 237.663  18
  -1  16   7 152.246 115.853  12
  -1  16   7 166.153 80.6659  19
  -1  16   7 7.85379 110.787  18
  -1  16   6 120.333 114.617  12
  -1  16   6 455.119 114.433  19
  -1  16   6 180.328 116.319  18
  -1  16   5 1182.06 178.279  12
  -1  16   5 735.678 124.401  19
  -1  16   5 935.815 172.287  18
  -1  16   4 1487.57 177.359  12
  -1  16   4 1390.60 163.214  19
  -1  16   4 1577.42 200.743  18
  -1  16   3-72.4280 76.3535  12
  -1  16   3-28.8349 88.0347  18
  -1  16   2 75.1551 71.2725  18
  -1  15  18 1396.61 178.279  10
  -1  15  17 400.900 110.817  10
  -1  15  16 3715.41 305.070  10
  -1  15  16 3113.67 253.685  12
  -1  15  15 462.593 140.332  10
  -1  15  15 381.070 132.323  12
  -1  15  14 3386.95 268.215  19
  -1  15  14 3401.46 303.664  10
  -1  15  14 3840.56 321.188  12
  -1  15  13 232.500 100.132  19
  -1  15  13 271.417 119.013  10
  -1  15  13 86.7404 131.509  12
  -1  15  12 870.627 162.098  19
  -1  15  12 672.373 183.338  12
  -1  15  12 873.760 173.365  10
  -1  15  11 10382.7 516.302  19
  -1  15  11 10659.5 613.437  18
  -1  15  10 3130.30 299.852  19
  -1  15  10 3233.41 290.318   8
  -1  15  10 3100.90 347.233  18
  -1  15   9 423.064 153.591  19
  -1  15   9 423.769 186.275  18
  -1  15   8 1199.29 205.121  19
  -1  15   8 1605.82 267.583  18
  -1  15   7 2330.27 316.105  18
  -1  15   7 2108.56 264.317  19
  -1  15   6 854.529 184.577  19
  -1  15   6 752.761 219.184  18
  -1  15   5 11931.9 586.878  19
  -1  15   5 12234.1 650.750  18
  -1  15   4 1094.99 210.357  19
  -1  15   4 851.158 206.232  18
  -1  15   3 2317.24 295.672  18
  -1  15   2-102.136 165.962  18
  -1  15   1 6532.72 436.309  18
  -1  15   0-28.2639 109.648  18
  -1  15  -1 1427.96 201.845  18
  -1  15  -2 335.682 106.089  18
  -1  15  -3 3868.66 259.833  18
  -1  14  21 10490.8 432.733  10
  -1  14  20 314.709 117.895  10
  -1  14  19 3377.75 305.913  10
  -1  14  18 2004.04 267.233  10
  -1  14  17 580.435 176.465  10
  -1  14  17 989.162 161.566  12
  -1  14  16 508.140 140.749  19
  -1  14  16 70.6713 153.004  10
  -1  14  16 153.391 108.222  12
  -1  14  15 5899.58 428.342  12
  -1  14  15 5245.41 380.214  19
  -1  14  14 685.181 205.362  12
  -1  14  14 258.783 116.943  19
  -1  14  13 758.108 218.802  12
  -1  14  13 681.517 183.665  19
  -1  14  12 7090.96 484.447  19
  -1  14  12 7648.86 573.025  18
  -1  14  11 1639.51 261.049  19
  -1  14  11 2248.85 361.162  18
  -1  14  10 8530.75 556.007  19
  -1  14  10 8861.15 627.823  18
  -1  14   9 289.361 172.652  19
  -1  14   9-137.264 169.062  18
  -1  14   8 7878.89 552.707  19
  -1  14   8 8934.15 645.736  18
  -1  14   7 2838.47 350.247  19
  -1  14   7 3114.87 417.238  18
  -1  14   6 5072.73 450.158  19
  -1  14   6 6051.85 528.109  18
  -1  14   5-38.2698 214.830  18
  -1  14   4 21757.2 950.247  18
  -1  14   3 46.6639 192.218  18
  -1  14   2 1361.63 300.988  18
  -1  14   1 520.977 220.339  18
  -1  14   0 5383.16 460.866  18
  -1  14  -1 212.298 167.130  18
  -1  14  -2 1142.95 233.740  18
  -1  14  -3 182.845 125.444  18
  -1  14  -4 213.384 107.154  18
  -1  14  -5 1354.23 185.919  18
  -1  14  -6 5017.39 301.442  18
  -1  13  22 10192.3 451.053  10
  -1  13  21 2179.84 251.528  10
  -1  13  20 856.109 198.844  10
  -1  13  19 2016.20 288.161  10
  -1  13  18 1282.21 269.562  10
  -1  13  18 1460.52 210.722  19
  -1  13  17 16734.9 668.253  12
  -1  13  17 17695.5 716.697  19
  -1  13  16 1482.18 237.110  12
  -1  13  16 1630.81 256.971  19
  -1  13  15 3350.78 353.263  12
  -1  13  15 3729.62 369.818  19
  -1  13  14 739.123 208.579  12
  -1  13  14 415.923 169.571  19
  -1  13  13 10854.1 645.435  19
  -1  13  12 27660.0 1137.70  18
  -1  13  12 26088.9 1005.18  19
  -1  13  11 895.481 279.879  18
  -1  13  11 1419.23 265.754  19
  -1  13  10 3310.81 442.040  18
  -1  13  10 2769.36 363.903  19
  -1  13   9 8432.48 642.543  18
  -1  13   9 8708.13 618.723  19
  -1  13   8 178.228 176.607  19
  -1  13   8 62.2996 194.361  18
  -1  13   7 7014.33 602.428  18
  -1  13   6 974.995 280.273  18
  -1  13   5 1378.87 320.879  18
  -1  13   4 3386.04 433.500  18
  -1  13   3 8912.16 658.233  18
  -1  13   2 9076.52 670.065  18
  -1  13   1 4824.26 494.555  18
  -1  13   0 10229.4 679.192  18
  -1  13  -1 12510.6 749.693  18
  -1  13  -2 1169.94 257.166  18
  -1  13  -3 6.23183 166.282  18
  -1  13  -4 3333.31 371.976  18
  -1  13  -5 26729.6 934.474  18
  -1  13  -6 39.1731 131.851  18
  -1  13  -7 1660.60 220.146  18
  -1  13  -8 652.487 136.628  18
  -1  12  23 262.093 120.229  10
  -1  12  22 16277.2 643.990  10
  -1  12  21 749.985 190.449  10
  -1  12  21 799.286 153.790   9
  -1  12  20 903.328 236.328  10
  -1  12  20 850.119 155.587   9
  -1  12  19 9195.81 629.042  10
  -1  12  19 8105.32 485.735  19
  -1  12  18 4974.37 417.897  19
  -1  12  17 840.082 216.426  19
  -1  12  16 2886.21 345.366  19
  -1  12  16 2985.91 329.268  12
  -1  12  15 2099.23 320.899  19
  -1  12  15 2167.35 321.628  12
  -1  12  14 13178.8 729.748  19
  -1  12  13 1277.26 272.357  19
  -1  12  13 1674.69 336.376  18
  -1  12  12 6260.47 517.420  19
  -1  12  12 6923.37 613.640  18
  -1  12  11 93.9232 152.574  19
  -1  12  11-147.682 175.084  18
  -1  12  10 1754.15 349.181  18
  -1  12  10 2086.82 326.526  19
  -1  12   9 59.2176 190.359  19
  -1  12   9 649.789 283.532  18
  -1  12   8 46681.0 1504.27  18
  -1  12   7 6648.09 585.053  18
  -1  12   6-292.694 250.376  18
  -1  12   5 1976.08 359.510  18
  -1  12   4 16227.7 896.258  18
  -1  12   3 968.758 298.662  18
  -1  12   2 84.4084 203.261  18
  -1  12   1 304.423 195.115  18
  -1  12   0 6124.44 563.462  18
  -1  12  -1 4106.24 489.448  18
  -1  12  -2 10059.2 705.979  18
  -1  12  -3 9481.59 684.680  18
  -1  12  -4 7404.12 589.943  18
  -1  12  -5 6981.44 560.143  18
  -1  12  -6 9065.83 608.601  18
  -1  12  -7 8606.53 566.237  18
  -1  12  -8 369.295 153.436  18
  -1  12  -9 22062.0 773.492  18
  -1  12 -10 2230.19 244.631  18
  -1  12 -11 978.341 138.456  18
  -1  11  23 576.692 140.430  10
  -1  11  23 1009.80 179.551   9
  -1  11  22 1491.40 236.375  10
  -1  11  22 1508.01 223.681   9
  -1  11  21 3475.65 363.863  10
  -1  11  21 3859.81 357.100   9
  -1  11  20 5417.43 439.836   9
  -1  11  20 5692.29 496.071  10
  -1  11  19 145.370 145.707  19
  -1  11  19-331.885 201.560   9
  -1  11  18 4099.07 403.665  19
  -1  11  18 3489.66 381.685   9
  -1  11  17-173.674 181.363  19
  -1  11  17 50.1632 123.005   9
  -1  11  16 407.257 181.094  12
  -1  11  16 91.1764 138.894  19
  -1  11  16 237.487 139.969   9
  -1  11  15 12570.7 728.731  19
  -1  11  15 12765.1 701.751  12
  -1  11  14 104.041 151.405  19
  -1  11  13 15501.5 816.403  19
  -1  11  13 15988.2 890.598  18
  -1  11  12 10043.8 670.221  19
  -1  11  12 10548.4 727.780  18
  -1  11  11 20345.4 941.218  19
  -1  11  11 18277.7 944.069  18
  -1  11  10 5093.01 476.227  19
  -1  11  10 4690.07 494.178  18
  -1  11   9 5692.64 511.077  19
  -1  11   9 4962.50 496.447  18
   1 -11  -9 5451.34 636.473   1
  -1  11   8 4129.94 458.075  18
   1 -11  -8 3808.95 528.407   1
  -1  11   7 30117.7 1184.92  18
   1 -11  -7 32312.6 1545.49   1
  -1  11   6 4677.64 481.671  18
   1 -11  -6 3367.21 526.376   1
  -1  11   5 15999.0 873.714  18
   1 -11  -5 15506.4 1069.20   1
  -1  11   4 410.586 196.471  18
   1 -11  -4 578.180 211.143   1
  -1  11   3 10423.7 711.935  18
   1 -11  -3 9526.06 831.032   1
  -1  11   2 54106.8 1603.25  18
  -1  11   1 441.919 209.985  18
  -1  11   0 48274.7 1537.65  18
  -1  11  -1 43825.1 1469.91  18
  -1  11  -2 2176.14 356.629  18
  -1  11  -3 1650.33 346.810  18
  -1  11  -4 460.774 265.315  18
  -1  11  -5 2539.34 391.054  18
  -1  11  -6 110.849 217.152  18
  -1  11  -7 17213.1 875.521  18
  -1  11  -8 1705.78 313.379  18
  -1  11  -9 16742.4 795.385  18
  -1  11 -10 2710.64 333.002  18
  -1  11 -11 668.567 170.233  18
  -1  11 -12 365.939 128.269  18
  -1  11 -13 64.9714 63.8803  18
  -1  10  25 2447.73 217.015   9
  -1  10  24 3594.54 262.537  10
  -1  10  24 4824.09 347.464   9
  -1  10  23 5705.78 389.553  10
  -1  10  23 5452.67 407.744   9
  -1  10  22-13.7268 130.318   9
  -1  10  22 51.4536 159.630  10
  -1  10  21 2362.31 321.558   9
  -1  10  21 2088.66 311.154  10
  -1  10  20 14167.7 792.778  10
  -1  10  20 13646.9 748.111   9
  -1  10  19 3889.08 396.220  19
  -1  10  19 4595.79 461.018   9
  -1  10  18 22002.2 947.521  19
  -1  10  18 22135.9 978.025   9
  -1  10  17 745.957 222.996   9
  -1  10  17 927.340 251.446  19
  -1  10  16 42897.1 1351.79  19
  -1  10  16 40461.4 1330.70   9
  -1  10  15 1878.50 290.738  12
  -1  10  15 1708.72 283.730  19
  -1  10  15 1979.52 340.439   9
  -1  10  14 1866.85 309.419   9
  -1  10  14 1540.48 382.322   4
  -1  10  14 2034.89 326.455  19
   1 -10 -13 1684.64 358.599   1
  -1  10  13 1531.84 274.527  19
  -1  10  13 2200.47 395.708   4
  -1  10  13 2913.57 348.699   9
  -1  10  13 2321.87 375.097  18
  -1  10  12 54024.7 1583.37  18
  -1  10  12 53102.3 1480.37  19
   1 -10 -12 55746.2 2021.44   1
  -1  10  11 14810.8 820.976  18
  -1  10  11 15103.8 791.336  19
   1 -10 -11 14185.9 1013.41   1
  -1  10  10 22796.3 1007.64  18
  -1  10  10 22846.8 973.392  19
   1 -10 -10 22214.4 1246.53   1
  -1  10   9 6864.93 563.845  18
  -1  10   9 6255.10 512.546  19
   1 -10  -9 5579.14 629.783   1
   1 -10  -8 15251.4 1013.13   1
  -1  10   8 15958.4 827.737  18
   1 -10  -7 1458.89 362.489   1
  -1  10   7 2008.73 311.219  18
   1 -10  -6 1862.27 366.902   1
  -1  10   6 2199.78 339.420  18
   1 -10  -5 454.601 202.514   1
  -1  10   5 1448.75 281.818  18
   1 -10  -4 15604.6 1014.98   1
  -1  10   4 15693.5 821.960  18
   1 -10  -3 138.693 139.034   1
  -1  10   3 1089.93 270.727  18
   1 -10  -2 3109.23 462.540   1
  -1  10   2 3000.29 385.397  18
   1 -10  -1 3233.98 482.279   1
  -1  10   1 4676.47 476.321  18
   1 -10   0 448.230 241.829   1
  -1  10   0 69.9083 141.494  18
   1 -10   1 4630.52 605.132   1
  -1  10  -1 4922.45 506.872  18
   1 -10   2 14025.9 1004.26   1
  -1  10  -2 13717.8 812.917  18
  -1  10  -3 143.002 168.144  18
  -1  10  -4 10483.5 726.115  18
  -1  10  -5 15562.0 888.458  18
  -1  10  -6 230.882 215.292  18
  -1  10  -7 1425.86 312.728  18
  -1  10  -8 730.385 253.061  18
   1 -10   8 807.312 231.474  14
  -1  10  -9 520.402 244.791  18
   1 -10   9-40.7632 102.750  14
  -1  10 -10 6423.21 534.752  18
   1 -10  10 5619.10 426.081  14
  -1  10 -11 5435.30 470.936  18
  -1  10 -12 393.857 172.466  18
  -1  10 -13 3108.76 310.599  18
  -1  10 -14 3293.00 271.569  18
  -1   9  25 10881.7 509.459   9
  -1   9  24 1588.23 240.993   9
  -1   9  23 8118.09 545.490   9
  -1   9  23 8312.42 479.832  10
  -1   9  22 1678.18 300.768   9
  -1   9  22 1844.05 280.495  10
  -1   9  21 4293.98 449.264   9
  -1   9  21 3775.25 407.826  10
  -1   9  20 57.5148 168.024   9
  -1   9  20 359.456 215.448  10
  -1   9  19 5368.10 516.049   9
  -1   9  19 5716.61 500.976  19
  -1   9  18 206.826 174.945   9
  -1   9  18 184.027 153.775  19
  -1   9  17 6438.56 552.010  19
  -1   9  17 6601.66 590.373   9
  -1   9  16 13455.8 759.397  19
  -1   9  16 14209.2 817.078   9
  -1   9  15 36193.7 1236.01  19
  -1   9  15 36457.0 1272.89   9
  -1   9  14 5079.30 466.976  19
   1  -9 -14 5473.81 663.411   1
  -1   9  14 4175.32 519.557   4
  -1   9  14 5251.71 483.319   9
  -1   9  13 658.733 217.830  18
  -1   9  13 948.219 242.188  19
  -1   9  13 775.258 196.982   9
   1  -9 -13 1034.07 278.460   1
  -1   9  13 677.695 228.441   4
  -1   9  12 169.814 123.684   9
  -1   9  12-76.2054 123.579  19
   1  -9 -12 57.8856 215.064   1
  -1   9  12-108.261 153.932  18
  -1   9  11 86624.4 1827.49  19
   1  -9 -11 86292.2 2356.28   1
  -1   9  11 89873.8 1941.13  18
  -1   9  10 5053.24 438.098  19
   1  -9 -10 4940.55 574.892   1
  -1   9  10 5795.05 503.582  18
   1  -9  -9 321.782 192.563   1
  -1   9   9 288.140 165.040  18
   1  -9  -8 10549.6 804.173   1
  -1   9   8 11143.9 665.320  18
   1  -9  -7 20562.3 1104.51   1
  -1   9   7 24845.8 967.541  18
   1  -9  -6 2859.22 426.160   1
  -1   9   6 2507.93 331.109  18
   1  -9  -5 566.597 234.869   1
  -1   9   5 715.069 192.397  18
   1  -9  -4 2676.84 423.360   1
  -1   9   4 3674.05 383.948  18
   1  -9  -3 15379.4 942.954   1
  -1   9   3 15404.9 783.107  18
   1  -9  -2 8652.42 722.450   1
  -1   9   2 8659.78 591.969  18
   1  -9  -1 1424.01 312.020   1
  -1   9   1 1893.10 298.924  18
   1  -9   0 21957.6 1155.36   1
  -1   9   0 22269.1 952.638  18
   1  -9   1 62609.6 1966.99   1
  -1   9  -1 64047.7 1642.72  18
   1  -9   2 35213.6 1501.02   1
  -1   9  -2 39624.2 1304.43  18
   1  -9   3 174.455 208.890   1
  -1   9  -3 63.0001 139.522  18
   1  -9   4 1878.36 367.713   1
  -1   9  -4 1584.90 302.692  18
  -1   9  -5 571.521 228.170  18
   1  -9   5 783.367 188.358  14
   1  -9   5 379.506 170.162   3
   1  -9   5 633.460 238.160   1
  -1   9  -6 30495.4 1228.00  18
   1  -9   6 31564.5 1133.46  14
  -1   9  -7 23412.1 1090.80  18
   1  -9   7 25090.0 1024.19  14
  -1   9  -8 2936.74 424.436  18
   1  -9   8 2591.83 346.699  14
  -1   9  -9 12715.2 792.882  18
   1  -9   9 14055.8 765.540  14
  -1   9 -10 595.167 246.805  18
   1  -9  10 171.874 170.096  14
  -1   9 -11 1071.74 271.473  18
   1  -9  11 894.867 218.809  14
   1  -9  12 8699.56 546.336  14
  -1   9 -12 10627.1 680.617  18
   1  -9  13 2475.00 281.114  14
  -1   9 -13 2543.29 339.759  18
   1  -9  14 10005.4 497.293  14
  -1   9 -14 10464.6 573.602  18
   1  -9  15 2549.85 218.251  14
  -1   9 -15 3328.53 301.488  18
  -1   9 -16 740.494 131.427  18
  -1   8  26 1538.16 194.684   9
  -1   8  25 187.268 142.143   9
  -1   8  24 6827.29 488.229   9
  -1   8  23 4645.41 448.207   9
  -1   8  22 297.018 221.379   9
  -1   8  22-268.971 142.984  10
  -1   8  21 680.207 231.851   9
  -1   8  21 468.406 179.988  10
  -1   8  20 7890.98 617.606  10
  -1   8  20 9229.82 682.004   9
  -1   8  19 1653.54 332.185   9
  -1   8  18 21846.2 986.820  19
  -1   8  18 22959.0 1069.60   9
  -1   8  17 176.041 163.983   9
  -1   8  17 506.924 215.038  19
  -1   8  16 20723.8 944.602  19
   1  -8 -16 20566.5 1258.81   1
  -1   8  16 21729.2 1013.45   9
   1  -8 -15 2716.87 464.909   1
  -1   8  15 2993.48 383.465   9
  -1   8  15 3399.65 420.069  19
  -1   8  14 31377.8 1119.84  19
  -1   8  14 29511.8 1126.01   9
   1  -8 -14 30531.6 1444.79   1
  -1   8  13 11276.0 669.591  19
  -1   8  13 11420.9 685.170   9
   1  -8 -13 11710.8 881.335   1
  -1   8  13 12221.7 806.439   4
  -1   8  12 17878.6 817.826   9
   1  -8 -12 17873.1 1062.09   1
  -1   8  12 17729.6 845.864  18
  -1   8  12 17390.7 806.554  19
  -1   8  11 653.652 193.094  19
  -1   8  11 552.848 168.069  18
   1  -8 -11 130.735 180.558   1
   1  -8 -10 13679.1 890.122   1
   1  -8  -9 17112.1 963.641   1
   1  -8  -8 1158.10 271.192   1
   1  -8  -7 12619.6 810.135   1
   1  -8  -6 9321.66 688.667   1
   1  -8  -5 49470.5 1551.34   1
   1  -8  -4 624.870 233.567   1
   1  -8  -3 21408.4 1020.62   1
   1  -8  -2 42543.8 1449.29   1
   1  -8  -1 1018.86 261.987   1
   1  -8   0 8357.62 674.083   1
   1  -8   1 5632.91 558.593   1
  -1   8  -2 14224.9 745.207  18
   1  -8   2 14413.6 900.530   1
  -1   8  -3 2123.01 313.534  18
   1  -8   3 1939.30 340.445   1
  -1   8  -4 520.604 177.413  18
   1  -8   4 376.761 214.278   1
  -1   8  -5 20660.3 952.568  18
   1  -8   5 20293.8 1124.93   1
  -1   8  -6 8915.72 659.165  18
   1  -8   6 8986.46 771.008   1
   1  -8   6 9096.92 796.488   3
  -1   8  -7-105.649 188.513  18
   1  -8   7 31.7645 183.748   3
  -1   8  -8 1326.92 302.235  18
  -1   8  -9 77673.8 1959.73  18
  -1   8 -10 12384.9 806.151  18
  -1   8 -11 21205.3 1024.97  18
  -1   8 -12 1924.04 329.994  18
  -1   8 -13 6179.01 537.891  18
  -1   8 -14 12233.5 698.685  18
   1  -8  14 11078.1 624.940  14
  -1   8 -15 9.17224 141.824  18
   1  -8  15 201.820 144.178  14
  -1   8 -16 115.269 121.774  18
   1  -8  16 100.314 78.9900  14
   1  -8  17 7248.15 347.980  14
  -1   8 -17 8957.42 438.885  18
  -1   7  26 338.877 125.490   9
  -1   7  25 12.6951 126.382   9
  -1   7  24 209.426 180.457   9
  -1   7  23 4119.11 451.703   9
  -1   7  22 1765.48 316.657   9
  -1   7  21 1825.63 394.950   9
  -1   7  21 2042.61 310.199  10
  -1   7  20 925.900 295.107   9
  -1   7  20 725.651 229.379  10
  -1   7  19 20051.0 1025.68   9
  -1   7  18 2114.04 339.481  19
  -1   7  18 1379.58 300.172   9
  -1   7  17 1264.04 268.169  19
  -1   7  17 1305.33 308.547   9
   1  -7 -17 1181.61 334.787   1
   1  -7 -16 8142.13 771.953   1
  -1   7  16 9052.61 662.157   9
  -1   7  16 9338.65 630.921  19
   1  -7 -15 43028.9 1690.54   1
  -1   7  15 41404.0 1359.43   9
  -1   7  15 39655.6 1267.15  19
   1  -7 -14 3565.94 497.812   1
  -1   7  14 3276.92 367.967  19
  -1   7  14 4693.15 457.211   9
   1  -7 -13 152.151 195.263   1
  -1   7  13-125.586 143.328  19
  -1   7  13 269.747 138.825   4
  -1   7  13-22.0985 120.742   9
   1  -7 -12 29281.0 1287.60   1
   1  -7 -11 44086.6 1526.69   1
   1  -7 -10 92.5490 150.638   1
   1  -7  -9 51130.5 1564.85   1
   1  -7  -8 2327.58 349.056   1
   1  -7  -7 18338.5 903.379   1
   1  -7  -6 6403.38 530.805   1
   1  -7  -5 11111.2 681.891   1
   1  -7  -4 227549. 3030.14   1
   1  -7  -3 8046.01 576.427   1
   1  -7  -2 74792.9 1751.68   1
   1  -7  -1 6517.15 538.497   1
   1  -7   0 1754.63 309.250   1
   1  -7   1 3358.41 400.206   1
   1  -7   2 15925.5 869.455   1
   1  -7   3 760.026 248.597   1
   1  -7   4 7042.98 614.771   1
   1  -7   5 18719.6 1009.44   1
  -1   7  -5 18287.2 846.697  18
   1  -7   6 10346.4 778.065   1
   1  -7   6 9361.78 758.774   3
  -1   7  -6 9761.07 645.667  18
   1  -7   7 5931.94 618.830   3
  -1   7  -7 5900.29 519.969  18
   1  -7   8 13084.4 945.846   3
  -1   7  -8 14340.7 805.175  18
   1  -7   9 22320.8 1260.06   3
  -1   7  -9 19518.8 973.264  18
  -1   7 -10 19137.8 975.610  18
  -1   7 -11 10712.4 649.194   7
  -1   7 -11 10426.9 738.343  18
  -1   7 -12 685.477 180.563   7
  -1   7 -12 1032.24 285.652  18
  -1   7 -13 4379.86 412.305   7
  -1   7 -13 5108.00 524.251  18
  -1   7 -14 6749.43 571.991  18
  -1   7 -15 704.346 228.975  18
  -1   7 -16 178.960 151.369  18
  -1   7 -17-35.1984 122.978  18
   1  -7  18 87.9878 85.8928  14
  -1   7 -18 238.038 120.242  18
  -1   7 -19 1934.30 189.380  18
  -1   6  26 1367.41 205.920   9
  -1   6  25 462.507 178.962   9
  -1   6  24 740.387 208.993   9
  -1   6  24 1169.15 195.002  21
  -1   6  23 527.395 220.920   9
  -1   6  23 344.384 152.215  21
  -1   6  22 6751.15 503.982  21
  -1   6  22 6437.91 576.416   9
  -1   6  21 4231.19 417.696  21
  -1   6  21 4297.15 501.820   9
  -1   6  20 5095.54 466.203  21
  -1   6  20 4799.59 448.253  10
  -1   6  20 5055.93 549.167   9
  -1   6  19 271.656 188.131   9
  -1   6  19 196.242 174.272  10
  -1   6  19 150.147 131.245  21
  -1   6  18 12670.7 811.308   9
  -1   6  18 13156.8 741.589  21
  -1   6  17 7212.11 577.742  19
   1  -6 -17 8072.84 790.435   1
  -1   6  17 7749.49 630.315   9
  -1   6  16 292.289 200.672   9
  -1   6  16 120.129 138.678  19
   1  -6 -15 12060.4 876.940   1
  -1   6  15 11172.2 704.067   9
  -1   6  15 11730.5 691.234  19
   1  -6 -14 10701.6 807.780   1
  -1   6  14 11823.6 694.784   9
  -1   6  14 11612.5 662.137  19
  -1   6  13 43320.7 1274.10   4
   1  -6 -13 39240.6 1478.14   1
  -1   6  12 317.086 180.945   4
   1  -6 -12 363.278 183.239   1
   1  -6 -11 27865.1 1161.70   1
   1  -6 -10 109236. 2193.61   1
   1  -6  -9 6001.14 512.469   1
   1  -6  -8 21292.5 918.994   1
   1  -6  -7 18205.2 837.638   1
   1  -6  -6 203978. 2688.54   1
   1  -6  -5 23757.5 909.374   1
   1  -6  -4 89058.2 1731.39   1
   1  -6  -3 80655.4 1631.59   1
   1  -6  -2 131696. 2094.88   1
   1  -6  -1 20142.3 834.925   1
   1  -6   0 1227.92 246.257   1
   1  -6   1 6695.24 517.371   1
   1  -6   2 7526.02 549.157   1
   1  -6   3 43990.8 1338.29   1
   1  -6   4 7496.40 582.380   1
   1  -6   5 85971.4 1977.20   1
   1  -6   6 1779.25 330.609   1
   1  -6   7 8603.50 700.636   3
  -1   6  -7 9759.37 623.286  18
  -1   6  -8 596.647 217.730  18
   1  -6   8 682.231 274.899   3
  -1   6  -9 3467.83 422.788  18
   1  -6   9 2796.28 452.197   3
  -1   6 -10 185.655 173.220  18
   1  -6  10 188.683 215.114   3
  -1   6 -11 179.770 196.425  18
   1  -6  11 263.868 184.757   3
  -1   6 -12 3535.28 460.938  18
   1  -6  12 3448.13 390.500  21
  -1   6 -13 2862.71 407.606  18
   1  -6  13 2798.13 343.851  21
  -1   6 -14 838.520 261.390  18
   1  -6  14 910.226 228.292  21
  -1   6 -15 3392.60 444.660  18
   1  -6  15 3099.23 355.903  21
  -1   6 -16 779.771 259.607  18
   1  -6  16 379.947 149.756  21
  -1   6 -16 835.440 208.046   7
  -1   6 -17 6948.99 531.546  18
  -1   6 -17 6548.49 447.930   7
  -1   6 -18 191.281 129.431  18
  -1   6 -19 1886.00 237.821  18
  -1   6 -20-60.7757 76.8826  18
  -1   5  26 103.191 121.317   9
  -1   5  25 333.043 147.658   9
  -1   5  25 648.632 140.772  21
  -1   5  24 518.212 200.743   9
  -1   5  24 786.966 189.481  21
  -1   5  23 6901.16 507.709  21
  -1   5  23 7013.36 571.321   9
  -1   5  22 1780.23 361.850   9
  -1   5  22 1121.08 255.902  21
  -1   5  21 4730.89 462.925  21
  -1   5  21 4494.37 513.244   9
  -1   5  20 1078.33 301.911   9
  -1   5  20 1572.56 298.660  21
  -1   5  19 29498.5 1158.55  21
  -1   5  19 29016.4 1234.14   9
  -1   5  18 1235.29 313.738   3
   1  -5 -18 1203.01 310.875   1
  -1   5  18 758.609 238.684   9
  -1   5  18 1094.60 240.735  21
  -1   5  17 5798.20 514.022  21
  -1   5  17 4998.32 509.448   9
   1  -5 -17 6691.94 701.438   1
  -1   5  17 5930.30 649.987   3
  -1   5  16 20492.2 929.188  19
  -1   5  16 19651.1 888.615  21
  -1   5  16 19156.3 940.646   9
  -1   5  16 20454.3 1181.61   3
   1  -5 -16 19407.6 1129.95   1
  -1   5  15 26528.5 995.095  21
  -1   5  15 27126.1 1020.32  19
  -1   5  15 26420.5 1059.06   9
   1  -5 -15 28093.7 1295.15   1
  -1   5  15 27301.1 1295.46   3
  -1   5  14 395.718 232.087   3
   1  -5 -14 255.947 157.954   1
  -1   5  14 123.040 120.272   9
   1  -5 -13 62528.3 1795.58   1
  -1   5  13 63910.4 1819.58   3
  -1   5  12 3239.15 323.331   4
   1  -5 -12 3431.84 437.168   1
  -1   5  12 3298.94 430.612   3
  -1   5  11 13186.4 642.739   4
  -1   5  11 13191.9 762.862   3
   1  -5 -11 12131.7 731.523   1
   1  -5 -10 33022.2 1144.81   1
   1  -5  -9 47633.9 1323.92   1
   1  -5  -8 78581.2 1634.12   1
   1  -5  -7 40703.6 1142.49   1
   1  -5  -6 41932.1 1123.31   1
   1  -5  -5 8389.89 508.316   1
   1  -5  -4 10770.7 552.918   1
   1  -5  -3 24183.0 808.610   1
   1  -5  -2 258.403 148.895   1
  -1   5   1 4967.47 138.625   2
   1  -5  -1 5362.72 397.247   1
   1  -5   0 897.554 196.025   1
   1  -5   1 7039.56 474.315   1
   1  -5   2 25930.7 910.805   1
   1  -5   3 2773.75 318.965   1
   1  -5   4 7375.40 531.898   1
   1  -5   5 25748.2 992.695   1
   1  -5   6 57504.4 1547.62   1
   1  -5   7 7809.11 619.030   3
   1  -5   8 36356.9 1382.89   3
   1  -5   9 6693.59 632.266   3
   1  -5  10 30991.4 1387.75   3
   1  -5  10 27426.4 1022.83  21
   1  -5  11 6765.92 683.188   3
   1  -5  11 6087.45 517.643  21
   1  -5  12 8.25349 174.867  21
   1  -5  12-5.87197 203.639   3
   1  -5  13 4287.16 440.248  21
   1  -5  14 13078.6 776.072  21
   1  -5  15 2153.46 350.348  21
  -1   5 -16 11589.9 753.308  18
   1  -5  16 10354.1 671.345  21
  -1   5 -17 178.085 205.864  18
   1  -5  17 576.467 205.048  21
  -1   5 -18 9055.95 604.639  18
   1  -5  18 7952.58 511.017  21
  -1   5 -19 1851.85 263.579  18
  -1   5 -19 1568.72 208.674   7
  -1   5 -20 3185.78 303.891  18
  -1   5 -20 1647.60 179.149   7
  -1   5 -21 884.573 140.935  18
  -1   4  26 6542.09 353.500  21
  -1   4  26 6542.58 380.286   9
  -1   4  25 408.935 167.295   9
  -1   4  25 441.832 142.030  21
  -1   4  24 1059.29 245.861   9
  -1   4  24 938.737 222.207  21
  -1   4  23 1361.45 287.715   9
  -1   4  23 1173.93 237.068  21
  -1   4  22 4823.18 466.837  21
  -1   4  22 5299.86 536.226   9
  -1   4  21-100.901 238.691   9
  -1   4  21-132.348 171.723  21
  -1   4  20 1967.41 366.326   9
  -1   4  20 1798.47 322.366  21
  -1   4  19 11604.4 794.845   9
  -1   4  19 11637.7 759.648  21
  -1   4  18 7246.15 597.602  21
   1  -4 -18 6618.85 704.940   1
  -1   4  18 5494.88 652.800   3
  -1   4  18 6346.04 592.090   9
  -1   4  17 1868.35 398.740   3
   1  -4 -17 2027.77 380.816   1
  -1   4  17 2152.46 333.291   9
  -1   4  17 1969.21 300.308  21
  -1   4  16 3042.37 473.916   3
  -1   4  16 2478.83 347.416   9
  -1   4  16 3348.43 391.717  21
  -1   4  15 25490.0 1225.52   3
  -1   4  15 27770.2 1078.26   9
  -1   4  15 26890.7 1021.32  19
  -1   4  15 26873.9 1019.49  21
  -1   4  14 54350.4 1713.92   3
  -1   4  13 247.183 185.960   3
  -1   4  12 5987.48 394.688   4
  -1   4  12 5297.68 512.469   3
  -1   4  11 1106.18 181.227   4
  -1   4  11 1075.30 238.949   3
  -1   4  10 12267.3 546.681   4
   1  -4 -10 11505.6 655.325   1
  -1   4  10 12268.7 687.830   3
  -1   4   9 2285.92 294.875   3
   1  -4  -9 2312.79 307.225   1
  -1   4   8 75464.7 1498.21   3
   1  -4  -8 72765.8 1471.11   1
   1  -4  -7 161410. 2091.51   1
   1  -4  -6 1537.29 234.116   1
   1  -4  -5 596.557 166.729   1
   1  -4  -4 22872.3 718.945   1
   1  -4  -3 3908.78 310.441   1
   1  -4  -2 11868.3 504.913   1
   1  -4  -1 248069. 2279.39   1
   1  -4   0 159234. 1860.86   1
   1  -4   1 76170.9 1322.90   1
   1  -4   2 35417.6 940.524   1
   1  -4   3 139932. 1938.22   1
   1  -4   4 304.979 146.888   1
   1  -4   5 6306.68 463.007   1
   1  -4   6 1293.33 245.144   3
   1  -4   6 1252.41 250.173   1
   1  -4   7 10826.7 675.014   3
   1  -4   8 55424.7 1582.82   3
   1  -4   9 7530.35 624.968   3
   1  -4  10 6734.30 627.685   3
   1  -4  11 55448.9 1817.20   3
   1  -4  11 51844.0 1433.83  21
   1  -4  12 238.441 172.500  21
   1  -4  12 721.481 283.745   3
   1  -4  13 683.149 217.507  21
   1  -4  13 171.464 156.658   3
   1  -4  14-15.4110 154.494  21
   1  -4  15 8744.09 668.483  21
   1  -4  16 351.211 209.154  21
   1  -4  17 29.3915 163.913  21
   1  -4  18 10484.1 670.545  21
  -1   4 -19 3254.47 369.106  18
   1  -4  19 2257.18 304.479  21
  -1   4 -20 4290.79 393.916  18
   1  -4  20 3694.78 346.560  21
  -1   4 -21 376.867 150.694  18
  -1   4 -21 454.929 120.371   7
  -1   4 -22 3920.89 271.225  18
  -1   3  26 130.069 80.7748   9
  -1   3  26-14.3025 92.3837  21
  -1   3  25 3208.24 310.428  21
  -1   3  25 3270.62 311.950   9
  -1   3  24 1107.03 232.477   9
  -1   3  24 946.585 213.991  21
  -1   3  23 2958.70 377.644   9
  -1   3  23 3140.07 388.709  21
  -1   3  22 3627.80 435.068   9
  -1   3  22 3824.20 441.700  21
  -1   3  21 9161.78 686.403  21
  -1   3  21 9281.65 701.211   9
  -1   3  20 15095.5 882.708  21
  -1   3  20 15236.4 885.793   9
  -1   3  19 373.541 231.821   9
  -1   3  19 334.313 169.029  21
  -1   3  18 6615.17 703.448   3
  -1   3  18 6085.37 563.482   9
  -1   3  18 5790.00 544.074  21
  -1   3  17 32024.2 1492.02   3
  -1   3  17 30855.8 1205.32   9
  -1   3  17 29399.2 1182.65  21
  -1   3  16 8579.35 752.544   3
  -1   3  16 9081.88 642.783   9
  -1   3  16 8602.58 618.772  21
  -1   3  15 6039.83 611.129   3
  -1   3  15 6072.11 502.136   9
  -1   3  15 6489.67 504.562  21
  -1   3  14 36901.3 1403.82   3
  -1   3  13 2576.24 386.771   3
  -1   3  12 14902.7 806.756   3
  -1   3  11 12749.3 505.382   4
  -1   3  11 11340.1 670.073   3
  -1   3  10 18376.6 599.871   4
  -1   3  10 18580.3 803.336   3
  -1   3   9 221.401 89.5758   4
  -1   3   9 123.393 151.898   3
  -1   3   8 1004.28 198.022   3
  -1   3   7 4560.19 350.117   3
   1  -3  -6 139225. 1729.19   1
  -1   3   6 140701. 1723.92   3
   1  -3  -5 414745. 2830.60   1
   1  -3  -4 984.749 161.536   1
   1  -3  -3 203918. 1831.98   1
   1  -3  -2 416020. 2559.14   1
   1  -3  -1 81838.2 1132.10   1
   1  -3   0 72217.2 1083.42   1
   1  -3   1 119720. 1441.56   1
   1  -3   2 31727.9 774.842   1
   1  -3   3 24994.3 728.543   1
   1  -3   4 54301.1 1128.75   1
   1  -3   5 103471. 1632.14   1
   1  -3   6 122905. 1940.45   3
   1  -3   6 119888. 1863.31   1
   1  -3   7 20711.2 854.782   3
   1  -3   8 173.481 151.301   3
   1  -3   9 66770.3 1709.69   3
   1  -3  10 2732.37 400.243   3
   1  -3  11 29584.4 1255.51   3
   1  -3  12 18748.2 1056.74   3
   1  -3  12 19373.9 899.314  21
   1  -3  13 12097.5 893.724   3
   1  -3  13 10000.8 682.905  21
   1  -3  14 935.890 254.293  21
   1  -3  14 1234.81 326.893   3
   1  -3  15 2014.51 353.201  21
   1  -3  16 3696.59 444.743  21
   1  -3  17 7268.92 615.285  21
   1  -3  18 15680.8 869.064  21
   1  -3  19 15074.3 813.632  21
   1  -3  20 411.797 185.630  21
  -1   3 -21-60.7849 149.525  18
   1  -3  21-39.2771 128.055  21
  -1   3 -22 3274.57 293.743  18
   1  -3  22 2673.47 267.849  21
  -1   3 -23 675.767 127.057  18
  -1   2  26 1277.85 173.061  21
  -1   2  25-26.9388 95.7126   9
  -1   2  25 252.159 119.878  21
  -1   2  24 114.227 165.458   9
  -1   2  24 300.711 181.042  21
  -1   2  23 3032.24 360.304   9
  -1   2  23 3559.06 411.210  21
  -1   2  22 22990.9 1040.04  21
  -1   2  22 23222.5 1013.39   9
  -1   2  21 1627.90 317.747   9
  -1   2  21 1592.98 334.804  21
  -1   2  20 126.275 187.040   9
  -1   2  20 118.741 178.420  21
  -1   2  19 17774.6 963.008   9
  -1   2  19 16268.7 931.851  21
  -1   2  18 12294.8 962.850   3
  -1   2  18 11353.9 758.871   9
  -1   2  18 11517.3 770.497  21
  -1   2  17 25065.1 1324.79   3
  -1   2  17 23950.5 1060.48   9
  -1   2  17 24705.3 1080.17  21
  -1   2  16 16306.6 1033.98   3
  -1   2  16 15547.7 836.527   9
  -1   2  16 15169.4 827.832  21
  -1   2  15 11243.4 811.027   3
  -1   2  15 12224.0 707.169   9
  -1   2  15 11389.8 688.774  21
  -1   2  14 7965.25 667.248   3
  -1   2  13 33485.1 1269.24   3
  -1   2  12 17379.7 862.049   3
  -1   2  11 227463. 2902.01   3
  -1   2  10 160164. 1525.19   4
  -1   2  10 153154. 2237.00   3
  -1   2   9 37184.3 729.461   4
  -1   2   9 36924.5 1035.63   3
  -1   2   8 62.2260 60.6447   4
  -1   2   8 367.777 155.842   3
  -1   2   7 156072. 1842.63   3
  -1   2   6 28207.6 734.475   3
  -1   2   5 14340.7 490.465   3
  -1   2   4 108062. 1216.54   3
   1  -2  -3 55278.6 830.593   1
   1  -2  -2 9676.07 336.271   1
   1  -2  -1 143072. 1252.27   1
   1  -2   0 1157.74 132.535   1
   1  -2   1 174282. 1457.08   1
   1  -2   2 3405.12 231.734   1
   1  -2   3 107855. 1308.80   1
   1  -2   4 3171.73 251.828   1
   1  -2   5 67114.9 1231.47   3
   1  -2   5 65983.3 1172.77   1
   1  -2   6 50049.8 1135.15   3
   1  -2   7 15561.1 688.032   3
   1  -2   8 2972.21 340.830   3
   1  -2   9 7440.04 541.345   3
   1  -2  10 65592.1 1674.37   3
   1  -2  11 4122.61 468.545   3
   1  -2  12 557.775 244.006   3
   1  -2  13 443.522 125.730   9
   1  -2  13 772.453 251.609   3
   1  -2  13 1094.88 267.206  21
   1  -2  14 34001.8 1481.79   3
   1  -2  14 31029.3 1197.19  21
   1  -2  15 60780.0 2051.70   3
   1  -2  15 56609.0 1555.59   9
   1  -2  15 63002.2 1730.99  21
   1  -2  16 37441.6 1289.30   9
   1  -2  16 41382.1 1451.38  21
   1  -2  17 5496.89 497.985   9
   1  -2  17 6509.45 601.228  21
   1  -2  18 33422.2 1311.58  21
   1  -2  19 181.342 219.851  21
   1  -2  20 441.091 218.473  21
   1  -2  21 1926.24 299.429  21
   1  -2  22 9918.28 561.056  21
   1  -2  23 481.984 143.966  21
  -1   2 -23 811.689 167.713  18
   1  -2  23 575.115 116.313   6
  -1   1  25 1663.85 228.523  21
  -1   1  24 536.254 164.954   9
  -1   1  24 369.612 157.597  21
  -1   1  23 997.473 217.451   9
  -1   1  23 705.106 220.719  21
  -1   1  22 8054.20 628.070  21
  -1   1  22 7873.96 565.009   9
  -1   1  21 31323.2 1251.12  21
  -1   1  21 27171.1 1107.36   9
  -1   1  20 285.857 228.420   9
  -1   1  20 70.3946 211.697  21
  -1   1  19 5717.75 545.504   9
  -1   1  19 5084.34 548.901  21
  -1   1  18 17619.0 929.311   9
  -1   1  18 19217.9 1003.52  21
  -1   1  17 12001.0 773.234  21
  -1   1  17 10931.9 887.485   3
  -1   1  17 10315.2 703.364   9
  -1   1  16 23.9724 142.616   9
  -1   1  16 84.8295 142.182  21
  -1   1  15 946.475 219.862   9
  -1   1  15 959.558 295.216   3
  -1   1  15 1021.81 258.931  21
  -1   1  14 89600.3 2192.54   3
  -1   1  13 215.359 178.784   3
  -1   1  12 189.590 161.046   3
  -1   1  11 24684.9 963.425   3
  -1   1  10 193155. 2509.76   3
  -1   1   9 10910.6 569.944   3
  -1   1   9 11089.1 327.863   4
  -1   1   8 11418.4 537.801   3
  -1   1   8 10922.0 324.426   4
  -1   1   7 25760.4 739.894   3
  -1   1   7 25949.2 474.906   4
  -1   1   6 32499.9 758.418   3
  -1   1   6 32879.3 510.171   4
  -1   1   5 117818. 1310.81   3
  -1   1   4 249884. 1710.34   3
  -1   1   3 49436.3 680.416   3
  -1   1   2 30324.7 473.467   3
   1  -1  -1 7533.76 226.685   1
   1  -1   0 8673.42 241.191   1
   1  -1   1 198978. 1227.81   1
   1  -1   2 177948. 1284.10   1
   1  -1   3 30865.5 597.142   1
   1  -1   4 176864. 1556.07   1
   1  -1   4 174881. 1635.01   3
   1  -1   5 224254. 2039.34   3
   1  -1   6 770.903 168.441   3
   1  -1   7 4157.40 342.581   3
   1  -1   8 54796.7 1276.59   3
   1  -1   9 31632.4 1040.51   3
   1  -1  10 9530.68 610.290   3
   1  -1  11 39075.9 1307.79   3
   1  -1  12 21254.9 1023.09   3
   1  -1  13 2677.27 393.558   3
   1  -1  13 2988.82 371.324  21
   1  -1  14 963.204 252.477   3
   1  -1  14 1656.92 308.443  21
   1  -1  14 1584.25 269.056   9
   1  -1  15 353.758 204.786   3
   1  -1  15 146.329 152.351  21
   1  -1  15 253.913 157.428   9
   1  -1  16-136.461 208.708   9
   1  -1  16 24.5900 186.216  21
   1  -1  17 7804.51 621.285   9
   1  -1  17 8395.82 670.738  21
   1  -1  18 7214.86 587.889   9
   1  -1  18 8389.91 693.003  21
   1  -1  19 76.2944 160.801   9
   1  -1  19 17.8974 231.749  21
   1  -1  20 6779.34 592.039  21
   1  -1  21 1565.94 315.281  21
   1  -1  22 652.341 229.422  21
   1  -1  23 10288.1 558.840  21
   1  -1  24 6012.21 367.112  21
  -1   1 -24 6078.87 358.355  18
   1  -1  24 5372.67 324.892   6
  -1   0  25 5111.44 345.425  21
  -1   0  24 918.165 197.471  21
  -1   0  23 330.253 137.762   9
  -1   0  23 89.6297 169.637  21
  -1   0  22 1103.59 220.195   9
  -1   0  22 1377.42 307.630  21
  -1   0  21 21655.8 1039.45  21
  -1   0  21 18716.3 873.402   9
  -1   0  20 4518.68 509.977  21
  -1   0  20 4635.23 467.924   9
  -1   0  19 202.541 179.449   9
  -1   0  19 30.1474 221.979  21
  -1   0  18 705.928 234.249   9
  -1   0  18 671.301 247.938  21
  -1   0  17 19372.1 1192.43   3
  -1   0  17 19465.4 951.132   9
  -1   0  17 20407.8 1021.73  21
  -1   0  16 13091.8 945.743   3
  -1   0  16 12300.5 739.727   9
  -1   0  16 13648.1 816.196  21
  -1   0  15 11646.4 848.179   3
  -1   0  15 11246.0 679.905   9
  -1   0  15 11805.2 733.798  21
  -1   0  14 5582.56 574.553   3
  -1   0  14 6236.24 512.194  21
  -1   0  13 47653.0 1527.86   3
  -1   0  12 529.627 198.715   3
  -1   0  11 185.892 151.944   3
  -1   0  10 4487.83 415.526   3
  -1   0   9 954.891 190.973   3
  -1   0   8 26959.1 824.658   3
  -1   0   7 871.254 161.171   3
  -1   0   6 851.389 68.2264   4
  -1   0   6 753.101 148.443   3
  -1   0   5 23119.6 580.357   3
  -1   0   5 23182.4 295.020   4
  -1   0   4 1424.09 68.2477   4
  -1   0   4 1186.51 137.522   3
  -1   0   3 58259.8 695.465   3
  -1   0   2 19845.1 338.622   3
   1   0  -2 21669.7 243.273   5
  -1   0   1 111248. 589.787   3
  -1   0   0 1166.26 54.4609   1
   1   0   0 1023.86 51.5646   1
   1   0   2 5531.35 194.151   3
   1   0   2 5640.20 178.579   1
   1   0   3 38218.7 597.001   3
   1   0   4 1156.22 139.208   3
   1   0   5 130290. 1422.70   3
   1   0   6 211889. 2003.34   3
   1   0   7 1838.19 230.160   3
   1   0   8 42654.6 711.721   5
   1   0   8 43328.7 1076.36   3
   1   0   9 35515.2 661.479   5
   1   0   9 36845.6 1066.41   3
   1   0  10 92937.5 1811.95   3
   1   0  11 26773.2 1038.57   3
   1   0  12 21869.7 996.632   3
   1   0  13 2688.28 384.592   3
   1   0  14 17900.6 1010.97   3
   1   0  14 17113.1 836.829   9
   1   0  14 17759.1 872.280  21
   1   0  15 3808.39 426.926  21
   1   0  15 3475.23 404.261   9
   1   0  15 3313.03 483.897   3
   1   0  16 52840.0 1597.77  21
   1   0  16 51229.3 1524.92   9
   1   0  16 54497.7 1927.10   3
   1   0  17 7753.77 656.515  21
   1   0  17 6638.20 717.981   3
   1   0  17 6425.85 573.300   9
   1   0  18 342.207 176.385   9
   1   0  18 383.817 211.958  21
   1   0  19 295.363 182.416   9
   1   0  19 552.455 272.990  21
   1   0  20 5720.15 524.194   9
   1   0  20 6144.91 588.086  21
   1   0  21 1163.10 324.629  21
   1   0  21 462.472 172.904   9
   1   0  22-6.62213 188.305  21
   1   0  23 3426.90 371.326  21
   1   0  24 7279.39 453.009  21
  -1   0 -25 408.107 112.233  18
   1   0  25 270.670 101.777  21
  -1  -1  25 1845.80 191.982  21
  -1  -1  24-17.2211 132.323  21
  -1  -1  23 621.641 181.335  21
  -1  -1  22 6162.44 523.607  21
  -1  -1  21 1552.34 252.944   9
  -1  -1  21 2179.45 353.775  21
  -1  -1  20 1676.00 302.085   9
  -1  -1  20 1941.44 383.955  21
  -1  -1  19 5653.94 514.357   9
  -1  -1  19 6150.52 596.576  21
  -1  -1  18 47222.1 1452.16   9
  -1  -1  18 45554.8 1558.39  21
  -1  -1  17 14641.7 816.269   9
  -1  -1  17 15912.5 919.341  21
  -1  -1  16 37629.6 1367.17  21
  -1  -1  16 35223.1 1238.51   9
  -1  -1  15 878.452 219.697   9
  -1  -1  15 1091.81 295.351   3
  -1  -1  15 1107.98 243.529  21
  -1  -1  14 25257.2 1205.98   3
  -1  -1  14 28656.8 1104.41  21
  -1  -1  13 2099.05 359.490   3
  -1  -1  12 26967.4 1118.09   3
  -1  -1  11 3684.40 422.595   3
  -1  -1  10 18724.4 826.448   3
  -1  -1   9 25302.5 900.803   3
  -1  -1   8 130446. 1875.12   3
  -1  -1   7 294.910 135.983   3
  -1  -1   6-11.1133 106.931   3
  -1  -1   5 34467.1 747.416   3
  -1  -1   4 3929.20 240.470   3
  -1  -1   3 10200.6 319.764   3
  -1  -1   2 65145.7 669.295   3
  -1  -1   1 1574.45 89.3399   1
  -1  -1   0 80681.9 460.582   1
   1   1   0 81879.0 585.309   2
   1   1   1 7937.80 186.797   2
  -1  -1  -1 8112.14 129.859   1
   1   1   1 7719.91 148.477   3
   1   1   2 78649.4 644.821   3
   1   1   2 81419.4 616.914   5
   1   1   3 146.068 58.6033   4
   1   1   3 266.719 48.5543   5
   1   1   3 251.365 63.3592   3
   1   1   4 9794.26 305.137   4
   1   1   4 9062.23 230.710   5
   1   1   4 9194.96 322.292   3
   1   1   5 2176.03 121.966   5
   1   1   5 2359.15 170.968   4
   1   1   5 2261.57 192.553   3
   1   1   6 117032. 1201.23   4
   1   1   6 117492. 1417.83   3
   1   1   7 362544. 1640.25   5
   1   1   7 357312. 2714.01   3
   1   1   7 363947. 2246.20   4
   1   1   8 43551.3 1041.64   3
   1   1   8 42842.3 815.743   4
   1   1   8 40976.8 555.949   5
   1   1   9 32592.6 967.513   3
   1   1   9 34118.0 486.622   5
   1   1  10 59797.6 1407.22   3
   1   1  11 41600.3 1259.61   3
   1   1  12 601.001 241.298   3
   1   1  13 1473.94 308.405   3
   1   1  14 928.525 254.462   3
   1   1  15 54055.9 1537.29  21
   1   1  15 52966.3 1499.81   9
   1   1  15 53197.9 1778.16   3
   1   1  16 16582.9 893.314  21
   1   1  16 14768.0 830.132   9
   1   1  16 16069.5 1033.02   3
   1   1  17 38732.8 1389.05  21
   1   1  17 36371.5 1616.49   3
   1   1  17 34849.1 1289.75   9
   1   1  18 351.490 185.387   9
   1   1  18 630.900 237.097  21
   1   1  19 17083.6 934.569   9
   1   1  19 18695.1 1009.44  21
   1   1  20 11546.3 763.947   9
   1   1  20 12859.0 834.858  21
   1   1  21 13398.5 784.803   9
   1   1  21 13836.7 836.920  21
   1   1  22 3249.09 383.046   9
   1   1  22 4242.08 478.588  21
   1   1  23 6465.55 506.828  21
   1   1  24 8021.15 506.924  21
   1   1  25 7386.51 412.980  21
  -1  -2  24 2584.41 238.660  21
   1   2 -24 2117.55 202.843  18
  -1  -2  23-58.7503 118.958  21
  -1  -2  22 249.605 171.306  21
  -1  -2  21 15766.0 816.862  21
  -1  -2  20 2642.79 407.679  21
  -1  -2  19 1714.64 340.990  21
  -1  -2  18 6350.97 606.287  21
  -1  -2  18 5329.80 483.140   9
  -1  -2  17 11126.8 775.760  21
  -1  -2  17 10334.0 668.984   9
  -1  -2  16 1890.36 317.844   9
  -1  -2  16 1466.19 306.046   3
  -1  -2  16 1947.54 363.022  21
  -1  -2  15 18068.8 1103.01   3
  -1  -2  15 17579.2 842.151   9
  -1  -2  14 378.918 156.203   9
  -1  -2  14 848.734 280.552   3
  -1  -2  14 973.621 248.935  21
  -1  -2  13 43908.0 1340.90  21
  -1  -2  13 44723.6 1567.43   3
  -1  -2  12 295.114 205.411   3
  -1  -2  11 19179.6 924.801   3
  -1  -2  10 9363.66 629.716   3
  -1  -2   9 284457. 3109.04   3
  -1  -2   8 907.854 217.743   3
  -1  -2   7 101887. 1632.70   3
  -1  -2   6 6375.98 394.245   3
  -1  -2   5-46.0857 118.551   3
  -1  -2   4 290909. 2131.95   3
  -1  -2   3 183759. 1548.64   1
  -1  -2   2 179433. 1381.27   1
  -1  -2   1 130759. 1063.13   1
  -1  -2   0 121511. 912.062   1
   1   2   1 1424.38 89.5138   2
  -1  -2  -1 1423.54 98.7042   1
   1   2   2 99904.6 840.283   3
  -1  -2  -2 100171. 800.374   1
   1   2   3 121649. 1035.33   3
   1   2   4 206435. 1460.62   4
   1   2   4 201049. 1499.35   3
   1   2   5 192878. 1520.81   4
   1   2   5 201742. 1672.93   3
   1   2   6 352384. 2174.11   4
   1   2   6 349010. 2424.09   3
   1   2   7 21773.1 577.309   4
   1   2   7 21948.1 671.620   3
   1   2   8 108182. 1348.55   4
   1   2   8 105600. 1593.05   3
   1   2   9 51480.7 964.069   4
   1   2   9 50664.1 1188.93   3
   1   2  10 105577. 1440.10   4
   1   2  10 108500. 1867.87   3
   1   2  11 13140.4 532.777   4
   1   2  11 13578.8 717.620   3
   1   2  12 16965.4 848.778   3
   1   2  13 5030.38 504.330   3
   1   2  14 2169.47 378.262   3
   1   2  15 2009.70 382.783   3
   1   2  15 1897.40 305.506  21
   1   2  15 1735.33 288.758   9
   1   2  16 14436.7 824.186  21
   1   2  16 14914.0 831.196   9
   1   2  16 15734.8 1005.85   3
   1   2  17 10331.8 718.790  21
   1   2  17 8480.06 783.575   3
   1   2  17 9302.22 683.650   9
   1   2  18 1882.72 340.855   9
   1   2  18 1299.89 326.689  21
   1   2  19 4196.28 494.743   9
   1   2  19 4121.76 502.441  21
   1   2  20 15903.3 912.814   9
   1   2  20 16246.8 924.569  21
   1   2  21 4992.39 518.520   9
   1   2  21 5452.23 545.575  21
   1   2  22-133.766 200.469   9
   1   2  22 291.933 219.547  21
   1   2  23 366.882 187.587   9
   1   2  23-50.3485 174.787  21
   1   2  24 5296.36 429.968  21
   1   2  24 5356.43 416.610   9
   1   2  25-141.589 117.020  21
   1   2  26 90.5918 83.1572  21
  -1  -3  23 546.913 139.967  21
   1   3 -23 664.622 137.978  18
  -1  -3  22 4449.68 370.548  21
   1   3 -22 4897.22 367.988  18
  -1  -3  21 799.668 212.893  21
  -1  -3  20 1171.66 281.207  21
  -1  -3  19 2258.77 372.995  21
  -1  -3  18 1250.56 306.027  21
  -1  -3  17 447.255 246.890  21
  -1  -3  16 39812.5 1417.75  21
  -1  -3  15 10770.9 877.975   3
  -1  -3  15 9740.38 702.607  21
  -1  -3  14 19590.6 1138.80   3
  -1  -3  14 19982.8 964.906  21
  -1  -3  13 354.332 179.868   3
  -1  -3  13 718.010 199.061  21
  -1  -3  12 21138.2 1068.77   3
  -1  -3  11 3457.10 425.782   3
  -1  -3  10 5056.88 487.219   3
  -1  -3   9 2155.24 333.978   3
  -1  -3   8 9186.47 575.080   3
  -1  -3   7 40732.1 1116.31   3
  -1  -3   6 60037.3 1252.44   3
  -1  -3   5 51093.1 1083.38   3
  -1  -3   5 50310.9 1077.80   1
  -1  -3   4 79709.5 1252.92   1
  -1  -3   3 11350.1 448.548   1
  -1  -3   2 1550.38 168.598   1
  -1  -3   1 283997. 1918.81   1
  -1  -3   0 747.503 118.430   1
   1   3   1 255473. 1299.47   2
  -1  -3  -1 253855. 1630.11   1
  -1  -3  -3 738687. 2847.62   1
  -1  -3  -4 7872.94 322.353   1
   1   3   4 8063.38 340.490   3
   1   3   5 36892.6 759.803   3
   1   3   6 2470.70 212.235   4
   1   3   6 2401.94 224.113   3
   1   3   7 146215. 1578.79   4
   1   3   7 145499. 1746.45   3
   1   3   8 1434.71 177.208   4
   1   3   8 1370.23 223.370   3
   1   3   9 9541.12 449.412   4
   1   3   9 9270.74 529.363   3
   1   3  10 3661.46 301.199   4
   1   3  10 3636.67 371.139   3
   1   3  11 34328.5 898.354   4
   1   3  11 35068.2 1141.69   3
   1   3  12 20068.9 700.457   4
   1   3  12 19731.6 911.743   3
   1   3  13 22898.7 1034.80   3
   1   3  14 596.983 230.423   3
   1   3  15 7378.97 545.456  21
   1   3  15 6467.76 518.328   9
   1   3  15 6254.75 614.213   3
   1   3  16 27381.1 1094.22  21
   1   3  16 25469.4 1064.34   9
   1   3  16 25219.4 1262.16   3
   1   3  17 23112.0 1033.82  21
   1   3  17 22267.3 1239.27   3
   1   3  17 23362.8 1050.10   9
   1   3  18 1905.65 398.934   3
   1   3  18 1529.84 316.148   9
   1   3  18 2055.79 361.637  21
   1   3  19 9338.57 721.506   9
   1   3  19 10404.5 739.878  21
   1   3  20 4669.13 527.280   9
   1   3  20 4224.63 490.656  21
   1   3  21 27088.6 1176.36   9
   1   3  21 26065.5 1125.78  21
   1   3  22 1089.87 310.949   9
   1   3  22 895.162 254.865  21
   1   3  23 350.202 172.801   9
   1   3  23 274.402 186.082  21
   1   3  24 3368.17 356.825  21
   1   3  24 3603.02 366.818   9
   1   3  25 13126.2 605.836  21
   1   3  25 10996.7 541.614   9
   1   3  26 104.766 84.6173  21
   1   4 -22 6309.13 380.625   7
  -1  -4  22 6083.13 359.478  21
   1   4 -22 6840.99 391.153  18
  -1  -4  21 1238.64 214.846  21
   1   4 -21 1226.36 214.958  18
  -1  -4  20 1647.68 267.695  21
   1   4 -20 2063.34 291.716  18
  -1  -4  19 10838.4 682.172  21
  -1  -4  18 413.286 229.111  21
  -1  -4  17 12201.9 764.904  21
  -1  -4  16 1448.68 308.265  21
  -1  -4  15 8087.01 634.128  21
  -1  -4  14 7876.90 756.088   3
  -1  -4  14 7466.78 598.424  21
  -1  -4  13 30479.3 1405.89   3
  -1  -4  13 28269.8 1120.73  21
  -1  -4  12 12320.9 856.631   3
  -1  -4  12 13034.6 737.044  21
  -1  -4  11 14734.0 889.874   3
  -1  -4  10 4717.84 498.693   3
  -1  -4   9 2044.06 332.179   3
  -1  -4   8 8109.93 586.374   3
  -1  -4   7 4046.99 389.170   3
  -1  -4   6 37892.2 1085.06   3
  -1  -4   5 21807.9 783.385   1
  -1  -4   4 64556.0 1255.11   1
  -1  -4   3 41372.4 961.030   1
  -1  -4   2 35573.1 845.908   1
  -1  -4   1 1289.03 174.783   1
  -1  -4   0 9560.94 407.658   1
   1   4   1 31129.5 513.885   2
  -1  -4  -1 30662.6 693.728   1
  -1  -4  -2 21596.6 576.001   1
   1   4   2 21200.5 391.203   2
  -1  -4  -3 5444.14 304.007   1
  -1  -4  -4 4601.88 283.803   1
  -1  -4  -5 3245.68 250.813   1
   1   4   6 37276.5 881.358   3
  -1  -4  -6 38166.0 857.430   1
   1   4   7 45383.5 967.199   4
   1   4   7 46395.3 1040.42   3
  -1  -4  -7 45925.7 1005.33   1
   1   4   8 125978. 1648.13   4
   1   4   8 122972. 1797.49   3
   1   4   9 299.955 143.782   4
   1   4   9 238.920 141.900   3
   1   4  10 21854.8 738.280   4
   1   4  10 22309.1 869.211   3
   1   4  11 27214.9 855.028   4
   1   4  11 29497.6 1069.12   3
   1   4  12 155791. 2097.85   4
   1   4  12 151360. 2525.35   3
   1   4  13 1582.48 212.410   4
   1   4  13 2149.38 356.319   3
   1   4  14 52298.2 1649.99   3
   1   4  15 26336.1 1048.58   9
   1   4  15 26148.6 1237.82   3
   1   4  16 34587.6 1210.83  21
   1   4  16 37373.0 1534.48   3
   1   4  16 36013.8 1265.01   9
   1   4  17 1554.44 354.665   3
   1   4  17 1895.02 307.624  21
   1   4  17 1574.37 312.901   9
   1   4  18 19052.7 940.651  21
   1   4  18 20259.4 1219.15   3
   1   4  18 20927.0 1027.48   9
   1   4  19 2005.07 389.761   9
   1   4  19 2230.48 367.053  21
   1   4  20 14532.2 894.882   9
   1   4  20 14021.6 837.636  21
   1   4  21 11440.6 782.213   9
   1   4  21 10953.3 729.204  21
   1   4  22 2523.98 397.739   9
   1   4  22 2368.05 356.216  21
   1   4  23 9193.61 644.681   9
   1   4  23 9841.94 639.984  21
   1   4  24 109.049 166.157   9
   1   4  24 84.5170 136.853  21
   1   4  25 1584.97 243.354   9
   1   4  25 1601.38 229.739  21
   1   4  26 539.644 130.798  21
   1   5 -21 3495.14 293.074   7
   1   5 -21 3804.06 304.878  18
  -1  -5  21 2778.75 236.113  21
   1   5 -20 5554.12 415.934  18
  -1  -5  20 5489.86 389.018  21
   1   5 -19 10057.1 614.224  18
  -1  -5  19 8573.80 543.092  21
   1   5 -18 1611.77 295.072  18
  -1  -5  18 1683.96 290.406  21
  -1  -5  17 12823.5 746.173  21
  -1  -5  16 9731.68 675.734  21
  -1  -5  15 5114.65 501.122  21
  -1  -5  14 585.857 226.229  21
  -1  -5  13 11094.0 704.048  21
  -1  -5  13 11802.3 917.880   3
  -1  -5  12 14893.4 794.619  21
  -1  -5  12 16027.0 1025.26   3
  -1  -5  11 507.089 223.361   3
  -1  -5  11 60.8067 141.531  21
  -1  -5  10 1974.80 371.580   3
  -1  -5   9 8660.28 665.911   3
  -1  -5   8 12614.0 760.614   3
  -1  -5   7 9690.39 645.538   3
  -1  -5   6 2480.63 322.275   3
  -1  -5   6 1776.30 272.676   1
  -1  -5   5 75452.3 1592.56   1
  -1  -5   4 55662.3 1300.73   1
  -1  -5   3 26597.1 864.672   1
  -1  -5   2 94446.9 1558.82   1
  -1  -5   1 174896. 2036.51   1
  -1  -5   0 1409.94 202.230   1
   1   5   1 450294. 2151.58   2
  -1  -5  -1 454250. 3058.11   1
   1   5   2 3498.60 179.153   2
  -1  -5  -2 3573.63 286.461   1
  -1  -5  -3 44829.0 958.235   1
  -1  -5  -4 8234.65 421.412   1
  -1  -5  -5 639737. 3710.64   1
  -1  -5  -6 4423.38 335.263   1
  -1  -5  -7 39448.0 994.891   1
  -1  -5  -8 7402.08 457.642   1
   1   5   8 7507.52 481.800   3
   1   5   9 31519.5 922.242   4
  -1  -5  -9 30625.1 962.927   1
   1   5   9 29880.6 989.222   3
   1   5  10 2974.97 311.078   4
  -1  -5 -10 3528.98 359.809   1
   1   5  10 3130.48 355.692   3
   1   5  11 6075.72 440.486   4
  -1  -5 -11 7280.68 533.470   1
   1   5  11 6443.88 533.693   3
   1   5  12 42676.3 1167.24   4
  -1  -5 -12 42202.9 1322.36   1
   1   5  12 43275.7 1378.72   3
   1   5  13 49295.2 1286.48   4
   1   5  13 48628.9 1526.01   3
  -1  -5 -13 47428.7 1454.14   1
  -1  -5 -14 13198.2 809.371   1
   1   5  14 11105.1 787.526   3
   1   5  15-1.59827 143.826   3
  -1  -5 -15-310.297 184.362   1
   1   5  15-90.3098 124.145   9
   1   5  16 5547.57 483.555  21
   1   5  16 5265.86 499.656   9
   1   5  16 5398.46 467.611  10
   1   5  16 5785.33 622.637   3
  -1  -5 -16 5352.54 572.386   1
   1   5  17 23689.1 1010.44  21
   1   5  17 22499.3 1250.72   3
  -1  -5 -17 22894.2 1209.63   1
   1   5  17 24018.1 1071.07   9
   1   5  17 22465.8 953.767  10
   1   5  18 1110.31 329.427   3
  -1  -5 -18 2185.17 420.859   1
   1   5  18 1638.38 338.971   9
   1   5  18 1335.02 283.260  21
   1   5  19 11193.4 788.221   9
   1   5  19 10552.9 705.762  21
   1   5  20 4103.73 501.681   9
   1   5  20 4289.47 465.031  21
   1   5  21 2773.43 426.099   9
   1   5  21 2406.36 361.828  21
   1   5  22 4089.21 506.920   9
   1   5  22 3981.17 432.711  21
   1   5  23 1744.16 336.159   9
   1   5  23 2034.94 291.752  21
   1   5  24 13156.4 728.762   9
   1   5  24 12423.2 632.832  21
   1   5  25 315.528 145.190   9
   1   5  25-23.6071 107.660  21
   1   5  26 115.591 115.466   9
   1   5  26 203.515 68.7653  21
   1   6 -20-54.8275 93.0541   7
   1   6 -20 8.14276 93.2974  18
   1   6 -19 4300.64 361.089   7
   1   6 -19 4784.60 388.208  18
   1   6 -18 67.3619 158.229   7
   1   6 -18-56.4616 145.418  18
  -1  -6  18 284.834 146.427  21
   1   6 -17 7683.90 577.630  18
  -1  -6  17 6909.65 499.871  21
   1   6 -16 1412.83 309.501  18
  -1  -6  16 970.906 238.465  21
   1   6 -15 2069.35 347.940  18
  -1  -6  15 1992.05 306.641  21
  -1  -6  14 22669.9 978.002  21
  -1  -6  13 3776.44 420.186  21
  -1  -6  12 10997.7 673.345  21
  -1  -6  12 10674.1 878.646   3
  -1  -6  11 24953.2 1284.25   3
  -1  -6  10 9330.75 770.340   3
  -1  -6   9 6144.96 598.951   3
  -1  -6   8 32396.1 1305.88   3
  -1  -6   7 38610.0 1362.91   3
  -1  -6   6 23451.8 1024.89   3
  -1  -6   6 21939.9 978.158   1
  -1  -6   5 4918.89 456.612   1
  -1  -6   4 37939.7 1183.13   1
  -1  -6   3 4149.13 393.063   1
  -1  -6   2 5164.41 424.459   1
  -1  -6   1 1128.19 210.782   1
   1   6   0 165925. 1576.77   2
  -1  -6   0 167004. 2157.95   1
  -1  -6  -1 34625.6 973.612   1
   1   6   1 34987.8 653.689   2
   1   6   2 65582.2 799.119   2
  -1  -6  -2 66689.9 1319.52   1
  -1  -6  -3 128945. 1825.94   1
  -1  -6  -4 230826. 2449.93   1
  -1  -6  -5 15227.7 651.864   1
  -1  -6  -6 193867. 2322.88   1
  -1  -6  -7 368.640 152.124   1
  -1  -6  -8 13044.7 650.947   1
  -1  -6  -9 11042.1 617.644   1
   1   6  10 58012.8 1407.33   4
  -1  -6 -10 59499.8 1470.05   1
   1   6  11 15395.2 735.407   4
  -1  -6 -11 14724.8 772.680   1
   1   6  12 2324.24 322.250   4
  -1  -6 -12 2806.15 373.284   1
   1   6  12 2604.74 384.223   3
   1   6  13 13960.5 735.395   4
  -1  -6 -13 14907.7 843.690   1
   1   6  13 13473.3 843.187   3
   1   6  14 25899.4 1017.96   4
  -1  -6 -14 24295.6 1115.89   1
   1   6  14 26231.6 1205.51   3
   1   6  15 3199.69 476.127   3
  -1  -6 -15 2871.56 419.173   1
   1   6  15 3150.76 357.368  19
   1   6  15 2453.98 322.451   9
   1   6  16 3710.27 507.684   3
  -1  -6 -16 3376.54 464.830   1
   1   6  16 3228.26 402.069   9
   1   6  17 266.243 147.910  21
  -1  -6 -17 304.295 200.141   1
   1   6  17 359.036 189.728  10
   1   6  17 547.102 217.993   9
   1   6  18 2002.87 307.081  21
   1   6  18 1829.98 383.154   3
  -1  -6 -18 1539.35 328.811   1
   1   6  18 1794.88 354.622   9
   1   6  18 2068.55 340.941  10
   1   6  19 15279.2 805.073  10
   1   6  19 16314.1 925.903   9
   1   6  19 17225.1 862.916  21
   1   6  20 7842.13 677.794   9
   1   6  20 8032.53 594.951  21
   1   6  21 40723.6 1456.95   9
   1   6  21 40663.4 1294.26  21
   1   6  22 15634.5 886.773   9
   1   6  22 14866.0 761.935  21
   1   6  23 76.6231 194.303   9
   1   6  23 81.2618 129.609  21
   1   6  24 262.405 171.312   9
   1   6  24-50.0448 106.083  21
   1   6  25 6783.92 479.776   9
   1   6  25 5979.00 376.369  21
   1   6  26 1772.89 235.037   9
   1   7 -19 5176.79 315.377   7
   1   7 -19 5423.61 355.789  18
   1   7 -18 3386.93 302.983   7
   1   7 -18 3126.41 314.892  18
   1   7 -17 7865.36 509.244   7
   1   7 -17 8265.04 556.033  18
   1   7 -16 7525.98 547.366   7
   1   7 -16 7151.45 554.194  18
   1   7 -15 982.698 236.176   7
   1   7 -15 1250.30 286.778  18
   1   7 -14 4670.47 491.400  18
   1   7 -13 6426.76 575.461  18
   1   7 -12 7733.47 623.922  18
   1   7 -11 17800.8 918.256  18
   1   7 -10 936.978 234.256  18
  -1  -7  10 1375.93 370.882   3
   1   7  -9 23871.6 1017.51  18
  -1  -7   9 26132.8 1305.53   3
   1   7  -8 387.149 195.021  18
  -1  -7   8 408.462 177.690   3
   1   7  -7 15386.3 780.195  18
  -1  -7   7 14151.5 888.137   3
  -1  -7   6 442.623 226.257   1
  -1  -7   6 552.688 256.603   3
  -1  -7   5 19853.5 975.756   1
  -1  -7   4 194.592 148.799   1
  -1  -7   3 942.470 253.041   1
  -1  -7   2 502.845 217.925   1
   1   7  -1 2669.23 242.535   2
  -1  -7   1 2533.68 335.074   1
   1   7   0 25505.6 655.504   2
  -1  -7   0 24965.6 940.478   1
   1   7   1 97769.7 1139.27   2
  -1  -7  -1 92493.8 1771.11   1
  -1  -7  -2 917.576 218.923   1
  -1  -7  -3 10065.4 582.052   1
  -1  -7  -4 57359.8 1362.78   1
  -1  -7  -5 39910.0 1147.41   1
  -1  -7  -6 9299.25 568.821   1
  -1  -7  -7 35235.4 1117.85   1
  -1  -7  -8 49459.8 1355.68   1
  -1  -7  -9 79498.9 1751.94   1
   1   7  10 10011.8 643.641   4
  -1  -7 -10 9443.04 635.783   1
   1   7  11 12991.1 744.845   4
  -1  -7 -11 13644.7 778.762   1
   1   7  12 20333.2 935.851   4
  -1  -7 -12 20894.5 1002.96   1
   1   7  13 55557.7 1556.81   4
  -1  -7 -13 51456.5 1618.53   1
   1   7  14 1256.37 268.056   4
  -1  -7 -14 899.623 280.514   1
   1   7  14 1010.61 234.926   9
   1   7  15 11459.2 640.425  19
   1   7  15 12617.0 742.199   9
  -1  -7 -15 10240.0 773.263   1
   1   7  16 24785.0 974.777  19
  -1  -7 -16 24826.6 1244.36   1
   1   7  16 25390.4 1070.30   9
   1   7  17 461.856 205.021   9
  -1  -7 -17 194.270 171.278   1
   1   7  18 9237.28 655.886  10
   1   7  18 10614.4 743.367   9
   1   7  19 393.834 239.856   9
   1   7  19 384.354 191.079  10
   1   7  20 38059.9 1270.64  10
   1   7  20 35903.2 1363.04   9
   1   7  21 2022.91 383.486   9
   1   7  21 1908.28 295.984  10
   1   7  22 2004.41 366.316   9
   1   7  23-372.596 228.221   9
   1   7  24 2892.00 360.682   9
   1   7  25 3750.36 365.089   9
   1   7  26 2942.41 282.549   9
   1   8 -18 1416.97 188.206  18
   1   8 -17 305.327 116.948  18
   1   8 -17 351.707 124.222   7
   1   8 -16 10927.9 616.115  18
   1   8 -16 11470.9 576.736   7
   1   8 -15 759.146 234.614  18
   1   8 -15 903.951 215.808   7
   1   8 -14 732.186 202.400  18
   1   8 -14 656.336 190.486   7
   1   8 -13 557.009 222.731  18
   1   8 -13 152.274 143.136   7
   1   8 -12 482.589 202.546  18
   1   8 -12 664.294 231.852   7
   1   8 -11 2609.27 402.936  18
   1   8 -11 2735.16 370.607   7
   1   8 -10 5040.16 515.035  18
   1   8 -10 3853.54 427.335   7
   1   8  -9 9245.17 638.009   7
   1   8  -9 9801.93 684.450  18
  -1  -8   9 10517.3 886.353   3
   1   8  -8 4176.68 421.585   7
  -1  -8   8 4095.00 536.447   3
   1   8  -8 4275.24 448.448  18
   1   8  -7 303.346 167.639   7
  -1  -8   7-42.4226 172.408   3
   1   8  -7 402.899 174.833  18
   1   8  -6 11813.5 671.542   7
  -1  -8   6 13368.3 897.253   1
   1   8  -6 13497.5 755.807  18
  -1  -8   6 13815.1 915.404   3
   1   8  -5 1624.17 274.985  18
  -1  -8   5 1144.59 284.597   1
  -1  -8   4 26438.9 1185.57   1
  -1  -8   3 1926.97 347.395   1
  -1  -8   2 28243.0 1155.86   1
  -1  -8   1 9792.47 680.980   1
  -1  -8   0 53350.7 1520.96   1
  -1  -8  -1 26692.7 1062.27   1
  -1  -8  -2 106660. 2070.31   1
  -1  -8  -3 2025.45 311.644   1
  -1  -8  -4 583.684 198.483   1
  -1  -8  -5 17779.8 849.127   1
  -1  -8  -6 126028. 2248.33   1
  -1  -8  -7 58016.7 1549.13   1
  -1  -8  -8 11786.1 712.722   1
  -1  -8  -9 41624.0 1364.00   1
  -1  -8 -10 22755.4 1034.96   1
   1   8  11 11926.2 771.698   4
  -1  -8 -11 12315.2 782.433   1
   1   8  12 10617.9 718.702   4
  -1  -8 -12 10033.1 728.519   1
   1   8  13 54694.0 1657.69   4
  -1  -8 -13 53678.1 1739.92   1
   1   8  14 697.606 217.423   9
   1   8  14 337.783 135.271   4
   1   8  14 21.0657 115.432  19
  -1  -8 -14 729.150 252.712   1
   1   8  15 3319.24 364.279  19
  -1  -8 -15 3568.11 486.625   1
   1   8  15 3201.16 388.541   9
  -1  -8 -16-182.419 251.072   1
   1   8  16 17.8958 136.609  19
   1   8  16 365.804 216.646   9
   1   8  17 60740.1 1549.58  19
   1   8  17 60835.1 1681.90   9
  -1  -8 -17 58594.7 2033.70   1
   1   8  18 14892.5 856.177   9
   1   8  18 14282.6 825.149  10
   1   8  19 23120.7 1043.20  10
   1   8  19 21136.7 1035.82   9
   1   8  20 9536.09 657.487  10
   1   8  20 9617.46 713.395   9
   1   8  21 39241.7 1383.70   9
   1   8  21 39023.9 1264.88  10
   1   8  22 1294.92 254.315  10
   1   8  22 1471.49 329.342   9
   1   8  23-64.5109 181.731   9
   1   8  24 2407.58 324.045   9
   1   8  25 7746.61 493.200   9
   1   8  26 1231.22 188.740   9
   1   9 -17 6576.57 352.681  18
   1   9 -16-122.475 120.926  18
   1   9 -15 11519.6 609.660  18
   1   9 -15 11182.4 527.126   7
  -1  -9  15 10097.1 494.600  14
   1   9 -14 16.9841 153.668  18
   1   9 -14-43.7798 106.785   7
   1   9 -13 513.895 221.717  18
   1   9 -13 155.524 139.549   7
   1   9 -12 1109.98 278.060  18
   1   9 -12 965.036 220.379   7
   1   9 -11 19363.5 974.520  18
   1   9 -11 18827.0 879.498   7
   1   9 -10 15951.2 883.223  18
   1   9 -10 14528.9 785.609   7
   1   9  -9 86.5300 179.862  18
   1   9  -9-146.713 160.012   7
   1   9  -8 10149.5 711.488  18
   1   9  -8 10468.1 665.001   7
   1   9  -7 24831.8 1008.61   7
  -1  -9   7 25820.5 1359.03   3
   1   9  -7 24129.5 1064.08  18
   1   9  -6 629.134 192.127   7
  -1  -9   6 966.469 332.860   3
   1   9  -6 616.502 228.970  18
   1   9  -5 127.212 152.818   7
  -1  -9   5 529.355 214.104   1
   1   9  -5 664.227 223.877  18
   1   9  -4 1861.72 273.904   7
   1   9  -4 1563.10 255.342  18
  -1  -9   4 1647.30 341.859   1
   1   9  -3 40057.4 1261.86  18
  -1  -9   3 39685.9 1512.08   1
   1   9  -2 4001.18 412.962  18
  -1  -9   2 3613.91 480.148   1
  -1  -9   1 6241.52 585.865   1
  -1  -9   0 71351.0 1923.85   1
  -1  -9  -1 30286.3 1243.01   1
  -1  -9  -2 2741.90 390.542   1
  -1  -9  -3 18522.9 946.816   1
  -1  -9  -4 595.342 211.310   1
  -1  -9  -5 49771.8 1534.78   1
  -1  -9  -6 251.682 144.614   1
  -1  -9  -7 1545.60 318.019   1
  -1  -9  -8 88212.6 2097.63   1
  -1  -9  -9 5628.10 545.951   1
  -1  -9 -10 1875.28 350.372   1
  -1  -9 -11 14433.6 899.718   1
   1   9  11 12927.3 710.849  18
   1   9  11 13286.4 850.516   4
  -1  -9 -12 11523.0 829.106   1
   1   9  12 11555.0 815.733   4
   1   9  12 11582.7 696.615  18
   1   9  13 41.7964 146.201   9
   1   9  13 94.7177 129.677  19
   1   9  13 295.723 186.491   4
  -1  -9 -13 278.767 162.025   1
   1   9  14 59343.7 1843.56   4
  -1  -9 -14 60706.4 1979.93   1
   1   9  14 58718.3 1456.43  19
   1   9  14 57286.4 1464.01  12
   1   9  14 57590.2 1510.85   9
  -1  -9 -15 1434.61 345.278   1
   1   9  15 1537.38 279.835  19
   1   9  15 1572.06 285.021   9
   1   9  15 938.377 205.025  12
   1   9  15 1702.17 349.627   4
  -1  -9 -16 3420.21 511.889   1
   1   9  16 4363.03 421.417  19
   1   9  16 3546.49 415.320   9
   1   9  17-140.072 187.256  19
   1   9  17-189.177 164.788   9
   1   9  18 20404.4 993.267   9
   1   9  18 20438.0 1012.72  10
   1   9  19 2729.69 396.234   9
   1   9  19 2510.34 392.831  10
   1   9  20 1141.42 281.940   9
   1   9  20 951.835 269.412  10
   1   9  21 1903.95 346.712   9
   1   9  21 1432.91 278.657  10
   1   9  22 12279.1 736.586   9
   1   9  22 11820.0 670.291  10
   1   9  23 987.242 242.917   9
   1   9  23 946.195 182.216  10
   1   9  24 798.376 197.042   9
   1   9  25 6051.67 409.590   9
   1   9  26 8413.37 412.986   9
   1  10 -15 1092.01 182.930  18
   1  10 -14 3749.82 350.499  18
   1  10 -13 1987.02 294.762  18
   1  10 -12 1166.96 202.390   7
   1  10 -12 991.794 235.464  18
   1  10 -11-173.663 151.310   7
   1  10 -11-180.091 189.774  18
   1  10 -10-61.6430 151.093   7
   1  10 -10 682.372 252.847  18
   1  10  -9-133.600 160.635   7
   1  10  -9 307.502 226.560  18
   1  10  -8 6442.54 524.229   7
   1  10  -8 6253.63 577.807  18
   1  10  -7 2945.48 365.263   7
   1  10  -7 2496.34 394.190  18
   1  10  -6 6476.07 522.606   7
   1  10  -6 5338.18 517.209  18
   1  10  -5 871.747 191.917   7
  -1 -10   5 983.894 320.271   3
  -1 -10   5 496.326 206.187   1
   1  10  -5 1266.01 282.123  18
   1  10  -4 328.663 164.773   7
   1  10  -4-59.4450 175.793  18
  -1 -10   4-62.7421 158.131   1
   1  10  -3 44959.6 1420.58  18
  -1 -10   3 46711.4 1759.61   1
   1  10  -2 47125.2 1426.48  18
  -1 -10   2 48434.1 1760.11   1
   1  10  -1 1926.25 308.162  18
  -1 -10   1 2335.91 410.959   1
   1  10   0 12069.6 713.594  18
  -1 -10   0 10940.7 823.923   1
   1  10   1 53927.2 1466.45  18
  -1 -10  -1 54793.2 1790.60   1
   1  10   2 51861.7 1418.69  18
  -1 -10  -2 50921.9 1717.13   1
   1  10   3 2817.17 346.506  18
  -1 -10  -3 2292.22 389.833   1
   1  10   4 22630.9 925.545  18
  -1 -10  -4 23192.6 1144.74   1
   1  10   5 18109.6 828.109  18
  -1 -10  -5 18204.7 1017.51   1
   1  10   6 1179.21 235.260  18
  -1 -10  -6 267.554 165.467   1
   1  10   7 194.536 146.217  18
  -1 -10  -7 156.991 191.591   1
   1  10   8 11289.8 659.944  18
  -1 -10  -8 11028.9 799.877   1
   1  10   9 85219.2 1852.83  18
   1  10   9 81908.2 1675.38  19
  -1 -10  -9 83625.0 2202.94   1
   1  10  10 633.997 139.057  19
   1  10  10 542.874 224.693  18
  -1 -10 -10 564.742 231.444   1
  -1 -10 -11 3146.14 444.123   1
   1  10  11 3358.10 354.551  19
   1  10  11 3534.96 399.739  18
   1  10  11 2337.14 412.061   4
  -1 -10 -12 32187.2 1433.84   1
   1  10  12 31878.7 1066.68  19
   1  10  12 32211.5 1184.90  18
   1  10  12 31411.5 1406.15   4
  -1 -10 -13 41593.6 1661.74   1
   1  10  13 40498.1 1214.88  19
   1  10  13 42669.7 1647.36   4
   1  10  13 41331.3 1368.68  18
   1  10  14 4036.57 532.783   4
   1  10  14 5593.02 467.229  19
   1  10  14 4402.61 435.752  12
   1  10  14 4078.70 412.773   9
  -1 -10 -14 4944.72 602.047   1
   1  10  15 4579.78 587.833   4
   1  10  15 5403.07 467.320  19
  -1 -10 -15 4481.36 557.313   1
   1  10  15 4543.18 425.768  12
   1  10  15 4841.39 459.843   9
   1  10  16 1510.59 284.732  12
   1  10  16 1675.11 302.229   9
   1  10  17 50559.9 1497.22   9
   1  10  18 1238.25 302.862   9
   1  10  18 1341.37 328.733  10
   1  10  19 252.962 180.863   9
   1  10  19 466.971 249.152  10
   1  10  20 12630.4 739.230   9
   1  10  20 12322.2 769.352  10
   1  10  21 21414.4 939.566   9
   1  10  21 22542.4 971.379  10
   1  10  22 2433.42 327.015   9
   1  10  22 2369.11 325.379  10
   1  10  23 2704.94 315.610   9
   1  10  23 3497.55 341.048  10
   1  10  24 58.9699 124.179   9
   1  10  24-135.386 117.711  10
   1  10  25 130.375 108.637   9
   1  11 -14 2777.59 234.793  18
   1  11 -13 302.015 127.600  18
   1  11 -12 142.893 135.395  18
   1  11 -11 10306.1 608.481  18
   1  11 -10 222.431 188.478  18
   1  11  -9 492.523 208.801  18
   1  11  -8 16772.0 887.072  18
   1  11  -7 3927.62 465.168  18
   1  11  -6 32208.6 1251.60  18
   1  11  -5 19445.9 985.454  18
   1  11  -4 12715.9 797.267  18
   1  11  -3 955.260 256.248  18
   1  11  -2 668.386 208.310  18
  -1 -11   2 687.145 218.297   1
   1  11  -1 9697.14 678.879  18
  -1 -11   1 9150.01 807.464   1
   1  11   0 46427.7 1443.70  18
  -1 -11   0 47416.8 1807.63   1
   1  11   1 23649.6 1033.79  18
  -1 -11  -1 24885.9 1297.29   1
   1  11   2 15860.6 850.030  18
  -1 -11  -2 16939.9 1058.72   1
   1  11   3 11737.6 725.409  18
  -1 -11  -3 11754.8 881.758   1
   1  11   4 29167.5 1116.85  18
  -1 -11  -4 29167.1 1372.13   1
   1  11   5 76.7272 182.500  18
  -1 -11  -5 249.805 170.748   1
   1  11   6 19159.2 905.851  18
  -1 -11  -6 16111.8 1022.23   1
   1  11   7 301.027 145.289  18
  -1 -11  -7 437.438 222.749   1
   1  11   8 13372.4 763.239  18
  -1 -11  -8 13159.4 925.579   1
   1  11   9 6890.21 563.233  18
   1  11   9 6675.90 503.121  19
  -1 -11  -9 6582.04 670.244   1
   1  11  10 18336.9 913.057  18
   1  11  10 18570.9 833.622  19
  -1 -11 -10 18768.1 1127.12   1
   1  11  11 1944.27 288.372  19
   1  11  11 2196.79 339.040  18
   1  11  11 1600.91 363.912   4
  -1 -11 -11 1736.24 384.758   1
  -1 -11 -12 940.886 307.624   1
   1  11  12 774.520 195.925  19
   1  11  12 712.597 205.840  18
   1  11  12 1143.04 345.515   4
  -1 -11 -13 3446.62 520.708   1
   1  11  13 3417.99 363.429  19
   1  11  13 3236.67 488.998   4
   1  11  13 3317.22 421.780  18
   1  11  14 30748.2 1152.28  12
   1  11  14 27960.7 1419.31   4
   1  11  14 28975.4 1044.66  19
   1  11  15 4528.80 453.911  12
   1  11  16 269.117 190.926  12
   1  11  17 9524.71 589.052  12
   1  11  17 10625.0 659.787   9
   1  11  18 30885.3 1111.88   9
   1  11  18 32036.9 1283.32  10
   1  11  19 558.072 195.056   9
   1  11  19 745.013 295.162  10
   1  11  20 22714.3 931.783   9
   1  11  20 24421.5 1038.75  10
   1  11  21 11537.8 641.593   9
   1  11  21 11060.6 681.681  10
   1  11  22 2302.78 298.741   9
   1  11  22 2450.22 328.381  10
   1  11  23 622.354 175.125   9
   1  11  23 817.348 193.069  10
   1  11  24 2531.82 250.148   9
   1  11  24 2563.16 250.022  10
   1  12 -12 1920.01 208.603  18
   1  12 -11 480.503 149.484  18
   1  12 -10 19952.6 782.343  18
   1  12  -9 3741.27 379.131  18
   1  12  -8 563.824 231.673  18
   1  12  -7 6555.05 542.403  18
   1  12  -6 36192.1 1270.98  18
   1  12  -5 10391.3 711.267  18
   1  12  -4 794.068 246.971  18
   1  12  -3 25535.9 1118.70  18
   1  12  -2 18083.0 951.115  18
   1  12  -1 634.972 230.384  18
   1  12   0 381.648 248.077  18
   1  12   1 2246.74 383.536  18
   1  12   2 2113.61 356.123  18
   1  12   3 9266.11 679.223  18
  -1 -12  -3 8683.95 806.531   1
   1  12   4 14850.6 845.300  18
  -1 -12  -4 15480.2 1064.63   1
   1  12   5 55594.2 1597.36  18
  -1 -12  -5 53516.2 1967.60   1
   1  12   6 651.130 247.153  18
  -1 -12  -6 282.250 211.534   1
   1  12   7 18631.0 941.963  18
  -1 -12  -7 17305.6 1133.27   1
   1  12   8 2498.25 382.683  18
  -1 -12  -8 1456.71 389.946   1
   1  12   9 17586.2 920.503  18
   1  12   9 18642.9 858.890  19
  -1 -12  -9 18168.0 1156.85   1
   1  12  10 16495.8 804.814  19
   1  12  10 16144.6 887.138  18
   1  12  11 4750.19 444.486  19
   1  12  11 4457.85 612.157   4
   1  12  11 4662.83 497.157  18
   1  12  12 4713.79 499.061  18
   1  12  12 4433.26 418.626  19
   1  12  13 8644.64 677.185  18
   1  12  13 8124.15 555.098  19
   1  12  14 14330.7 800.379  12
   1  12  15 43674.4 1349.77  12
   1  12  16 9558.90 624.010  12
   1  12  17 391.669 140.419  12
   1  12  18 2813.97 417.406  10
   1  12  19 18660.6 927.234  10
   1  12  20 2474.36 360.239  10
   1  12  20 2248.59 274.198   9
   1  12  21 8630.03 489.046   9
   1  12  21 9555.98 602.286  10
   1  12  22 1665.58 262.454  10
   1  12  22 1555.99 211.487   9
   1  12  23 2264.87 257.630  10
   1  12  23 1465.47 183.022   9
   1  12  24 6085.74 340.574  10
   1  13 -10 5822.00 345.372  18
   1  13  -9 1341.84 203.457  18
   1  13  -8 4322.23 371.206  18
   1  13  -7 587.599 186.563  18
   1  13  -6 168.139 173.463  18
   1  13  -5 4701.83 466.718  18
   1  13  -4 7445.02 583.431  18
   1  13  -3 2109.29 342.167  18
   1  13  -2 23348.9 1043.39  18
   1  13  -1 3662.93 458.052  18
   1  13   0 7089.80 605.529  18
   1  13   1 508.469 237.931  18
   1  13   2 28500.8 1176.62  18
   1  13   3 4808.65 525.229  18
   1  13   4 3105.22 409.820  18
   1  13   5 17704.3 930.063  18
   1  13   6 38086.1 1352.33  18
   1  13   7 1453.60 290.253  18
   1  13   8 13217.0 733.414  19
   1  13   8 12790.0 801.065  18
   1  13   9 1180.60 234.744  19
   1  13   9 1097.39 268.623  18
   1  13  10 9427.73 606.339  19
   1  13  10 9211.91 690.048  18
   1  13  11 5876.05 477.253  19
   1  13  11 5616.03 561.556  18
   1  13  12 13193.0 719.409   8
   1  13  12 12644.2 797.756  18
   1  13  12 12541.5 677.266  19
   1  13  13 12059.7 782.678  18
   1  13  14 23868.1 1014.39  12
   1  13  15 2456.49 359.750  12
   1  13  16 20574.1 880.331  12
   1  13  16 22598.3 1036.56  10
   1  13  17 4110.33 393.311  12
   1  13  17 3914.20 456.801  10
   1  13  18 4483.77 368.611  12
   1  13  18 5263.62 496.152  10
   1  13  19-84.8887 179.309  10
   1  13  20 51.6744 173.088  10
   1  13  21 9327.79 561.254  10
   1  13  22 13971.2 615.175  10
   1  13  23 612.042 155.045  10
   1  14  -8 322.837 104.475  18
   1  14  -7 2505.42 255.544  18
   1  14  -6 1167.28 211.454  18
   1  14  -5 1759.83 253.986  18
   1  14  -4-44.3794 146.763  18
   1  14  -3 700.795 212.806  18
   1  14  -2 265.767 193.920  18
   1  14  -1 6443.43 535.871  18
   1  14   0 4871.10 482.101  18
   1  14   1 5059.95 506.829  18
   1  14   2 476.215 256.258  18
   1  14   3 51434.1 1533.42  18
   1  14   4 10607.4 715.020  18
   1  14   5 642.783 242.794  18
   1  14   6 1319.80 287.732  18
   1  14   7 8178.30 567.574  19
   1  14   7 8754.03 668.085  18
   1  14   8 227.408 211.886  18
   1  14   8-178.050 149.860  19
   1  14   9 1572.11 244.179  19
   1  14   9 1875.66 344.029  18
   1  14  10 704.599 206.692  19
   1  14  10 995.600 274.926  18
   1  14  11 17677.0 776.008  19
   1  14  11 16396.7 890.591  18
   1  14  12 17093.5 900.946  18
   1  14  12 14436.4 712.940   8
   1  14  13 737.295 244.662  12
   1  14  14 83.0295 168.768  12
   1  14  14 387.357 206.276  10
   1  14  15 7833.95 552.604  12
   1  14  15 8389.43 612.827  10
   1  14  16 1240.34 254.216  12
   1  14  16 934.868 257.219  10
   1  14  17-52.2542 122.505  12
   1  14  17-116.635 171.812  10
   1  14  18 9593.84 501.481  12
   1  14  18 10240.9 629.188  10
   1  14  19 719.500 211.461  10
   1  14  20 961.432 201.932  10
   1  14  21 54.9495 109.633  10
   1  14  22 16905.0 595.968  10
   1  15  -5 4837.77 316.704  18
   1  15  -4 1633.96 218.261  18
   1  15  -3 4152.08 348.086  18
   1  15  -2 9137.99 530.603  18
   1  15  -1 94.0322 150.648  18
   1  15   0-25.3369 164.409  18
   1  15   1 2420.32 343.342  18
   1  15   2 12971.2 722.467  18
   1  15   3 915.461 234.493  18
   1  15   4 929.771 250.440  18
   1  15   5 406.686 238.079  18
   1  15   6 5214.65 423.813  19
   1  15   6 6091.04 523.333  18
   1  15   7 551.075 229.948  18
   1  15   7 818.400 198.234  19
   1  15   8 6107.87 443.005  19
   1  15   8 6372.40 541.931  18
   1  15   9 1423.82 223.714  19
   1  15   9 1133.42 274.046  18
   1  15  10 145.811 173.333  18
   1  15  11 1204.37 232.473   8
   1  15  11 827.864 186.719  10
   1  15  11 508.796 210.482  12
   1  15  11 963.820 262.687  18
   1  15  12 8474.31 512.284   8
   1  15  12 8896.98 595.463  12
   1  15  12 8876.40 623.980  18
   1  15  12 8424.28 531.983  10
   1  15  13 14346.1 739.901  12
   1  15  13 13220.3 674.254  10
   1  15  14 1422.86 262.077  12
   1  15  14 1147.43 224.662  10
   1  15  15 4009.46 379.222  12
   1  15  15 4001.02 380.556  10
   1  15  16 1369.49 232.826  12
   1  15  16 1761.58 273.777  10
   1  15  17 8459.50 458.851  12
   1  15  17 9021.83 536.134  10
   1  15  18 30.2567 78.4964  12
   1  15  18 9.98364 122.352  10
   1  15  19 4470.75 356.503  10
   1  15  20 4399.73 323.422  10
   1  15  21 1369.89 173.883  10
   1  16  -2 1078.24 156.012  18
   1  16  -1 6589.71 384.485  18
   1  16   0 995.940 179.389  18
   1  16   1-170.829 127.141  18
   1  16   1 153.130 77.9309  12
   1  16   2 3694.51 288.376  19
   1  16   2 4051.71 356.272  18
   1  16   2 4388.71 316.866  12
   1  16   3 10117.2 477.898  19
   1  16   3 10486.1 569.011  18
   1  16   3 10812.5 530.375  12
   1  16   4 470.214 189.277  18
   1  16   4 486.341 120.309  19
   1  16   5 2829.34 323.007  18
   1  16   5 2542.14 252.831  19
   1  16   6 10119.8 591.648  18
   1  16   6 9428.07 463.701  19
   1  16   7 9873.85 596.701  18
   1  16   8 2757.99 339.614  18
   1  16   8 3594.86 374.459  12
   1  16   9 719.913 177.588   8
   1  16   9 370.862 168.014  18
   1  16   9 463.700 179.463  12
   1  16  10 7606.19 465.447   8
   1  16  10 8049.68 541.259  18
   1  16  10 8304.91 536.814  12
   1  16  11 7861.33 452.194   8
   1  16  11 7457.51 512.123  18
   1  16  11 8148.96 523.691  12
   1  16  12 170.926 99.2151   8
   1  16  12 274.100 170.270  12
   1  16  13 3200.27 273.264  10
   1  16  13 4256.89 373.985  12
   1  16  14 9010.61 460.091  10
   1  16  14 11742.0 568.488  12
   1  16  15 1984.08 227.155  10
   1  16  15 2291.65 251.715  12
   1  16  16 2503.60 249.532  10
   1  16  16 2673.35 251.631  12
   1  16  17 927.892 153.116  10
   1  16  17 1027.79 149.280  12
   1  16  18 11339.2 454.318  10
   1  17   2 140.096 83.0136  18
   1  17   3 937.188 149.456  18
   1  17   4 1995.16 221.359  18
   1  17   4 1936.98 183.772  12
   1  17   5 2520.02 250.353  18
   1  17   5 3068.15 255.052  12
   1  17   6-78.0438 102.383   8
   1  17   6 200.414 118.857  18
   1  17   6 71.3944 90.5922  12
   1  17   7 207.032 96.4252   8
   1  17   7 317.452 134.080  18
   1  17   7 406.044 129.456  12
   1  17   8 288.230 120.988   8
   1  17   8 76.4637 97.4808  18
   1  17   8 205.924 111.977  12
   1  17   9 4174.36 293.506   8
   1  17   9 4338.49 336.355  18
   1  17   9 4296.13 333.854  12
   1  17  10 340.109 105.400   8
   1  17  10 258.483 115.380  12
   1  17  11 4916.50 349.189  12
   1  17  12 4839.33 336.358  12
   1  17  13 481.263 124.211  12
   1  17  14 4065.68 277.542  12
  -2  16  11 1310.87 157.687  12
  -2  16  10-80.5734 81.9422  12
  -2  16   9 5030.05 305.803  12
  -2  16   8 931.742 147.103  12
  -2  16   7 562.495 125.746  12
  -2  16   6 1558.43 173.203  12
  -2  16   6 1204.57 152.005  18
  -2  15  16 476.987 102.337  10
  -2  15  15 2950.25 226.778  12
  -2  15  15 2979.62 241.943  10
  -2  15  14 6367.88 363.098  12
  -2  15  14 6106.74 343.576  10
  -2  15  14 5414.75 304.315  19
  -2  15  13 1892.47 223.906  12
  -2  15  13 1901.09 194.553  10
  -2  15  13 1604.55 183.858  19
  -2  15  12 1119.77 194.984  12
  -2  15  12 599.157 139.248  19
  -2  15  11 89.0630 118.942  12
  -2  15  11 10.2896 85.0202  19
  -2  15  10 9933.54 534.024  18
  -2  15  10 9676.64 473.190  19
  -2  15   9 579.995 177.529  18
  -2  15   9 379.234 124.657  19
  -2  15   8 1450.45 238.657  18
  -2  15   8 1550.49 217.999  19
  -2  15   7 259.959 142.904  18
  -2  15   7 495.451 138.438  19
  -2  15   6 7963.97 487.024  18
  -2  15   6 7559.34 435.180  19
  -2  15   5 53.4978 94.9261  19
  -2  15   5 472.282 167.302  18
  -2  15   4 1514.54 224.669  18
  -2  15   4 1663.02 212.593  19
  -2  15   3 1695.32 221.779  18
  -2  15   3 1888.45 222.926  19
  -2  15   2 3182.94 288.820  18
  -2  15   2 2603.92 250.962  19
  -2  15   1 1091.59 166.920  19
  -2  15   1 1592.47 197.553  18
  -2  15   0 29.3541 91.8830  18
  -2  15   0 421.524 105.733  19
  -2  15  -1 294.473 95.2001  18
  -2  14  20 5155.85 298.775  10
  -2  14  19 4579.07 316.979  10
  -2  14  18 1488.00 209.573  10
  -2  14  17 9576.83 506.377  10
  -2  14  17 7805.50 379.521  19
  -2  14  16 169.519 106.592  12
  -2  14  16 78.7204 130.460  10
  -2  14  16-160.245 127.932  19
  -2  14  15 14116.7 584.599  12
  -2  14  15 13651.3 577.438  19
  -2  14  14 333.306 136.831  12
  -2  14  14 378.664 127.294  19
  -2  14  13 11826.2 606.426  12
  -2  14  13 11200.2 565.566  19
  -2  14  12 2980.52 318.268  19
  -2  14  11 271.434 176.310  18
  -2  14  11 276.999 139.624  19
  -2  14  10 1060.95 228.715  18
  -2  14  10 816.945 200.308  19
  -2  14   9 23681.4 944.530  18
  -2  14   9 23322.5 887.543  19
  -2  14   8 2407.53 308.135  19
  -2  14   8 2178.63 332.460  18
  -2  14   7 2652.97 315.939  19
  -2  14   7 2954.86 365.993  18
  -2  14   6 2223.27 324.111  18
  -2  14   6 2552.79 324.920  19
  -2  14   5 15402.2 759.645  18
  -2  14   5 15264.0 732.546  19
  -2  14   4 588.728 185.000  18
  -2  14   3 262.708 165.863  18
  -2  14   2 659.889 200.806  18
  -2  14   1 21809.3 838.801  18
  -2  14   0 3022.45 317.480  18
  -2  14  -1 712.705 189.010  18
  -2  14  -2 4415.69 348.561  18
  -2  14  -3 272.386 115.917  18
  -2  14  -4 1040.36 156.786  18
  -2  13  21 419.551 120.679  10
  -2  13  20 6633.74 414.336  10
  -2  13  19 520.364 179.645  10
  -2  13  18 22242.6 856.115  10
  -2  13  18 18848.8 672.388  19
  -2  13  17 1935.85 243.664  19
  -2  13  16 13115.7 588.909  12
  -2  13  16 13078.2 625.434  19
  -2  13  15 2060.14 275.645  12
  -2  13  15 1879.98 265.879  19
  -2  13  14 9674.51 575.384  12
  -2  13  14 9163.07 565.987  19
  -2  13  13 237.923 148.285  19
  -2  13  12 7455.87 586.769  18
  -2  13  12 7151.68 528.057  19
  -2  13  11 5554.41 502.619  18
  -2  13  11 6598.07 522.858  19
  -2  13  10 2451.73 336.711  19
  -2  13  10 3125.17 397.435  18
  -2  13   9 91.4198 157.793  19
  -2  13   9 436.284 197.492  18
  -2  13   8 5131.53 503.883  18
  -2  13   8 5432.81 500.625  19
  -2  13   7 3062.93 394.067  18
  -2  13   7 3290.36 398.439  19
  -2  13   6 5933.91 535.023  18
  -2  13   5 1228.17 300.150  18
  -2  13   4 11321.7 718.783  18
  -2  13   3 1619.76 314.120  18
  -2  13   2-40.9299 202.586  18
  -2  13   1 2190.69 350.371  18
  -2  13   0 1338.90 281.434  18
  -2  13  -1 2363.52 344.558  18
  -2  13  -2 1204.49 255.545  18
  -2  13  -3 4629.08 409.520  18
  -2  13  -4 568.699 175.358  18
  -2  13  -5-88.0850 139.452  18
  -2  13  -6 180.681 125.365  18
  -2  13  -7 936.868 154.205  18
  -2  12  22 2897.72 262.318  10
  -2  12  21 24632.5 813.756  10
  -2  12  20 2515.08 320.929  10
  -2  12  19 6373.50 505.284  10
  -2  12  19 6034.31 411.834  19
  -2  12  18-69.3362 125.712  19
  -2  12  17 26549.3 943.841  19
  -2  12  16-64.2562 156.698  19
  -2  12  16-99.4716 146.632  12
  -2  12  15 6427.67 506.179  19
  -2  12  15 6462.92 477.844  12
  -2  12  14 127.234 155.082  19
  -2  12  13 15542.7 807.526  19
  -2  12  12 103.206 165.826  18
  -2  12  12 49.7992 151.648  19
  -2  12  11 14244.2 829.874  18
  -2  12  11 13781.5 786.691  19
  -2  12  10 1402.61 321.601  18
  -2  12  10 1527.72 296.987  19
  -2  12   9 688.784 213.156  19
  -2  12   9 346.982 221.098  18
  -2  12   8 2310.46 367.547  19
  -2  12   8 2528.03 395.695  18
  -2  12   7 33964.7 1269.06  18
  -2  12   6 4442.71 479.538  18
  -2  12   5 1584.86 315.631  18
  -2  12   4 1679.11 314.799  18
  -2  12   3 2142.72 354.431  18
  -2  12   2 17398.4 913.225  18
  -2  12   1 240.026 213.411  18
  -2  12   0 619.134 249.969  18
  -2  12  -1 1452.18 334.487  18
  -2  12  -2 10186.3 674.186  18
  -2  12  -3 6034.40 525.665  18
  -2  12  -4 1056.80 259.921  18
  -2  12  -5 6603.67 507.132  18
  -2  12  -6 778.421 208.732  18
  -2  12  -7 409.261 167.322  18
  -2  12  -8 89.8808 125.306  18
  -2  12  -9 3871.15 295.497  18
  -2  11  23 237.601 97.5342  10
  -2  11  23-254.204 107.076   9
  -2  11  22 24278.7 750.633   9
  -2  11  22 24905.6 809.512  10
  -2  11  21 299.324 155.639  10
  -2  11  21 275.178 141.757   9
  -2  11  20 53636.0 1272.51   9
  -2  11  20 57796.0 1467.70  10
  -2  11  19 317.871 164.558  19
  -2  11  19 56.9977 120.765   9
  -2  11  18 8712.04 576.444  19
  -2  11  18 10572.1 622.435   9
  -2  11  17 755.071 235.502  19
  -2  11  17 285.778 140.614   9
  -2  11  16 25684.6 980.119   9
  -2  11  16 24272.5 995.426  19
  -2  11  15 8251.42 555.035  12
  -2  11  15 8647.05 571.965   9
  -2  11  15 7650.11 574.996  19
  -2  11  14 365.270 180.667  19
  -2  11  13 97.1851 188.026  18
  -2  11  13 86.4302 157.525  19
  -2  11  12 12583.9 787.166  18
  -2  11  12 12445.9 757.268  19
  -2  11  11 16381.0 888.069  18
  -2  11  11 16565.1 866.263  19
  -2  11  10 436.574 202.021  19
  -2  11  10 124.791 180.420  18
  -2  11   9 14736.5 845.419  18
  -2  11   9 15309.2 841.264  19
  -2  11   8 13169.9 797.746  18
  -2  11   7 872.041 268.696  18
  -2  11   6 725.198 232.534  18
  -2  11   5 17239.0 908.214  18
  -2  11   4 4950.49 506.897  18
  -2  11   3 2033.45 356.930  18
  -2  11   2 16438.7 902.326  18
  -2  11   1 6526.62 586.748  18
  -2  11   0 5619.33 548.239  18
  -2  11  -1 740.952 247.553  18
  -2  11  -2 5433.99 550.340  18
  -2  11  -3 8566.93 669.844  18
  -2  11  -4 3284.94 420.649  18
  -2  11  -5 2080.08 352.502  18
  -2  11  -6 542.282 226.284  18
  -2  11  -7 36365.2 1196.44  18
  -2  11  -8-161.978 157.208  18
  -2  11  -9 11545.5 611.171  18
  -2  11 -10 153.111 144.158  18
  -2  11 -11 49.8366 99.9601  18
  -2  11 -12 507.086 114.905  18
  -2  10  24 6674.44 377.326   9
  -2  10  23 44.5125 108.312   9
  -2  10  23 120.737 93.4026  10
  -2  10  22 7065.05 469.242  10
  -2  10  22 6258.38 451.100   9
  -2  10  21 5713.32 475.154  10
  -2  10  21 5020.90 440.340   9
  -2  10  20 1461.05 265.720   9
  -2  10  19 983.802 265.187   9
  -2  10  19 551.474 142.284  19
  -2  10  18 3632.33 405.427   9
  -2  10  18 3969.18 426.170  19
  -2  10  17 977.551 233.038  19
  -2  10  17 1321.52 257.887   9
  -2  10  16 1384.00 282.657  19
  -2  10  16 1563.35 276.661   9
  -2  10  15 647.210 194.425  19
  -2  10  15 706.025 225.138   9
  -2  10  14 1188.35 282.040  19
  -2  10  14 1275.40 277.287   9
  -2  10  13 2036.67 343.325  18
  -2  10  13 1416.98 283.877  19
  -2  10  13 1654.70 287.192   9
  -2  10  12 19636.1 935.122  19
  -2  10  12 20062.3 977.312  18
  -2  10  11 41098.6 1377.81  18
  -2  10  11 38189.2 1301.89  19
   2 -10 -11 39642.7 1737.75   1
  -2  10  10 43768.4 1410.75  18
  -2  10  10 43682.2 1381.05  19
   2 -10 -10 41709.1 1758.85   1
  -2  10   9 12882.1 765.784  18
  -2  10   9 12366.1 741.887  19
   2 -10  -9 13072.1 989.762   1
  -2  10   8 1555.89 294.106  18
   2 -10  -8 1399.80 343.741   1
  -2  10   7 14302.9 796.735  18
   2 -10  -7 13502.1 990.001   1
  -2  10   6 41099.4 1338.85  18
   2 -10  -6 39397.3 1674.94   1
  -2  10   5 318.861 173.717  18
   2 -10  -5 645.403 229.141   1
  -2  10   4 59394.4 1614.95  18
   2 -10  -4 54759.4 1956.28   1
  -2  10   3 45969.2 1433.39  18
   2 -10  -3 42203.2 1729.29   1
  -2  10   2 32390.1 1221.13  18
   2 -10  -2 33176.0 1537.72   1
  -2  10   1 10960.9 722.038  18
   2 -10  -1 10581.9 881.728   1
  -2  10   0 105696. 2227.61  18
   2 -10   0 106396. 2773.63   1
  -2  10  -1 4047.82 468.167  18
  -2  10  -2 14230.5 852.109  18
  -2  10  -3 5591.91 559.004  18
  -2  10  -4 9180.63 683.722  18
   2 -10   5 3906.92 392.937  14
  -2  10  -5 4168.15 471.980  18
   2 -10   6 558.124 198.413  14
  -2  10  -6 517.138 240.711  18
   2 -10   7 11411.5 640.544  14
  -2  10  -7 14734.4 844.482  18
   2 -10   8 5148.68 428.660  14
  -2  10  -8 5865.19 520.863  18
   2 -10   9 3363.74 332.750  14
  -2  10  -9 4137.86 440.089  18
   2 -10  10 4166.74 348.370  14
  -2  10 -10 4677.55 436.201  18
  -2  10 -11-12.2305 137.608  18
  -2  10 -12 3498.30 325.255  18
  -2  10 -13 497.895 132.684  18
  -2   9  25 1402.20 189.196   9
  -2   9  24 28480.1 864.835   9
  -2   9  23 1567.96 242.980   9
  -2   9  23 1762.59 228.060  10
  -2   9  22 1825.24 301.967   9
  -2   9  22 1536.88 242.041  10
  -2   9  21 3782.43 401.747  10
  -2   9  21 3487.22 404.910   9
  -2   9  20 2343.94 353.983   9
  -2   9  19 428.632 227.209   9
  -2   9  19 384.245 178.531  19
  -2   9  18 1062.47 284.258   9
  -2   9  18 497.395 210.271  19
  -2   9  17 837.308 256.896   9
  -2   9  17 1027.97 269.809  19
  -2   9  16 12891.0 765.104  19
  -2   9  16 13817.2 807.569   9
  -2   9  15 60193.5 1629.00  19
  -2   9  15 60585.8 1650.44   9
  -2   9  14 21916.0 984.835  19
  -2   9  14 21375.8 967.943   9
  -2   9  13 49984.3 1501.87  18
  -2   9  13 51239.3 1485.01  19
   2  -9 -13 53100.5 1985.77   1
  -2   9  13 52346.5 1466.83   9
  -2   9  12 20205.2 941.790  18
   2  -9 -12 19899.4 1205.57   1
  -2   9  12 20514.2 936.382  19
  -2   9  11-106.864 162.648  19
  -2   9  11-4.71107 146.412  18
   2  -9 -11 164.405 186.753   1
  -2   9  10 42655.2 1338.25  18
   2  -9 -10 40242.7 1653.57   1
  -2   9  10 42167.5 1314.98  19
  -2   9   9 46204.9 1386.39  18
   2  -9  -9 45914.2 1737.02   1
  -2   9   9 47264.4 1397.16  19
  -2   9   8 250.443 182.904  18
   2  -9  -8 15.9503 147.454   1
  -2   9   7 24180.7 986.087  18
   2  -9  -7 21829.7 1178.95   1
  -2   9   6 36878.0 1203.47  18
   2  -9  -6 33545.7 1437.23   1
  -2   9   5 13974.1 745.226  18
   2  -9  -5 14274.9 943.746   1
  -2   9   4 3347.98 373.541  18
   2  -9  -4 2676.85 428.076   1
  -2   9   3 1974.46 306.290  18
   2  -9  -3 1979.99 374.309   1
  -2   9   2 337.025 153.989  18
   2  -9  -2 274.349 190.686   1
  -2   9   1 42977.2 1349.17  18
   2  -9  -1 44083.1 1674.29   1
  -2   9   0 1486.13 280.639  18
   2  -9   0 1532.10 358.156   1
  -2   9  -1 17608.1 880.117  18
   2  -9   1 17876.1 1089.97   1
  -2   9  -2 974.238 264.773  18
   2  -9   2 775.535 244.599   1
   2  -9   2 597.613 177.275  14
  -2   9  -3 159083. 2720.69  18
   2  -9   3 156969. 3278.33   1
   2  -9   3 155987. 2494.97  14
  -2   9  -4 1048.48 266.809  18
   2  -9   4 432.233 157.607  14
  -2   9  -5 5702.98 540.770  18
   2  -9   5 5817.45 509.734  14
  -2   9  -6 2624.53 410.975  18
   2  -9   6 2134.10 317.970  14
  -2   9  -7-10.7302 178.636  18
   2  -9   7 156.877 130.840  14
  -2   9  -8 8665.58 666.863  18
   2  -9   8 8409.21 601.606  14
  -2   9  -9 1240.66 284.027  18
   2  -9   9 1443.29 275.932  14
  -2   9 -10 421.905 232.573  18
   2  -9  10 74.2805 135.523  14
   2  -9  11 20473.4 845.811  14
  -2   9 -11 23019.2 979.468  18
   2  -9  12 6626.24 455.514  14
  -2   9 -12 6751.43 512.492  18
   2  -9  13 5156.93 369.691  14
  -2   9 -13 5501.92 431.132  18
   2  -9  14 1024.92 157.230  14
  -2   9 -14 1132.82 199.899  18
  -2   9 -15 2119.27 214.258  18
  -2   8  26 684.742 129.250   9
  -2   8  25 6836.26 419.442   9
  -2   8  24 24.7166 137.658   9
  -2   8  23 22407.8 903.909   9
  -2   8  22 1900.21 269.469  10
  -2   8  22 1872.47 324.837   9
  -2   8  21 10910.7 710.083   9
  -2   8  21 10462.4 640.178  10
  -2   8  20 2319.87 365.748   9
  -2   8  19 29987.7 1158.57  19
  -2   8  19 29870.3 1206.25   9
  -2   8  18 27465.7 1112.49  19
  -2   8  18 28569.4 1183.42   9
  -2   8  17 3027.32 405.674  19
  -2   8  17 2347.28 383.620   9
  -2   8  16 59903.3 1687.90   9
  -2   8  16 58342.2 1615.41  19
  -2   8  15 94343.2 2019.17  19
   2  -8 -15 96128.9 2695.80   1
  -2   8  15 93779.2 2054.42   9
   2  -8 -14 14770.7 1050.35   1
  -2   8  14 15535.5 820.833  19
  -2   8  14 13833.9 785.956   9
   2  -8 -13 2067.98 398.709   1
  -2   8  13 2144.64 311.876  19
   2  -8 -12 29334.9 1405.62   1
  -2   8  12 31761.8 1144.62  18
  -2   8  12 29015.1 1082.10  19
   2  -8 -11 17738.3 1069.66   1
  -2   8  11 19043.9 878.031  18
  -2   8  11 16026.2 794.779  19
  -2   8  10 1468.62 244.404  18
  -2   8  10 1604.48 265.726  19
   2  -8 -10 1309.18 310.812   1
   2  -8  -9 9707.96 763.753   1
  -2   8   9 10412.7 625.217  18
  -2   8   9 10663.3 636.880  19
   2  -8  -8 21758.9 1120.22   1
   2  -8  -7 279.938 216.829   1
   2  -8  -6 9707.11 734.391   1
   2  -8  -5 2979.23 432.923   1
   2  -8  -4 90062.4 2176.09   1
   2  -8  -3 20883.5 1053.69   1
   2  -8  -2 3181.14 438.345   1
   2  -8  -1 8300.40 689.440   1
  -2   8   0 28812.1 1056.13  18
   2  -8   0 27407.6 1239.67   1
  -2   8  -1 14736.7 769.726  18
   2  -8   1 13915.2 894.625   1
  -2   8  -2 7995.26 577.755  18
   2  -8   2 7470.47 674.601   1
   2  -8   2 8336.26 556.806  14
  -2   8  -3 16157.3 831.939  18
   2  -8   3 16544.4 1009.84   1
   2  -8   3 16671.5 802.029  14
  -2   8  -4 6659.40 550.355  18
   2  -8   4 5941.08 621.071   1
   2  -8   4 7048.47 542.724  14
  -2   8  -5 9416.36 664.945  18
   2  -8   5 9025.74 775.929   1
   2  -8   5 9376.80 631.227  14
   2  -8   6 8093.40 601.967  14
   2  -8   6 9376.69 826.542   3
  -2   8  -6 7514.59 611.529  18
   2  -8   6 7715.23 729.805   1
  -2   8  -7 5345.64 535.521  18
   2  -8   7 4512.28 460.653  14
  -2   8  -8 9815.64 709.614  18
   2  -8   8 9927.17 676.224  14
  -2   8  -9 7056.65 613.296  18
  -2   8 -10 5158.33 522.905  18
   2  -8  10 4871.92 485.296  14
   2  -8  11 562.613 191.355  14
  -2   8 -11 931.646 255.069  18
  -2   8 -12 9601.24 668.406  18
   2  -8  12 8094.38 578.432  14
   2  -8  13 574.335 181.099  14
  -2   8 -13 604.609 213.253  18
  -2   8 -14 4142.42 403.046  18
   2  -8  14 3600.28 338.041  14
   2  -8  15-200.035 135.074  14
  -2   8 -15 66.8867 138.798  18
  -2   8 -16 2558.95 258.653  18
   2  -8  16 1916.08 200.309  14
  -2   8 -17 110.290 78.1402  18
  -2   7  26 6298.23 363.870   9
  -2   7  25 2594.49 283.738   9
  -2   7  24 7921.85 526.440   9
  -2   7  23 233.351 169.694   9
  -2   7  22 1350.66 296.026   9
  -2   7  21 4975.44 429.594  10
  -2   7  21 5787.29 556.440   9
  -2   7  20 26592.1 1158.59   9
  -2   7  19 5065.12 532.159   9
  -2   7  18 31676.9 1222.32  19
  -2   7  18 32444.8 1295.39   9
  -2   7  17 100165. 2135.95  19
  -2   7  17 102563. 2243.00   9
   2  -7 -16 146.828 162.115   1
  -2   7  16 184.039 179.941   9
  -2   7  16 23.0071 157.578  19
  -2   7  15 27506.3 1079.38  19
   2  -7 -15 28392.2 1429.93   1
  -2   7  15 27378.5 1120.59   9
  -2   7  14 4097.87 422.618  19
   2  -7 -14 4120.81 548.972   1
  -2   7  14 4133.95 435.002   9
  -2   7  13 41953.1 1405.11   4
   2  -7 -13 39998.1 1603.62   1
  -2   7  13 39762.4 1248.05  19
  -2   7  12 1015.30 226.270  18
   2  -7 -12 555.757 249.979   1
  -2   7  12 876.839 211.539  19
   2  -7 -11 63254.1 1902.59   1
   2  -7 -10 288.143 177.865   1
   2  -7  -9 23896.6 1117.43   1
   2  -7  -8 959.655 251.547   1
   2  -7  -7 27141.3 1147.13   1
   2  -7  -6 9316.23 671.555   1
   2  -7  -5 108082. 2210.13   1
   2  -7  -4 2011.66 333.704   1
   2  -7  -3 239082. 3267.92   1
   2  -7  -2 2649.81 380.763   1
   2  -7  -1 1314.19 275.716   1
   2  -7   0 5719.39 528.081   1
   2  -7   1 448.503 189.860   1
   2  -7   2 3843.71 466.917   1
   2  -7   3 2568.31 371.591   1
  -2   7  -3 2594.75 333.182  18
   2  -7   4 125.547 181.866   1
  -2   7  -4 11.9997 131.260  18
   2  -7   5 5542.16 571.018   1
  -2   7  -5 5806.01 503.770  18
   2  -7   6 875.693 281.419   1
   2  -7   6 1130.52 329.565   3
  -2   7  -6 873.851 238.598  18
   2  -7   7 872.525 299.630   3
  -2   7  -7 673.456 222.619  18
   2  -7   8 15188.6 1048.06   3
  -2   7  -8 13776.0 820.622  18
  -2   7  -9 32822.2 1268.32  18
  -2   7 -10 123.386 186.564  18
  -2   7 -11 38841.3 1384.39  18
  -2   7 -12 32982.2 1268.43  18
  -2   7 -13 4001.36 470.209  18
  -2   7 -14 155.742 183.154  18
  -2   7 -15 215.812 181.257  18
  -2   7 -16 6429.32 467.201  18
   2  -7  16 6659.67 461.902  14
  -2   7 -17 3329.38 308.231  18
   2  -7  17 3493.71 300.423  14
  -2   7 -18 3033.51 248.468  18
  -2   6  26 2500.87 240.246   9
  -2   6  25 692.452 171.840   9
  -2   6  24 1430.12 272.522   9
  -2   6  23 16122.8 704.225  21
  -2   6  23 16806.6 843.003   9
  -2   6  22 20806.5 850.913  21
  -2   6  22 21913.4 1014.22   9
  -2   6  21 335.237 176.668  21
  -2   6  21 366.508 241.825   9
  -2   6  20 22405.9 954.872  21
  -2   6  20 23697.5 971.427  10
  -2   6  20 22882.1 1086.51   9
  -2   6  19 219.349 143.995  21
  -2   6  19 957.857 302.434   9
  -2   6  18 5817.89 572.685   9
  -2   6  18 5178.33 469.645  21
  -2   6  18 5554.10 529.595  19
   2  -6 -17 4597.15 613.011   1
  -2   6  17 4756.61 512.693   9
  -2   6  17 4598.84 475.367  19
   2  -6 -16 38755.3 1660.65   1
  -2   6  16 40034.3 1321.17  19
  -2   6  16 41024.1 1393.91   9
  -2   6  15 1357.52 295.668   9
   2  -6 -15 788.973 221.857   1
  -2   6  15 1221.83 265.054  19
  -2   6  14 356.720 193.364   9
  -2   6  14 114.940 105.460  19
   2  -6 -14 519.100 259.062   1
  -2   6  13 9950.41 611.682  19
   2  -6 -13 9180.77 752.745   1
   2  -6 -12 102899. 2390.12   1
   2  -6 -11 11618.9 785.181   1
   2  -6 -10 76.7355 172.175   1
   2  -6  -9 330.286 184.944   1
   2  -6  -8 71027.1 1763.25   1
   2  -6  -7 4653.65 471.272   1
   2  -6  -6 2376.71 324.111   1
   2  -6  -5 45.7975 133.163   1
   2  -6  -4 312136. 3413.20   1
   2  -6  -3 17107.1 811.559   1
   2  -6  -2 14487.2 742.918   1
   2  -6  -1 2238.23 307.594   1
   2  -6   0 1308.88 256.727   1
   2  -6   1 9890.52 645.027   1
   2  -6   2 91936.6 1961.62   1
   2  -6   3 53049.1 1531.45   1
   2  -6   4 51178.8 1540.68   1
   2  -6   5 13866.7 828.518   1
  -2   6  -6 36590.1 1188.40  18
   2  -6   6 34576.3 1390.66   3
   2  -6   6 35088.3 1348.67   1
   2  -6   7 18199.5 1034.46   3
  -2   6  -7 18006.6 863.428  18
   2  -6   8 4634.25 572.353   3
  -2   6  -8 5014.93 476.433  18
   2  -6   9 79018.3 2298.09   3
  -2   6  -9 75024.9 1848.92  18
   2  -6  10 4630.90 584.944   3
  -2   6 -10 4451.94 489.069  18
  -2   6 -11 3717.79 463.839  18
   2  -6  12 162.206 157.313  21
  -2   6 -12-173.542 206.584  18
   2  -6  13 24947.9 992.549  21
  -2   6 -13 26615.5 1149.90  18
   2  -6  14 14150.8 732.140  21
  -2   6 -14 15990.8 873.203  18
  -2   6 -15 511.377 236.538  18
  -2   6 -16 1045.73 255.229  18
  -2   6 -17 15291.7 727.796  18
   2  -6  18 491.235 142.230  14
  -2   6 -18 480.765 149.673  18
   2  -6  19 1008.37 158.332  14
  -2   6 -19 1003.15 165.404  18
  -2   5  26 5539.24 350.972   9
  -2   5  25 5273.90 347.798  21
  -2   5  25 5386.72 414.756   9
  -2   5  24 9043.60 515.475  21
  -2   5  24 8519.24 567.277   9
  -2   5  23 1450.67 296.285   9
  -2   5  23 1580.72 264.829  21
  -2   5  22 3633.39 451.628   9
  -2   5  22 3439.39 385.693  21
  -2   5  21 31213.5 1149.81  21
  -2   5  21 33475.3 1295.37   9
  -2   5  20 683.929 280.492   9
  -2   5  20 225.864 140.693  21
  -2   5  19 5663.65 572.030   9
  -2   5  19 6648.63 570.067  21
  -2   5  18 11034.7 758.057   9
  -2   5  18 11083.5 706.614  21
  -2   5  17 19994.4 930.476  21
  -2   5  17 18835.7 934.582  19
   2  -5 -17 19026.0 1174.75   1
  -2   5  17 19053.3 972.393   9
   2  -5 -16-9.41016 176.622   1
  -2   5  16 339.915 196.810   9
  -2   5  16 274.250 197.190  19
  -2   5  16-97.4256 172.892  21
  -2   5  15 38554.4 1254.31  19
  -2   5  15 39433.4 1218.94  21
   2  -5 -15 39515.0 1580.21   1
  -2   5  15 39656.0 1316.52   9
  -2   5  14 576.162 172.944  19
   2  -5 -14 543.740 231.202   1
  -2   5  14 553.505 187.300   9
   2  -5 -13 2231.42 381.343   1
   2  -5 -12 13733.8 841.229   1
  -2   5  12 13769.2 669.563   4
   2  -5 -11 108082. 2250.98   1
   2  -5 -10 577.618 226.128   1
   2  -5  -9 22952.6 969.470   1
   2  -5  -8 1402.07 269.632   1
   2  -5  -7 41700.1 1216.35   1
   2  -5  -6 10137.9 602.820   1
   2  -5  -5 80500.1 1612.29   1
   2  -5  -4 49774.8 1247.86   1
   2  -5  -3 7918.52 504.750   1
   2  -5  -2 69437.9 1449.16   1
   2  -5  -1 3063.32 327.874   1
   2  -5   0 77378.5 1565.16   1
   2  -5   1 89215.4 1705.24   1
   2  -5   2 1053.40 232.983   1
   2  -5   3 133041. 2197.95   1
   2  -5   4 6096.95 495.658   1
   2  -5   5 27881.5 1066.53   1
   2  -5   6 13985.9 793.900   1
   2  -5   7 27367.0 1139.37   1
   2  -5   7 28636.2 1220.98   3
   2  -5   8 5119.38 551.898   3
   2  -5   9 177.466 167.444   3
   2  -5   9 169.314 123.550  21
   2  -5  10 4883.48 463.415  21
   2  -5  10 5235.63 602.864   3
   2  -5  11 10831.6 686.079  21
   2  -5  11 10742.2 867.152   3
   2  -5  12 26656.9 1077.35  21
  -2   5 -13 21437.1 1033.78  18
   2  -5  13 20650.8 962.442  21
  -2   5 -14 23056.9 1075.08  18
   2  -5  14 21570.6 978.747  21
  -2   5 -15 797.247 265.453  18
   2  -5  15 1058.41 231.955  21
  -2   5 -16 6444.51 562.392  18
   2  -5  16 6695.59 522.048  21
  -2   5 -17 1612.37 240.470   7
  -2   5 -17 1918.96 304.963  18
   2  -5  17 1890.76 262.556  21
  -2   5 -18 1122.52 242.883  18
  -2   5 -19 1813.97 250.552  18
   2  -5  20 6047.47 370.994  14
  -2   5 -20 6585.00 385.946  18
  -2   4  26 640.291 137.995   9
  -2   4  26 370.096 106.769  21
  -2   4  25-46.6738 132.138   9
  -2   4  25 149.924 114.757  21
  -2   4  24 11201.3 639.823   9
  -2   4  24 11008.3 602.141  21
  -2   4  23 765.908 259.636   9
  -2   4  23 461.416 167.565  21
  -2   4  22 1653.16 320.417   9
  -2   4  22 1705.98 286.876  21
  -2   4  21 2370.89 372.776   9
  -2   4  21 2390.45 375.119  21
  -2   4  20 11598.1 799.522   9
  -2   4  20 11306.0 730.879  21
  -2   4  19 11333.5 775.662   9
  -2   4  19 10529.4 715.567  21
  -2   4  18 2914.40 386.393  21
  -2   4  18 2138.78 379.185   9
  -2   4  17 10723.5 886.116   3
   2  -4 -17 12042.0 941.048   1
  -2   4  17 9800.34 700.926   9
  -2   4  17 11106.6 714.759  21
  -2   4  16 58684.5 1960.13   3
   2  -4 -16 56832.8 1937.00   1
  -2   4  16 56957.3 1548.36  21
  -2   4  16 56238.1 1554.07  19
  -2   4  16 56286.2 1589.28   9
  -2   4  15 878.543 211.536  19
  -2   4  15 515.879 153.559  21
  -2   4  15 742.474 183.671   9
   2  -4 -15 873.928 270.112   1
  -2   4  15 809.009 262.397   3
  -2   4  14 10105.4 638.558   9
   2  -4 -14 8778.84 717.472   1
  -2   4  14 9547.09 728.607   3
   2  -4 -13 30587.0 1268.28   1
  -2   4  13 31677.0 1269.11   3
  -2   4  12 15157.7 840.783   3
   2  -4 -12 15860.6 871.719   1
  -2   4  11 7991.16 587.259   3
   2  -4 -11 7998.76 598.861   1
  -2   4  11 8250.30 463.071   4
  -2   4  10 163352. 2501.91   3
   2  -4 -10 164121. 2540.47   1
   2  -4  -9 14623.4 743.289   1
   2  -4  -8 1693.30 274.191   1
   2  -4  -7 315.732 163.903   1
   2  -4  -6 190717. 2331.46   1
   2  -4  -5 46427.7 1120.47   1
   2  -4  -4 49439.2 1128.54   1
   2  -4  -3 58343.1 1206.86   1
   2  -4  -2 162194. 1984.15   1
   2  -4  -1 110458. 1642.41   1
   2  -4   0 140.352 126.472   1
   2  -4   1 23086.6 780.529   1
   2  -4   2 59041.3 1279.24   1
   2  -4   3 14233.1 659.584   1
   2  -4   4 101158. 1795.19   1
   2  -4   5 72095.0 1571.88   1
   2  -4   6 1291.69 255.029   1
   2  -4   6 1220.77 257.004   3
   2  -4   7 365.566 160.101   3
   2  -4   8 100.213 134.941   3
   2  -4   9 35869.8 1383.20   3
   2  -4  10 2950.94 330.027  21
   2  -4  10 3512.79 464.449   3
   2  -4  11 2298.53 337.296  21
   2  -4  11 2602.99 438.624   3
   2  -4  12 386.983 188.067  21
   2  -4  12 270.899 156.464   3
   2  -4  13 28695.6 1436.32   3
   2  -4  13 27372.1 1122.55  21
   2  -4  14 114.862 180.758  21
   2  -4  15 2501.09 377.327  21
   2  -4  16-9.94436 153.650  21
  -2   4 -17 3461.48 419.793  18
   2  -4  17 3000.70 386.105  21
  -2   4 -18 494.646 204.809  18
   2  -4  18 557.171 180.146  21
  -2   4 -19 4852.57 432.863  18
   2  -4  19 4327.77 385.494  21
  -2   4 -20 2481.86 286.336  18
  -2   4 -21 1405.63 195.493  18
  -2   3  26 2231.44 211.674   9
  -2   3  26 2581.80 230.078  21
  -2   3  25 2901.07 288.395   9
  -2   3  25 3053.92 295.656  21
  -2   3  24 374.771 179.764   9
  -2   3  24 485.516 181.629  21
  -2   3  23 15345.4 792.725   9
  -2   3  23 15758.8 798.636  21
  -2   3  22 1534.68 290.883   9
  -2   3  22 2638.95 379.323  21
  -2   3  21 855.061 272.228   9
  -2   3  21 1042.74 287.902  21
  -2   3  20 10283.1 726.885  21
  -2   3  20 10308.5 739.379   9
  -2   3  19 8818.12 694.682  21
  -2   3  19 9294.85 704.742   9
  -2   3  18 3448.15 444.871  21
  -2   3  18 2685.79 404.748   9
  -2   3  18 3303.02 540.141   3
  -2   3  17 417.015 215.577  21
  -2   3  17-135.153 182.962   9
  -2   3  17 273.733 164.916   3
  -2   3  16 11080.3 699.884  21
  -2   3  16 11387.8 715.718   9
  -2   3  16 12304.6 906.546   3
  -2   3  15 30657.7 1114.36  21
  -2   3  15 29934.8 1097.07  19
  -2   3  15 31122.5 1139.73   9
  -2   3  15 27940.4 1290.99   3
  -2   3  14 17326.3 968.036   3
  -2   3  13 14313.3 850.998   3
  -2   3  12 56510.8 1574.67   3
  -2   3  11 35266.0 1189.62   3
  -2   3  10 14638.7 542.246   4
  -2   3  10 13533.6 693.823   3
  -2   3   9 54382.2 1307.74   3
   2  -3  -8 119422. 1883.33   1
  -2   3   8 118599. 1837.87   3
  -2   3   7 172653. 2090.50   3
   2  -3  -7 166278. 2110.03   1
   2  -3  -6 281.606 138.682   1
   2  -3  -5 173282. 967.454   2
   2  -3  -5 178965. 1993.58   1
   2  -3  -4 545.627 145.239   1
   2  -3  -3 22434.0 667.515   1
   2  -3  -2 41298.9 884.414   1
   2  -3  -1 10034.0 443.200   1
   2  -3   0 5243.85 329.175   1
   2  -3   1 226787. 2114.58   1
   2  -3   2 256.750 132.935   1
   2  -3   3 2119.67 238.900   1
   2  -3   4 59449.6 1228.62   1
   2  -3   5 13061.1 610.628   1
   2  -3   6 216345. 2696.65   3
   2  -3   6 212460. 2547.64   1
   2  -3   7 18820.6 846.638   3
   2  -3   8 54406.3 1510.70   3
   2  -3   9 810.761 230.963   3
   2  -3  10 114345. 2409.39   3
   2  -3  11 4624.76 524.394   3
   2  -3  11 4085.45 415.558  21
   2  -3  12 9885.56 784.109   3
   2  -3  12 10103.9 661.522  21
   2  -3  13 218.422 163.617  21
   2  -3  13 132.755 153.812   3
   2  -3  14 32480.9 1238.08  21
   2  -3  14 34663.9 1561.00   3
   2  -3  15-125.108 201.740  21
   2  -3  16 543.269 251.596  21
   2  -3  17 6488.93 574.518  21
   2  -3  18 20203.1 957.128  21
   2  -3  19-15.1855 145.893  21
  -2   3 -20 1451.45 273.818  18
   2  -3  20 1681.40 278.585  21
   2  -3  20 1469.62 218.579   6
   2  -3  21 945.711 201.659  21
  -2   3 -21 875.585 202.633  18
  -2   3 -22 6841.66 390.075  18
  -2   2  26 707.772 130.692  21
  -2   2  25 40.9201 86.9467   9
  -2   2  25-119.445 143.046  21
  -2   2  24 5519.11 419.480   9
  -2   2  24 6248.04 475.232  21
  -2   2  23 8452.85 572.592   9
  -2   2  23 8297.99 585.544  21
  -2   2  22 12140.4 737.841   9
  -2   2  22 12164.6 756.818  21
  -2   2  21 473.189 227.840   9
  -2   2  21 641.281 274.525  21
  -2   2  20 22190.6 1058.22   9
  -2   2  20 23948.6 1119.57  21
  -2   2  19 2452.20 387.501   9
  -2   2  19 2682.64 405.554  21
  -2   2  18 38108.9 1365.41   9
  -2   2  18 38271.5 1396.71  21
  -2   2  17 4177.89 540.443   3
  -2   2  17 4691.39 486.771  21
  -2   2  17 4920.33 493.084   9
  -2   2  16 2611.18 371.299   9
  -2   2  16 2567.52 426.504   3
  -2   2  16 2728.72 381.863  21
  -2   2  15 901.273 242.773   9
  -2   2  15 835.939 192.103  21
  -2   2  15 583.933 226.271   3
  -2   2  14 37098.0 1404.33   3
  -2   2  13 31078.4 1216.91   3
  -2   2  12 11295.4 707.092   3
  -2   2  11 7624.13 546.436   3
  -2   2  10 654939. 4686.59   3
  -2   2  10 674466. 3017.01   4
  -2   2   9 20470.3 782.625   3
  -2   2   9 20735.7 545.042   4
  -2   2   8 212.597 137.307   3
  -2   2   7 34975.3 900.814   3
   2  -2  -7 33429.6 435.838   5
  -2   2   6 15926.6 573.625   3
  -2   2   5 212323. 1928.22   3
   2  -2  -4 83346.0 1182.34   1
   2  -2  -3 172116. 832.215   2
   2  -2  -3 179039. 1640.08   1
   2  -2  -2 169640. 1547.50   1
   2  -2  -1 2018.13 184.797   1
   2  -2   0 414522. 2383.71   1
   2  -2   1 221174. 1786.80   1
   2  -2   2 70746.8 1065.29   1
   2  -2   3 62435.0 1058.33   1
   2  -2   4 25367.2 715.770   1
   2  -2   5 29501.0 816.437   1
   2  -2   6 131569. 1813.82   1
   2  -2   6 135958. 1962.76   3
   2  -2   7 3437.10 345.057   3
   2  -2   8 109143. 1980.44   3
   2  -2   9 28097.0 1071.83   3
   2  -2  10 1587.48 308.903   3
   2  -2  11 57622.8 1708.82   3
   2  -2  12 11506.8 805.770   3
   2  -2  12 11561.0 690.286  21
   2  -2  13 1460.02 283.646  21
   2  -2  13 1607.22 275.907   9
   2  -2  13 1780.49 351.546   3
   2  -2  14 3221.26 420.396  21
   2  -2  14 2783.98 366.583   9
   2  -2  14 3033.96 491.077   3
   2  -2  15 4734.38 511.718  21
   2  -2  15 4027.53 440.466   9
   2  -2  15 3884.26 552.422   3
   2  -2  16-15.2214 199.887  21
   2  -2  17 496.823 253.120  21
   2  -2  18 3324.80 449.015  21
   2  -2  19 29965.5 1176.24  21
   2  -2  20 2286.64 339.918  21
   2  -2  21 1849.56 287.066  21
  -2   2 -22 802.112 181.940  18
   2  -2  22 442.779 146.479  21
   2  -2  22 780.035 150.479   6
  -2   2 -23 1273.16 175.969  18
  -2   1  26-26.1823 75.7010  21
  -2   1  25 444.932 132.276  21
  -2   1  24 158.277 105.258   9
  -2   1  24 168.470 144.196  21
  -2   1  23 17010.2 754.953   9
  -2   1  23 18752.5 867.821  21
  -2   1  22 48.7135 140.392   9
  -2   1  22 253.247 209.528  21
  -2   1  21 193.617 204.914   9
  -2   1  21 1086.73 292.530  21
  -2   1  20 4895.41 508.451   9
  -2   1  20 4897.86 540.340  21
  -2   1  19 10624.1 726.079   9
  -2   1  19 10894.7 769.926  21
  -2   1  18 1135.06 311.224  21
  -2   1  18 277.189 216.901   9
  -2   1  17 4862.84 516.944  21
  -2   1  17 4940.80 486.856   9
  -2   1  17 4832.82 590.589   3
  -2   1  16 7629.75 608.635  21
  -2   1  16 7424.05 579.869   9
  -2   1  16 9399.88 787.081   3
  -2   1  15 8145.19 597.484  21
  -2   1  15 7547.77 568.098   9
  -2   1  15 9627.27 779.767   3
  -2   1  14 23071.4 1116.50   3
  -2   1  13 69474.9 1818.12   3
  -2   1  12 44627.7 1382.37   3
  -2   1  11 5327.04 462.638   3
  -2   1  10 4038.18 379.642   3
  -2   1   9 2656.25 146.509   4
  -2   1   9 3128.48 319.068   3
  -2   1   8 9723.46 289.196   4
  -2   1   8 9301.04 492.052   3
  -2   1   7 6018.46 372.141   3
   2  -1  -6 868.277 59.4686   5
  -2   1   6 1277.02 183.442   3
   2  -1  -5 262095. 1245.55   5
  -2   1   5 267860. 2037.02   3
  -2   1   4 389810. 2236.86   3
  -2   1   3 356690. 1949.31   3
   2  -1  -2 700762. 2674.30   1
   2  -1  -1 79298.5 629.216   2
   2  -1  -1 79266.9 855.681   1
   2  -1   0 132086. 1088.82   1
   2  -1   1 57412.6 741.582   1
   2  -1   2 734406. 2854.43   1
   2  -1   3 143757. 1360.02   1
   2  -1   4 106438. 1264.39   1
   2  -1   5 25142.9 723.049   3
   2  -1   5 24788.8 665.964   1
   2  -1   6 26332.6 792.590   3
   2  -1   7 872.338 183.640   3
   2  -1   8 47287.0 1219.48   3
   2  -1   9 27265.3 993.405   3
   2  -1  10 22265.3 952.689   3
   2  -1  10 23866.2 754.451   5
   2  -1  11 882.480 220.904   3
   2  -1  12 5670.60 549.067   3
   2  -1  13 23509.6 994.260  21
   2  -1  13 22288.3 937.271   9
   2  -1  13 22825.4 1136.56   3
   2  -1  14 31038.2 1197.51  21
   2  -1  14 29880.5 1133.05   9
   2  -1  14 32431.8 1414.17   3
   2  -1  15 11458.0 759.024  21
   2  -1  15 12206.8 921.525   3
   2  -1  15 11003.3 711.653   9
   2  -1  16-109.478 175.657   9
   2  -1  16 396.722 256.194  21
   2  -1  17 1002.08 237.138   9
   2  -1  17 1335.23 309.019  21
   2  -1  18 2397.07 362.333   9
   2  -1  18 2835.83 434.353  21
   2  -1  19 84.6562 233.747  21
   2  -1  20 547.890 241.891  21
   2  -1  21-16.3608 185.739  21
   2  -1  22 1512.49 270.750  21
  -2   1 -23 1270.63 207.185  18
   2  -1  23 1320.98 221.591  21
   2  -1  23 1227.78 190.455   6
  -2   1 -24 893.822 137.360  18
  -2   0  25 209.327 115.169  21
  -2   0  24 134.664 145.862  21
  -2   0  23 1338.74 216.919   9
  -2   0  23 1194.26 255.301  21
  -2   0  22 3352.67 358.206   9
  -2   0  22 4486.37 483.894  21
  -2   0  21 426.001 172.135   9
  -2   0  21 244.504 212.255  21
  -2   0  20 1459.36 294.244   9
  -2   0  20 2050.95 407.202  21
  -2   0  19 11717.9 743.411   9
  -2   0  19 11372.4 791.912  21
  -2   0  18 335.791 226.463  21
  -2   0  18 595.741 224.453   9
  -2   0  17 1349.29 310.817  21
  -2   0  17 956.633 235.443   9
  -2   0  17 804.774 276.010   3
  -2   0  16 1908.29 329.645  21
  -2   0  16 3244.78 396.338   9
  -2   0  16 2993.41 446.643   3
  -2   0  15 32284.4 1198.48  21
  -2   0  15 30945.3 1118.84   9
  -2   0  15 31703.3 1380.07   3
  -2   0  14 91100.2 1911.69  21
  -2   0  14 88302.4 2183.38   3
  -2   0  13 4881.72 509.954   3
  -2   0  12 12300.2 739.184   3
  -2   0  11 44518.8 1307.29   3
  -2   0  10 56772.2 1374.13   3
  -2   0   9 15295.2 668.983   3
  -2   0   8 42960.9 1037.47   3
  -2   0   7 104028. 1488.05   3
  -2   0   6 491.705 41.0756   4
  -2   0   6 490.023 128.176   3
  -2   0   5 2800.77 219.784   3
   2   0  -4 36178.6 438.712   5
  -2   0   4 34031.0 631.751   3
   2   0  -3 203169. 1115.84   5
  -2   0   3 189620. 1286.86   3
   2   0  -2 9717.76 259.924   5
  -2   0   2 9748.53 253.443   3
   2   0  -1 198575. 1098.93   2
   2   0  -1 196218. 1075.69   1
   2   0   0 57893.4 524.158   1
   2   0   0 57870.4 602.013   2
   2   0   1 167215. 916.618   1
   2   0   2 42712.9 528.470   1
   2   0   3 192627. 1423.55   3
   2   0   3 195308. 1298.62   1
   2   0   4 104364. 1192.35   3
   2   0   5 63341.0 1030.43   3
   2   0   6 2167.22 231.157   3
   2   0   7 79826.7 1380.38   3
   2   0   8 162890. 1667.78   5
   2   0   8 157665. 2087.57   3
   2   0   9 15350.6 706.960   3
   2   0   9 16098.8 539.516   5
   2   0  10 91428.6 1293.07   5
   2   0  10 88435.0 1789.32   3
   2   0  11 16957.4 841.775   3
   2   0  12 2639.94 377.327   3
   2   0  13-230.621 216.984   3
   2   0  14 8209.50 599.331  21
   2   0  14 8537.99 716.982   3
   2   0  14 7613.73 569.613   9
   2   0  15 57891.5 1640.21  21
   2   0  15 57685.8 1605.12   9
   2   0  15 60500.4 1962.11   3
   2   0  16 11258.6 758.262  21
   2   0  16 9729.69 685.497   9
   2   0  16 10335.3 863.322   3
   2   0  17 10106.2 709.057   9
   2   0  17 10812.6 759.369  21
   2   0  18 26626.4 1141.97   9
   2   0  18 30170.3 1277.07  21
   2   0  19 17672.0 925.368   9
   2   0  19 17305.0 961.155  21
   2   0  20 4892.78 490.000   9
   2   0  20 5368.42 538.505  21
   2   0  21 1182.26 277.111  21
   2   0  22 3839.93 420.037  21
   2   0  23 5621.31 441.666  21
   2   0  24 967.999 181.865  21
   2   0  24 994.674 171.094   6
  -2  -1  25 2046.43 203.691  21
  -2  -1  24 972.595 188.421  21
  -2  -1  23 3744.65 383.411  21
  -2  -1  22 817.896 245.350  21
  -2  -1  21 8097.16 535.451   9
  -2  -1  21 8960.66 669.654  21
  -2  -1  20 12659.3 709.223   9
  -2  -1  20 12680.8 812.619  21
  -2  -1  19 7687.19 587.736   9
  -2  -1  19 7665.98 655.691  21
  -2  -1  18 403.940 189.122   9
  -2  -1  18 438.060 224.675  21
  -2  -1  17 40924.8 1345.98   9
  -2  -1  17 42444.8 1478.66  21
  -2  -1  16 23718.1 1263.02   3
  -2  -1  16 22092.9 1052.27  21
  -2  -1  16 21352.1 958.081   9
  -2  -1  15 173.436 146.644   9
  -2  -1  15 228.807 162.430  21
  -2  -1  15 178.656 205.867   3
  -2  -1  14 34257.2 1212.29  21
  -2  -1  14 33449.6 1373.94   3
  -2  -1  13 3395.07 445.100   3
  -2  -1  12 71671.4 1795.38   3
  -2  -1  11 1787.15 302.195   3
  -2  -1  10 16093.1 752.169   3
  -2  -1   9 196571. 2436.58   3
  -2  -1   8 195315. 2254.51   3
  -2  -1   7 27451.7 786.320   3
  -2  -1   6 451051. 2903.64   3
  -2  -1   5 243211. 1927.34   3
  -2  -1   4 303597. 1913.28   3
  -2  -1   3 48999.6 665.176   3
   2   1  -2 22949.8 398.232   5
  -2  -1   2 23341.9 378.575   3
   2   1  -1 351114. 1659.50   2
   2   1   0 20019.5 363.939   4
   2   1   0 18881.4 368.262   2
   2   1   1 119031. 525.990   3
   2   1   1 121867. 963.255   2
   2   1   2 150553. 901.635   3
   2   1   2 147647. 1121.90   5
   2   1   3 32316.6 545.008   5
   2   1   3 33619.3 524.343   3
   2   1   4 448554. 2110.26   5
   2   1   4 452793. 2401.30   4
   2   1   5 398374. 2382.63   4
   2   1   5 392680. 2059.71   5
   2   1   6 70651.8 1071.72   4
   2   1   6 71658.7 917.567   5
   2   1   6 71904.9 1131.02   3
   2   1   7 31323.2 627.396   5
   2   1   7 30295.9 746.604   4
   2   1   7 30304.3 805.534   3
   2   1   8 71588.9 982.519   5
   2   1   8 70576.3 1332.24   3
   2   1   9 2961.37 315.574   3
   2   1   9 2945.69 211.119   5
   2   1  10 19825.3 824.058   3
   2   1  11 1310.89 262.290   3
   2   1  12 22285.3 994.361   3
   2   1  13 25442.1 1127.65   3
   2   1  14 23711.0 1139.83   3
   2   1  14 22712.4 962.804   9
   2   1  14 25037.5 1015.39  21
   2   1  15 35446.6 1463.60   3
   2   1  15 35735.8 1265.15  21
   2   1  15 34303.1 1243.73   9
   2   1  16-69.4453 166.466  21
   2   1  16 219.504 198.428   9
   2   1  16 14.6898 217.793   3
   2   1  17 942.475 267.997  21
   2   1  17 558.864 217.415   9
   2   1  17 1204.34 335.157   3
   2   1  18 9228.87 717.314  21
   2   1  18 7829.76 640.887   9
   2   1  19 13632.8 865.526  21
   2   1  19 12392.7 792.674   9
   2   1  20-101.384 238.989  21
   2   1  20 325.881 214.644   9
   2   1  21 13044.6 763.658   9
   2   1  21 14551.5 847.342  21
   2   1  22 1293.96 286.932  21
   2   1  23 10587.3 627.179  21
   2   1  24 653.711 179.336  21
   2   1  25 50.8374 80.0301   6
   2   1  25-107.150 101.678  21
   2   2 -24 306.358 99.3640  18
  -2  -2  24 182.521 113.130  21
  -2  -2  23 491.634 180.044  21
  -2  -2  22 9438.60 594.795  21
  -2  -2  21 1554.85 309.524  21
  -2  -2  20 9579.13 684.233  21
  -2  -2  19 22414.4 1073.83  21
  -2  -2  18 1348.81 331.160  21
  -2  -2  17 8886.57 693.553  21
  -2  -2  17 8718.35 611.844   9
  -2  -2  16 2593.73 411.349  21
  -2  -2  16 2048.12 298.772   9
  -2  -2  16 3058.04 472.802   3
  -2  -2  15 4283.93 461.420  21
  -2  -2  15 3815.36 403.655   9
  -2  -2  15 3707.14 498.102   3
  -2  -2  14 668.342 203.096  21
  -2  -2  14 594.282 242.588   3
  -2  -2  13 323.131 156.622  21
  -2  -2  13 699.420 243.142   3
  -2  -2  12 2814.61 388.902   3
  -2  -2  11 42846.1 1351.84   3
  -2  -2  10 441.440 194.523   3
  -2  -2   9 60371.3 1411.44   3
  -2  -2   8 329.504 163.820   3
  -2  -2   7 80716.8 1415.76   3
  -2  -2   6 10282.4 475.789   3
  -2  -2   5 227533. 1997.54   3
  -2  -2   4 26690.7 629.309   3
  -2  -2   3 4028.92 224.755   3
   2   2  -3 3886.52 121.060   4
   2   2  -2 161.649 40.8112   4
  -2  -2   2 165.503 72.0597   1
   2   2  -1 313886. 1357.72   4
  -2  -2   1 338126. 1562.24   1
   2   2   0 8670.88 248.409   4
  -2  -2   0 8898.84 217.678   1
   2   2   0 8490.53 277.694   2
   2   2   1 3601.26 179.100   2
  -2  -2  -1 4228.49 126.754   1
  -2  -2  -2 2174.64 95.2145   1
   2   2   2 1882.12 110.363   3
   2   2   3 198147. 1352.26   5
   2   2   3 196594. 1243.35   3
   2   2   4 1746.73 165.371   4
   2   2   4 1593.12 130.461   5
   2   2   4 1816.98 153.453   3
   2   2   5 9773.69 314.911   5
   2   2   5 10409.6 395.059   4
   2   2   5 9791.78 370.272   3
   2   2   6 200470. 1436.92   5
   2   2   6 203771. 1837.48   3
   2   2   6 205590. 1832.61   4
   2   2   7 78954.0 1193.22   4
   2   2   7 80630.6 946.618   5
   2   2   7 79740.4 1267.56   3
   2   2   8 5412.55 249.602   5
   2   2   8 5531.59 340.947   4
   2   2   8 5624.54 380.387   3
   2   2   9 132213. 1916.39   3
   2   2   9 133424. 1224.20   5
   2   2   9 137363. 1721.49   4
   2   2  10 2377.80 243.930   4
   2   2  10 2288.12 299.356   3
   2   2  11 4347.48 418.047   3
   2   2  12 2027.08 319.110   3
   2   2  13 483.592 178.407   3
   2   2  14 25202.1 1161.57   3
   2   2  15 1335.49 269.661  21
   2   2  15 1505.52 323.911   3
   2   2  15 1359.87 262.132   9
   2   2  16 1129.96 275.056  21
   2   2  16 618.217 254.879   3
   2   2  16 1054.04 282.013   9
   2   2  17 23164.9 1267.99   3
   2   2  17 20208.1 994.005   9
   2   2  17 20952.6 1018.17  21
   2   2  18 35880.4 1355.66   9
   2   2  18 37314.9 1381.81  21
   2   2  19 1894.32 368.310   9
   2   2  19 1184.29 312.499  21
   2   2  20 2143.12 378.406   9
   2   2  20 2777.16 424.989  21
   2   2  21 196.034 221.296   9
   2   2  21 23.5468 203.104  21
   2   2  22 343.774 211.609   9
   2   2  22 341.621 210.369  21
   2   2  23 4972.16 459.000  21
   2   2  23 4752.13 432.846   9
   2   2  24 6775.08 475.363  21
   2   2  25-131.476 107.265  21
  -2  -3  23 99.0035 97.2630  21
   2   3 -23-77.3169 93.5068  18
  -2  -3  22 399.343 171.985  21
   2   3 -22 557.673 165.652  18
  -2  -3  21 6187.29 498.643  21
  -2  -3  20 1912.23 335.539  21
  -2  -3  19 5433.59 540.861  21
  -2  -3  18 9709.50 712.447  21
  -2  -3  17 13344.9 828.717  21
  -2  -3  16-21.9521 234.548  21
  -2  -3  15 7607.01 734.911   3
  -2  -3  15 6117.71 560.069  21
  -2  -3  14 40514.0 1595.16   3
  -2  -3  14 38803.2 1328.07  21
  -2  -3  13 6073.36 596.034   3
  -2  -3  13 6051.28 527.456  21
  -2  -3  12 5471.63 557.071   3
  -2  -3  11 1702.66 307.592   3
  -2  -3  10 155643. 2543.74   3
  -2  -3   9 330.778 165.689   3
  -2  -3   8 102308. 1821.82   3
  -2  -3   7 3566.52 327.371   3
  -2  -3   6 6269.18 400.201   3
  -2  -3   5 16965.5 605.742   3
  -2  -3   4 6339.26 343.404   3
  -2  -3   3 124244. 1405.38   1
  -2  -3   2 10631.8 387.968   1
  -2  -3   1 177668. 1419.60   1
   2   3   0 417873. 2086.99   2
  -2  -3   0 416953. 1992.28   1
  -2  -3  -1 90531.0 864.151   1
   2   3   1 86539.7 911.122   2
  -2  -3  -2 220408. 1322.35   1
   2   3   2 219252. 1439.65   2
   2   3   3 144184. 1197.30   3
  -2  -3  -3 145342. 1114.48   1
   2   3   4 285774. 1847.53   3
  -2  -3  -4 290859. 1701.89   1
   2   3   5 119989. 1380.62   4
   2   3   5 121193. 1313.89   3
   2   3   6 20259.4 603.643   4
   2   3   6 20648.5 602.755   3
   2   3   7 23139.5 674.448   4
   2   3   7 22511.6 683.012   3
   2   3   8 35601.3 877.718   4
   2   3   8 35359.2 926.877   3
   2   3   9 175493. 2019.76   4
   2   3   9 180104. 2240.38   3
   2   3  10 1488.74 217.830   4
   2   3  10 1664.73 272.222   3
   2   3  11 325999. 2936.48   4
   2   3  11 323111. 3418.59   3
   2   3  12 10589.5 552.197   4
   2   3  12 10988.3 679.182   3
   2   3  13-33.7855 119.032   4
   2   3  13-25.2343 133.221   3
   2   3  14 2903.22 407.571   3
   2   3  15 25113.6 1197.85   3
   2   3  15 26435.3 1054.43  21
   2   3  15 26380.9 1062.32   9
   2   3  16 301.765 172.694  21
   2   3  16 432.357 180.940   9
   2   3  16 712.936 284.972   3
   2   3  17 1088.16 286.103  21
   2   3  17 628.640 212.892   9
   2   3  17 1088.96 328.065   3
   2   3  18 1162.78 257.746  21
   2   3  18 1343.62 312.952   9
   2   3  19 5163.27 537.373  21
   2   3  19 6180.54 588.671   9
   2   3  20 7517.34 641.760  21
   2   3  20 6982.46 622.220   9
   2   3  21 5744.11 567.159  21
   2   3  21 6420.28 602.653   9
   2   3  22 5259.97 504.273  21
   2   3  22 4574.14 475.023   9
   2   3  23 1263.49 258.347  21
   2   3  23 1541.35 288.930   9
   2   3  24 236.333 144.296  21
   2   3  24 444.724 193.589   9
   2   3  25 572.159 158.891  21
   2   3  26-76.1936 83.5609   6
   2   3  26-212.756 111.502  21
   2   4 -23 1641.35 181.238   7
  -2  -4  22-45.4071 92.0206  21
   2   4 -22-143.870 112.166  18
  -2  -4  21 3928.55 364.984  21
   2   4 -21 3744.86 344.418  18
  -2  -4  20 360.714 175.054  21
  -2  -4  19 4632.32 462.961  21
  -2  -4  18 715.240 252.571  21
  -2  -4  17 8962.93 673.068  21
  -2  -4  16 6416.79 573.665  21
  -2  -4  15 31136.1 1218.13  21
  -2  -4  14 14608.9 998.082   3
  -2  -4  14 13410.5 790.119  21
  -2  -4  13 126729. 2787.82   3
  -2  -4  13 114171. 2237.22  21
  -2  -4  12-74.2337 128.107  21
  -2  -4  12 133.617 164.213   3
  -2  -4  11 5889.98 560.788   3
  -2  -4  10 6918.42 573.401   3
  -2  -4   9 135463. 2379.21   3
  -2  -4   8 74100.4 1659.76   3
  -2  -4   7 28280.6 967.747   3
  -2  -4   6 33774.4 990.652   3
  -2  -4   5 32217.8 911.582   3
  -2  -4   5 30533.2 903.273   1
  -2  -4   4 7019.45 409.748   1
  -2  -4   3 224.278 115.597   1
  -2  -4   2 28453.0 715.773   1
  -2  -4   1 283309. 2118.69   1
  -2  -4   0 315264. 2117.82   1
   2   4   0 306208. 1956.64   2
  -2  -4  -1 45913.3 773.524   1
   2   4   1 44348.7 703.258   2
   2   4   2 504981. 2287.35   2
  -2  -4  -2 508806. 2518.09   1
   2   4   3 1159.13 126.094   2
  -2  -4  -3 1402.10 152.412   1
  -2  -4  -4 103829. 1179.52   1
   2   4   5 427507. 2655.84   3
  -2  -4  -5 430658. 2532.45   1
   2   4   6 87854.6 1297.60   3
  -2  -4  -6 88146.0 1214.68   1
   2   4   7 2976.55 276.831   4
   2   4   7 3002.71 273.713   3
  -2  -4  -7 3270.55 270.644   1
   2   4   8 5752.51 374.321   4
   2   4   8 6088.10 398.743   3
   2   4   9 28333.0 846.478   4
   2   4   9 26216.9 873.894   3
   2   4  10 1211.55 204.347   4
   2   4  10 1533.06 251.792   3
   2   4  11 1074.58 218.559   4
   2   4  11 1091.78 248.576   3
   2   4  12 1766.59 255.004   4
   2   4  12 1840.60 291.158   3
   2   4  13 6385.31 465.161   4
   2   4  13 6770.85 574.890   3
   2   4  14 78683.2 2002.42   3
   2   4  15 4689.58 525.628   3
   2   4  15 5131.61 490.753   9
   2   4  15 4626.55 430.918  21
   2   4  16 42212.3 1624.73   3
   2   4  16 42343.8 1337.71  21
   2   4  16 44948.5 1421.62   9
   2   4  17 160.015 138.814  21
   2   4  17 456.609 258.695   3
   2   4  17 833.083 229.316   9
   2   4  18 597.093 207.222  21
   2   4  18 643.670 260.820   3
   2   4  18 929.905 297.247   9
   2   4  19 13622.1 830.711  21
   2   4  19 13450.2 866.377   9
   2   4  20 13949.0 839.443  21
   2   4  20 13284.7 859.805   9
   2   4  21 1397.83 297.086  21
   2   4  21 1643.90 336.439   9
   2   4  22 3988.73 442.151  21
   2   4  22 3938.66 477.741   9
   2   4  23 1097.16 230.998  21
   2   4  23 940.994 242.303   9
   2   4  24 13127.5 663.191  21
   2   4  24 14705.7 736.745   9
   2   4  25-16.2964 120.287  21
   2   4  25 78.4442 128.475   9
   2   4  26-81.6793 79.8373  21
   2   5 -22 947.543 142.264   7
   2   5 -21 2233.39 253.756   7
  -2  -5  21 2027.88 231.047  21
   2   5 -21 2420.06 247.488  18
  -2  -5  20 8872.61 511.677  21
   2   5 -20 9330.80 533.862  18
  -2  -5  19-244.576 176.514  21
   2   5 -19 69.6121 144.331  18
  -2  -5  18 10438.1 645.379  21
  -2  -5  17 2026.04 337.673  21
  -2  -5  16 2714.87 390.433  21
  -2  -5  15 2102.18 341.252  21
  -2  -5  14 18124.3 915.743  21
  -2  -5  13 1767.23 312.381  21
  -2  -5  13 1321.04 305.295   3
  -2  -5  12 9884.90 654.235  21
   2   5 -12 9375.04 658.875  11
  -2  -5  12 9878.47 791.020   3
   2   5 -11 3137.90 376.394  11
  -2  -5  11 2452.44 308.428  21
  -2  -5  11 2957.70 430.927   3
  -2  -5  10 8504.84 683.620   3
  -2  -5   9 13009.1 797.299   3
  -2  -5   8 105401. 2114.41   3
  -2  -5   7 120901. 2159.54   3
  -2  -5   6 59663.0 1430.04   3
  -2  -5   5 44090.8 1180.35   1
  -2  -5   4 70732.6 1404.25   1
  -2  -5   3 3959.48 337.205   1
  -2  -5   2 3099.80 287.998   1
  -2  -5   1 26412.9 755.934   1
  -2  -5   0 403.306 138.218   1
   2   5   0 1076.76 147.091   2
  -2  -5  -1 29041.4 731.586   1
   2   5   1 29294.7 619.515   2
  -2  -5  -2 56525.8 992.274   1
   2   5   2 57230.9 825.404   2
  -2  -5  -3 160098. 1663.68   1
   2   5   3 167641. 1387.96   2
  -2  -5  -4 18600.6 576.193   1
  -2  -5  -5 14831.8 529.585   1
  -2  -5  -6 16372.6 573.012   1
   2   5   7 71429.2 1323.60   4
  -2  -5  -7 70701.5 1244.59   1
   2   5   7 67705.0 1301.92   3
   2   5   8 648.807 172.698   4
   2   5   8 928.667 191.482   3
  -2  -5  -8 730.419 160.494   1
   2   5   9 91991.6 1611.74   4
   2   5   9 90443.7 1665.10   3
  -2  -5  -9 92482.8 1589.06   1
   2   5  10 12353.3 609.630   4
   2   5  10 10636.0 614.887   3
  -2  -5 -10 10739.1 578.176   1
   2   5  11 209609. 2576.33   4
  -2  -5 -11 207732. 2625.67   1
   2   5  11 207386. 2810.98   3
   2   5  12 25147.8 925.752   4
   2   5  12 23379.0 999.824   3
  -2  -5 -12 24331.9 954.614   1
   2   5  13 32479.6 1084.54   4
   2   5  13 31369.0 1228.64   3
   2   5  14 1057.88 195.790   4
   2   5  14 1486.92 305.671   3
   2   5  15 21627.7 1117.25   3
  -2  -5 -15 22715.9 1080.05   1
   2   5  15 22469.8 978.299   9
   2   5  16 12474.9 902.997   3
  -2  -5 -16 11230.8 794.839   1
   2   5  16 11666.7 735.278   9
   2   5  16 10753.0 651.995  10
   2   5  16 10780.3 664.374  21
   2   5  17 74418.1 2250.42   3
  -2  -5 -17 71211.8 2082.07   1
   2   5  17 72125.3 1761.64  21
   2   5  17 69843.9 1662.18  10
   2   5  17 74678.6 1874.70   9
   2   5  18 194.329 154.711  21
   2   5  18 626.689 301.339   3
   2   5  19 7268.91 648.444   9
   2   5  19 8334.34 640.336  21
   2   5  20 7059.97 647.605   9
   2   5  20 5154.94 499.902  21
   2   5  21 13155.4 845.386   9
   2   5  21 14167.4 801.335  21
   2   5  22 1193.88 289.883   9
   2   5  22 1099.02 260.262  21
   2   5  23 15748.4 849.214   9
   2   5  23 13662.0 718.914  21
   2   5  24 2472.20 336.487   9
   2   5  24 2177.17 266.933  21
   2   5  25 2721.68 277.847  21
   2   5  25 2773.08 321.139   9
   2   5  26 75.2311 68.5989  21
   2   6 -21 20446.8 569.921  18
   2   6 -21 19469.1 589.136   7
   2   6 -20 13.6043 97.6706  18
   2   6 -20 351.927 127.868   7
  -2  -6  19 860.431 171.543  21
   2   6 -19 695.013 197.522  18
   2   6 -19 763.584 206.958   7
   2   6 -18 3200.93 364.264  18
  -2  -6  18 3121.91 332.646  21
   2   6 -17 6869.80 545.905  18
  -2  -6  17 7084.08 523.785  21
   2   6 -16 3345.37 416.165  18
  -2  -6  16 2944.60 364.457  21
  -2  -6  15 6213.80 529.593  21
  -2  -6  14 15824.0 827.825  21
  -2  -6  13 30993.6 1159.34  21
  -2  -6  12 6855.73 689.033   3
  -2  -6  12 6200.23 504.557  21
  -2  -6  11 2981.24 450.018   3
  -2  -6  11 2859.99 345.177  21
  -2  -6  10 172.784 162.566   3
   2   6 -10 479.305 191.486  11
  -2  -6   9 7714.41 651.704   3
  -2  -6   8 1034.26 269.118   3
  -2  -6   7 9836.11 678.575   3
  -2  -6   6 62950.3 1598.83   3
  -2  -6   6 62449.8 1606.86   1
  -2  -6   5 19370.4 855.348   1
  -2  -6   4 51826.1 1339.57   1
  -2  -6   3 966.714 237.065   1
  -2  -6   2 74713.5 1485.25   1
  -2  -6   1 8605.36 499.261   1
   2   6  -1 8973.54 423.372   2
   2   6   0 22615.5 621.970   2
  -2  -6   0 21411.2 746.882   1
   2   6   1 12674.3 440.630   2
  -2  -6  -1 11958.4 546.675   1
   2   6   2 16785.4 478.128   2
  -2  -6  -2 16537.5 619.413   1
  -2  -6  -3-6.20027 100.298   1
   2   6   3 206.285 76.0897   2
  -2  -6  -4 1067.65 177.623   1
  -2  -6  -5 314.929 142.361   1
  -2  -6  -6 52150.8 1133.15   1
  -2  -6  -7 11474.4 549.595   1
   2   6   8 85763.2 1616.99   4
  -2  -6  -8 83602.9 1535.31   1
   2   6   9 3411.55 361.871   4
  -2  -6  -9 4379.35 375.738   1
   2   6  10 12161.4 649.055   4
  -2  -6 -10 13439.8 670.584   1
   2   6  10 12817.8 689.561   3
   2   6  11 24826.1 947.783   4
   2   6  11 25127.6 1014.45   3
  -2  -6 -11 24814.5 959.370   1
   2   6  12 167385. 2514.99   4
   2   6  12 167194. 2715.62   3
  -2  -6 -12 167576. 2575.68   1
   2   6  13 25419.8 1023.63   4
  -2  -6 -13 26134.8 1072.60   1
   2   6  13 25779.6 1121.44   3
   2   6  14 251.120 129.800   4
   2   6  14 67.6311 156.022   3
  -2  -6 -14 168.408 149.342   1
   2   6  15 248.623 157.852  10
   2   6  15-49.9341 164.098   3
  -2  -6 -15 263.911 186.683   1
   2   6  15 197.494 184.745   9
   2   6  16 2541.83 419.864   3
  -2  -6 -16 2931.53 425.557   1
   2   6  16 3182.93 364.657  21
   2   6  16 2977.48 369.399  10
   2   6  16 3039.12 388.753   9
   2   6  17 466.947 190.373   3
  -2  -6 -17 274.499 148.158   1
   2   6  17 875.065 220.856  21
   2   6  17 779.680 226.857  10
   2   6  17 1043.42 279.416   9
   2   6  18 875.024 275.003   3
  -2  -6 -18 191.155 155.360   1
   2   6  18 656.696 244.537   9
   2   6  18 364.130 150.220  10
   2   6  18 674.988 181.579  21
   2   6  19 2052.64 376.698   9
   2   6  19 1704.67 293.252  10
   2   6  19 2636.02 355.055  21
   2   6  20 9395.80 718.455   9
   2   6  20 9030.96 629.467  21
   2   6  21 104.317 206.577   9
   2   6  21 509.088 175.560  21
   2   6  22 5359.86 550.234   9
   2   6  22 4800.16 451.331  21
   2   6  23 8966.10 647.657   9
   2   6  23 8972.02 561.151  21
   2   6  24 15387.2 779.932   9
   2   6  24 14020.0 643.789  21
   2   6  25-158.181 130.928  21
   2   6  25 263.196 135.420   9
   2   6  26 863.042 177.894   9
   2   7 -20 1099.68 150.035   7
   2   7 -20 862.862 124.177  18
   2   7 -19-32.7228 99.7735   7
   2   7 -19 3.20035 91.1371  18
   2   7 -18 5039.98 407.544   7
   2   7 -18 4895.88 392.951  18
   2   7 -17 3428.23 374.884   7
   2   7 -17 3792.07 389.971  18
   2   7 -16 2754.05 367.547   7
   2   7 -16 2663.43 351.054  18
   2   7 -15 4436.11 461.771  18
   2   7 -14 529.938 215.763  18
   2   7 -13 3574.85 425.332  18
   2   7 -12 26660.4 1116.94  18
   2   7 -11 5238.20 503.433  18
  -2  -7  11 5748.06 633.304   3
  -2  -7  10 1025.01 308.357   3
   2   7 -10 678.861 219.357  18
  -2  -7   9 19923.1 1104.67   3
   2   7  -9 18866.2 885.891  18
   2   7  -8 36733.0 1185.69  18
   2   7  -8 35657.9 1290.40  11
  -2  -7   8 34106.6 1391.59   3
  -2  -7   7 90.5469 162.844   3
  -2  -7   6 11433.1 750.048   1
  -2  -7   6 11975.3 766.575   3
  -2  -7   5 4408.83 459.954   1
  -2  -7   4 26079.0 1038.89   1
  -2  -7   3 56703.1 1479.95   1
  -2  -7   2 8347.71 565.070   1
   2   7  -1 21216.7 693.056   2
  -2  -7   1 21529.6 860.700   1
   2   7   0 10801.2 473.583   2
  -2  -7   0 11238.8 611.493   1
   2   7   1 3472.65 258.142   2
  -2  -7  -1 3308.12 338.249   1
   2   7   2 225786. 1839.31   2
  -2  -7  -2 225111. 2562.09   1
  -2  -7  -3 214997. 2480.64   1
   2   7   3 218364. 1731.53   2
  -2  -7  -4 19219.8 747.855   1
  -2  -7  -5 141855. 2024.46   1
  -2  -7  -6 149471. 2102.93   1
  -2  -7  -7 54981.0 1305.96   1
  -2  -7  -8 104.532 123.128   1
  -2  -7  -9 514.815 182.407   1
   2   7   9 325.740 197.991   4
  -2  -7 -10 7214.83 531.760   1
   2   7  10 6709.09 525.939   4
  -2  -7 -11 27277.3 1052.19   1
   2   7  11 28746.8 1090.89   4
  -2  -7 -12 21181.6 957.839   1
   2   7  12 20420.4 934.718   4
  -2  -7 -13 95567.5 2113.46   1
   2   7  13 100559. 2113.51   4
  -2  -7 -14 3243.12 424.270   1
   2   7  14 3485.73 377.563   9
   2   7  14 2698.42 374.914   4
   2   7  15 2580.65 375.523   4
  -2  -7 -15 2421.93 386.678   1
   2   7  15 2717.24 355.212   9
  -2  -7 -16 8416.25 718.840   1
   2   7  16 9156.25 647.941   9
   2   7  16 9741.08 676.178  10
  -2  -7 -17 15280.0 994.405   1
   2   7  17 17106.2 912.530   9
   2   7  17 16030.4 844.959  10
  -2  -7 -18 10622.5 849.080   1
   2   7  18 11032.2 717.478  10
   2   7  18 11803.2 785.038   9
   2   7  19 14739.6 890.557   9
   2   7  19 14231.3 805.277  10
   2   7  20 20205.9 930.939  10
   2   7  20 20558.4 1039.37   9
   2   7  21 9526.58 714.273   9
   2   7  21 9246.01 616.171  10
   2   7  22 1437.07 332.494   9
   2   7  23 73.9579 189.128   9
   2   7  24 8660.01 590.845   9
   2   7  25 346.303 162.185   9
   2   7  26 410.607 135.559   9
   2   8 -18 599.560 140.784  18
   2   8 -18 612.584 138.749   7
   2   8 -17 3937.70 353.578  18
   2   8 -17 3444.54 326.107   7
   2   8 -16 7784.00 531.088  18
   2   8 -16 6670.48 485.043   7
   2   8 -15 2525.26 339.975  18
   2   8 -15 2095.24 322.619   7
   2   8 -14 266.705 179.954  18
   2   8 -14 49.0513 156.703   7
   2   8 -13 12655.6 774.349  18
   2   8 -13 12378.4 749.976   7
   2   8 -12 1893.85 320.377  18
   2   8 -12 1959.37 343.882   7
   2   8 -11 27888.9 1147.45  18
   2   8 -11 27937.6 1132.90   7
   2   8 -10 33224.1 1245.10  18
   2   8 -10 32142.3 1204.63   7
   2   8  -9 1828.82 324.736  18
  -2  -8   9 1794.10 367.490   3
   2   8  -8 4587.37 447.645   7
  -2  -8   8 4522.37 545.450   3
   2   8  -8 4433.14 448.735  18
   2   8  -7 27495.7 1058.08   7
  -2  -8   7 28480.3 1310.11   3
   2   8  -7 27943.7 1073.22  18
   2   8  -6 17486.3 819.839   7
   2   8  -6 18511.7 851.070  18
  -2  -8   6 18072.5 1011.66   3
  -2  -8   5 27002.7 1198.49   1
  -2  -8   4 155.756 154.660   1
   2   8  -3 12960.1 653.999   2
  -2  -8   3 13007.5 780.653   1
   2   8  -2 1888.94 236.907   2
  -2  -8   2 2231.99 331.413   1
  -2  -8   1 7977.36 584.744   1
   2   8  -1 8433.70 462.419   2
  -2  -8   0 65751.1 1612.45   1
   2   8   0 68015.6 1213.22   2
   2   8   1 24543.6 676.425   2
  -2  -8  -1 24526.7 970.933   1
  -2  -8  -2 3621.21 391.754   1
  -2  -8  -3 61417.2 1482.44   1
  -2  -8  -4 66125.1 1527.16   1
  -2  -8  -5 18725.9 819.872   1
  -2  -8  -6 787.022 221.857   1
  -2  -8  -7 27154.8 1007.04   1
  -2  -8  -8 160827. 2486.61   1
  -2  -8  -9 1621.65 266.733   1
   2   8  10 16276.4 847.939   4
  -2  -8 -10 16927.8 851.073   1
   2   8  11 55026.0 1602.85   4
  -2  -8 -11 54079.5 1574.13   1
   2   8  12 29576.6 1200.45   4
  -2  -8 -12 30636.5 1221.13   1
   2   8  13 2544.91 377.586   4
  -2  -8 -13 2709.60 397.425   1
   2   8  14 6047.09 498.976   9
   2   8  14 6156.20 471.543  12
  -2  -8 -14 5611.39 566.492   1
   2   8  14 6337.00 578.623   4
  -2  -8 -15 3752.19 481.757   1
   2   8  15 3717.34 453.042   4
   2   8  15 3848.87 411.769   9
  -2  -8 -16 35710.5 1489.09   1
   2   8  16 36566.3 1280.22   9
   2   8  17 1941.01 335.488   9
  -2  -8 -17 1599.60 368.224   1
   2   8  17 1384.20 303.059  10
   2   8  18 45970.4 1472.30  10
   2   8  18 45793.3 1496.08   9
   2   8  19 5108.53 527.338   9
   2   8  19 4919.27 511.069  10
   2   8  20 428.283 234.974  10
   2   8  20 228.744 238.372   9
   2   8  21 6701.82 528.727  10
   2   8  21 7669.44 635.205   9
   2   8  22 2700.23 325.686  10
   2   8  22 2666.18 390.474   9
   2   8  23 1449.07 298.554   9
   2   8  24 4585.40 433.419   9
   2   8  25 2952.07 326.492   9
   2   8  26 97.3009 91.6462   9
   2   9 -17 2849.60 234.605   7
   2   9 -17 3959.90 291.317  18
   2   9 -16 9624.66 487.499   7
   2   9 -16 10970.6 547.775  18
   2   9 -15 28.5452 119.905   7
   2   9 -15 239.625 146.507  18
   2   9 -14 5195.99 448.896   7
   2   9 -14 4640.00 431.336  18
   2   9 -13 22004.4 939.520   7
   2   9 -13 21719.1 957.869  18
   2   9 -12 4403.30 445.469   7
   2   9 -12 4751.25 486.907  18
   2   9 -11 1776.18 317.155   7
   2   9 -11 1666.87 329.666  18
   2   9 -10-126.093 143.858   7
   2   9 -10 278.601 170.133  18
   2   9  -9 1563.43 290.411   7
   2   9  -9 1217.02 286.846  18
   2   9  -8 29289.9 1136.91   7
   2   9  -8 26097.2 1099.39  18
  -2  -9   8 30233.3 1463.03   3
   2   9  -7 2750.11 376.766  18
  -2  -9   7 3230.33 488.528   3
   2   9  -7 2876.32 352.954   7
   2   9  -6 3020.12 366.241  18
  -2  -9   6 3138.12 468.093   3
   2   9  -6 3935.56 416.665   7
   2   9  -5 12690.3 732.757  18
  -2  -9   5 12767.4 877.344   1
   2   9  -5 11139.9 671.462   7
   2   9  -4 13123.1 719.973  18
  -2  -9   4 11590.7 831.499   1
   2   9  -4 12420.7 682.181   7
  -2  -9   3 16900.5 960.695   1
   2   9  -3 17212.9 799.702  18
  -2  -9   2 38871.6 1426.51   1
  -2  -9   1 92995.1 2151.86   1
  -2  -9   0 8170.13 636.938   1
  -2  -9  -1 68189.9 1775.33   1
  -2  -9  -2 13003.9 763.209   1
  -2  -9  -3 2818.85 369.149   1
  -2  -9  -4 13290.0 763.771   1
  -2  -9  -5 7095.30 562.585   1
  -2  -9  -6 44934.9 1391.64   1
  -2  -9  -7 15326.3 834.106   1
  -2  -9  -8 51429.1 1513.00   1
  -2  -9  -9 142618. 2567.87   1
  -2  -9 -10 3511.54 436.890   1
   2   9  10 3973.55 476.715   4
  -2  -9 -11 1427.83 301.738   1
   2   9  11 1524.71 302.350   4
  -2  -9 -12 1986.19 342.679   1
   2   9  12 2742.92 334.060  18
   2   9  12 2717.81 404.751   4
   2   9  13 6056.24 470.641   9
   2   9  13 6580.54 504.384  12
   2   9  13 7030.10 643.781   4
  -2  -9 -13 7708.47 661.352   1
   2   9  14 29862.0 1078.41   9
   2   9  14 28451.1 1033.35  12
   2   9  14 31355.3 1337.42   4
  -2  -9 -14 30399.8 1355.44   1
   2   9  15 19599.4 904.236   9
   2   9  15 19029.4 850.316  12
  -2  -9 -15 20509.8 1143.01   1
   2   9  15 20794.6 1114.12   4
  -2  -9 -16 33370.8 1486.41   1
   2   9  16 35618.4 1250.40   9
   2   9  17 8652.39 639.221   9
   2   9  17 8518.90 669.438  10
   2   9  18 572.285 258.540   9
   2   9  18-53.7258 208.321  10
   2   9  19 3120.72 422.670   9
   2   9  19 3141.83 417.331  10
   2   9  20 680.381 228.889   9
   2   9  20 690.196 247.802  10
   2   9  21 18973.4 904.234  10
   2   9  21 19946.8 958.870   9
   2   9  22 6492.11 507.631  10
   2   9  22 6579.78 552.467   9
   2   9  23 227.857 191.555   9
   2   9  23-44.7598 122.566  10
   2   9  24 10611.0 605.791   9
   2   9  25 6739.67 437.378   9
   2   9  26 5954.36 357.110   9
   2  10 -16 2814.57 231.433  18
   2  10 -15 3850.24 317.096  18
   2  10 -15 4302.04 293.548   7
   2  10 -14 2144.70 281.387  18
   2  10 -14 1634.81 221.334   7
   2  10 -13 95.3068 142.757  18
   2  10 -13-155.987 150.680   7
   2  10 -12 9114.25 616.183  18
   2  10 -12 9624.16 600.054   7
   2  10 -11 714.952 227.364  18
   2  10 -11 59.4004 145.518   7
   2  10 -10 1001.95 256.131  18
   2  10 -10 1338.81 252.035   7
   2  10  -9 12240.3 775.402  18
   2  10  -9 11424.4 710.286   7
   2  10  -8 3138.34 413.396  18
   2  10  -8 3537.46 410.683   7
   2  10  -7-119.059 181.844  18
   2  10  -7-235.982 182.023   7
   2  10  -6 2550.07 359.000  18
  -2 -10   6 2854.74 449.419   3
   2  10  -6 2444.60 337.130   7
   2  10  -5 19703.1 907.363   7
  -2 -10   5 20278.4 1181.12   1
   2  10  -5 19109.4 930.784  18
  -2 -10   5 19602.8 1167.13   3
   2  10  -4 55598.8 1559.86  18
  -2 -10   4 56118.8 1919.09   1
   2  10  -4 55289.4 1497.29   7
   2  10  -3 1587.77 264.372  18
  -2 -10   3 1900.83 385.636   1
   2  10  -3 1857.61 288.822   7
   2  10  -2 4693.65 458.448  18
  -2 -10   2 4376.70 537.791   1
   2  10  -2 3903.56 401.929   7
   2  10  -1 11436.7 677.073  18
  -2 -10   1 12373.1 855.421   1
   2  10  -1 10611.9 630.614   7
  -2 -10   0 34660.4 1400.61   1
   2  10   0 35365.4 1179.72  18
  -2 -10  -1-162.814 190.219   1
   2  10   1 256.904 154.594  18
  -2 -10  -2 13838.6 864.718   1
  -2 -10  -3 14336.5 864.293   1
  -2 -10  -4 62409.8 1786.48   1
  -2 -10  -5 2460.84 378.688   1
  -2 -10  -6 2210.39 357.180   1
  -2 -10  -7 10230.0 734.298   1
  -2 -10  -8 18328.5 986.081   1
   2  10   8 18934.1 838.557  18
  -2 -10  -9 3317.69 437.243   1
   2  10   9 3132.12 357.731  18
  -2 -10 -10 93011.2 2261.99   1
   2  10  10 90792.5 2314.31   4
   2  10  10 88969.7 1866.12  18
  -2 -10 -11 2537.14 377.796   1
   2  10  11 1865.25 299.051  18
   2  10  11 2278.23 385.945   4
   2  10  12 19147.3 825.700   8
   2  10  12 18616.2 892.557  18
   2  10  12 18122.2 1078.22   4
  -2 -10 -12 19700.4 1087.91   1
  -2 -10 -13 15852.2 994.348   1
   2  10  13 15895.4 1003.20   4
   2  10  13 15448.2 792.765  12
  -2 -10 -14 59555.8 1961.78   1
   2  10  14 55557.3 1482.40  12
   2  10  14 58731.0 1933.99   4
   2  10  15 2771.86 343.688   9
   2  10  15 2661.45 340.864  12
   2  10  15 2580.37 431.218   4
  -2 -10 -15 2627.19 447.906   1
   2  10  16 17661.1 843.470  12
   2  10  16 17531.8 866.808   9
   2  10  17 5470.06 506.637   9
   2  10  17 4778.80 527.801  10
   2  10  18 2526.60 377.137   9
   2  10  18 2444.79 406.685  10
   2  10  19 11821.2 732.704   9
   2  10  19 10586.6 740.102  10
   2  10  20 14423.2 797.241   9
   2  10  20 16292.9 881.217  10
   2  10  21 24695.8 1018.52   9
   2  10  21 24695.4 1025.28  10
   2  10  22 529.223 194.876   9
   2  10  22 183.522 145.528  10
   2  10  23 445.217 170.398   9
   2  10  23 656.057 202.791  10
   2  10  24-16.6332 139.377   9
   2  10  24-57.9269 84.7513  10
   2  10  25 14536.3 581.581   9
   2  11 -14 3444.43 277.737  18
   2  11 -13 2149.37 251.718  18
   2  11 -12 3163.04 342.660  18
   2  11 -12 2913.33 286.331   7
   2  11 -11 37.8841 152.229  18
   2  11 -11 270.491 153.971   7
   2  11 -10 299.867 183.218  18
   2  11 -10 115.876 108.424   7
   2  11  -9 29131.3 1130.98  18
   2  11  -9 27419.2 1008.89   7
   2  11  -8 1497.99 315.428  18
   2  11  -8 1694.58 292.904   7
   2  11  -7 31429.3 1216.33  18
   2  11  -7 33756.3 1176.59   7
   2  11  -6 3818.32 433.494  18
   2  11  -6 3626.81 414.144   7
   2  11  -5 3846.97 461.207  18
   2  11  -5 3988.29 426.197   7
   2  11  -4 20825.2 993.851  18
   2  11  -4 23348.7 985.819   7
   2  11  -3 5228.12 510.739  18
  -2 -11   3 5804.95 671.684   1
   2  11  -3 6072.06 506.778   7
   2  11  -2 979.840 257.015  18
  -2 -11   2 890.635 294.969   1
   2  11  -2 1255.27 249.730   7
   2  11  -1 19680.3 932.055  18
  -2 -11   1 18878.0 1131.81   1
   2  11  -1 19198.7 860.416   7
   2  11   0 8872.02 630.442  18
  -2 -11   0 8905.69 764.524   1
   2  11   0 9842.47 617.977   7
   2  11   1 8528.69 612.566  18
  -2 -11  -1 8204.63 733.846   1
   2  11   1 8266.70 563.545   7
   2  11   2 589.606 211.390  18
  -2 -11  -2 847.316 283.624   1
   2  11   2 501.682 137.375   7
   2  11   3 2521.62 335.473  18
  -2 -11  -3 1806.35 344.925   1
   2  11   3 2690.79 322.310   7
   2  11   4 2957.49 355.737  18
  -2 -11  -4 3399.54 475.616   1
   2  11   4 2297.84 308.296   7
   2  11   5 87175.1 1887.16  18
  -2 -11  -5 86624.1 2258.38   1
   2  11   5 81628.9 1719.51   7
   2  11   6 1.10269 121.822  18
  -2 -11  -6 122.563 172.665   1
   2  11   6 101.608 124.097   7
   2  11   7 24138.9 989.007  18
  -2 -11  -7 23057.4 1169.54   1
   2  11   7 22427.2 914.935   7
  -2 -11  -8 9328.73 751.469   1
   2  11   8 9200.95 622.251  18
  -2 -11  -9 5236.64 567.684   1
   2  11   9 5234.37 486.800  18
  -2 -11 -10 7467.41 685.602   1
   2  11  10 6472.88 666.276   4
   2  11  10 7715.20 585.579  18
  -2 -11 -11 3132.86 468.869   1
   2  11  11 2674.33 366.864  18
   2  11  11 2189.60 415.261   4
   2  11  12 17015.8 801.562   8
  -2 -11 -12 17855.2 1081.98   1
   2  11  12 18420.9 920.608  18
   2  11  12 19847.5 1163.51   4
  -2 -11 -13 24454.3 1281.63   1
   2  11  13 24184.9 1060.32  18
   2  11  13 23726.5 1015.94  12
   2  11  13 24003.9 1279.45   4
   2  11  14 26095.0 1056.76  12
   2  11  14 25227.9 1331.77   4
  -2 -11 -14 25091.8 1324.27   1
   2  11  15 16578.1 1096.16   4
   2  11  15 17324.0 855.179  12
   2  11  16 57847.6 1532.62  12
   2  11  17 24524.1 976.385  12
   2  11  17 23326.5 967.765   9
   2  11  17 23783.8 1124.61  10
   2  11  18 4707.49 532.777  10
   2  11  18 3750.02 413.463   9
   2  11  19 43795.6 1323.59   9
   2  11  19 43373.7 1442.41  10
   2  11  20 3830.17 401.796   9
   2  11  20 3740.64 436.777  10
   2  11  21 442.080 189.289   9
   2  11  21 449.897 219.616  10
   2  11  22 39442.8 1134.91   9
   2  11  22 41146.1 1215.16  10
   2  11  23 5975.63 436.279  10
   2  11  23 5549.14 411.630   9
   2  11  24 748.247 166.262   9
   2  11  24 913.593 159.819  10
   2  11  25 329.068 105.328   9
   2  12 -13 1327.03 156.483  18
   2  12 -12-30.7951 94.8919  18
   2  12 -11 6957.91 450.179  18
   2  12 -10 1003.51 216.268  18
   2  12  -9 9730.05 603.689  18
   2  12  -8 12335.6 724.200  18
   2  12  -8 11658.6 611.925   7
   2  12  -7 9988.10 671.588  18
   2  12  -7 7784.69 519.223   7
   2  12  -6 7377.32 605.031  18
   2  12  -6 7648.96 551.560   7
   2  12  -5 8139.16 637.494  18
   2  12  -5 9736.19 616.457   7
   2  12  -4 22153.9 1038.97  18
   2  12  -4 22744.6 939.987   7
   2  12  -3 4960.48 509.205  18
   2  12  -3 5743.99 483.576   7
   2  12  -2 40049.2 1381.13  18
   2  12  -2 42329.1 1285.02   7
   2  12  -1 7230.11 598.852  18
   2  12  -1 8400.67 583.508   7
   2  12   0 5663.30 538.592  18
   2  12   0 4976.39 449.251   7
  -2 -12  -1-846.573 278.712   1
   2  12   1-579.364 184.498   7
   2  12   2 3579.46 418.106  18
  -2 -12  -2 3747.43 545.052   1
   2  12   2 2876.55 353.306   7
   2  12   3 27806.2 1125.93  18
  -2 -12  -3 27603.4 1388.29   1
   2  12   3 26538.9 1010.78   7
   2  12   4-103.796 165.337  18
  -2 -12  -4 146.320 151.018   1
   2  12   4 251.477 158.276   7
   2  12   5 89.8424 155.637  18
  -2 -12  -5 210.432 196.751   1
   2  12   5-34.9789 126.949   7
   2  12   6 17845.1 888.953  18
  -2 -12  -6 17653.7 1092.25   1
   2  12   6 16264.7 805.030   7
  -2 -12  -7 11703.1 894.346   1
   2  12   7 11176.6 712.774  18
  -2 -12  -8 8432.82 778.169   1
   2  12   8 9038.85 645.564  18
  -2 -12  -9 22306.5 1243.69   1
   2  12   9 26036.9 1380.90   4
   2  12   9 24995.9 1062.87  18
  -2 -12 -10 3826.74 545.230   1
   2  12  10 4332.77 557.657   4
   2  12  10 4582.69 474.203  18
  -2 -12 -11 15719.0 1045.84   1
   2  12  11 19100.2 1210.53   4
   2  12  11 16948.1 897.569  18
   2  12  12 2403.80 335.650   8
   2  12  12 2574.74 501.348   4
   2  12  12 2328.57 375.077  18
   2  12  13 13123.0 717.386   8
   2  12  13 13082.1 789.051  12
   2  12  13 12975.6 802.076  18
   2  12  13 12125.0 966.348   4
   2  12  14 36480.9 1269.54  12
   2  12  15 76.3037 169.061  12
   2  12  16 1791.25 384.901  10
   2  12  16 1161.92 258.709  12
   2  12  17 29438.7 1237.86  10
   2  12  17 29467.3 1070.92  12
   2  12  18 32781.6 1273.19  10
   2  12  18 32368.1 1060.15  12
   2  12  19 26.0606 209.719  10
   2  12  20 466.046 158.063   9
   2  12  20 446.608 227.583  10
   2  12  21 14043.6 642.232   9
   2  12  21 16027.6 792.946  10
   2  12  22 120.294 109.562   9
   2  12  22-143.698 180.002  10
   2  12  23 96.7204 81.5411   9
   2  12  23 234.948 123.363  10
   2  12  24 3342.16 270.777  10
   2  13 -11 2318.03 207.633  18
   2  13 -10-105.512 111.796  18
   2  13  -9 476.956 161.347  18
   2  13  -8 3695.35 360.181  18
   2  13  -7 4076.46 404.822  18
   2  13  -6 208.503 163.406  18
   2  13  -5 2958.88 388.996  18
   2  13  -4 10228.4 686.885  18
   2  13  -3 11734.9 743.771  18
   2  13  -2 263.115 200.878  18
   2  13  -1 6716.86 581.489  18
   2  13   0-99.4131 221.639  18
   2  13   1 39964.8 1380.54  18
   2  13   2 22152.0 1027.12  18
   2  13   3 15902.6 881.760  18
   2  13   4 23239.4 1056.67  18
   2  13   5 32494.8 1244.44  18
   2  13   6 185.862 197.184  18
   2  13   7 14198.7 833.464  18
   2  13   8 3855.66 457.708  18
   2  13   9 676.090 251.331  18
   2  13  10 5952.88 547.522  18
   2  13  11 8147.39 654.688  18
   2  13  12 36836.4 1346.20  18
   2  13  12 37949.1 1243.42   8
   2  13  13 189.571 135.397   8
   2  13  13 574.710 242.068  18
   2  13  13 246.106 202.249  12
   2  13  14 24794.1 1049.62  12
   2  13  15 8147.80 657.990  10
   2  13  15 8235.72 603.283  12
   2  13  16 7104.31 622.345  10
   2  13  16 6389.06 518.251  12
   2  13  17 321.139 241.168  10
   2  13  17 20.3453 145.579  12
   2  13  18 5994.31 556.943  10
   2  13  18 4774.05 405.798  12
   2  13  19 1125.80 285.710  10
   2  13  20 708.443 240.213  10
   2  13  21 11942.8 646.925  10
   2  13  22 3545.65 345.103  10
   2  13  23-261.344 126.225  10
   2  14  -9 2094.25 196.060  18
   2  14  -8 7271.84 400.732  18
   2  14  -7 823.635 175.927  18
   2  14  -6 5972.10 434.707  18
   2  14  -5 5311.19 440.182  18
   2  14  -4 11074.8 645.339  18
   2  14  -3 6449.12 533.668  18
   2  14  -2 3318.96 397.738  18
   2  14  -1 749.038 245.750  18
   2  14   0 724.930 230.535  18
   2  14   1 419.737 188.970  18
   2  14   2 1886.86 336.909  18
   2  14   3 6329.70 559.513  18
   2  14   4 6261.25 559.794  18
   2  14   5 21429.3 1016.39  18
   2  14   6 3442.98 428.877  18
   2  14   7 832.919 275.558  18
   2  14   8 605.912 238.845  18
   2  14   9 10090.3 715.580  18
   2  14  10 3147.69 375.606  10
   2  14  10 2524.89 395.728  18
   2  14  11 4151.97 425.309  10
   2  14  11 3867.39 459.446  18
   2  14  12 1258.97 254.305   8
   2  14  12 1395.87 282.655  10
   2  14  12 1407.05 317.271  12
   2  14  12 1738.94 349.885  18
   2  14  13 5209.06 438.361   8
   2  14  13 4415.36 474.714  10
   2  14  13 4670.12 486.395  12
   2  14  14 2228.63 344.333  10
   2  14  14 2089.80 338.217  12
   2  14  15 6132.84 542.421  10
   2  14  15 6176.53 515.579  12
   2  14  16 766.741 253.066  10
   2  14  16 1220.01 263.363  12
   2  14  17 10427.7 675.594  10
   2  14  17 10005.3 588.376  12
   2  14  18-14.7715 165.136  10
   2  14  18-282.114 157.117  12
   2  14  19 11394.2 651.281  10
   2  14  20 238.337 150.878  10
   2  14  21 4977.77 399.130  10
   2  14  22 6.42345 120.886  10
   2  14  23 26190.7 681.695  10
   2  15  -6 516.632 123.240  18
   2  15  -5 14351.9 579.797  18
   2  15  -4 520.805 158.083  18
   2  15  -3 453.133 184.899  18
   2  15  -2 31.1468 149.513  18
   2  15  -1 1692.38 279.704  18
   2  15   0 7989.82 559.730  18
   2  15   1 5544.02 491.400  18
   2  15   2 4408.65 444.478  18
   2  15   3 999.507 254.096  18
   2  15   4 11905.8 725.656  18
   2  15   5 723.630 236.726  18
   2  15   6 2810.45 382.988  18
   2  15   7 2303.35 347.948  18
   2  15   8 9039.99 643.954  18
   2  15   9 1601.54 323.053  18
   2  15  10 18824.5 916.406  18
   2  15  11 462.993 185.502   8
   2  15  11 357.366 160.957  10
   2  15  11 25.0557 188.880  12
   2  15  11 274.881 173.169  18
   2  15  12 2126.94 292.622   8
   2  15  12 2149.03 304.767  10
   2  15  12 2990.39 383.831  12
   2  15  12 2515.28 360.535  18
   2  15  13 1961.29 271.408   8
   2  15  13 1489.99 250.256  10
   2  15  13 1983.25 306.279  12
   2  15  14 14832.8 746.750  10
   2  15  14 15782.1 784.557  12
   2  15  15 1941.92 300.479  10
   2  15  15 1570.46 276.557  12
   2  15  16 207.729 154.914  10
   2  15  16-101.774 168.594  12
   2  15  17 449.217 172.324  10
   2  15  17 695.378 180.540  12
   2  15  18 2991.02 331.241  10
   2  15  18 2971.16 281.264  12
   2  15  19 843.594 183.786  10
   2  15  20-3.43553 116.158  10
   2  15  21-124.207 115.933  10
   2  16  -3 1854.03 200.487  18
   2  16  -2 359.788 126.578  18
   2  16  -1 931.740 181.399  18
   2  16   0-122.330 137.688  18
   2  16   1 9938.41 551.390  18
   2  16   1 8929.95 441.342  12
   2  16   2 4535.54 391.360  18
   2  16   2 4241.41 337.432  12
   2  16   3 54.0666 151.215  18
   2  16   3 218.366 126.943  12
   2  16   4 8801.14 566.956  18
   2  16   4 7482.55 489.731  12
   2  16   5 5197.56 456.218  18
   2  16   5 6345.14 472.447  12
   2  16   6-111.868 163.873  18
   2  16   6-18.7209 150.899  12
   2  16   7 6189.26 495.124  18
   2  16   7 6759.10 511.370  12
   2  16   8 523.579 174.979  18
   2  16   8 521.543 203.086  12
   2  16   9 7182.82 511.099   8
   2  16   9 7135.86 525.756  18
   2  16   9 6694.38 504.978  12
   2  16  10 2661.47 326.111   8
   2  16  10 1975.56 302.029  18
   2  16  10 2620.67 355.857  12
   2  16  11 2517.85 286.740   8
   2  16  11 2240.70 318.920  18
   2  16  11 2223.89 330.170  12
   2  16  12 2737.98 292.077   8
   2  16  12 2350.78 317.155  12
   2  16  13 3942.24 329.505   8
   2  16  13 3393.03 311.731  10
   2  16  13 4312.24 412.482  12
   2  16  14 5710.72 397.932  10
   2  16  14 6573.68 475.351  12
   2  16  15 5778.84 403.911  10
   2  16  15 6490.86 440.022  12
   2  16  16 4876.90 363.826  10
   2  16  16 4850.86 368.507  12
   2  16  17 737.569 159.492  10
   2  16  17 854.614 159.925  12
   2  16  18 4293.02 316.471  10
   2  16  18 3081.04 235.894  12
   2  16  19 6072.16 350.038  10
   2  17   1 128.977 91.9874  18
   2  17   2 6289.20 368.308  18
   2  17   3 562.437 145.038  18
   2  17   3 472.838 112.166  12
   2  17   4 2883.33 275.311  18
   2  17   4 3090.39 257.864  12
   2  17   5 2850.67 291.597  18
   2  17   5 3283.07 282.456  12
   2  17   6 7389.20 452.949  18
   2  17   6 7183.73 433.191  12
   2  17   7 285.543 129.704   8
   2  17   7 314.940 147.561  18
   2  17   7 386.135 146.332  12
   2  17   8 979.139 183.484   8
   2  17   8 1639.39 235.036  18
   2  17   8 1339.69 218.108  12
   2  17   9 480.755 155.609   8
   2  17   9 232.244 137.303  18
   2  17   9 35.7117 117.090  12
   2  17  10 5519.71 373.107   8
   2  17  10 6241.18 426.524  12
   2  17  11-29.7528 104.876   8
   2  17  11 16.8117 126.276  12
   2  17  12 616.318 128.888   8
   2  17  12 534.565 158.007  12
   2  17  13 339.685 139.850  12
   2  17  14 913.888 176.370  12
   2  17  15 164.358 85.7697  12
   2  17  16 1338.42 166.184  12
   2  18   8 198.032 84.1849  12
   2  18   9 373.743 102.359  12
   2  18  10 46.6548 70.0454  12
   2  18  11 8127.16 370.668  12
   2  18  12 251.524 86.6423  12
  -3  15  13 960.578 139.298  12
  -3  15  12 1090.19 161.942  12
  -3  15  12 1252.09 156.820  19
  -3  15  11 768.144 141.849  12
  -3  15  11 781.153 141.966  19
  -3  15  10-42.0737 97.9622  12
  -3  15  10 3.03565 72.3312  19
  -3  15   9 4052.86 283.495  19
  -3  15   8 904.508 164.748  18
  -3  15   8 1115.04 159.609  19
  -3  15   7 4986.93 328.453  18
  -3  15   7 5246.18 324.280  19
  -3  15   6 323.597 111.344  18
  -3  15   6 451.273 131.139  19
  -3  15   5 277.283 102.701  18
  -3  15   5 261.189 100.197  19
  -3  15   4 4579.49 296.588  18
  -3  15   4 4723.55 296.658  19
  -3  15   3 818.056 129.419  19
  -3  15   3 1015.81 143.682  18
  -3  14  18 6169.82 331.705  10
  -3  14  17 464.796 120.682  10
  -3  14  16 1835.56 219.794  10
  -3  14  16 1741.55 185.200  19
  -3  14  15 1134.27 155.281  12
  -3  14  15 1206.09 194.040  10
  -3  14  15 817.604 153.893  19
  -3  14  14 9313.70 451.367  12
  -3  14  14 9835.09 480.888  19
  -3  14  13 112.813 94.5113  12
  -3  14  13 75.0446 113.636  19
  -3  14  12 295.855 135.412  19
  -3  14  11 1430.88 232.308  19
  -3  14  10 1242.25 223.379  18
  -3  14  10 1820.76 255.732  19
  -3  14   9 2203.96 285.066  18
  -3  14   9 2093.70 266.124  19
  -3  14   8 119.184 145.761  18
  -3  14   8 116.062 129.198  19
  -3  14   7 8539.29 529.288  18
  -3  14   7 8109.49 511.431  19
  -3  14   6 194.962 150.097  19
  -3  14   6 95.4355 136.423  18
  -3  14   5 514.518 163.392  18
  -3  14   5 685.279 194.235  19
  -3  14   4 143.834 137.422  19
  -3  14   4 210.026 140.264  18
  -3  14   3 2128.40 267.946  19
  -3  14   3 1613.22 235.384  18
  -3  14   2 35.0168 119.150  18
  -3  14   1-9.53052 98.6062  18
  -3  14   0-280.503 140.338  18
  -3  14  -1 3149.52 264.843  18
  -3  14  -2 2885.30 230.548  18
  -3  13  20 1066.16 164.645  10
  -3  13  19 455.972 132.756  10
  -3  13  18-7.33519 126.998  10
  -3  13  18-35.3916 86.9983  19
  -3  13  17 497.964 132.892  19
  -3  13  16 9746.02 514.698  19
  -3  13  15 280.553 141.822  12
  -3  13  15 228.133 122.092  19
  -3  13  14 354.401 164.337  12
  -3  13  14 98.3656 143.755  19
  -3  13  13 3106.59 335.077  19
  -3  13  12 6343.11 477.337  19
  -3  13  11 2019.38 305.504  18
  -3  13  11 2681.79 333.896  19
  -3  13  10 3916.97 420.473  18
  -3  13  10 3908.17 403.508  19
  -3  13   9 14656.5 772.669  18
  -3  13   9 13903.5 737.955  19
  -3  13   8 2970.12 372.674  18
  -3  13   8 3194.39 376.260  19
  -3  13   7 74.5916 155.243  18
  -3  13   7 496.782 214.432  19
  -3  13   6 6055.18 503.357  18
  -3  13   6 5375.21 489.204  19
  -3  13   5 2637.71 347.950  18
  -3  13   4 2023.72 308.084  18
  -3  13   3 170.492 182.669  18
  -3  13   2 5603.47 464.720  18
  -3  13   1 1266.20 227.182  18
  -3  13   0 3466.51 367.242  18
  -3  13  -1-67.1207 153.041  18
  -3  13  -2 5473.52 406.179  18
  -3  13  -3 2008.99 252.328  18
  -3  13  -4 396.923 122.652  18
  -3  13  -5-45.4948 96.9146  18
  -3  12  22 1181.40 160.109  10
  -3  12  21 92.1735 95.6276  10
  -3  12  20 806.799 183.442  10
  -3  12  19 219.688 138.117  19
  -3  12  18 12742.2 603.659  19
  -3  12  17 2632.08 307.596  19
  -3  12  16 4196.80 397.532  19
  -3  12  15 2326.66 278.519  12
  -3  12  15 2575.52 333.209  19
  -3  12  14 5276.11 469.384  19
  -3  12  13 204.685 165.496  19
  -3  12  12 255.785 182.595  18
  -3  12  12 722.924 237.280  19
  -3  12  11 16626.0 859.049  18
  -3  12  11 15634.9 822.853  19
  -3  12  10 4505.39 471.744  18
  -3  12  10 4504.81 475.523  19
  -3  12   9 2339.18 355.226  19
  -3  12   9 2501.24 359.526  18
  -3  12   8 5275.27 512.023  18
  -3  12   8 6285.20 556.687  19
  -3  12   7 20510.2 965.096  18
  -3  12   7 20598.1 967.022  19
  -3  12   6 219.142 173.268  18
  -3  12   5 3316.45 429.792  18
  -3  12   4 2757.56 396.686  18
  -3  12   3 1082.11 263.926  18
  -3  12   2 157.888 165.367  18
  -3  12   1 12020.2 722.233  18
  -3  12   0 1053.51 252.925  18
  -3  12  -1 5716.79 498.764  18
  -3  12  -2 3353.85 390.427  18
  -3  12  -3 8343.32 570.064  18
  -3  12  -4 4907.30 419.720  18
  -3  12  -5 47.0307 127.569  18
  -3  12  -6 2168.83 258.315  18
  -3  12  -7 507.342 143.641  18
  -3  12  -8 554.284 135.571  18
  -3  11  22 3615.69 270.458   9
  -3  11  22 4239.78 314.596  10
  -3  11  21 15797.1 609.324   9
  -3  11  21 16482.1 677.364  10
  -3  11  20 4811.44 416.764  10
  -3  11  20 4688.27 369.574   9
  -3  11  19 506.295 168.055   9
  -3  11  19 416.081 166.815  19
  -3  11  18 2552.71 305.569   9
  -3  11  18 2510.77 318.205  19
  -3  11  17 14311.7 704.311   9
  -3  11  17 14649.6 750.871  19
  -3  11  16 188.871 168.839  19
  -3  11  16-139.075 177.158   9
  -3  11  15 84.5416 153.460  19
  -3  11  15 50.5248 124.811   9
  -3  11  14 23611.2 1009.01  19
  -3  11  13 1100.34 269.331  19
  -3  11  12 332.728 191.136  18
  -3  11  12 283.686 186.618  19
  -3  11  11 253.904 189.572  18
  -3  11  11 381.478 211.505  19
  -3  11  10 21200.9 993.426  18
  -3  11  10 20767.1 987.036  19
  -3  11   9 8459.46 643.205  18
  -3  11   9 8769.32 653.767  19
  -3  11   8 5034.88 504.637  18
  -3  11   8 5547.95 540.174  19
  -3  11   7 131.206 188.427  18
  -3  11   6 25231.5 1090.37  18
  -3  11   5 223.758 200.790  18
  -3  11   4 806.779 272.405  18
  -3  11   3 299.027 177.201  18
  -3  11   2 3085.55 413.630  18
  -3  11   1 917.722 266.834  18
  -3  11   0 7457.90 608.268  18
  -3  11  -1 18219.9 921.703  18
  -3  11  -2 3213.44 411.327  18
  -3  11  -3 488.711 246.256  18
  -3  11  -4 19281.1 910.742  18
  -3  11  -5 269.221 192.572  18
  -3  11  -6 4765.54 439.569  18
  -3  11  -7 51.6919 147.173  18
  -3  11  -8 1628.31 248.723  18
  -3  11  -9 560.900 152.283  18
  -3  11 -10 786.056 144.253  18
  -3  10  23 5904.26 370.166   9
  -3  10  23 5322.72 329.221  10
  -3  10  22 5626.67 389.813  10
  -3  10  22 5388.00 388.070   9
  -3  10  21 2631.65 301.034   9
  -3  10  21 2404.71 302.516  10
  -3  10  20 28341.4 988.663   9
  -3  10  19 10444.4 634.486   9
  -3  10  19 12096.5 675.507  19
  -3  10  18 6967.19 526.696   9
  -3  10  18 7560.60 560.519  19
  -3  10  17 4865.40 461.170   9
  -3  10  17 4658.59 456.060  19
  -3  10  16 3758.17 397.595   9
  -3  10  16 4171.41 444.703  19
  -3  10  15 8630.19 617.302   9
  -3  10  15 9288.68 663.187  19
  -3  10  14 1462.58 316.984  19
  -3  10  14 1234.89 250.813   9
  -3  10  13 15778.5 862.848  19
  -3  10  13 15466.3 804.910   9
  -3  10  12 8845.67 654.959  19
  -3  10  12 8403.22 635.080  18
  -3  10  11 20451.6 976.033  19
  -3  10  11 20293.5 973.000  18
  -3  10  10 2497.05 364.011  19
  -3  10  10 2333.07 356.670  18
  -3  10   9 76.6625 170.283  18
  -3  10   9-87.4636 186.420  19
  -3  10   8 3972.27 450.114  18
  -3  10   7 289.585 177.435  18
   3 -10  -6 243.378 177.067   1
  -3  10   6-17.2350 143.732  18
  -3  10   5 32096.8 1199.86  18
  -3  10   4 1752.22 315.333  18
  -3  10   3 9375.69 666.426  18
  -3  10   2 3025.88 403.354  18
  -3  10   1 90685.7 2058.36  18
  -3  10   0 8536.93 653.452  18
  -3  10  -1 1121.88 299.951  18
   3 -10   1 992.783 229.031  14
  -3  10  -2 446.310 203.513  18
   3 -10   2 229.800 155.734  14
  -3  10  -3 4529.82 483.164  18
   3 -10   3 4880.63 454.236  14
  -3  10  -4 669.988 239.644  18
   3 -10   4 581.085 165.893  14
  -3  10  -5 988.696 291.224  18
   3 -10   5 458.703 166.493  14
  -3  10  -6 4980.30 502.597  18
   3 -10   6 5018.56 432.420  14
  -3  10  -7 7093.41 563.825  18
   3 -10   7 6377.72 472.503  14
  -3  10  -8 2874.53 358.413  18
   3 -10   8 2833.70 302.547  14
  -3  10  -9 137.963 155.115  18
   3 -10   9 163.945 110.407  14
  -3  10 -10 276.545 166.465  18
   3 -10  10 444.148 130.526  14
  -3  10 -11 3276.94 302.320  18
  -3  10 -12-46.3223 94.7307  18
  -3   9  24 9579.83 467.982   9
  -3   9  23 2233.65 230.642  10
  -3   9  23 2356.04 286.100   9
  -3   9  22 20043.8 812.658   9
  -3   9  22 19375.9 754.540  10
  -3   9  21 962.390 243.658   9
  -3   9  21 588.503 193.905  10
  -3   9  20 4918.79 463.098   9
  -3   9  19 232.260 207.115   9
  -3   9  19 58.1834 172.774  19
  -3   9  18 16133.7 861.867   9
  -3   9  18 16409.9 851.261  19
  -3   9  17 1739.64 308.917  19
  -3   9  17 1657.87 306.866   9
  -3   9  16 1638.75 309.240  19
  -3   9  16 1475.75 308.219   9
  -3   9  15 125.897 197.070  19
  -3   9  15 285.278 180.486   9
  -3   9  14 64616.5 1725.84  19
  -3   9  14 62808.0 1655.65   9
  -3   9  13 4467.32 469.166  19
  -3   9  12 39.0109 170.771  18
  -3   9  12 219.445 162.732  19
   3  -9 -12 460.885 267.642   1
  -3   9  11 10225.7 685.199  18
  -3   9  11 10673.3 704.620  19
   3  -9 -11 11947.1 945.227   1
  -3   9  10 50433.8 1473.36  18
  -3   9  10 50829.2 1493.52  19
   3  -9 -10 50831.8 1920.16   1
  -3   9   9 7166.99 566.139  18
  -3   9   9 7009.13 569.981  19
   3  -9  -9 5578.41 627.045   1
  -3   9   8 10827.5 681.496  18
   3  -9  -8 10316.4 853.586   1
  -3   9   7 94.9261 148.898  18
   3  -9  -7 550.329 291.646   1
  -3   9   6 7394.59 567.159  18
   3  -9  -6 6281.43 666.528   1
  -3   9   5 510.366 171.053  18
   3  -9  -5 579.633 253.874   1
  -3   9   4 11010.3 679.386  18
   3  -9  -4 12146.6 911.343   1
  -3   9   3-47.8997 167.402  18
   3  -9  -3 90.6177 160.932   1
   3  -9  -2 17644.9 820.371  14
  -3   9   2 18845.2 904.401  18
   3  -9  -2 19252.4 1139.82   1
   3  -9  -1 6147.22 504.598  14
  -3   9   1 6230.25 538.707  18
   3  -9  -1 5622.66 627.779   1
   3  -9   0 5825.65 482.082  14
  -3   9   0 5605.02 511.073  18
   3  -9   0 5295.40 622.010   1
   3  -9   1 11098.9 678.012  14
  -3   9  -1 11181.2 731.393  18
   3  -9   1 10028.6 846.936   1
   3  -9   2 29136.0 1099.29  14
  -3   9  -2 30307.6 1196.54  18
   3  -9   3 444.277 236.204  14
  -3   9  -3 181.119 185.193  18
   3  -9   4 43549.1 1366.54  14
  -3   9  -4 41863.9 1422.51  18
   3  -9   5 10185.8 663.131  14
  -3   9  -5 8663.86 675.793  18
   3  -9   6 885.491 202.222  14
  -3   9  -6 699.124 222.677  18
   3  -9   7 20237.7 920.056  14
  -3   9  -7 20053.3 984.135  18
   3  -9   8 4258.49 432.567  14
  -3   9  -8 4408.09 482.382  18
   3  -9   9 765.624 174.865  14
  -3   9  -9 1252.33 285.866  18
   3  -9  10 640.195 168.489  14
  -3   9 -10 440.366 207.354  18
   3  -9  11 5753.39 437.920  14
  -3   9 -11 6188.34 488.071  18
   3  -9  12 3363.49 310.227  14
  -3   9 -12 4064.53 375.412  18
   3  -9  13 34.1727 95.1505  14
  -3   9 -13 423.112 133.956  18
  -3   9 -14 1334.75 177.655  18
  -3   8  25 1179.84 175.749   9
  -3   8  24 6108.14 422.271   9
  -3   8  23 5210.13 434.256   9
  -3   8  22 865.819 187.537  10
  -3   8  22 548.281 222.437   9
  -3   8  21 70.3231 146.702  10
  -3   8  21 125.320 181.236   9
  -3   8  20 838.523 252.962   9
  -3   8  19 37137.9 1283.99  19
  -3   8  19 37835.8 1338.38   9
  -3   8  18 26899.0 1114.86  19
  -3   8  18 26420.9 1131.32   9
  -3   8  17 11508.3 748.802  19
  -3   8  17 12375.6 789.575   9
  -3   8  16 3693.64 455.851  19
  -3   8  16 3265.42 432.701   9
  -3   8  15 19939.9 965.663  19
  -3   8  15 18931.0 949.687   9
  -3   8  14 6453.73 553.364  19
   3  -8 -14 5550.11 660.786   1
  -3   8  14 6010.31 529.811   9
   3  -8 -13 3288.91 524.974   1
  -3   8  13 3003.44 375.928  19
  -3   8  12 5354.06 497.191  19
  -3   8  12 5351.64 484.399  18
   3  -8 -12 4551.86 592.253   1
  -3   8  11 35.7268 165.325  19
  -3   8  11 213.410 159.964  18
   3  -8 -11-50.9737 176.517   1
   3  -8 -10 2868.51 342.280  14
  -3   8  10 3733.10 411.226  19
  -3   8  10 3657.29 404.609  18
   3  -8 -10 3703.66 504.431   1
   3  -8  -9 55201.1 1429.09  14
  -3   8   9 57634.6 1544.87  19
  -3   8   9 58614.4 1514.42  18
   3  -8  -9 55017.2 1868.17   1
  -3   8   8 5910.82 490.131  18
   3  -8  -8 5741.50 622.644   1
  -3   8   7 28379.8 1029.50  18
   3  -8  -7 27280.3 1278.75   1
  -3   8   6 86086.7 1795.14  18
   3  -8  -6 80667.7 2175.35   1
  -3   8   5 40193.7 1228.12  18
   3  -8  -5 36589.1 1459.40   1
  -3   8   4 379.989 175.088  18
   3  -8  -4 827.133 235.143   1
  -3   8   3 4689.44 426.879  18
   3  -8  -3 4542.98 535.268   1
   3  -8  -2 8891.52 566.581  14
  -3   8   2 9085.61 606.075  18
   3  -8  -2 8907.52 730.159   1
   3  -8  -1 24083.8 938.723  14
  -3   8   1 25646.2 1011.27  18
   3  -8  -1 25655.3 1238.72   1
   3  -8   0 13257.5 709.639  14
  -3   8   0 13239.7 740.564  18
   3  -8   0 12312.6 865.815   1
   3  -8   1 89430.2 1849.50  14
  -3   8  -1 90134.4 1939.96  18
   3  -8   1 84962.6 2280.78   1
   3  -8   2 4851.50 450.657  14
  -3   8  -2 5644.72 508.846  18
   3  -8   2 5224.34 595.027   1
   3  -8   3 156.754 144.150  14
   3  -8   3 287.957 253.563   1
  -3   8  -3 271.056 189.078  18
  -3   8  -4 2057.16 339.434  18
   3  -8   4 1748.07 295.026  14
   3  -8   4 1950.36 383.511   1
   3  -8   5 11781.1 725.743  14
  -3   8  -5 11383.3 742.636  18
   3  -8   5 10589.8 855.344   1
  -3   8  -6 13795.3 828.438  18
   3  -8   6 13972.1 799.223  14
  -3   8  -7 4979.75 515.141  18
   3  -8   7 4813.92 488.147  14
  -3   8  -8 8420.52 656.170  18
   3  -8   8 8632.97 635.089  14
   3  -8   9 4.87144 149.523  14
  -3   8  -9 250.321 223.959  18
   3  -8  10 2437.92 358.693  14
  -3   8 -10 2039.29 368.567  18
  -3   8 -11 16665.7 856.742  18
   3  -8  11 16425.1 818.977  14
  -3   8 -12 2718.27 345.142  18
   3  -8  12 3211.53 364.322  14
  -3   8 -13 3936.20 390.444  18
   3  -8  13 4340.75 382.887  14
  -3   8 -14 105.190 130.928  18
   3  -8  14 194.191 136.527  14
  -3   8 -15 1530.03 203.308  18
   3  -8  15 1079.41 160.900  14
  -3   8 -16 289.602 95.0158  18
  -3   7  26 5548.53 313.357   9
  -3   7  25 1474.80 204.926   9
  -3   7  24 3182.07 331.555   9
  -3   7  23 6029.51 489.086   9
  -3   7  22 3368.15 413.324   9
  -3   7  21 130.036 151.221  10
  -3   7  21-18.2498 195.775   9
  -3   7  20 615.674 269.685   9
  -3   7  19 5635.07 531.960  19
  -3   7  19 6012.84 577.310   9
  -3   7  18 27535.9 1143.92  19
  -3   7  18 25966.5 1151.06   9
  -3   7  17 22471.0 1036.13  19
  -3   7  17 22961.9 1080.76   9
  -3   7  16 39611.7 1352.68  19
  -3   7  16 40217.5 1407.10   9
  -3   7  15 1175.77 268.419   9
  -3   7  15 1763.10 320.251  19
   3  -7 -15 1229.20 328.730   1
  -3   7  14 7408.64 569.915  19
   3  -7 -14 7842.17 764.198   1
  -3   7  13 631.103 204.948  19
   3  -7 -13 696.351 152.271   1
  -3   7  12 3870.89 407.042  18
  -3   7  12 3908.97 421.576  19
   3  -7 -12 3730.06 516.594   1
  -3   7  11 16047.7 781.633  18
  -3   7  11 14674.4 765.782  19
   3  -7 -11 15857.7 995.021   1
  -3   7  10 11035.3 633.333  18
  -3   7  10 10390.0 632.166  19
   3  -7 -10 9752.07 769.143   1
  -3   7   9 5377.28 448.714  19
   3  -7  -9 5169.54 557.751   1
   3  -7  -8 107449. 2424.45   1
   3  -7  -7 6074.96 581.810   1
   3  -7  -6 65880.2 1825.67   1
   3  -7  -5 4048.18 473.941   1
   3  -7  -4 191829. 3068.83   1
   3  -7  -3 933.624 270.284   1
   3  -7  -2 3245.97 427.764   1
   3  -7  -1 37824.2 1376.34   1
   3  -7   0 36498.1 1370.03   1
  -3   7  -1 14755.6 739.221  18
   3  -7   1 16230.8 927.104   1
   3  -7   2 60.4357 199.709   1
   3  -7   2 94.3502 102.470  14
  -3   7  -2-67.9051 143.564  18
   3  -7   3 55779.0 1470.56  14
  -3   7  -3 59632.6 1554.33  18
   3  -7   3 57774.1 1798.57   1
   3  -7   4 583.494 214.554   1
  -3   7  -4 557.397 192.230  18
   3  -7   4 473.445 200.288  14
   3  -7   5 446.277 207.002   1
   3  -7   5 503.127 202.656  14
  -3   7  -5 574.244 224.199  18
   3  -7   6 4587.87 464.436  14
   3  -7   6 4939.59 601.282   3
  -3   7  -6 5377.40 519.485  18
   3  -7   6 4346.12 556.591   1
  -3   7  -7 2531.32 383.077  18
   3  -7   7 3715.04 536.832   3
  -3   7  -8 13641.3 821.498  18
  -3   7  -9 11090.7 747.499  18
  -3   7 -10 7140.36 617.986  18
  -3   7 -11 312.556 245.503  18
  -3   7 -12 4885.89 502.822  18
   3  -7  12 4879.50 491.737  14
   3  -7  13 24.4927 169.890  14
  -3   7 -13 79.8607 181.716  18
  -3   7 -14 3193.98 370.936  18
   3  -7  14 2888.47 352.247  14
  -3   7 -15 3620.70 362.734  18
   3  -7  15 3935.61 372.130  14
  -3   7 -16 2251.20 260.130  18
   3  -7  16 2148.44 248.618  14
  -3   7 -17 687.975 136.225  18
   3  -7  17 819.402 135.956  14
  -3   6  26 2768.38 239.587   9
  -3   6  25 9824.84 514.000   9
  -3   6  24 1818.84 278.921   9
  -3   6  23 928.711 248.288   9
  -3   6  22 956.407 190.680  21
  -3   6  22 1030.44 296.127   9
  -3   6  21 24669.8 941.768  21
  -3   6  21 24538.9 1093.10   9
  -3   6  20 3263.66 373.628  21
  -3   6  20 3908.94 488.043   9
  -3   6  19 2779.38 349.000  21
  -3   6  19 2282.87 397.355   9
  -3   6  18 2926.04 416.094  19
  -3   6  18 2314.81 375.835   9
  -3   6  17 5077.98 538.235   9
  -3   6  17 4680.69 475.932  19
  -3   6  16 39735.1 1341.39  19
   3  -6 -16 40327.3 1734.91   1
  -3   6  16 38724.7 1362.77   9
  -3   6  15 5931.09 534.043   9
   3  -6 -15 5909.97 661.083   1
  -3   6  15 6226.57 541.115  19
   3  -6 -14 5316.15 603.297   1
  -3   6  14 4908.94 478.462  19
   3  -6 -13 135066. 2905.95   1
  -3   6  13 136012. 2318.79  19
   3  -6 -12 1391.94 339.381   1
  -3   6  12 1040.54 214.211  19
   3  -6 -11 80796.9 2136.21   1
   3  -6 -10 33835.8 1353.20   1
   3  -6  -9 201.192 142.862   1
   3  -6  -8 18382.9 951.613   1
   3  -6  -7 5427.98 515.168   1
   3  -6  -6 32493.5 1198.18   1
   3  -6  -5 287.240 172.791   1
   3  -6  -4 25528.7 1035.18   1
   3  -6  -3 16522.1 837.602   1
   3  -6  -2 14212.1 775.895   1
   3  -6  -1 21223.4 947.802   1
   3  -6   0 515.514 193.258   1
   3  -6   1 223.753 157.943   1
   3  -6   2 53028.5 1563.03   1
   3  -6   3 2963.73 394.190   1
   3  -6   4 33860.0 1301.36   1
   3  -6   5 21917.6 1074.88   1
  -3   6  -5 23099.8 949.244  18
  -3   6  -6 21331.3 939.879  18
   3  -6   6 18914.4 1025.84   1
   3  -6   6 20539.2 1108.35   3
   3  -6   7 75.8456 198.266   3
  -3   6  -7 230.291 199.929  18
  -3   6  -8 30435.2 1172.53  18
   3  -6   8 32453.0 1478.51   3
   3  -6   9 625.060 274.252   3
  -3   6  -9 679.808 236.036  18
  -3   6 -10 1718.34 345.602  18
  -3   6 -11 9120.28 689.993  18
  -3   6 -12 61237.2 1725.44  18
  -3   6 -13 399.460 235.255  18
  -3   6 -14 1623.86 311.616  18
  -3   6 -15-104.957 193.790  18
  -3   6 -16 15583.0 743.804  18
   3  -6  16 14286.9 716.862  14
  -3   6 -17 12804.3 614.315  18
   3  -6  17 12285.6 605.169  14
  -3   6 -18 1905.46 221.507  18
   3  -6  18 1900.86 217.085  14
  -3   5  26 8671.79 409.295   9
  -3   5  25 1712.69 234.464   9
  -3   5  25 1353.69 162.780  21
  -3   5  24 4027.33 338.548  21
  -3   5  24 5088.14 435.698   9
  -3   5  23 1251.75 281.458   9
  -3   5  23 694.380 174.817  21
  -3   5  22 21948.7 901.988  21
  -3   5  22 24903.9 1056.29   9
  -3   5  21 1926.51 347.540   9
  -3   5  21 2212.15 326.603  21
  -3   5  20 54462.5 1536.27  21
  -3   5  20 58148.6 1716.01   9
  -3   5  19 5852.21 522.752  21
  -3   5  19 6209.98 595.749   9
  -3   5  18 928.223 262.808   9
  -3   5  18 1047.82 248.054  21
  -3   5  18 1346.83 307.123  19
  -3   5  17 20929.2 993.609  19
  -3   5  17 22110.4 983.399  21
  -3   5  17 22599.6 1064.60   9
   3  -5 -17 21680.3 1288.49   1
  -3   5  16 51725.6 1453.28  21
  -3   5  16 49967.6 1500.93  19
   3  -5 -16 46970.4 1845.16   1
  -3   5  16 48652.3 1520.10   9
   3  -5 -15 12940.0 938.686   1
  -3   5  15 12876.3 752.486  19
  -3   5  15 13841.2 744.839  21
  -3   5  15 13733.0 794.739   9
   3  -5 -14 31555.6 1403.98   1
  -3   5  14 31805.1 1136.77  19
  -3   5  14 34070.9 1200.26   9
   3  -5 -13 1447.88 331.900   1
  -3   5  13 941.164 200.360  19
   3  -5 -12 179409. 3131.35   1
   3  -5 -11 136.418 149.408   1
   3  -5 -10 3006.89 392.702   1
   3  -5  -9 31718.6 1189.62   1
   3  -5  -8 37532.6 1258.23   1
   3  -5  -7 27705.5 1053.15   1
   3  -5  -6 21264.3 902.866   1
   3  -5  -5 168565. 2464.63   1
   3  -5  -4 29875.0 1028.84   1
   3  -5  -3 8943.58 566.157   1
   3  -5  -2 344.026 170.409   1
   3  -5  -1 292450. 3158.32   1
   3  -5   0 834.957 204.658   1
   3  -5   1 2904.20 348.830   1
   3  -5   2 32601.5 1120.22   1
   3  -5   3 11130.6 672.783   1
   3  -5   4 22878.7 983.618   1
   3  -5   5 866.445 229.114   1
   3  -5   6 57358.8 1642.69   1
   3  -5   6 56962.5 1709.36   3
  -3   5  -7 6840.02 521.837  18
   3  -5   7 6572.31 612.395   3
  -3   5  -8 6394.10 530.800  18
   3  -5   8 6993.43 660.120   3
   3  -5   8 6468.47 505.355  21
  -3   5  -9 41066.6 1343.67  18
   3  -5   9 43446.3 1665.59   3
   3  -5   9 41500.6 1274.77  21
  -3   5 -10 1032.09 272.731  18
   3  -5  10 773.636 265.870   3
   3  -5  10 794.786 221.659  21
  -3   5 -11 714.716 227.326  18
   3  -5  11 705.116 213.071  21
  -3   5 -12 387.447 226.337  18
   3  -5  12 632.253 214.552  21
  -3   5 -13 26554.3 1151.24  18
   3  -5  13 25931.5 1065.91  21
  -3   5 -14 1736.00 330.245  18
   3  -5  14 1379.86 269.258  21
  -3   5 -15 3104.40 419.358  18
  -3   5 -16 4001.02 424.822  18
  -3   5 -17 3019.03 362.826  18
  -3   5 -18 251.823 171.914  18
  -3   5 -19 2754.08 266.916  18
   3  -5  19 2638.96 269.672  14
   3  -5  20 386.916 107.235  14
  -3   5 -20 398.180 102.285  18
  -3   4  26 1431.31 179.845   9
  -3   4  25 2252.94 239.952  21
  -3   4  25 2354.97 263.967   9
  -3   4  24 193.229 146.039   9
  -3   4  24 280.886 147.199  21
  -3   4  23 286.078 185.211   9
  -3   4  23 592.840 194.943  21
  -3   4  22 511.761 218.735   9
  -3   4  22 758.239 237.806  21
  -3   4  21 1459.72 331.536   9
  -3   4  21 1436.04 302.827  21
  -3   4  20 1173.31 300.549   9
  -3   4  20 1026.31 255.728  21
  -3   4  19 574.114 220.564   9
  -3   4  19 1443.81 276.405  21
  -3   4  18 13017.9 821.402   9
  -3   4  18 13459.3 793.148  21
  -3   4  17 64902.6 1704.31  21
  -3   4  17 60965.5 1686.02  19
  -3   4  17 63623.3 1756.57   9
  -3   4  17 66003.5 2178.32   3
   3  -4 -17 65822.0 2208.72   1
  -3   4  16 13693.9 772.430  21
  -3   4  16 14071.3 799.794  19
  -3   4  16 14250.4 822.037   9
   3  -4 -16 14136.6 1000.84   1
  -3   4  16 15334.5 1026.14   3
  -3   4  15 18078.7 875.786  19
  -3   4  15 18265.2 1061.90   3
   3  -4 -15 17698.5 1073.02   1
  -3   4  15 17296.5 872.818   9
  -3   4  14 17808.9 832.836  19
  -3   4  14 17878.0 1019.02   3
   3  -4 -14 19297.2 1085.80   1
  -3   4  14 18806.1 887.893   9
  -3   4  13 994.501 292.641   3
   3  -4 -13 967.343 276.328   1
   3  -4 -12 2442.85 366.843   1
   3  -4 -11 7494.48 608.673   1
   3  -4 -10 5631.11 511.396   1
   3  -4  -9 16378.0 817.327   1
   3  -4  -8 35871.0 1155.99   1
   3  -4  -7 191529. 2559.47   1
   3  -4  -6 125003. 2006.94   1
   3  -4  -5 7202.20 480.258   1
   3  -4  -4 285645. 2879.76   1
   3  -4  -3 155919. 2100.25   1
   3  -4  -2 9010.00 509.953   1
   3  -4  -1 18954.1 727.665   1
   3  -4   0 414136. 3408.96   1
   3  -4   1 17408.3 710.576   1
   3  -4   2 8069.37 505.749   1
   3  -4   3 813.187 187.304   1
   3  -4   4 46988.4 1274.35   1
   3  -4   5 7197.86 523.273   1
   3  -4   6 25616.2 1056.95   3
   3  -4   6 24679.2 994.171   1
   3  -4   7 7235.94 602.956   3
   3  -4   8 28154.1 1209.74   3
   3  -4   9 3814.97 395.323  21
   3  -4   9 3685.85 467.098   3
   3  -4  10 10842.5 676.091  21
   3  -4  10 11991.6 869.319   3
   3  -4  11 7412.84 576.557  21
   3  -4  11 6845.88 685.824   3
   3  -4  12 19007.8 936.884  21
   3  -4  12 19356.9 1169.40   3
   3  -4  13 22643.6 1024.88  21
   3  -4  14 359.816 198.354  21
   3  -4  15 6975.43 579.266  21
  -3   4 -15 7354.89 613.207  18
   3  -4  16 7279.44 572.748  21
  -3   4 -16 6605.41 568.126  18
   3  -4  17 2013.46 297.059  21
  -3   4 -17 2637.11 364.506  18
  -3   4 -18 497.064 178.337  18
  -3   4 -19 9743.46 556.782  18
  -3   4 -20 7924.41 445.338  18
  -3   4 -21 2803.85 225.805  18
   3  -4  21 2993.18 237.903  14
  -3   3  26 169.937 83.6281  21
  -3   3  25 6452.58 403.382   9
  -3   3  25 7011.85 423.408  21
  -3   3  24 6980.98 482.758   9
  -3   3  24 7479.47 502.566  21
  -3   3  23 79.1013 176.759   9
  -3   3  23 189.953 158.137  21
  -3   3  22 482.103 218.825   9
  -3   3  22 606.206 232.114  21
  -3   3  21 19693.3 980.328   9
  -3   3  21 19678.9 967.387  21
  -3   3  20 58741.7 1703.18   9
  -3   3  20 58586.9 1678.94  21
  -3   3  19 313.159 245.362   9
  -3   3  19 47.3418 175.598  21
  -3   3  18 7370.36 616.320  21
  -3   3  18 7289.57 631.914   9
  -3   3  17 955.364 253.937  21
  -3   3  17 798.276 257.223   9
  -3   3  17 466.171 223.506   3
   3  -3 -17 645.879 226.607   1
  -3   3  16 78299.3 2250.01   3
  -3   3  16 74967.6 1843.34   9
  -3   3  16 78165.2 1850.84  21
  -3   3  16 76371.7 1837.06  19
  -3   3  15 2662.48 413.857   3
  -3   3  15 3350.70 380.907  21
  -3   3  15 3364.38 391.945  19
  -3   3  15 3303.85 407.456   9
  -3   3  14 21902.7 920.387  19
  -3   3  14 22508.3 1116.85   3
  -3   3  14 23645.8 969.108   9
  -3   3  13 138057. 2630.87   3
  -3   3  12 1765.53 317.021   3
  -3   3  11 248.299 167.086   3
  -3   3  10 18959.8 842.151   3
   3  -3 -10 18397.8 858.755   1
  -3   3   9 92215.9 1766.59   3
   3  -3  -9 93979.6 1846.06   1
   3  -3  -8 1033.36 221.503   1
   3  -3  -8 1483.90 147.613   5
   3  -3  -7 109914. 1810.26   1
   3  -3  -6 8607.40 269.569   2
   3  -3  -6 7901.86 475.445   1
   3  -3  -5 15996.9 646.229   1
   3  -3  -5 16895.0 280.785   2
   3  -3  -4 1855.42 234.103   1
   3  -3  -3 602.048 154.310   1
   3  -3  -2 11312.3 503.206   1
   3  -3  -1 6330.24 381.477   1
   3  -3   0 98706.1 1474.80   1
   3  -3   1 7975.94 433.618   1
   3  -3   2 6020.39 389.458   1
   3  -3   3 49340.5 1128.15   1
   3  -3   4 20080.1 747.567   1
   3  -3   5 14305.9 662.235   1
   3  -3   6 126341. 2041.13   1
   3  -3   6 128395. 2159.12   3
   3  -3   7 11150.2 679.618   3
   3  -3   8 3715.97 440.744   3
   3  -3   9 49296.9 1561.42   3
   3  -3  10 955.026 261.740   3
   3  -3  10 672.308 189.287  21
   3  -3  11 7338.31 674.237   3
   3  -3  11 6635.64 540.924  21
   3  -3  12 2439.91 419.024   3
   3  -3  12 2534.17 363.479  21
   3  -3  13 51490.1 1546.43  21
   3  -3  13 55608.7 1959.32   3
   3  -3  14 1203.14 300.142  21
   3  -3  15 3682.22 475.788  21
   3  -3  16 8944.94 670.239  21
   3  -3  17 8302.61 625.134  21
   3  -3  18 2735.41 363.690  21
   3  -3  18 3656.07 380.875   6
  -3   3 -18 3818.10 419.813  18
   3  -3  19 3603.52 376.368  21
   3  -3  19 3394.13 321.693   6
  -3   3 -19 4441.82 425.182  18
  -3   3 -20 4149.62 375.325  18
  -3   3 -21 106.674 102.848  18
   3  -3  22-109.870 74.1366  14
  -3   3 -22-4.14872 64.5862  18
  -3   2  26 446.935 116.292  21
  -3   2  25 6539.60 378.275   9
  -3   2  25 7299.55 427.235  21
  -3   2  24 778.942 185.178   9
  -3   2  24 609.780 196.056  21
  -3   2  23 36116.6 1138.51   9
  -3   2  23 37251.0 1204.17  21
  -3   2  22 1635.28 301.196   9
  -3   2  22 1398.32 295.187  21
  -3   2  21 7202.33 593.618   9
  -3   2  21 8094.92 644.720  21
  -3   2  20 290.022 212.403   9
  -3   2  20 487.129 247.962  21
  -3   2  19 50816.3 1622.53  21
  -3   2  19 49838.8 1567.48   9
  -3   2  18 7844.94 636.174  21
  -3   2  18 7547.34 619.540   9
  -3   2  17 205.564 154.761  21
  -3   2  17-250.497 195.789   9
  -3   2  17 113.226 159.591   3
  -3   2  16 13324.0 781.934  21
  -3   2  16 11976.2 743.857   9
  -3   2  16 12897.6 923.315   3
  -3   2  15 11583.5 707.714  21
  -3   2  15 12099.5 723.577   9
  -3   2  15 11194.5 827.184   3
  -3   2  14 287.255 146.913  19
  -3   2  14 114.025 159.991   3
  -3   2  13 9834.89 711.530   3
  -3   2  12 49980.6 1484.51   3
  -3   2  11 29736.4 1085.69   3
  -3   2  10 9548.05 585.685   3
  -3   2   9 6898.40 480.354   3
   3  -2  -8 38161.0 548.808   5
  -3   2   8 39382.7 1048.00   3
   3  -2  -7 49624.2 748.719   5
  -3   2   7 49961.5 1120.21   3
   3  -2  -6 1468.60 218.127   1
  -3   2   6 1492.57 203.101   3
   3  -2  -5 1054.99 188.010   1
   3  -2  -5 1078.11 115.214   2
   3  -2  -4 199272. 1250.93   2
   3  -2  -4 196240. 1953.27   1
   3  -2  -3 2403.45 222.523   1
   3  -2  -3 2309.93 123.996   2
   3  -2  -2 56202.3 981.048   1
   3  -2  -1 82178.0 1163.60   1
   3  -2   0 131996. 1473.89   1
   3  -2   1 92469.4 1256.21   1
   3  -2   2 17167.0 567.746   1
   3  -2   3 4578.23 317.702   1
   3  -2   4 18844.4 644.655   1
   3  -2   5 2639.76 264.453   1
   3  -2   6 84049.4 1610.17   3
   3  -2   6 80684.2 1468.73   1
   3  -2   7 2117.78 297.169   3
   3  -2   8 22428.5 936.423   3
   3  -2   9 1415.26 292.218   3
   3  -2  10 53080.2 1378.37   5
   3  -2  10 53907.0 1611.77   3
   3  -2  11 5939.27 582.966   3
   3  -2  11 5894.96 496.914  21
   3  -2  12 229.287 193.359  21
   3  -2  12-738.364 243.389   3
   3  -2  13 5714.34 617.325   3
   3  -2  13 6226.05 549.315  21
   3  -2  14 136.405 183.613  21
   3  -2  14 497.505 261.872   3
   3  -2  15 10461.1 739.636  21
   3  -2  16 22969.6 1078.42  21
   3  -2  17 6106.57 572.282  21
   3  -2  18 11189.0 743.334  21
   3  -2  19 268.404 188.847  21
   3  -2  20 2521.87 329.107  21
   3  -2  20 2010.82 271.282   6
  -3   2 -21 7280.37 488.794  18
   3  -2  21 6383.26 457.044  21
   3  -2  21 5956.97 398.768   6
  -3   2 -22 236.476 120.008  18
  -3   1  25 3782.90 314.241  21
  -3   1  24 1007.09 184.097   9
  -3   1  24 1375.34 242.691  21
  -3   1  23 3723.12 364.062   9
  -3   1  23 4815.60 457.690  21
  -3   1  22 3788.87 403.202   9
  -3   1  22 4777.97 492.939  21
  -3   1  21 5513.04 506.785   9
  -3   1  21 5624.83 571.522  21
  -3   1  20 4668.22 489.999   9
  -3   1  20 4540.67 513.076  21
  -3   1  19 2348.00 374.373   9
  -3   1  19 2472.39 417.876  21
  -3   1  18 4828.52 503.355   9
  -3   1  18 4844.91 538.317  21
  -3   1  17 35412.8 1577.50   3
  -3   1  17 38016.8 1365.97  21
  -3   1  17 36452.8 1292.72   9
  -3   1  16 2752.37 380.433  21
  -3   1  16 2630.86 358.193   9
  -3   1  16 2492.71 437.989   3
  -3   1  15 5892.71 533.558  21
  -3   1  15 5598.90 496.851   9
  -3   1  15 5936.53 603.428   3
  -3   1  14 8165.97 665.523   3
  -3   1  13 3325.78 414.337   3
  -3   1  12 13123.2 760.024   3
  -3   1  11 78892.7 1734.65   3
  -3   1  10 27929.7 982.206   3
  -3   1   9 2584.50 292.336   3
  -3   1   8 5084.53 372.590   3
  -3   1   7 73196.6 1285.59   3
   3  -1  -7 72162.6 704.914   5
  -3   1   6 512.398 131.740   3
   3  -1  -6 317.069 66.3809   5
  -3   1   5 498.508 120.428   3
   3  -1  -5 378.433 77.5833   5
   3  -1  -4 45801.4 697.091   2
  -3   1   4 46654.9 817.505   3
   3  -1  -2 120098. 1243.01   1
   3  -1  -2 116367. 972.895   2
   3  -1  -1 487.801 98.7429   1
   3  -1   0 768.276 114.023   1
   3  -1   1 460731. 2339.29   1
   3  -1   2 54651.2 849.491   1
   3  -1   3 71.3475 72.7008   1
   3  -1   4 30567.8 714.967   1
   3  -1   5 10981.8 462.964   1
   3  -1   5 10957.7 500.560   3
   3  -1   6 42106.3 1037.67   3
   3  -1   7 364.372 165.516   3
   3  -1   8 48830.3 1277.22   3
   3  -1   9 150045. 2379.59   3
   3  -1   9 156730. 2122.37   5
   3  -1  10 3155.79 317.086   5
   3  -1  10 2786.57 362.867   3
   3  -1  11 12322.7 772.801   3
   3  -1  12 59298.2 1777.32   3
   3  -1  12 60675.1 1567.42  21
   3  -1  13 789.916 210.673   9
   3  -1  13 979.908 262.530  21
   3  -1  13 608.547 187.828   3
   3  -1  14 26269.7 1111.31  21
   3  -1  14 24377.8 1049.34   9
   3  -1  14 25224.3 1274.57   3
   3  -1  15 49022.4 1545.19  21
   3  -1  15 45483.8 1441.71   9
   3  -1  15 48488.9 1833.48   3
   3  -1  16-19.5717 194.483  21
   3  -1  17 215.189 234.455  21
   3  -1  18 3381.37 454.502  21
   3  -1  19 3886.97 478.034  21
   3  -1  20 711.403 241.023  21
   3  -1  21 14320.0 738.796  21
   3  -1  22 1794.39 235.166   6
   3  -1  22 2057.56 277.707  21
  -3   1 -22 2315.98 277.816  18
   3  -1  23 4172.84 281.753   6
  -3   1 -23 5099.81 339.889  18
  -3   0  25-59.6021 109.237  21
  -3   0  24 3190.44 324.444  21
  -3   0  23 6154.81 413.431   9
  -3   0  23 7025.83 527.172  21
  -3   0  22 2826.86 334.254   9
  -3   0  22 2782.92 368.836  21
  -3   0  21 156.656 157.238   9
  -3   0  21 143.000 210.769  21
  -3   0  20 6576.71 553.811   9
  -3   0  20 6012.06 597.493  21
  -3   0  19 5588.90 524.775   9
  -3   0  19 4856.02 525.804  21
  -3   0  18 754.849 264.982  21
  -3   0  18 869.257 241.103   9
  -3   0  17 11198.8 769.200  21
  -3   0  17 12555.7 759.686   9
  -3   0  17 10874.7 879.047   3
  -3   0  16 73270.4 1869.09  21
  -3   0  16 69424.8 1732.57   9
  -3   0  16 72430.8 2175.92   3
  -3   0  15 4454.96 448.894  21
  -3   0  15 4658.44 445.215   9
  -3   0  15 4841.70 563.167   3
  -3   0  14 2721.93 346.695  21
  -3   0  14 3193.51 440.919   3
  -3   0  13 45503.6 1493.06   3
  -3   0  12 66473.1 1698.29   3
  -3   0  11 14863.4 763.800   3
  -3   0  10 54688.2 1358.35   3
  -3   0   9 30131.2 943.113   3
  -3   0   8 55758.0 1184.25   3
  -3   0   7 12022.3 191.889   4
  -3   0   7 13503.1 550.446   3
   3   0  -6 129487. 973.369   5
  -3   0   6 131909. 1552.09   3
   3   0  -5 22862.7 448.332   5
  -3   0   5 22208.2 581.804   3
   3   0  -4 358917. 1879.40   5
  -3   0   4 372684. 2128.91   3
   3   0  -3 16540.4 414.758   5
  -3   0   3 15828.8 396.770   3
   3   0  -3 16852.4 437.052   2
   3   0  -2 61906.1 824.192   5
   3   0  -2 58173.1 760.934   2
   3   0  -1 214859. 1597.97   5
   3   0  -1 215499. 1409.47   2
   3   0   0 35112.0 499.182   1
   3   0   0 34611.0 578.258   2
   3   0   1 631.201 77.5043   1
   3   0   2 284805. 1532.50   1
   3   0   3 79437.6 885.836   1
   3   0   4 36576.1 748.718   3
   3   0   4 37107.9 674.100   1
   3   0   5 6072.26 346.995   3
   3   0   6 16302.0 597.994   3
   3   0   7 11477.1 546.889   3
   3   0   7 12320.3 517.054   5
   3   0   8 283.575 104.221   5
   3   0   8 329.706 147.888   3
   3   0   9 157659. 1934.08   5
   3   0   9 151341. 2247.46   3
   3   0  10 30073.6 865.383   5
   3   0  10 27892.2 1035.00   3
   3   0  11 1573.27 290.949   3
   3   0  12 1917.23 312.503   3
   3   0  13 2109.12 328.838   9
   3   0  13 1605.25 289.425  21
   3   0  13 1786.35 344.161   3
   3   0  14 25151.0 1064.92  21
   3   0  14 24996.8 1223.99   3
   3   0  14 23880.0 1032.42   9
   3   0  15-1.31550 187.529  21
   3   0  15 292.963 195.114   9
   3   0  15 261.686 181.449   3
   3   0  16 9587.50 835.369   3
   3   0  16 11379.2 776.343  21
   3   0  16 9234.50 690.572   9
   3   0  17 108985. 2369.44  21
   3   0  17 99308.2 2199.30   9
   3   0  18-107.664 192.274  21
   3   0  18 247.539 195.239   9
   3   0  19 6700.05 612.127  21
   3   0  20 832.079 287.554  21
   3   0  21 19549.8 921.352  21
   3   0  22 1390.10 260.885  21
   3   0  23 811.862 176.355   6
   3   0  23 1205.76 224.341  21
   3   0  24-52.7719 81.1586   6
  -3   0 -24 106.124 98.0302  18
  -3  -1  25-107.818 96.7704  21
  -3  -1  24 181.361 131.022  21
  -3  -1  23 353.971 186.715  21
  -3  -1  22 5477.02 486.680  21
  -3  -1  21 22830.4 883.091   9
  -3  -1  21 26356.8 1112.87  21
  -3  -1  20 3895.04 411.290   9
  -3  -1  20 3280.15 440.488  21
  -3  -1  19 3836.99 485.016  21
  -3  -1  19 3255.84 391.257   9
  -3  -1  18 829.215 242.173  21
  -3  -1  18 770.935 216.782   9
  -3  -1  17 1612.91 339.513  21
  -3  -1  17 1855.40 311.440   9
  -3  -1  16 394.360 172.143  21
  -3  -1  16 366.973 191.499   9
  -3  -1  16 226.064 161.554   3
  -3  -1  15 43843.9 1420.96  21
  -3  -1  15 41855.3 1294.31   9
  -3  -1  15 45596.6 1661.50   3
  -3  -1  14 13805.0 770.771  21
  -3  -1  14 14565.5 907.316   3
  -3  -1  13 3073.82 424.514   3
  -3  -1  12 20.8365 145.883   3
  -3  -1  11 103996. 2023.81   3
  -3  -1  10 17199.1 773.551   3
  -3  -1   9 44716.0 1164.31   3
  -3  -1   8 1.41671 121.734   3
  -3  -1   7 206477. 2136.06   3
  -3  -1   6 27543.0 711.395   3
  -3  -1   5 223647. 1831.67   3
   3   1  -4 185037. 1330.23   5
  -3  -1   4 185534. 1478.73   3
   3   1  -3 99078.4 999.656   5
  -3  -1   3 106786. 966.405   3
   3   1  -2 33827.0 586.933   5
   3   1  -2 34120.2 632.700   2
  -3  -1   2 34444.7 457.925   3
   3   1  -1 1660.75 142.807   5
  -3  -1   1 2116.89 86.3751   3
   3   1  -1 1686.39 150.667   2
   3   1   0 17876.0 439.318   4
   3   1   0 18830.2 258.513   1
   3   1   0 18150.5 433.665   2
   3   1   1 3716.43 115.267   3
   3   1   1 4047.54 218.971   2
   3   1   1 4131.29 95.6829   1
   3   1   2 850.654 79.6802   3
   3   1   3 76658.8 829.098   3
   3   1   3 75104.8 1009.96   5
   3   1   4 533532. 2995.15   4
   3   1   4 525733. 2754.42   5
   3   1   4 529389. 2516.65   3
   3   1   5 239697. 1904.71   3
   3   1   5 243664. 1939.58   5
   3   1   6 312.212 96.6792   5
   3   1   6 320.327 126.446   3
   3   1   7 98010.3 1473.64   3
   3   1   7 99897.3 1330.41   5
   3   1   8 44169.3 1068.81   3
   3   1   8 45308.7 922.117   5
   3   1   9 424.859 121.684   5
   3   1   9 477.720 160.106   3
   3   1  10 80405.3 1283.40   5
   3   1  10 78342.9 1647.00   3
   3   1  11 10393.9 649.834   3
   3   1  12 7449.10 581.443   3
   3   1  13 445.973 200.384   3
   3   1  14 29481.5 1286.30   3
   3   1  14 32430.9 1184.58   9
   3   1  14 31608.7 1168.52  21
   3   1  15 12069.5 871.315   3
   3   1  15 12569.4 772.729   9
   3   1  15 11762.1 746.469  21
   3   1  16 4072.05 551.019   3
   3   1  16 4261.89 485.747  21
   3   1  16 4050.84 468.653   9
   3   1  17 2889.99 429.904  21
   3   1  17 2558.49 418.524   9
   3   1  18 15206.7 907.564  21
   3   1  18 13325.5 838.955   9
   3   1  19 1047.32 328.516  21
   3   1  19 600.726 207.715   9
   3   1  20 11141.2 746.322   9
   3   1  20 9949.41 725.455  21
   3   1  21 1698.75 349.106  21
   3   1  22 22088.2 945.652  21
   3   1  23 463.766 196.311  21
   3   1  24 391.561 146.743  21
   3   1  24 253.561 128.927   6
  -3  -1 -25 2547.10 212.705  18
  -3  -2  24 10062.7 468.540  21
  -3  -2  23 2437.69 296.362  21
  -3  -2  22 3285.58 369.367  21
  -3  -2  21 6350.12 547.783  21
  -3  -2  20 8847.82 681.106  21
  -3  -2  19 111.826 200.122  21
  -3  -2  18 10449.1 764.021  21
  -3  -2  17 39209.8 1430.97  21
  -3  -2  16 1178.95 257.853  21
  -3  -2  16 786.159 164.174   9
  -3  -2  16 1133.94 302.750   3
  -3  -2  15 5118.81 508.364  21
  -3  -2  15 4256.32 411.241   9
  -3  -2  15 5647.44 631.263   3
  -3  -2  14 15817.3 839.970  21
  -3  -2  14 15218.3 940.180   3
  -3  -2  13 650.344 178.744  21
  -3  -2  13 728.526 245.701   3
  -3  -2  12 4404.86 467.265   3
  -3  -2  11 109.575 152.511   3
  -3  -2  10 9354.96 594.165   3
  -3  -2   9 40073.5 1134.71   3
  -3  -2   8 7882.36 470.400   3
  -3  -2   7 22971.9 745.544   3
  -3  -2   6 323864. 2542.25   3
  -3  -2   5 150043. 1579.07   3
  -3  -2   4 147829. 1406.84   3
  -3  -2   3 580439. 2425.78   3
  -3  -2   2 85466.0 785.020   3
   3   2  -2 85389.4 987.869   5
   3   2  -2 83252.6 756.500   4
   3   2  -1 66985.9 760.019   4
  -3  -2   1 67821.7 551.757   3
   3   2  -1 66696.2 914.691   2
   3   2   0 4676.57 219.377   4
   3   2   0 4868.87 244.289   2
   3   2   1 198500. 1501.89   4
   3   2   1 204971. 1532.37   2
   3   2   2 65365.3 549.524   3
   3   2   3 81684.2 1030.48   5
   3   2   3 81506.4 779.523   3
   3   2   4 45207.7 787.363   5
   3   2   4 43817.6 673.660   3
   3   2   5 403426. 2320.93   3
   3   2   5 401948. 2694.85   4
   3   2   6 422087. 2514.71   5
   3   2   6 422554. 2896.44   4
   3   2   6 424971. 2666.32   3
   3   2   7 6758.42 332.711   5
   3   2   7 6651.22 393.198   4
   3   2   7 7194.78 392.579   3
   3   2   8 56934.4 1173.10   4
   3   2   8 58006.2 984.810   5
   3   2   9 71655.5 1111.34   5
   3   2   9 69695.0 1341.37   4
   3   2   9 67523.5 1381.50   3
   3   2  10 133.136 66.1599   5
   3   2  10 484.085 177.670   3
   3   2  11 25603.9 988.955   3
   3   2  12 3541.60 399.481   3
   3   2  13 94532.2 2127.17   3
   3   2  14 2002.44 313.613  21
   3   2  14 1304.90 232.371   9
   3   2  14 1707.64 340.269   3
   3   2  15 14873.7 940.164   3
   3   2  15 15614.7 837.458  21
   3   2  15 15713.3 851.465   9
   3   2  16 1249.25 288.889  21
   3   2  16 1086.88 264.650   9
   3   2  16 822.827 244.530   3
   3   2  17 33251.6 1534.88   3
   3   2  17 34538.8 1312.63  21
   3   2  17 32097.9 1277.55   9
   3   2  18-34.9889 205.612  21
   3   2  18 53.6463 225.025   9
   3   2  19 1845.37 345.773  21
   3   2  19 1720.88 352.207   9
   3   2  20 1147.81 315.652  21
   3   2  20 1477.25 313.357   9
   3   2  21 774.552 302.174  21
   3   2  21 248.750 187.337   9
   3   2  22 2085.68 346.257  21
   3   2  23 18056.1 820.169  21
   3   2  24 962.784 207.632  21
   3   2  25 130.286 104.088   6
   3   3 -24 350.165 101.350   7
   3   3 -23 2632.56 228.302  18
  -3  -3  23 2561.36 258.569  21
  -3  -3  22 928.814 197.193  21
  -3  -3  21 788.247 225.610  21
  -3  -3  20 6454.67 562.088  21
  -3  -3  19 41420.8 1408.30  21
  -3  -3  18 643.937 235.826  21
  -3  -3  17 9338.94 705.504  21
  -3  -3  16 15137.0 884.024  21
  -3  -3  15 66792.4 1785.24  21
  -3  -3  15 67942.5 2128.56   3
  -3  -3  14 196.753 147.443  21
  -3  -3  14 291.719 203.446   3
  -3  -3  13 19385.8 906.028  21
  -3  -3  13 19838.9 1059.07   3
  -3  -3  12 397.158 187.172   3
  -3  -3  11 46000.1 1435.74   3
  -3  -3  10 3289.37 382.596   3
  -3  -3   9 16962.8 784.064   3
  -3  -3   8 182079. 2364.16   3
  -3  -3   7 35048.4 968.906   3
  -3  -3   6 11480.7 520.572   3
  -3  -3   5 96469.9 1375.48   3
  -3  -3   4 122222. 1410.10   3
   3   3  -4 119900. 784.033   4
  -3  -3   3 275014. 1907.54   3
   3   3  -3 266165. 1361.69   4
   3   3  -2 8688.55 277.052   4
  -3  -3   2 8545.49 328.729   1
   3   3  -1 21898.8 460.708   4
   3   3  -1 21052.5 552.959   2
  -3  -3   1 21475.2 466.257   1
   3   3   0 2035.49 166.027   4
  -3  -3   0 2158.29 140.455   1
   3   3   0 2056.30 188.898   2
   3   3   1 15458.0 438.107   4
   3   3   1 15047.1 444.069   2
  -3  -3  -1 15342.5 308.165   1
   3   3   2 81594.4 1052.39   4
  -3  -3  -2 82669.9 667.058   1
   3   3   2 82478.8 1030.80   2
   3   3   3 12360.8 417.537   5
   3   3   3 13236.2 334.631   3
  -3  -3  -3 13170.4 284.078   1
   3   3   4 36081.5 717.440   5
   3   3   4 35715.6 626.670   3
  -3  -3  -4 37551.3 535.904   1
   3   3   5 118864. 1496.95   4
   3   3   5 120584. 1276.02   3
   3   3   6 12569.3 434.952   5
   3   3   6 13946.2 549.365   4
   3   3   6 14003.3 488.566   3
   3   3   7 35275.7 731.028   5
   3   3   7 32578.3 862.494   4
   3   3   7 33397.7 816.045   3
   3   3   8 9000.13 478.221   4
   3   3   8 9578.48 392.835   5
   3   3   8 9159.12 474.088   3
   3   3   9 680.880 121.622   5
   3   3   9 672.638 180.267   4
   3   3   9 743.553 172.074   3
   3   3  10 269203. 2056.30   5
   3   3  10 265685. 2885.57   3
   3   3  11 153.124 120.013   4
   3   3  11 199.676 125.515   3
   3   3  12 1060.97 211.854   4
   3   3  12 630.094 176.907   3
   3   3  13 10844.1 720.158   3
   3   3  14 33886.8 1325.61   3
   3   3  15 1926.12 282.584  21
   3   3  15 2970.58 440.783   3
   3   3  15 2882.48 366.547   9
   3   3  16 7722.24 714.740   3
   3   3  16 7426.07 606.739   9
   3   3  16 7313.84 578.582  21
   3   3  17 14041.7 993.244   3
   3   3  17 16021.2 883.180  21
   3   3  17 14559.1 867.843   9
   3   3  18 30260.7 1226.10  21
   3   3  18 29127.1 1237.69   9
   3   3  19-11.0299 209.988  21
   3   3  19 196.480 225.106   9
   3   3  20 16332.8 912.546  21
   3   3  20 14849.0 897.479   9
   3   3  21 1611.19 347.380  21
   3   3  21 1924.65 367.327   9
   3   3  22 1022.09 259.155  21
   3   3  22 1078.76 269.599   9
   3   3  23 1815.08 295.491  21
   3   3  23 1992.90 318.952   9
   3   3  24 2725.56 309.020  21
   3   3  25 1839.16 240.695  21
   3   4 -23 1439.31 179.966   7
   3   4 -22 1510.68 192.329  18
  -3  -4  22 1187.42 191.772  21
   3   4 -21 313.736 149.374  18
  -3  -4  21 11.9917 153.587  21
  -3  -4  20 1310.43 259.390  21
  -3  -4  19 20848.2 954.014  21
  -3  -4  18 26242.8 1114.74  21
  -3  -4  17 109.707 190.585  21
  -3  -4  16 37.8400 171.034  21
  -3  -4  15 1418.05 311.626  21
  -3  -4  15 2161.73 393.686   3
  -3  -4  14 2137.43 341.318  21
  -3  -4  14 2507.21 435.788   3
  -3  -4  13 32734.2 1400.31   3
  -3  -4  13 28140.3 1108.14  21
  -3  -4  12-44.1718 130.549  21
  -3  -4  12 243.377 202.006   3
  -3  -4  11 37666.9 1362.07   3
  -3  -4  10 27330.3 1102.15   3
  -3  -4   9 46.6999 137.633   3
  -3  -4   8 88969.7 1766.69   3
  -3  -4   7 88785.3 1654.94   3
  -3  -4   6 5103.39 386.071   3
  -3  -4   5 3779.16 311.033   3
   3   4  -5 3761.77 173.073   4
  -3  -4   4 38543.6 891.480   3
  -3  -4   3 186918. 1884.12   1
  -3  -4   2 5074.44 298.605   1
  -3  -4   1 9783.13 380.793   1
   3   4  -1 9689.39 406.875   2
   3   4   1 206084. 1712.44   2
  -3  -4  -1 212845. 1518.79   1
   3   4   2 171762. 1631.01   4
   3   4   2 173903. 1546.52   2
  -3  -4  -3 84599.3 924.069   1
   3   4   3 89494.8 1125.98   2
  -3  -4  -4 49465.4 736.585   1
   3   4   5 2958.42 271.564   4
  -3  -4  -5 3185.94 204.065   1
   3   4   5 2701.16 212.664   3
   3   4   6 14706.7 579.489   4
   3   4   6 14531.9 511.143   3
  -3  -4  -6 14992.5 465.354   1
   3   4   7 119895. 1694.97   4
   3   4   7 123180. 1596.50   3
   3   4   8 13526.7 596.044   4
   3   4   8 13234.4 568.320   3
   3   4   9 37938.9 1042.60   4
   3   4   9 37438.2 1022.64   3
   3   4  10 46360.0 1182.58   4
   3   4  10 45951.1 1213.84   3
   3   4  11 38421.5 1107.36   4
   3   4  11 39701.7 1199.73   3
   3   4  12 1216.09 222.168   4
   3   4  12 1490.69 272.136   3
   3   4  13 7742.12 538.791   4
   3   4  13 7167.05 579.491   3
   3   4  14 1028.33 232.108   4
   3   4  14 1066.69 271.057   3
   3   4  15 71804.5 2010.11   3
   3   4  15 75225.3 1804.59   9
   3   4  15 71099.4 1688.29  21
   3   4  16 5138.32 578.884   3
   3   4  16 5623.94 504.194  21
   3   4  16 4870.43 489.857   9
   3   4  17 449.678 217.827  21
   3   4  17 719.008 270.284   9
   3   4  17 508.180 213.105   3
   3   4  18 191.110 187.333  21
   3   4  18 351.819 210.728   9
   3   4  18-43.8398 201.808   3
   3   4  19 23947.7 1085.41  21
   3   4  19 23557.0 1126.82   9
   3   4  20 5088.38 525.311  21
   3   4  20 5703.05 576.914   9
   3   4  21 2152.12 362.555  21
   3   4  21 1886.59 372.542   9
   3   4  22 13785.1 787.745  21
   3   4  22 15056.7 859.998   9
   3   4  23 3003.92 360.370  21
   3   4  23 2472.59 340.509   9
   3   4  24 2928.83 346.803   9
   3   4  24 3539.98 347.637  21
   3   4  25-218.453 119.817  21
   3   4  26 2592.19 240.587   6
   3   5 -22 1635.89 196.278   7
   3   5 -21 1559.18 233.959   7
   3   5 -21 1327.76 177.947  18
  -3  -5  21 1558.83 205.187  21
   3   5 -20 200.210 132.230  18
  -3  -5  20-128.755 163.115  21
   3   5 -19 6563.77 491.440  18
  -3  -5  19 6322.54 490.802  21
  -3  -5  18-123.338 190.459  21
  -3  -5  17 100.608 152.790  21
  -3  -5  16 374.643 191.579  21
  -3  -5  15 31675.5 1219.20  21
  -3  -5  14 2245.93 410.728   3
  -3  -5  14 2041.09 335.424  21
   3   5 -13 37160.4 1304.15  11
  -3  -5  13 38091.8 1569.54   3
  -3  -5  13 35032.9 1247.99  21
   3   5 -12 10252.0 688.095  11
  -3  -5  12 9382.69 629.777  21
  -3  -5  11 3770.31 473.917   3
   3   5 -11 3242.44 400.788  11
  -3  -5  10 31764.2 1254.64   3
  -3  -5   9 50534.5 1505.61   3
  -3  -5   8 16618.0 824.899   3
  -3  -5   7 453.438 187.275   3
  -3  -5   6 3947.08 376.245   3
  -3  -5   5 31926.5 955.478   3
  -3  -5   4 8301.47 481.300   1
  -3  -5   3 1714.20 225.186   1
  -3  -5   2 139058. 1709.40   1
  -3  -5   1 54305.8 1023.72   1
   3   5  -1 54657.0 1028.53   2
   3   5   0 58085.7 1005.02   2
  -3  -5   0 59478.2 1013.68   1
   3   5   1 232458. 1933.51   2
  -3  -5  -1 238944. 1932.22   1
   3   5   2 392267. 2450.67   2
  -3  -5  -2 395192. 2417.25   1
  -3  -5  -3 51210.3 862.905   1
   3   5   3 52079.7 889.401   2
   3   5   4 150979. 1787.44   4
  -3  -5  -4 154634. 1511.56   1
   3   5   5 7497.38 440.454   4
  -3  -5  -5 8759.83 376.653   1
   3   5   6 117354. 1706.94   4
  -3  -5  -6 124312. 1471.63   1
   3   5   7 12593.2 591.608   4
   3   5   7 12525.2 543.093   3
  -3  -5  -7 12972.8 500.902   1
   3   5   8 37561.4 1042.26   4
   3   5   8 37859.1 995.256   3
  -3  -5  -8 39222.1 921.400   1
   3   5   9 2591.03 303.879   4
   3   5   9 2305.69 278.267   3
  -3  -5  -9 2675.26 272.532   1
   3   5  10 83783.7 1654.71   4
   3   5  10 82409.9 1665.33   3
  -3  -5 -10 85060.5 1522.96   1
   3   5  11 24286.3 923.378   4
   3   5  11 23772.9 937.975   3
  -3  -5 -11 25750.4 897.093   1
   3   5  12 44924.7 1282.58   4
   3   5  12 44424.8 1364.10   3
   3   5  13 3508.59 374.292   4
   3   5  13 3552.16 427.548   3
   3   5  14 23888.1 991.340   4
   3   5  14 24630.0 1130.25   3
   3   5  15 211.698 144.758  21
   3   5  15 86.9968 145.110   9
   3   5  15 596.648 239.258   3
   3   5  16 37449.8 1519.25   3
  -3  -5 -16 34685.7 1358.30   1
   3   5  16 37274.8 1303.96   9
   3   5  16 32443.6 1127.68  10
   3   5  16 34258.4 1190.34  21
   3   5  17 6082.51 644.174   3
  -3  -5 -17 5334.73 557.313   1
   3   5  17 6462.35 545.374  21
   3   5  17 5563.34 539.996   9
   3   5  17 6564.13 524.522  10
   3   5  18 1552.56 283.307  21
   3   5  18 1088.41 265.060   9
   3   5  19 15520.5 853.579  21
   3   5  19 15781.4 929.023   9
   3   5  20 6073.77 548.292  21
   3   5  20 5939.05 593.551   9
   3   5  21 291.372 197.858  21
   3   5  21-248.663 251.831   9
   3   5  22 3006.45 385.527  21
   3   5  22 3143.55 449.333   9
   3   5  23 2567.25 330.599  21
   3   5  23 2691.65 384.334   9
   3   5  24 10489.3 638.868   9
   3   5  24 10513.7 572.172  21
   3   5  25 3364.62 296.646  21
   3   5  26 1192.61 176.131   6
   3   6 -21 575.684 138.105   7
   3   6 -20 9519.40 524.153   7
   3   6 -20 8793.06 454.192  18
  -3  -6  19 220.114 109.816  21
   3   6 -19 129.363 113.665  18
   3   6 -18 3427.68 357.321  18
  -3  -6  18 3837.88 374.373  21
   3   6 -17 11543.0 683.194  18
  -3  -6  17 10281.3 634.060  21
   3   6 -16 5031.69 482.376  18
  -3  -6  16 5450.47 491.792  21
  -3  -6  15 35.8102 132.136  21
  -3  -6  14 6013.11 537.350  21
  -3  -6  13 12032.4 923.548   3
  -3  -6  13 10436.4 670.744  21
  -3  -6  12 12052.8 705.044  21
   3   6 -12 12121.3 765.039  11
  -3  -6  11 2398.16 325.516  21
   3   6 -11 2427.35 372.389  11
  -3  -6  11 3486.28 474.378   3
   3   6 -10 25715.0 1082.54  11
  -3  -6  10 28845.3 1267.96   3
  -3  -6   9 6119.98 579.995   3
  -3  -6   8 26374.3 1108.88   3
  -3  -6   7 139004. 2413.94   3
  -3  -6   6 549.545 202.405   3
  -3  -6   5 77508.7 1666.81   1
  -3  -6   4 152318. 2207.19   1
  -3  -6   3 105371. 1755.65   1
  -3  -6   2 15904.2 657.700   1
  -3  -6   1 96869.2 1544.75   1
   3   6  -1 94627.7 1440.66   2
   3   6   0 148397. 1713.65   2
  -3  -6   0 147761. 1838.63   1
   3   6   1 119695. 1469.21   2
  -3  -6  -1 123348. 1619.84   1
   3   6   2 2998.21 236.427   2
  -3  -6  -2 2957.77 264.517   1
  -3  -6  -3 213647. 2039.22   1
   3   6   3 213824. 1870.41   2
  -3  -6  -4 11332.0 481.255   1
  -3  -6  -5 27241.3 746.796   1
   3   6   5 25652.1 848.177   4
  -3  -6  -6 234989. 2243.26   1
   3   6   6 242703. 2592.56   4
  -3  -6  -7 201163. 2152.79   1
   3   6   7 195627. 2438.94   4
  -3  -6  -8 251.354 124.878   1
   3   6   8 247.137 167.891   4
  -3  -6  -9 9230.84 509.155   1
   3   6   9 8372.09 527.107   3
   3   6   9 8274.54 535.199   4
   3   6  10 21859.1 878.315   3
  -3  -6 -10 20847.0 797.626   1
   3   6  10 20925.1 865.314   4
   3   6  11 71585.5 1672.53   3
  -3  -6 -11 74617.8 1561.06   1
   3   6  11 74933.8 1684.39   4
  -3  -6 -12 24587.6 960.584   1
   3   6  12 23909.5 1018.64   3
   3   6  12 24663.4 998.261   4
   3   6  13 4497.65 480.602   3
  -3  -6 -13 3877.63 417.056   1
   3   6  13 3706.19 402.892   4
   3   6  14 14732.4 883.357   3
  -3  -6 -14 14712.0 817.869   1
   3   6  14 15025.4 813.427   4
   3   6  15 39992.5 1513.95   3
  -3  -6 -15 41792.9 1437.28   1
   3   6  15 40939.6 1365.61   4
   3   6  15 40002.2 1258.60  10
   3   6  15 41565.4 1330.95   9
   3   6  16 1087.39 283.995   9
  -3  -6 -16 923.656 222.020   1
   3   6  16 683.827 223.620   3
   3   6  16 609.513 189.393  21
   3   6  16 935.068 225.403  10
   3   6  17 121.320 189.824   9
  -3  -6 -17-87.7582 167.395   1
   3   6  17-1.85643 229.942   3
   3   6  17 256.591 144.416  10
   3   6  17-86.2813 114.276  21
   3   6  18 50509.6 1904.51   3
   3   6  18 50901.6 1470.20  21
   3   6  18 48905.5 1443.97  10
   3   6  18 48882.9 1576.78   9
   3   6  19 6295.20 528.552  21
   3   6  19 6827.86 620.523   9
   3   6  19 6340.37 516.553  10
   3   6  20 231.596 141.585  21
   3   6  20 310.954 203.513   9
   3   6  21-126.429 150.390  21
   3   6  21 58.2186 206.865   9
   3   6  22 3811.35 477.712   9
   3   6  22 3525.20 388.508  21
   3   6  23 9743.81 671.179   9
   3   6  23 10153.6 600.032  21
   3   6  24 5411.46 468.501   9
   3   6  24 5305.33 400.308  21
   3   6  25 5434.68 422.608   9
   3   6  25 4694.92 331.864  21
   3   6  26 1993.16 215.807   6
   3   7 -20 461.529 123.774   7
   3   7 -19 1161.67 199.957   7
   3   7 -19 1249.00 192.039  18
   3   7 -18 1605.11 265.036   7
   3   7 -18 1630.71 241.383  18
   3   7 -17 3318.96 382.525   7
   3   7 -17 3922.39 384.327  18
   3   7 -16 2942.07 354.347  18
   3   7 -15 1966.61 319.192  18
   3   7 -14 30601.0 1164.09  18
   3   7 -13-236.598 214.168  18
   3   7 -12 2188.89 338.605  18
   3   7 -11 9.86871 168.512  11
  -3  -7  11-34.9892 210.816   3
   3   7 -11 295.355 166.609  18
   3   7 -10 70619.1 1692.92  18
   3   7 -10 72278.2 1891.67  11
  -3  -7  10 69680.5 2069.06   3
   3   7  -9 109.392 136.149  11
   3   7  -9 235.483 156.673  18
   3   7  -8 3736.87 374.719  18
   3   7  -8 4605.49 472.320  11
  -3  -7   8 3459.89 440.300   3
  -3  -7   7 11384.0 756.404   3
  -3  -7   6 98911.2 2098.40   3
  -3  -7   5 25914.7 1054.64   1
  -3  -7   4 508.229 182.715   1
  -3  -7   3 19102.9 826.496   1
  -3  -7   2 203175. 2590.20   1
   3   7  -2 207072. 2374.41   2
  -3  -7   1 41724.5 1137.33   1
   3   7  -1 43823.4 1042.19   2
   3   7   0 1927.86 216.899   2
  -3  -7   0 1676.03 254.179   1
  -3  -7  -1 225.618 139.914   1
   3   7   1 79.5461 71.0203   2
   3   7   2 35760.2 819.584   2
  -3  -7  -2 37076.7 986.731   1
   3   7   3 1458.05 176.007   2
  -3  -7  -3 1638.33 225.086   1
  -3  -7  -4 9086.19 486.817   1
  -3  -7  -5 2586.04 266.778   1
  -3  -7  -6 23507.7 790.982   1
  -3  -7  -7 2196.97 262.765   1
   3   7   7 2203.87 303.913   4
  -3  -7  -8 71509.2 1450.47   1
   3   7   8 69183.9 1605.03   4
  -3  -7  -9 61387.3 1390.47   1
   3   7   9 59701.0 1513.29   4
  -3  -7 -10 5754.05 449.938   1
   3   7  10 5070.06 472.415   4
  -3  -7 -11 1919.93 275.632   1
   3   7  11 1526.83 304.458   4
  -3  -7 -12 62415.4 1569.20   1
   3   7  12 61121.7 1638.07   4
  -3  -7 -13 4000.46 431.509   1
   3   7  13 4358.90 466.819   4
  -3  -7 -14 8013.59 621.285   1
   3   7  14 9042.67 605.028   9
   3   7  14 9792.25 643.416  10
   3   7  14 9580.42 691.590   4
   3   7  15 17425.6 1019.50   3
  -3  -7 -15 16953.1 930.583   1
   3   7  15 16779.1 844.648   9
   3   7  15 17307.1 859.898  10
   3   7  15 16647.4 929.824   4
   3   7  16 3566.52 423.702   9
   3   7  16 2984.77 381.020  10
  -3  -7 -16 3658.06 462.834   1
   3   7  16 3861.46 526.416   3
   3   7  17 11177.9 724.631  10
   3   7  17 12258.4 777.092   9
  -3  -7 -17 10143.3 796.312   1
   3   7  18 705.143 219.717  10
   3   7  18 428.787 234.818   9
   3   7  19 46972.3 1437.03  10
   3   7  19 46613.9 1545.91   9
   3   7  20 5376.52 458.176  21
   3   7  20 5617.32 568.266   9
   3   7  20 5796.09 507.730  10
   3   7  21 1139.77 218.206  21
   3   7  21 1666.99 280.888  10
   3   7  21 1309.63 326.706   9
   3   7  22 9530.52 579.182  21
   3   7  22 10027.7 714.396   9
   3   7  23 19028.6 759.689  21
   3   7  23 20377.2 946.975   9
   3   7  24 392.597 195.472   9
   3   7  25 13.3296 146.873   9
   3   7  26 1353.64 172.313   6
   3   8 -19 1070.85 156.362   7
   3   8 -18 3380.18 286.891  18
   3   8 -18 4185.38 336.301   7
   3   8 -17 6153.27 431.131  18
   3   8 -17 6279.35 463.987   7
   3   8 -16 1391.92 230.718  18
   3   8 -16 1395.90 264.806   7
   3   8 -15 3137.52 372.401  18
   3   8 -15 3772.47 419.356   7
   3   8 -14 1195.25 280.450  18
   3   8 -14 910.820 249.897   7
   3   8 -13 28628.1 1122.87  18
   3   8 -13 26680.2 1132.14   7
   3   8 -12 40887.5 1356.48  18
   3   8 -11 12702.2 764.177  18
   3   8 -10 2814.64 373.572  18
  -3  -8  10 2188.76 421.446   3
   3   8  -9 81285.7 1852.97  18
  -3  -8   9 83918.7 2328.69   3
   3   8  -8 2388.18 383.932  11
   3   8  -8 2178.33 307.714  18
  -3  -8   8 2631.18 424.739   3
   3   8  -7 6740.63 519.367  18
  -3  -8   7 7812.38 677.626   3
   3   8  -7 7646.01 625.721  11
   3   8  -6 23583.2 954.273   7
   3   8  -6 24647.7 1070.25  11
  -3  -8   6 23813.2 1112.57   3
  -3  -8   5 46915.9 1522.31   1
   3   8  -4 74824.7 1683.02   2
  -3  -8   4 71417.6 1807.53   1
   3   8  -3 30913.9 1035.64   2
  -3  -8   3 29428.2 1124.75   1
   3   8  -2 20929.1 807.811   2
  -3  -8   2 21450.0 935.146   1
   3   8  -1 56501.3 1256.87   2
  -3  -8   1 55651.0 1454.75   1
  -3  -8   0 148.535 125.565   1
   3   8   0 148.431 95.5968   2
   3   8   1 8766.26 452.645   2
  -3  -8  -1 8813.78 559.131   1
   3   8   2 29076.7 781.834   2
  -3  -8  -2 28894.2 978.651   1
   3   8   3 205329. 1986.97   2
  -3  -8  -3 205174. 2558.40   1
  -3  -8  -4 5093.83 411.350   1
  -3  -8  -5 65981.9 1447.49   1
  -3  -8  -6 41229.2 1151.04   1
  -3  -8  -7 984.616 209.409   1
   3   8   8 84288.6 1892.30   4
  -3  -8  -8 84704.7 1710.23   1
   3   8   9 2560.33 366.308   4
  -3  -8  -9 3003.31 343.338   1
   3   8  10 111847. 2258.61   4
  -3  -8 -10 113975. 2097.87   1
   3   8  11 28.2220 165.682   4
  -3  -8 -11 88.9828 112.088   1
   3   8  12 32912.4 1272.21   4
  -3  -8 -12 32612.2 1209.64   1
   3   8  13 3873.15 452.500   4
  -3  -8 -13 3744.21 432.597   1
   3   8  14 58155.7 1507.50   9
   3   8  14 58484.2 1750.87   4
   3   8  15 17790.8 867.175   9
   3   8  15 19076.1 924.535  10
   3   8  15 16829.2 780.966  12
  -3  -8 -15 17170.6 971.175   1
   3   8  15 17708.3 992.409   4
  -3  -8 -16 3995.20 494.077   1
   3   8  16 3789.94 424.996   9
   3   8  16 3705.28 439.720  10
  -3  -8 -17 38690.8 1555.76   1
   3   8  17 41854.6 1395.84   9
   3   8  17 42736.8 1416.43  10
   3   8  18 8217.02 634.166  10
   3   8  18 7917.94 642.247   9
   3   8  19-205.554 233.700   9
   3   8  19 56.0818 164.892  10
   3   8  20 20388.6 1015.44   9
   3   8  20 18244.9 909.264  10
   3   8  21-51.3493 221.961   9
   3   8  21 103.306 144.744  10
   3   8  22 3456.01 438.475   9
   3   8  22 2745.26 323.582  10
   3   8  23 269.596 190.005   9
   3   8  24 11045.5 639.246   9
   3   8  25 593.608 170.180   9
   3   8  26 850.808 167.401   9
   3   9 -17 3838.95 293.587  18
   3   9 -17 3676.84 303.283   7
   3   9 -16 9688.66 519.570  18
   3   9 -16 9480.78 537.038   7
   3   9 -15 36.0603 117.829  18
   3   9 -15-23.9218 154.043   7
   3   9 -14 7656.88 547.160  18
   3   9 -14 8234.59 585.561   7
   3   9 -13 4787.80 456.178  18
   3   9 -13 4116.46 448.592   7
   3   9 -12 67.2385 158.101  18
   3   9 -12-76.6621 192.903   7
   3   9 -11 4583.11 483.024  18
   3   9 -11 4935.00 505.109   7
   3   9 -10 13970.2 802.703  18
   3   9 -10 13847.3 823.506   7
   3   9  -9 2847.98 379.175  18
   3   9  -9 2272.92 356.182   7
   3   9  -8 469.481 195.610  18
  -3  -9   8 258.595 161.567   3
   3   9  -8 199.389 167.293   7
   3   9  -7 2955.88 369.081  18
  -3  -9   7 2504.04 418.139   3
   3   9  -7 2409.59 352.351   7
   3   9  -6 42056.5 1321.70   7
   3   9  -6 42197.0 1449.81   2
   3   9  -6 42212.2 1309.55  18
  -3  -9   6 44636.0 1634.47   3
   3   9  -5 956.469 223.241  18
  -3  -9   5 454.498 210.260   3
  -3  -9   5 526.048 222.207   1
   3   9  -5 794.549 225.709   2
   3   9  -5 331.569 161.304   7
   3   9  -4 21891.1 902.140  18
   3   9  -4 22500.3 927.018   7
   3   9  -4 23458.9 990.996   2
  -3  -9   4 21906.8 1093.14   1
   3   9  -3 5988.95 477.455   2
  -3  -9   3 6041.17 573.010   1
   3   9  -2 28605.0 985.727   2
  -3  -9   2 26200.4 1129.91   1
  -3  -9   1 4005.15 441.784   1
  -3  -9   0 179686. 2794.89   1
  -3  -9  -1 76475.7 1802.88   1
  -3  -9  -2 4971.82 468.643   1
  -3  -9  -3 25861.4 1006.66   1
  -3  -9  -4 246484. 3084.92   1
  -3  -9  -5 24423.9 969.944   1
  -3  -9  -6 27097.7 1027.18   1
  -3  -9  -7 22507.8 945.002   1
   3   9   8 51744.6 1598.17   4
  -3  -9  -8 51625.5 1447.15   1
   3   9   9 196.361 192.291   4
  -3  -9  -9 205.115 136.138   1
   3   9  10 81183.4 2016.85   4
  -3  -9 -10 81958.9 1893.29   1
   3   9  11 39479.4 1445.57   4
  -3  -9 -11 40965.4 1387.55   1
   3   9  12 20758.4 1083.60   4
  -3  -9 -12 20008.2 990.116   1
   3   9  13 1086.52 221.878  12
   3   9  13 1130.47 270.243   4
  -3  -9 -13 1371.82 299.145   1
   3   9  14 8931.35 590.233   9
   3   9  14 9108.03 601.095  12
   3   9  14 9169.84 745.145   4
  -3  -9 -14 7631.11 663.599   1
   3   9  15 79108.7 1792.84   9
   3   9  15 81093.3 1945.70  10
   3   9  15 76749.6 1720.43  12
   3   9  15 77255.4 2147.58   4
  -3  -9 -15 80369.6 2163.52   1
   3   9  16 6846.97 609.038  10
   3   9  16 6977.92 568.890   9
  -3  -9 -16 6696.48 656.247   1
   3   9  16 6705.92 517.096  12
   3   9  16 6848.83 675.338   4
   3   9  17 728.985 251.808  10
   3   9  17 279.617 175.794   9
   3   9  18 1246.16 311.157  10
   3   9  18 926.157 260.115   9
   3   9  19-189.153 217.426  10
   3   9  19 266.725 199.164   9
   3   9  20 3534.04 427.782  10
   3   9  20 3252.29 419.475   9
   3   9  21 1195.13 261.628  10
   3   9  21 644.016 229.434   9
   3   9  22-176.518 200.702  10
   3   9  22-90.5997 170.029   9
   3   9  23 4550.14 383.915  10
   3   9  23 5768.00 490.189   9
   3   9  24 1490.25 257.059   9
   3   9  25 4927.41 375.539   9
   3   9  25 5025.82 319.554  13
   3   9  26 1427.17 188.740   9
   3  10 -16 2300.42 219.402   7
   3  10 -16 2783.19 237.120  18
   3  10 -15 6482.77 411.314   7
   3  10 -15 6745.40 416.044  18
   3  10 -14 633.701 160.215   7
   3  10 -14 1127.74 216.684  18
   3  10 -13 13555.8 706.860   7
   3  10 -13 13806.1 707.993  18
   3  10 -12 5148.84 469.694   7
   3  10 -12 4578.13 452.602  18
   3  10 -11 134.437 154.867   7
   3  10 -11 153.902 153.910  18
   3  10 -10 7542.87 600.862   7
   3  10 -10 7820.04 607.427  18
   3  10  -9 18235.5 920.703   7
   3  10  -9 17355.3 891.006  18
   3  10  -8 10266.7 694.743   7
   3  10  -8 9463.91 667.481  18
   3  10  -7 2703.93 385.690   7
   3  10  -7 3443.94 413.965  18
   3  10  -6 9580.99 657.113   7
  -3 -10   6 10076.8 833.593   3
   3  10  -6 9608.27 651.897  18
   3  10  -5 40830.3 1320.23   7
   3  10  -5 43181.7 1357.52  18
  -3 -10   5 44257.3 1687.33   3
   3  10  -4-111.285 206.164  18
  -3 -10   4-541.935 234.809   1
   3  10  -4 28.7056 120.905   7
   3  10  -3 33909.9 1162.58  18
  -3 -10   3 36335.5 1457.32   1
   3  10  -3 33871.2 1169.07   7
   3  10  -2 45.3488 120.587  18
  -3 -10   2 84.3503 166.518   1
   3  10  -2 99.8790 98.0975   7
   3  10  -1 56542.4 1456.88  18
   3  10  -1 59362.1 1482.11   7
  -3 -10   1 55297.3 1734.76   1
  -3 -10   0 1378.94 278.310   1
  -3 -10  -1 14996.3 874.207   1
  -3 -10  -2 9979.10 709.910   1
  -3 -10  -3 15040.1 849.145   1
  -3 -10  -4 59950.6 1665.04   1
  -3 -10  -5 7164.17 589.359   1
  -3 -10  -6 62574.0 1700.53   1
  -3 -10  -7 62474.3 1699.73   1
   3  10   8 99040.1 2326.53   4
  -3 -10  -8 98902.7 2169.10   1
   3  10   9 34989.5 1421.63   4
  -3 -10  -9 36661.7 1329.81   1
  -3 -10 -10 26804.4 1159.48   1
   3  10  10 26711.9 1002.43  18
   3  10  10 27152.1 1265.15   4
   3  10  11 865.007 216.647   8
  -3 -10 -11 449.279 127.010   1
   3  10  11 470.263 149.922  18
   3  10  11 768.339 274.308   4
   3  10  12 27967.6 1071.25  18
   3  10  12 25943.9 972.774   8
  -3 -10 -12 28771.4 1246.25   1
   3  10  12 28937.3 1069.57  12
   3  10  12 28368.5 1310.02   4
   3  10  13 16391.4 775.264   8
   3  10  13 13702.4 741.704  12
   3  10  13 15582.0 986.034   4
  -3 -10 -13 13779.8 894.360   1
   3  10  14 42931.3 1313.16  12
   3  10  14 41321.7 1621.38   4
  -3 -10 -14 42428.1 1595.90   1
   3  10  15 4643.91 439.706   9
   3  10  15 3411.32 446.066  10
   3  10  15 3997.01 420.716  12
   3  10  15 4236.36 524.345   4
  -3 -10 -15 4287.46 527.856   1
   3  10  16 69996.3 1875.17  10
   3  10  16 73972.0 1756.18   9
   3  10  16 64195.9 2062.79   4
   3  10  16 67743.2 1664.74  12
   3  10  17 8497.77 579.581  12
   3  10  17 9434.58 658.687   9
   3  10  17 9306.10 714.058  10
   3  10  18 1168.54 261.438   9
   3  10  18 1029.40 283.116  10
   3  10  19 7609.36 592.949   9
   3  10  19 7948.06 638.496  10
   3  10  20 27489.4 1100.98   9
   3  10  20 26696.9 1124.54  10
   3  10  21 77.8259 154.954   9
   3  10  21 280.151 195.925  10
   3  10  22 1116.63 265.048   9
   3  10  22 852.990 228.605  10
   3  10  23 278.949 138.163   9
   3  10  23 199.643 129.332  10
   3  10  24 16024.4 686.821   9
   3  10  24 14281.1 578.618  10
   3  10  25 1190.09 192.849   9
   3  11 -14 1241.94 186.151  18
   3  11 -14 1080.94 167.500   7
   3  11 -13 968.270 191.736  18
   3  11 -13 963.802 200.954   7
   3  11 -12 14907.1 699.783  18
   3  11 -12 13990.9 671.881   7
   3  11 -11 3680.70 388.782  18
   3  11 -11 3910.62 386.048   7
   3  11 -10 6672.06 542.474  18
   3  11 -10 5899.11 493.318   7
   3  11  -9 19520.9 921.904  18
   3  11  -9 20937.0 943.374   7
   3  11  -8 74491.6 1813.88  18
   3  11  -8 75960.4 1818.30   7
   3  11  -7 1211.36 291.055  18
   3  11  -7 1945.12 317.383   7
   3  11  -6 7524.63 606.504  18
   3  11  -6 6621.53 551.015   7
   3  11  -5 532.453 207.910  18
   3  11  -5 719.450 218.671   7
   3  11  -4 24551.6 1031.74   7
  -3 -11   4 26022.6 1359.59   1
   3  11  -4 24199.8 1041.46  18
  -3 -11   4 24402.0 1300.54   3
   3  11  -3 37808.9 1283.46  18
  -3 -11   3 37040.1 1591.22   1
   3  11  -3 37033.6 1251.31   7
   3  11  -2 8587.23 616.870  18
  -3 -11   2 8998.88 783.874   1
   3  11  -2 9524.28 637.837   7
   3  11  -1 8740.61 611.912  18
  -3 -11   1 7517.72 703.611   1
   3  11  -1 7486.93 560.210   7
   3  11   0 19733.0 897.610  18
  -3 -11   0 19403.1 1086.63   1
   3  11   0 20955.6 906.415   7
   3  11   1 14702.6 777.735  18
  -3 -11  -1 14040.8 917.298   1
   3  11   1 14571.0 753.476   7
   3  11   2 1214.71 242.077  18
  -3 -11  -2 1245.05 309.910   1
   3  11   2 1857.83 302.792   7
   3  11   3 25126.0 987.861  18
  -3 -11  -3 22180.9 1118.98   1
   3  11   3 23140.7 939.961   7
   3  11   4 5684.78 479.057  18
  -3 -11  -4 6597.59 623.545   1
   3  11   4 6198.84 493.357   7
   3  11   5 562.849 164.635  18
  -3 -11  -5 532.933 227.572   1
   3  11   5 1000.50 226.136   7
   3  11   6 74.2578 127.702  18
  -3 -11  -6-49.6448 151.824   1
   3  11   7 34019.2 1153.30  18
  -3 -11  -7 33509.6 1352.37   1
   3  11   7 32075.3 1113.60   7
  -3 -11  -8 11319.2 789.864   1
   3  11   8 11601.5 845.942   4
   3  11   8 10547.8 648.826  18
  -3 -11  -9 6079.99 591.219   1
   3  11   9 5160.99 604.047   4
   3  11   9 5733.32 498.977  18
  -3 -11 -10 6652.01 621.607   1
   3  11  10 6626.92 670.691   4
   3  11  10 6797.34 543.155  18
  -3 -11 -11 52310.2 1743.67   1
   3  11  11 54131.5 1512.18  18
   3  11  11 54717.6 1880.18   4
   3  11  12 201.091 152.417  18
   3  11  12 447.365 176.848   8
  -3 -11 -12 439.861 220.381   1
   3  11  12 315.105 176.487  12
   3  11  12 378.576 191.579   4
   3  11  13 115.941 132.339   8
   3  11  13 648.977 236.936  12
   3  11  13-169.449 230.687   4
  -3 -11 -13 322.645 184.605   1
   3  11  14 146.755 144.677  12
   3  11  14 780.532 327.219   4
  -3 -11 -14 418.092 213.268   1
   3  11  15 6395.16 596.421  10
   3  11  15 6297.69 688.813   4
   3  11  15 6307.83 538.703  12
   3  11  16 3466.05 406.867  12
   3  11  16 2968.75 430.863  10
   3  11  17 76587.2 1754.15  12
   3  11  17 77623.3 1754.09   9
   3  11  17 76435.8 1974.25  10
   3  11  18 3380.33 369.778  12
   3  11  18 3218.58 448.633  10
   3  11  18 3041.60 371.754   9
   3  11  19 11133.9 680.357   9
   3  11  19 11005.8 753.769  10
   3  11  20 2365.72 320.060   9
   3  11  20 2220.38 370.657  10
   3  11  21 21428.4 890.637   9
   3  11  21 21812.3 966.256  10
   3  11  22 4722.88 404.943   9
   3  11  22 5321.94 455.703  10
   3  11  23-157.366 147.996   9
   3  11  23-146.435 138.658  10
   3  11  24 395.261 131.279   9
   3  11  24 309.752 112.971  10
   3  11  25 7417.05 366.298   9
   3  12 -13 2784.12 229.613  18
   3  12 -12 331.413 127.227  18
   3  12 -12 205.008 100.860   7
   3  12 -11 755.057 176.131  18
   3  12 -11 987.674 174.988   7
   3  12 -10 639.202 201.862  18
   3  12 -10 226.617 133.404   7
   3  12  -9 2854.40 354.750  18
   3  12  -9 2994.02 338.909   7
   3  12  -8 1152.36 252.380  18
   3  12  -8 914.617 225.170   7
   3  12  -7 33623.2 1198.29  18
   3  12  -7 33094.2 1141.91   7
   3  12  -6 2197.15 352.438  18
   3  12  -6 2219.33 340.462   7
   3  12  -5 1458.26 309.237  18
   3  12  -5 1083.32 247.352   7
   3  12  -4 470.477 222.785  18
   3  12  -4-145.037 156.818   7
   3  12  -3 682.116 195.314  18
   3  12  -3 627.363 210.807   7
   3  12  -2 7407.89 601.132  18
   3  12  -2 7334.58 568.908   7
   3  12  -1 7250.84 594.104  18
   3  12  -1 5941.52 519.788   7
   3  12   0 86483.9 1956.01  18
  -3 -12   0 87916.9 2448.13   1
   3  12   0 87717.8 1906.16   7
   3  12   1 63424.6 1657.19  18
  -3 -12  -1 66063.1 2113.54   1
   3  12   1 66785.0 1658.52   7
   3  12   2 2685.10 369.357  18
  -3 -12  -2 2226.86 394.750   1
   3  12   2 2351.13 327.037   7
   3  12   3 11495.7 706.743  18
  -3 -12  -3 12424.8 909.307   1
   3  12   3 11777.1 695.394   7
   3  12   4 25968.7 1052.00  18
  -3 -12  -4 27153.1 1314.59   1
   3  12   4 27447.9 1050.81   7
   3  12   5 73332.2 1752.41  18
  -3 -12  -5 73205.3 2139.83   1
   3  12   5 72504.2 1710.12   7
   3  12   6 6519.39 535.392  18
  -3 -12  -6 5283.79 592.243   1
   3  12   6 6209.17 515.248   7
   3  12   7 29905.9 1124.20  18
   3  12   7 27899.7 1076.09   7
  -3 -12  -8 30681.4 1393.51   1
   3  12   8 34132.2 1526.07   4
   3  12   8 31182.1 1161.01  18
  -3 -12  -9 3039.89 463.939   1
   3  12   9 2501.74 435.591   4
   3  12   9 2980.00 394.300  18
   3  12  10 3167.02 522.093   4
   3  12  10 3334.62 407.408  18
  -3 -12 -11 2420.27 402.011   1
   3  12  11 2605.08 376.142  18
   3  12  11 3136.51 499.559   4
   3  12  12 63912.0 1709.43  18
   3  12  12 63584.0 1620.07   8
  -3 -12 -12 61370.9 2012.18   1
   3  12  12 63931.7 1698.38  12
   3  12  12 66632.1 2194.29   4
   3  12  13 11346.7 726.809  12
   3  12  13 10263.4 884.100   4
   3  12  13 10871.0 665.827   8
   3  12  14 895.292 221.672   8
   3  12  14 1171.77 316.574  10
   3  12  14 720.353 227.177  12
   3  12  15 16588.9 929.437  10
   3  12  15 15282.2 823.332  12
   3  12  16 271.493 200.073  10
   3  12  16 140.447 177.447  12
   3  12  17 1501.22 327.214  10
   3  12  17 1643.32 305.197  12
   3  12  18-17.2773 235.177  10
   3  12  18 125.911 131.447  12
   3  12  19 400.766 215.972  10
   3  12  20 9063.54 652.775  10
   3  12  21 3589.46 338.450   9
   3  12  21 4728.65 465.337  10
   3  12  22 1528.29 264.397  10
   3  12  22 1196.41 193.818   9
   3  12  23 12900.7 610.078  10
   3  12  23 11333.7 499.892   9
   3  12  24 641.553 145.975  10
   3  13 -11 619.249 131.567  18
   3  13 -10 330.475 152.000  18
   3  13  -9 1953.05 264.942  18
   3  13  -8 596.342 192.888  18
   3  13  -8 375.174 132.834   7
   3  13  -7 1805.11 285.251  18
   3  13  -7 2016.72 261.583   7
   3  13  -6 2774.06 357.815  18
   3  13  -6 2261.22 297.092   7
   3  13  -5 3094.99 391.920  18
   3  13  -5 3250.09 352.781   7
   3  13  -4 9200.55 640.132  18
   3  13  -4 8738.14 590.363   7
   3  13  -3 343.844 214.992  18
   3  13  -3-122.703 139.416   7
   3  13  -2 16490.9 878.980  18
   3  13  -2 15779.5 805.376   7
   3  13  -1 12102.3 760.724  18
   3  13  -1 13454.4 754.924   7
   3  13   0 3046.60 401.013  18
   3  13   0 2659.48 350.534   7
   3  13   1 14280.3 819.511  18
   3  13   1 12236.5 713.476   7
   3  13   2 2397.23 347.087  18
   3  13   2 3537.79 398.104   7
   3  13   3 25732.2 1085.48  18
   3  13   3 27152.4 1064.08   7
   3  13   4 1914.76 327.502  18
   3  13   4 2019.04 308.046   7
   3  13   5 39965.4 1345.84  18
   3  13   5 40483.5 1308.62   7
   3  13   6 2533.69 372.667  18
   3  13   6 3416.29 530.861   4
   3  13   6 2439.58 338.131   7
   3  13   7 27536.8 1436.60   4
   3  13   7 25284.1 1077.28  18
   3  13   8 5032.60 456.302  10
   3  13   8 5701.50 647.777   4
   3  13   8 4129.37 450.039  18
   3  13   9 8591.39 826.471   4
   3  13   9 8036.51 626.933  18
   3  13  10 1524.40 382.618   4
   3  13  10 1792.04 322.819  18
   3  13  11 1737.73 314.796  18
   3  13  11 2082.55 349.094  10
   3  13  12 826.685 252.377   8
   3  13  12 1399.64 299.150  18
   3  13  12 729.655 249.490  10
   3  13  12 854.492 256.861  12
   3  13  13 88298.4 1887.32   8
   3  13  13 88991.4 2075.68  10
   3  13  13 90382.5 2031.50  12
   3  13  14 5308.98 455.889   8
   3  13  14 5219.17 539.020  10
   3  13  14 5825.12 534.361  12
   3  13  15 65.6421 192.131  10
   3  13  15 253.092 204.265  12
   3  13  16 1474.84 356.785  10
   3  13  16 1513.91 286.302  12
   3  13  17 26030.3 1137.28  10
   3  13  17 26739.5 1028.02  12
   3  13  18-4.97343 220.264  10
   3  13  18 347.177 187.555  12
   3  13  19 1960.88 341.541  10
   3  13  19 1454.60 228.267  12
   3  13  20 16475.2 818.574  10
   3  13  21 3340.92 370.217  10
   3  13  22 236.730 156.767  10
   3  13  23 803.185 176.076  10
   3  13  24 4364.93 285.483  10
   3  14  -9 2182.45 208.191  18
   3  14  -8 10740.5 505.639  18
   3  14  -7 5487.04 400.095  18
   3  14  -6 3617.95 354.210  18
   3  14  -5 1096.19 227.198  18
   3  14  -4 8602.35 580.202  18
   3  14  -3 16228.4 810.985  18
   3  14  -2 7618.39 511.712   7
   3  14  -2 8303.87 602.877  18
   3  14  -1 316.505 159.611   7
   3  14  -1-48.3414 194.136  18
   3  14   0 28352.8 1026.60   7
   3  14   0 28683.3 1128.20  18
   3  14   1 487.034 176.458   7
   3  14   1 548.952 174.782  18
   3  14   2 1948.54 287.391   7
   3  14   2 1494.61 284.662  18
   3  14   3 259.201 163.257   7
   3  14   3 113.421 167.136  18
   3  14   4 19941.1 909.139   7
   3  14   4 20933.3 984.927  18
   3  14   5 240.790 143.091   7
   3  14   5 377.885 226.767  18
   3  14   6 10308.3 700.645  18
   3  14   7 1571.58 298.037  18
   3  14   8 15969.5 873.512  18
   3  14   9 7682.90 625.543  18
   3  14   9 7887.95 549.741  10
   3  14  10 633.637 215.541  18
   3  14  10 1031.31 256.283  10
   3  14  11 8021.20 604.771   8
   3  14  11 7593.07 617.443  18
   3  14  11 7747.25 631.138  12
   3  14  11 7304.05 570.728  10
   3  14  12 5122.76 485.960   8
   3  14  12 4837.09 498.543  18
   3  14  12 5302.23 499.472  10
   3  14  12 5156.76 526.213  12
   3  14  13 4838.56 445.252   8
   3  14  13 4505.17 474.287  10
   3  14  13 3584.00 435.296  12
   3  14  14 1773.88 260.615   8
   3  14  14 1748.52 333.017  10
   3  14  14 1513.97 314.525  12
   3  14  15 1577.63 326.745  10
   3  14  15 1799.42 327.381  12
   3  14  16 6941.43 574.640  10
   3  14  16 6750.18 534.056  12
   3  14  17-43.1571 177.939  10
   3  14  17-38.6536 163.054  12
   3  14  18 2409.29 362.095  10
   3  14  18 2676.47 313.752  12
   3  14  19 7956.93 572.842  10
   3  14  19 8170.43 486.562  12
   3  14  20 337.055 173.052  10
   3  14  21 8577.47 525.782  10
   3  14  22 22287.5 754.748  10
   3  14  23 1224.96 176.037  10
   3  15  -7 2617.09 214.881  18
   3  15  -6 2468.35 239.490  18
   3  15  -5 3136.94 293.956  18
   3  15  -4 2813.42 301.668  18
   3  15  -3 12343.1 634.286  18
   3  15  -2 356.824 173.251  18
   3  15  -1 1295.17 248.951  18
   3  15   0 792.301 156.474  12
   3  15   0 557.723 192.558  18
   3  15   1 7886.70 577.099  18
   3  15   2 44.8984 175.992  18
   3  15   3 1458.80 286.413  18
   3  15   4 3016.27 401.759  18
   3  15   5 10809.4 704.035  18
   3  15   6 421.434 205.851  18
   3  15   7 7514.91 593.429  18
   3  15   8 602.900 226.703  18
   3  15   9 28375.2 1135.32  12
   3  15   9 23610.9 1031.94  18
   3  15  10 2206.99 374.243  12
   3  15  10 2392.64 345.933   8
   3  15  10 2156.70 350.525  18
   3  15  11-73.7190 170.335   8
   3  15  11 158.580 168.713  18
   3  15  11 32.1455 243.309  12
   3  15  11 333.447 163.530  10
   3  15  12 12834.1 700.779   8
   3  15  12 11781.2 724.300  18
   3  15  12 11645.8 668.391  10
   3  15  12 12229.9 742.557  12
   3  15  13 11565.2 653.072   8
   3  15  13 10752.4 650.892  10
   3  15  13 10642.7 677.197  12
   3  15  14 944.580 195.519   8
   3  15  14 1134.63 246.075  10
   3  15  14 1334.74 284.024  12
   3  15  15 5514.91 479.914  10
   3  15  15 4792.68 445.276  12
   3  15  16 8167.16 571.507  10
   3  15  16 8213.33 549.139  12
   3  15  17 6759.30 506.890  10
   3  15  17 7502.54 498.422  12
   3  15  18 107.141 153.975  10
   3  15  18 338.020 157.270  12
   3  15  19 2090.22 292.304  10
   3  15  19 2190.63 233.134  12
   3  15  20 21531.8 779.338  10
   3  15  21 2273.62 247.894  10
   3  15  22-238.387 120.563  10
   3  16  -4 11587.1 451.439  18
   3  16  -3 1914.46 212.160  18
   3  16  -2 2603.45 269.553  18
   3  16  -1 207.202 125.491  18
   3  16   0 3769.97 345.209  18
   3  16   1 3872.37 314.294  12
   3  16   1 3866.35 364.882  18
   3  16   2 11047.0 550.761  12
   3  16   2 10944.9 617.143  18
   3  16   3-39.2803 120.974  12
   3  16   3-36.3068 160.533  18
   3  16   4 931.760 215.253  12
   3  16   4 535.244 174.754  18
   3  16   5 700.540 223.860  12
   3  16   5 752.040 223.065  18
   3  16   6 4650.54 435.582  12
   3  16   6 5011.05 462.139  18
   3  16   7 8917.18 589.925  12
   3  16   7 8389.85 580.900  18
   3  16   8 1874.32 297.237  12
   3  16   8 1657.41 283.861  18
   3  16   9 1371.73 268.833  12
   3  16   9 1640.54 285.548   8
   3  16   9 1453.38 270.851  18
   3  16  10 16320.2 811.190  12
   3  16  10 14219.7 723.950   8
   3  16  10 15670.4 786.076  18
   3  16  11 3839.05 409.317  12
   3  16  11 3604.52 369.986   8
   3  16  11 3427.92 388.354  18
   3  16  12-128.874 151.165   8
   3  16  12 171.570 105.108  10
   3  16  12-48.4173 180.258  12
   3  16  13 3541.58 335.363   8
   3  16  13 2996.54 311.356  10
   3  16  13 2483.25 337.963  12
   3  16  14 6757.78 417.715   8
   3  16  14 6106.86 440.325  10
   3  16  14 6342.78 481.822  12
   3  16  15 7645.00 489.099  10
   3  16  15 7863.54 514.354  12
   3  16  16 5350.35 401.850  10
   3  16  16 5360.07 405.282  12
   3  16  17 4350.67 357.550  10
   3  16  17 3949.54 327.650  12
   3  16  18 898.714 175.977  10
   3  16  18 647.964 127.272  12
   3  16  19 718.340 160.014  10
   3  16  20 1084.97 166.901  10
   3  17  -1 304.170 97.9213   8
   3  17   0 1.54352 74.6936  18
   3  17   1 1138.39 176.225  18
   3  17   2 1131.72 189.781  18
   3  17   3 1781.14 202.739  12
   3  17   3 1833.10 237.616  18
   3  17   4-40.2176 110.436  12
   3  17   4 59.4241 117.177  18
   3  17   5 3585.56 310.171  12
   3  17   5 3643.03 329.137  18
   3  17   6 1001.12 212.005  12
   3  17   6 1281.28 217.650  18
   3  17   7-17.4569 135.038  12
   3  17   7 22.5732 141.445   8
   3  17   7-47.4552 134.687  18
   3  17   8 11714.5 604.091  12
   3  17   8 11818.7 607.669   8
   3  17   8 11033.1 581.583  18
   3  17   9 5319.60 423.158  12
   3  17   9 5323.12 406.696   8
   3  17   9 5068.68 404.239  18
   3  17  10-31.4083 125.886   8
   3  17  10-134.863 145.422  12
   3  17  11 2438.82 262.086   8
   3  17  11 2796.39 319.956  12
   3  17  12 5813.66 384.866   8
   3  17  12 5894.69 433.093  12
   3  17  13 2299.51 229.643   8
   3  17  13 1839.88 257.985  12
   3  17  14 3253.35 307.631  12
   3  17  15 3236.28 250.504  10
   3  17  15 3989.26 323.944  12
   3  17  16 8287.80 384.463  10
   3  17  16 10156.5 467.461  12
   3  17  17-4.27199 79.4939  12
   3  18   3 5611.47 306.356   8
   3  18   4 2212.81 220.170   8
   3  18   5 8425.16 409.456   8
   3  18   5 7377.28 355.997  18
   3  18   6 13413.3 471.508  12
   3  18   6 12822.0 483.354  18
   3  18   7 177.170 102.654  12
   3  18   7 154.955 109.864   8
   3  18   8 1418.61 180.690  12
   3  18   8 1391.40 183.979   8
   3  18   9 10089.7 462.358  12
   3  18   9 8588.52 408.140   8
   3  18  10 922.050 150.069  12
   3  18  10 859.243 140.954   8
   3  18  11 1675.88 207.351  12
   3  18  11 1904.53 178.417   8
   3  18  12 508.739 133.725  12
   3  18  13 2274.81 215.121  12
   3  18  14 467.446 121.157  12
  -4  14  14 2342.60 209.595  10
  -4  14  14 2124.01 204.810  19
  -4  14  13 3180.60 259.174  19
  -4  14  13 3059.88 242.155  10
  -4  14  13 3564.50 258.924  12
  -4  14  12 7619.07 405.519  19
  -4  14  12 8204.75 408.143  12
  -4  14  11 1094.52 182.503  19
  -4  14  10 3648.69 302.267  19
  -4  14   9 891.158 167.890  19
  -4  14   8 2536.10 269.718  19
  -4  14   8 2340.54 253.330  18
  -4  14   7 123.076 111.725  19
  -4  14   7 131.747 116.535  18
  -4  14   6 1044.35 175.176  18
  -4  14   6 1145.75 191.472  19
  -4  14   5-26.9483 108.461  19
  -4  14   5-108.162 98.9181  18
  -4  14   4 1135.89 189.866  19
  -4  14   4 997.233 164.544  18
  -4  14   3 1377.73 189.993  18
  -4  14   3 983.103 165.850  19
  -4  14   2 11751.0 492.469  19
  -4  14   2 10535.7 441.285  18
  -4  14   1 1193.86 169.327  19
  -4  14   1 772.426 126.524  18
  -4  14   0 135.658 81.0378  19
  -4  13  19 238.243 96.1752  10
  -4  13  18 3891.26 294.838  10
  -4  13  17 6080.27 350.210  19
  -4  13  16 456.980 141.438  19
  -4  13  15 20100.8 707.321  19
  -4  13  14 338.137 117.265  12
  -4  13  14 258.113 137.608  19
  -4  13  13 940.074 202.746  19
  -4  13  12 1965.31 267.420  19
  -4  13  11 3130.80 339.912  19
  -4  13  10 4289.60 380.438  18
  -4  13  10 4599.87 413.176  19
  -4  13   9 334.054 168.329  18
  -4  13   9 481.535 204.040  19
  -4  13   8-7.46945 151.362  19
  -4  13   8 294.314 148.559  18
  -4  13   7 8003.15 523.189  18
  -4  13   7 8217.06 549.825  19
  -4  13   6 911.207 221.872  18
  -4  13   6 571.678 186.449  19
  -4  13   5 943.845 213.880  19
  -4  13   5 1412.79 236.954  18
  -4  13   4 1335.54 252.207  19
  -4  13   4 1647.58 266.574  18
  -4  13   3 4940.70 401.539  18
  -4  13   2 3607.73 338.616  18
  -4  13   1 188.271 123.154  18
  -4  13   0 2202.25 255.195  18
  -4  13  -1 9999.18 488.471  18
  -4  13  -2 967.710 158.422  18
  -4  13  -3 428.977 119.337  18
  -4  12  20 18641.9 625.024  10
  -4  12  19 485.142 166.838  10
  -4  12  19 941.395 158.645  19
  -4  12  18 4863.85 356.262  19
  -4  12  17 3717.75 338.909  19
  -4  12  16 7057.86 478.892  19
  -4  12  15 568.654 177.239  19
  -4  12  14 13947.4 707.640  19
  -4  12  13 554.740 212.677  19
  -4  12  12 1168.24 246.021  19
  -4  12  11 940.247 228.569  18
  -4  12  11 1280.42 268.163  19
  -4  12  10 11596.8 681.248  18
  -4  12  10 11690.9 703.395  19
  -4  12   9 11379.5 680.808  18
  -4  12   9 11440.9 706.889  19
  -4  12   8 102.166 160.154  18
  -4  12   8 286.075 220.926  19
  -4  12   7 11285.3 685.423  18
  -4  12   7 9399.08 655.567  19
  -4  12   6 1960.24 327.219  19
  -4  12   6 1830.59 300.436  18
  -4  12   5 3541.93 394.367  18
  -4  12   4-47.9665 161.851  18
  -4  12   3 7698.15 562.373  18
  -4  12   2 107.873 173.860  18
  -4  12   1 746.536 236.075  18
  -4  12   0 86.1522 147.815  18
  -4  12  -1 3527.01 363.640  18
  -4  12  -2 15919.2 708.584  18
  -4  12  -3 142.579 118.110  18
  -4  12  -4 322.682 146.349  18
  -4  12  -5 1443.01 194.788  18
  -4  12  -6 80.5149 87.7611  18
  -4  11  22 532.639 101.647  10
  -4  11  21 1037.74 178.516  10
  -4  11  21 774.699 127.075   9
  -4  11  20 3180.20 319.472  10
  -4  11  20 3726.66 293.542   9
  -4  11  19 7501.36 470.103  19
  -4  11  19 8129.56 455.443   9
  -4  11  18 1875.72 270.646  19
  -4  11  18 1611.28 224.767   9
  -4  11  17 9155.23 577.364  19
  -4  11  17 8508.41 506.646   9
  -4  11  16 657.772 227.944  19
  -4  11  16 547.510 147.323   9
  -4  11  15 17215.7 749.278   9
  -4  11  15 17846.1 839.326  19
  -4  11  14 2843.49 320.786   9
  -4  11  14 2365.96 340.672  19
  -4  11  13 1200.18 283.168  19
  -4  11  12 13923.6 767.692  18
  -4  11  12 14213.1 797.365  19
  -4  11  11 18411.1 895.018  18
  -4  11  11 18161.2 911.221  19
  -4  11  10 4994.82 481.427  18
  -4  11  10 4517.29 473.700  19
  -4  11   9 406.784 193.426  18
  -4  11   9-171.544 228.692  19
  -4  11   8 6824.70 567.931  18
  -4  11   8 7648.83 621.374  19
  -4  11   7 41706.1 1352.25  18
  -4  11   6 1783.98 314.263  18
  -4  11   5 7908.57 599.601  18
  -4  11   4 5083.07 501.396  18
  -4  11   3 3015.48 398.748  18
  -4  11   2 411.678 197.462  18
  -4  11   1 11478.6 711.608  18
  -4  11   0 491.433 190.551  18
  -4  11  -1 1359.77 286.152  18
  -4  11  -2 8819.71 609.841  18
  -4  11  -3-168.285 178.956  18
  -4  11  -4 970.969 233.588  18
  -4  11  -5-142.977 148.163  18
  -4  11  -6 6962.11 465.242  18
  -4  11  -7 1113.94 198.415  18
  -4  11  -8 753.875 150.194  18
  -4  11  -9 3075.83 237.171  18
  -4  10  23 1827.84 191.161   9
  -4  10  22 532.592 135.980  10
  -4  10  22 172.067 104.623   9
  -4  10  21 527.643 177.314  10
  -4  10  21 720.758 169.036   9
  -4  10  20 10862.2 579.098   9
  -4  10  19 622.568 199.135  19
  -4  10  19 246.212 141.846   9
  -4  10  18 9533.13 609.801  19
  -4  10  18 9624.24 596.545   9
  -4  10  17 2123.31 309.979  19
  -4  10  17 2374.02 321.674   9
  -4  10  16 1623.48 315.187  19
  -4  10  16 1967.42 314.178   9
  -4  10  15 1501.32 312.359  19
  -4  10  15 943.097 249.083   9
  -4  10  14 40764.5 1361.04  19
  -4  10  14 39775.0 1263.53   9
  -4  10  13 2719.11 362.967   9
  -4  10  13 2376.27 365.643  19
  -4  10  12 2025.68 332.785  18
  -4  10  12 2472.13 381.462  19
  -4  10  11 8900.11 638.894  18
  -4  10  11 7577.90 607.431  19
  -4  10  10 34154.3 1237.44  18
  -4  10  10 34414.7 1291.69  19
  -4  10   9 15.7688 144.050  18
  -4  10   9 242.535 215.028  19
  -4  10   8 3371.20 412.111  18
  -4  10   8 3617.01 461.310  19
  -4  10   7 395.675 167.666  18
  -4  10   6 865.300 249.888  18
  -4  10   5 8963.70 646.585  18
   4 -10  -4 1808.08 291.593  14
  -4  10   4 1466.09 289.568  18
   4 -10  -3 7758.94 562.161  14
  -4  10   3 7813.35 613.693  18
   4 -10  -2 21921.1 931.320  14
  -4  10   2 20826.0 979.687  18
   4 -10  -1 181.322 155.372  14
  -4  10   1 154.734 178.801  18
   4 -10   0 7652.87 553.548  14
  -4  10   0 7171.87 590.117  18
   4 -10   1 5421.75 481.488  14
  -4  10  -1 5740.48 523.943  18
   4 -10   2 1646.63 266.958  14
  -4  10  -2 2272.21 352.856  18
   4 -10   3 397.771 171.276  14
  -4  10  -3 384.693 197.068  18
   4 -10   4 806.433 216.965  14
  -4  10  -4 285.083 195.999  18
   4 -10   5 9312.61 573.172  14
  -4  10  -5 10086.4 658.174  18
   4 -10   6 1697.10 267.395  14
  -4  10  -6 1655.95 297.503  18
   4 -10   7 2691.54 290.922  14
  -4  10  -7 2630.07 326.820  18
   4 -10   8 3175.92 304.853  14
  -4  10  -8 3228.54 345.576  18
   4 -10   9 635.030 136.033  14
  -4  10  -9 845.813 188.308  18
  -4  10 -10 3246.58 290.450  18
  -4  10 -11 2138.25 202.585  18
  -4   9  24 113.987 83.3247   9
  -4   9  23 8161.42 375.390  10
  -4   9  23 10846.2 510.977   9
  -4   9  22 1064.04 184.777  10
  -4   9  22 946.212 185.966   9
  -4   9  21 10029.4 585.210   9
  -4   9  21 10143.1 565.629  10
  -4   9  20 3455.68 379.223   9
  -4   9  19 24640.1 987.021  19
  -4   9  19 26340.4 1029.80   9
  -4   9  18 351.859 185.383  19
  -4   9  18 141.471 189.527   9
  -4   9  17 28340.8 1125.28  19
  -4   9  17 26730.3 1086.87   9
  -4   9  16 23180.0 1033.23  19
  -4   9  16 23376.0 1026.19   9
  -4   9  15 12648.2 773.221  19
  -4   9  15 11516.5 730.193   9
  -4   9  14 6779.51 583.753  19
  -4   9  14 6828.74 571.815   9
  -4   9  13 15161.9 857.717  19
  -4   9  12 813.197 215.707  18
  -4   9  12 1429.03 299.331  19
  -4   9  11-21.5378 160.560  18
  -4   9  11 365.843 236.008  19
   4  -9 -10 2460.85 328.787  14
  -4   9  10 2150.03 333.683  18
  -4   9  10 2243.09 338.206  19
   4  -9  -9 3336.39 412.911  14
  -4   9   9 3578.35 412.663  18
   4  -9  -9 2498.12 436.266   1
  -4   9   9 3496.50 433.194  19
   4  -9  -8 13182.5 984.950   1
  -4   9   8 14505.4 791.753  18
   4  -9  -8 13859.6 759.962  14
   4  -9  -7 24843.3 1338.63   1
  -4   9   7 26506.4 1063.73  18
   4  -9  -7 25144.9 1012.14  14
   4  -9  -6 9704.54 848.349   1
  -4   9   6 10850.2 695.413  18
   4  -9  -6 10478.3 651.722  14
   4  -9  -5 27800.3 1415.64   1
  -4   9   5 28104.4 1087.23  18
   4  -9  -5 28141.8 1069.16  14
   4  -9  -4 8381.88 791.842   1
  -4   9   4 8828.96 624.065  18
   4  -9  -4 9048.33 622.946  14
   4  -9  -3 1906.93 373.877   1
  -4   9   3 1793.84 297.504  18
   4  -9  -3 1565.08 261.429  14
   4  -9  -2 22048.1 1242.45   1
  -4   9   2 21532.9 978.362  18
   4  -9  -2 22196.2 964.698  14
  -4   9   1 639.755 231.932  18
   4  -9  -1 771.596 222.474  14
  -4   9   0 12115.0 753.315  18
   4  -9   0 12407.3 733.803  14
  -4   9  -1 7372.88 600.781  18
   4  -9   1 6920.08 547.550  14
  -4   9  -2 39207.8 1350.63  18
   4  -9   2 39542.6 1310.93  14
  -4   9  -3 685.597 237.169  18
   4  -9   3 935.399 234.007  14
  -4   9  -4 389.978 237.660  18
   4  -9   4 140.568 167.440  14
  -4   9  -5 2611.86 374.988  18
   4  -9   5 3072.05 390.879  14
  -4   9  -6 10760.1 708.525  18
   4  -9   6 10603.3 667.850  14
  -4   9  -7 5437.24 491.519  18
   4  -9   7 6512.55 516.888  14
  -4   9  -8 312.238 218.555  18
   4  -9   8-85.8253 151.480  14
  -4   9  -9 2821.17 357.618  18
   4  -9   9 2902.74 331.756  14
  -4   9 -10 7964.92 525.071  18
   4  -9  10 7441.02 477.183  14
  -4   9 -11 302.574 147.116  18
   4  -9  11 693.297 159.784  14
  -4   9 -12 1479.38 208.121  18
   4  -9  12 1101.48 164.311  14
  -4   9 -13 883.614 148.226  18
  -4   8  25 5748.78 313.970   9
  -4   8  24 1407.79 204.648   9
  -4   8  23 195.435 158.313   9
  -4   8  22 27293.2 964.745   9
  -4   8  22 23516.7 786.208  10
  -4   8  21 2362.86 332.699   9
  -4   8  20 7544.90 585.075   9
  -4   8  19 2249.91 351.626   9
  -4   8  19 2058.57 318.262  19
  -4   8  18 8109.57 639.993   9
  -4   8  18 8688.46 651.876  19
  -4   8  17 185.788 209.927  19
  -4   8  17-45.1908 196.880   9
  -4   8  16 2099.18 360.403  19
  -4   8  16 1972.73 350.025   9
  -4   8  15 15181.3 859.201  19
  -4   8  15 15852.7 871.472   9
  -4   8  14 64692.9 1737.55  19
  -4   8  13 3770.84 453.721  19
  -4   8  12 2646.13 356.859  18
  -4   8  12 2475.39 361.108  19
   4  -8 -12 1841.66 371.504   1
  -4   8  11 17679.6 865.362  18
   4  -8 -11 16267.0 1092.28   1
  -4   8  11 18081.9 902.370  19
   4  -8 -10 4567.53 452.009  14
  -4   8  10 4691.06 451.596  18
   4  -8 -10 4722.50 607.893   1
  -4   8  10 4597.49 465.610  19
   4  -8  -9 2258.26 400.828   1
  -4   8   9 2347.76 328.296  18
  -4   8   9 2334.55 358.980  19
   4  -8  -9 2190.25 332.010  14
   4  -8  -8 38602.4 1603.34   1
  -4   8   8 38867.1 1248.23  18
   4  -8  -8 38787.9 1248.23  14
   4  -8  -7 80307.6 2281.08   1
  -4   8   7 83145.1 1814.62  18
   4  -8  -7 77221.2 1747.43  14
   4  -8  -6 12550.5 897.805   1
  -4   8   6 11747.0 683.057  18
   4  -8  -6 12228.8 693.771  14
   4  -8  -5 14398.3 959.840   1
  -4   8   5 16434.7 806.677  18
   4  -8  -5 14703.0 755.075  14
   4  -8  -4 1150.00 313.089   1
  -4   8   4 1221.66 238.765  18
   4  -8  -4 904.168 210.180  14
   4  -8  -3 27093.4 1304.54   1
  -4   8   3 29167.3 1085.56  18
   4  -8  -3 28235.3 1053.45  14
   4  -8  -2 191.184 182.241   1
  -4   8   2 498.452 192.488  18
   4  -8  -2 201.767 117.305  14
   4  -8  -1 2574.08 430.280   1
  -4   8   1 2841.24 369.460  18
   4  -8  -1 2739.21 341.143  14
   4  -8   0 655.607 222.280   1
  -4   8   0 346.155 181.819  18
   4  -8   0 856.575 206.667  14
   4  -8   1 29277.4 1404.19   1
  -4   8  -1 31032.8 1156.52  18
   4  -8   1 31835.6 1154.11  14
   4  -8   2 59666.7 2007.18   1
  -4   8  -2 62600.4 1675.19  18
   4  -8   2 61527.7 1626.61  14
   4  -8   3 367.806 206.132   1
  -4   8  -3 187.722 187.356  18
   4  -8   3-110.166 155.957  14
  -4   8  -4 9695.61 694.286  18
   4  -8   4 11215.5 721.533  14
  -4   8  -5 4365.03 469.637  18
   4  -8   5 5110.41 504.002  14
  -4   8  -6 3722.48 452.656  18
   4  -8   6 3913.33 445.547  14
  -4   8  -7 28450.6 1156.63  18
   4  -8   7 27085.4 1104.98  14
  -4   8  -8-115.788 201.707  18
   4  -8   8 27.7897 153.589  14
  -4   8  -9 778.530 243.846  18
   4  -8   9 416.617 199.296  14
  -4   8 -10-199.252 176.586  18
   4  -8  10-3.22924 144.297  14
  -4   8 -11 7348.87 534.402  18
   4  -8  11 7747.01 536.288  14
  -4   8 -12 323.694 171.392  18
   4  -8  12-34.3523 153.475  14
  -4   8 -13 516.833 160.119  18
   4  -8  13 309.213 127.918  14
  -4   8 -14-18.3653 103.148  18
   4  -8  14 137.597 106.006  14
  -4   8 -15 514.539 106.579  18
  -4   7  25 4253.36 306.886   9
  -4   7  24 6746.38 436.627   9
  -4   7  23 4437.58 403.296   9
  -4   7  22 396.624 184.475   9
  -4   7  21 5348.68 430.675  10
  -4   7  21 4811.36 485.110   9
  -4   7  20 15245.3 843.674   9
  -4   7  19 8701.28 646.623  19
  -4   7  19 8925.52 684.468   9
  -4   7  18 59239.1 1676.21  19
  -4   7  18 60099.9 1716.75   9
  -4   7  17 24744.4 1090.14  19
  -4   7  17 24411.1 1111.25   9
  -4   7  16 74.7464 207.077  19
  -4   7  16 46.7219 177.185   9
  -4   7  15 175741. 2860.43  19
  -4   7  15 176100. 2892.20   9
  -4   7  14 2891.65 386.889  19
   4  -7 -14 2198.42 426.436   1
  -4   7  13 1320.25 272.116  19
   4  -7 -13 1922.87 429.715   1
  -4   7  12 10580.4 679.828  19
   4  -7 -12 9911.17 848.453   1
   4  -7 -11 1467.15 260.529  14
   4  -7 -11 990.789 296.604   1
  -4   7  11 1701.41 269.016  19
  -4   7  11 1779.33 275.567  18
   4  -7 -10 17603.4 852.579  14
   4  -7 -10 16618.1 1037.76   1
  -4   7  10 17058.6 843.356  19
  -4   7  10 17789.1 824.483  18
   4  -7  -9 13482.0 724.076  14
   4  -7  -9 13399.6 910.316   1
  -4   7   9 14069.5 753.720  19
  -4   7   9 12776.2 695.531  18
  -4   7   8 8906.42 574.579  18
   4  -7  -8 9188.21 746.309   1
   4  -7  -8 9737.00 607.285  14
  -4   7   7 1699.27 256.550  18
   4  -7  -7 1555.19 312.957   1
   4  -7  -6 6197.40 603.589   1
   4  -7  -5 85506.1 2157.48   1
   4  -7  -4 11718.5 808.284   1
   4  -7  -3 3808.24 471.013   1
  -4   7   2 30681.1 1047.15  18
   4  -7  -2 28871.1 1256.41   1
  -4   7   1 29542.8 1047.62  18
   4  -7  -1 26903.8 1221.30   1
   4  -7  -1 29428.9 1049.27  14
  -4   7   0 23506.3 955.368  18
   4  -7   0 22687.4 1135.61   1
   4  -7   0 23030.3 941.507  14
  -4   7  -1 1761.94 294.623  18
   4  -7   1 1370.40 306.530   1
   4  -7   1 1411.44 258.622  14
  -4   7  -2 86650.4 1873.68  18
   4  -7   2 85104.6 2226.11   1
   4  -7   2 86685.5 1884.34  14
  -4   7  -3 1421.15 262.414  18
   4  -7   3 1615.84 350.732   1
   4  -7   3 1274.72 254.652  14
  -4   7  -4 14929.4 807.788  18
   4  -7   4 15157.3 976.930   1
   4  -7   4 14860.3 806.239  14
   4  -7   5 87666.8 1974.17  14
   4  -7   5 86050.7 2408.03   3
  -4   7  -5 86871.7 1972.25  18
   4  -7   5 81442.8 2271.61   1
  -4   7  -6 27598.6 1139.49  18
   4  -7   6 27303.7 1130.85  14
  -4   7  -7 32225.1 1236.87  18
   4  -7   7 34353.7 1273.10  14
  -4   7  -8 3461.66 444.160  18
   4  -7   8 3661.51 454.192  14
   4  -7   9 2629.88 388.216  14
  -4   7  -9 2984.30 411.149  18
   4  -7  10 766.744 271.522  14
  -4   7 -10 43.9332 193.404  18
  -4   7 -11 9740.99 669.102  18
   4  -7  11 9398.69 656.534  14
  -4   7 -12 6512.51 536.572  18
   4  -7  12 6490.17 533.327  14
   4  -7  13 860.621 223.333  14
  -4   7 -13 1167.20 248.592  18
   4  -7  14 185.906 147.997  14
  -4   7 -14 61.7130 141.654  18
  -4   7 -15 5002.66 370.622  18
   4  -7  15 5519.77 386.450  14
  -4   7 -16 583.351 124.939  18
   4  -7  16 571.350 128.423  14
  -4   6  25 5477.12 365.696   9
  -4   6  24 2904.16 318.936   9
  -4   6  23 6740.18 508.757   9
  -4   6  22 2864.18 375.696   9
  -4   6  21 438.134 223.585   9
  -4   6  20 10938.8 635.143  21
  -4   6  20 12121.5 781.655   9
  -4   6  19 247.308 215.032  19
  -4   6  19 149.645 220.017   9
  -4   6  18 29271.7 1193.64  19
  -4   6  18 27731.6 1195.22   9
  -4   6  17 274.652 244.194  19
  -4   6  17 353.871 217.409   9
  -4   6  16 836.395 267.937  19
  -4   6  16 769.108 254.841   9
   4  -6 -15 21049.3 1261.72   1
  -4   6  15 19979.3 964.376  19
  -4   6  15 19425.1 965.711   9
   4  -6 -14 43495.8 1762.99   1
  -4   6  14 42478.1 1365.99  19
   4  -6 -13 46685.7 1778.45   1
  -4   6  13 46601.6 1402.61  19
   4  -6 -12 28910.3 1361.25   1
  -4   6  12 29868.8 1108.19  19
   4  -6 -11 20541.5 1133.98   1
  -4   6  11 21098.9 876.865  18
  -4   6  11 21294.9 922.272  19
  -4   6  10 6759.98 518.195  19
   4  -6 -10 6242.09 623.398   1
   4  -6  -9 25462.1 1187.86   1
   4  -6  -8 7097.94 626.707   1
   4  -6  -7 11628.8 775.424   1
   4  -6  -6 7981.05 638.868   1
   4  -6  -5 2844.55 380.911   1
   4  -6  -4 13112.4 793.494   1
   4  -6  -3 5151.12 506.203   1
   4  -6  -2 10311.8 698.998   1
   4  -6  -1 65840.5 1747.62   1
   4  -6   0 17673.2 918.705   1
   4  -6   1 2225.08 346.024   1
   4  -6   2 28797.6 1197.34   1
  -4   6  -3 60227.1 1507.34  18
   4  -6   3 60273.3 1762.28   1
   4  -6   3 64921.6 1581.63  14
  -4   6  -4 1738.34 284.361  18
   4  -6   4 2292.76 367.073   1
   4  -6   4 2805.34 365.260  14
   4  -6   5 6064.79 519.424  14
  -4   6  -5 6632.70 540.333  18
   4  -6   5 6642.72 616.395   1
   4  -6   5 7208.01 666.620   3
  -4   6  -6 3387.96 406.235  18
   4  -6   6 3109.90 440.650   3
   4  -6   6 2321.46 381.275   1
   4  -6   6 3096.98 383.957  14
   4  -6   7 1985.56 397.759   3
  -4   6  -7 1729.44 311.226  18
  -4   6  -8 774.860 226.877  18
  -4   6  -9 5791.77 541.770  18
  -4   6 -10 1314.42 289.622  18
  -4   6 -11 31316.9 1217.64  18
  -4   6 -12 676.360 254.252  18
   4  -6  13 43.4638 170.973  14
  -4   6 -13 250.086 181.936  18
   4  -6  14 2671.99 356.851  14
  -4   6 -14 3207.92 373.289  18
  -4   6 -15 7900.49 530.823  18
   4  -6  15 7291.35 521.445  14
  -4   6 -16 1599.35 235.283  18
   4  -6  16 1629.27 252.951  14
  -4   6 -17 1468.81 197.405  18
   4  -6  17 1213.62 189.854  14
  -4   5  25 2668.55 265.827   9
  -4   5  24 35.0700 113.974  21
  -4   5  24 71.2852 132.636   9
  -4   5  23 43.9107 104.194  21
  -4   5  23 222.783 158.051   9
  -4   5  22 6748.93 489.238  21
  -4   5  22 7633.03 600.320   9
  -4   5  21 19914.9 882.748  21
  -4   5  21 19652.7 958.012   9
  -4   5  20 903.405 216.198  21
  -4   5  20 1210.88 333.537   9
  -4   5  19 58278.1 1588.07  21
  -4   5  19 62368.3 1773.77   9
  -4   5  18 6350.12 531.258  21
  -4   5  18 6319.55 584.465  19
  -4   5  18 5550.71 552.972   9
  -4   5  17 371.880 245.336  19
  -4   5  17 158.344 145.214  21
  -4   5  17 223.796 181.797   9
  -4   5  16 25705.1 1031.77  21
  -4   5  16 24285.5 1067.78  19
   4  -5 -16 25427.9 1385.40   1
  -4   5  16 25539.1 1120.57   9
  -4   5  15 28317.9 1146.90   9
   4  -5 -15 25989.3 1371.23   1
  -4   5  15 25787.5 1077.30  19
   4  -5 -14 1247.61 333.872   1
  -4   5  14 1298.73 261.311  19
   4  -5 -13 2195.81 413.764   1
  -4   5  13 1663.31 284.551  19
   4  -5 -12 2431.83 412.070   1
  -4   5  12 2381.83 325.417  19
   4  -5 -11 10482.7 779.225   1
   4  -5 -10 31333.4 1277.06   1
   4  -5  -9 6631.39 588.492   1
   4  -5  -8 46528.5 1478.64   1
   4  -5  -7 19788.5 940.466   1
   4  -5  -6 43450.5 1352.89   1
   4  -5  -5 110670. 2111.94   1
   4  -5  -4 32561.5 1134.06   1
   4  -5  -3 3616.17 389.560   1
   4  -5  -2 23150.2 942.466   1
   4  -5  -1 625.407 201.529   1
   4  -5   0 34749.7 1161.66   1
   4  -5   1 100781. 2015.41   1
   4  -5   2 29147.2 1104.47   1
   4  -5   3 28432.2 1112.38   1
   4  -5   4 9332.34 648.395   1
  -4   5  -5 1243.20 240.918  18
   4  -5   5 891.347 222.043   1
  -4   5  -6 1131.04 239.905  18
   4  -5   6 1018.13 254.129   3
  -4   5  -7 8019.80 580.504  18
   4  -5   7 7866.05 687.130   3
  -4   5  -8 624.246 222.371  18
   4  -5   8 410.979 198.546   3
  -4   5  -9 14718.6 825.475  18
   4  -5   9 16075.2 1041.02   3
  -4   5 -10 12588.4 779.148  18
  -4   5 -11 2161.92 371.852  18
  -4   5 -12 3425.79 440.222  18
  -4   5 -13 477.252 252.646  18
  -4   5 -14 6478.88 552.613  18
  -4   5 -15 832.918 249.029  18
  -4   5 -16 6418.68 494.816  18
  -4   5 -17 7607.52 497.225  18
   4  -5  17 7897.87 524.382  14
   4  -5  18 89.4733 103.656  14
  -4   5 -18-62.6170 108.474  18
   4  -5  19 375.649 91.6015  14
  -4   5 -19 460.361 116.514  18
  -4   4  25 792.503 163.498   9
  -4   4  25 633.253 138.232  21
  -4   4  24 10501.1 535.110  21
  -4   4  24 10255.5 567.679   9
  -4   4  23 3771.19 358.871  21
  -4   4  23 4039.84 408.237   9
  -4   4  22 3093.84 355.739  21
  -4   4  22 4164.32 455.746   9
  -4   4  21 11068.2 688.195  21
  -4   4  21 13266.9 802.243   9
  -4   4  20 2464.13 393.699   9
  -4   4  20 3382.33 414.764  21
  -4   4  19 159.392 230.576   9
  -4   4  19 480.303 225.790  21
  -4   4  18 12311.1 759.089  21
  -4   4  18 12151.4 804.922   9
  -4   4  17 80852.6 1970.60  19
  -4   4  17 80709.0 1909.22  21
  -4   4  17 79605.2 1981.68   9
  -4   4  16 1492.24 306.792  19
  -4   4  16 582.048 199.416  21
   4  -4 -16 849.603 269.189   1
  -4   4  16 1117.74 262.655   9
  -4   4  15 16199.2 846.546  19
   4  -4 -15 15850.1 1046.05   1
  -4   4  15 16812.7 880.987   9
   4  -4 -14 1972.28 382.808   1
  -4   4  14 1876.19 291.671  19
   4  -4 -13 36001.1 1458.16   1
  -4   4  13 37303.5 1202.88  19
   4  -4 -12 8459.84 695.688   1
   4  -4 -11 16193.4 908.852   1
   4  -4 -10 703.776 226.213   1
   4  -4  -9 31666.7 1186.15   1
   4  -4  -8 7122.51 552.126   1
   4  -4  -7 693.908 197.572   1
   4  -4  -6 15179.9 751.089   1
   4  -4  -5 101418. 1866.83   1
   4  -4  -4 4182.88 393.458   1
   4  -4  -3 286.548 148.812   1
   4  -4  -2 21174.1 816.914   1
   4  -4  -1 50380.5 1254.04   1
   4  -4   0 3266.66 333.841   1
   4  -4   1 1571.70 247.796   1
   4  -4   2 34059.4 1080.16   1
   4  -4   3 24481.5 940.090   1
   4  -4   4 42271.6 1261.30   1
   4  -4   5 3175.89 370.028   1
   4  -4   6 26889.0 1125.78   3
   4  -4   6 30212.8 1129.13   1
  -4   4  -7 215.612 133.967  18
   4  -4   7-17.1415 153.588   3
   4  -4   8 38915.1 1471.62   3
  -4   4  -8 36892.7 1206.06  18
   4  -4   8 37613.5 1202.01  21
   4  -4   9 44341.8 1630.54   3
  -4   4  -9 41703.7 1327.77  18
   4  -4   9 41725.1 1300.98  21
  -4   4 -10 1163.94 264.438  18
   4  -4  10 1311.00 287.834   5
   4  -4  10 1277.35 273.951  21
   4  -4  10 953.764 271.514   3
  -4   4 -11 1721.70 314.265  18
   4  -4  11 1910.89 347.713  21
   4  -4  11 2239.75 391.624   3
   4  -4  12-105.344 174.384  21
  -4   4 -12-211.813 254.177  18
   4  -4  13 15955.9 866.880  21
  -4   4 -13 17654.3 932.867  18
   4  -4  14 11459.9 727.719  21
  -4   4 -14 12329.7 783.788  18
  -4   4 -15 1015.88 276.105  18
  -4   4 -16 4854.24 469.949  18
  -4   4 -17 331.620 174.951  18
  -4   4 -18 352.643 154.260  18
  -4   4 -19 7044.98 434.465  18
   4  -4  19 7908.47 479.801  14
  -4   4 -20 7370.06 371.055  18
   4  -4  20 7862.31 404.450  14
  -4   3  25 5805.09 362.475   9
  -4   3  25 6099.24 375.100  21
  -4   3  24 394.552 143.434   9
  -4   3  24 320.223 157.509  21
  -4   3  23 1000.22 241.734   9
  -4   3  23 784.310 212.519  21
  -4   3  22 11634.4 704.754   9
  -4   3  22 12530.2 730.936  21
  -4   3  21 13072.3 786.968   9
  -4   3  21 13327.3 786.632  21
  -4   3  20-178.526 217.570   9
  -4   3  20 149.024 185.812  21
  -4   3  19 4291.08 469.841  21
  -4   3  19 5173.94 539.629   9
  -4   3  18 26330.6 1128.83  21
  -4   3  18 28111.4 1190.18   9
  -4   3  17 114.983 184.195  21
  -4   3  17 124.868 170.689   9
  -4   3  17-95.1559 199.847   3
  -4   3  16 2251.13 362.943  19
  -4   3  16 2559.33 367.449  21
  -4   3  16 2119.50 343.793   9
  -4   3  16 2422.60 413.395   3
   4  -3 -16 2222.63 441.649   1
  -4   3  15 112.735 150.742  19
  -4   3  15-47.1174 221.844   9
  -4   3  15-13.5385 161.291   3
   4  -3 -15 257.748 145.275   1
  -4   3  14 20693.6 918.724  19
  -4   3  14 23746.7 994.452   9
  -4   3  14 21140.7 1101.60   3
   4  -3 -14 20921.4 1127.71   1
  -4   3  13 18429.6 830.361  19
  -4   3  13 18361.6 981.508   3
   4  -3 -13 17346.0 996.969   1
  -4   3  12 88904.7 2044.37   3
   4  -3 -12 85254.1 2090.51   1
   4  -3 -11 46537.0 1482.07   1
   4  -3 -10 107572. 2154.13   1
   4  -3  -9 1094.10 259.772   1
   4  -3  -8 21692.6 630.491   5
   4  -3  -8 19327.2 851.427   1
   4  -3  -7 6823.98 493.777   1
   4  -3  -6 10748.5 584.772   1
   4  -3  -5 143336. 2040.10   1
   4  -3  -4 11123.9 561.089   1
   4  -3  -3 7620.95 451.957   1
   4  -3  -2 257.488 129.261   1
   4  -3  -1 3082.98 290.963   1
   4  -3   0 1509.21 218.609   1
   4  -3   1 9016.42 487.819   1
   4  -3   2 36067.2 989.522   1
   4  -3   3 31250.1 947.582   1
   4  -3   4 54993.2 1294.74   1
   4  -3   5 15127.7 703.401   1
   4  -3   6 8671.99 600.396   3
   4  -3   6 8199.94 544.896   1
   4  -3   7 57451.9 1592.86   3
   4  -3   8 29175.2 1187.59   3
   4  -3   9 429.337 198.289  21
   4  -3   9 52.8593 187.842   3
   4  -3  10 6719.90 539.671  21
   4  -3  10 6726.51 627.317   3
   4  -3  10 5882.50 547.586   5
   4  -3  10 6925.77 518.803  13
   4  -3  11 11538.7 728.133  21
   4  -3  11 12679.0 882.781   3
   4  -3  12 8581.19 648.287  21
   4  -3  12 8338.17 748.077   3
   4  -3  13 71771.7 1854.59  21
   4  -3  14 290.804 169.475  21
   4  -3  15 3917.08 463.263  21
   4  -3  15 3526.41 416.241   6
   4  -3  16 2189.37 359.890  21
   4  -3  16 2043.59 313.428   6
  -4   3 -16 2038.11 345.211  18
   4  -3  17 1852.45 326.829  21
   4  -3  17 1838.48 271.926   6
  -4   3 -17 1936.58 319.897  18
  -4   3 -18 347.566 203.610  18
  -4   3 -19 14201.5 688.807  18
  -4   3 -20 3987.16 332.352  18
   4  -3  21 1310.38 179.887  14
  -4   3 -21 1592.36 195.354  18
  -4   2  25 11217.6 463.312   9
  -4   2  25 13119.4 555.608  21
  -4   2  24 3274.43 309.421   9
  -4   2  24 3925.61 364.114  21
  -4   2  23-108.350 145.723   9
  -4   2  23-131.650 166.910  21
  -4   2  22 1889.39 312.202   9
  -4   2  22 1745.68 313.409  21
  -4   2  21 35969.9 1264.14   9
  -4   2  21 37394.0 1331.29  21
  -4   2  20 67.6014 210.182  21
  -4   2  20 43.8382 204.249   9
  -4   2  19 1956.81 356.026  21
  -4   2  19 1364.93 313.007   9
  -4   2  18 116.623 204.982  21
  -4   2  18 214.778 198.566   9
  -4   2  17 20712.1 999.257  21
  -4   2  17 20509.7 1193.39   3
  -4   2  17 21214.7 1006.47   9
  -4   2  16 62.5342 153.170   3
  -4   2  16 341.846 219.763  21
  -4   2  16 601.608 226.545   9
  -4   2  15 14195.1 791.626  19
  -4   2  15 12678.6 879.688   3
  -4   2  15 13644.0 773.809   9
  -4   2  14 1672.09 269.145  19
  -4   2  14 1362.68 270.144   9
  -4   2  14 2118.88 379.738   3
  -4   2  13 40947.3 1428.13   3
  -4   2  12 15687.1 843.110   3
  -4   2  11 30434.0 1107.28   3
  -4   2  10 6666.69 503.165   3
  -4   2   9 48691.5 1264.95   3
   4  -2  -8 761.777 114.748   5
  -4   2   8 884.577 203.259   3
   4  -2  -8 583.745 172.992   1
   4  -2  -7 5547.89 304.090   2
   4  -2  -7 5008.63 403.686   1
   4  -2  -6 65252.6 1073.81   5
   4  -2  -6 66162.5 951.715   2
   4  -2  -6 65873.0 1342.88   1
   4  -2  -5 13683.6 404.451   2
   4  -2  -5 13357.5 583.500   1
   4  -2  -4 15176.5 593.738   1
   4  -2  -4 14261.3 382.974   2
   4  -2  -3 128530. 1657.22   1
   4  -2  -2 58720.0 1084.39   1
   4  -2  -1 93291.3 1344.00   1
   4  -2   0 336793. 2553.19   1
   4  -2   1 32169.7 803.322   1
   4  -2   2 71795.4 1231.21   1
   4  -2   3 5436.56 359.170   1
   4  -2   4 75456.6 1352.22   1
   4  -2   5 203124. 2470.91   3
   4  -2   5 207987. 2339.39   1
   4  -2   6 44722.2 1232.27   3
   4  -2   6 44061.5 1131.30   1
   4  -2   7 229.715 173.155   3
   4  -2   8 25321.4 1027.88   3
   4  -2   9 1746.89 299.672   5
   4  -2   9 2590.64 380.376   3
   4  -2  10 11565.8 705.555   5
   4  -2  10 10503.5 741.174   3
   4  -2  10 11731.5 683.136  21
   4  -2  11 56109.3 1538.36  21
   4  -2  11 52280.4 1704.32   3
   4  -2  11 52227.3 1416.28  13
   4  -2  12 17625.4 894.403  21
   4  -2  12 15594.8 981.929   3
   4  -2  13 26856.7 1127.84  21
   4  -2  13 26193.3 1322.12   3
   4  -2  14 3744.08 440.058  21
   4  -2  15 13699.0 847.234  21
   4  -2  16 4564.67 508.228  21
   4  -2  17 23226.5 1056.03  21
   4  -2  18 1068.19 266.557  21
   4  -2  18 1537.95 271.305   6
   4  -2  19-126.598 181.339  21
   4  -2  19 282.538 162.632   6
  -4   2 -19 216.138 172.562  18
   4  -2  20 3605.42 327.612   6
  -4   2 -20 3716.31 359.680  18
   4  -2  21 222.813 101.822   6
  -4   2 -21 175.648 116.718  18
   4  -2  22 1558.51 186.472  14
  -4   2 -22 1524.23 171.826  18
  -4   1  25-76.4885 96.2964  21
  -4   1  24 9870.07 481.256   9
  -4   1  24 11526.6 599.322  21
  -4   1  23 269.796 150.020   9
  -4   1  23 184.331 165.370  21
  -4   1  22 532.516 180.575   9
  -4   1  22 332.972 206.949  21
  -4   1  21 19951.0 918.876   9
  -4   1  21 20419.5 1000.05  21
  -4   1  20 11199.0 714.111   9
  -4   1  20 11434.6 779.165  21
  -4   1  19 420.860 204.663   9
  -4   1  19 66.3471 185.988  21
  -4   1  18 5204.33 563.240  21
  -4   1  18 5698.78 543.701   9
  -4   1  17 3969.35 531.792   3
  -4   1  17 4221.21 481.907  21
  -4   1  17 4469.80 477.107   9
  -4   1  16 38435.1 1572.95   3
  -4   1  16 38656.8 1342.08  21
  -4   1  16 35677.9 1260.09   9
  -4   1  15 20410.0 1101.64   3
  -4   1  15 20900.8 946.777   9
  -4   1  14 18588.6 1005.03   3
  -4   1  14 18226.6 850.046   9
  -4   1  13 2699.63 385.737   3
  -4   1  12 39153.0 1311.77   3
  -4   1  11 14259.6 752.970   3
  -4   1  10 5001.56 434.378   3
  -4   1   9 4818.06 399.854   3
  -4   1   8 36320.8 997.292   3
   4  -1  -7 134.953 65.4431   5
  -4   1   7 177.758 114.309   3
   4  -1  -6 16704.4 484.049   5
  -4   1   6 16123.2 585.785   3
   4  -1  -5 88734.5 1385.41   1
   4  -1  -5 86843.0 1139.44   2
   4  -1  -4 61643.6 1011.61   5
   4  -1  -4 63113.6 913.718   2
   4  -1  -4 63712.6 1105.91   1
   4  -1  -3 33143.3 755.638   1
   4  -1  -3 32634.2 616.926   2
   4  -1  -2 875.914 136.884   1
   4  -1  -2 726.038 105.035   2
   4  -1  -1 19739.0 542.457   1
   4  -1   0 97980.6 1174.05   1
   4  -1   1 217071. 1770.13   1
   4  -1   2 11408.0 423.479   1
   4  -1   3 99155.5 1289.72   1
   4  -1   4 16250.2 552.026   1
   4  -1   5 176176. 2079.38   3
   4  -1   5 178352. 1924.86   1
   4  -1   6 15764.6 669.160   3
   4  -1   7 3557.94 341.736   3
   4  -1   8 140.454 122.564   5
   4  -1   8 213.944 159.311   3
   4  -1   9 1296.33 231.779   5
   4  -1   9 1267.36 259.753   3
   4  -1  10 606.105 162.690   5
   4  -1  10 855.707 231.918   3
   4  -1  11 43658.1 1320.39  21
   4  -1  11 45235.2 1503.67   3
   4  -1  12 819.771 187.513  13
   4  -1  12 1284.28 264.546  21
   4  -1  12 1564.97 318.956   3
   4  -1  13 298.407 119.109  13
   4  -1  13 98.7385 164.077   3
   4  -1  13 294.637 214.766  21
   4  -1  14 22983.8 1240.41   3
   4  -1  14 23045.4 1059.69  21
   4  -1  15 48930.4 1577.51  21
   4  -1  16 4581.19 505.141  21
   4  -1  17 7634.20 649.209  21
   4  -1  18 8948.53 672.693  21
   4  -1  19 7389.99 603.031  21
   4  -1  20 4344.65 409.674   6
   4  -1  20 4711.04 453.882  21
  -4   1 -21 3801.05 364.084  18
   4  -1  21 3231.98 323.591   6
  -4   1 -22 919.767 171.765  18
   4  -1  22 899.866 170.782   6
  -4   1 -23 661.581 110.863  18
   4  -1  23 684.042 131.343  14
  -4   0  25 7625.80 402.201  21
  -4   0  24 1918.75 260.556  21
  -4   0  23 1709.23 227.208   9
  -4   0  23 2219.97 323.873  21
  -4   0  22 238.888 122.133   9
  -4   0  22 417.482 220.962  21
  -4   0  21 897.081 228.987   9
  -4   0  21 1113.84 298.176  21
  -4   0  20 9790.05 654.302   9
  -4   0  20 11003.3 770.025  21
  -4   0  19-166.849 175.246   9
  -4   0  19 166.598 212.124  21
  -4   0  18 12096.9 753.218   9
  -4   0  18 12863.4 831.016  21
  -4   0  17 25782.3 1145.15  21
  -4   0  17 24194.7 1305.53   3
  -4   0  17 24631.3 1050.47   9
  -4   0  16 95.1066 169.135   3
  -4   0  16-116.778 168.254  21
  -4   0  16 104.780 131.120   9
  -4   0  15 61021.7 1674.26  21
  -4   0  15 59482.1 1568.78   9
  -4   0  15 63012.0 1934.80   3
  -4   0  14 354.832 198.832   3
  -4   0  14 20.0336 114.751   9
  -4   0  13 29964.8 1209.31   3
  -4   0  12-40.8932 161.186   3
  -4   0  11 41936.7 1275.13   3
  -4   0  10 162395. 2348.61   3
  -4   0   9 55414.8 1284.80   3
  -4   0   8 117138. 1740.43   3
   4   0  -7 21311.0 477.540   5
  -4   0   7 21849.2 703.444   3
   4   0  -6 5838.25 271.546   5
  -4   0   6 5710.16 338.866   3
   4   0  -5 18998.3 505.926   5
  -4   0   5 18641.9 550.432   3
  -4   0   4 465536. 2494.20   3
   4   0  -4 460828. 2655.03   2
   4   0  -3 12027.7 429.418   5
   4   0  -3 12957.8 426.329   2
   4   0  -2-18.6500 90.4404   5
   4   0  -2 125.826 68.4187   1
   4   0  -2 196.829 78.0003   2
   4   0  -1 68392.0 1068.74   5
   4   0  -1 66599.7 837.404   1
   4   0  -1 68830.1 924.493   2
   4   0   0 222797. 1980.27   5
   4   0   0 229840. 1473.44   1
   4   0   1 63018.2 766.298   1
   4   0   2 5068.21 232.015   1
   4   0   3 38436.1 669.693   1
   4   0   4 745.886 114.202   1
   4   0   4 915.610 141.233   3
   4   0   5 3949.13 293.641   3
   4   0   5 3431.36 299.190   5
   4   0   6 33810.2 892.805   3
   4   0   6 37724.5 982.766   5
   4   0   7 2870.62 299.567   3
   4   0   7 2577.64 275.998   5
   4   0   8 37940.1 1088.06   3
   4   0   8 38776.4 1048.24   5
   4   0   9 8555.53 512.933   5
   4   0   9 9203.92 574.478   3
   4   0  10 11443.6 600.742   5
   4   0  10 11035.5 677.149   3
   4   0  11 20178.2 959.064   3
   4   0  12 15162.7 871.422   3
   4   0  12 14184.3 766.591   9
   4   0  12 13888.3 763.969  21
   4   0  13 5185.33 545.588   3
   4   0  13 6177.79 504.361  13
   4   0  13 5105.56 480.881   9
   4   0  13 5870.75 522.258  21
   4   0  14 44954.7 1669.44   3
   4   0  14 43760.5 1437.01  21
   4   0  14 43038.8 1312.86  13
   4   0  14 42856.5 1412.66   9
   4   0  15 9054.87 689.436  21
   4   0  15 10472.2 720.087   9
   4   0  15 10754.5 861.377   3
   4   0  16 5494.90 545.973   9
   4   0  16 6476.00 603.212  21
   4   0  17 2000.64 365.471  21
   4   0  18 3521.40 469.825  21
   4   0  19 6206.74 594.801  21
   4   0  20 543.060 251.670  21
   4   0  21 8276.73 579.998  21
   4   0  22 87.6044 153.981  21
   4   0  22-50.6762 131.775   6
  -4   0 -23 1986.58 227.403  18
   4   0  23 1671.48 206.720   6
  -4  -1  25-48.9671 87.6357  21
  -4  -1  24 10632.0 527.561  21
  -4  -1  23 501.067 185.922  21
  -4  -1  22 2925.56 380.786  21
  -4  -1  21 1051.59 206.069   9
  -4  -1  21 660.784 233.141  21
  -4  -1  20 48655.2 1361.05   9
  -4  -1  20 46699.3 1534.09  21
  -4  -1  19 6525.63 544.879   9
  -4  -1  19 6403.14 600.820  21
  -4  -1  18 12741.8 751.479   9
  -4  -1  18 13402.4 861.795  21
  -4  -1  17 7802.17 593.844   9
  -4  -1  17 8093.46 674.393  21
  -4  -1  16 18350.2 959.162  21
  -4  -1  16 18802.8 1111.30   3
  -4  -1  16 19065.9 897.883   9
  -4  -1  15 27.5243 154.862   9
  -4  -1  15 499.192 209.945  21
  -4  -1  14 301.186 160.362  21
  -4  -1  14 187.009 207.327   3
  -4  -1  13 34400.8 1308.53   3
  -4  -1  12 8598.76 631.504   3
  -4  -1  11 2996.21 356.309   3
  -4  -1  10 1889.79 286.050   3
  -4  -1   9 67853.1 1437.60   3
  -4  -1   8 26841.0 835.340   3
  -4  -1   7 24267.6 739.696   3
  -4  -1   6 46200.6 924.059   3
   4   1  -5 9038.86 345.410   5
  -4  -1   5 9845.19 395.914   3
   4   1  -4 13457.4 429.214   5
  -4  -1   4 12838.6 397.832   3
   4   1  -3 4875.09 270.797   5
  -4  -1   3 5241.20 226.473   3
   4   1  -3 5384.89 302.521   2
   4   1  -2 291697. 2050.87   5
   4   1  -2 292833. 2057.50   2
   4   1   0 40918.4 473.493   1
   4   1   0 40332.1 748.614   2
   4   1   2 109.691 97.0982   5
   4   1   2 264.470 64.3280   3
   4   1   2 229.949 43.7688   1
   4   1   3 1012.85 115.476   3
   4   1   3 853.366 160.726   5
   4   1   4 50870.8 818.111   3
   4   1   4 50330.3 995.401   5
   4   1   5 67824.8 1050.92   3
   4   1   5 66310.9 1173.45   5
   4   1   6 272.622 116.572   5
   4   1   6 168.653 97.7606   3
   4   1   7 6897.60 408.127   5
   4   1   7 6134.93 393.947   3
   4   1   8 16467.8 637.132   5
   4   1   8 16318.4 671.162   3
   4   1   9 12364.5 578.026   5
   4   1   9 12980.0 648.982   3
   4   1  10 288.633 110.612   5
   4   1  10 374.718 194.895   3
   4   1  11 2828.93 355.539   3
   4   1  12 12428.7 768.126   3
   4   1  13 28482.5 1093.49  21
   4   1  13 28187.2 1087.41   9
   4   1  13 27320.9 1194.89   3
   4   1  14 25093.7 1197.49   3
   4   1  14 23178.6 969.427  13
   4   1  14 25812.9 1086.25   9
   4   1  14 27765.8 1123.00  21
   4   1  15 33287.6 1447.33   3
   4   1  15 30814.5 1141.66  13
   4   1  15 33017.3 1260.85   9
   4   1  15 34081.2 1279.19  21
   4   1  16 9529.98 825.625   3
   4   1  16 9033.49 698.099  21
   4   1  16 8811.14 682.338   9
   4   1  16 8383.47 600.719  13
   4   1  17 5388.62 565.590  21
   4   1  17 4663.67 537.318   9
   4   1  18 1681.46 334.375  21
   4   1  18 1966.77 362.091   9
   4   1  19 3700.32 468.830  21
   4   1  20 7099.67 603.076  21
   4   1  21 7518.08 590.083  21
   4   1  22 109.245 161.263  21
   4   1  23 127.812 129.050  21
   4   1  23 143.407 128.747   6
  -4  -1 -24 871.054 146.914  18
   4   1  24 842.408 155.398   6
  -4  -2  24 3048.75 265.110  21
  -4  -2  23 5058.50 404.940  21
  -4  -2  22 1833.61 296.767  21
  -4  -2  21 3279.37 419.925  21
  -4  -2  20 10748.1 737.833  21
  -4  -2  19 10798.4 765.284  21
  -4  -2  18 509.770 281.255  21
  -4  -2  17 7173.19 625.595  21
  -4  -2  16 2585.51 434.749   3
  -4  -2  16 1530.76 330.637  21
  -4  -2  15 54505.0 1852.91   3
  -4  -2  15 52305.7 1572.16  21
  -4  -2  14 20391.9 1079.18   3
  -4  -2  14 18587.3 919.006  21
  -4  -2  13 8523.99 675.110   3
  -4  -2  13 10505.7 658.711  21
  -4  -2  12 19868.5 965.615   3
  -4  -2  11 97389.0 1998.27   3
  -4  -2  10 1941.50 286.456   3
  -4  -2   9 18490.8 770.966   3
  -4  -2   8 113356. 1745.76   3
  -4  -2   7 65103.4 1224.63   3
  -4  -2   6 19631.2 618.423   3
  -4  -2   5 264509. 2052.75   3
  -4  -2   4 131387. 1278.41   3
   4   2  -3 1015.75 139.485   5
  -4  -2   3 962.274 107.701   3
   4   2  -3 783.021 144.043   2
   4   2  -2 344296. 2260.27   5
  -4  -2   2 351688. 1462.81   3
   4   2  -1 735671. 2953.74   4
   4   2  -1 749370. 3394.92   2
   4   2   0 734524. 3148.20   4
   4   2   0 731223. 3318.10   2
   4   2   1 484104. 2688.04   4
   4   2   1 494357. 2719.04   2
   4   2   2 314299. 2291.60   4
   4   2   2 321315. 1123.57   3
   4   2   3 195299. 1833.41   5
   4   2   3 192937. 1209.70   3
   4   2   4 194037. 1424.14   3
   4   2   4 194589. 1990.48   4
   4   2   5 19684.0 668.672   4
   4   2   5 18772.3 605.143   5
   4   2   5 19517.3 520.134   3
   4   2   6 23692.1 685.963   5
   4   2   6 22548.8 625.838   3
   4   2   6 21992.1 734.618   4
   4   2   7 18982.3 629.117   3
   4   2   7 17410.0 696.202   4
   4   2   7 19004.9 633.712   5
   4   2   8 54241.9 1162.20   3
   4   2   8 55399.8 1103.70   5
   4   2   8 55627.0 1264.07   4
   4   2   9 1635.76 205.343   5
   4   2   9 1621.88 243.025   3
   4   2  10 42820.7 1013.92   5
   4   2  10 41365.7 1177.71   3
   4   2  11 24638.7 979.412   3
   4   2  12 1860.76 303.037   3
   4   2  13 6499.87 569.343   3
   4   2  14 20418.1 938.839  21
   4   2  14 18669.8 1011.17   3
   4   2  14 19823.2 937.055   9
   4   2  15 688.903 229.349   9
   4   2  15 953.507 205.562  21
   4   2  15 1025.40 281.247   3
   4   2  16 245.566 227.686   9
   4   2  16 448.916 194.200  13
   4   2  16 394.490 220.568   3
   4   2  16 66.4553 193.036  21
   4   2  17 60499.1 1752.12  21
   4   2  17 61315.8 1624.55  13
   4   2  18 9353.85 716.548  21
   4   2  18 11130.5 694.703  13
   4   2  18 10333.3 764.274   9
   4   2  19 481.257 267.255  21
   4   2  19 39.1543 236.603   9
   4   2  20 9879.09 704.742   9
   4   2  20 11409.9 770.492  21
   4   2  21 6194.18 546.640  21
   4   2  22 26710.2 1036.55  21
   4   2  23 146.323 139.229  21
   4   2  24 1920.83 251.762   6
   4   2  25 14588.4 507.791   6
  -4  -2 -25 14783.0 484.816  18
   4   3 -24 3587.02 244.111   7
  -4  -3  23 27.8234 112.998  21
   4   3 -22 2059.43 236.745  18
  -4  -3  22 2495.54 306.185  21
  -4  -3  21-136.890 149.041  21
  -4  -3  20 8452.34 623.324  21
  -4  -3  19 2152.67 355.762  21
  -4  -3  18 7758.41 649.200  21
  -4  -3  17 38835.8 1417.07  21
  -4  -3  16 2731.86 423.826  21
  -4  -3  15 27398.0 1345.98   3
  -4  -3  15 28269.7 1170.10  21
  -4  -3  14 2133.95 398.906   3
  -4  -3  14 1939.21 314.048  21
  -4  -3  13 10743.8 772.377   3
  -4  -3  13 9964.49 658.916  21
  -4  -3  12 2214.53 339.979   3
  -4  -3  11 20614.7 954.377   3
  -4  -3  10 1991.74 305.657   3
  -4  -3   9 14266.9 701.299   3
  -4  -3   8 1172.11 213.896   3
  -4  -3   7 96266.5 1566.21   3
  -4  -3   6 34686.3 868.101   3
  -4  -3   5 110156. 1411.98   3
   4   3  -4 1251.11 90.0484   4
  -4  -3   4 1505.73 164.823   3
   4   3  -3 93964.0 910.971   4
  -4  -3   3 91426.4 1041.30   3
  -4  -3   2 91454.5 907.194   3
   4   3  -2 89161.6 988.029   4
   4   3  -2 91839.8 1317.42   2
   4   3  -1 78896.6 984.967   4
   4   3  -1 77015.1 1128.89   5
   4   3  -1 77351.0 1159.85   2
   4   3   0 46314.3 795.423   4
   4   3   0 46403.1 874.411   5
   4   3   0 45655.6 875.427   2
   4   3   1 891346. 3706.73   4
   4   3   1 999999. 3993.05   2
   4   3   2 2246.75 221.858   4
   4   3   2 2164.46 209.881   2
   4   3   3 39813.8 871.617   4
   4   3   3 41217.5 844.518   5
   4   3   3 40353.2 544.338   3
   4   3   4 13358.7 525.253   4
   4   3   4 12689.6 479.934   5
  -4  -3  -4 13213.5 254.341   1
   4   3   4 13517.5 368.878   3
   4   3   5 82496.0 1239.66   5
   4   3   5 85508.0 1383.57   4
   4   3   5 86876.6 1064.83   3
   4   3   6 4344.68 301.168   5
   4   3   6 4800.73 358.882   4
   4   3   6 4835.56 288.761   3
   4   3   7 112385. 1717.34   4
   4   3   7 111443. 1482.11   3
   4   3   8 589.250 170.194   4
   4   3   8 569.369 136.957   5
   4   3   8 679.997 156.763   3
   4   3   9 4501.92 318.005   5
   4   3   9 5143.09 410.035   4
   4   3   9 5186.40 390.075   3
   4   3  10 6520.96 381.442   5
   4   3  10 5739.37 434.560   3
   4   3  11 774.588 203.529   4
   4   3  11 195.363 134.128   3
   4   3  12 87070.6 1895.90   3
   4   3  13 18646.9 938.567   3
   4   3  14 13134.2 733.360  21
   4   3  14 13063.2 748.789   9
   4   3  14 12896.4 832.800   3
   4   3  15 11910.5 733.446  21
   4   3  15 12141.2 757.153   9
   4   3  15 11100.9 800.019   3
   4   3  16 10192.1 692.645  21
   4   3  16 9830.19 711.722   9
   4   3  16 9297.24 756.504   3
   4   3  17 75262.4 1912.58  21
   4   3  17 73576.9 1937.21   9
   4   3  17 76303.7 2300.66   3
   4   3  18 1726.95 301.197  13
   4   3  18 1730.39 353.860   9
   4   3  18 1315.92 311.622  21
   4   3  19 1799.19 303.687  13
   4   3  19 1902.05 353.189  21
   4   3  19 1771.01 376.587   9
   4   3  20 10898.9 771.149   9
   4   3  20 12029.1 793.404  21
   4   3  21 6760.61 582.289   9
   4   3  21 6854.27 573.584  21
   4   3  22 826.011 237.795  21
   4   3  23 45.7774 151.393  21
   4   3  24 1797.51 263.729   6
   4   3  24 1621.18 235.267  21
   4   3  25 165.024 107.008   6
  -4  -4  23 2505.82 208.931  21
   4   4 -23 3309.08 261.497   7
   4   4 -22-38.3923 75.9512  18
  -4  -4  22 35.0887 101.027  21
   4   4 -21 351.341 135.616  18
  -4  -4  21 565.052 191.044  21
  -4  -4  20 4418.11 429.287  21
  -4  -4  19 234.705 199.875  21
  -4  -4  18 633.263 241.351  21
  -4  -4  17 1051.50 316.334  21
  -4  -4  16 4912.85 509.140  21
  -4  -4  15 1116.98 291.119   3
  -4  -4  15 1083.06 265.048  21
  -4  -4  14 20253.5 1135.19   3
  -4  -4  14 20580.2 977.355  21
  -4  -4  13 905.612 274.660   3
   4   4 -13 429.994 202.073  11
  -4  -4  13 801.709 233.500  21
  -4  -4  12 79625.7 2045.76   3
  -4  -4  12 77203.4 1769.17  21
  -4  -4  11 24895.6 1086.79   3
  -4  -4  10 10712.0 682.206   3
  -4  -4   9 55608.2 1454.55   3
  -4  -4   8 49958.5 1285.50   3
  -4  -4   7 4623.00 379.289   3
  -4  -4   6 47986.2 1101.84   3
  -4  -4   5 71562.6 1244.17   3
  -4  -4   4 706.253 141.214   3
   4   4  -4 884.258 96.0011   4
  -4  -4   3 2984.48 220.613   3
   4   4  -3 3052.62 187.610   4
   4   4  -2 66450.6 1188.22   2
   4   4  -2 69533.5 918.195   4
   4   4  -1 179684. 1874.98   2
  -4  -4   1 183893. 1518.90   1
   4   4   0 8557.41 404.999   2
  -4  -4   0 9013.51 307.982   1
   4   4   0 8056.83 355.835   4
  -4  -4  -1 69626.4 772.586   1
   4   4   1 66491.8 1081.17   2
   4   4   1 66120.9 1033.79   4
   4   4   2 474830. 2883.10   2
  -4  -4  -2 479267. 1873.26   1
   4   4   2 480005. 2907.37   4
   4   4   2 482451. 3003.61   5
  -4  -4  -3 53210.1 603.268   1
   4   4   3 52534.1 976.875   2
   4   4   3 51107.8 988.258   5
   4   4   3 50139.7 991.094   4
  -4  -4  -4 128313. 1003.43   1
   4   4   4 125411. 1544.37   5
   4   4   4 125018. 1631.83   4
  -4  -4  -5 180006. 1318.75   1
   4   4   5 184391. 1587.17   3
   4   4   5 182684. 1885.01   5
   4   4   6 45798.8 877.654   3
  -4  -4  -6 46137.3 739.156   1
   4   4   6 44851.8 1068.92   4
   4   4   6 45566.5 953.350   5
   4   4   7 38828.3 876.198   3
  -4  -4  -7 39269.0 757.116   1
   4   4   7 39074.5 887.320   5
   4   4   7 39296.2 1034.99   4
   4   4   8 28963.9 823.069   3
   4   4   8 29974.1 785.641   5
   4   4   8 28731.7 926.806   4
   4   4   9 2452.10 277.114   3
   4   4   9 2967.18 259.328   5
   4   4   9 3029.64 325.977   4
   4   4  10 42032.8 1146.68   3
   4   4  10 41586.8 1182.99   4
   4   4  11 20751.3 863.694   3
   4   4  11 19036.3 834.785   4
   4   4  12 525.214 189.981   3
   4   4  12 257.711 117.365   4
   4   4  13 52028.0 1553.50   3
   4   4  13 52419.1 1460.06   4
   4   4  14 60900.1 1766.66   3
   4   4  14 64329.4 1628.57   9
   4   4  15 432.867 174.977   3
   4   4  15 718.636 240.115  21
   4   4  15 364.951 160.284   9
   4   4  16 3392.60 496.908   3
   4   4  16 3310.63 404.304  21
   4   4  16 2805.31 384.660   9
   4   4  17 29289.7 1176.66  21
   4   4  17 30065.2 1232.14   9
   4   4  17 29000.4 1398.82   3
   4   4  18 6532.15 585.413  21
   4   4  18 6604.42 619.170   9
   4   4  19 3880.61 469.724  21
   4   4  19 4337.35 524.970   9
   4   4  20-220.090 160.103  13
   4   4  20 297.990 242.547   9
   4   4  20 209.312 194.467  21
   4   4  21 11036.4 731.495  21
   4   4  21 10833.1 632.412  13
   4   4  21 11610.5 784.817   9
   4   4  22 504.186 242.843   9
   4   4  22 805.723 225.470  21
   4   4  23 414.544 152.096  21
   4   4  24 4921.05 395.462  21
   4   4  25 253.597 136.966   6
   4   5 -22 1058.84 176.643   7
   4   5 -21 6699.13 449.972   7
   4   5 -21 7333.97 388.533  18
  -4  -5  21 6600.77 410.069  21
   4   5 -20 135.330 107.011  18
  -4  -5  20 71.7850 117.483  21
   4   5 -19 15282.8 711.861  18
  -4  -5  19 16587.0 793.820  21
  -4  -5  18 8330.14 593.781  21
  -4  -5  17 1589.33 295.419  21
  -4  -5  16 2394.99 370.046  21
  -4  -5  15 8763.76 655.076  21
  -4  -5  14 41828.7 1384.98  21
   4   5 -14 45222.9 1454.10  11
  -4  -5  14 43698.4 1718.14   3
   4   5 -13-35.5729 174.237  11
  -4  -5  13-70.4579 162.029  21
  -4  -5  13-140.040 239.441   3
  -4  -5  12 4508.88 454.264  21
  -4  -5  12 4925.75 544.630   3
   4   5 -12 4539.38 478.419  11
  -4  -5  11 49106.3 1374.12  21
   4   5 -11 50174.0 1464.89  11
  -4  -5  11 51128.7 1633.53   3
  -4  -5  10 36823.8 1315.42   3
  -4  -5   9 1081.69 233.866   3
  -4  -5   8 243.378 148.543   3
  -4  -5   7 8204.19 535.364   3
  -4  -5   6 4752.24 382.729   3
  -4  -5   5 406.419 139.010   3
  -4  -5   4 77983.5 1331.52   3
   4   5  -4 79904.4 990.407   4
   4   5  -3 70938.5 1005.33   4
  -4  -5   3 67999.9 1237.93   1
   4   5  -2 12853.9 447.684   4
   4   5  -2 12960.4 562.212   2
  -4  -5   2 13020.0 511.997   1
   4   5  -1 54492.7 1099.87   2
  -4  -5   1 55870.0 982.821   1
   4   5   0 139256. 1550.63   4
  -4  -5   0 140702. 1464.59   1
   4   5   0 139747. 1686.68   2
   4   5   1 129056. 1545.83   4
   4   5   1 126568. 1571.30   2
   4   5   2 346.423 133.759   4
  -4  -5  -2 164.540 73.9860   1
   4   5   2 298.087 116.922   2
   4   5   3 24957.6 737.223   4
  -4  -5  -3 23418.9 528.973   1
   4   5   3 23841.7 677.582   2
   4   5   4 100318. 1527.90   4
  -4  -5  -4 98419.0 1097.09   1
   4   5   5 10058.8 512.331   4
  -4  -5  -5 10443.6 368.291   1
   4   5   6 43178.4 1074.79   4
  -4  -5  -6 44435.6 803.687   1
   4   5   7 14182.8 653.547   4
  -4  -5  -7 13808.6 480.540   1
   4   5   7 13814.5 543.326   3
   4   5   8 218011. 2613.48   4
   4   5   8 221539. 2329.83   3
  -4  -5  -8 223678. 2072.65   1
   4   5   9 8914.16 558.615   4
   4   5   9 9253.97 518.348   3
  -4  -5  -9 9321.56 458.129   1
   4   5  10 47813.9 1231.37   3
  -4  -5 -10 49107.8 1111.46   1
   4   5  11 882.414 222.101   4
   4   5  11 951.102 219.891   3
  -4  -5 -11 985.117 200.752   1
   4   5  12 5101.39 465.082   4
   4   5  12 5386.95 478.888   3
  -4  -5 -12 5906.72 442.071   1
   4   5  13 19049.2 902.653   4
   4   5  13 19533.9 947.229   3
   4   5  14 5522.75 503.865   4
   4   5  14 5173.14 460.949   9
   4   5  14 5973.71 565.515   3
   4   5  15 31279.9 1108.10  21
   4   5  15 29354.6 1072.86  10
   4   5  15 31114.3 1170.49   9
   4   5  15 30202.6 1301.47   3
  -4  -5 -15 30967.0 1181.74   1
   4   5  16 10148.8 667.825  21
   4   5  16 10105.0 785.042   3
   4   5  16 11304.1 741.903   9
   4   5  16 10090.1 643.081  10
   4   5  17 260.623 211.202   9
   4   5  17 92.5702 155.142  21
   4   5  17 232.035 227.388   3
   4   5  17 129.768 123.865  10
   4   5  18 144.868 234.459   9
   4   5  18 314.095 190.919  21
   4   5  19 122.747 215.375   9
   4   5  19 63.0050 148.246  21
   4   5  20 4021.80 489.604   9
   4   5  20 3544.16 435.754  21
   4   5  21 602.099 266.227   9
   4   5  21 713.674 217.016  21
[truncated: 1,242,701 more chars]
