# Supplementary material for: NHC‐Terphenyl Radicals and Anions: Tuning Stability and Redox Properties via Substituent Patterning
Source: Angew Chem Int Ed Engl. 2025 Oct 22;64(51):e202520260. doi: 10.1002/anie.202520260 (PMC12707353; doi:10.1002/anie.202520260)
Supplement: Supplementary file 2 — Supporting Information [file ANIE-64-e202520260-s001.zip › ange202520260-sup-0002-SuppMat/4a.cif]

data_4a

_database_code_depnum_ccdc_archive        2471677


# was Steffen34b


_audit_creation_date               2025-07-04
_audit_creation_method
;
Olex2 1.5-alpha
(compiled 2025.07.01 svn.ra095ee60 for OlexSys, GUI svn.r7302)
;
loop_
  _audit_author_name
  _audit_author_email
  _audit_author_address
 'Steffenfauseweh, H.' ''
;
Bielefeld University
Department of Chemistry
Universitaetsstr. 25
Bielefeld
33615
Germany
;
 'Neumann, B.' ? ?

_audit_contact_author_address      ?
_audit_contact_author_email        ?
_audit_contact_author_name         ''
_audit_contact_author_phone        ?
_publ_contact_author_id_orcid      ?
_publ_section_references
;
Bourhis, L.J., Dolomanov, O.V., Gildea, R.J., Howard, J.A.K., Puschmann, H.
 (2015). Acta Cryst. A71, 59-75.

Dolomanov, O.V., Bourhis, L.J., Gildea, R.J, Howard, J.A.K. & Puschmann, H.
 (2009), J. Appl. Cryst. 42, 339-341.

Kleemiss, F., Dolomanov, O.V., Bodensteiner, M., Peyerimhoff, N., Midgley, L.,
Bourhis, L.J., Genoni, A., Malaspina, L.A., Jayatilaka, D., Spencer, J.L.,
White, F., Grundkoetter-Stock, B., Steinhauer, S., Lentz, D., Puschmann, H.,
Grabowsky, S. (2021), Chem. Sci., 12, 1675-1692.
;
_chemical_formula_moiety           'C45 H51 N2'
_chemical_formula_sum              'C45 H51 N2'
_chemical_formula_weight           619.920
_chemical_oxdiff_formula           'C45 H51 N2'
_chemical_oxdiff_usercomment       'mounted by Henric'
loop_
  _atom_type_symbol
  _atom_type_scat_dispersion_real
  _atom_type_scat_dispersion_imag
  _atom_type_scat_source
  _atom_type_scat_dispersion_source
 C 0.01788 0.00908 'NoSpherA2: Chem.Sci. 2021, DOI:10.1039/D0SC05526C'
 'Brennan, Cowan, Rev. Sci. Instrum., 1992, 63, 850'
 H 0.00000 0.00000 'NoSpherA2: Chem.Sci. 2021, DOI:10.1039/D0SC05526C'
 'Brennan, Cowan, Rev. Sci. Instrum., 1992, 63, 850'
 N 0.03110 0.01806 'NoSpherA2: Chem.Sci. 2021, DOI:10.1039/D0SC05526C'
 'Brennan, Cowan, Rev. Sci. Instrum., 1992, 63, 850'

_space_group_crystal_system        'monoclinic'
_space_group_IT_number             14
_space_group_name_H-M_alt          'P 1 21/c 1'
_space_group_name_Hall             '-P 2ybc'
loop_
  _space_group_symop_id
  _space_group_symop_operation_xyz
 1 x,y,z
 2 -x,y+1/2,-z+1/2
 3 -x,-y,-z
 4 x,-y-1/2,z-1/2

_symmetry_Int_Tables_number        14
_cell_length_a                     18.7119(2)
_cell_length_b                     13.1283(1)
_cell_length_c                     15.7741(2)
_cell_angle_alpha                  90
_cell_angle_beta                   109.831(1)
_cell_angle_gamma                  90
_cell_volume                       3645.20(7)
_cell_formula_units_Z              4
_cell_measurement_reflns_used      36618
_cell_measurement_temperature      100.01(10)
_cell_measurement_theta_max        76.3320
_cell_measurement_theta_min        4.1730
_exptl_absorpt_coefficient_mu      0.486
_exptl_absorpt_correction_T_max    1.000
_exptl_absorpt_correction_T_min    0.810
_exptl_absorpt_correction_type     gaussian
_exptl_absorpt_process_details
;
CrysAlisPro 1.171.42.100a (Rigaku Oxford Diffraction, 2023)
Numerical absorption correction based on gaussian integration over
a multifaceted crystal model
Empirical absorption correction using spherical harmonics,
implemented in SCALE3 ABSPACK scaling algorithm.
;
_exptl_crystal_colour              'metallic dark green'
_exptl_crystal_colour_lustre       metallic
_exptl_crystal_colour_modifier     dark
_exptl_crystal_colour_primary      green
_exptl_crystal_density_diffrn      1.130
_exptl_crystal_description         irregular
_exptl_crystal_F_000               1343.716
loop_
  _exptl_crystal_face_index_h
  _exptl_crystal_face_index_k
  _exptl_crystal_face_index_l
  _exptl_crystal_face_perp_dist
 10 -2 1 0.0537
 5 -6 -8 0.0711
 -6 -1 -6 0.0666
 -8 1 9 0.0792
 6 0 -10 0.0521
 10 -3 2 0.0553
 -10 3 -2 0.1090
 -11 2 7 0.0848
 -11 0 6 0.0779
 -4 -4 9 0.1011
 7 7 -3 0.0728
 -7 -7 3 0.0876
 -12 -2 2 0.0756
 7 -6 1 0.0623
 0 8 -3 0.1026
 -4 -7 -3 0.0706
 4 7 3 0.0822
 -9 -3 -2 0.0708
 -5 8 2 0.1113
 -4 5 9 0.0772
 -9 5 6 0.0932
 7 4 -9 0.0329
 -4 2 10 0.0777

_exptl_crystal_size_max            0.17
_exptl_crystal_size_mid            0.16
_exptl_crystal_size_min            0.14
loop_
  _exptl_oxdiff_crystal_face_indexfrac_h
  _exptl_oxdiff_crystal_face_indexfrac_k
  _exptl_oxdiff_crystal_face_indexfrac_l
  _exptl_oxdiff_crystal_face_x
  _exptl_oxdiff_crystal_face_y
  _exptl_oxdiff_crystal_face_z
 10.3436 -2.3832 1.3067 -0.0485 -0.1991 0.9788
 4.8584 -5.5258 -7.6291 0.2101 0.8781 0.4298
 -6.3734 -1.4256 -6.2189 0.1828 0.7608 -0.6227
 -8.1127 0.5256 9.4618 0.4368 -0.8030 -0.4055
 6.3118 0.1886 -10.0308 -0.4669 0.8587 0.2114
 9.5952 -3.4943 1.6409 0.0942 -0.1749 0.9801
 -9.5759 3.4950 -1.6722 -0.0957 0.1776 -0.9794
 -10.7118 1.9129 7.0487 0.3176 -0.5831 -0.7478
 -11.4446 0.3782 6.4611 0.4789 -0.4532 -0.7518
 -3.5240 -3.7628 9.1855 0.7168 -0.6798 0.1549
 6.7718 6.9859 -3.2105 -0.9889 -0.0784 0.1261
 -6.7303 -7.0039 3.2105 0.9894 0.0784 -0.1219
 -11.6073 -2.3660 2.3845 0.6556 0.0524 -0.7533
 7.1449 -6.3198 1.0560 0.4378 0.0340 0.8984
 0.0355 8.1927 -2.6639 -0.8876 -0.0699 -0.4553
 -3.8248 -7.1876 -3.1071 0.7587 0.6486 -0.0606
 3.9306 7.1482 3.1011 -0.7582 -0.6482 0.0707
 -9.4451 -3.2819 -2.0883 0.5675 0.4858 -0.6648
 -5.3486 7.6051 2.4704 -0.5329 -0.4549 -0.7135
 -4.1326 4.6717 8.5420 -0.1241 -0.9440 -0.3057
 -8.8662 5.0334 5.8415 -0.0820 -0.6208 -0.7796
 6.6034 3.6122 -8.8650 -0.7889 0.6049 0.1085
 -3.9069 1.9088 9.9793 0.1815 -0.9763 -0.1177

_diffrn_reflns_av_R_equivalents    0.0760
_diffrn_reflns_av_unetI/netI       0.0241
_diffrn_reflns_Laue_measured_fraction_full  1.0000
_diffrn_reflns_Laue_measured_fraction_max  0.9975
_diffrn_reflns_limit_h_max         23
_diffrn_reflns_limit_h_min         -22
_diffrn_reflns_limit_k_max         16
_diffrn_reflns_limit_k_min         -16
_diffrn_reflns_limit_l_max         19
_diffrn_reflns_limit_l_min         -19
_diffrn_reflns_number              100066
_diffrn_reflns_point_group_measured_fraction_full  1.0000
_diffrn_reflns_point_group_measured_fraction_max  0.9975
_diffrn_reflns_theta_full          67.6840
_diffrn_reflns_theta_max           76.47
_diffrn_reflns_theta_min           2.51
_diffrn_ambient_temperature        100.15
_diffrn_detector_area_resol_mean   5.3114
_diffrn_detector_type              Atlas
_diffrn_measured_fraction_theta_full  1.0000
_diffrn_measured_fraction_theta_max  0.9975
_diffrn_measurement_details
;
List of Runs (angles in degrees, time in seconds):

  # Type    Start    End  Width  t~exp~   \w     \q     \k     \f   Frames
--------------------------------------------------------------------------
  1  \w    -58.00  31.00   1.00    7.50    --  -38.50  37.00   0.00   89
  2  \w    -85.00  -6.00   1.00    7.50    --  -38.50 125.00  90.00   79
  3  \w    -59.00  30.00   1.00    7.50    --  -38.50  37.00 -90.00   89
  4  \w    -55.00  25.00   1.00    7.50    --  -38.50  37.00  90.00   80
  5  \w     12.00  39.00   1.00    7.50    --   42.95  79.00 -49.92   27
  6  \w     54.00  92.00   1.00    7.50    --   42.95-125.00   0.00   38
  7  \w     25.00 107.00   1.00    7.50    --   42.95  37.00 -60.00   82
  8  \w     12.00  39.00   1.00    7.50    --   42.95  79.00  60.72   27
  9  \w     13.00  42.00   1.00    7.50    --   42.95  78.00-102.60   29
 10  \w     15.00 110.00   1.00    7.50    --   42.95  67.00-158.93   95
 11  \w     18.00  64.00   1.00    7.50    --   42.95  57.00 -30.00   46
 12  \w     19.00  88.00   1.00    7.50    --   42.95  57.00 120.00   69
 13  \w     25.00  62.00   1.00    7.50    --   42.95  37.00  90.00   37
 14  \w     13.00  38.00   1.00    7.50    --   42.95  78.00 154.92   25
 15  \w     12.00  42.00   1.00    7.50    --   42.95  80.00   6.93   30
 16  \w     13.00  38.00   1.00    7.50    --   42.95  76.00 113.47   25
 17  \w     15.00  40.00   1.00    7.50    --   42.95  78.00-176.87   25
 18  \w     36.00 112.00   1.00    7.50    --   42.95  70.00 -20.36   76
 19  \w     76.00 102.00   1.00    7.50    --   42.95  57.00 -30.00   26
 20  \w    139.00 171.00   1.00   20.00    --  111.00  61.00  34.82   32
 21  \w     85.00 138.00   1.00   20.00    --  111.00  61.00  34.82   53
 22  \w     89.00 116.00   1.00   20.00    --  111.00  46.00-158.11   27
 23  \w     83.00 109.00   1.00   20.00    --  111.00  67.00 164.51   26
 24  \w     86.00 113.00   1.00   20.00    --  111.00  56.00  84.60   27
 25  \w     84.00 153.00   1.00   20.00    --  111.00  66.00   0.62   69
 26  \w     86.00 128.00   1.00   20.00    --  111.00  61.00 101.58   42
 27  \w    132.00 159.00   1.00   20.00    --  111.00  61.00 101.58   27
 28  \w     83.00 177.00   1.00   20.00    --  111.00  67.00  21.00   94
 29  \w     84.00 110.00   1.00   20.00    --  111.00  66.00 -97.31   26
 30  \w    123.00 177.00   1.00   20.00    --  111.00  66.00 -97.31   54
 31  \w    131.00 174.00   1.00   20.00    --  111.00  69.00 133.39   43
 32  \w     87.00 121.00   1.00   20.00    --  111.00  51.00-146.30   34
 33  \w    123.00 176.00   1.00   20.00    --  111.00  66.00  79.79   53
 34  \w    140.00 169.00   1.00   20.00    --  111.00  53.00 168.40   29
 35  \w    150.00 177.00   1.00   20.00    --  111.00  65.00 -48.35   27
 36  \w     84.00 142.00   1.00   20.00    --  111.00  65.00 -48.35   58
 37  \w     84.00 110.00   1.00   20.00    --  111.00  66.00  79.79   26
 38  \w     84.00 110.00   1.00   20.00    --  111.00  65.00 -13.63   26
 39  \w    133.00 178.00   1.00   20.00    --  111.00  69.00 120.92   45
 40  \w    130.00 155.00   1.00   20.00    --  111.00  56.00-158.26   25
 41  \w     86.00 116.00   1.00   20.00    --  111.00  56.00-158.26   30
 42  \w    121.00 176.00   1.00   20.00    --  111.00  65.00 -13.63   55
 43  \w     42.00 108.00   1.00   20.00    --  111.00-107.00  82.94   66
 44  \w     34.00 107.00   1.00   20.00    --  111.00 -99.00 -13.42   73
 45  \w     37.00 107.00   1.00   20.00    --  111.00 -94.00-180.00   70
 46  \w     83.00 121.00   1.00   20.00    --  111.00  69.00 133.39   38
 47  \w     44.00  71.00   1.00   20.00    --  111.00-125.00 -30.00   27
 48  \w     38.00  68.00   1.00   20.00    --  111.00 -94.00 120.00   30
 49  \w     70.00 106.00   1.00   20.00    --  111.00 -94.00 120.00   36
 50  \w     83.00 119.00   1.00   20.00    --  111.00  69.00 120.92   36
 51  \w     84.00 164.00   1.00   20.00    --  111.00  64.00  13.14   80
 52  \w     39.00  83.00   1.00   20.00    --  111.00 -94.00  30.00   44
 53  \w     87.00 139.00   1.00   20.00    --  111.00  53.00 168.40   52
 54  \w     89.00 150.00   1.00   20.00    --  111.00  45.00 -90.00   61
 55  \w    119.00 144.00   1.00   20.00    --  111.00  67.00 -44.53   25
 56  \w     51.00  83.00   1.00   20.00    --  111.00 -61.00  90.00   32
 57  \w     94.00 137.00   1.00   20.00    --  111.00 -61.00  90.00   43
 58  \w     85.00 162.00   1.00   20.00    --  111.00  61.00  60.00   77
 59  \w     85.00 155.00   1.00   20.00    --  111.00  61.00 120.00   70
 60  \w     34.00 107.00   1.00   20.00    --  111.00 -94.00  90.00   73
 61  \w     83.00 109.00   1.00   20.00    --  111.00  67.00 -44.53   26
 62  \w     85.00 111.00   1.00   20.00    --  111.00  61.00-120.00   26
 63  \w     85.00 120.00   1.00   20.00    --  111.00  60.00 -49.86   35
 64  \w     83.00 122.00   1.00   20.00    --  111.00  68.00  36.54   39
 65  \w    121.00 148.00   1.00   20.00    --  111.00  71.00-136.68   27
 66  \w    119.00 178.00   1.00   20.00    --  111.00  68.00-142.14   59
 67  \w     87.00 125.00   1.00   20.00    --  111.00  50.00 -67.02   38
 68  \w     86.00 113.00   1.00   20.00    --  111.00  61.00 -60.00   27
 69  \w     34.00 106.00   1.00   20.00    --  111.00 -94.00 -60.00   72
 70  \w     82.00 108.00   1.00   20.00    --  111.00  71.00-136.68   26
 71  \w    142.00 171.00   1.00   20.00    --  111.00  61.00 -60.00   29
 72  \w     43.00 106.00   1.00   20.00    --  111.00 -94.00   0.00   63
 73  \w     94.00 131.00   1.00   20.00    --  111.00 -45.00  90.00   37
 74  \w     49.00 101.00   1.00   20.00    --  111.00-103.00  59.93   52
 75  \w     71.00 102.00   1.00   20.00    --  111.00 -94.00-150.00   31
 76  \w     87.00 117.00   1.00   20.00    --  111.00  61.00   0.00   30
 77  \w     89.00 124.00   1.00   20.00    --  111.00  45.00   0.00   35
 78  \w     85.00 120.00   1.00   20.00    --  111.00  61.00  90.00   35
 79  \w     68.00 107.00   1.00   20.00    --  111.00 -94.00 150.00   39
 80  \w     89.00 116.00   1.00   20.00    --  111.00  45.00  90.00   27
 81  \w     45.00  82.00   1.00   20.00    --  111.00 -45.00  90.00   37
 82  \w    119.00 176.00   1.00   20.00    --  111.00  69.00 -78.04   57
 83  \w     85.00 112.00   1.00   20.00    --  111.00  61.00-180.00   27
 84  \w    114.00 174.00   1.00   20.00    --  111.00  61.00-180.00   60
 85  \w     71.00 113.00   1.00   20.00    --  111.00-125.00 -60.00   42
 86  \w     46.00  83.00   1.00   20.00    --  111.00-125.00 -90.00   37
 87  \w     86.00 113.00   1.00   20.00    --  111.00-125.00 -90.00   27
 88  \w     83.00 109.00   1.00   20.00    --  111.00  68.00-142.14   26
 89  \w     52.00  80.00   1.00   20.00    --  111.00 -45.00-150.00   28
 90  \w     92.00 119.00   1.00   20.00    --  111.00 -45.00-150.00   27
 91  \w    130.00 174.00   1.00   20.00    --  111.00  61.00 -30.00   44
 92  \w     85.00 111.00   1.00   20.00    --  111.00  61.00 -30.00   26
 93  \w     83.00 109.00   1.00   20.00    --  111.00  69.00 -78.04   26
 94  \w     85.00 153.00   1.00   20.00    --  111.00  61.00-150.00   68
 95  \w    140.00 172.00   1.00   20.00    --  111.00  61.00-120.00   32
 96  \w     83.00 162.00   1.00   20.00    --  111.00  69.00 141.67   79
 97  \w     87.00 113.00   1.00   20.00    --  111.00-125.00 -30.00   26
 98  \w     83.00 127.00   1.00   20.00    --  111.00  69.00  40.47   44
 99  \w    130.00 174.00   1.00   20.00    --  111.00  46.00-158.11   44
;
_diffrn_measurement_device         'four-circle diffractometer'
_diffrn_measurement_device_type    'SuperNova, Dual, Cu at home/near, Atlas'
_diffrn_measurement_method         '\w scans'
_diffrn_radiation_type             'Cu K\a'
_diffrn_radiation_wavelength       1.54184
_reflns_Friedel_coverage           0.0
_reflns_limit_h_max                22
_reflns_limit_h_min                -23
_reflns_limit_k_max                16
_reflns_limit_k_min                0
_reflns_limit_l_max                19
_reflns_limit_l_min                0
_reflns_number_gt                  6600
_reflns_number_total               7638
_reflns_threshold_expression       I>=2u(I)
_computing_cell_refinement         'CrysAlisPro 1.171.42.100a (Rigaku OD, 2023)'
_computing_data_collection         'CrysAlisPro 1.171.42.100a (Rigaku OD, 2023)'
_computing_data_reduction          'CrysAlisPro 1.171.42.100a (Rigaku OD, 2023)'
_computing_molecular_graphics      'Olex2 1.5-alpha (Dolomanov et al., 2009)'
_computing_publication_material    'Olex2 1.5-alpha (Dolomanov et al., 2009)'
_computing_structure_refinement   
 'olex2.refine 1.5-alpha (Bourhis et al., 2015)'
_computing_structure_solution      'SHELXT  (Sheldrick, 2015)'
_refine_diff_density_max           0.1548
_refine_diff_density_min           -0.1709
_refine_diff_density_rms           0.0296
_refine_ls_d_res_high              0.7929
_refine_ls_d_res_low               17.6022
_refine_ls_goodness_of_fit_ref     1.0525
_refine_ls_hydrogen_treatment      mixed
_refine_ls_matrix_type             full
_refine_ls_number_constraints      57
_refine_ls_number_parameters       593
_refine_ls_number_reflns           7638
_refine_ls_number_restraints       12
_refine_ls_R_factor_all            0.0323
_refine_ls_R_factor_gt             0.0262
_refine_ls_restrained_S_all        1.0516
_refine_ls_shift/su_max            0.0005
_refine_ls_shift/su_mean           0.0000
_refine_ls_structure_factor_coef   Fsqd
_refine_ls_weighting_details      
 'w=1/[\s^2^(Fo^2^)+(0.0367P)^2^+0.1239P] where P=(Fo^2^+2Fc^2^)/3'
_refine_ls_weighting_scheme        calc
_refine_ls_wR_factor_gt            0.0664
_refine_ls_wR_factor_ref           0.0700
_refine_special_details
;
Disorder of C44 and C45 with ratio 80:20. Suitable 
restraints and constraints were applied for disordered atoms.
Refinement using NoSpherA2, an implementation of
NOn-SPHERical Atom-form-factors in Olex2.
Please cite:
F. Kleemiss et al. Chem. Sci. DOI 10.1039/D0SC05526C - 2021The following options were used:
  SOFTWARE:       'Please Select'
   PARTITIONING:   NoSpherA2
   INT ACCURACY:   Normal
   METHOD:         B3LYP
   BASIS SET:      def2-SVP
   CHARGE:         0
   MULTIPLICITY:   0
   DATE:           2025-07-04_11-12-38
;
_olex2_refinement_description
;
1. Fixed Uiso
 At 1.2 times of:
  All C(H) groups, All C(H,H,H,H,H,H,H,H,H,H,H,H,H,H,H,H,H,H,H,H,H,H,H,H,H,H)
  groups
 At 1.5 times of:
  All C(H,H,H) groups, All C(H,H,H,H,H,H,H,H,H,H,H,H,H,H,H,H,H,H) groups
2. Restrained distances
 C44-C43 \\sim C44b-C43 \\sim C45B-C43 \\sim C45-C43
 with sigma of 0.02
 C45-H45c \\sim C45-H45a \\sim C45-H45b \\sim C44-H44e \\sim C44-H44d \\sim
C44-H44f
 with sigma of 0.02
 C45-C45B \\sim C44-C44b
 with sigma of 0.02
3. Uiso/Uaniso restraints and constraints
Uanis(C45B) = Uanis(C45)
Uanis(C44) = Uanis(C44b)
4. Others
 Sof(H43a)=Sof(C44b)=Sof(H44a)=Sof(H44b)=Sof(H44c)=Sof(C45B)=Sof(H45d)=
 Sof(H45e)=Sof(H45f)=1-FVAR(1)
 Sof(C45)=Sof(C44)=Sof(H44d)=Sof(H44e)=Sof(H44f)=Sof(H45a)=Sof(H45b)=Sof(H45c)=
 Sof(H43)=FVAR(1)
5.a Ternary CH refined with riding coordinates:
 C43(H43a)
5.b Idealised Me refined as rotating group:
 C44b(H44a,H44b,H44c), C45B(H45d,H45e,H45f)
;
_olex2_refine_details
;
Refinement using NoSpherA2, an implementation of
NOn-SPHERical Atom-form-factors in Olex2.
Please cite:
F. Kleemiss et al. Chem. Sci. DOI 10.1039/D0SC05526C - 2021
NoSpherA2 implementation of HAR makes use of
tailor-made aspherical atomic form factors calculated
on-the-fly from a Hirshfeld-partitioned electron density (ED) - not from
spherical-atom form factors.

The ED is calculated from a gaussian basis set single determinant SCF
wavefunction - either Hartree-Fock or DFT using selected funtionals
- for a fragment of the crystal.
This fragment can be embedded in an electrostatic crystal field by employing cluster charges
or modelled using implicit solvation models, depending on the software used.
The following options were used:
   SOFTWARE:       'Please Select'
   PARTITIONING:   NoSpherA2
   INT ACCURACY:   Normal
   METHOD:         B3LYP
   BASIS SET:      def2-SVP
   CHARGE:         0
   MULTIPLICITY:   0
   DATE:           2025-07-04_11-12-38
;
loop_
  _atom_site_label
  _atom_site_type_symbol
  _atom_site_fract_x
  _atom_site_fract_y
  _atom_site_fract_z
  _atom_site_U_iso_or_equiv
  _atom_site_adp_type
  _atom_site_occupancy
  _atom_site_refinement_flags_posn
  _atom_site_refinement_flags_occupancy
  _atom_site_disorder_group
 N1 N 0.80429(3) 0.59323(4) 0.14338(4) 0.02086(12) Uani 1.000000 . . .
 N2 N 0.86906(3) 0.73062(4) 0.21753(4) 0.02066(12) Uani 1.000000 . . .
 C1 C 0.80704(4) 0.66742(5) 0.20829(4) 0.01934(13) Uani 1.000000 . . .
 C2 C 0.86962(5) 0.60658(5) 0.11257(5) 0.02593(15) Uani 1.000000 . . .
 C3 C 0.89518(5) 0.71490(5) 0.14093(5) 0.02626(15) Uani 1.000000 . . .
 C4 C 0.75603(4) 0.67329(5) 0.25615(4) 0.01902(13) Uani 1.000000 . . .
 C5 C 0.76955(4) 0.73413(5) 0.33525(5) 0.02154(14) Uani 1.000000 . . .
 C6 C 0.72029(4) 0.73412(5) 0.38316(5) 0.02205(14) Uani 1.000000 . . .
 C7 C 0.65261(4) 0.67623(5) 0.35712(5) 0.01959(13) Uani 1.000000 . . .
 C8 C 0.63829(4) 0.61733(5) 0.27798(5) 0.02127(13) Uani 1.000000 . . .
 C9 C 0.68730(4) 0.61508(5) 0.22966(5) 0.02100(14) Uani 1.000000 . . .
 C10 C 0.60134(4) 0.67678(5) 0.40974(5) 0.02008(13) Uani 1.000000 . . .
 C11 C 0.61181(4) 0.74491(5) 0.48189(5) 0.02617(15) Uani 1.000000 . . .
 C12 C 0.56555(4) 0.74359(5) 0.53440(5) 0.02698(15) Uani 1.000000 . . .
 C13 C 0.50599(4) 0.67372(5) 0.51841(5) 0.02150(14) Uani 1.000000 . . .
 C14 C 0.49300(4) 0.60852(5) 0.44442(5) 0.02248(14) Uani 1.000000 . . .
 C15 C 0.53955(4) 0.60925(5) 0.39202(5) 0.02239(14) Uani 1.000000 . . .
 C16 C 0.46244(4) 0.66638(5) 0.58076(5) 0.02213(14) Uani 1.000000 . . .
 C17 C 0.49757(5) 0.68723(6) 0.67285(5) 0.02894(16) Uani 1.000000 . . .
 C18 C 0.45783(5) 0.67901(6) 0.73283(6) 0.03334(18) Uani 1.000000 . . .
 C19 C 0.38180(5) 0.65045(6) 0.70203(6) 0.03122(17) Uani 1.000000 . . .
 C20 C 0.34626(5) 0.62877(6) 0.61106(5) 0.02809(16) Uani 1.000000 . . .
 C21 C 0.38617(4) 0.63601(5) 0.55123(5) 0.02392(14) Uani 1.000000 . . .
 C22 C 0.78565(4) 0.48815(5) 0.15319(5) 0.02136(14) Uani 1.000000 . . .
 C23 C 0.82072(4) 0.43478(5) 0.23412(5) 0.02171(14) Uani 1.000000 . . .
 C24 C 0.79905(5) 0.33364(5) 0.23987(5) 0.02690(15) Uani 1.000000 . . .
 C25 C 0.74618(5) 0.28544(5) 0.16708(6) 0.03082(17) Uani 1.000000 . . .
 C26 C 0.71477(5) 0.33756(6) 0.08667(6) 0.03065(17) Uani 1.000000 . . .
 C27 C 0.73368(4) 0.43899(5) 0.07796(5) 0.02612(15) Uani 1.000000 . . .
 C28 C 0.88247(4) 0.47998(5) 0.31478(5) 0.02262(14) Uani 1.000000 . . .
 C29 C 0.95861(5) 0.42669(6) 0.32973(5) 0.02966(16) Uani 1.000000 . . .
 C30 C 0.85958(5) 0.47630(6) 0.39923(5) 0.02769(16) Uani 1.000000 . . .
 C31 C 0.69820(5) 0.49104(6) -0.01223(6) 0.03490(18) Uani 1.000000 . . .
 C32 C 0.72982(9) 0.44682(8) -0.08233(7) 0.0555(3) Uani 1.000000 . . .
 C33 C 0.61138(7) 0.48468(8) -0.04641(8) 0.0539(3) Uani 1.000000 . . .
 C34 C 0.88445(4) 0.82815(5) 0.26086(4) 0.01925(13) Uani 1.000000 . . .
 C35 C 0.83739(4) 0.91231(5) 0.22602(5) 0.02077(14) Uani 1.000000 . . .
 C36 C 0.85726(4) 1.00605(5) 0.27004(5) 0.02629(15) Uani 1.000000 . . .
 C37 C 0.92153(5) 1.01611(6) 0.34634(5) 0.02857(16) Uani 1.000000 . . .
 C38 C 0.96760(4) 0.93213(6) 0.37972(5) 0.02640(15) Uani 1.000000 . . .
 C39 C 0.95050(4) 0.83739(5) 0.33749(5) 0.02202(14) Uani 1.000000 . . .
 C40 C 0.76699(4) 0.90591(5) 0.14272(5) 0.02250(14) Uani 1.000000 . . .
 C41 C 0.77801(5) 0.96742(6) 0.06577(5) 0.02937(16) Uani 1.000000 . . .
 C42 C 0.69566(5) 0.94069(6) 0.16145(5) 0.02869(16) Uani 1.000000 . . .
 C43 C 1.00035(4) 0.74626(6) 0.37713(5) 0.02799(16) Uani 1.000000 D . .
 H43a H 0.97267(4) 0.68087(6) 0.33270(5) 0.03358(19) Uiso 0.195(8) R P 2
 C44b C 1.0770(4) 0.7497(7) 0.3744(8) 0.0433(6) Uani 0.195(8) D P 2
 H44a H 1.0748(4) 0.756(4) 0.3042(8) 0.0649(8) Uiso 0.195(8) GR P 2
 H44b H 1.1069(10) 0.816(2) 0.413(3) 0.0649(8) Uiso 0.195(8) GR P 2
 H44c H 1.1073(11) 0.6799(19) 0.404(3) 0.0649(8) Uiso 0.195(8) GR P 2
 C45 C 0.98056(15) 0.7037(2) 0.45635(16) 0.0369(3) Uani 0.805(8) D P 1
 H26 H 0.6741(6) 0.3002(8) 0.0295(7) 0.0443(3) Uiso 1.000000 R . .
 H25 H 0.7289(6) 0.2067(8) 0.1735(7) 0.0443(3) Uiso 1.000000 R . .
 H24 H 0.8229(6) 0.2919(8) 0.3020(7) 0.0443(3) Uiso 1.000000 R . .
 H9 H 0.6722(6) 0.5698(8) 0.1698(7) 0.0443(3) Uiso 1.000000 R . .
 H8 H 0.5854(6) 0.5724(8) 0.2539(7) 0.0443(3) Uiso 1.000000 R . .
 H6 H 0.7359(6) 0.7800(8) 0.4452(7) 0.0443(3) Uiso 1.000000 R . .
 H5 H 0.8204(6) 0.7815(8) 0.3600(7) 0.0443(3) Uiso 1.000000 R . .
 H38 H 1.0184(6) 0.9403(8) 0.4396(7) 0.0443(3) Uiso 1.000000 R . .
 H37 H 0.9356(6) 1.0895(8) 0.3802(7) 0.0443(3) Uiso 1.000000 R . .
 H36 H 0.8226(6) 1.0732(8) 0.2439(7) 0.0443(3) Uiso 1.000000 R . .
 H15 H 0.5282(6) 0.5548(8) 0.3370(7) 0.0443(3) Uiso 1.000000 R . .
 H14 H 0.4493(6) 0.5519(8) 0.4317(7) 0.0443(3) Uiso 1.000000 R . .
 H12 H 0.5751(6) 0.7983(8) 0.5906(7) 0.0443(3) Uiso 1.000000 R . .
 H11 H 0.6577(6) 0.8007(8) 0.4981(7) 0.0443(3) Uiso 1.000000 R . .
 H21 H 0.3573(6) 0.6162(8) 0.4802(7) 0.0443(3) Uiso 1.000000 R . .
 H20 H 0.2871(6) 0.6065(8) 0.5859(7) 0.0443(3) Uiso 1.000000 R . .
 H19 H 0.3508(6) 0.6432(8) 0.7499(7) 0.0443(3) Uiso 1.000000 R . .
 H18 H 0.4857(6) 0.6954(8) 0.8058(8) 0.0443(3) Uiso 1.000000 R . .
 H17 H 0.5578(6) 0.7092(8) 0.6978(7) 0.0443(3) Uiso 1.000000 R . .
 H33a H 0.5900(7) 0.5312(9) -0.1081(8) 0.0554(4) Uiso 1.000000 R . .
 H33b H 0.5912(7) 0.4043(9) -0.0600(8) 0.0554(4) Uiso 1.000000 R . .
 H33c H 0.5854(7) 0.5136(9) 0.0028(9) 0.0554(4) Uiso 1.000000 R . .
 H2a H 0.9137(6) 0.5503(8) 0.1455(7) 0.0443(3) Uiso 1.000000 R . .
 H2b H 0.8529(6) 0.5952(8) 0.0391(7) 0.0443(3) Uiso 1.000000 R . .
 H41a H 0.7841(7) 1.0501(10) 0.0822(8) 0.0554(4) Uiso 1.000000 R . .
 H41b H 0.8287(7) 0.9454(9) 0.0541(8) 0.0554(4) Uiso 1.000000 R . .
 H41c H 0.7293(7) 0.9586(9) 0.0052(8) 0.0554(4) Uiso 1.000000 R . .
 H3a H 0.8676(6) 0.7705(8) 0.0855(7) 0.0443(3) Uiso 1.000000 R . .
 H3b H 0.9575(6) 0.7236(8) 0.1616(7) 0.0443(3) Uiso 1.000000 R . .
 H29a H 0.9548(7) 0.3467(9) 0.3451(8) 0.0554(4) Uiso 1.000000 R . .
 H29b H 0.9770(7) 0.4320(9) 0.2710(8) 0.0554(4) Uiso 1.000000 R . .
 H29c H 1.0030(7) 0.4600(9) 0.3866(8) 0.0554(4) Uiso 1.000000 R . .
 H31 H 0.7133(6) 0.5721(8) -0.0017(7) 0.0443(3) Uiso 1.000000 R . .
 H28 H 0.8906(6) 0.5596(8) 0.3006(7) 0.0443(3) Uiso 1.000000 R . .
 H30a H 0.8060(7) 0.5173(9) 0.3877(8) 0.0554(4) Uiso 1.000000 R . .
 H30b H 0.8513(7) 0.3959(9) 0.4173(8) 0.0554(4) Uiso 1.000000 R . .
 H30c H 0.9035(7) 0.5099(9) 0.4560(9) 0.0554(4) Uiso 1.000000 R . .
 H32a H 0.7131(7) 0.3664(9) -0.0949(8) 0.0554(4) Uiso 1.000000 R . .
 H32b H 0.7067(7) 0.4898(9) -0.1462(9) 0.0554(4) Uiso 1.000000 R . .
 H32c H 0.7934(8) 0.4526(9) -0.0573(9) 0.0554(4) Uiso 1.000000 R . .
 H40 H 0.7584(6) 0.8260(8) 0.1217(7) 0.0443(3) Uiso 1.000000 R . .
 H42a H 0.6859(7) 0.8956(9) 0.2158(8) 0.0554(4) Uiso 1.000000 R . .
 H42b H 0.6995(7) 1.0208(9) 0.1838(8) 0.0554(4) Uiso 1.000000 R . .
 H42c H 0.6462(7) 0.9323(9) 0.1006(8) 0.0554(4) Uiso 1.000000 R . .
 C44 C 1.08628(10) 0.77143(18) 0.4082(2) 0.0433(6) Uani 0.805(8) D P 1
 H44d H 1.1027(10) 0.8029(13) 0.3518(11) 0.067(5) Uiso 0.805(8) D P 1
 H44e H 1.1028(10) 0.8198(13) 0.4687(11) 0.075(6) Uiso 0.805(8) D P 1
 H44f H 1.1198(8) 0.7013(11) 0.4282(11) 0.058(4) Uiso 0.805(8) D P 1
 C45B C 0.9973(7) 0.7194(10) 0.4676(8) 0.0369(3) Uani 0.195(8) D P 2
 H45d H 1.037(2) 0.768(3) 0.5190(9) 0.0554(4) Uiso 0.195(8) GR P 2
 H45e H 0.9394(9) 0.732(4) 0.4683(13) 0.0554(4) Uiso 0.195(8) GR P 2
 H45f H 1.013(3) 0.6391(13) 0.4822(17) 0.0554(4) Uiso 0.195(8) GR P 2
 H45a H 0.9965(9) 0.7664(11) 0.5086(10) 0.051(4) Uiso 0.805(8) D P 1
 H45b H 0.9204(7) 0.6852(11) 0.4369(10) 0.050(4) Uiso 0.805(8) D P 1
 H45c H 1.0188(11) 0.6406(12) 0.4885(12) 0.070(5) Uiso 0.805(8) D P 1
 H43 H 0.9913(8) 0.6880(10) 0.3248(9) 0.047(3) Uiso 0.805(8) . P 1

loop_
  _atom_site_aniso_label
  _atom_site_aniso_U_11
  _atom_site_aniso_U_22
  _atom_site_aniso_U_33
  _atom_site_aniso_U_12
  _atom_site_aniso_U_13
  _atom_site_aniso_U_23
 N1 0.0260(3) 0.0167(3) 0.0213(3) 0.0006(2) 0.0100(2) 0.0002(2)
 N2 0.0237(3) 0.0178(3) 0.0236(3) -0.0006(2) 0.0120(2) 0.0002(2)
 C1 0.0233(3) 0.0159(3) 0.0210(3) 0.0006(2) 0.0103(3) 0.0010(2)
 C2 0.0330(4) 0.0220(3) 0.0284(4) 0.0008(3) 0.0177(3) -0.0012(3)
 C3 0.0323(4) 0.0232(3) 0.0294(4) -0.0023(3) 0.0185(3) -0.0010(3)
 C4 0.0214(3) 0.0163(3) 0.0211(3) -0.0001(2) 0.0096(3) 0.0005(2)
 C5 0.0228(4) 0.0212(3) 0.0233(3) -0.0049(2) 0.0113(3) -0.0026(2)
 C6 0.0238(4) 0.0217(3) 0.0236(3) -0.0053(2) 0.0119(3) -0.0030(2)
 C7 0.0207(3) 0.0176(3) 0.0217(3) -0.0015(2) 0.0087(3) 0.0009(2)
 C8 0.0205(3) 0.0203(3) 0.0238(3) -0.0023(2) 0.0086(3) -0.0018(2)
 C9 0.0216(4) 0.0194(3) 0.0225(3) -0.0007(2) 0.0081(3) -0.0016(2)
 C10 0.0205(3) 0.0174(3) 0.0239(3) -0.0021(2) 0.0096(3) 0.0003(2)
 C11 0.0283(4) 0.0227(3) 0.0325(4) -0.0088(3) 0.0168(3) -0.0072(3)
 C12 0.0295(4) 0.0232(3) 0.0336(4) -0.0090(3) 0.0176(3) -0.0080(3)
 C13 0.0220(4) 0.0185(3) 0.0260(3) -0.0024(2) 0.0106(3) -0.0004(2)
 C14 0.0221(4) 0.0215(3) 0.0252(3) -0.0056(2) 0.0098(3) -0.0013(2)
 C15 0.0231(4) 0.0219(3) 0.0236(3) -0.0052(2) 0.0097(3) -0.0021(2)
 C16 0.0225(4) 0.0193(3) 0.0266(3) -0.0030(2) 0.0110(3) -0.0015(2)
 C17 0.0277(4) 0.0333(4) 0.0279(4) -0.0093(3) 0.0121(3) -0.0069(3)
 C18 0.0355(5) 0.0388(4) 0.0297(4) -0.0108(3) 0.0163(4) -0.0089(3)
 C19 0.0343(4) 0.0317(4) 0.0345(4) -0.0072(3) 0.0207(4) -0.0066(3)
 C20 0.0242(4) 0.0292(4) 0.0349(4) -0.0040(3) 0.0152(3) -0.0034(3)
 C21 0.0215(4) 0.0241(3) 0.0278(4) -0.0021(3) 0.0105(3) -0.0010(3)
 C22 0.0258(4) 0.0162(3) 0.0230(3) 0.0016(2) 0.0093(3) 0.0000(2)
 C23 0.0256(4) 0.0176(3) 0.0237(3) 0.0023(2) 0.0107(3) 0.0020(2)
 C24 0.0338(4) 0.0184(3) 0.0311(4) 0.0019(3) 0.0144(3) 0.0041(3)
 C25 0.0375(4) 0.0172(3) 0.0395(4) -0.0018(3) 0.0154(4) -0.0007(3)
 C26 0.0359(4) 0.0192(3) 0.0346(4) -0.0018(3) 0.0090(3) -0.0041(3)
 C27 0.0312(4) 0.0181(3) 0.0268(4) 0.0008(3) 0.0069(3) -0.0023(3)
 C28 0.0255(4) 0.0222(3) 0.0217(3) 0.0045(3) 0.0101(3) 0.0034(2)
 C29 0.0287(4) 0.0356(4) 0.0262(4) 0.0087(3) 0.0113(3) 0.0035(3)
 C30 0.0313(4) 0.0308(4) 0.0241(3) 0.0065(3) 0.0135(3) 0.0035(3)
 C31 0.0445(5) 0.0244(4) 0.0280(4) 0.0019(3) 0.0021(4) -0.0022(3)
 C32 0.0950(10) 0.0413(5) 0.0299(5) 0.0078(5) 0.0206(5) -0.0002(4)
 C33 0.0467(6) 0.0363(5) 0.0555(6) -0.0011(4) -0.0127(5) -0.0006(4)
 C34 0.0203(3) 0.0181(3) 0.0207(3) -0.0008(2) 0.0087(3) 0.0011(2)
 C35 0.0215(3) 0.0179(3) 0.0224(3) -0.0000(2) 0.0068(3) 0.0002(2)
 C36 0.0278(4) 0.0196(3) 0.0287(4) -0.0003(3) 0.0061(3) -0.0025(3)
 C37 0.0300(4) 0.0235(3) 0.0292(4) -0.0043(3) 0.0061(3) -0.0045(3)
 C38 0.0254(4) 0.0286(4) 0.0236(3) -0.0044(3) 0.0062(3) -0.0014(3)
 C39 0.0212(4) 0.0241(3) 0.0211(3) -0.0008(2) 0.0076(3) 0.0030(2)
 C40 0.0226(4) 0.0205(3) 0.0230(3) 0.0008(2) 0.0059(3) 0.0009(2)
 C41 0.0323(4) 0.0304(4) 0.0244(4) 0.0002(3) 0.0082(3) 0.0042(3)
 C42 0.0236(4) 0.0294(4) 0.0323(4) 0.0028(3) 0.0085(3) 0.0008(3)
 C43 0.0267(4) 0.0310(4) 0.0251(3) 0.0045(3) 0.0074(3) 0.0069(3)
 C44b 0.0259(6) 0.0552(10) 0.0503(14) 0.0078(6) 0.0149(8) 0.0247(10)
 C45 0.0279(11) 0.0426(10) 0.0404(8) 0.0014(6) 0.0118(7) 0.0196(6)
 C44 0.0259(6) 0.0552(10) 0.0503(14) 0.0078(6) 0.0149(8) 0.0247(10)
 C45B 0.0279(11) 0.0426(10) 0.0404(8) 0.0014(6) 0.0118(7) 0.0196(6)

loop_
  _geom_bond_atom_site_label_1
  _geom_bond_atom_site_label_2
  _geom_bond_distance
  _geom_bond_site_symmetry_2
  _geom_bond_publ_flag
 N1 C1 1.4015(8) . ?
 N1 C2 1.4712(9) . ?
 N1 C22 1.4440(8) . ?
 N2 C1 1.3936(9) . ?
 N2 C3 1.4636(8) . ?
 N2 C34 1.4339(8) . ?
 C1 C4 1.4057(9) . ?
 C2 C3 1.5186(10) . ?
 C2 H2a 1.098(11) . ?
 C2 H2b 1.103(11) . ?
 C3 H3a 1.122(11) . ?
 C3 H3b 1.106(11) . ?
 C4 C5 1.4298(9) . ?
 C4 C9 1.4311(9) . ?
 C5 C6 1.3760(9) . ?
 C5 H5 1.092(11) . ?
 C6 C7 1.4133(9) . ?
 C6 H6 1.101(11) . ?
 C7 C8 1.4147(9) . ?
 C7 C10 1.4660(9) . ?
 C8 C9 1.3772(9) . ?
 C8 H8 1.103(11) . ?
 C9 H9 1.069(11) . ?
 C10 C11 1.4081(10) . ?
 C10 C15 1.4077(9) . ?
 C11 C12 1.3863(10) . ?
 C11 H11 1.091(11) . ?
 C12 C13 1.3988(9) . ?
 C12 H12 1.107(11) . ?
 C13 C14 1.4005(10) . ?
 C13 C16 1.4780(9) . ?
 C14 C15 1.3895(9) . ?
 C14 H14 1.073(11) . ?
 C15 H15 1.088(11) . ?
 C16 C17 1.4033(10) . ?
 C16 C21 1.4006(10) . ?
 C17 C18 1.3917(11) . ?
 C17 H17 1.098(11) . ?
 C18 C19 1.3898(12) . ?
 C18 H18 1.112(11) . ?
 C19 C20 1.3910(11) . ?
 C19 H19 1.102(11) . ?
 C20 C21 1.3913(10) . ?
 C20 H20 1.083(11) . ?
 C21 H21 1.097(11) . ?
 C22 C23 1.4081(9) . ?
 C22 C27 1.4098(10) . ?
 C23 C24 1.4002(10) . ?
 C23 C28 1.5193(10) . ?
 C24 C25 1.3881(11) . ?
 C24 H24 1.079(11) . ?
 C25 C26 1.3844(12) . ?
 C25 H25 1.098(11) . ?
 C26 C27 1.3965(10) . ?
 C26 H26 1.081(11) . ?
 C27 C31 1.5136(11) . ?
 C28 C29 1.5319(10) . ?
 C28 C30 1.5322(9) . ?
 C28 H28 1.090(11) . ?
 C29 H29a 1.085(12) . ?
 C29 H29b 1.095(12) . ?
 C29 H29c 1.086(13) . ?
 C30 H30a 1.098(12) . ?
 C30 H30b 1.117(12) . ?
 C30 H30c 1.083(13) . ?
 C31 C32 1.5342(14) . ?
 C31 C33 1.5305(15) . ?
 C31 H31 1.099(11) . ?
 C32 H32a 1.100(12) . ?
 C32 H32b 1.107(12) . ?
 C32 H32c 1.122(13) . ?
 C33 H33a 1.102(12) . ?
 C33 H33b 1.117(12) . ?
 C33 H33c 1.113(13) . ?
 C34 C35 1.4035(9) . ?
 C34 C39 1.4105(10) . ?
 C35 C36 1.3998(9) . ?
 C35 C40 1.5148(10) . ?
 C36 C37 1.3893(11) . ?
 C36 H36 1.089(11) . ?
 C37 C38 1.3885(11) . ?
 C37 H37 1.090(11) . ?
 C38 C39 1.3959(10) . ?
 C38 H38 1.095(11) . ?
 C39 C43 1.5154(10) . ?
 C40 C41 1.5290(10) . ?
 C40 C42 1.5311(10) . ?
 C40 H40 1.095(10) . ?
 C41 H41a 1.112(12) . ?
 C41 H41b 1.066(12) . ?
 C41 H41c 1.080(12) . ?
 C42 H42a 1.107(12) . ?
 C42 H42b 1.104(12) . ?
 C42 H42c 1.090(13) . ?
 C43 H43a 1.1180 . ?
 C43 C44b 1.450(7) . ?
 C43 C45 1.525(2) . ?
 C43 C44 1.549(2) . ?
 C43 C45B 1.491(11) . ?
 C43 H43 1.095(14) . ?
 C44b H44a 1.0970 . ?
 C44b H44b 1.0970 . ?
 C44b H44c 1.0970 . ?
 C45 H45a 1.131(14) . ?
 C45 H45b 1.090(13) . ?
 C45 H45c 1.099(14) . ?
 C44 H44d 1.113(14) . ?
 C44 H44e 1.101(15) . ?
 C44 H44f 1.098(13) . ?
 C45B H45d 1.0970 . ?
 C45B H45e 1.0970 . ?
 C45B H45f 1.0970 . ?

loop_
  _geom_angle_atom_site_label_1
  _geom_angle_atom_site_label_2
  _geom_angle_atom_site_label_3
  _geom_angle
  _geom_angle_site_symmetry_1
  _geom_angle_site_symmetry_3
  _geom_angle_publ_flag
 C2 N1 C1 109.27(6) . . ?
 C22 N1 C1 122.40(5) . . ?
 C22 N1 C2 114.03(5) . . ?
 C3 N2 C1 109.22(6) . . ?
 C34 N2 C1 127.37(6) . . ?
 C34 N2 C3 116.75(5) . . ?
 N2 C1 N1 108.24(6) . . ?
 C4 C1 N1 124.56(6) . . ?
 C4 C1 N2 127.18(6) . . ?
 C3 C2 N1 103.19(5) . . ?
 H2a C2 N1 109.8(6) . . ?
 H2a C2 C3 112.3(6) . . ?
 H2b C2 N1 111.1(6) . . ?
 H2b C2 C3 112.6(6) . . ?
 H2b C2 H2a 107.8(8) . . ?
 C2 C3 N2 102.43(5) . . ?
 H3a C3 N2 110.9(6) . . ?
 H3a C3 C2 111.4(6) . . ?
 H3b C3 N2 110.9(6) . . ?
 H3b C3 C2 112.3(6) . . ?
 H3b C3 H3a 108.9(8) . . ?
 C5 C4 C1 123.23(6) . . ?
 C9 C4 C1 121.37(6) . . ?
 C9 C4 C5 115.37(6) . . ?
 C6 C5 C4 121.74(6) . . ?
 H5 C5 C4 120.3(6) . . ?
 H5 C5 C6 118.0(6) . . ?
 C7 C6 C5 122.80(6) . . ?
 H6 C6 C5 117.6(6) . . ?
 H6 C6 C7 119.6(6) . . ?
 C8 C7 C6 115.67(6) . . ?
 C10 C7 C6 121.79(6) . . ?
 C10 C7 C8 122.54(6) . . ?
 C9 C8 C7 122.53(6) . . ?
 H8 C8 C7 118.4(6) . . ?
 H8 C8 C9 119.0(6) . . ?
 C8 C9 C4 121.88(6) . . ?
 H9 C9 C4 119.8(6) . . ?
 H9 C9 C8 118.3(6) . . ?
 C11 C10 C7 121.50(6) . . ?
 C15 C10 C7 122.39(6) . . ?
 C15 C10 C11 116.12(6) . . ?
 C12 C11 C10 122.09(6) . . ?
 H11 C11 C10 119.9(6) . . ?
 H11 C11 C12 118.0(6) . . ?
 C13 C12 C11 121.41(7) . . ?
 H12 C12 C11 120.4(6) . . ?
 H12 C12 C13 118.2(6) . . ?
 C14 C13 C12 116.97(6) . . ?
 C16 C13 C12 120.54(6) . . ?
 C16 C13 C14 122.40(6) . . ?
 C15 C14 C13 121.67(6) . . ?
 H14 C14 C13 119.0(6) . . ?
 H14 C14 C15 119.1(6) . . ?
 C14 C15 C10 121.64(6) . . ?
 H15 C15 C10 119.8(6) . . ?
 H15 C15 C14 118.5(6) . . ?
 C17 C16 C13 120.38(7) . . ?
 C21 C16 C13 121.79(7) . . ?
 C21 C16 C17 117.81(7) . . ?
 C18 C17 C16 121.19(7) . . ?
 H17 C17 C16 119.1(6) . . ?
 H17 C17 C18 119.7(6) . . ?
 C19 C18 C17 120.19(8) . . ?
 H18 C18 C17 121.2(6) . . ?
 H18 C18 C19 118.7(6) . . ?
 C20 C19 C18 119.36(7) . . ?
 H19 C19 C18 119.9(6) . . ?
 H19 C19 C20 120.7(6) . . ?
 C21 C20 C19 120.47(7) . . ?
 H20 C20 C19 120.4(6) . . ?
 H20 C20 C21 119.2(6) . . ?
 C20 C21 C16 120.97(7) . . ?
 H21 C21 C16 120.0(6) . . ?
 H21 C21 C20 119.0(6) . . ?
 C23 C22 N1 121.15(6) . . ?
 C27 C22 N1 118.02(6) . . ?
 C27 C22 C23 120.77(6) . . ?
 C24 C23 C22 118.32(7) . . ?
 C28 C23 C22 123.57(6) . . ?
 C28 C23 C24 118.09(6) . . ?
 C25 C24 C23 121.30(7) . . ?
 H24 C24 C23 120.1(6) . . ?
 H24 C24 C25 118.6(6) . . ?
 C26 C25 C24 119.64(7) . . ?
 H25 C25 C24 120.1(6) . . ?
 H25 C25 C26 120.2(6) . . ?
 C27 C26 C25 121.22(7) . . ?
 H26 C26 C25 120.0(6) . . ?
 H26 C26 C27 118.8(6) . . ?
 C26 C27 C22 118.63(7) . . ?
 C31 C27 C22 122.81(6) . . ?
 C31 C27 C26 118.55(7) . . ?
 C29 C28 C23 110.73(6) . . ?
 C30 C28 C23 110.99(6) . . ?
 C30 C28 C29 111.80(6) . . ?
 H28 C28 C23 108.8(6) . . ?
 H28 C28 C29 106.4(6) . . ?
 H28 C28 C30 108.0(6) . . ?
 H29a C29 C28 110.4(6) . . ?
 H29b C29 C28 112.6(6) . . ?
 H29b C29 H29a 108.3(9) . . ?
 H29c C29 C28 110.7(6) . . ?
 H29c C29 H29a 107.2(9) . . ?
 H29c C29 H29b 107.5(9) . . ?
 H30a C30 C28 110.5(7) . . ?
 H30b C30 C28 110.8(6) . . ?
 H30b C30 H30a 107.9(9) . . ?
 H30c C30 C28 110.4(7) . . ?
 H30c C30 H30a 109.3(9) . . ?
 H30c C30 H30b 107.8(9) . . ?
 C32 C31 C27 110.68(7) . . ?
 C33 C31 C27 112.41(8) . . ?
 C33 C31 C32 110.38(9) . . ?
 H31 C31 C27 106.6(6) . . ?
 H31 C31 C32 109.5(6) . . ?
 H31 C31 C33 107.1(6) . . ?
 H32a C32 C31 109.7(6) . . ?
 H32b C32 C31 109.6(6) . . ?
 H32b C32 H32a 109.1(9) . . ?
 H32c C32 C31 110.1(7) . . ?
 H32c C32 H32a 109.3(9) . . ?
 H32c C32 H32b 109.0(9) . . ?
 H33a C33 C31 107.7(7) . . ?
 H33b C33 C31 111.6(6) . . ?
 H33b C33 H33a 110.9(9) . . ?
 H33c C33 C31 113.4(7) . . ?
 H33c C33 H33a 108.2(9) . . ?
 H33c C33 H33b 104.9(9) . . ?
 C35 C34 N2 121.23(6) . . ?
 C39 C34 N2 117.46(6) . . ?
 C39 C34 C35 121.25(6) . . ?
 C36 C35 C34 118.17(7) . . ?
 C40 C35 C34 122.78(6) . . ?
 C40 C35 C36 119.05(6) . . ?
 C37 C36 C35 121.30(7) . . ?
 H36 C36 C35 120.0(6) . . ?
 H36 C36 C37 118.7(6) . . ?
 C38 C37 C36 119.78(7) . . ?
 H37 C37 C36 120.2(6) . . ?
 H37 C37 C38 120.0(6) . . ?
 C39 C38 C37 120.94(7) . . ?
 H38 C38 C37 119.6(6) . . ?
 H38 C38 C39 119.4(6) . . ?
 C38 C39 C34 118.55(6) . . ?
 C43 C39 C34 121.56(6) . . ?
 C43 C39 C38 119.81(7) . . ?
 C41 C40 C35 110.34(6) . . ?
 C42 C40 C35 112.00(6) . . ?
 C42 C40 C41 110.90(6) . . ?
 H40 C40 C35 108.1(6) . . ?
 H40 C40 C41 108.1(6) . . ?
 H40 C40 C42 107.2(6) . . ?
 H41a C41 C40 111.1(6) . . ?
 H41b C41 C40 111.2(6) . . ?
 H41b C41 H41a 106.1(9) . . ?
 H41c C41 C40 110.2(6) . . ?
 H41c C41 H41a 107.5(9) . . ?
 H41c C41 H41b 110.5(9) . . ?
 H42a C42 C40 111.9(6) . . ?
 H42b C42 C40 112.3(6) . . ?
 H42b C42 H42a 105.7(9) . . ?
 H42c C42 C40 109.6(6) . . ?
 H42c C42 H42a 108.3(9) . . ?
 H42c C42 H42b 108.8(9) . . ?
 H43a C43 C39 104.96(4) . . ?
 C44b C43 C39 116.1(3) . . ?
 C44b C43 H43a 105.0(5) . . ?
 C45 C43 C39 109.94(11) . . ?
 C45 C43 H43a 92.43(11) . . ?
 C45 C43 C44b 123.6(4) . . ?
 C44 C43 C39 112.93(8) . . ?
 C44 C43 H43a 124.90(13) . . ?
 C44 C43 C44b 21.8(4) . . ?
 C44 C43 C45 109.50(9) . . ?
 C45B C43 C39 111.3(5) . . ?
 C45B C43 H43a 105.0(4) . . ?
 C45B C43 C44b 113.3(5) . . ?
 C45B C43 C45 13.9(4) . . ?
 C45B C43 C44 97.0(4) . . ?
 H43 C43 C39 108.9(7) . . ?
 H43 C43 H43a 21.8(7) . . ?
 H43 C43 C44b 84.3(8) . . ?
 H43 C43 C45 110.0(7) . . ?
 H43 C43 C44 105.4(7) . . ?
 H43 C43 C45B 120.6(8) . . ?
 H44a C44b C43 109.5 . . ?
 H44b C44b C43 109.5 . . ?
 H44b C44b H44a 109.5 . . ?
 H44c C44b C43 109.5 . . ?
 H44c C44b H44a 109.5 . . ?
 H44c C44b H44b 109.5 . . ?
 H45a C45 C43 104.6(8) . . ?
 H45b C45 C43 111.5(8) . . ?
 H45b C45 H45a 111.1(11) . . ?
 H45c C45 C43 110.7(9) . . ?
 H45c C45 H45a 104.0(12) . . ?
 H45c C45 H45b 114.2(13) . . ?
 H44d C44 C43 111.4(9) . . ?
 H44e C44 C43 110.6(10) . . ?
 H44e C44 H44d 114.0(13) . . ?
 H44f C44 C43 110.0(8) . . ?
 H44f C44 H44d 104.8(12) . . ?
 H44f C44 H44e 105.6(12) . . ?
 H45d C45B C43 109.5 . . ?
 H45e C45B C43 109.5 . . ?
 H45e C45B H45d 109.5 . . ?
 H45f C45B C43 109.5 . . ?
 H45f C45B H45d 109.5 . . ?
 H45f C45B H45e 109.5 . . ?

loop_
  _geom_torsion_atom_site_label_1
  _geom_torsion_atom_site_label_2
  _geom_torsion_atom_site_label_3
  _geom_torsion_atom_site_label_4
  _geom_torsion
  _geom_torsion_site_symmetry_1
  _geom_torsion_site_symmetry_2
  _geom_torsion_site_symmetry_3
  _geom_torsion_site_symmetry_4
  _geom_torsion_publ_flag
 N1 C1 N2 C3 15.43(6) . . . . ?
 N1 C1 N2 C34 165.44(5) . . . . ?
 N1 C1 C4 C5 165.42(6) . . . . ?
 N1 C1 C4 C9 -12.54(8) . . . . ?
 N1 C2 C3 N2 26.26(6) . . . . ?
 N1 C22 C23 C24 178.80(6) . . . . ?
 N1 C22 C23 C28 -2.99(8) . . . . ?
 N1 C22 C27 C26 -179.60(7) . . . . ?
 N1 C22 C27 C31 1.15(8) . . . . ?
 N2 C1 N1 C2 2.71(6) . . . . ?
 N2 C1 N1 C22 139.83(5) . . . . ?
 N2 C1 C4 C5 -12.95(8) . . . . ?
 N2 C1 C4 C9 169.09(7) . . . . ?
 N2 C34 C35 C36 -177.85(6) . . . . ?
 N2 C34 C35 C40 1.46(7) . . . . ?
 N2 C34 C39 C38 178.64(6) . . . . ?
 N2 C34 C39 C43 -4.56(7) . . . . ?
 C1 N1 C2 C3 -18.58(6) . . . . ?
 C1 N1 C22 C23 -47.93(7) . . . . ?
 C1 N1 C22 C27 134.82(7) . . . . ?
 C1 N2 C3 C2 -26.23(6) . . . . ?
 C1 N2 C34 C35 -65.98(7) . . . . ?
 C1 N2 C34 C39 116.76(7) . . . . ?
 C1 C4 C5 C6 -176.60(7) . . . . ?
 C1 C4 C9 C8 177.54(6) . . . . ?
 C2 N1 C1 C4 -175.92(5) . . . . ?
 C2 N1 C22 C23 87.37(6) . . . . ?
 C2 N1 C22 C27 -89.88(7) . . . . ?
 C2 C3 N2 C34 -179.82(5) . . . . ?
 C3 N2 C1 C4 -165.99(5) . . . . ?
 C3 N2 C34 C35 82.12(7) . . . . ?
 C3 N2 C34 C39 -95.15(6) . . . . ?
 C3 C2 N1 C22 -159.60(6) . . . . ?
 C4 C1 N1 C22 -38.80(8) . . . . ?
 C4 C1 N2 C34 -15.98(9) . . . . ?
 C4 C5 C6 C7 -1.30(8) . . . . ?
 C4 C9 C8 C7 -0.56(8) . . . . ?
 C5 C4 C9 C8 -0.57(7) . . . . ?
 C5 C6 C7 C8 0.13(8) . . . . ?
 C5 C6 C7 C10 179.45(6) . . . . ?
 C6 C5 C4 C9 1.47(8) . . . . ?
 C6 C7 C8 C9 0.79(7) . . . . ?
 C6 C7 C10 C11 8.44(8) . . . . ?
 C6 C7 C10 C15 -170.98(6) . . . . ?
 C7 C10 C11 C12 -177.44(7) . . . . ?
 C7 C10 C15 C14 177.85(6) . . . . ?
 C8 C7 C10 C11 -172.28(7) . . . . ?
 C8 C7 C10 C15 8.30(8) . . . . ?
 C9 C8 C7 C10 -178.53(6) . . . . ?
 C10 C11 C12 C13 0.28(9) . . . . ?
 C10 C15 C14 C13 -1.11(8) . . . . ?
 C11 C10 C15 C14 -1.59(8) . . . . ?
 C11 C12 C13 C14 -2.94(9) . . . . ?
 C11 C12 C13 C16 173.61(7) . . . . ?
 C12 C11 C10 C15 2.01(9) . . . . ?
 C12 C13 C14 C15 3.35(8) . . . . ?
 C12 C13 C16 C17 -31.07(8) . . . . ?
 C12 C13 C16 C21 150.74(7) . . . . ?
 C13 C16 C17 C18 -178.88(7) . . . . ?
 C13 C16 C21 C20 179.49(6) . . . . ?
 C14 C13 C16 C17 145.29(7) . . . . ?
 C14 C13 C16 C21 -32.90(8) . . . . ?
 C15 C14 C13 C16 -173.13(7) . . . . ?
 C16 C17 C18 C19 -0.47(9) . . . . ?
 C16 C21 C20 C19 -0.81(8) . . . . ?
 C17 C16 C21 C20 1.25(8) . . . . ?
 C17 C18 C19 C20 0.93(10) . . . . ?
 C18 C17 C16 C21 -0.61(9) . . . . ?
 C18 C19 C20 C21 -0.30(9) . . . . ?
 C22 C23 C24 C25 2.02(8) . . . . ?
 C22 C23 C28 C29 -112.18(7) . . . . ?
 C22 C23 C28 C30 123.04(7) . . . . ?
 C22 C27 C26 C25 -0.18(9) . . . . ?
 C22 C27 C31 C32 109.62(9) . . . . ?
 C22 C27 C31 C33 -126.44(8) . . . . ?
 C23 C22 C27 C26 3.14(8) . . . . ?
 C23 C22 C27 C31 -176.11(7) . . . . ?
 C23 C24 C25 C26 0.86(9) . . . . ?
 C24 C23 C22 C27 -4.03(8) . . . . ?
 C24 C23 C28 C29 66.03(7) . . . . ?
 C24 C23 C28 C30 -58.75(7) . . . . ?
 C24 C25 C26 C27 -1.80(9) . . . . ?
 C25 C24 C23 C28 -176.29(7) . . . . ?
 C25 C26 C27 C31 179.10(8) . . . . ?
 C26 C27 C31 C32 -69.63(9) . . . . ?
 C26 C27 C31 C33 54.31(8) . . . . ?
 C27 C22 C23 C28 174.18(6) . . . . ?
 C34 C35 C36 C37 -0.24(8) . . . . ?
 C34 C35 C40 C41 -112.58(7) . . . . ?
 C34 C35 C40 C42 123.35(7) . . . . ?
 C34 C39 C38 C37 -1.15(8) . . . . ?
 C34 C39 C43 C44b 116.0(6) . . . . ?
 C34 C39 C43 C45 -97.63(13) . . . . ?
 C34 C39 C43 C44 139.75(15) . . . . ?
 C34 C39 C43 C45B -112.4(4) . . . . ?
 C35 C34 C39 C38 1.38(7) . . . . ?
 C35 C34 C39 C43 178.18(6) . . . . ?
 C35 C36 C37 C38 0.46(9) . . . . ?
 C36 C35 C34 C39 -0.69(8) . . . . ?
 C36 C35 C40 C41 66.73(7) . . . . ?
 C36 C35 C40 C42 -57.34(7) . . . . ?
 C36 C37 C38 C39 0.25(9) . . . . ?
 C37 C36 C35 C40 -179.58(7) . . . . ?
 C37 C38 C39 C43 -178.01(7) . . . . ?
 C38 C39 C43 C44b -67.3(6) . . . . ?
 C38 C39 C43 C45 79.13(13) . . . . ?
 C38 C39 C43 C44 -43.49(15) . . . . ?
 C38 C39 C43 C45B 64.4(4) . . . . ?
 C39 C34 C35 C40 178.62(6) . . . . ?

loop_
  _diffrn_refln_index_h
  _diffrn_refln_index_k
  _diffrn_refln_index_l
  _diffrn_refln_intensity_net
  _diffrn_refln_intensity_u
  _diffrn_refln_scale_group_code
 0 0 1 -0.85 2.25 1
 0 0 2 10089.52 119.96 14
 0 0 2 10453.81 155.82 12
 0 0 3 3.26 6.34 12
 0 0 -3 5.34 4.89 5
 0 0 3 12.79 8.61 1
 0 0 -4 5358.72 119 11
 0 0 -4 5275.31 114.19 5
 0 0 -5 8.97 8.81 11
 0 0 -5 1.26 6.13 7
 0 0 5 9.3 12.11 1
 0 0 -5 7.4 6.6 5
 0 0 5 8.09 12.29 12
 0 0 6 3136.34 118.08 12
 0 0 -6 2759.14 94.08 7
 0 0 -6 2555.7 94.4 11
 0 0 6 2967.2 115.94 1
 0 0 -6 2639.36 91.97 5
 0 0 7 6.58 9.71 12
 0 0 -7 2.63 6.24 7
 0 0 -7 2.04 9.49 11
 0 0 7 2.7 9.93 1
 0 0 8 2764.35 130.77 12
 0 0 8 2464.72 128.16 1
 0 0 -8 2516.23 105.55 7
 0 0 9 -21.51 18.49 1
 0 0 -9 12.31 9.64 7
 0 0 -9 -9.26 12.44 11
 0 0 10 1621.48 122.97 1
 0 0 -10 1737.27 102.17 7
 0 0 -10 1469.87 98.04 11
 0 0 11 23.32 14.62 78
 0 0 11 -16.42 12.46 20
 0 0 -11 6.64 6.54 29
 0 0 -11 -8.84 7.42 54
 0 0 11 -1.68 16.66 58
 0 0 -11 -5.92 8.75 7
 0 0 11 -22.95 23.74 1
 0 0 -11 -22.23 18.58 11
 0 0 12 576.96 83.43 1
 0 0 -12 558.74 65.23 7
 0 0 -12 481.86 61.34 11
 0 0 12 768.26 68.01 78
 0 0 12 482.74 79.99 89
 0 0 12 603.96 56.14 28
 0 0 -12 593.89 41.35 29
 0 0 12 760.11 72.39 58
 0 0 -12 595.58 46.14 54
 0 0 12 558.99 47.6 26
 0 0 12 587.72 53.46 20
 0 0 13 -14.96 12.29 33
 0 0 -13 -3 6.55 29
 0 0 13 5.06 13.17 28
 0 0 -13 43.1 25.15 11
 0 0 -13 27.29 15.64 7
 0 0 13 -1.23 16.6 58
 0 0 -13 0.1 7.98 54
 0 0 13 9.17 10.88 26
 0 0 13 -1.37 12.04 20
 0 0 14 22.45 12.16 33
 0 0 -14 6.55 7.28 29
 0 0 14 32.13 21.78 89
 0 0 -14 31.21 18 93
 0 0 -14 -13.91 18.39 67
 0 0 14 22.05 14.08 58
 0 0 -14 10.79 9.63 54
 0 0 14 19.62 11.74 20
 0 0 14 20.43 12.17 26
 0 0 -15 10.25 11.36 67
 0 0 -15 25.94 15.28 93
 0 0 15 -0.85 28.27 89
 0 0 15 -10.98 19.41 58
 0 0 -15 -1.15 10.27 54
 0 0 15 12.78 10.39 33
 0 0 -15 7.99 7.4 29
 0 0 16 586.6 43.12 33
 0 0 -16 612.49 53.98 93
 0 0 16 532.75 73.13 89
 0 0 -16 540.38 48.78 67
 0 0 -16 503.95 46.34 68
 0 0 16 691.15 62.34 58
 0 0 -16 532.14 40.66 54
 0 0 16 507.38 31.78 27
 0 0 -17 -8.64 11.54 67
 0 0 -17 10.77 9.82 68
 0 0 -17 6.13 8.47 63
 0 0 -17 21.15 9.2 36
 0 0 17 -3.26 6.97 33
 0 0 -17 -3.12 7.56 54
 0 0 17 -5.18 11.04 58
 0 0 -17 10.57 10.98 93
 0 0 -18 179.68 19.83 68
 0 0 18 177.07 16.75 69
 0 0 -18 164.82 20.84 67
 0 0 -18 203.88 16.19 30
 0 0 18 234.87 18.97 33
 0 0 -18 187.21 16.64 54
 0 0 18 210.92 19.02 47
 0 1 0 12.92 3.05 3
 0 -1 0 4.22 2.72 4
 0 -1 1 398.75 17.14 1
 0 -1 1 376.12 10.23 10
 0 1 2 840.68 39.64 12
 0 -1 2 826.66 32.44 1
 0 -1 -2 814.5 29.83 7
 0 1 2 784.12 35.19 1
 0 -1 -2 821.31 26.4 10
 0 1 3 427.26 34.01 12
 0 1 -3 491.44 25.65 7
 0 -1 -3 374.28 20.83 5
 0 -1 3 415.23 27.52 1
 0 -1 -3 437.78 21.55 10
 0 1 3 418.33 30.86 1
 0 1 4 3214.31 105.52 12
 0 1 -4 3243.67 90.11 5
 0 -1 -4 3258.15 70.9 10
 0 1 -4 3343.73 84.81 7
 0 1 -4 3131.39 89.85 11
 0 -1 -4 2949.51 82.91 7
 0 1 4 3302.48 101.78 1
 0 -1 -4 2982.79 76.22 5
 0 -1 4 3335.39 96.16 1
 0 1 5 34.05 7.09 14
 0 1 5 36.25 13.33 1
 0 1 -5 28.12 13.81 11
 0 -1 -5 36.09 10.44 7
 0 1 -5 27.81 10.55 7
 0 1 -5 22.06 10.05 5
 0 -1 -5 24.64 7.86 5
 0 1 5 33.99 15.33 12
 0 -1 5 21.13 10.17 1
 0 1 6 3912.3 136.59 12
 0 -1 -6 3330.85 99.19 5
 0 -1 -6 3198.67 105.01 11
 0 -1 6 3422.12 124.54 1
 0 1 -6 3603 107.7 7
 0 -1 -6 3218.17 104.46 7
 0 1 -6 3538.71 115.74 11
 0 1 6 3585.46 131.45 1
 0 1 7 1562.36 91.21 12
 0 1 -7 1323.8 69.38 7
 0 1 -7 1192.8 71.74 11
 0 1 7 1242.22 84.36 1
 0 -1 -7 1381.27 67.27 5
 0 -1 -7 1264.16 69.68 11
 0 -1 7 1318.82 83.71 1
 0 -1 -7 1225.12 68.08 7
 0 1 8 162.98 32.85 1
 0 1 8 113.62 28.18 12
 0 -1 -8 133.81 23.99 7
 0 -1 8 147.89 33.29 1
 0 1 -8 97.14 22.76 11
 0 1 -8 151.78 25.61 7
 0 -1 -8 114.41 22.61 11
 0 1 9 409.36 54.03 12
 0 -1 -9 411.83 46.77 7
 0 1 9 339.33 52.06 1
 0 1 -9 371.55 43.55 7
 0 -1 9 366.7 52.26 1
 0 1 -9 365.66 46.03 11
 0 -1 -9 389.04 45.05 11
 0 1 -10 131.25 31.17 11
 0 -1 -10 172.44 31.33 7
 0 1 10 173.57 41.94 1
 0 -1 -10 145.19 30.28 11
 0 1 -10 151.31 30.53 7
 0 -1 10 130.44 33.47 1
 0 -1 -11 512.85 58.58 7
 0 1 11 434.39 68.91 1
 0 1 -11 443.3 58.48 11
 0 1 -11 520.58 59.65 7
 0 -1 11 523 73.48 1
 0 -1 -11 429.26 54.21 11
 0 -1 11 619.18 57.92 78
 0 1 11 621.12 75.53 80
 0 1 11 499.77 51.81 78
 0 -1 11 375.56 64.23 89
 0 1 -11 511.95 35.89 29
 0 -1 -11 542.07 37.05 29
 0 1 -11 531.49 41.34 54
 0 -1 -11 494.52 40.45 54
 0 -1 11 597.69 61.38 58
 0 1 11 496.82 56.92 58
 0 -1 11 496.83 43.02 26
 0 -1 11 525.65 47.47 20
 0 1 11 439.6 45.52 20
 0 1 -12 30.9 16.36 11
 0 -1 12 57.5 25.85 1
 0 1 12 48.28 19.87 1
 0 1 -12 39.03 20.47 7
 0 -1 -12 32.12 15.42 7
 0 1 12 51.87 26 3
 0 -1 -12 36.91 20.73 11
 0 -1 12 20.28 25.22 89
 0 1 12 29.24 12.81 78
 0 1 -12 55.54 13.9 29
 0 -1 12 43.59 16.87 28
 0 -1 -12 53.27 13.03 29
 0 -1 12 45.59 15.14 33
 0 1 12 52.8 18.5 28
 0 -1 -12 64.44 15.37 54
 0 1 12 79.07 24.82 58
 0 1 -12 61.69 14.72 54
 0 -1 12 63.34 26.68 58
 0 1 12 58.23 16.98 26
 0 -1 12 53.5 16.7 26
 0 1 12 60.05 20.43 20
 0 -1 12 58.36 19.1 20
 0 1 -13 726.55 81.3 11
 0 1 -13 827.04 83.3 7
 0 -1 -13 727.16 77.22 7
 0 1 -13 818.18 67.56 93
 0 1 13 652.53 91.43 89
 0 -1 13 597.42 93.15 89
 0 1 13 955.77 76.27 78
 0 1 -13 775.27 64.94 67
 0 1 13 742.98 60.74 20
 0 -1 13 910.98 60.88 26
 0 1 13 774.36 55.64 26
 0 -1 13 815.07 62.12 20
 0 1 13 862.13 79.89 58
 0 -1 -13 765.11 54.7 54
 0 -1 13 1037.56 85.98 58
 0 1 -13 714.4 52.48 54
 0 -1 13 763.86 55.91 33
 0 1 13 714.43 62.9 28
 0 1 -13 788.09 48.76 29
 0 -1 -13 821.08 49.86 29
 0 1 14 110.22 22.13 33
 0 -1 14 118.65 23.99 33
 0 -1 -14 107.93 19.09 29
 0 1 -14 125.84 19.9 29
 0 1 14 88.17 21.05 28
 0 -1 14 86.21 39.52 89
 0 -1 -14 88.44 24.42 93
 0 1 14 75.4 40.14 89
 0 1 -14 96.8 22.99 93
 0 -1 -14 120.63 27.97 67
 0 1 -14 120.99 28.05 67
 0 -1 14 120.38 32.15 58
 0 -1 -14 91.36 20.26 54
 0 1 -14 116.53 21.65 54
 0 1 14 153.06 34.66 58
 0 1 14 141.15 23.77 26
 0 1 14 121.29 26.7 20
 0 -1 14 151.94 24.43 26
 0 -1 -15 1.24 7.67 29
 0 1 15 -2.09 10.39 33
 0 -1 15 1.78 11.48 33
 0 -1 15 -0.86 28.89 89
 0 1 -15 -26.07 16.49 93
 0 1 15 -6.72 26.37 89
 0 -1 -15 -10.91 14.58 93
 0 -1 -15 -5.99 14.1 67
 0 1 -15 14.1 15.26 67
 0 -1 -15 -4.89 9.45 54
 0 -1 15 8.58 16.24 58
 0 1 -15 -1.18 9 54
 0 1 15 -3.58 14.54 58
 0 1 15 4.36 12.75 20
 0 1 15 -0.85 6.84 26
 0 -1 16 291 30.68 33
 0 1 16 352.22 33.7 33
 0 -1 -16 331.08 38.98 93
 0 1 16 280.71 52.09 89
 0 -1 16 266.5 55.34 89
 0 1 -16 272.42 37.37 93
 0 -1 -16 276.47 34.3 67
 0 1 -16 307.18 38.45 67
 0 -1 -16 247.24 31.88 68
 0 1 -16 288.69 36.53 68
 0 -1 -16 276.3 29.45 54
 0 1 -16 316.66 29.87 54
 0 1 16 390.37 48.04 58
 0 -1 16 288.82 23.94 27
 0 1 -17 47.83 14.31 68
 0 -1 -17 71.62 17.15 67
 0 -1 17 68.62 13.38 69
 0 -1 -17 64.18 13.31 63
 0 -1 -17 68.6 16.55 68
 0 1 -17 77.26 16.56 63
 0 1 -17 62.06 16.61 67
 0 -1 17 66.75 13.31 33
 0 1 17 74.77 14.28 33
 0 1 -17 51.19 10.84 36
 0 1 17 118.99 25.09 58
 0 -1 -17 68.58 13.69 54
 0 1 -17 60.86 11.43 54
 0 -1 -17 69.97 17.58 93
 0 1 -17 67.2 19.08 93
 0 -1 -18 57.94 13.22 67
 0 1 -18 60.76 12.67 68
 0 -1 18 60.27 10.4 69
 0 1 18 60.1 10.64 69
 0 1 -18 73.68 15.5 67
 0 -1 -18 32.64 8.22 68
 0 1 -18 50.61 9.35 63
 0 1 -18 48.46 7.34 54
 0 -1 -18 62.17 10.81 54
 0 1 18 89.89 12.9 47
 0 -1 18 64.57 10.66 47
 0 1 -18 69.01 9.3 30
 0 1 18 62.58 9.97 33
 0 -1 18 95.03 12.44 33
 0 -1 -18 59.74 9.29 30
 0 2 0 2376.16 59.68 18
 0 2 0 2305.56 53.25 19
 0 2 0 2248.53 54.1 3
 0 -2 0 2331.38 65.61 4
 0 2 1 5714.06 107.73 18
 0 -2 -1 5996.82 124.29 4
 0 2 1 6906.33 108.99 3
 0 2 -1 6495.98 109.48 11
 0 2 1 5741.56 135.36 8
 0 -2 1 6213.49 87.43 10
 0 -2 1 6372.94 120.29 4
 0 2 -2 387.15 21.23 7
 0 -2 2 345 23.14 1
 0 -2 -2 333.47 10.69 2
 0 -2 2 366.43 12.62 10
 0 2 3 185.29 21.78 16
 0 2 3 148.52 23.41 12
 0 -2 -3 186.44 18.39 7
 0 -2 -3 174.32 15.51 10
 0 2 -3 173.42 16.47 7
 0 -2 3 182.08 7.17 10
 0 -2 3 204.92 20.21 1
 0 2 4 731.52 52.81 12
 0 -2 4 807.47 46.47 1
 0 2 -4 785.27 45.35 11
 0 2 -4 806.9 40.57 7
 0 -2 -4 772.53 36.3 10
 0 -2 -4 677.65 31.5 5
 0 -2 -4 698.18 39.48 7
 0 2 4 787.89 52.6 1
 0 -2 -5 47.4 9.65 5
 0 2 5 53.39 16.18 12
 0 -2 5 37.55 13.63 1
 0 2 -5 31.34 9.01 7
 0 2 5 50.24 17.46 1
 0 2 -5 36.13 11.01 11
 0 -2 -5 46.52 12.21 7
 0 -2 -5 49.49 10.31 10
 0 2 6 254.73 37.2 12
 0 -2 -6 226.34 23.14 5
 0 2 6 242.87 36.23 1
 0 2 -6 213.56 30.23 11
 0 -2 -6 220.45 26.76 7
 0 2 -6 225.24 26.93 7
 0 -2 6 213.74 30.94 1
 0 2 7 413.69 49.47 12
 0 -2 -7 374.81 33.16 5
 0 2 -7 432.81 40.38 7
 0 2 7 337.41 46.32 1
 0 -2 7 389.02 45.15 1
 0 -2 -7 311.67 33.76 11
 0 2 -7 403.35 43.39 11
 0 -2 -7 344.26 36.09 7
 0 2 8 566.83 59.39 12
 0 2 -8 471.47 50.92 11
 0 -2 8 451.52 52.92 1
 0 -2 -8 405.68 41.76 11
 0 -2 -8 453.77 44.85 7
 0 2 8 398.83 56.09 1
 0 2 -8 479.26 45.98 7
 0 2 -9 169.66 33.42 11
 0 2 -9 163.52 28.98 7
 0 2 9 187.13 36.46 12
 0 -2 -9 152.1 29.14 7
 0 -2 9 143.09 34.84 1
 0 -2 -9 125.44 26.04 11
 0 2 9 136.86 36.57 1
 0 2 -10 36.4 18.31 18
 0 2 10 63.81 23.51 12
 0 2 -10 76.88 24.63 11
 0 2 -10 41.03 16.84 7
 0 -2 10 91.63 30.29 1
 0 -2 -10 63.49 20.06 7
 0 -2 -10 51.21 16.19 11
 0 2 10 81.17 34.25 1
 0 -2 11 453.71 68.68 1
 0 2 11 573.9 70.42 3
 0 -2 -11 450.94 54.47 11
 0 2 -11 515.01 60.2 7
 0 -2 -11 501.14 58.85 7
 0 2 -11 461.23 61.15 11
 0 -2 11 495.02 76.77 89
 0 2 11 528.12 70.56 80
 0 2 11 514.2 53.92 78
 0 -2 -11 514.35 36.76 29
 0 -2 11 488.56 41.49 33
 0 2 11 517.03 55.19 37
 0 2 11 417.03 48 28
 0 2 -11 539.33 37.5 29
 0 -2 -11 490.9 38.1 62
 0 2 11 462.39 55.28 58
 0 -2 -11 479.71 40.76 54
 0 2 -11 406.55 36.58 54
 0 -2 11 614.37 61.16 58
 0 2 -11 448.41 59.8 18
 0 -2 11 546.95 44.95 26
 0 2 11 451.19 41.94 26
 0 2 11 561.35 58.74 24
 0 2 11 461.93 46.37 20
 0 -2 11 475.06 43.9 20
 0 2 -12 167.85 38.14 11
 0 -2 12 192.06 51.99 1
 0 2 -12 211.98 42.75 7
 0 -2 -12 243.67 43.14 7
 0 2 12 241.92 48.69 3
 0 -2 12 230.41 57.38 89
 0 2 12 284.31 42.78 78
 0 2 12 286.61 54.84 80
 0 2 12 203.1 35.55 28
 0 -2 -12 277.44 28.72 29
 0 -2 12 223.05 28.58 33
 0 2 -12 236.72 25.5 29
 0 2 -12 252.72 36.68 67
 0 -2 12 281.8 45.58 58
 0 2 -12 257 30.67 54
 0 2 12 281.15 49.66 58
 0 -2 -12 224.27 30.42 54
 0 2 12 226.82 29.7 26
 0 2 12 216.77 34.55 20
 0 -2 12 267.11 33.23 26
 0 2 -12 183.62 42.17 18
 0 -2 13 693.13 98.29 89
 0 2 -13 751.82 66.63 93
 0 2 13 835.16 70.59 78
 0 -2 -13 756.04 48.3 29
 0 -2 13 755.44 55.36 33
 0 2 -13 730.13 46.06 29
 0 2 13 715.6 63.68 28
 0 2 -13 729.26 64.1 67
 0 -2 13 855.14 77.48 58
 0 2 -13 736.64 52.17 54
 0 2 13 752.96 76.58 58
 0 -2 -13 760.31 54.6 54
 0 2 13 704.01 60.3 20
 0 -2 13 944.35 61.68 26
 0 2 13 709.24 52.68 26
 0 2 -14 179.43 36 93
 0 -2 -14 154.28 29.66 93
 0 -2 14 193.27 58.51 89
 0 2 14 138.07 45.32 89
 0 2 14 185.66 32.44 78
 0 2 -14 193.28 32.96 67
 0 2 14 201.25 32.09 20
 0 2 14 191.06 39.88 58
 0 -2 14 217.68 39.33 58
 0 2 -14 181.57 25.25 54
 0 -2 -14 169.99 26.31 54
 0 2 -14 197.47 24.26 29
 0 -2 14 185.42 27.2 33
 0 2 14 138.17 25.61 28
 0 -2 -14 185.75 25.15 29
 0 -2 15 11.3 11.68 33
 0 -2 -15 11.1 8.92 29
 0 2 15 9.38 8.78 33
 0 -2 -15 -4.45 11.63 93
 0 2 15 -32.93 32.36 89
 0 2 -15 10.73 14.76 93
 0 -2 15 -50.54 33.84 89
 0 2 -15 1.72 11.66 68
 0 2 -15 5.85 12.88 67
 0 -2 -15 -9.71 13.59 67
 0 2 -15 15.28 9.06 54
 0 -2 -15 12.34 12.09 54
 0 -2 15 -31.63 20.46 58
 0 2 15 13.56 18.07 58
 0 2 15 7.35 10.23 20
 0 -2 15 -2.65 6.09 27
 0 -2 16 35.78 11.55 33
 0 2 16 17.58 10.07 33
 0 -2 -16 37.97 15.06 93
 0 2 16 21.91 23.49 89
 0 2 -16 29.15 16.03 93
 0 2 -16 42.21 15.57 63
 0 -2 -16 26.79 12.59 68
 0 2 -16 39.9 17.75 68
 0 -2 -16 36.98 17.91 67
 0 2 -16 34.34 15.15 67
 0 2 -16 39.88 13.13 54
 0 -2 -16 35.05 12.77 54
 0 2 16 39.66 18.65 58
 0 -2 16 39.49 10.43 27
 0 -2 17 22.56 6.09 27
 0 -2 -17 23.14 10.61 93
 0 2 -17 41.07 15.56 93
 0 -2 -17 16.99 6.71 95
 0 2 -17 27.14 10.82 63
 0 2 -17 25.93 9.94 61
 0 -2 -17 11.45 8.85 67
 0 2 -17 21.37 12.22 68
 0 -2 17 31.78 10.91 69
 0 -2 -17 13.86 8.08 68
 0 2 -17 23.39 11.59 67
 0 -2 17 23.62 8.37 47
 0 2 -17 34.59 9.44 54
 0 -2 -17 27.18 8.51 54
 0 2 17 45.78 18.29 58
 0 2 -17 28.37 7.12 30
 0 -2 17 24.72 8.35 33
 0 2 -17 27.96 9.99 36
 0 2 17 27.67 8.65 33
 0 -2 -18 35.32 9.89 67
 0 2 -18 31.76 10.3 67
 0 2 -18 33.01 8.9 63
 0 2 -18 35.6 10.32 68
 0 -2 -18 45.53 9.31 54
 0 -2 18 39.15 8.03 47
 0 -2 18 41.59 8.45 33
 0 2 18 32.99 6.88 33
 0 3 0 1.64 6.5 19
 0 3 0 7.64 7.52 18
 0 3 0 10.46 7.88 3
 0 -3 0 -3.14 8.35 4
 0 -3 0 -2.63 3.93 10
 0 3 -1 15511.83 249.29 18
 0 3 1 16440.4 245.77 18
 0 -3 -1 16373.91 188.92 6
 0 -3 1 16607.96 260.82 4
 0 -3 -1 14971.01 263.12 4
 0 3 1 16809.48 238.88 3
 0 3 1 15618.92 291.41 8
 0 -3 -1 15950.67 220.75 10
 0 -3 1 15507.55 206.44 10
 0 3 -2 25607.78 414.73 15
 0 3 2 27300.21 481.28 13
 0 3 2 26475.16 383.18 18
 0 3 2 29834.12 381.32 3
 0 -3 -2 27606.88 415.02 4
 0 -3 2 29194.37 403.91 4
 0 3 -2 28045.01 383.45 11
 0 -3 2 26393.37 329.07 10
 0 3 -3 1218.08 68.71 15
 0 3 3 1317.69 92.73 13
 0 3 -3 1096.61 59.47 18
 0 -3 -3 1311.52 49.36 10
 0 3 -3 1283.93 49.52 7
 0 -3 -3 1174.89 21.12 2
 0 3 3 1495.72 60.57 3
 0 -3 -3 1225.34 68.63 4
 0 -3 3 1246.54 28.32 10
 0 -3 3 1375.21 57.99 1
 0 3 -3 1242.39 57.55 11
 0 -3 -3 1227.69 49.36 7
 0 3 -4 465.27 42.48 18
 0 3 4 438.46 39.54 16
 0 3 4 403.78 43.88 12
 0 -3 -4 385.09 15.13 2
 0 -3 4 458.53 36.74 1
 0 3 -4 443.34 31.65 7
 0 -3 -4 417.06 29.52 10
 0 -3 -4 434.07 32.28 7
 0 3 -4 457.24 38.51 11
 0 -3 5 10.31 7.21 1
 0 -3 -5 23 6.33 5
 0 3 -5 22.26 8.76 11
 0 3 -5 18.87 9.19 7
 0 -3 -5 21.1 8.98 10
 0 -3 -5 20.48 5.08 2
 0 -3 -5 26.15 9.76 7
 0 3 5 49.47 18.01 12
 0 3 6 2051.89 111.22 12
 0 -3 -6 1969.17 57.28 2
 0 -3 -6 2064.37 68.86 5
 0 -3 6 2145.16 99.94 1
 0 3 -6 2204.01 88.01 7
 0 3 -6 2178.09 98.9 11
 0 -3 -6 2097.51 86.14 7
 0 3 7 228.27 39.52 12
 0 -3 7 219.66 34.71 1
 0 -3 -7 212.98 29.63 7
 0 -3 -7 221.94 23.76 5
 0 3 -7 204.08 33.03 11
 0 3 -7 232.97 30.71 7
 0 3 -8 1323.74 93.64 18
 0 3 8 1568.9 105.34 12
 0 3 -8 1415.54 92.14 11
 0 -3 -8 1330.12 79.28 7
 0 -3 -8 1389.5 77.64 11
 0 3 -8 1422.83 82.73 7
 0 -3 8 1384.92 95.42 1
 0 3 -9 6.25 8.55 18
 0 3 -9 22.57 13.6 7
 0 -3 -9 2.85 5.99 7
 0 -3 9 -2.52 12.89 1
 0 3 -9 14.26 14.82 11
 0 3 9 6.06 13.68 12
 0 -3 -9 0.45 6.82 11
 0 3 -10 54.16 22.87 18
 0 -3 -10 28.19 13.91 7
 0 3 -10 34.8 15.22 7
 0 -3 -10 36.35 14.58 11
 0 3 10 39.16 22.42 3
 0 3 -10 30.56 16.41 11
 0 -3 10 62.09 28.35 1
 0 3 11 356.15 57.87 3
 0 -3 11 320.37 60.03 1
 0 3 -11 330.97 53.67 11
 0 3 -11 314.53 47.25 7
 0 -3 -11 322.87 46.93 7
 0 -3 11 323.08 60.15 89
 0 3 11 298.8 53.28 80
 0 3 11 296.27 40.9 78
 0 -3 11 336.29 34.28 33
 0 3 -11 289.3 26.67 29
 0 3 11 327.81 45.78 28
 0 -3 -11 340.07 30.02 29
 0 3 11 352.56 46.76 37
 0 3 -11 322.4 39.97 67
 0 -3 -11 335.82 31.7 62
 0 -3 -11 275.91 31.27 54
 0 3 -11 316.59 31.74 54
 0 3 11 364.78 54.23 58
 0 -3 11 385.95 49.25 58
 0 3 -11 240.26 48.79 18
 0 3 11 348.6 49.06 24
 0 -3 11 395.6 39.41 26
 0 3 12 13.76 16.88 3
 0 3 -12 1.1 7.97 7
 0 -3 -12 -6.97 13.74 7
 0 -3 12 -7.02 20.49 1
 0 3 -12 -4.55 14.45 11
 0 3 -12 23.63 18.21 93
 0 -3 12 15.6 22.51 89
 0 3 12 43.69 26.88 80
 0 3 12 -0.81 11.96 78
 0 -3 -12 6.39 6.17 29
 0 3 12 14.81 13.53 28
 0 3 -12 12.42 8.88 29
 0 -3 12 11.83 11.04 33
 0 3 12 11.51 15.03 37
 0 -3 -12 10.43 8.25 66
 0 3 -12 10.87 11.77 67
 0 3 -12 -2.03 6.95 54
 0 -3 12 15.36 16.4 58
 0 3 12 2.56 19.84 58
 0 -3 -12 6.03 8.25 54
 0 3 12 17.83 16.23 24
 0 3 -12 -1.61 8.81 18
 0 -3 12 16.01 9.38 26
 0 3 12 18.46 13.65 20
 0 3 -13 31 18.37 93
 0 -3 13 87.9 41.92 89
 0 3 13 54.06 17.14 78
 0 -3 -13 42.87 12.45 29
 0 3 13 71.46 25.07 28
 0 -3 13 62.32 18.3 33
 0 3 -13 48.84 11.99 29
 0 3 -13 69.28 22.05 67
 0 -3 -13 75.5 19.73 54
 0 -3 13 82.01 25.9 58
 0 3 13 55.36 26.65 58
 0 3 -13 56.39 15.82 54
 0 3 13 34.52 18.35 20
 0 3 14 38.29 19.68 89
 0 -3 14 155.46 51.39 89
 0 -3 -14 118.81 24.9 93
 0 3 -14 105.72 28.15 93
 0 3 14 106.25 26.76 78
 0 3 -14 106.44 25.1 67
 0 3 -14 101.14 27.94 68
 0 -3 -14 87.83 16.47 65
 0 3 14 117.88 27.58 20
 0 -3 14 125.88 19.01 27
 0 3 -14 95.63 19.92 54
 0 -3 -14 81 17.93 54
 0 -3 14 142.05 32.64 58
 0 3 14 103.12 31 58
 0 -3 14 90.05 19.54 33
 0 3 14 87.27 23 28
 0 -3 -14 84.44 17.89 29
 0 -3 15 -0.46 10.33 33
 0 -3 -15 -0.61 8.63 29
 0 3 15 10.31 10.19 33
 0 -3 -15 11.01 12.27 93
 0 3 -15 14.67 15.12 93
 0 3 15 -17.25 25 89
 0 -3 -15 16.99 14.27 67
 0 3 -15 19.02 15.75 67
 0 3 -15 16.93 17.69 68
 0 3 -15 -1.69 8.29 54
 0 3 15 15.18 18 58
 0 -3 -15 -3.15 8.63 54
 0 3 15 23.26 14.59 20
 0 -3 15 -0.33 6.26 27
 0 3 16 20.18 8.63 33
 0 -3 16 19.37 9.16 33
 0 3 -16 28.41 10.54 36
 0 3 -16 35.79 18.31 93
 0 3 16 -23.67 27.79 89
 0 -3 -16 37.06 13.39 93
 0 3 -16 15.35 13.85 68
 0 3 -16 18.81 10.03 61
 0 -3 -16 20.55 9.54 68
 0 -3 -16 23 9.6 67
 0 3 -16 20.64 12.51 63
 0 -3 16 31.09 10.39 69
 0 3 -16 18.87 11.46 67
 0 3 16 32.43 17.54 58
 0 -3 -16 11.39 8.77 54
 0 3 16 4.86 10.49 20
 0 -3 16 19.07 6.49 27
 0 -3 17 18.69 6.04 27
 0 -3 -17 1.31 6.08 93
 0 -3 17 4.75 6.47 69
 0 3 -17 5.62 8.02 63
 0 3 -17 26.89 12.32 67
 0 3 -17 5.89 7.72 61
 0 3 -17 17.45 11.49 68
 0 -3 -17 1.04 7.19 67
 0 -3 17 21.37 8.09 47
 0 -3 -17 12.54 7.99 54
 0 3 17 14.02 12.86 58
 0 -3 17 13.32 7.37 33
 0 3 -17 5.41 6.89 36
 0 3 17 14.95 7.01 33
 0 3 18 22.51 9.2 58
 0 -3 -18 1.98 4.13 54
 0 -3 18 18.64 5.8 33
 0 -3 -18 12.9 5.06 30
 0 3 -18 4.38 5.35 67
 0 3 -18 5.16 5.54 63
 0 -3 -18 -1.95 4.18 67
 0 3 -18 7.15 8.35 68
 0 4 0 1401.86 62.85 18
 0 4 0 1340.17 55.77 19
 0 -4 0 1326.75 67.31 4
 0 4 0 1348.26 80.29 8
 0 4 0 1241.98 59.4 3
 0 -4 0 1239.3 45.21 10
 0 4 -1 250.6 25.35 19
 0 4 1 232.97 26.45 18
 0 4 -1 268.64 35.33 15
 0 4 -1 249.65 28.38 18
 0 4 1 249.01 35.64 8
 0 -4 1 194.77 16.17 10
 0 -4 -1 225.56 11.71 6
 0 -4 -1 231.78 29.46 4
 0 -4 1 192.62 26.2 4
 0 4 1 230.3 24.3 3
 0 -4 -1 200.34 19.76 10
 0 4 -1 198.64 25.85 3
 0 4 2 4555.65 124.01 18
 0 4 2 4973.99 193.5 13
 0 4 -2 4554.24 132.02 18
 0 4 -2 4718.19 151.77 15
 0 -4 -2 4436.37 140.81 4
 0 -4 2 4459.3 85.5 10
 0 -4 2 4798.77 135.28 4
 0 4 2 5101.07 123.66 3
 0 -4 -2 4358.27 104.49 10
 0 4 -3 70.63 17.81 18
 0 4 -3 80.09 22.08 15
 0 4 3 40.38 25.45 13
 0 -4 -3 28.71 15.99 4
 0 4 3 70.05 16.19 3
 0 -4 -3 52.36 11.1 10
 0 -4 3 68 14.49 1
 0 -4 3 64.9 16.4 4
 0 -4 3 47.23 6.61 10
 0 4 -4 263.41 37.17 15
 0 4 4 312.45 35.24 16
 0 4 4 246.61 46.37 13
 0 4 -4 281.05 35.23 18
 0 -4 4 288.05 12.02 10
 0 -4 -4 234.65 24.52 7
 0 4 -4 310.34 34.2 11
 0 -4 -4 274.08 37.99 4
 0 4 4 318.85 33.27 3
 0 -4 4 296.76 31.34 1
 0 -4 -4 267.61 25.6 10
 0 4 5 1193.31 73.64 16
 0 4 5 1114.82 81.36 12
 0 4 -5 1016 78.81 15
 0 4 -5 1075.37 73.76 18
 0 -4 -5 977.93 39.22 5
 0 -4 -5 1041.2 57.33 7
 0 4 -5 1102.13 69.04 11
 0 4 -5 1194.6 60.93 7
 0 -4 5 1142.38 67.37 1
 0 -4 -5 1075.31 80.04 4
 0 -4 -5 1108.51 56.46 10
 0 4 5 1315.45 73.06 3
 0 4 -6 6578.14 204.73 18
 0 4 6 6766.05 222.94 12
 0 4 -6 6342.56 215.48 15
 0 4 -6 7204.45 176.49 7
 0 4 -6 6778.19 195.74 11
 0 -4 6 6577.45 191.04 1
 0 -4 -6 6288.92 165.36 7
 0 4 -7 186.66 34.62 18
 0 4 -7 199.17 40.03 15
 0 4 -7 176.16 27.85 7
 0 4 -7 162.73 31.25 11
 0 -4 -7 176.29 27.76 7
 0 4 7 181.83 36.15 12
 0 -4 7 172.04 33.38 1
 0 4 7 194.67 33.33 3
 0 4 -8 88.78 29.85 15
 0 4 -8 60.18 21.66 18
 0 -4 8 97.83 26.5 1
 0 4 8 96.67 30.21 12
 0 4 -8 98.13 23.08 7
 0 -4 -8 69.74 19 7
 0 4 -8 77.03 24.17 11
 0 4 8 86.06 23.95 3
 0 4 -9 1.7 14.56 18
 0 4 -9 28.14 17.33 15
 0 -4 -9 26.16 12.3 11
 0 -4 9 3.72 10.88 1
 0 4 -9 12.41 9.52 11
 0 4 -9 10.74 9.03 7
 0 4 9 41.36 23.65 12
 0 4 9 5.41 10.44 3
 0 -4 -9 23 12.48 7
 0 -4 10 1.71 9.58 1
 0 4 -10 15.7 13.23 7
 0 -4 -10 4.02 9.36 7
 0 4 10 -8.35 9.58 3
 0 4 -10 -11.82 14.33 11
 0 -4 10 -8.58 19.18 89
 0 4 10 21.28 36.38 98
 0 4 -10 -7.52 11.16 93
 0 4 10 59.34 31.43 80
 0 4 10 11.6 15.88 37
 0 -4 10 -0.36 8.65 33
 0 -4 -10 10.52 5.26 70
 0 4 10 -14.37 20.62 64
 0 -4 -10 9.87 7.72 62
 0 4 10 -1.76 12.63 58
 0 -4 10 17.06 13.09 58
 0 4 10 -0.71 14.02 21
 0 4 -10 4.12 10.96 15
 0 4 10 -3.51 16.23 24
 0 4 -10 -4.35 8.71 18
 0 -4 -11 53.37 21.04 7
 0 4 -11 32.59 17.72 7
 0 -4 11 2.05 16.46 1
 0 4 -11 6.35 11.99 11
 0 4 11 49.77 24.34 3
 0 4 -11 43.76 16.72 93
 0 4 11 -0.27 27.1 98
 0 -4 11 87.51 34.84 89
 0 -4 -11 44.52 11.31 94
 0 4 11 9.17 18.68 80
 0 4 11 35.36 14.04 78
 0 4 11 45.21 19.75 28
 0 -4 11 32.27 9.96 33
 0 -4 -11 20.48 8.98 29
 0 4 11 58.11 21.55 37
 0 -4 -11 23.17 10.06 62
 0 4 -11 36.88 16.02 67
 0 -4 11 57 20.21 58
 0 -4 11 28.05 8.9 59
 0 -4 -11 29.93 11.96 54
 0 4 11 27.91 19.88 58
 0 4 -11 33.11 21.4 18
 0 4 11 34.34 20.34 24
 0 4 11 18.21 16.15 21
 0 -4 -12 24.97 16.06 7
 0 4 -12 0.91 13.89 7
 0 -4 12 63 33.02 89
 0 4 -12 13.11 13.56 93
 0 4 12 -24.88 30.6 80
 0 4 12 34.9 18.98 78
 0 4 12 -15.41 16.42 28
 0 4 12 6.66 12.64 37
 0 -4 -12 24.05 10.08 29
 0 -4 12 39.85 15.95 33
 0 -4 -12 39 12.32 62
 0 4 -12 34.03 16.24 67
 0 -4 -12 17.17 8.02 66
 0 -4 12 32.82 10.36 59
 0 -4 -12 34.4 12.94 54
 0 4 12 4.54 16.33 58
 0 -4 12 69.49 23.95 58
 0 4 -12 26.94 26.21 18
 0 4 12 20.58 17.48 20
 0 4 12 43.86 18.99 24
 0 4 -13 393.45 46.88 93
 0 -4 13 369.12 75.52 89
 0 -4 -13 401.18 43.23 93
 0 4 13 449.56 67.64 80
 0 4 13 401.73 48.54 78
 0 4 13 373.29 47.55 28
 0 -4 -13 359.38 32.84 29
 0 -4 13 436 41.92 33
 0 4 -13 459.51 51.43 67
 0 -4 -13 406.57 34.2 66
 0 4 -13 389.59 48.96 68
 0 4 13 394.03 57.48 58
 0 -4 -13 388.36 39.45 54
 0 -4 13 476.24 38.82 27
 0 4 13 409.85 47.82 20
 0 -4 -14 -1.05 8.97 93
 0 4 14 -25.37 28.41 89
 0 4 -14 18.81 17.41 93
 0 4 14 17.24 12.29 78
 0 -4 -14 0.88 6.42 65
 0 4 -14 9.68 17.52 68
 0 -4 -14 20.02 7.12 66
 0 4 -14 12.37 12.8 67
 0 -4 14 18.13 9.89 69
 0 -4 14 11.4 8.66 27
 0 4 14 38.47 19.36 20
 0 4 14 9.6 23.12 58
 0 -4 -14 -2.34 9.91 54
 0 -4 -14 -3.67 8.73 29
 0 4 14 14.71 10.58 28
 0 -4 14 13.06 10.59 33
 0 4 15 3.1 9.77 20
 0 -4 15 -5.31 6.18 27
 0 -4 -15 -3.01 7.14 29
 0 -4 15 17 11.37 33
 0 4 -15 -6.14 13.16 93
 0 4 15 -27.26 24.27 89
 0 -4 -15 4.61 7.35 93
 0 -4 -15 -12.24 12.1 67
 0 -4 15 -3.19 8.38 69
 0 4 -15 2.92 14.19 63
 0 4 -15 6.36 14.04 68
 0 4 -15 -13.03 13.14 67
 0 -4 -15 8.66 5.6 65
 0 4 15 -27.98 22.83 58
 0 -4 -15 4.18 9.91 54
 0 -4 15 -3.73 7.32 47
 0 -4 16 23.67 8.31 27
 0 4 16 31.39 13.77 20
 0 4 16 20.54 9.13 33
 0 -4 16 37.91 11.61 33
 0 4 -16 22.66 13.13 36
 0 -4 -16 30.84 11.7 93
 0 4 -16 19.14 13.47 93
 0 4 -16 -5.73 11.83 68
 0 4 -16 18.04 13.74 63
 0 4 -16 17.36 12.74 67
 0 -4 -16 24.98 11.18 67
 0 -4 16 18.6 8.2 69
 0 4 -16 24.78 12.98 61
 0 4 16 20.41 14.38 58
 0 -4 -16 22.89 9.76 54
 0 -4 16 16.18 7.82 47
 0 -4 17 14.23 5.05 27
 0 4 -17 30.92 17.73 92
 0 -4 17 51.57 31.98 90
 0 -4 17 0.19 6.81 33
 0 4 -17 -4.84 7.36 36
 0 4 17 12.93 6.67 33
 0 4 -17 -10.19 8.52 67
 0 4 -17 -4.73 9.77 61
 0 4 -17 -14.24 9.94 68
 0 -4 -17 5.29 6.05 67
 0 4 -17 22.15 10.48 63
 0 -4 -17 7.94 6.35 54
 0 4 17 15.59 10.76 58
 0 -4 17 -6.77 4.57 44
 0 -4 17 5.61 5 47
 0 4 -18 10.03 5.53 63
 0 -4 -18 7.29 4.47 54
 0 4 18 7.61 7.8 58
 0 4 -18 -0.38 5.25 82
 0 -4 -18 -2.87 2.78 30
 0 -4 18 2.16 3.16 33
 0 5 0 -3.89 7.82 19
 0 5 0 -1.08 8.25 18
 0 5 0 8.66 9.03 3
 0 -5 0 -3.38 9.42 4
 0 -5 0 -2.56 5.4 10
 0 5 0 1.05 12.12 8
 0 5 -1 138.25 21.98 19
 0 5 1 115.78 20.66 18
 0 5 -1 159.31 25.09 18
 0 5 1 126.75 32.58 8
 0 -5 -1 131.14 25.13 4
 0 -5 -1 116.09 16.7 10
 0 -5 1 146.95 15.89 10
 0 -5 1 133.49 23.96 4
 0 5 1 149.62 24.3 3
 0 -5 -1 135.93 10 6
 0 5 -1 130.6 24.73 3
 0 5 2 3.08 9.71 18
 0 5 -2 6.75 9.02 19
 0 5 2 -4.34 22.89 13
 0 5 -2 -14.88 19.58 15
 0 5 -2 -2.13 9.75 18
 0 5 2 8.2 9.34 3
 0 -5 2 6.5 5.28 10
 0 -5 2 1.69 9.81 4
 0 -5 -2 8.82 11.23 4
 0 -5 -2 9.2 7.45 10
 0 5 -3 386.77 49.85 15
 0 5 -3 378.9 41.71 18
 0 5 3 291.71 54.71 13
 0 -5 -3 282.53 39.84 4
 0 -5 -3 352.22 31.02 10
 0 5 3 393.39 39.11 3
 0 -5 3 398 36.77 1
 0 -5 3 380.14 41.24 4
 0 -5 3 377.66 21.78 10
 0 5 -4 114.65 24.95 18
 0 5 -4 93.84 25.69 15
 0 5 4 130.77 39.82 13
 0 -5 -4 157.7 21.11 7
 0 -5 -4 144.62 21.52 10
 0 -5 4 149.91 24.41 1
 0 5 4 186.66 27.66 3
 0 -5 -4 162.47 32.03 4
 0 5 -5 1859.88 105 18
 0 5 5 1926.34 117.11 12
 0 5 -5 1809.49 115.19 15
 0 5 5 2014.53 104.05 16
 0 -5 -5 1904.11 80.31 10
 0 5 5 2185.19 103.87 3
 0 -5 -5 1709.35 78.01 7
 0 -5 -5 1851.21 111.6 4
 0 -5 5 1916.05 93.44 1
 0 5 -6 158.78 36.57 15
 0 5 -6 146.31 29.8 18
 0 5 6 191.13 32.91 3
 0 5 6 160.62 35.87 12
 0 -5 -6 158.02 35.26 4
 0 -5 6 152.88 28.45 1
 0 -5 -6 168 25.99 7
 0 5 -7 5.39 14.87 18
 0 5 -7 11.06 11.66 15
 0 5 7 3.54 10.89 3
 0 -5 -7 1.51 17.87 4
 0 5 7 2.4 15.38 12
 0 5 -7 2.78 10.97 11
 0 -5 -7 13.5 12.27 7
 0 -5 7 6.83 11.73 1
 0 5 -8 128.49 34.59 18
 0 5 -8 111.11 33.23 15
 0 -5 -8 116.66 24.1 7
 0 5 8 122.47 36.37 12
 0 -5 -8 107.96 30.43 4
 0 -5 8 140.92 32.88 1
 0 5 8 151.72 33.41 3
 0 5 -8 154.95 35.33 11
 0 5 -9 2.52 9.8 15
 0 5 -9 6.55 15.16 18
 0 -5 -9 2.92 7.28 7
 0 -5 9 -3.99 13.33 1
 0 5 9 -9.1 13.89 3
 0 -5 -9 15.06 13.77 4
 0 5 -10 314.87 56.4 15
 0 5 10 446.34 55.58 21
 0 5 10 362.49 49.47 24
 0 -5 10 481.18 37.7 27
 0 5 -10 419.96 65.65 18
 0 -5 -10 337.69 64.89 4
 0 -5 10 441.57 65.76 1
 0 -5 -10 417.94 51.2 7
 0 5 10 477.06 68.59 3
 0 5 10 438.52 80.33 98
 0 -5 10 473.76 74.8 89
 0 -5 -10 453.93 34.02 99
 0 -5 -10 515.5 37.44 94
 0 5 -10 458.51 47.47 93
 0 5 10 429.67 66.38 80
 0 5 10 335.88 43.12 78
 0 5 10 401.2 48.7 37
 0 -5 -10 390.41 31.75 29
 0 5 10 458.99 54.86 28
 0 -5 10 445.71 38.92 33
 0 -5 -10 471.86 37.93 62
 0 -5 -10 441.71 35.04 70
 0 5 -10 449.36 45.97 67
 0 5 10 383.47 67.31 64
 0 5 10 356.79 49.27 51
 0 -5 10 458.54 38.23 59
 0 5 10 340.06 53.18 58
 0 -5 -10 381.73 29.31 40
 0 5 11 511.9 57.89 24
 0 5 -11 438.2 68.98 18
 0 -5 11 567.21 42.12 27
 0 5 11 614.35 67.84 21
 0 -5 -11 417.4 53.79 7
 0 5 11 604.15 79.13 3
 0 -5 11 500 75.2 1
 0 -5 -11 492.55 79.85 4
 0 5 -11 510.34 52.89 93
 0 -5 -11 569.7 39.8 94
 0 -5 11 456.56 79.66 89
 0 5 11 570.8 100.9 98
 0 -5 -11 460.75 35.4 99
 0 5 11 529.97 75.53 80
 0 5 11 355.04 45.06 78
 0 5 11 468.59 55.7 37
 0 5 11 559.9 61.56 28
 0 -5 11 529.37 44.37 33
 0 -5 -11 486.29 36.95 29
 0 -5 -11 501.5 40.59 62
 0 5 -11 502.95 49.68 67
 0 -5 11 425.72 37.87 69
 0 5 11 434.47 56.51 51
 0 -5 11 500.78 39.95 59
 0 -5 -11 454.19 39.91 54
 0 5 11 434.73 58.22 58
 0 -5 -11 479.63 32.85 40
 0 5 -12 483.82 52.31 93
 0 -5 -12 654.63 43.05 94
 0 -5 -12 584.17 39.2 99
 0 5 12 586.38 78.88 80
 0 5 12 513.93 55.02 78
 0 -5 -12 551.35 40.16 29
 0 -5 12 536.67 46.08 33
 0 5 12 570.09 60.86 37
 0 5 12 521.84 58.66 28
 0 -5 -12 538.27 40.54 66
 0 5 -12 568.83 58.21 68
 0 -5 -12 546.83 43.72 62
 0 5 -12 525.47 53.41 67
 0 -5 12 477.98 40.69 69
 0 5 12 507.03 64.86 58
 0 -5 12 643.61 45.68 59
 0 -5 -12 586.67 46.57 54
 0 5 12 610.05 64.19 24
 0 5 12 678.68 72.71 21
 0 -5 12 570.56 43.16 27
 0 -5 -13 503.67 36.63 94
 0 5 -13 423.35 49.15 93
 0 5 13 540.8 77.5 80
 0 5 13 423.19 47.92 78
 0 5 13 429.31 50.29 28
 0 -5 13 512.25 44.83 33
 0 -5 -13 478.24 37.34 29
 0 5 -13 478.4 52.97 68
 0 -5 -13 445.36 36.06 66
 0 -5 13 418.41 37.3 69
 0 5 -13 495.83 52.5 67
 0 -5 -13 422.86 40.04 54
 0 5 13 417.6 58.09 58
 0 -5 13 513.92 38.66 59
 0 -5 13 484.13 39.33 27
 0 5 13 446.7 49.71 20
 0 5 13 497.14 56.41 24
 0 -5 14 500.03 38.19 27
 0 5 14 482.9 48.3 20
 0 5 -14 487.3 52.39 93
 0 5 14 518.91 51.1 78
 0 -5 -14 423.89 33.82 65
 0 5 -14 504.44 53.14 68
 0 -5 -14 472.27 43.77 67
 0 5 -14 444.9 48.35 67
 0 -5 14 450.54 36.17 69
 0 -5 -14 481.91 35.69 66
 0 5 -14 505.23 54.15 63
 0 -5 14 417.33 34.3 47
 0 -5 -14 477.07 40.66 54
 0 5 14 569.92 67.07 58
 0 -5 -14 486.58 36.6 29
 0 -5 14 547.14 43.78 33
 0 5 14 474.87 48.61 28
 0 -5 15 9.49 7.98 27
 0 5 15 26.17 17.36 20
 0 -5 -15 11.95 7.99 29
 0 -5 15 -4.78 8.49 33
 0 5 -15 26.55 15.4 36
 0 5 -15 33.95 15.36 93
 0 -5 -15 11.49 8.8 67
 0 -5 -15 9.52 5.32 66
 0 5 -15 7.9 14.31 68
 0 5 -15 19.55 17.48 63
 0 -5 -15 15.53 7.98 65
 0 5 -15 26.21 15.19 61
 0 -5 15 31.15 8.59 69
 0 5 -15 23.16 15.14 67
 0 5 15 30.15 19.98 58
 0 -5 -15 30.19 12.83 54
 0 -5 15 5.83 5.47 47
 0 5 16 31.38 13.76 20
 0 -5 16 10.89 6.84 27
 0 -5 16 19.8 27.08 90
 0 -5 -16 11.24 6.17 65
 0 5 -16 7.02 11.42 63
 0 5 -16 20.01 14.43 68
 0 5 -16 19.81 11.92 61
 0 5 -16 28.31 12.46 67
 0 -5 -16 -0.59 6.7 67
 0 5 16 7.46 7.15 33
 0 -5 16 12.58 8.37 33
 0 5 -16 3.72 7.61 36
 0 5 16 13.77 13.09 58
 0 -5 -16 5.66 7.33 54
 0 -5 16 0.15 4.71 47
 0 5 -17 4.81 9.3 92
 0 5 -17 4.93 6.92 36
 0 -5 17 13 6.4 33
 0 5 17 8.41 3.87 33
 0 -5 -17 1.05 4.54 67
 0 5 -17 -1.56 7.97 68
 0 5 -17 -4.47 7.16 63
 0 5 -17 12.24 9.09 61
 0 -5 -17 -0.55 5.72 54
 0 5 17 30.8 13.41 58
 0 -5 17 9.98 4.64 44
 0 -6 0 491.7 35.43 10
 0 6 0 575.62 66.67 8
 0 6 0 473.23 47.92 3
 0 -6 0 491.67 50.57 4
 0 -6 0 451.04 24.08 6
 0 6 0 543.58 50.76 18
 0 -6 -1 976.96 29.72 6
 0 6 1 1194.93 74.49 3
 0 -6 -1 1070.54 55.23 10
 0 -6 -1 1060 74.96 4
 0 6 -1 927.56 67.02 3
 0 6 1 996.14 88.32 8
 0 -6 1 1091 49.56 10
 0 -6 1 1030.01 72.61 4
 0 6 1 1348.72 119.13 13
 0 6 -1 1034.86 64.08 19
 0 6 1 1088.79 72.41 18
 0 6 -1 1132.44 74.11 18
 0 -6 -2 586.55 41.89 10
 0 6 2 677.96 56.85 3
 0 -6 2 646.17 58.01 4
 0 -6 2 668.9 36.79 10
 0 -6 -2 587.54 59.18 4
 0 6 -2 668.17 58.55 18
 0 6 -2 675.63 53.78 19
 0 6 2 731.06 89.72 13
 0 6 2 596.72 53.56 18
 0 6 3 91.47 22.83 3
 0 -6 3 80.21 22.32 4
 0 -6 -3 85.76 17.85 10
 0 -6 3 64.77 15.22 1
 0 -6 3 90.07 12.6 10
 0 -6 -3 75.98 23.51 4
 0 6 -3 84.04 20.55 19
 0 6 -3 66.5 21.93 18
 0 6 3 103.42 39.73 13
 0 6 -3 69.86 27.28 15
 0 -6 -4 3143.38 110.56 10
 0 6 4 3714.26 143.86 3
 0 -6 4 3697.72 133.14 1
 0 -6 -4 3363.82 109.18 7
 0 -6 -4 3269.24 153.11 4
 0 6 -4 3427.26 148.98 18
 0 6 4 3601.79 219.67 13
 0 6 -4 3619.83 172.59 15
 0 -6 -5 27.75 9.51 7
 0 6 5 25.03 9.66 3
 0 -6 -5 26.63 12.36 10
 0 -6 -5 22.75 17.89 4
 0 6 5 30.42 22.65 12
 0 -6 5 40.44 15.7 1
 0 6 -5 22.78 17.19 18
 0 6 -5 55.57 25.78 15
 0 6 5 54.53 19.85 16
 0 6 5 19.19 27.51 13
 0 -6 6 255.84 38.42 1
 0 6 6 239.96 47.8 12
 0 -6 -6 271.28 49.62 4
 0 -6 -6 240.43 31.99 7
 0 6 6 293.09 45.59 3
 0 6 -6 252 49.87 15
 0 6 -6 254.41 44.59 18
 0 -6 -7 71.24 19.45 7
 0 6 7 61.49 23.23 3
 0 -6 7 67.88 23.76 1
 0 6 7 20.59 10.97 12
 0 -6 -7 80.28 31.5 4
 0 6 -7 23.14 19.8 15
 0 6 -7 44.55 22.91 18
 0 -6 8 424.78 58.97 1
 0 6 8 514.72 66.17 3
 0 -6 -8 382.72 44.4 7
 0 -6 -8 355.84 63.19 4
 0 6 -8 449.87 70.28 15
 0 6 8 428.84 65.46 12
 0 6 -8 406.97 61.06 18
 0 6 -9 107.89 33.58 18
 0 6 9 169 36.03 21
 0 -6 9 151.79 21.66 27
 0 6 -9 162.2 45 15
 0 -6 -9 162.24 21.42 94
 0 6 9 190.2 57.17 98
 0 -6 -9 174.31 21.96 99
 0 -6 9 162.72 23.32 33
 0 6 9 114.17 24.92 28
 0 6 9 169.01 40.44 3
 0 -6 -9 127.38 28.5 7
 0 -6 -9 125.18 37.55 4
 0 -6 9 143.09 35.51 1
 0 -6 -9 141.94 20.41 70
 0 -6 -9 144.37 20.52 62
 0 6 -9 191.58 30.61 68
 0 6 9 113.05 40.04 64
 0 6 9 148.07 39.31 58
 0 6 9 142.31 30.26 51
 0 -6 9 149.16 22.57 59
 0 -6 -9 149.72 18.34 40
 0 6 10 12.35 16.22 24
 0 6 10 17.88 18.33 21
 0 -6 10 10.53 7.21 27
 0 6 -10 16.33 19.98 18
 0 -6 -10 -16.32 17.82 4
 0 6 10 44.33 22.42 3
 0 -6 -10 3.17 10.69 7
 0 -6 10 -4.18 10.15 1
 0 6 -10 -2.49 13.56 93
 0 -6 -10 -4.13 6.58 94
 0 6 10 -9.49 35.61 98
 0 -6 -10 0.52 5.31 99
 0 -6 10 2.19 7.85 33
 0 -6 -10 5.8 4.87 29
 0 6 10 4.41 14.1 37
 0 6 10 -11.04 20.65 28
 0 6 -10 7.4 12 67
 0 -6 -10 5.15 6.47 62
 0 6 10 -11.34 24.58 64
 0 6 -10 9.17 15.12 68
 0 -6 10 6.42 8.12 59
 0 6 10 -17.94 18.52 51
 0 6 10 -7.81 19.54 58
 0 -6 -10 -9.25 8.37 40
 0 6 11 37.11 22.84 21
 0 -6 11 11.72 7.73 27
 0 6 11 20.77 16.74 24
 0 6 -11 25.31 15.7 18
 0 -6 -11 28.93 11.05 7
 0 6 11 114.69 54.01 98
 0 -6 -11 30.21 10.31 94
 0 -6 -11 24.91 8.83 99
 0 6 -11 18.1 15.26 93
 0 6 11 38.09 30.91 80
 0 6 11 13.94 9.76 78
 0 6 11 24.78 16.97 28
 0 -6 -11 42.19 12.08 29
 0 6 11 26.84 20.43 37
 0 -6 11 35.26 14.63 33
 0 6 11 13.84 23.73 64
 0 6 -11 48.46 17.74 68
 0 6 -11 25.88 14.15 67
 0 -6 -11 39.32 12.65 62
 0 6 11 -6.07 13.05 51
 0 -6 11 26.1 11.29 59
 0 -6 -11 19.93 10.17 54
 0 6 11 35.44 19.78 58
 0 -6 -11 33.83 9.47 40
 0 -6 12 1186.37 63.27 27
 0 6 12 1574.18 110.1 21
 0 6 12 1292.53 91.92 24
 0 -6 -12 1460.05 65.66 94
 0 6 -12 1245.56 83.9 93
 0 -6 -12 1216.93 58.45 99
 0 6 12 1219.21 115.83 80
 0 6 12 1111.34 81.52 78
 0 -6 12 1237.35 69.83 33
 0 -6 -12 1158.1 57.2 29
 0 6 12 1272.64 90.05 37
 0 6 12 1180.83 87.59 28
 0 6 -12 1270.06 87.42 68
 0 6 -12 1284.3 87.91 63
 0 6 -12 1251.74 80.84 67
 0 -6 -12 1166.46 61.73 66
 0 -6 12 1349.28 66.19 59
 0 -6 -12 1159.42 65.49 54
 0 6 12 1142.54 99.63 58
 0 -6 -12 1247.59 54.66 40
 0 -6 -13 228.27 23.51 99
 0 -6 -13 284.9 27.38 94
 0 6 -13 297.69 40.4 93
 0 6 13 249.44 38.38 78
 0 6 13 200.16 49.05 80
 0 -6 13 282.65 33.29 33
 0 6 13 245.11 37.97 28
 0 6 13 268.26 42.29 37
 0 -6 13 279.49 24.51 39
 0 -6 -13 281.69 27.06 29
 0 -6 -13 273.3 28.69 66
 0 6 -13 190.32 31.79 67
 0 6 -13 261.65 39.46 63
 0 6 -13 263.49 39.16 68
 0 6 13 251.6 46.9 58
 0 -6 13 280.29 28.3 59
 0 -6 -13 254.24 29.97 54
 0 6 13 245.39 37 20
 0 -6 13 258.07 29.3 27
 0 6 13 289.82 44.46 24
 0 -6 -14 9.49 7.63 94
 0 6 -14 10.09 14.51 93
 0 6 14 8.36 12.01 78
 0 6 14 -3.08 16.97 80
 0 6 -14 10.42 12.93 61
 0 -6 -14 2.7 5.76 66
 0 -6 -14 4.09 5.92 65
 0 -6 -14 -7.91 8.14 67
 0 6 -14 1.86 12.64 63
 0 6 -14 3.18 10.49 67
 0 6 -14 3.71 13.93 68
 0 -6 14 6.2 8.12 27
 0 6 14 -21.1 13.57 20
 0 -6 -14 21.77 12.25 54
 0 -6 14 0.27 5.02 59
 0 6 14 -22.03 22.5 58
 0 -6 -14 8.43 7.7 29
 0 6 -14 7.42 12.92 36
 0 6 14 -3.01 11.56 28
 0 -6 14 10.22 11.71 33
 0 -6 15 67.79 15.1 33
 0 6 -15 73.9 18.16 36
 0 -6 15 58.23 38.26 90
 0 6 -15 48.51 16.2 67
 0 -6 -15 62.79 11.6 66
 0 6 -15 63.09 18.24 61
 0 -6 -15 73.17 15.28 67
 0 6 -15 89.98 24.11 63
 0 6 -15 42.88 18.14 68
 0 -6 -15 53.96 11.41 65
 0 6 15 134.41 30.54 58
 0 -6 -15 44.06 11.9 54
 0 -6 15 60.58 12.72 27
 0 6 15 48.32 17.49 20
 0 6 16 -4.74 7.71 20
 0 6 -16 -14.37 17.07 92
 0 6 -16 16.34 9.98 68
 0 -6 -16 1.2 5 65
 0 6 -16 9.26 11.18 61
 0 6 -16 14.33 13.34 63
 0 -6 16 1.54 6.33 33
 0 6 16 1.9 4.66 33
 0 6 -16 10.1 8.95 36
 0 -6 -16 -6 6.24 54
 0 6 16 4.22 13.23 58
 0 -6 16 -3.64 6.29 44
 0 6 -17 6.09 9.72 92
 0 -6 17 30.01 22.17 90
 0 -6 -17 19.34 5.55 95
 0 6 -17 34.5 9.75 63
 0 6 -17 16.39 7.38 61
 0 6 17 39.34 11.25 58
 0 -6 -17 29.44 7.44 54
 0 -6 17 19.81 4.4 44
 0 -6 -17 27.02 5.48 30
 0 -6 17 24.5 5.92 33
 0 6 -17 31.55 8.76 36
 0 7 0 6.27 8.96 18
 0 -7 0 -1.27 10.93 4
 0 7 0 -6.76 14.29 8
 0 7 0 -1.57 8.89 3
 0 -7 0 -0.19 5.59 10
 0 7 1 132.38 28.28 18
 0 7 -1 123.19 28.9 18
 0 7 -1 115.75 23.98 19
 0 7 1 113.26 38.94 13
 0 -7 1 118.74 18 10
 0 7 1 153.21 39.81 8
 0 -7 -1 118.02 19.41 10
 0 7 -1 113.95 34.16 8
 0 -7 -1 134.03 30.75 4
 0 -7 1 116.33 26.89 4
 0 7 -1 101.3 25.27 3
 0 7 1 165.76 31.92 3
 0 7 2 94.89 41.46 13
 0 7 -2 80.19 20.93 19
 0 7 2 90.47 24.22 18
 0 7 -2 84.86 23.99 18
 0 -7 2 69.25 22.83 4
 0 7 2 104.52 26.59 3
 0 -7 -2 90.68 27.02 4
 0 -7 -2 81.86 18.13 10
 0 -7 2 104.34 15.92 10
 0 7 3 -23.96 28.3 13
 0 7 -3 1.97 8.59 19
 0 7 -3 -6.57 10.44 18
 0 -7 -3 14.88 17.17 4
 0 -7 -3 5.28 5.08 7
 0 -7 -3 5.68 7.99 10
 0 7 3 0.29 9.05 3
 0 -7 3 19.03 14.93 4
 0 -7 3 8.1 8.23 1
 0 7 -4 160.81 34.97 18
 0 7 4 196.57 59.39 13
 0 7 -4 178.88 34.19 19
 0 7 4 180.24 35.04 3
 0 -7 -4 165.33 24.56 7
 0 -7 -4 153.19 35.99 4
 0 -7 -4 159.67 25.85 10
 0 -7 4 178.37 30.99 1
 0 7 -5 1663.53 129.94 15
 0 7 -5 1785.78 120.87 18
 0 7 5 1726.5 129.95 12
 0 7 -5 1750.65 109.19 19
 0 7 5 1509.06 164.59 13
 0 -7 -5 1631.82 82.05 7
 0 -7 -5 1557.87 117.46 4
 0 -7 5 1653.91 98.86 1
 0 7 5 1834.57 116.38 3
 0 7 -6 413.5 61.85 18
 0 7 6 439.06 68.5 12
 0 7 -6 431.76 67.62 15
 0 7 -6 478.48 59.67 19
 0 -7 -6 375.44 59.91 4
 0 -7 6 430.96 54.26 1
 0 -7 -6 440.25 43.69 7
 0 7 6 505.75 64.81 3
 0 7 -7 840.69 99.77 15
 0 7 -7 805.06 89.41 18
 0 7 7 757.79 90.26 12
 0 -7 7 710.05 73.42 1
 0 7 7 869.57 88.12 3
 0 -7 -7 798.4 62.35 7
 0 -7 -7 727.43 87.92 4
 0 7 8 23.88 17.68 3
 0 -7 -8 -3.91 7.9 7
 0 -7 -8 2.65 9.76 4
 0 -7 8 24.87 19.41 1
 0 7 8 73.76 49.56 98
 0 -7 8 5.62 5.97 96
 0 -7 -8 13.71 6.59 94
 0 -7 -8 17.17 7.4 88
 0 -7 -8 26.45 10.73 99
 0 -7 -8 15.6 7.28 84
 0 7 8 29.94 16.82 28
 0 -7 8 30.53 12.73 33
 0 7 -8 2.62 9.3 63
 0 -7 -8 23.46 11.08 70
 0 7 -8 41.64 18.37 68
 0 7 8 6.02 23.79 64
 0 -7 -8 20.4 7.76 62
 0 7 8 39.56 19.38 51
 0 7 8 9.6 16.46 58
 0 -7 8 2.65 6.86 59
 0 7 8 -5.81 14.6 21
 0 7 -8 -3.91 21.25 15
 0 7 -8 -4 13.55 18
 0 -7 8 19.35 10.32 27
 0 7 9 302.22 49.25 21
 0 -7 9 307.25 30.95 27
 0 7 -9 291.91 61.75 15
 0 7 -9 287.17 55.73 18
 0 -7 -9 298.92 61.85 4
 0 -7 9 289.92 51.98 1
 0 -7 -9 278.49 40.46 7
 0 7 9 347.62 60.57 3
 0 -7 -9 332.59 32.11 94
 0 -7 -9 314.51 29.1 99
 0 7 9 217.59 62.18 98
 0 -7 -9 303 26.01 84
 0 -7 9 313.8 33.24 33
 0 7 9 275.09 41.9 28
 0 7 -9 251.62 35.46 68
 0 -7 -9 329.65 31.89 70
 0 7 -9 287.24 38.78 63
 0 -7 -9 296.34 30.58 62
 0 7 9 293.3 60.66 64
 0 7 9 293.2 47.87 51
 0 -7 9 339.14 33.51 59
 0 7 9 214.31 43.6 58
 0 -7 -9 314.77 27.99 40
 0 7 -10 263.31 57.06 18
 0 -7 10 242.77 28.28 27
 0 7 10 322.72 53.23 21
 0 7 10 191.62 35.66 24
 0 -7 -10 292.12 43.12 7
 0 -7 -10 266.02 28.21 99
 0 -7 -10 320.52 31.65 94
 0 7 10 246.32 63.33 98
 0 -7 10 269.64 32.53 33
 0 7 10 239.03 39.43 37
 0 -7 -10 236.54 23.76 29
 0 7 10 257.46 43.99 28
 0 7 10 221.5 56.28 64
 0 7 -10 249.98 38.41 63
 0 7 -10 254.92 39.61 68
 0 -7 -10 259.77 29.59 62
 0 -7 10 277.01 31.28 59
 0 7 10 177.84 43.18 58
 0 -7 -10 225.14 27.69 54
 0 7 10 253.93 43.79 51
 0 -7 -10 225.75 24.41 40
 0 7 11 113.83 32.92 21
 0 -7 11 115.9 21.56 27
 0 7 11 97.72 27.46 24
 0 7 -11 62.24 18.37 93
 0 -7 -11 126.91 20.26 94
 0 -7 -11 93.53 17.2 99
 0 7 11 49.81 43.27 98
 0 7 11 72.77 32.9 80
 0 7 11 93.07 21.97 78
 0 7 11 85.29 25.81 28
 0 -7 11 86.47 19.11 33
 0 -7 -11 93.47 15.99 29
 0 7 11 62.64 22.48 37
 0 -7 11 85.54 14.83 39
 0 7 -11 77.89 22.1 68
 0 -7 -11 100.22 18.01 62
 0 7 -11 130.62 25.55 67
 0 7 -11 101.26 26.92 63
 0 7 11 83.49 39.27 64
 0 7 11 128.36 31.05 51
 0 -7 -11 83.8 17.65 54
 0 7 11 87.68 34.91 58
 0 -7 11 114.61 20.05 59
 0 -7 -11 94.05 15.47 40
 0 7 12 983.97 78.77 24
 0 -7 12 1019.63 57.8 27
 0 7 12 1239.97 98.01 21
 0 -7 -12 1205.12 60.06 94
 0 -7 -12 968.16 52.26 99
 0 -7 12 1454.4 183.06 90
 0 7 12 1274.6 147.8 98
 0 7 -12 1010.44 71.41 93
 0 7 12 988.17 102.09 80
 0 7 12 914.33 69.98 78
 0 -7 12 1089.86 63.15 33
 0 -7 -12 978.57 49.8 29
 0 -7 12 1039.86 49.83 39
 0 7 12 1012.38 78.9 37
 0 7 12 993.2 78.91 28
 0 7 -12 1084.57 72.47 36
 0 7 -12 1061.39 78.63 63
 0 7 -12 975.1 68.7 67
 0 7 -12 1060.36 78.15 68
 0 -7 -12 961.89 56.29 66
 0 -7 12 1122.55 59.47 59
 0 7 12 909.1 88.52 58
 0 -7 -12 951.86 57.14 54
 0 -7 -12 966.18 48.48 40
 0 -7 -13 130.43 18.25 99
 0 -7 13 110.85 56.75 90
 0 -7 -13 188.97 22.61 94
 0 7 13 172.02 29.04 78
 0 7 13 181.28 43.24 80
 0 -7 -13 176.16 21 29
 0 7 -13 155.63 29.92 36
 0 -7 13 169.43 18.69 39
 0 -7 13 166.8 24.53 33
 0 7 13 152.72 30.33 37
 0 7 13 165.73 32.03 28
 0 -7 -13 146.87 21.4 65
 0 7 -13 166.9 26.62 67
 0 -7 -13 178.14 23.44 66
 0 7 -13 159.98 33.18 63
 0 7 -13 115.6 26.28 68
 0 7 -13 170.71 34.12 61
 0 7 13 165.39 37.81 58
 0 -7 13 171.28 21.85 59
 0 -7 -13 153.44 23.41 54
 0 -7 13 172.11 23.52 27
 0 7 13 171.41 31.36 24
 0 7 13 120.3 26.6 20
 0 -7 14 93 48.42 90
 0 -7 -14 124.85 16.17 94
 0 7 14 154.32 37.47 80
 0 -7 -14 92.8 15.91 65
 0 7 -14 107.28 26.23 61
 0 7 -14 124.4 25.41 63
 0 -7 -14 105.87 16.79 66
 0 7 -14 110.65 23.3 68
 0 7 14 105.39 22.18 20
 0 -7 14 132.11 19.2 27
 0 -7 14 115.48 15.73 59
 0 -7 -14 103.24 17.76 54
 0 7 14 85.68 27.41 58
 0 -7 14 124.05 20.71 33
 0 -7 -14 104.27 15.37 29
 0 7 -14 121.67 23.5 36
 0 7 14 83.28 19.28 28
 0 -7 14 118.92 13.97 39
 0 7 -15 393.72 36.18 36
 0 -7 15 417.27 31.65 33
 0 -7 15 358.17 80.91 90
 0 7 -15 389.68 55.47 92
 0 -7 -15 367.56 26.4 66
 0 7 -15 391.54 40.91 61
 0 7 -15 361.79 37.59 68
 0 7 -15 399.85 40.86 63
 0 -7 -15 363.61 27.08 65
 0 7 15 426.33 47.33 58
 0 -7 -15 315.67 27.04 54
 0 7 15 370.04 35.41 20
 0 7 16 -1.75 6.86 20
 0 7 -16 6.61 13.1 92
 0 -7 16 2.47 5.09 33
 0 7 -16 -6.13 7.5 36
 0 -7 -16 2.87 3.21 66
 0 -7 -16 -5.81 4.28 65
 0 7 -16 10.55 8.51 61
 0 7 -16 -3.93 7.51 63
 0 7 16 -4.13 9.26 58
 0 -7 -16 8.2 4.19 54
 0 -7 16 11.73 5.36 44
 0 8 0 9.74 11.21 18
 0 -8 0 0.07 12.33 4
 0 -8 0 -2.87 5.93 10
 0 8 0 17.45 22.77 8
 0 8 1 3723.14 245.2 13
 0 8 -1 3257.31 159.2 18
 0 8 1 3342.44 158.36 18
 0 8 1 3184.99 194 8
 0 -8 1 3156.03 154.25 4
 0 -8 -1 3082.72 154.51 4
 0 -8 1 3478.99 111.16 10
 0 -8 -1 3261.31 117.74 10
 0 8 -1 3304.55 195.13 8
 0 8 2 1334.39 148.51 13
 0 8 -2 1237.66 98.15 18
 0 8 2 1200.44 93.48 18
 0 8 -2 1193.92 86.78 19
 0 -8 2 1301.23 62.03 10
 0 -8 -2 1134.45 70.11 10
 0 8 -2 1227.52 119 8
 0 -8 2 1133.48 91.66 4
 0 -8 -2 1127.17 95.43 4
 0 8 2 1133.85 92.75 3
 0 8 -3 957.03 80.18 19
 0 8 -3 1073.39 93.52 18
 0 8 3 907.14 127.25 13
 0 -8 3 1052.67 88.1 4
 0 -8 -3 1005.33 67.67 10
 0 8 3 1043.35 92.68 3
 0 -8 3 906.41 71.49 1
 0 -8 -3 920.44 89.04 4
 0 8 -4 15.79 14.82 18
 0 8 4 9.42 20.54 13
 0 8 -4 16.49 15.64 19
 0 8 4 20.51 15.99 3
 0 -8 4 -5.76 11.17 1
 0 -8 -4 -15.59 17.52 4
 0 8 -5 80.35 28.25 18
 0 8 -5 81.41 26.23 19
 0 8 5 106.23 52.67 13
 0 -8 5 88.5 25.83 1
 0 8 5 96.52 28.44 12
 0 -8 -5 68.31 29.11 4
 0 8 5 96.47 30.24 3
 0 8 6 222.75 45.87 3
 0 8 6 234.85 56.53 12
 0 -8 -6 234.16 49.15 4
 0 -8 6 229.84 42.54 1
 0 -8 6 314.83 76.07 90
 0 8 6 224.86 59.92 98
 0 -8 -6 282.15 25.31 88
 0 -8 -6 336.95 31.08 94
 0 -8 6 296.9 25.9 39
 0 -8 -6 306.27 27.52 32
 0 8 6 417.79 69.55 64
 0 -8 6 296.14 29.74 59
 0 8 6 282.31 44.84 21
 0 8 -6 287.84 48.54 19
 0 8 -6 257.39 50.89 18
 0 -8 6 264.16 26.96 27
 0 -8 7 60.6 24.8 1
 0 8 7 68.32 23.06 3
 0 -8 -7 101.73 36.17 4
 0 -8 -7 108.67 17.42 99
 0 -8 -7 81.83 14.25 88
 0 -8 -7 83.02 16.63 94
 0 -8 7 111.7 48.88 90
 0 8 7 76.7 44.63 98
 0 -8 7 86.23 14.47 96
 0 -8 -7 78.89 14.14 84
 0 8 -7 102.02 20.26 36
 0 8 7 75.67 23.09 28
 0 -8 -7 86.3 14.09 34
 0 -8 -7 105.32 16.87 32
 0 -8 7 100.49 17.97 33
 0 -8 7 103.6 16.2 39
 0 8 7 60.84 26.25 64
 0 8 -7 79.28 21.23 63
 0 -8 -7 83.54 15.39 70
 0 -8 -7 81.45 16.05 62
 0 8 7 71.62 29.46 51
 0 -8 7 99.78 17.43 59
 0 8 -7 107.74 32.25 19
 0 8 -7 96.6 34.95 18
 0 -8 7 90.54 16.92 27
 0 8 7 78.2 21.54 21
 0 -8 8 209.44 43.91 1
 0 -8 -8 238.78 53.78 4
 0 8 8 272.57 57.7 3
 0 8 8 221.28 60.82 98
 0 -8 -8 257.72 27.02 99
 0 -8 8 283.65 84.01 90
 0 -8 8 231.38 23.33 96
 0 -8 -8 249.33 27.81 94
 0 -8 -8 230.46 23.51 84
 0 8 8 204.57 40.03 28
 0 -8 8 234.73 28.12 33
 0 -8 8 247.69 25.36 39
 0 8 -8 260.99 33.96 36
 0 -8 -8 212.02 21.84 34
 0 -8 -8 208.53 24.31 70
 0 8 -8 239.18 35.9 63
 0 -8 -8 209.02 25.02 62
 0 8 8 198.74 52.54 64
 0 8 8 247.04 45.26 51
 0 8 8 132.7 35.47 58
 0 -8 8 249.83 29.11 59
 0 -8 8 219.4 26.29 27
 0 8 8 215.35 43.26 21
 0 8 -8 247.74 52.52 19
 0 8 -8 242.05 53.99 18
 0 8 -9 8.33 14.85 18
 0 8 -9 3.96 16.02 19
 0 -8 9 23.44 11.07 27
 0 8 9 32.22 22.68 21
 0 -8 9 -46.95 52.95 90
 0 -8 9 2.45 4.27 96
 0 -8 -9 16.73 11.66 94
 0 8 9 39.03 45.62 98
 0 -8 -9 2.55 7.41 99
 0 -8 -9 1.7 4.2 84
 0 -8 9 2.76 8.59 33
 0 8 9 21.02 20.37 28
 0 -8 9 6.42 7.31 39
 0 8 -9 -15.45 13.97 36
 0 8 -9 4.31 13.25 63
 0 -8 -9 3.07 6.26 62
 0 8 9 51.67 39.89 64
 0 8 -9 7.31 15.98 68
 0 8 9 -7.95 21.76 58
 0 8 9 -17.12 15.03 51
 0 -8 9 10.55 8.68 59
 0 -8 -9 2.75 5.15 40
 0 8 10 197.53 43.49 21
 0 8 10 183.68 36.85 24
 0 -8 10 213.9 28.02 27
 0 8 10 127.03 52.63 98
 0 -8 -10 236.96 28.02 94
 0 -8 -10 213.63 25.75 99
 0 -8 10 230.59 72.94 90
 0 -8 -10 204.04 21.6 84
 0 8 -10 228.18 35.41 36
 0 -8 10 208.15 28.68 33
 0 8 10 170.63 34.68 37
 0 8 10 204.54 42.2 28
 0 -8 10 214.98 22.24 31
 0 -8 10 198.13 22.86 39
 0 8 10 196.73 58.27 64
 0 8 -10 193.53 34.99 63
 0 8 -10 217.5 35.84 61
 0 -8 -10 214.13 27.03 62
 0 8 -10 205.57 33.99 68
 0 -8 10 232.24 28.47 59
 0 8 10 178.5 35.56 51
 0 8 10 183.61 44.68 58
 0 -8 -10 178.62 24.98 54
 0 -8 -10 195.52 23.28 40
 0 8 11 10.79 18.97 21
 0 -8 11 9.8 9.13 27
 0 8 11 7.94 15.21 24
 0 -8 11 -29.02 42.78 90
 0 -8 -11 4.27 6.21 99
 0 -8 -11 -6.85 10.66 94
 0 8 11 -41.43 34.91 80
 0 8 11 4.44 11.36 78
 0 8 11 -10.64 16.96 28
 0 -8 11 13.68 8.84 33
 0 8 -11 8.48 13 36
 0 -8 11 0.52 5.62 39
 0 -8 11 1.58 5.07 31
 0 8 11 14.16 14.44 37
 0 8 11 4.69 26.12 64
 0 8 -11 -11.31 14.33 63
 0 8 -11 -0.28 14.19 61
 0 -8 -11 -10.3 10.05 66
 0 8 -11 -10.74 10.79 68
 0 8 11 -17.7 18.18 51
 0 -8 -11 6.07 10.01 54
 0 -8 11 -3.02 6.75 59
 0 8 11 4.72 23.3 58
 0 -8 -11 4.81 5.3 40
 0 8 12 1428.54 91.13 24
 0 -8 12 1497.51 68.09 27
 0 8 12 1732.72 113.54 21
 0 -8 -12 1308.81 60.17 99
 0 -8 -12 1709.95 71.05 94
 0 -8 12 1496.14 181.31 90
 0 8 12 1882.56 178.37 98
 0 8 12 1382.5 115.62 80
 0 8 -12 1426.19 81.55 36
 0 -8 12 1486.76 59.66 39
 0 -8 12 1516.96 72.23 33
 0 8 12 1399.72 88.36 37
 0 -8 -12 1289.09 53.63 29
 0 8 12 1260.56 87.47 28
 0 8 -12 1534.49 92.83 63
 0 8 -12 1468.96 88.01 68
 0 -8 -12 1406.73 67.49 66
 0 8 -12 1448.26 93.56 61
 0 -8 12 1551.41 69.67 59
 0 8 12 1182.38 97.13 58
 0 -8 -12 1322.54 64.46 54
 0 -8 -12 1367.42 57.53 40
 0 -8 -13 -4.51 5.32 99
 0 -8 13 -24.02 37.11 90
 0 -8 -13 6.33 6.6 94
 0 8 13 -32.05 20.59 80
 0 -8 -13 9.56 7.22 29
 0 8 13 6.07 10.79 28
 0 -8 13 10.77 9.7 33
 0 -8 13 4.9 6.1 39
 0 8 -13 -2.11 9.78 36
 0 8 -13 -9.12 13.21 61
 0 8 -13 14.22 14.62 63
 0 -8 -13 4.88 6.88 65
 0 8 -13 8.87 11.86 68
 0 -8 -13 5.21 8.69 66
 0 -8 13 -7.06 6.97 59
 0 -8 -13 -2.45 8.57 54
 0 8 13 -9.15 23.13 58
 0 -8 13 4.47 7.55 27
 0 8 13 7.44 15.34 24
 0 -8 14 5.82 35.33 90
 0 -8 -14 28.18 9.07 94
 0 8 -14 11.94 22.69 92
 0 8 14 -1.08 13.63 80
 0 8 -14 30.89 14.45 61
 0 -8 -14 12.48 5.97 66
 0 8 -14 26.15 13.56 63
 0 -8 -14 23.49 8.79 65
 0 8 14 16.21 10.96 20
 0 8 14 11.47 15.37 58
 0 -8 -14 19.27 8.35 54
 0 -8 14 22.02 9.76 33
 0 -8 14 23.83 5.91 39
 0 8 -14 24.07 11.03 36
 0 8 15 28.14 11.18 20
 0 -8 15 37.73 29.54 90
 0 8 -15 45.78 22.98 92
 0 8 -15 31.42 13.02 61
 0 8 -15 60.54 16.41 63
 0 -8 -15 24.45 6.48 66
 0 -8 -15 40.33 8.72 65
 0 8 -15 38.31 11.34 36
 0 -8 15 35.43 9.67 33
 0 8 15 36.61 15.14 58
 0 -8 -15 25.94 8.13 54
 0 -8 15 42.76 9.01 44
 0 -8 16 15.06 18.33 90
 0 8 -16 8.04 13.55 92
 0 8 -16 19.38 9.25 61
 0 8 -16 28.63 9.01 63
 0 -8 -16 13.2 4.63 65
 0 8 -16 5.88 4.67 36
 0 8 16 9.75 7.48 58
 0 -8 16 8.65 3.64 44
 0 9 0 -32.03 40.75 13
 0 9 0 -7.29 12.81 18
 0 9 0 -5.72 23.75 8
 0 -9 0 36.8 22.27 4
 0 9 -1 44.46 13.24 18
 0 9 1 71.65 25.81 18
 0 9 1 91.29 49.15 13
 0 9 -1 23.16 18.88 8
 0 -9 1 72.56 25.65 4
 0 -9 -1 43.64 23.31 4
 0 9 2 -1.33 9.62 18
 0 9 2 -8.15 22.8 13
 0 9 -2 -0.09 13.35 18
 0 -9 2 -10.14 17.54 4
 0 -9 -2 12.51 16.21 4
 0 -9 2 2.61 10.36 1
 0 9 -2 21.41 23.54 8
 0 9 -3 251.64 50.95 18
 0 9 3 187.36 61.6 13
 0 9 -3 203.95 40.96 19
 0 -9 -3 172.2 38.88 4
 0 -9 3 263.19 41.43 1
 0 9 -3 200.34 52.3 8
 0 -9 3 230.8 45.57 4
 0 -9 4 1463.82 101.13 1
 0 -9 -4 1254.48 112.38 4
 0 9 -4 1402.91 142.42 8
 0 -9 4 994.36 136.61 90
 0 -9 4 1628.62 63.44 96
 0 -9 -4 1651.43 69.73 94
 0 -9 -4 1537.53 62.93 84
 0 9 4 1366.61 96.21 28
 0 -9 4 1533.96 60.31 31
 0 -9 -4 1347.91 57.19 32
 0 -9 -4 1473.44 58.72 34
 0 -9 4 1388.46 58.83 39
 0 9 4 1596.49 108.57 51
 0 -9 4 1728.01 72.78 59
 0 9 -4 1517.5 125.12 18
 0 9 4 1361.52 172.45 13
 0 9 -4 1440.84 111.03 19
 0 -9 5 384.09 54.2 1
 0 -9 -5 414.52 64.91 4
 0 -9 5 376.4 88.75 90
 0 -9 -5 534.37 40.31 94
 0 -9 5 514.37 35.49 96
 0 -9 -5 445.56 32.58 88
 0 9 -5 487.55 69.03 92
 0 -9 -5 531.84 35.94 84
 0 -9 -5 429.47 32.79 32
 0 9 5 484.15 58.07 28
 0 -9 -5 459.57 32.66 34
 0 -9 5 469.49 33.75 31
 0 -9 5 479.41 34.72 39
 0 9 5 525.06 80.43 64
 0 -9 -5 443.22 33.48 70
 0 9 -5 466.66 48.34 61
 0 -9 5 509.68 40.8 59
 0 9 5 511.31 63.74 51
 0 9 5 423.22 74.8 12
 0 9 5 429.77 49.55 25
 0 9 5 399.96 54.41 21
 0 9 5 388.44 98.25 13
 0 9 -5 489.89 73.09 18
 0 9 -5 376.31 58.09 19
 0 -9 6 1061.19 93.59 1
 0 -9 -6 998.58 105.86 4
 0 -9 -6 1281.18 60.15 99
 0 -9 -6 1266.62 63.17 94
 0 -9 6 982.85 139.2 90
 0 9 6 1028.39 129.27 98
 0 9 -6 1254.82 114.81 92
 0 -9 6 1116.56 52.81 96
 0 -9 -6 1127.01 54.54 84
 0 -9 6 1167.28 53.2 31
 0 -9 6 1045.55 53.54 39
 0 -9 6 1066.25 57.85 33
 0 9 6 982.32 85.82 28
 0 -9 -6 1061.77 53.28 32
 0 -9 -6 1043.44 50.7 34
 0 9 -6 1101.54 67.5 36
 0 -9 -6 1062.62 54.31 70
 0 9 -6 1171.47 78.91 61
 0 9 6 1122.75 113.99 64
 0 -9 6 1221.49 63.07 59
 0 9 6 1075.42 92.95 51
 0 9 -6 1072.54 102.63 19
 0 9 6 1058.74 75.97 25
 0 9 6 1040.06 89.41 21
 0 9 6 992.82 114.75 12
 0 9 -6 1106.85 112.75 18
 0 -9 -7 721.53 93.13 4
 0 -9 7 752.02 82.2 1
 0 9 7 603.3 98.23 98
 0 -9 7 803.34 44.62 96
 0 -9 7 823.15 137.38 90
 0 -9 -7 883.93 53.57 94
 0 -9 -7 871.23 50.7 99
 0 -9 -7 784.21 45.1 84
 0 -9 -7 792.39 44.05 34
 0 -9 7 799.01 51.25 33
 0 -9 7 798.92 44.44 31
 0 9 7 748.73 74.63 28
 0 -9 7 793.9 45.95 39
 0 9 -7 731.39 55.84 36
 0 9 7 830.06 105.26 64
 0 9 -7 837.04 65.27 63
 0 9 -7 839.5 69.33 61
 0 -9 -7 754.65 46.89 62
 0 9 7 725.41 75.85 51
 0 -9 7 857.81 53.88 59
 0 9 -7 827.56 99.65 18
 0 9 -7 736.6 86.3 19
 0 9 7 791.77 80.54 21
 0 -9 7 804.64 50.14 27
 0 9 -8 388.66 70.61 18
 0 -9 8 317.38 33.1 27
 0 9 8 306.84 51.56 21
 0 9 -8 388.36 66.57 19
 0 9 8 314.08 78.06 98
 0 -9 8 361.77 95.67 90
 0 -9 8 370.66 30.26 96
 0 -9 -8 410.52 36.87 94
 0 -9 -8 400.25 35.23 99
 0 -9 -8 375.28 30.85 84
 0 -9 8 379.79 30.45 31
 0 9 8 310.24 50.19 28
 0 -9 8 345.53 35.4 33
 0 -9 8 347.94 30.67 39
 0 -9 -8 302.59 26.79 34
 0 9 -8 353.91 40.69 36
 0 9 -8 361.38 48.86 61
 0 9 8 454.9 81.74 64
 0 -9 -8 322.86 31.59 62
 0 9 -8 390.4 46.26 63
 0 9 8 190.65 45.76 58
 0 9 8 411.32 58.78 51
 0 -9 8 423.33 38.72 59
 0 -9 -8 312.92 29.14 40
 0 -9 9 61.29 15.91 27
 0 9 9 54.94 24.92 21
 0 9 9 37.62 47.46 98
 0 -9 -9 78.67 16.76 94
 0 -9 9 59.84 12.28 96
 0 -9 -9 78.28 15.79 99
 0 -9 9 72.63 58.16 90
 0 -9 -9 72.23 13.51 84
 0 9 -9 41.12 17.4 36
 0 -9 9 52.97 12.64 39
 0 -9 9 67.68 13.07 31
 0 9 9 50.79 24.27 28
 0 -9 9 59.91 16.01 33
 0 9 -9 56.42 19.36 63
 0 9 9 51.51 28.75 64
 0 9 -9 36.82 16.62 61
 0 -9 -9 54.27 13.14 62
 0 9 9 71.25 27.41 58
 0 -9 9 53.53 15.17 59
 0 9 9 42.11 14.49 51
 0 -9 -9 78.33 15.07 40
 0 9 10 9.49 16.79 24
 0 9 10 30.34 17.15 21
 0 -9 10 41.15 13.46 27
 0 -9 10 108.6 58.56 90
 0 9 10 33.2 43.44 98
 0 -9 -10 58.19 14.94 94
 0 -9 -10 45.74 12.45 99
 0 -9 -10 60.07 12.22 84
 0 -9 10 67.03 15.35 39
 0 9 10 36.05 17.98 37
 0 9 -10 43.74 16.27 36
 0 -9 10 57.47 11.85 31
 0 -9 10 78.26 17.28 33
 0 9 10 61.22 22.37 28
 0 9 -10 33.9 15.4 63
 0 -9 -10 52.78 14.66 66
 0 9 -10 45.05 21.93 61
 0 9 10 51.31 40.88 64
 0 9 -10 4.86 10.85 68
 0 9 10 45.83 22.45 51
 0 -9 10 71.08 16.99 59
 0 9 10 98.91 33.8 58
 0 -9 -10 41.37 12.92 54
 0 -9 -10 56.08 13.26 40
 0 9 11 -1.65 11.82 24
 0 9 11 12.4 19.7 21
 0 9 11 -10.39 40.67 98
 0 -9 -11 19.32 9.43 94
 0 -9 11 21.58 55.09 90
 0 9 -11 -53.86 35.07 92
 0 -9 -11 5.78 6.42 99
 0 9 11 -12.14 21.34 80
 0 -9 11 -8.27 9.99 33
 0 9 -11 -2.54 11.32 36
 0 9 11 -15.57 17.1 37
 0 -9 11 7.82 6.05 39
 0 9 11 -2.83 15.22 28
 0 -9 11 4.16 5.93 31
 0 9 11 -32.92 37.37 64
 0 -9 -11 3.57 8.2 66
 0 9 -11 -2.01 12.93 61
 0 9 -11 -4.74 10.97 63
 0 -9 -11 11.42 7.8 54
 0 9 11 14.16 15.91 51
 0 9 11 3.68 17.33 58
 0 -9 11 -4.48 9.52 59
 0 -9 -11 -5.9 7.66 40
 0 9 12 30.8 21.23 21
 0 9 12 12.43 10.4 24
 0 -9 12 -44.45 50.56 90
 0 -9 -12 11.58 8.02 99
 0 -9 -12 14.5 7.61 94
 0 9 -12 5.7 27.1 92
 0 9 12 -0.26 42.06 98
 0 9 12 -13.64 23.26 80
 0 9 -12 -2.3 12.97 36
 0 9 12 -4.61 12.7 28
 0 9 12 6.42 13.42 37
 0 -9 12 6.06 5.53 39
 0 -9 12 13.8 9.92 33
 0 -9 -12 5.9 7.73 66
 0 -9 -12 8.36 9 65
 0 9 -12 3.31 12.68 61
 0 9 -12 4.47 12.07 63
 0 -9 12 14.78 7.89 59
 0 -9 -12 18.12 9.59 54
 0 9 12 27.66 23.78 58
 0 -9 -12 15.18 6.69 40
 0 9 13 401.8 40.89 24
 0 9 13 419.73 41.64 20
 0 -9 13 247.2 71.69 90
 0 -9 -13 309.41 24.52 99
 0 9 -13 384.45 61.99 92
 0 -9 -13 381.85 28.99 94
 0 9 13 422.77 55.37 80
 0 -9 -13 368.57 30.42 65
 0 9 -13 415.67 45.83 61
 0 -9 -13 416.77 32.29 66
 0 9 -13 333.14 39.32 63
 0 -9 13 391.84 30.12 44
 0 -9 -13 291.27 24.6 54
 0 9 13 308.13 43.88 58
 0 9 13 317.44 36.03 28
 0 -9 13 385.28 25.41 39
 0 9 -13 368.82 36.25 36
 0 9 14 123.97 21.18 20
 0 9 -14 110.85 18.11 36
 0 -9 14 135.61 12.49 39
 0 9 -14 115.3 33.94 92
 0 -9 14 66.77 40.18 90
 0 9 -14 127.55 23.19 61
 0 -9 -14 115.4 14.97 65
 0 9 -14 144.64 23.03 63
 0 -9 -14 117.01 14.86 66
 0 -9 -14 113.44 13.72 54
 0 9 14 133.74 27.01 58
 0 -9 14 128.05 15.55 44
 0 9 15 -2.27 5.12 20
 0 -9 15 18.99 27.5 90
 0 9 -15 8.25 16.63 92
 0 9 -15 -2.18 5.39 36
 0 9 -15 -4.71 7.12 38
 0 -9 15 -0.67 2.41 72
 0 9 -15 2.99 6.46 61
 0 9 -15 -2.12 5.69 63
 0 -9 -15 -3.86 3.34 66
 0 -9 -15 -1.46 5.22 65
 0 9 15 6.44 8.88 58
 0 -9 15 6.74 4.96 44
 0 -10 0 15.06 7.76 96
 0 10 0 10.38 27.54 77
 0 -10 0 11.49 5.89 84
 0 -10 0 22.03 15.56 4
 0 10 0 21.52 16.49 38
 0 -10 0 -6.8 5.99 31
 0 -10 0 0.97 4.31 39
 0 -10 0 -0.57 5.46 53
 0 10 0 15.84 17.32 18
 0 10 0 -16.94 17.41 25
 0 10 0 51.6 43.98 13
 0 10 -1 2360.85 159.83 18
 0 10 1 2486.43 159.17 18
 0 10 1 2753.56 250.58 13
 0 10 1 2454.19 121.36 25
 0 10 -1 2854.53 255.46 13
 0 -10 1 2633.54 83.01 96
 0 -10 -1 2490.04 79.77 96
 0 10 1 2592.84 176.24 76
 0 -10 1 2428.31 78.64 84
 0 10 -1 2696.28 177.18 77
 0 -10 -1 2520.14 81.86 84
 0 10 1 2481.97 169.12 77
 0 10 -1 2410.5 191.99 8
 0 -10 1 2323.88 127.11 1
 0 -10 1 2316.88 149.5 4
 0 -10 -1 2307.33 151.77 4
 0 -10 1 2447.22 77.95 39
 0 -10 1 2277.07 77.02 31
 0 10 1 2425.7 119.28 38
 0 -10 -1 2306.1 75.28 31
 0 10 -1 2610.28 126.21 38
 0 -10 1 2499.84 80.84 53
 0 -10 -1 2633.87 83.78 53
 0 -10 -1 2195.84 73.35 39
 0 10 2 275.52 80.3 13
 0 10 2 279.92 42.07 25
 0 10 -2 215.56 50.95 18
 0 -10 -2 205.89 21.61 96
 0 -10 2 233.95 23.73 96
 0 -10 -2 232.95 25.69 94
 0 10 2 235.48 52.77 77
 0 -10 -2 222.33 23.48 84
 0 10 -2 220.69 53.55 77
 0 10 2 209.44 50.79 76
 0 -10 2 189.37 21.09 84
 0 -10 2 135.53 29.71 1
 0 -10 -2 216.64 46.67 4
 0 -10 2 201.82 43.54 4
 0 10 -2 283.44 70.77 8
 0 10 -2 209.48 35.58 38
 0 -10 2 207.09 22.22 39
 0 -10 -2 207.19 21.41 31
 0 -10 2 221.88 23.15 31
 0 -10 -2 182.02 20.91 32
 0 -10 -2 214.42 22.75 34
 0 -10 2 237.23 24.7 53
 0 -10 -2 204.86 21.04 39
 0 10 2 185.17 39.94 51
 0 -10 -3 497.52 71.56 4
 0 10 -3 522.26 88.11 8
 0 -10 3 498.44 59.7 1
 0 10 3 663.61 89.18 76
 0 -10 -3 651 41.64 84
 0 10 -3 622.9 92 77
 0 10 -3 599.57 77.25 92
 0 -10 -3 574.19 35.67 96
 0 -10 -3 622.04 42.48 94
 0 -10 3 588.06 39.08 96
 0 -10 3 502.33 34.64 31
 0 -10 -3 570.59 37.75 34
 0 10 3 550.58 63.79 28
 0 -10 3 549.81 37.15 39
 0 -10 -3 512.44 34.92 32
 0 -10 -3 509.1 33.04 31
 0 10 3 646.15 74.13 51
 0 -10 3 617.74 38.76 53
 0 10 3 399 100.4 13
 0 10 -3 472.49 72.89 18
 0 10 3 664.46 63.35 25
 0 -10 4 54.15 23.18 1
 0 10 -4 58.26 31.63 8
 0 -10 -4 70.99 31.29 4
 0 -10 4 64.29 13.62 96
 0 -10 4 39.47 49.84 90
 0 -10 -4 68.3 15.34 94
 0 10 -4 131.81 41.9 92
 0 10 4 91.35 40.82 76
 0 -10 -4 65.9 15.05 84
 0 -10 4 53.6 12.64 39
 0 -10 4 59.69 13.75 31
 0 -10 -4 55.86 12.59 34
 0 -10 -4 54.24 12.46 32
 0 10 4 37.06 17.84 28
 0 10 4 64.43 29.53 51
 0 -10 4 63.93 13.45 53
 0 10 4 60.74 27.31 21
 0 10 4 71.6 22.81 25
 0 10 4 51.61 30.25 13
 0 10 -4 83.44 32.77 18
 0 10 5 236.33 44.79 21
 0 10 -5 321.73 56.53 19
 0 10 -5 301.53 58.34 18
 0 10 5 338.97 95.98 13
 0 10 5 243.33 39.69 25
 0 -10 -5 303.18 59.07 4
 0 -10 5 250.76 44.49 1
 0 10 5 256.14 59.33 12
 0 -10 5 304.58 28.45 96
 0 -10 -5 293.89 30.81 94
 0 10 -5 230.4 51.08 92
 0 -10 5 204.96 71.44 90
 0 -10 -5 283.91 27.87 84
 0 -10 5 291.41 27.31 31
 0 -10 -5 286.28 27.18 34
 0 10 5 296.31 47.4 28
 0 -10 -5 265.24 26.59 32
 0 -10 5 269.59 26.68 39
 0 10 5 347.15 67.87 64
 0 -10 5 334.8 27.93 53
 0 10 5 254.57 46.77 51
 0 -10 5 320.54 32.99 59
 0 -10 5 244.66 24.97 44
 0 10 -6 371.93 68.5 18
 0 10 -6 327.94 58.18 19
 0 10 6 330.32 54.36 21
 0 10 6 415.97 49.68 25
 0 10 -6 385.61 67.5 92
 0 10 6 232.02 66.8 98
 0 -10 -6 429.38 37.23 94
 0 -10 6 255.95 79.68 90
 0 -10 -6 399.26 34.71 99
 0 -10 6 386.88 32.09 96
 0 -10 -6 406.52 33.19 84
 0 -10 6 375.12 32.01 39
 0 -10 6 355.73 30.27 31
 0 -10 -6 366.96 30.91 34
 0 10 6 351.25 52.08 28
 0 10 -6 346.4 43.52 61
 0 10 6 377.41 72.7 64
 0 10 6 362.95 55.01 51
 0 -10 6 428.99 39.03 59
 0 -10 6 305.87 29.2 44
 0 10 7 72.26 29.26 21
 0 10 7 -9.7 49.53 98
 0 -10 -7 50.4 15.86 94
 0 -10 -7 53.62 14.82 99
 0 10 -7 29.94 24.7 92
 0 -10 7 23.8 38.34 90
 0 -10 7 39.11 11.18 96
 0 -10 -7 47.42 12.32 84
 0 -10 7 51.54 13.93 39
 0 -10 7 33.77 9.33 31
 0 10 -7 59.99 18.1 36
 0 10 7 35.3 27.87 28
 0 -10 -7 47.31 12.18 34
 0 10 7 104.57 43.69 64
 0 10 -7 67.33 21.54 61
 0 10 7 42.13 25.33 51
 0 -10 7 48.15 14.4 59
 0 10 7 40.88 22.71 58
 0 -10 -7 46.03 12.74 40
 0 -10 7 51.52 12.56 44
 0 10 8 110.37 35.77 21
 0 -10 8 93.02 58.54 90
 0 10 -8 86.06 30.35 92
 0 -10 -8 104.31 19.19 99
 0 -10 -8 141.34 22.17 94
 0 10 8 31.34 35.3 98
 0 -10 8 140.07 18.73 96
 0 -10 -8 113.11 17.13 84
 0 10 8 71.77 26.9 28
 0 -10 8 132.13 19.28 39
 0 -10 8 131.16 18.61 31
 0 10 -8 136.72 25.71 36
 0 10 -8 130.91 28.43 61
 0 10 8 123.59 41.57 64
 0 -10 8 147.74 23.75 59
 0 10 8 134.24 32.04 51
 0 10 8 35.3 19.11 58
 0 -10 -8 105.88 17.83 40
 0 -10 8 128.16 19.8 44
 0 10 9 524.21 68.9 21
 0 10 -9 617.11 87.52 92
 0 -10 9 658.78 38.61 96
 0 -10 9 391.53 101.68 90
 0 -10 -9 773.06 49.99 94
 0 -10 -9 689.21 45.56 99
 0 10 9 585.59 104.59 98
 0 -10 -9 648.79 39.89 84
 0 -10 9 596.75 40.8 39
 0 10 -9 654.47 53.74 36
 0 10 9 585.91 66.85 28
 0 -10 9 680.87 40.14 31
 0 10 9 540.7 54.82 37
 0 10 -9 567.64 54.98 63
 0 10 9 689.54 97.5 64
 0 10 -9 651.74 62.72 61
 0 -10 -9 591.4 44.4 66
 0 -10 9 726.84 49.89 59
 0 10 9 613.26 67.92 51
 0 10 9 510.63 68 58
 0 -10 9 573.87 41.44 44
 0 -10 -9 640.89 41.14 40
 0 10 10 265.79 48.78 21
 0 10 10 254.1 37.82 24
 0 -10 10 206.5 74.97 90
 0 -10 10 275.9 22.87 96
 0 -10 -10 279.92 28.64 99
 0 -10 -10 344.31 32.87 94
 0 10 -10 316.14 64.4 92
 0 10 10 257.76 65.82 98
 0 -10 -10 274.25 24.23 84
 0 10 -10 294.17 36.17 36
 0 -10 10 333.62 28.51 39
 0 -10 10 305.18 25.31 31
 0 10 10 265.7 37.68 37
 0 10 10 328.9 46.79 28
 0 10 -10 295.97 41.81 61
 0 10 10 281.43 65.83 64
 0 10 -10 294.75 38.49 63
 0 -10 -10 247.38 28.21 66
 0 10 10 219.07 42.62 58
 0 10 10 238.96 40.52 51
 0 -10 10 328.47 32.64 59
 0 -10 10 277.36 28.15 44
 0 -10 -10 290.46 27.33 40
 0 10 11 -1.22 16.86 21
 0 10 11 5.76 10.48 24
 0 -10 -11 11.12 8.13 94
 0 -10 11 15.1 30.32 90
 0 10 11 -7.61 34.67 98
 0 10 -11 -17.56 23.79 92
 0 -10 -11 19.41 7.4 99
 0 10 11 -5.53 22.42 80
 0 -10 -11 17.29 7.02 84
 0 -10 11 20.89 7.44 31
 0 10 11 9.25 10.18 37
 0 10 11 21.01 13.7 28
 0 -10 11 3.32 5.52 39
 0 10 -11 16.2 11.7 36
 0 10 11 11.03 23.53 64
 0 10 -11 10.51 9.22 63
 0 10 -11 -5.43 13.05 61
 0 -10 -11 12.48 9.73 66
 0 -10 -11 14.91 11.33 65
 0 10 11 -1.02 20.09 58
 0 -10 11 -2.06 7.21 44
 0 -10 -11 15.41 8.55 40
 0 10 12 93.22 27.15 21
 0 10 12 58.29 16.51 24
 0 10 -12 49.22 28.32 92
 0 -10 12 -4.1 31.43 90
 0 -10 -12 70.21 13.83 94
 0 10 12 104.53 41.37 98
 0 -10 -12 68.49 13.39 99
 0 10 12 104.28 32.43 80
 0 -10 12 68.1 9.94 31
 0 10 -12 78.44 19.08 36
 0 10 12 72.7 20.62 28
 0 -10 12 73.49 12.35 39
 0 10 -12 74.56 19.87 63
 0 10 -12 51.98 18.4 61
 0 -10 -12 43.69 11.92 65
 0 -10 -12 66.35 13.73 66
 0 10 12 56.92 19.4 58
 0 -10 12 57.39 11.82 44
 0 10 13 46.35 14.5 20
 0 -10 13 49.47 36.08 90
 0 10 -13 53.18 20.81 92
 0 -10 -13 69.45 11.79 94
 0 -10 -13 52.92 9.52 99
 0 10 13 69.17 22.78 80
 0 -10 -13 68.25 11.84 65
 0 -10 -13 61.14 11.52 66
 0 10 -13 55.28 16.61 61
 0 10 -13 43.3 12.72 63
 0 -10 13 58.77 10.4 44
 0 10 13 56.22 21.74 58
 0 -10 13 68.11 10.11 39
 0 10 -13 57.22 13.44 36
 0 10 13 64.82 16.03 28
 0 10 14 38.63 11.26 20
 0 10 -14 60.44 24.55 92
 0 10 -14 44.16 11.15 36
 0 10 -14 39.8 12.05 38
 0 10 -14 50.27 12.99 61
 0 -10 -14 45.13 8.74 65
 0 -10 -14 42.53 8.17 66
 0 10 14 38.52 13.35 58
 0 -10 14 41.21 7.8 44
 0 -11 0 -4.39 6.44 84
 0 11 0 43.16 33.9 76
 0 11 0 34.78 18.52 77
 0 -11 0 10.47 11.32 1
 0 -11 0 25.2 22.56 4
 0 -11 0 3.99 4.54 39
 0 11 0 10.67 12.79 38
 0 -11 0 -1.78 6.03 31
 0 -11 0 -1.36 5.61 96
 0 11 0 -12.78 22.89 18
 0 11 0 -8.29 14.57 25
 0 11 0 -45.72 44.91 13
 0 11 1 29.09 26.51 13
 0 11 -1 54.05 21.57 25
 0 11 1 36.48 15.39 25
 0 11 -1 18.37 14.71 18
 0 11 -1 17.38 28.17 13
 0 -11 -1 55.25 12.47 96
 0 -11 1 49.82 12.35 96
 0 11 -1 25.95 27.93 77
 0 -11 1 48.44 12.94 84
 0 11 1 89.69 36.49 77
 0 11 1 20.4 27.83 76
 0 11 -1 60 34.32 76
 0 -11 -1 52.73 12.55 84
 0 -11 1 61.08 24.18 4
 0 -11 1 21.61 8.26 1
 0 -11 -1 68.25 28.08 4
 0 -11 1 56.28 12.41 39
 0 11 1 60.68 22.54 38
 0 11 -1 45.29 19.44 38
 0 -11 -1 54.21 11.45 39
 0 -11 1 49.49 12.05 31
 0 -11 -1 40.09 12.13 34
 0 -11 -1 47.96 10.84 31
 0 -11 1 58 12.76 53
 0 11 1 65.61 27.34 51
 0 -11 2 718.49 43.84 96
 0 -11 -2 835.86 47.65 94
 0 -11 -2 705.9 42.03 96
 0 -11 2 708.43 42.02 84
 0 11 2 703.8 90.83 77
 0 -11 -2 814.87 47.29 84
 0 11 2 715.34 99.26 76
 0 11 -2 701.34 96.93 77
 0 -11 -2 736.63 89.18 4
 0 -11 2 789.37 90.38 4
 0 -11 2 737.57 74.68 1
 0 11 2 721.28 73.38 28
 0 -11 2 715.14 42.52 39
 0 -11 2 732.33 43.42 31
 0 -11 -2 779.48 45.07 34
 0 -11 -2 668.84 39.51 31
 0 -11 -2 749.45 41.87 32
 0 11 -2 788.06 73.9 38
 0 -11 2 765.67 44.78 53
 0 11 2 689.75 76.95 51
 0 11 2 740.79 68.34 25
 0 11 -2 876.66 153.64 13
 0 11 -2 682.83 91.3 18
 0 11 2 824.91 155.21 13
 0 11 3 -2.98 29.9 13
 0 11 3 19.88 17.02 25
 0 11 -3 49.55 30.22 18
 0 -11 3 22.61 7.87 84
 0 11 3 15.95 22.08 76
 0 -11 -3 29.11 10.44 84
 0 11 -3 54.63 36.27 77
 0 -11 -3 20.4 7.39 94
 0 -11 -3 25.74 9.03 96
 0 -11 3 17.3 8.16 96
 0 -11 -3 19.35 7.59 32
 0 -11 3 14.27 8.24 31
 0 11 -3 -5.43 15.42 38
 0 -11 -3 16.63 7.54 34
 0 -11 -3 14.14 6.79 31
 0 11 3 3.86 17.41 28
 0 -11 3 30.08 10.74 39
 0 -11 3 15.46 6.64 53
 0 11 3 62.79 29.6 51
 0 -11 -4 12.51 6.93 94
 0 -11 4 -0.58 6.48 96
 0 11 -4 4.39 26.82 92
 0 -11 -4 8.78 7.38 84
 0 11 -4 38.12 35.79 77
 0 -11 -4 3.53 5.77 34
 0 -11 4 14.27 9.02 39
 0 11 -4 5.97 12.77 38
 0 -11 4 7.44 6.58 31
 0 11 4 25.05 21.96 28
 0 11 4 46.59 26.43 51
 0 -11 4 13.86 7.51 53
 0 11 -4 -0.12 14.5 18
 0 11 4 29.73 17.19 25
 0 11 4 -30.92 27.87 21
 0 11 4 -44.04 53.07 13
 0 11 -5 -12.65 20.15 92
 0 -11 -5 32.2 10.49 94
 0 -11 5 31.5 10.72 96
 0 -11 -5 34.64 10.62 99
 0 11 5 -20.38 42.54 98
 0 11 -5 -0.62 31.73 77
 0 -11 -5 18.71 10.09 84
 0 11 5 29.24 22.25 28
 0 11 -5 18.06 17.65 38
 0 -11 5 21.79 8.33 39
 0 -11 5 31.08 10.27 31
 0 -11 -5 21.49 8.64 34
 0 11 5 78.78 43.91 64
 0 -11 5 35.75 10.18 53
 0 11 5 7.58 18.7 51
 0 11 5 25.25 10.94 25
 0 11 5 34.13 27.27 21
 0 11 6 849.68 69.12 25
 0 11 6 762.44 82.66 21
 0 11 6 721.61 114.88 98
 0 -11 6 747.79 44.65 96
 0 -11 -6 847.81 51.1 99
 0 -11 -6 857.07 52.21 94
 0 11 -6 651.65 85.76 92
 0 -11 -6 756.21 45.67 84
 0 -11 -6 716.46 43.51 34
 0 -11 6 699.42 43.66 31
 0 -11 6 771.3 46.7 39
 0 11 6 739.86 76.39 28
 0 11 6 782.6 105.59 64
 0 11 6 726.5 82.92 51
 0 -11 -6 784.16 46.59 40
 0 -11 6 712.75 41.95 44
 0 11 7 292.55 52.13 21
 0 11 7 178.12 63.6 98
 0 -11 -7 249.6 27.22 99
 0 11 -7 237.96 54.34 92
 0 -11 7 214.31 77.01 90
 0 -11 7 237.85 24.73 96
 0 -11 -7 291.87 30.68 94
 0 -11 -7 234.19 25.37 84
 0 11 7 264.41 45.72 28
 0 -11 7 252.91 26.17 39
 0 -11 -7 236.06 24.1 34
 0 -11 7 252.66 25.91 31
 0 11 -7 265.81 38.79 61
 0 11 7 301.64 67.11 64
 0 -11 -7 216.72 25.5 66
 0 11 7 230.61 44.57 51
 0 11 7 119.79 36.01 58
 0 -11 -7 242.32 25.68 40
 0 -11 7 242.3 25.71 44
 0 11 8 126.61 37.64 21
 0 11 8 154.96 59 98
 0 -11 -8 108.03 17.79 99
 0 -11 -8 148.23 21.59 94
 0 -11 8 66.09 53.24 90
 0 -11 8 130.54 18.06 96
 0 11 -8 141.97 42.85 92
 0 -11 -8 126.14 17.81 84
 0 -11 8 131.26 17.83 31
 0 -11 8 141.64 19.7 39
 0 11 8 131.03 34.44 28
 0 -11 -8 109.77 18.03 66
 0 11 8 134.37 48.54 64
 0 11 -8 119.03 25.25 61
 0 11 8 73.16 30 51
 0 11 8 71.47 28.95 58
 0 -11 8 110.23 17.32 44
 0 -11 -8 128.09 18.69 40
 0 11 9 -15.07 19.84 21
 0 -11 -9 1.91 7.38 94
 0 -11 -9 3.64 7.41 99
 0 11 -9 -16.43 25.08 92
 0 11 9 31.2 51.13 98
 0 -11 9 11.04 37.11 90
 0 -11 9 4.32 5.02 96
 0 -11 -9 -8.92 5.49 84
 0 11 -9 -11.36 9.53 36
 0 -11 9 9.48 5.92 31
 0 -11 9 17.61 9.38 39
 0 11 9 8.48 19.59 28
 0 -11 -9 6.25 6.74 66
 0 11 9 -3.57 32.8 64
 0 11 -9 -9.52 10.28 61
 0 11 9 20.03 15.05 51
 0 11 9 6.26 17.21 58
 0 -11 -9 15.57 7.44 40
 0 -11 9 -2.35 6.53 44
 0 11 10 169.32 28.6 24
 0 11 10 203.91 39.72 21
 0 -11 -10 181.02 21.68 99
 0 -11 10 134.84 54.89 90
 0 11 -10 171.47 43.95 92
 0 11 10 181.1 54.13 98
 0 -11 -10 239.75 26.03 94
 0 -11 10 176.31 17.18 96
 0 -11 -10 155.8 17.06 84
 0 11 10 162.84 40.73 80
 0 -11 10 201.55 21.07 39
 0 -11 10 174.55 18.21 31
 0 11 -10 170.56 25.77 36
 0 11 10 183.91 33.79 28
 0 -11 -10 195.18 23.04 66
 0 -11 -10 148.88 19.91 65
 0 11 -10 193.97 31.47 61
 0 11 10 189.69 57.54 64
 0 11 10 149.73 32.04 58
 0 11 10 193.78 32.74 51
 0 -11 10 187.08 20.97 44
 0 -11 -10 196.32 21.43 40
 0 11 11 144.64 31.21 21
 0 11 11 69.93 17.82 24
 0 -11 11 40.87 35.97 90
 0 -11 -11 111.58 15.94 99
 0 11 11 94.71 35.29 98
 0 -11 -11 111.43 16.06 94
 0 11 -11 136.96 43.43 92
 0 11 11 99.95 29.24 80
 0 11 11 131.02 27.73 28
 0 -11 11 122.58 15.32 39
 0 -11 11 129.34 14.12 31
 0 11 -11 123.02 28.13 38
 0 11 -11 104.18 18.84 36
 0 -11 -11 103.08 14.89 65
 0 11 -11 117.64 24.16 61
 0 -11 -11 112.2 16.69 66
 0 11 11 61.74 18.81 58
 0 -11 -11 112.28 15.07 40
 0 -11 11 107.08 14.8 44
 0 11 12 12.39 14.94 21
 0 -11 -12 7.66 5.5 99
 0 11 12 52.24 32.97 98
 0 -11 -12 21.8 7.03 94
 0 11 -12 16.79 18.1 92
 0 11 -12 -21.13 24.91 77
 0 11 12 36.55 19.87 80
 0 -11 12 11.11 4.98 39
 0 11 12 26.21 14.67 28
 0 11 -12 -0.72 12.75 38
 0 11 -12 -4.53 6 36
 0 -11 -12 6.55 5.83 66
 0 -11 -12 6.03 6.33 65
 0 11 12 1.77 12.06 58
 0 -11 12 10.1 5.49 44
 0 11 13 134.93 18.42 20
 0 11 -13 145.64 28.65 92
 0 11 -13 211.04 39.86 77
 0 11 -13 171.37 24.1 38
 0 11 -13 131.85 14.7 36
 0 -11 -13 149.93 14.54 65
 0 -11 -13 172.81 16.36 66
 0 11 13 159.96 23.19 58
 0 -11 13 159.74 14.27 44
 0 -11 13 174.26 12.98 39
 0 12 0 3872.07 166.09 25
 0 12 0 4310.32 249.63 76
 0 12 0 3896.13 226.4 77
 0 -12 0 4169.5 111.56 84
 0 -12 0 3888.28 108.29 96
 0 -12 0 3967.95 110.83 34
 0 12 0 4055.61 166.36 38
 0 -12 0 3648.49 103.74 31
 0 12 0 3868.37 191.32 51
 0 -12 0 3815.43 102.79 39
 0 -12 1 285.06 27.8 96
 0 -12 -1 298.59 28.14 96
 0 -12 1 325.88 28.86 84
 0 12 1 330.21 63.46 77
 0 12 -1 198.86 55.24 76
 0 -12 -1 304.05 28.73 84
 0 12 1 282.54 68.51 76
 0 12 -1 323.92 69.72 77
 0 -12 -1 321.56 29.36 34
 0 -12 -1 296.91 26.8 31
 0 -12 1 293.31 27.45 31
 0 12 -1 280.26 42.1 38
 0 -12 1 296.56 27.72 34
 0 12 1 267.46 42.34 25
 0 12 -1 289.02 43.66 25
 0 12 1 237.19 43.72 28
 0 -12 1 264.33 26.18 39
 0 12 1 270.79 51.33 51
 0 -12 -2 314.47 28.13 96
 0 -12 2 351.77 30.94 96
 0 -12 -2 395.85 32.44 99
 0 -12 2 393.71 30.58 84
 0 12 2 341.16 69.99 76
 0 12 -2 399.57 77.97 76
 0 -12 -2 383.73 32.91 84
 0 12 -2 398.3 75.32 77
 0 12 2 359.63 56.63 28
 0 -12 2 357.55 30.39 31
 0 12 -2 349.45 47.99 38
 0 -12 2 351.2 30.16 34
 0 -12 -2 367.85 31.65 34
 0 -12 -2 350.06 28.35 31
 0 -12 2 330.11 28.57 72
 0 -12 2 303.52 28.48 39
 0 12 2 394.91 62.59 51
 0 12 -2 410.92 55.21 25
 0 12 2 391.98 52.06 25
 0 12 3 394.05 51.09 25
 0 12 3 383.35 55.56 21
 0 -12 -3 425.48 34.04 94
 0 -12 -3 442.59 35.35 99
 0 -12 3 388.4 32.71 96
 0 12 -3 425.27 81.99 76
 0 -12 -3 409.85 34.03 84
 0 12 3 387.62 74.73 76
 0 12 -3 402.23 74.11 77
 0 -12 3 384.86 29.48 84
 0 12 3 365.36 57.16 28
 0 -12 3 401.75 31.46 34
 0 12 -3 413.98 55.39 38
 0 -12 -3 383.82 32.79 34
 0 -12 3 374.17 32.34 31
 0 12 3 393.18 61.45 51
 0 -12 3 388.38 32.28 39
 0 12 4 190.94 42.91 21
 0 12 4 133.34 29.37 25
 0 -12 -4 222.95 25.04 94
 0 -12 4 202.72 23.58 96
 0 -12 -4 207.92 24.51 99
 0 -12 -4 174.2 22.17 84
 0 12 -4 160.35 51.41 77
 0 -12 4 185 22.64 31
 0 12 4 213.3 44.35 28
 0 12 -4 209.15 38.29 38
 0 -12 -4 192.36 22.6 34
 0 -12 4 181.34 20.64 34
 0 12 4 211.49 57.3 64
 0 12 4 239.04 48.99 51
 0 -12 4 169.09 21.76 39
 0 -12 -4 201.76 23.13 40
 0 12 5 284.64 51.8 21
 0 12 5 304.31 44.13 25
 0 12 5 225.63 67.17 98
 0 -12 5 291.86 27.56 96
 0 12 -5 227.48 45.68 92
 0 -12 -5 307.62 29.51 94
 0 -12 -5 292.59 29.71 99
 0 12 -5 299.43 68.77 77
 0 -12 -5 283.7 27.94 84
 0 12 5 274.51 48.93 28
 0 -12 -5 272.44 26.67 34
 0 -12 5 308.81 28.79 39
 0 12 -5 302.05 47.55 38
 0 -12 5 297.13 28.21 31
 0 -12 5 308.54 24.88 34
 0 -12 -5 263.75 26.72 66
 0 12 5 300.86 67.49 64
 0 12 5 292.64 52.01 51
 0 -12 -5 284.21 27.37 40
 0 12 6 10.81 9.97 25
 0 12 6 35.3 23.18 21
 0 -12 -6 16.84 8.64 99
 0 12 -6 67.07 35.82 92
 0 12 6 17.48 43.93 98
 0 -12 6 5.77 8.41 96
 0 -12 -6 6.15 7.61 94
 0 -12 -6 9.02 8.52 84
 0 12 -6 83.56 42.07 77
 0 12 6 26.03 23.39 28
 0 -12 -6 23.32 9.34 34
 0 -12 6 11.81 8.61 39
 0 -12 6 14.22 9.07 31
 0 12 -6 17.41 20.68 38
 0 -12 -6 13.93 8.49 66
 0 12 6 10.58 32.54 64
 0 12 6 35.65 23.11 51
 0 -12 -6 14.27 8.67 40
 0 12 7 100.54 32.77 21
 0 12 7 61.44 49.34 98
 0 -12 7 94.13 15.26 96
 0 12 -7 105.84 33.63 92
 0 -12 -7 83.5 15.96 94
 0 -12 -7 87.38 17.06 99
 0 -12 -7 77.76 14.15 84
 0 12 -7 81.91 40.73 77
 0 12 7 80.08 29.9 28
 0 -12 7 91.73 15.38 31
 0 -12 7 86.81 15.69 39
 0 12 -7 96.93 27.53 38
 0 -12 -7 66.45 13.24 65
 0 12 7 81.01 40.14 64
 0 -12 -7 64.48 13.92 66
 0 12 7 25.7 21.16 58
 0 12 7 55.91 24.24 51
 0 -12 -7 76.72 14.75 40
 0 -12 7 64.7 11.88 44
 0 12 8 636.44 68.97 21
 0 -12 8 754.67 40.09 96
 0 -12 -8 934.11 50 94
 0 -12 -8 802.23 46.18 99
 0 12 8 790.24 116.29 98
 0 12 -8 791.27 91.49 92
 0 -12 -8 768.41 41.97 84
 0 12 -8 792.88 99.56 77
 0 -12 8 752.41 41.21 31
 0 12 -8 816.03 72.58 38
 0 -12 8 798.21 43.89 39
 0 12 8 682.15 67.01 28
 0 -12 -8 642.82 38.35 65
 0 -12 -8 729.13 44.19 66
 0 12 8 747.1 96.35 64
 0 12 8 806.64 73.84 51
 0 12 8 493.08 62.65 58
 0 -12 -8 801.81 44.03 40
 0 -12 8 679.48 37.76 44
 0 12 9 17.9 15.42 21
 0 12 9 19.57 13.22 24
 0 -12 9 14.85 5.44 96
 0 -12 -9 29.87 9.92 99
 0 12 -9 58.47 23.69 92
 0 -12 -9 32.7 10.36 94
 0 12 9 47.08 36.61 98
 0 12 -9 20.82 28.43 77
 0 -12 -9 13.03 6.21 84
 0 -12 9 24.79 8.43 31
 0 -12 9 24.75 8.54 39
 0 12 9 53.29 18.85 28
 0 12 -9 9.49 15.69 38
 0 12 9 1.59 26.02 64
 0 -12 -9 29.72 9.05 66
 0 -12 -9 21.14 7.12 65
 0 12 9 -7.38 17.58 58
 0 12 9 10.5 11.83 51
 0 -12 9 17.34 6.59 44
 0 -12 -9 16.96 7.61 40
 0 12 10 7.26 13.55 21
 0 12 10 23.56 9.12 24
 0 -12 10 28.8 7.13 96
 0 12 10 -15.5 31.92 98
 0 12 -10 61.82 28.76 92
 0 -12 -10 29.1 8.62 99
 0 -12 -10 37.4 10.28 94
 0 12 10 53.45 23.94 80
 0 -12 -10 27.71 7.92 84
 0 12 -10 47.54 26.79 77
 0 -12 10 39.38 8.12 31
 0 -12 10 30.16 9.16 39
 0 12 -10 46.4 20.04 38
 0 12 10 32.96 13.9 28
 0 -12 -10 34.51 9.86 66
 0 12 10 40.34 25.07 64
 0 -12 -10 24.47 8.14 65
 0 12 10 16.11 16.08 58
 0 -12 -10 22.85 7.74 40
 0 -12 10 32.57 8.22 44
 0 12 11 51.49 17.6 21
 0 12 11 114.95 39.74 98
 0 -12 -11 49.89 10.61 94
 0 -12 -11 52.65 9.74 99
 0 12 -11 58.8 24.01 92
 0 12 -11 49.58 23.93 77
 0 12 11 36.85 16.52 80
 0 12 11 48.63 15.45 28
 0 -12 11 49.45 8.49 39
 0 12 -11 37.92 12.66 38
 0 -12 11 59.33 8.8 31
 0 -12 -11 38.6 8.42 65
 0 -12 -11 46.82 9.97 66
 0 12 11 38.35 16.25 58
 0 -12 11 44.23 8.62 44
 0 12 12 172.78 20.27 20
 0 12 -12 157.94 20.59 25
 0 -12 -12 197.19 16.32 94
 0 -12 -12 152.6 13.99 99
 0 12 -12 159.72 31.22 77
 0 12 -12 202.94 36.6 76
 0 12 -12 202.9 25.72 38
 0 -12 -12 178.84 15.89 66
 0 -12 12 180.09 15.7 72
 0 -12 -12 167.8 14.13 65
 0 12 12 163.3 22.77 58
 0 -12 12 181.95 13.68 39
 0 -12 12 186.11 13.89 44
 0 13 0 2.6 23.54 77
 0 -13 0 3.82 6.25 84
 0 13 0 62.35 49.04 76
 0 -13 0 -6.58 6.28 96
 0 -13 0 0.61 6.48 34
 0 -13 0 -6.36 7.6 31
 0 13 0 -4.46 19.72 25
 0 13 0 31.1 23.38 28
 0 13 0 0.24 24.89 51
 0 -13 1 358.38 29.79 84
 0 13 1 273.89 63.97 76
 0 13 -1 332.24 64.24 77
 0 13 -1 339.91 75.58 76
 0 -13 -1 319.5 29.03 84
 0 -13 1 335.04 29.62 96
 0 -13 -1 372.56 29.13 99
 0 -13 -1 378.09 31.27 34
 0 -13 1 317.2 28.45 31
 0 -13 -1 314.66 26.28 31
 0 -13 1 344.69 29.35 34
 0 13 1 370.79 56.47 28
 0 13 -1 305.2 53.2 51
 0 13 1 395.66 61.37 51
 0 -13 1 316.37 27.24 39
 0 -13 -1 344.68 26.47 40
 0 13 1 323.88 44.47 25
 0 13 -1 332.36 47.58 25
 0 13 2 8.51 12.4 25
 0 13 -2 18.74 20.07 25
 0 13 2 8.01 18.09 21
 0 -13 -2 6.32 5.1 99
 0 -13 2 9.1 7 96
 0 13 -2 32.44 29.28 76
 0 13 2 -34.06 29.6 76
 0 13 -2 -19.21 22.63 77
 0 -13 2 -0.62 4.2 84
 0 -13 -2 15.1 7.44 84
 0 13 -2 32.58 15.98 38
 0 -13 2 7.25 5.77 39
 0 -13 2 11.03 7.25 34
 0 -13 2 12.83 8.41 31
 0 13 2 3.46 23.58 28
 0 -13 -2 5.64 6.31 34
 0 13 2 1.43 21.63 51
 0 13 -2 13.58 22.31 51
 0 -13 -2 7.02 5.33 40
 0 13 3 74.19 29.68 21
 0 13 -3 61.22 19.99 25
 0 13 3 64.29 20.79 25
 0 -13 3 33.85 9.78 96
 0 -13 -3 47.14 11.83 99
 0 -13 -3 58.91 13.49 84
 0 13 -3 18.54 32.04 77
 0 13 -3 57.3 40.7 76
 0 -13 3 40.92 11.21 39
 0 -13 3 40.2 10.17 34
 0 -13 3 57.47 13.05 31
 0 13 -3 64.01 24.61 38
 0 -13 -3 60.3 12.89 34
 0 13 3 47.92 25.27 28
 0 -13 3 36.25 8.77 72
 0 13 3 40.23 33.14 64
 0 13 3 93.45 35.49 51
 0 -13 -3 49.96 10.57 40
 0 13 -4 26.72 21.74 25
 0 13 4 -3.94 12.48 25
 0 13 4 3.3 18.32 21
 0 -13 4 15.82 9.53 96
 0 -13 -4 24.07 8.61 94
 0 -13 -4 34.33 11.56 99
 0 13 4 -12.89 36.22 98
 0 13 -4 43.32 34.1 76
 0 13 -4 1.44 23.17 77
 0 -13 -4 11.16 6.24 84
 0 -13 -4 10.72 7.55 34
 0 -13 4 6.96 8 31
 0 -13 4 20.08 7.83 34
 0 13 -4 20.31 17.17 38
 0 13 4 -9.58 21.05 28
 0 -13 4 30.8 10.67 39
 0 -13 4 23.72 7.88 72
 0 13 4 -8.03 25.19 64
 0 13 4 4.39 20.57 51
 0 -13 -4 19.85 8.52 40
 0 13 5 -20.38 19.5 21
 0 13 5 -20.07 18.9 25
 0 13 -5 17.29 14.16 25
 0 -13 -5 -3.81 4.97 94
 0 -13 5 14.29 10.03 96
 0 -13 -5 6.58 8.03 99
 0 13 5 29.19 40.02 98
 0 13 -5 -20.51 30.7 77
 0 13 -5 -41.18 33.52 76
 0 -13 -5 9.44 9.79 84
 0 -13 -5 -8.97 7.24 34
 0 -13 5 -13.9 9.14 31
 0 -13 5 -4.44 6.28 39
 0 13 -5 -16.01 16.92 38
 0 13 5 -22.94 23.22 28
 0 -13 5 -12.44 6.17 34
 0 13 5 -8.64 29.05 64
 0 13 5 -35.55 24.05 51
 0 -13 -5 -5.17 6.3 40
 0 13 6 462.91 59.51 21
 0 13 -6 411.77 49.73 25
 0 -13 -6 443.04 33.17 99
 0 13 6 517.38 93.25 98
 0 -13 6 434.36 31 96
 0 -13 -6 513.51 35.47 94
 0 13 -6 440.99 76.92 77
 0 13 -6 402.21 78.2 76
 0 -13 -6 461.88 32.76 84
 0 13 -6 450.61 53.71 38
 0 -13 -6 399.19 29.28 34
 0 13 6 418 54.56 28
 0 -13 6 470.29 32.03 31
 0 -13 -6 410.02 29.3 66
 0 13 6 453.91 79.32 64
 0 13 6 369.51 52.02 51
 0 13 6 215.98 37.52 58
 0 -13 6 464.81 32.34 39
 0 -13 -6 452.57 32.09 40
 0 13 -7 147.79 31.07 25
 0 13 7 158.42 37.96 21
 0 -13 -7 198 21.27 94
 0 -13 7 157.46 18.45 96
 0 13 7 244.8 71.85 98
 0 -13 -7 157.23 19.73 99
 0 13 -7 146 42.78 77
 0 13 -7 203.01 57.46 76
 0 -13 -7 188.47 20.14 84
 0 -13 7 166.97 19.16 31
 0 13 -7 153.59 31.92 38
 0 13 7 146.56 31.9 28
 0 -13 -7 159.26 18.64 66
 0 13 7 144.71 43.79 64
 0 13 7 163.84 34.7 51
 0 13 7 109.07 27.33 58
 0 -13 -7 150.35 18.35 40
 0 -13 7 182.97 20.35 39
 0 13 -8 -3.01 11.65 25
 0 13 8 7.43 16.37 21
 0 13 8 22.39 11.67 24
 0 -13 8 -4.15 4.92 96
 0 -13 -8 -8.63 6.62 99
 0 -13 -8 -4.73 5.51 94
 0 13 8 -42.7 37.41 98
 0 13 -8 -25.6 23.44 77
 0 13 -8 39.43 33.81 76
 0 -13 -8 9.34 6.06 84
 0 13 8 -26.63 22.14 28
 0 -13 8 5.26 5.61 39
 0 13 -8 6.12 11.68 38
 0 -13 8 3.75 4.66 31
 0 13 8 10.61 26.09 64
 0 -13 -8 3.1 6.63 66
 0 13 8 8.9 15.13 58
 0 13 8 -25.61 16.82 51
 0 -13 -8 -5.85 6.38 40
 0 13 -9 28.41 16.65 25
 0 13 9 23.47 17.01 21
 0 -13 9 28.93 6.9 96
 0 -13 -9 20.77 7.66 94
 0 13 9 37.05 34.58 98
 0 -13 -9 23.87 8.06 99
 0 -13 -9 22.88 6.52 84
 0 13 -9 43.77 22.26 77
 0 13 9 4.85 13.68 80
 0 13 -9 12.24 21.7 76
 0 -13 9 34.04 8.1 31
 0 13 -9 36.35 15.19 38
 0 13 9 20.24 13.52 28
 0 -13 9 26.34 7.15 39
 0 13 9 2.05 21.72 64
 0 -13 -9 18.71 6.67 65
 0 -13 -9 25.8 7.97 66
 0 13 9 12.13 15.38 58
 0 13 9 12.85 10.21 51
 0 -13 -9 22.94 7.12 40
 0 13 10 18.27 21.42 98
 0 -13 -10 13.45 4.95 99
 0 -13 -10 16.22 6.01 94
 0 13 10 -6.19 10.18 80
 0 13 -10 16.76 15.38 77
 0 13 -10 -8.86 21.42 76
 0 -13 10 21.93 5.91 31
 0 13 10 5.42 10.41 28
 0 -13 10 12.08 4.85 39
 0 13 -10 13.05 10.23 38
 0 -13 10 10.29 5.03 72
 0 -13 -10 15.81 5.83 66
 0 -13 -10 15.39 4.71 65
 0 13 10 14.01 11.02 58
 0 13 -10 32 12.47 25
 0 13 10 39.49 16.11 21
 0 13 -11 48.91 11.53 25
 0 -13 -11 50.29 8.25 99
 0 13 -11 63.07 22.65 76
 0 13 -11 76.74 20.99 77
 0 13 -11 62.4 13.54 38
 0 -13 11 56.3 8.51 72
 0 -13 -11 51.72 7.19 66
 0 13 11 44.27 9.9 58
 0 -13 11 79.7 8.66 39
 0 14 0 822.21 102.27 76
 0 -14 0 998.83 47.04 84
 0 -14 0 921.74 43.75 31
 0 14 0 1003.72 84.76 28
 0 -14 0 956.25 46.26 34
 0 14 0 1108.52 94.53 51
 0 14 0 1102.53 80.5 25
 0 14 -1 -14.37 28.97 51
 0 14 1 -45.86 34.46 76
 0 14 -1 27.43 35.53 76
 0 -14 1 -4.85 5.57 84
 0 -14 -1 6.66 6.68 84
 0 14 1 -14.91 18.98 28
 0 -14 -1 -2.27 5.92 34
 0 -14 1 -1.81 5.32 31
 0 -14 1 -0.66 5.08 34
 0 14 -1 -4.49 18.13 28
 0 14 1 -20.83 28.99 64
 0 14 1 -26.18 28.9 51
 0 14 -1 -23.45 19.68 25
 0 14 1 11.59 14.08 25
 0 14 1 -25.44 24.36 21
 0 14 -2 -9.7 18.78 25
 0 14 2 22.13 22.76 21
 0 14 -2 29.73 18.61 28
 0 14 2 67.92 24.13 25
 0 -14 2 10.16 7.31 96
 0 -14 -2 18.83 5.94 99
 0 14 2 2.98 34.38 98
 0 -14 2 11.1 5.46 84
 0 14 -2 37.77 25.43 77
 0 -14 -2 19.82 8.5 84
 0 14 -2 0.76 34.85 76
 0 -14 2 14.21 7.1 31
 0 14 2 16.59 18.82 28
 0 -14 2 16.6 7.32 34
 0 -14 -2 15.25 7.43 34
 0 14 2 32.07 27.95 64
 0 14 2 30.52 24.83 51
 0 -14 -2 19.73 7.26 52
 0 -14 -2 14.7 5.63 40
 0 14 -2 40.95 27.44 51
 0 14 3 7.17 13.83 25
 0 14 3 -1.96 18.02 21
 0 14 -3 15.81 17.88 25
 0 -14 -3 -2.59 5.92 99
 0 14 3 36.39 46.34 98
 0 -14 3 10.22 7.39 96
 0 14 -3 -2.2 17.76 77
 0 -14 -3 7.33 5.61 84
 0 14 -3 -26.76 30.93 76
 0 -14 -3 4.79 5.83 34
 0 -14 3 4.46 5.28 39
 0 -14 3 -1.47 7.33 31
 0 14 3 -7.4 17.74 28
 0 -14 3 6.25 4.63 34
 0 14 3 -18.48 30.68 64
 0 -14 -3 5.56 3.59 52
 0 14 3 28.83 21.98 51
 0 14 -3 -18.78 22.66 51
 0 -14 -3 2.37 4.73 40
 0 14 -4 34.52 20.66 25
 0 14 4 13.34 17.48 21
 0 14 4 28.69 15.77 25
 0 -14 -4 10.87 6.01 99
 0 14 4 4.14 31.77 98
 0 -14 4 25.16 9.83 96
 0 14 -4 31.72 33.16 76
 0 -14 -4 10.9 6.81 84
 0 14 -4 24.02 26.04 77
 0 14 4 60.19 26.01 28
 0 -14 -4 11.31 7.25 34
 0 -14 4 8.33 4.95 34
 0 -14 4 18.49 7.78 39
 0 14 -4 21.27 13.38 38
 0 -14 4 8.04 5.93 31
 0 -14 4 9.98 5.62 72
 0 14 4 40.7 33.96 64
 0 14 4 35.92 23.17 51
 0 -14 -4 14.15 4.87 40
 0 14 -4 63.21 30.16 51
 0 14 -5 214.13 35.74 25
 0 14 5 220.51 40.07 21
 0 -14 -5 192.62 19.85 99
 0 -14 -5 205.62 18.69 94
 0 14 5 183.79 53.88 98
 0 -14 5 233.85 21.61 96
 0 14 -5 177.6 49.19 76
 0 14 -5 188.25 45.16 77
 0 -14 -5 228.59 21.39 84
 0 14 -5 190.9 33.49 38
 0 14 5 215.05 37.8 28
 0 -14 5 229.2 21.51 31
 0 -14 5 175.03 17.86 72
 0 14 5 233.25 52.22 64
 0 14 5 97.57 23.66 58
 0 14 5 226.09 40.27 51
 0 -14 5 238.07 21.59 39
 0 -14 -5 215.11 19.8 40
 0 14 -5 224.19 40.92 51
 0 14 6 390.29 49.75 21
 0 14 -6 428.89 46.28 25
 0 14 6 304.63 64.76 98
 0 -14 6 402.86 26.2 96
 0 -14 -6 387.43 25.59 94
 0 -14 -6 410.88 28.18 99
 0 14 -6 330.62 62.55 76
 0 14 -6 343.69 56.15 77
 0 -14 -6 396.2 27.16 84
 0 -14 6 411.43 27.15 31
 0 14 6 357.64 46.3 28
 0 14 -6 352.11 41.78 38
 0 14 6 404.05 63.25 64
 0 -14 6 332.83 23.92 72
 0 14 6 230.76 36.07 58
 0 14 6 352.46 43.57 51
 0 14 -6 370.32 50.38 51
 0 -14 -6 398.76 26.17 40
 0 -14 6 402.75 27 39
 0 14 7 38.34 19.16 21
 0 14 -7 25.74 15.8 25
 0 -14 7 20.46 5.9 96
 0 14 7 -30.71 34.69 98
 0 -14 -7 24.11 8.1 99
 0 -14 -7 21.81 7.02 94
 0 14 -7 16.64 25.22 76
 0 14 -7 29.92 22.61 77
 0 -14 -7 23.13 7.75 84
 0 14 7 10.76 11.55 28
 0 14 -7 37.36 14.23 38
 0 -14 7 31.36 7.98 39
 0 -14 7 37.45 8.45 31
 0 -14 7 11.16 4.89 72
 0 14 7 77.49 32.14 64
 0 14 7 2.27 9.71 51
 0 14 7 19.01 14.72 58
 0 14 -7 21.41 16.07 51
 0 -14 -7 31.76 7.91 40
 0 14 8 212.41 32.78 21
 0 14 -8 203.22 27.82 25
 0 -14 -8 198.86 16.38 94
 0 14 8 182.61 47.07 98
 0 -14 -8 204.62 17.88 99
 0 14 -8 218.17 40.96 77
 0 14 8 151.96 28.85 80
 0 14 -8 161.83 39.18 76
 0 -14 -8 176.95 15.29 84
 0 14 -8 169.1 25.37 38
 0 -14 8 208.99 16.63 31
 0 14 8 222.35 30.48 28
 0 14 8 138.38 32.91 64
 0 -14 8 167.76 15.76 72
 0 14 8 184.07 23.78 51
 0 -14 8 170.63 15.16 52
 0 14 8 132.27 22.69 58
 0 -14 8 222.59 17.65 39
 0 14 -8 224.1 32.97 51
 0 -14 -8 199.21 16.34 40
 0 14 -9 142.27 20.75 25
 0 14 9 161.59 24.32 21
 0 14 -9 106.81 16.33 28
 0 -14 -9 117.39 11.67 94
 0 -14 -9 118.64 12.2 99
 0 14 9 108.96 32.84 98
 0 14 -9 131.4 27.14 77
 0 14 -9 136.61 33.44 76
 0 14 9 135.43 19.34 28
 0 -14 9 142.9 11.7 31
 0 14 -9 121.67 19.2 38
 0 -14 9 126.58 12.46 72
 0 14 9 104.95 17.24 58
 0 14 -9 88.64 17.38 51
 0 -14 9 165.73 13.65 39
 0 15 0 14.45 26.27 98
 0 -15 0 -3.85 4.69 84
 0 -15 0 -0.18 4.96 34
 0 15 0 30.2 22.15 28
 0 15 0 -7.85 17.78 64
 0 15 0 -8.54 19.67 51
 0 -15 0 0.42 4.77 52
 0 15 0 -6.08 12.94 25
 0 15 0 -6.74 15.57 21
 0 15 1 249.82 55.15 98
 0 -15 1 318.54 21.28 84
 0 -15 -1 333.3 23.29 84
 0 15 -1 336.19 56.18 76
 0 15 -1 364.2 45.95 28
 0 -15 -1 349.82 24.82 34
 0 15 1 378.56 47.55 28
 0 -15 1 358.63 24.12 34
 0 15 1 298.08 50.18 64
 0 15 -1 301.58 51.12 64
 0 -15 -1 304.19 22.01 52
 0 15 -1 374.9 49.63 51
 0 15 1 389.53 50.5 51
 0 15 1 406.54 41.68 25
 0 15 1 350.63 46.71 21
 0 15 -1 304.65 42.19 21
 0 15 -1 357.61 41.16 25
 0 15 -2 425.54 44.36 25
 0 15 2 410.39 40.57 25
 0 15 2 395.49 48.34 21
 0 15 -2 341.12 43.81 21
 0 15 2 265.91 54.4 98
 0 15 -2 347.83 59.64 76
 0 -15 -2 387.17 25.5 84
 0 -15 -2 394.2 25.91 34
 0 15 2 371.99 46.51 28
 0 15 -2 358.61 44.22 28
 0 -15 2 359.84 23.06 34
 0 15 2 414.67 63.58 64
 0 -15 -2 324.29 20.84 52
 0 15 2 373.44 47.99 51
 0 15 -2 429.73 52.79 51
 0 15 -2 354.66 37.02 42
 0 15 3 51.84 17.06 21
 0 15 -3 33.52 12.86 25
 0 15 3 63.14 15.11 25
 0 -15 -3 44.91 7.86 99
 0 15 3 38.71 27.91 98
 0 -15 -3 54.66 10.18 84
 0 15 -3 30.69 28.33 76
 0 15 3 53.55 21.59 28
 0 -15 3 52.45 10.23 31
 0 -15 3 48.4 7.8 34
 0 -15 -3 45.71 9.3 34
 0 15 -3 71.06 22.85 28
 0 15 3 39.33 26.9 64
 0 15 3 -13.53 15.49 58
 0 15 3 45.49 17.44 51
 0 -15 -3 43.76 6.92 40
 0 15 -3 60.29 21.04 51
 0 15 4 24.94 17.73 21
 0 15 -4 -15.03 12.99 25
 0 15 4 13.33 24.4 98
 0 -15 -4 2.27 3.3 99
 0 -15 -4 8.72 5.68 84
 0 15 -4 -15.04 21.32 76
 0 -15 4 0.15 2.79 34
 0 15 -4 -7.77 12.9 28
 0 15 4 -6.61 12.57 28
 0 -15 4 12.4 6.24 31
 0 15 4 -4.38 17.38 64
 0 15 4 -4.05 12.51 51
 0 15 4 -5.84 10.37 58
 0 15 -4 -14.3 20.42 51
 0 -15 -4 10.28 4.61 40
 0 15 5 86.2 22.5 21
 0 15 -5 109.09 21.74 25
 0 -15 -5 87.82 10.81 99
 0 15 5 124.69 38.76 98
 0 15 -5 79.23 30.66 76
 0 -15 -5 91.12 12.17 84
 0 -15 5 81.58 11.21 31
 0 15 5 84.87 22.16 28
 0 15 -5 116.75 24.14 28
 0 15 5 111.56 32.99 64
 0 15 5 70.24 19.22 58
 0 15 5 108.99 23.18 51
 0 15 -5 63.16 17.46 51
 0 -15 -5 92.53 10.36 40
 0 15 -6 -5.17 8.7 25
 0 15 6 12.07 11.39 21
 0 15 6 -50.1 28.42 98
 0 -15 -6 5.11 3.71 99
 0 -15 -6 3.79 3.5 84
 0 15 -6 -13.08 15.81 76
 0 15 -6 -16.89 10.29 28
 0 15 6 21.78 11.77 28
 0 -15 6 1.79 3.51 31
 0 15 6 13.45 16.24 64
 0 -15 6 3.77 3.95 52
 0 15 6 -30.71 12.72 58
 0 15 6 20.22 10.84 51
 0 15 -6 -0.5 10.57 51
 0 15 7 37.79 14.25 21
 0 15 -7 35.97 11.77 25
 0 15 7 40.78 18.6 98
 0 -15 -7 26.82 5.8 99
 0 15 -7 35.73 19.59 76
 0 -15 -7 31.91 5.85 84
 0 15 7 61.68 21.5 64
 0 15 -7 18.7 9.09 51
 0 -15 7 29.56 5.87 52
 0 -15 7 36.52 6.51 31
 0 15 -7 27.69 10.4 28
 0 15 7 48.55 13.53 28
 0 16 0 13.91 14.86 98
 0 16 0 29.29 12.95 28
 0 16 0 44.11 18.47 64
 0 16 0 14.72 11.91 51
 0 -16 0 27.77 5.41 52
 0 16 0 37.67 13.4 21
 0 16 0 31.02 12.07 25
 0 16 -1 547.93 55.13 98
 0 16 1 525.03 55.19 98
 0 -16 -1 650.11 25.21 84
 0 16 -1 687.54 51.27 28
 0 16 1 661.46 49.98 28
 0 16 1 702.28 60.36 64
 0 16 -1 647.59 55.76 64
 0 16 -1 681.57 52.91 51
 0 -16 1 592.42 26.04 52
 0 16 1 686.14 52.53 51
 0 16 1 741.91 53.72 21
 0 16 -1 700.93 50.75 21
 0 16 -1 762 45.31 25
 0 16 2 70.43 24.99 98
 0 -16 -2 33.58 6.02 84
 0 16 2 50.23 15.33 28
 0 16 -2 40.9 15.25 28
 0 16 2 40.69 16.98 64
 0 16 -2 21.22 12.4 64
 0 16 -2 31 13.67 51
 0 16 2 21.61 12.24 51
 0 -16 2 34.01 6.67 52
 0 16 -2 33.41 10.82 25
 0 16 2 34.23 12.64 21
 0 16 -2 32.9 12.11 21
 0 16 3 31.46 19.68 98
 0 -16 -3 1.09 3.05 84
 0 16 3 3.96 7.85 28
 0 16 -3 20.41 11.96 28
 0 16 3 -11.78 14.04 64
 0 -16 3 9.46 3.4 52
 0 16 3 -3.28 11.49 51
 0 16 -3 3.22 9.13 51
 0 16 -3 7.55 9.95 21
 0 16 -3 0.58 8.55 25
 0 16 3 -27.62 12.48 21
 0 -16 -4 124.56 10.27 84
 0 16 4 150.54 26.93 64
 0 16 -4 161.55 20.99 28
 0 16 4 142.87 20.66 28
 0 16 -4 180.68 24.8 51
 0 -16 4 140.08 11.81 52
 0 16 -4 145.38 18.75 25
 0 16 4 132.63 20.17 21
 1 0 -18 113.87 14.91 54
 1 0 -18 91.97 15.4 68
 1 0 -18 97.49 17.87 67
 1 0 -18 81.11 12.12 63
 -1 0 18 81.78 12.24 69
 1 0 -18 120.32 13.58 30
 -1 0 18 119.65 14.9 33
 1 0 -17 -10.78 12.8 93
 1 0 -17 -8.64 9.37 67
 1 0 -17 3.85 8.03 63
 1 0 -17 -1.6 11.64 68
 -1 0 17 16.85 10.41 33
 1 0 -17 -2.43 8.26 54
 -1 0 17 8.52 10.74 58
 -1 0 17 8.32 7.14 27
 1 0 -16 86.12 18.82 63
 1 0 -16 89.62 22.75 68
 1 0 -16 144.72 27.64 67
 1 0 -16 105.48 17.72 36
 -1 0 16 110.28 20.81 33
 1 0 -16 95.53 18.84 54
 -1 0 16 169.61 32.15 58
 1 0 -16 104.94 23.94 93
 -1 0 16 109.99 38.63 89
 -1 0 15 0.52 26.34 89
 1 0 -15 1.63 12.57 93
 1 0 -15 3.53 11.87 67
 1 0 -15 2.22 7.41 29
 -1 0 15 -7.2 10.25 33
 -1 0 15 21.18 19.42 58
 1 0 -15 4.28 8.94 54
 -1 0 15 3.5 7.42 26
 -1 0 14 25.91 23.86 89
 1 0 -14 34.1 17.21 93
 1 0 -14 66.17 16.78 29
 -1 0 14 23.76 11.6 33
 1 0 -14 40.64 18.07 67
 1 0 -14 34.1 14.28 54
 -1 0 14 58.75 23.07 58
 -1 0 14 26.83 14.42 20
 -1 0 14 37.73 12.47 26
 1 0 -13 25.03 16.65 11
 1 0 -13 -11.13 12.74 7
 -1 0 13 2.1 25.24 89
 1 0 -13 -1.64 11.89 93
 -1 0 13 25.49 16.9 78
 1 0 -13 10.6 7.85 29
 1 0 -13 1.2 13.09 67
 -1 0 13 -6.89 14.17 58
 1 0 -13 -2.12 7.39 54
 -1 0 13 -4.46 13.41 20
 -1 0 13 -0.58 8.8 26
 -1 0 12 1591.21 135.42 1
 1 0 -12 1713.89 113.53 7
 1 0 -12 1537.69 108.72 11
 -1 0 12 1928.71 108.92 78
 1 0 -12 1800.5 72.03 29
 -1 0 12 1941.99 114.56 58
 1 0 -12 1665.97 78.57 54
 -1 0 12 1677.5 87.59 20
 -1 0 12 1800.61 87.47 26
 -1 0 12 1383.76 124.08 89
 1 0 -11 13.39 13.79 7
 1 0 -11 19.34 10.09 11
 -1 0 11 19.57 22.23 1
 1 0 -10 508.01 53.39 7
 1 0 -10 476.89 52.82 11
 -1 0 10 549.41 68.63 1
 -1 0 9 7.6 14.56 12
 -1 0 9 -4.26 11.28 1
 1 0 -9 -4.38 7.29 11
 1 0 -9 -9.55 11.18 7
 -1 0 8 1399.8 95.21 12
 1 0 -8 1253.18 72.25 7
 1 0 -8 1128.01 69.79 11
 -1 0 8 1278.96 86.8 1
 -1 0 7 -21.75 14.04 12
 1 0 -7 2.86 7.43 7
 1 0 -7 -3.03 6.81 11
 -1 0 7 10.7 12.74 1
 -1 0 6 474.98 46.9 12
 1 0 -6 410.21 34.71 11
 -1 0 6 440.86 41.63 1
 1 0 -6 418.48 34.47 7
 1 0 -5 -2.52 6.1 11
 -1 0 5 -7.67 13.69 12
 1 0 -5 4.54 5.4 7
 -1 0 5 -2.35 8.16 1
 -1 0 4 1735.67 50.97 14
 -1 0 4 1833.26 75.6 12
 -1 0 4 1734.68 64.15 1
 -1 0 3 2.71 5.5 14
 -1 0 3 3.19 9.11 12
 -1 0 3 4.91 6.22 1
 1 0 -3 3.78 4.45 11
 -1 0 2 31417.02 370.99 1
 1 0 -2 30306.82 363.9 11
 1 0 -1 0.95 1.09 18
 1 0 -1 3.2 1.42 1
 -1 0 1 2.72 1.63 1
 1 0 0 640.42 18.41 3
 1 0 0 599.33 16.23 1
 1 0 0 655.79 16.65 2
 -1 0 -1 1.27 1.62 17
 -1 0 -1 4.48 1.77 10
 1 0 1 -0.06 3.32 1
 1 0 2 17118.09 255.17 1
 -1 0 -2 17827.49 219.22 10
 1 0 3 -0.63 6.39 12
 -1 0 -3 2.05 2.52 10
 1 0 3 8.54 8.77 1
 -1 0 -4 18865.9 288.62 7
 -1 0 -4 20827.06 250.35 10
 -1 0 -4 18074.4 289.23 5
 1 0 4 19894.61 319.37 1
 1 0 5 -4.15 7.01 12
 -1 0 -5 -1.16 6.42 7
 -1 0 -5 -1.82 6.59 5
 1 0 5 2.12 8.94 1
 -1 0 -6 861.72 52.49 7
 -1 0 -6 824.06 52.68 5
 -1 0 -6 856.11 56.07 11
 1 0 6 810.57 62.41 1
 -1 0 -7 -1.22 7.49 7
 1 0 7 -8.14 16.41 1
 -1 0 -7 3.69 7.84 5
 -1 0 -7 1.19 8.67 11
 -1 0 -8 1303.96 82.65 11
 -1 0 -8 1484.23 82.15 7
 1 0 8 1465.41 100.32 1
 -1 0 -8 1387.54 81.06 5
 -1 0 -9 9.53 10.79 11
 -1 0 -9 -6.31 10.68 7
 1 0 9 -2.08 12.41 1
 -1 0 -10 432.7 54.66 11
 -1 0 -10 494.64 55.27 7
 1 0 10 489.99 70.05 1
 1 0 11 0.25 10.62 78
 -1 0 -11 3.71 8.48 7
 -1 0 -11 -15.15 17.23 11
 1 0 11 -8.46 20.11 1
 1 0 11 14.32 13.36 28
 -1 0 -11 9.12 7.5 29
 -1 0 -11 8.68 9.08 54
 1 0 11 4.14 15.45 58
 1 0 11 9.5 7.04 26
 1 0 11 2.59 11.09 20
 1 0 12 1769.43 150.72 89
 -1 0 -12 2069.08 134.05 11
 1 0 12 2034.15 161.97 1
 -1 0 -12 2150.25 131.3 7
 1 0 12 2400.57 147.38 3
 -1 0 -12 2086.77 89.72 54
 1 0 12 2511.43 133.52 58
 1 0 12 2076.94 110.05 28
 -1 0 -12 2157.43 81.29 29
 1 0 12 2308.93 108.47 20
 1 0 12 2211.97 93.24 26
 1 0 13 9.17 9.83 33
 1 0 13 -19.3 15.25 28
 -1 0 -13 1.3 7.23 29
 1 0 13 -13.25 22.83 89
 -1 0 -13 -0.17 8.73 54
 1 0 13 22.56 20.83 58
 1 0 13 15.29 14.89 20
 1 0 13 -5.92 9.11 26
 -1 0 -14 42.76 13.59 29
 1 0 14 36.68 13.13 33
 1 0 14 27.07 23.77 89
 -1 0 -14 20.13 16.65 93
 -1 0 -14 44.75 18.6 67
 -1 0 -14 34.72 12.11 54
 1 0 14 70.9 23.54 58
 1 0 14 26.97 17.48 20
 1 0 14 31.56 11.02 26
 -1 0 -15 8.67 15.11 67
 1 0 15 4.8 24.6 89
 -1 0 -15 -3.47 13.27 93
 -1 0 -15 -4.53 7.8 54
 1 0 15 -8.52 15.19 58
 -1 0 -15 -6.27 8.44 29
 1 0 15 0.58 7.81 33
 -1 0 -16 282.68 35.98 67
 -1 0 -16 288.11 34.2 68
 1 0 16 307.55 57.26 89
 -1 0 -16 253.57 34.29 93
 -1 0 -16 265.5 27.22 54
 1 0 16 284.34 29.01 33
 -1 0 -17 7.17 6.47 63
 -1 0 -17 -6.36 7.53 68
 -1 0 -17 -0.34 8.85 67
 -1 0 -17 13.57 10.93 93
 -1 0 -17 8.52 6.41 54
 1 0 17 11.21 7.13 33
 -1 0 -17 18.08 7.4 36
 -1 0 -18 -3.98 4.75 68
 1 0 18 0.09 3.72 69
 -1 0 -18 -2.62 5.4 67
 1 0 18 5.09 3.97 47
 -1 0 -18 1.75 2.67 30
 1 0 18 -0.22 3.03 33
 1 1 -18 50.83 12.91 68
 1 1 -18 57.14 14.82 67
 1 1 -18 38.06 8.96 63
 -1 -1 18 31.54 7.58 69
 1 -1 -18 39.1 9.72 68
 1 -1 -18 33.56 10.7 67
 -1 -1 18 49.38 10.65 47
 1 -1 -18 46.9 10.13 54
 1 1 -18 30.3 7.16 54
 1 -1 -18 56.77 9.89 30
 -1 1 18 56.89 11.68 33
 -1 -1 18 53.69 10.54 33
 1 1 -18 55.97 9.59 30
 1 1 -17 76.24 19.54 93
 1 -1 -17 67.95 18 93
 1 -1 -17 40.77 10.82 63
 1 1 -17 42.01 15.12 68
 1 -1 -17 85.76 20.81 67
 1 1 -17 44.14 12.77 63
 1 1 -17 64.59 17.96 67
 1 -1 -17 53.91 15.02 68
 -1 -1 17 62.77 13.47 33
 -1 1 17 50.36 13 33
 1 1 -17 50.29 11.83 36
 1 -1 -17 53.85 12.44 54
 1 1 -17 55 12.31 54
 -1 1 17 63.55 20.11 58
 -1 -1 17 56 10.22 27
 1 -1 -16 43.84 18.99 93
 1 1 -16 31.27 13.5 93
 -1 1 16 58.92 27.14 89
 1 1 -16 31.48 13.05 63
 1 1 -16 51.16 17.35 67
 1 -1 -16 47.42 13.1 63
 1 1 -16 36.4 16.63 68
 1 -1 -16 40.09 15.07 68
 1 -1 -16 31.66 14.67 67
 -1 1 16 58.47 15.92 33
 -1 -1 16 62.72 16.02 33
 1 1 -16 50.11 14.68 36
 1 -1 -16 54.6 16.12 54
 -1 -1 16 64 24.08 58
 -1 1 16 63.76 24.36 58
 1 1 -16 28.47 8.83 54
 -1 1 16 73.21 15.15 26
 1 1 -15 -18.25 14.8 93
 -1 -1 15 1.58 19.59 89
 -1 1 15 16.98 20.59 89
 1 -1 -15 -5.14 12.43 93
 -1 -1 15 6.63 8.56 33
 1 -1 -15 0.66 8.99 29
 -1 1 15 12.6 12.29 33
 1 1 -15 11.77 15.06 67
 1 1 -15 1.71 11.85 68
 1 -1 -15 12.19 12.52 67
 1 1 -15 14.01 12.23 54
 -1 -1 15 45.73 24.65 58
 -1 1 15 3.74 17.3 58
 1 -1 -15 4.95 10.28 54
 -1 1 15 -2.47 9.36 20
 -1 1 15 -4.43 8.96 26
 -1 -1 15 13.47 12.03 26
 1 -1 -14 53.29 21.35 93
 -1 1 14 41.07 28.96 89
 1 1 -14 62.37 21.93 93
 -1 -1 14 74.53 36.87 89
 -1 1 14 60.21 22.82 78
 1 1 -14 45.32 13.19 29
 1 -1 -14 44.58 13.42 29
 -1 -1 14 42.24 15.41 33
 1 1 -14 54.47 18.44 67
 1 -1 -14 57.33 21 67
 1 1 -14 59.98 16.68 54
 -1 1 14 78.55 28.05 58
 1 -1 -14 66.17 18.68 54
 -1 -1 14 84.18 29.81 58
 -1 1 14 38.72 16.99 20
 -1 1 14 65.68 15.55 26
 -1 -1 14 86.65 18.85 26
 1 -1 -13 62.74 23.44 7
 1 1 -13 29.08 14.07 11
 1 1 -13 24.43 14.3 7
 1 -1 -13 45.66 17.35 93
 -1 -1 13 41.19 29.19 89
 1 1 -13 45.39 17.56 93
 -1 1 13 35.99 18.88 89
 -1 1 13 19.1 13.55 78
 -1 -1 13 46.83 14.62 33
 1 1 -13 32.97 11.82 29
 1 -1 -13 42.43 12.09 29
 1 1 -13 67.04 21.37 67
 -1 -1 13 44.51 24.49 58
 -1 1 13 43.26 23.65 58
 1 -1 -13 44.14 14.02 54
 1 1 -13 32.64 13.47 54
 -1 -1 13 27.65 11.6 26
 -1 1 13 35.07 14.31 20
 -1 1 13 39.17 12.57 26
 -1 -1 13 21.35 15.53 20
 1 -1 -12 583.74 64.75 11
 -1 -1 12 665.87 87.73 1
 1 1 -12 565.42 66.48 11
 -1 1 12 536.88 79.34 1
 1 -1 -12 614.53 66.89 7
 1 1 -12 664.27 69.94 7
 -1 -1 12 564.94 80.78 89
 -1 1 12 696.94 65.28 78
 -1 -1 12 791.48 69.38 78
 1 1 -12 658.05 42.29 29
 1 -1 -12 677.6 43.37 29
 1 1 -12 652.96 56.38 67
 1 -1 -12 660.6 48.49 54
 -1 -1 12 855.19 73.95 58
 -1 1 12 730.23 71.98 58
 1 1 -12 632.64 47.44 54
 -1 -1 12 624.44 52.47 20
 -1 -1 12 650.37 52.14 26
 -1 1 12 631.37 51.54 26
 -1 1 12 582.48 52.21 20
 -1 1 11 1449.13 90.77 24
 1 1 -11 1093.82 87 18
 1 -1 -11 1240.81 56.24 29
 -1 1 11 1303.14 86.54 37
 -1 1 11 1156.92 86.58 58
 1 -1 -11 1226.7 63.24 54
 -1 -1 11 1491.94 89.08 78
 -1 1 11 1456.22 112.46 80
 1 -1 -11 1102.56 83.87 11
 -1 -1 11 1249.98 111.86 1
 1 1 -11 1191.94 88.97 7
 1 -1 -11 1201.24 88.78 7
 1 1 -11 1091.11 88.88 11
 -1 1 11 1083.87 108.1 1
 -1 1 10 454.75 61.66 12
 -1 1 10 350.68 56.67 1
 1 -1 -10 414.85 48.01 7
 -1 -1 10 413.09 60.72 1
 1 -1 -10 358.73 43.73 11
 1 1 -10 362.77 46.16 7
 1 1 -10 367.66 47.82 11
 -1 1 9 938.2 83.14 12
 1 1 -9 725.57 62.62 11
 1 -1 -9 817.26 62.13 11
 1 1 -9 817.91 63.71 7
 -1 1 9 832.45 79.85 1
 -1 -1 9 847.47 78.67 1
 1 -1 -9 876.34 64.94 7
 -1 1 8 1292.42 92.07 12
 1 -1 -8 1123.64 68.24 7
 1 -1 -8 1011.14 63.61 11
 -1 1 8 1170.31 87.52 1
 -1 -1 8 1204.99 84.98 1
 1 1 -8 1157.21 69.24 7
 1 1 -8 1014.8 68.93 11
 -1 1 7 2950.45 132.56 12
 -1 -1 7 3031.85 131.95 12
 1 1 -7 2643.91 99.49 7
 -1 1 7 2716.11 121.59 1
 1 -1 -7 2399.73 92.19 11
 1 1 -7 2489.02 101.45 11
 -1 -1 7 2607.32 114.92 1
 1 -1 -7 2697.25 97.98 7
 -1 -1 6 2.8 1.74 17
 -1 -1 6 22.5 14.54 12
 -1 1 6 3.65 4.74 14
 1 1 -6 -0.98 6.44 11
 1 1 -6 5.73 8.15 7
 -1 1 6 5.24 12.35 1
 -1 1 6 22.52 19.6 12
 1 -1 -6 -1.04 7.34 11
 1 -1 -6 10.19 9.12 7
 -1 -1 6 10.61 9.46 1
 -1 -1 5 132.66 23.73 12
 -1 -1 5 108.38 8.67 17
 -1 -1 5 156.48 23.52 1
 1 -1 -5 132.42 15.09 5
 -1 1 5 139.23 21.91 1
 1 1 -5 111.12 17.37 11
 1 1 -5 120.78 17.22 7
 1 -1 -5 118.89 17.26 7
 -1 1 5 134.12 26.32 12
 1 -1 -5 96.74 14.75 11
 -1 -1 4 684.1 23.11 17
 -1 -1 4 773.04 49.82 12
 -1 1 4 707.24 49.8 12
 1 1 -4 668.69 38.09 11
 1 -1 -4 745.36 31.35 5
 1 -1 -4 643.2 33.94 7
 -1 -1 4 719.56 41.01 1
 -1 1 4 773.34 44.57 1
 -1 -1 3 3019.38 55.09 17
 -1 1 3 3201.37 93.98 16
 -1 1 3 2878.17 95.61 12
 -1 -1 3 3045.54 75.63 1
 1 1 -3 2804.02 72.07 11
 1 -1 -3 2786.21 66.2 7
 -1 1 3 3146.44 80.09 1
 1 -1 -3 2976.49 58.58 5
 -1 1 2 13039.02 202.14 16
 -1 -1 2 11861.71 157.28 17
 1 1 -2 11971.75 175.32 18
 -1 -1 2 12710.63 173.22 1
 -1 1 2 12277.91 175.36 1
 1 1 -1 894.83 30.09 15
 -1 1 1 878.22 18.99 18
 -1 -1 1 813.15 25.07 17
 1 -1 -1 774 18.28 7
 1 -1 -1 841.31 21.04 6
 -1 -1 1 884.41 28.98 4
 1 1 -1 667.06 32.33 3
 1 -1 -1 781.86 22.71 2
 -1 -1 1 778.69 23.55 10
 -1 -1 0 17089.94 222.67 4
 1 -1 0 18137.63 227.06 4
 1 -1 0 16858.43 212.58 2
 -1 1 0 17917.34 209.46 11
 1 1 0 18047.06 232.27 3
 1 1 0 18513.03 223.4 8
 1 1 1 29450.86 399.83 13
 -1 1 -1 29451.98 344.47 7
 1 -1 1 28896.07 355.8 1
 -1 1 -1 29265.35 344.61 9
 -1 -1 -1 29427.3 352.77 9
 1 1 2 713.19 32.85 12
 -1 -1 -2 713.81 25.76 10
 1 1 2 662.5 36.81 1
 -1 1 -2 733.41 27.76 7
 -1 1 -2 711.35 26.6 9
 1 -1 2 680.26 31.45 1
 1 1 3 7117.14 143.79 12
 -1 -1 -3 7227.17 115.3 10
 -1 1 -3 7266.79 127.89 7
 1 -1 3 7081.12 142.63 1
 1 1 3 7264.61 154.41 1
 1 1 4 764.07 46.8 12
 -1 1 -4 728.77 42.24 5
 1 1 4 767.02 50.99 1
 -1 -1 -4 736.55 40.93 7
 -1 1 -4 704.17 42.62 11
 -1 1 -4 737.5 38.99 7
 1 -1 4 763.92 47.05 1
 -1 -1 -4 774.98 32.34 10
 1 1 5 1793.36 79.2 12
 1 -1 5 1597.69 78.04 1
 -1 1 -5 1465.6 67.93 5
 -1 -1 -5 1515.16 63.06 5
 -1 -1 -5 1567.31 67.53 7
 -1 1 -5 1474.84 70.58 11
 1 1 5 1697.07 83.75 1
 -1 -1 -5 1637.77 51.48 10
 -1 1 -5 1568.44 64.59 7
 1 1 6 4199.18 150.2 1
 -1 -1 -6 3962.62 117.45 5
 -1 1 -6 4304.59 123.44 7
 -1 -1 -6 3960.9 122.13 7
 -1 1 -6 3920.87 129.55 11
 -1 1 -6 4068.96 128.15 5
 1 -1 6 4236.55 145.32 1
 1 1 7 976.48 68.12 12
 -1 1 -7 765.82 59.6 11
 1 1 7 795.8 70.13 1
 -1 1 -7 849.21 57.08 7
 -1 -1 -7 802.63 57.08 7
 -1 1 -7 809.41 59.66 5
 -1 -1 -7 775.9 57.75 11
 1 -1 7 756.12 65.78 1
 -1 -1 -7 799.65 53.9 5
 1 1 8 4762.72 167.41 12
 -1 -1 -8 4354.88 147.76 7
 -1 1 -8 4255.82 157.39 11
 -1 -1 -8 3952.87 146.95 11
 -1 -1 -8 4220.23 141.11 5
 -1 1 -8 4549.44 150.26 7
 1 -1 8 4306.62 174.74 1
 1 1 8 4107.05 178.98 1
 -1 1 -9 42.88 18.55 11
 1 1 9 43.29 23.77 1
 -1 -1 -9 55.81 20 11
 -1 -1 -9 70.2 21.85 7
 -1 1 -9 47.7 17.14 7
 1 -1 9 62.1 27.33 1
 -1 -1 -10 347.59 47.68 11
 1 -1 10 310.64 54.93 1
 1 1 10 313.66 57.33 1
 -1 -1 -10 329.16 45.29 7
 -1 1 -10 327.3 49.05 11
 -1 1 -10 360.72 47.7 7
 1 -1 11 231.04 52.3 1
 1 1 11 237.52 44.35 3
 -1 1 -11 247.84 45.6 11
 -1 -1 -11 263.52 42.68 7
 -1 1 -11 243.34 42.42 7
 -1 -1 -11 196.98 39.52 11
 1 1 11 217.08 51.26 1
 1 -1 11 269.64 57.64 89
 1 1 11 231.71 36.26 78
 -1 -1 -11 261.83 26.37 29
 1 -1 11 258.93 37.14 28
 1 1 11 255.87 39.78 28
 -1 1 -11 264.44 26.24 29
 1 -1 11 228.79 28.32 33
 -1 -1 -11 212.88 24.47 62
 -1 1 -11 267.68 29.6 54
 1 1 11 330.38 47.72 58
 -1 -1 -11 255.38 29.46 54
 1 -1 11 303.42 45.59 58
 1 -1 11 264.75 34.71 20
 1 1 11 268.3 36.68 20
 1 -1 11 294.45 32.98 26
 1 -1 12 167.14 40.39 3
 1 1 12 157.7 40.92 3
 -1 1 -12 109.49 29.43 11
 -1 -1 -12 132.73 34.3 7
 -1 -1 -12 114.06 30.54 11
 1 -1 12 127.62 40.81 1
 1 1 12 110.44 39.73 1
 -1 1 -12 146.84 36.62 7
 1 -1 12 158.61 48.2 89
 1 -1 12 146.54 30.13 28
 -1 1 -12 138.04 20.08 29
 -1 -1 -12 131.4 19.74 29
 1 1 12 153.15 32.85 28
 1 -1 12 148.23 24.8 33
 1 1 12 174.01 32.51 78
 -1 1 -12 138.58 22.5 54
 1 1 12 177.43 38.81 58
 1 -1 12 187.52 35.61 58
 -1 -1 -12 149.32 24.24 54
 1 1 12 161.89 28.78 20
 1 -1 12 151.46 24.08 26
 1 -1 12 142.37 28.33 20
 -1 -1 -13 246.08 28.09 29
 1 1 13 224.69 36.35 28
 1 -1 13 245 32.63 33
 -1 1 -13 268.18 28.51 29
 1 -1 13 204.14 56.5 89
 1 1 13 227.71 59.48 89
 1 -1 13 305.83 48.13 58
 -1 -1 -13 212.14 28.44 54
 1 1 13 280.19 49.86 58
 -1 1 -13 237.18 30.06 54
 1 -1 13 332.72 35.49 26
 1 -1 13 235.89 35.86 20
 1 1 13 248.31 36.97 20
 1 1 14 306.09 41.77 28
 1 -1 14 264.2 31.99 33
 -1 -1 -14 294.4 29.78 29
 -1 1 -14 303.96 29.86 29
 1 1 14 249.97 31.93 33
 -1 -1 -14 309.44 41.52 93
 -1 1 -14 273.3 41.34 93
 1 1 14 239.77 62.05 89
 1 -1 14 251.26 59.72 89
 -1 1 -14 300.84 40.24 67
 -1 -1 -14 226.31 29.84 54
 -1 1 -14 255.83 30.14 54
 1 -1 14 347.27 49.25 58
 1 1 14 349.72 50.25 58
 1 1 14 282.82 38.19 20
 -1 1 -15 67.63 14.02 29
 1 -1 15 103.36 19.33 33
 -1 -1 -15 97.04 16.35 29
 1 1 15 77.1 17.38 33
 1 1 15 54.77 32.45 89
 1 -1 15 99.16 41.63 89
 -1 -1 -15 90.95 24.16 93
 -1 1 -15 44.91 16.54 93
 -1 -1 -15 60.22 18.76 67
 -1 1 -15 52.46 15.3 67
 -1 1 -15 51.09 12.28 54
 1 -1 15 126.27 29.05 58
 -1 -1 -15 67.16 16.68 54
 1 1 15 89.33 28.49 58
 1 -1 15 80.98 14.13 27
 1 1 15 57.31 17.72 20
 -1 1 -16 456.43 44.33 67
 -1 -1 -16 418.24 40.57 68
 -1 -1 -16 475.09 44.62 67
 -1 1 -16 442.91 44.24 68
 1 -1 16 433.45 66.45 89
 -1 1 -16 464.74 47.84 93
 1 1 16 446.84 63.42 89
 -1 -1 -16 416.21 43.19 93
 1 1 16 674.77 60.88 58
 -1 1 -16 438.98 34.14 54
 -1 -1 -16 425.84 35.65 54
 1 -1 16 720.75 61.14 58
 1 -1 16 482.26 36.75 33
 1 1 16 468.29 35.63 33
 1 -1 17 7.08 7.73 33
 1 1 17 1.68 5.58 33
 -1 1 -17 1.97 4.79 36
 -1 1 -17 -8.58 12.75 93
 -1 -1 -17 -18.01 13.84 93
 -1 1 -17 0.94 8.65 68
 -1 1 -17 15.97 7.63 61
 -1 -1 -17 -4.26 8.65 67
 -1 1 -17 2.07 9.32 67
 -1 1 -17 9.3 10.46 63
 1 -1 17 -0.38 5.69 69
 -1 -1 -17 15.05 7.55 63
 -1 -1 -17 20.05 9.23 68
 -1 1 -17 11.66 6.44 54
 1 1 17 -8.29 11.5 58
 -1 -1 -17 10.93 7.54 54
 1 -1 17 13.54 9.31 47
 1 1 18 155.15 15.46 69
 -1 1 -18 143.5 16.91 68
 -1 1 -18 153.85 17.85 67
 1 -1 18 137.43 12.83 69
 -1 -1 -18 139.89 17.29 67
 1 -1 18 161.09 14.46 47
 1 1 18 163.68 15.27 47
 -1 -1 -18 137.42 13.02 54
 -1 -1 -18 143.71 12.61 30
 1 -1 18 194.2 15.08 33
 1 2 -18 60.35 9.63 36
 -1 2 18 79.11 11.61 33
 1 2 -18 71.12 9.17 30
 -1 -2 18 96.07 13.3 33
 -1 -2 18 13 17.87 90
 -1 -2 18 52.8 7.95 69
 1 2 -18 59.73 12.56 63
 1 -2 -18 71.77 13.91 67
 1 2 -18 84.08 16.51 68
 1 2 -18 59.2 13.84 67
 -1 2 18 117.21 20.37 58
 1 -2 -18 77.81 12.51 54
 -1 -2 18 72.37 11.45 47
 1 2 -17 147.78 27.42 93
 1 -2 -17 151.66 24.06 93
 1 -2 -17 144.55 18.52 95
 1 -2 -17 139.52 19.07 68
 1 2 -17 166.34 24.54 63
 -1 -2 17 146.89 18.48 69
 1 -2 -17 129.13 21.69 67
 1 2 -17 138.63 24.9 68
 1 2 -17 155.96 21.76 61
 1 2 -17 131.78 22.49 67
 1 2 -17 159 20.72 36
 1 2 -17 160.2 17.23 30
 -1 2 17 146.42 20.29 33
 -1 -2 17 185.06 22.29 33
 1 2 -17 147.11 18.51 54
 1 -2 -17 172.5 22.1 54
 -1 2 17 235.88 34.78 58
 -1 -2 17 158.64 16.6 27
 1 -2 -16 6.95 10.88 93
 1 2 -16 13.05 17.42 93
 1 2 -16 17.4 15.86 68
 1 -2 -16 8.11 9.78 68
 1 2 -16 5.48 8.78 61
 1 -2 -16 -11.27 13.69 67
 1 2 -16 6.68 12.77 63
 1 2 -16 -3.3 14.75 67
 -1 -2 16 23.86 9.93 33
 1 2 -16 1.51 8.44 36
 -1 2 16 1.43 7.75 33
 1 -2 -16 28.33 13.13 54
 -1 2 16 5.46 17.15 58
 1 2 -16 11.43 8.68 54
 -1 2 16 22.29 9.49 26
 -1 -2 16 7.4 5.82 27
 1 2 -15 177.27 33.02 93
 -1 -2 15 238.55 54.63 89
 -1 2 15 171.36 46.78 89
 1 -2 -15 178.35 30.93 93
 -1 -2 15 213.85 29.22 33
 1 -2 -15 209.08 25.16 29
 1 -2 -15 207.7 33.27 67
 1 2 -15 201.12 34.3 68
 1 2 -15 252.31 38.53 67
 1 -2 -15 200.27 27.32 54
 1 2 -15 232.85 28.51 54
 -1 2 15 247.49 42.49 58
 -1 -2 15 298.11 43.76 58
 -1 2 15 198.25 31.04 20
 -1 2 15 224.69 28.58 26
 -1 2 14 107.14 37.56 89
 1 -2 -14 112.41 25.33 93
 1 2 -14 148.4 32.79 93
 -1 -2 14 146.98 52.93 89
 -1 2 14 128.58 30.15 78
 1 -2 -14 118.9 19.95 29
 -1 -2 14 103.83 22.03 33
 1 -2 -14 84.99 20.99 67
 1 2 -14 106.3 26.16 67
 -1 2 14 114.09 32.5 58
 1 -2 -14 107.92 22.48 54
 1 2 -14 128.74 22.83 54
 -1 -2 14 153.46 33.63 58
 -1 2 14 97.15 19.92 26
 -1 2 14 120.82 24.13 20
 -1 -2 14 140.53 27.77 26
 1 2 -13 1335.29 111.75 11
 1 -2 -13 1344.73 104.09 7
 1 2 -13 1410.65 108.79 7
 -1 -2 13 1368.02 133.26 89
 1 2 -13 1409.81 91.57 93
 -1 2 13 1233.11 120.82 89
 1 -2 -13 1385.66 85.49 93
 -1 2 13 1377 93.92 78
 1 -2 -13 1357.4 65.36 29
 -1 -2 13 1426.05 76.27 33
 1 2 -13 1368.38 63.78 29
 1 2 -13 1394.3 88.6 67
 1 -2 -13 1236.78 58.69 65
 -1 2 13 1527.83 109.02 58
 1 2 -13 1295.07 70.05 54
 -1 -2 13 1741.53 108.12 58
 1 -2 -13 1363.27 73.33 54
 -1 2 13 1367.35 76.76 26
 -1 -2 13 1659.22 84.68 26
 -1 2 13 1283.29 80.84 20
 -1 -2 12 1621.97 135.22 1
 1 -2 -12 1537.87 106.11 7
 1 2 -12 1410.71 110.05 11
 1 2 -12 1568.16 109.41 7
 1 2 -12 1659.09 94.46 93
 -1 -2 12 1404.64 129.2 89
 -1 2 12 1586.04 98.99 78
 -1 2 12 1654.69 131.04 80
 -1 -2 12 1416.42 73.85 33
 -1 2 12 1696.09 105.88 37
 1 2 -12 1562.99 66.58 29
 1 -2 -12 1483.82 66.04 29
 1 2 -12 1526.76 88.77 67
 1 -2 -12 1442.01 74.51 54
 -1 -2 12 1875.87 108.1 58
 -1 -2 12 1327.29 66.58 59
 1 2 -12 1539.93 75.12 54
 -1 2 12 1473.71 104.95 58
 -1 2 12 1735.1 107.65 24
 -1 2 12 1297.68 74.81 26
 -1 -2 12 1700.69 84.67 26
 -1 2 12 1323.38 80.89 20
 -1 -2 11 205.08 45.79 1
 1 2 -11 165.24 35.72 11
 1 2 -11 185.75 37.4 7
 -1 2 11 160.89 39.84 1
 1 -2 -11 140.3 28.76 11
 1 -2 -11 187.16 35.58 7
 -1 -2 11 181.25 47.3 89
 -1 2 11 191.99 45.91 80
 -1 2 11 201.07 33.75 78
 1 2 -11 190.15 30.28 67
 1 -2 -11 190.23 25.64 54
 -1 -2 11 217.66 36.71 58
 -1 2 11 130.78 34.04 58
 -1 2 11 214.04 36.79 37
 -1 -2 11 151.14 22.95 33
 1 -2 -11 202.15 22.83 29
 1 2 -11 168.46 35.89 18
 -1 2 11 215.48 34.91 24
 -1 -2 11 205.96 28.57 26
 -1 2 11 186.75 43.22 12
 1 2 -10 164.14 33.6 18
 -1 2 10 232.39 46.82 1
 -1 2 10 236.42 45.08 12
 1 -2 -10 223.49 35.54 7
 1 2 -10 198.17 36.93 11
 -1 -2 10 249.51 47.65 1
 1 -2 -10 179.24 30.81 11
 1 2 -10 225.93 36.4 7
 1 2 -9 30.19 16.24 18
 -1 2 9 45.46 20.27 12
 1 2 -9 28.28 15.01 11
 -1 2 9 26.26 13.31 1
 1 2 -9 18.14 8.5 7
 1 -2 -9 32.87 15.34 7
 1 -2 -9 3.09 7.47 11
 -1 -2 9 30.41 17.91 1
 -1 2 8 1133.42 89.03 12
 -1 2 8 1030.42 83.59 1
 1 2 -8 1041.36 73.12 11
 1 2 -8 976.47 65.56 7
 1 -2 -8 947.97 60.5 11
 -1 -2 8 1024.44 78.73 1
 1 -2 -8 1014.41 65.05 7
 -1 2 7 2202.67 73.47 14
 -1 2 7 1860.18 111.36 12
 1 -2 -7 1910.12 83.42 7
 1 2 -7 1965.54 86.22 7
 -1 2 7 1896.79 103.97 1
 1 -2 -7 1828.12 77.71 11
 1 2 -7 1951.56 92.74 11
 -1 -2 7 2019.48 99.97 1
 -1 2 6 2230.75 112.49 12
 -1 -2 6 2344.78 97.92 1
 1 2 -6 2318.5 86.51 7
 1 2 -6 2267.08 92.57 11
 1 -2 -6 2167.28 77.37 11
 -1 2 6 2174.56 103.17 1
 1 -2 -6 2173.35 81.96 7
 -1 2 5 721.75 59.55 12
 1 2 -5 749.67 43.52 7
 1 2 -5 724.85 47.23 11
 -1 2 5 682.42 51.6 1
 -1 -2 5 745.18 48.82 1
 1 -2 -5 720.56 40.91 7
 -1 -2 5 635.76 26.76 10
 1 -2 -5 695.51 32.47 5
 1 2 -4 120.51 18.83 18
 -1 -2 4 141.89 19.15 1
 1 -2 -4 118.08 14.85 7
 -1 -2 4 131.44 11.39 10
 -1 2 4 104.58 24.79 12
 1 2 -4 125.1 18.61 11
 1 -2 -4 106.37 11.08 5
 1 2 -4 136.91 17.34 7
 -1 2 4 116.06 19.67 1
 -1 2 3 197.46 25.1 16
 1 2 -3 180.63 21.7 15
 1 2 -3 178.72 20.31 18
 -1 -2 3 211.81 20.59 1
 1 -2 -3 157.96 9.39 5
 1 -2 -3 171.86 13.38 2
 -1 2 3 168.86 26.6 12
 1 2 -3 185.91 17.17 7
 -1 -2 3 151.75 12.08 10
 1 -2 -3 170.21 15.26 7
 -1 2 2 1283.83 39.49 18
 1 2 -2 1292.34 53.15 15
 1 -2 -2 1287.15 32.87 2
 1 -2 -2 1236.74 36.38 7
 -1 -2 2 1271.46 35.62 10
 -1 2 1 4257.21 77.07 18
 1 -2 -1 4276.04 99.4 4
 1 -2 -1 4400.08 65.83 6
 -1 -2 1 4169.87 91.38 4
 -1 -2 1 3704.71 71.32 10
 1 -2 -1 4157.22 73.42 10
 1 -2 -1 3752.07 64.87 2
 -1 2 0 4141.26 83.86 18
 -1 -2 0 4082.91 76.05 10
 1 2 0 4352.72 97.02 8
 1 2 0 4232.66 92.26 3
 1 -2 0 4128.54 68.29 10
 -1 2 0 4259.74 67.42 3
 1 -2 0 4332.46 96.18 4
 -1 -2 0 4157.83 92.81 4
 1 2 1 3.21 6.87 18
 1 2 1 22.63 14.24 13
 1 -2 1 1.23 5.46 1
 -1 -2 -1 2.12 6.33 4
 -1 2 -1 14.36 3.87 7
 -1 2 -1 3.73 5.5 11
 -1 -2 -1 3.53 3.2 9
 1 -2 1 5.93 5.42 4
 1 2 1 1.42 4.95 3
 -1 2 -1 5.03 4.63 5
 1 2 2 19.13 16.31 13
 1 2 2 15.12 7.81 3
 -1 2 -2 20.63 5.78 7
 -1 2 -2 33.51 10.86 11
 1 -2 2 25.42 7.47 1
 -1 -2 -2 10.01 4.57 9
 -1 -2 -3 162.77 15.54 10
 1 -2 3 184.05 19.69 1
 -1 2 -3 170.33 16.44 7
 1 2 3 138.7 20.19 12
 -1 -2 -3 145.98 17.67 7
 -1 2 -4 15.3 5.8 5
 -1 2 -4 20.49 9.11 7
 1 2 4 8.8 11.67 1
 1 -2 4 18.52 10.86 1
 -1 2 -4 16.11 9.82 11
 -1 -2 -4 27.05 10.08 7
 1 2 4 16.59 9.83 12
 -1 -2 -4 18.94 6.09 10
 1 2 5 416.01 41.91 12
 1 2 5 343.56 41.06 1
 -1 -2 -5 403.26 35.89 7
 1 -2 5 427.31 40.23 1
 -1 2 -5 414.15 37.69 5
 -1 -2 -5 383.82 27.65 10
 -1 2 -5 415.93 38.15 11
 -1 -2 -5 339.45 28.39 5
 -1 2 -5 417.54 32.52 7
 1 2 6 279.09 36.67 12
 -1 2 -6 279.73 34.42 5
 1 2 6 233.68 36.78 1
 1 -2 6 256.6 34.36 1
 -1 -2 -6 257.24 31.75 7
 -1 2 -6 259.98 29.08 7
 -1 2 -6 254.25 33.63 11
 -1 -2 -6 240.54 25.68 5
 1 2 7 355.63 42.26 12
 -1 -2 -7 290.02 35.29 7
 1 -2 7 254.26 38.68 1
 -1 2 -7 263.49 31.89 7
 1 2 7 252.84 41.96 1
 -1 -2 -7 275.21 30.88 5
 -1 2 -7 273.38 37.97 11
 1 2 8 477.87 52.05 12
 -1 2 -8 472.89 46.68 7
 1 -2 8 478.59 56.83 1
 -1 2 -8 387.05 47.2 11
 1 2 8 378.87 54.66 1
 -1 -2 -8 389.69 43.43 11
 -1 -2 -8 417.44 40.37 5
 -1 -2 -8 423.19 45.32 7
 1 2 9 153.26 30.81 12
 -1 -2 -9 147.71 29.18 11
 1 2 9 170.95 41.96 1
 -1 2 -9 140.79 28.52 7
 -1 2 -9 204.53 38.13 11
 1 -2 9 175.69 38.07 1
 -1 -2 -9 152.95 29.84 7
 -1 -2 -10 15.33 9.94 7
 -1 -2 -10 -5.22 9.51 11
 1 2 10 -10.46 17.57 1
 1 2 10 2.32 12.44 3
 -1 2 -10 15.1 15.49 7
 -1 2 -10 -1.12 7.9 11
 1 -2 10 -4.64 11.75 1
 1 2 11 287.7 51.48 3
 -1 2 -11 274.73 44.84 7
 -1 -2 -11 310.1 48.19 7
 -1 2 -11 308.73 53.18 11
 1 -2 11 295.27 57.56 1
 -1 -2 -11 253.15 42.55 11
 1 -2 11 227.1 51.69 89
 1 2 11 417.44 63.06 80
 1 2 11 293.19 41.09 78
 -1 2 -11 293.61 27.12 29
 1 -2 11 305.1 33.55 33
 1 2 11 327.96 45.52 28
 -1 -2 -11 266.39 28.12 62
 1 -2 11 374.8 48.03 58
 -1 -2 -11 275.52 31.94 54
 -1 2 -11 263.78 29.79 54
 1 2 11 344.31 50.91 58
 1 2 11 354.69 46.37 24
 1 -2 11 328.81 36.73 20
 1 2 11 287.76 39.21 20
 1 -2 11 351.76 36.14 26
 -1 2 -11 265.26 48.69 18
 1 -2 12 90.91 32.78 1
 -1 2 -12 88.9 29.28 11
 -1 -2 -12 83.3 27.87 7
 1 2 12 101.62 33.08 3
 -1 2 -12 75.67 23.06 7
 -1 -2 -12 81.5 26.42 11
 1 -2 12 41.15 35.65 89
 1 2 12 116.91 28.8 78
 -1 2 -12 77.12 15.62 29
 1 -2 12 105.62 22.7 33
 1 2 12 91.5 23.25 28
 -1 -2 -12 88.71 16.04 29
 1 2 12 123.65 33.83 58
 -1 -2 -12 85.61 18.65 54
 1 -2 12 118.12 31.69 58
 -1 2 -12 70.44 16.45 54
 -1 2 -12 64.47 27.37 18
 1 -2 12 113.4 21.61 26
 1 2 12 91.38 23.84 20
 1 -2 13 527.66 88.41 89
 -1 2 -13 515.77 55.78 93
 1 2 13 649.25 62.86 78
 -1 2 -13 516.23 53.2 67
 1 2 13 527.68 52.52 20
 -1 2 -13 538.05 43.87 54
 1 2 13 676.07 72.22 58
 1 -2 13 747.2 73.05 58
 -1 -2 -13 517.02 45.9 54
 -1 -2 -13 534.39 40.82 29
 1 -2 13 607.03 49.73 33
 -1 2 -13 566.59 40.28 29
 1 2 13 539.93 56.75 28
 1 2 14 31.16 13.2 33
 1 -2 14 28.74 13.98 33
 1 2 14 19.36 13.27 28
 -1 -2 -14 19.39 9.44 29
 -1 2 -14 25.6 9.88 29
 1 -2 14 41.49 36.88 89
 -1 2 -14 7.95 13.38 93
 -1 -2 -14 12.88 11.88 93
 1 2 14 6.04 25.53 89
 -1 2 -14 22.71 11.5 67
 -1 -2 -14 17.89 8.35 54
 1 -2 14 49.98 22.88 58
 -1 2 -14 31.67 11.65 54
 1 2 14 24.63 21.26 58
 1 2 14 34.48 15.94 20
 1 -2 14 33.12 10.85 27
 1 -2 15 22.94 13.57 33
 -1 -2 -15 26.74 11.74 29
 1 2 15 12.12 11.01 33
 1 2 15 -15.75 26.72 89
 -1 -2 -15 15.06 12.72 93
 1 -2 15 19.91 22.14 89
 -1 2 -15 24.36 18.16 93
 -1 2 -15 -1.87 17.05 67
 -1 2 -15 -2.29 15.44 68
 -1 -2 -15 27.35 14.69 67
 1 -2 15 -0.7 15.13 58
 -1 -2 -15 -4.38 10.06 54
 -1 2 -15 11.12 10.81 54
 1 2 15 4.93 18.05 58
 1 -2 15 12.51 4.7 27
 1 2 15 18.29 17.02 20
 -1 -2 -16 21.41 7.67 29
 1 -2 16 25.17 10.34 33
 1 2 16 34.26 11.18 33
 1 2 16 25.35 22.69 89
 -1 -2 -16 35.97 13.68 93
 -1 2 -16 26.11 16.85 93
 -1 -2 -16 37.77 13.16 68
 -1 -2 -16 45.78 15.73 67
 -1 2 -16 52.46 17.84 63
 1 -2 16 23.32 10.94 69
 -1 2 -16 14.88 10.56 67
 -1 2 -16 25.34 12.8 68
 1 2 16 36.79 17.52 58
 -1 2 -16 17.26 6.49 54
 -1 -2 -16 21.65 10.57 54
 1 -2 16 47.51 9.76 27
 1 -2 17 22.29 7.82 33
 -1 2 -17 29.06 6.95 30
 1 2 17 47.59 10.33 33
 -1 2 -17 24.84 9.16 36
 -1 -2 -17 31.93 12.29 93
 -1 2 -17 1.9 10 93
 -1 2 -17 12.35 8.69 67
 -1 2 -17 29.81 12.24 63
 -1 -2 -17 28.55 12.66 67
 1 -2 17 40.1 9.81 69
 -1 2 -17 12.38 8.83 68
 -1 2 -17 9.83 6.26 61
 -1 -2 -17 10.95 7.44 68
 -1 -2 -17 32.66 9.99 54
 1 2 17 61.74 18.37 58
 1 -2 17 30.74 8.79 47
 1 2 18 9.93 4.93 69
 -1 2 -18 -0.24 6.27 68
 -1 -2 -18 7 5.73 67
 -1 2 -18 -2.03 4.4 63
 -1 2 -18 -3.23 4.78 67
 1 -2 18 8.18 4.44 47
 1 2 18 -0.39 3.35 47
 -1 -2 -18 -2.9 4.42 54
 1 -2 18 -1.03 3.62 33
 -1 -2 -18 8.93 4.27 30
 1 -3 -18 15.96 5.77 30
 -1 -3 18 10.13 5.27 33
 -1 3 18 8.66 5.28 33
 1 3 -18 9.04 5.31 36
 1 3 -18 -10.02 10.75 68
 1 3 -18 12.65 8.92 67
 1 -3 -18 18 6.65 67
 1 3 -18 15.09 8.35 63
 -1 3 18 5.98 8.79 58
 1 -3 -18 11.97 4.47 54
 -1 -3 18 8.7 4.02 47
 -1 -3 17 -2.07 4.16 27
 -1 3 17 4.29 6.73 33
 1 3 -17 9.55 5.78 30
 -1 -3 17 10.33 8.55 33
 1 3 -17 0.16 7.29 36
 -1 -3 17 20.21 30.89 90
 1 3 -17 25.59 14.54 92
 1 -3 -17 -3.36 6.86 93
 1 -3 -17 1.84 9.6 67
 1 3 -17 -3.43 7.31 61
 1 3 -17 -11.12 9.29 63
 -1 -3 17 -1.06 4.75 69
 1 3 -17 5.3 10.16 67
 1 3 -17 13.01 12.83 68
 -1 3 17 7.6 11.24 58
 1 -3 -17 -2.31 6.73 54
 -1 -3 17 9.69 7.42 47
 1 -3 -16 277.85 33.4 93
 1 3 -16 341.84 42.22 93
 -1 3 16 290.43 30.2 33
 1 3 -16 269.5 31.36 36
 1 3 -16 280.36 24.49 30
 -1 -3 16 323.64 32.88 33
 1 -3 -16 278.07 33.2 67
 -1 -3 16 262.98 26.21 69
 1 3 -16 280.35 36.82 68
 1 3 -16 290.93 36.43 63
 1 3 -16 282.81 36.14 67
 1 3 -16 280.02 34.54 61
 -1 3 16 405.76 49.99 58
 1 3 -16 291.14 28.07 54
 1 -3 -16 299.53 32.14 54
 -1 3 16 277.97 32.3 20
 -1 -3 16 312.3 27.14 27
 1 -3 -15 293.29 38.61 93
 1 3 -15 378.26 48.95 93
 -1 3 15 409.53 47.93 78
 -1 -3 15 377.9 36.79 33
 1 -3 -15 381.02 33.45 29
 1 -3 -15 298.75 33.64 68
 1 3 -15 364.34 44.7 67
 1 3 -15 363.24 46.51 68
 1 -3 -15 318.42 37.62 67
 1 3 -15 340.38 42.1 63
 1 -3 -15 337.26 28.09 65
 -1 3 15 447.6 57.03 58
 1 -3 -15 339.51 35.79 54
 1 3 -15 379.27 35.06 54
 -1 3 15 343.21 33.69 26
 -1 3 15 344.95 38.79 20
 -1 -3 15 385.09 33.37 27
 1 -3 -14 100.65 22.42 93
 -1 -3 14 24.68 24.22 89
 -1 3 14 68.12 35.12 89
 1 3 -14 81.87 24.29 93
 -1 3 14 82.04 23.61 78
 -1 -3 14 106.91 22.58 33
 1 -3 -14 99.84 18.27 29
 1 3 -14 131.96 31.13 68
 1 3 -14 64.93 20.93 67
 1 -3 -14 83.15 15.68 65
 1 -3 -14 82.13 22.54 67
 1 -3 -14 90.55 19.48 54
 1 3 -14 126.68 20.59 54
 -1 -3 14 126.67 31.2 58
 -1 3 14 110.4 33.14 58
 -1 3 14 82.16 20.81 20
 -1 3 14 77.04 17.97 26
 1 -3 -13 53.73 19.03 93
 -1 -3 13 25.04 21.63 89
 1 3 -13 52.1 18.37 93
 -1 3 13 94.04 36.84 80
 -1 3 13 72.45 21.8 78
 -1 -3 13 89.11 20.32 33
 1 -3 -13 44.03 12.77 29
 1 3 -13 74.14 24.68 67
 1 -3 -13 58.34 13.19 66
 1 -3 -13 58.01 12.99 65
 -1 3 13 32.36 23.83 58
 -1 -3 13 56.77 22.18 58
 -1 -3 13 56.38 14.66 59
 1 -3 -13 64.57 17.5 54
 1 3 -13 68.48 16.81 54
 -1 3 13 60.05 20.17 26
 -1 -3 13 79.8 18.49 26
 -1 3 13 37.33 19.93 24
 -1 3 13 50.7 21.03 20
 1 3 -12 -5.47 12.31 11
 -1 3 12 2.08 14.54 3
 1 3 -12 -13.6 13.05 7
 -1 -3 12 -2.2 14.09 1
 1 -3 -12 -2.5 12.14 7
 1 3 -12 20.7 15.35 93
 -1 3 12 0.28 11.42 78
 -1 3 12 1.78 20.95 80
 1 -3 -12 9.22 8.71 29
 1 3 -12 1.76 6.56 29
 -1 -3 12 -5.65 7.71 33
 -1 3 12 4.92 13.88 37
 1 -3 -12 -1.68 5.68 66
 1 3 -12 0.61 9.79 67
 1 3 -12 3.7 6.19 54
 -1 -3 12 13.8 9.32 59
 -1 3 12 21.68 23.96 58
 1 -3 -12 -6.75 6.74 54
 -1 -3 12 -0.9 13.29 58
 -1 -3 12 -4.47 10.84 26
 -1 3 12 11.61 14.73 20
 -1 3 12 23.24 16.01 24
 -1 3 12 -12.58 8.23 26
 1 3 -12 3.75 11.78 18
 -1 3 11 176.09 27.53 26
 1 3 -11 179.89 40.63 18
 -1 3 11 223.75 38.85 24
 -1 -3 11 258.41 31.54 26
 1 3 -11 187.07 39.89 11
 1 3 -11 228.81 41.54 7
 -1 -3 11 213.08 48.14 1
 1 -3 -11 223.15 38.72 7
 -1 3 11 206.87 42.89 3
 -1 -3 11 168.64 44.23 89
 1 3 -11 202.24 32.54 93
 -1 3 11 357.71 70.52 98
 -1 3 11 205.63 44.81 80
 -1 3 11 185.73 32.16 78
 1 3 -11 203.9 22.27 29
 -1 -3 11 219.34 28.21 33
 1 -3 -11 236.63 24.5 29
 -1 3 11 216.84 37.76 37
 1 -3 -11 202.34 23.45 66
 1 -3 -11 228.3 25.96 62
 1 3 -11 265.52 36.23 67
 1 3 -11 212.79 25.94 54
 -1 -3 11 192.96 25.65 59
 1 -3 -11 208.1 26.99 54
 -1 3 11 159.88 35 58
 -1 -3 11 276.99 42.88 58
 -1 -3 11 208.36 25.62 50
 1 3 -10 407.81 54.81 18
 -1 3 10 522.57 69.3 12
 1 3 -10 458.72 57.83 11
 -1 -3 10 545.82 69.88 1
 1 -3 -10 452.97 47.06 11
 1 -3 -10 491.95 53.21 7
 1 3 -10 528.23 57.72 7
 1 3 -9 24.54 11.37 15
 1 3 -9 22.55 17.47 18
 -1 -3 9 7.08 9.8 1
 -1 3 9 29.68 20.38 12
 1 -3 -9 29.98 12.77 11
 1 -3 -9 25.19 13.35 7
 1 3 -9 32.73 15.11 7
 1 3 -9 20.28 14.56 11
 1 3 -8 459.01 52.43 18
 -1 3 8 437.47 58.84 12
 1 -3 -8 437.56 40.1 11
 -1 -3 8 471.16 54.28 1
 1 3 -8 491.09 46.83 7
 1 3 -8 547.97 55.68 11
 1 -3 -8 486.24 44.97 7
 1 3 -7 40.74 16.87 18
 1 3 -7 46.62 16.43 11
 1 3 -7 62.88 18.43 7
 1 -3 -7 42.31 13.76 7
 -1 -3 7 43.86 17.05 1
 1 -3 -7 36.35 9.15 2
 -1 3 7 26.3 18.23 12
 1 -3 -7 47.48 12.32 11
 -1 3 6 925.78 77.61 12
 1 3 -6 844.75 63.38 18
 1 -3 -6 867.44 40.74 2
 1 -3 -6 942.86 53.45 7
 1 3 -6 918.55 62.09 11
 1 3 -6 948.08 56.8 7
 -1 -3 6 902.3 62.09 1
 1 3 -5 2482.64 101.42 18
 1 3 -5 2513.91 107.46 15
 -1 3 5 2656.27 122.25 12
 -1 3 5 2799.9 115.53 16
 1 -3 -5 2525.59 60.33 5
 1 3 -5 2571.01 97.85 11
 -1 -3 5 2798.25 98.59 1
 -1 -3 5 2551.87 50.15 10
 1 3 -5 2714.39 89.61 7
 1 -3 -5 2595.08 83.51 7
 1 -3 -5 2431.31 64.09 2
 -1 3 4 26.45 17.52 13
 1 3 -4 22.64 12.59 18
 1 3 -4 24 13.23 15
 -1 3 4 25.4 13.53 16
 1 3 -4 39.65 11.3 7
 -1 3 4 20.83 14.43 12
 1 -3 -4 25.3 8.42 7
 1 -3 -4 40.13 11.3 10
 1 -3 -4 24.71 4.3 5
 -1 -3 4 29.32 4.99 10
 1 -3 -4 32.41 5.73 2
 1 3 -4 26.81 10.23 11
 -1 -3 4 29.38 10.6 1
 1 3 -3 2941.74 96.06 18
 -1 3 3 2903.45 136.6 13
 1 3 -3 2926.81 101.79 15
 1 -3 -3 2818.71 106.29 4
 1 -3 -3 2896.97 77.45 10
 -1 -3 3 2969.5 61.21 10
 1 -3 -3 2903.58 72.53 7
 -1 -3 3 3099.32 89.49 1
 1 -3 -3 2795.09 55.08 2
 1 -3 -3 2766.93 42.72 5
 1 3 -2 360.68 34.43 15
 -1 3 2 373.11 25.58 18
 1 -3 -2 380.29 35.03 4
 -1 3 2 446.98 26.44 3
 -1 -3 2 414.09 32.07 4
 -1 -3 2 350.12 19.33 10
 1 -3 -2 321.57 15.62 2
 -1 3 2 367.56 42.61 8
 1 3 -2 356.23 34.27 3
 1 3 -1 426.13 29.02 19
 -1 3 1 399.26 26.16 18
 1 3 -1 379.12 32.82 3
 -1 -3 1 444.24 32.57 4
 1 -3 -1 344.76 31.47 4
 1 -3 -1 410.2 17.85 6
 -1 -3 1 428.04 22.63 10
 -1 3 1 365.54 39.96 8
 -1 3 1 441.78 23.85 3
 1 -3 -1 394.4 22.61 10
 -1 3 0 1801.42 61.12 18
 1 3 0 1835.64 66.65 18
 -1 -3 0 1751.63 36.97 9
 1 -3 0 1796.24 69.47 4
 -1 -3 0 1732.51 49.88 10
 1 -3 0 1701.35 45.11 10
 1 3 0 1707.08 72.77 8
 1 3 0 1829.15 66.95 3
 -1 -3 0 1692.3 66.12 4
 -1 3 0 1662.19 49.31 3
 -1 3 -1 83316.9 1025.04 18
 1 3 1 85984.2 1036.1 18
 1 -3 1 81780.3 966.06 10
 1 -3 1 88384.5 1039.48 4
 1 3 1 92131.92 1034.48 3
 -1 -3 -1 88207.25 971.55 9
 -1 3 -1 90846.41 1009.21 11
 1 3 2 16382.07 346.94 13
 -1 3 -2 15711.52 299.32 15
 1 -3 2 16118.23 250.9 1
 -1 3 -2 16117.21 256.75 11
 1 -3 2 16703.11 274.5 4
 -1 -3 -2 16160.96 285.29 4
 1 3 3 337.63 28.86 16
 1 3 3 303.06 45.69 13
 -1 3 -3 367.92 25.59 7
 1 3 3 402.06 34.44 3
 -1 3 -3 347.3 31.3 11
 -1 -3 -3 295.27 33.05 4
 1 -3 3 366.5 30.65 1
 -1 -3 -3 370.56 27.16 10
 1 3 4 674.44 52.51 12
 -1 -3 -4 726.79 39.9 10
 -1 3 -4 806.2 42.26 7
 -1 3 -4 714.58 49.36 11
 1 -3 4 745.06 48.4 1
 1 3 4 803.66 51.68 3
 -1 -3 -4 739.65 44.21 7
 1 3 5 5026.18 161.54 12
 -1 3 -5 5128.93 151.67 11
 -1 3 -5 5435.25 133.09 7
 -1 -3 -5 5340.87 125.54 10
 -1 -3 -5 5075.7 137.83 7
 1 -3 5 4968.76 149.42 1
 1 3 6 916.59 69.88 12
 -1 -3 -6 869.16 47.88 5
 -1 3 -6 926.01 66.11 11
 -1 -3 -6 804.05 55.12 7
 1 -3 6 833.57 64.05 1
 1 3 6 999.49 68.22 3
 -1 3 -6 825 53.54 7
 -1 -3 -6 908.73 50.17 10
 1 3 7 2262.59 114.94 12
 -1 -3 -7 2119.31 83.38 5
 -1 -3 -7 2102.19 97.27 7
 1 -3 7 2162.06 113.61 1
 1 3 7 2389.05 114.23 3
 -1 3 -7 2154.29 110.35 11
 -1 3 -7 2288.06 98.77 7
 1 3 8 31.48 17.21 3
 1 3 8 16.27 10.71 12
 -1 3 -8 30.13 14.83 11
 1 -3 8 36.65 19.18 1
 -1 -3 -8 35.6 14.64 7
 -1 -3 -8 28.52 10.81 5
 -1 3 -8 21.87 10.9 7
 1 3 9 406.52 54.13 3
 1 -3 9 362.21 54.65 1
 -1 -3 -9 371.04 46.02 7
 -1 -3 -9 324.72 42.81 11
 -1 3 -9 383.55 46.58 7
 -1 3 -9 366.45 51.88 11
 -1 3 -10 99.65 26.34 7
 1 -3 10 112.59 36.55 1
 -1 -3 -10 84.3 22.73 11
 -1 -3 -10 100.56 24.96 7
 -1 3 -10 91.12 28.11 11
 1 3 10 105.37 32.45 3
 1 -3 10 47.06 25.64 89
 1 3 10 126.28 51.26 98
 1 -3 10 93.74 17.95 33
 -1 -3 -10 116.94 17.7 62
 1 -3 10 148.55 31.83 58
 1 3 10 92.25 24.47 58
 -1 3 -10 109.54 31.82 18
 1 3 10 148.17 32.21 21
 -1 3 -11 65.82 23.59 7
 -1 -3 -11 48.93 19.26 7
 -1 -3 -11 52.15 17.97 11
 -1 3 -11 81.93 27.71 11
 1 -3 11 64.9 28.69 1
 1 3 11 59.26 21.05 3
 1 -3 11 84.29 40.48 89
 1 3 11 61.04 23.15 80
 1 3 11 62.93 22.54 78
 -1 3 -11 54.12 12.72 29
 1 3 11 47 21.79 37
 1 3 11 58.84 20.42 28
 1 -3 11 88.48 17.88 33
 -1 -3 -11 60.69 13.22 62
 -1 3 -11 36.83 14.86 67
 -1 -3 -11 55.2 16.34 54
 1 3 11 54.76 21.48 51
 1 -3 11 79.16 23.86 58
 1 3 11 44.88 19.32 58
 -1 3 -11 38.8 21.69 18
 1 3 11 61.55 18.19 24
 1 3 11 56.56 18.73 20
 -1 3 -12 168.47 37.31 7
 -1 3 -12 149.82 38.46 11
 -1 -3 -12 177.48 37.16 7
 1 -3 12 226.13 59.85 89
 -1 3 -12 194.04 34.56 93
 1 3 12 206.19 45.84 80
 1 3 12 211.68 35.49 78
 -1 -3 -12 135.17 19.62 29
 1 -3 12 164.69 25.08 33
 1 3 12 129.18 31.34 28
 -1 3 -12 195.19 23.49 29
 -1 -3 -12 158.73 22.55 62
 -1 3 -12 171.05 31.32 67
 -1 -3 -12 180.16 26.67 54
 1 3 12 185.61 40.54 58
 1 -3 12 207.46 39.33 58
 -1 3 -12 153.95 23 54
 -1 3 -12 115.38 37.62 18
 1 3 12 184.35 32.98 20
 -1 3 -13 -1.52 14.24 93
 1 -3 13 10.77 29.75 89
 1 3 13 9.23 17.14 78
 -1 3 -13 25.31 16.17 67
 1 -3 13 8.46 7.99 27
 1 3 13 22.75 14.79 20
 1 3 13 -10.73 21.11 58
 -1 -3 -13 11.49 9.59 54
 -1 3 -13 17.2 9.26 54
 1 -3 13 15.42 19.93 58
 1 -3 13 6.37 7.96 33
 -1 -3 -13 7.03 8.03 29
 1 3 13 27.82 18.9 28
 -1 3 -13 10.69 5.56 29
 -1 -3 -14 77.98 15.97 29
 1 3 14 80.65 23.16 28
 1 -3 14 73.61 18.31 33
 1 -3 14 136.93 50.02 89
 -1 -3 -14 57.55 18.56 93
 -1 3 -14 49.61 17.35 93
 1 3 14 81.52 35.21 89
 -1 3 -14 88.08 25.13 67
 -1 -3 -14 65.91 13.04 65
 -1 3 -14 85.83 19.13 54
 1 3 14 91.24 29.39 58
 1 -3 14 86.09 26.14 58
 -1 -3 -14 80.22 17.97 54
 1 3 14 88.9 25.29 20
 1 -3 14 77.15 15.59 27
 1 3 15 10.08 9.44 33
 1 -3 15 2.08 9.54 33
 -1 -3 -15 11.94 8.75 29
 1 3 15 11.28 12.36 28
 -1 -3 -15 33.07 16.55 93
 -1 3 -15 8.03 13.26 93
 1 3 15 -18.8 29.86 89
 -1 -3 -15 14.32 14.59 67
 -1 3 -15 5.8 13.79 68
 1 -3 15 21.57 10.15 69
 -1 3 -15 24.81 13.08 67
 -1 -3 -15 0.6 8.64 54
 1 3 15 10.57 15.62 58
 1 -3 15 8.01 5.83 27
 1 3 15 -22.5 13.78 20
 1 -3 16 161.42 16.5 27
 1 3 16 115.74 20.05 20
 -1 3 -16 136.54 25.82 93
 1 3 16 153.58 37.51 89
 -1 -3 -16 127.3 21.31 93
 -1 -3 -16 138.35 23.22 67
 -1 -3 -16 113.37 18.42 68
 -1 3 -16 131.98 25.31 68
 -1 3 -16 97.62 21.13 67
 -1 3 -16 135 25.12 63
 1 -3 16 132.96 18.75 69
 -1 3 -16 144.96 21.95 36
 1 3 16 140.62 18.75 33
 -1 -3 -16 129.13 18.1 29
 1 -3 16 144.95 19.45 33
 1 3 16 188.79 32.88 58
 -1 -3 -16 137.26 20.48 54
 1 -3 16 132.59 18.62 47
 -1 -3 -17 10.2 8.1 93
 -1 -3 -17 14.55 5.86 95
 1 3 17 13 5.78 33
 1 -3 17 10.99 6.8 33
 -1 3 -17 -1.74 5.51 36
 1 3 17 4.92 10.86 58
 -1 -3 -17 10.63 7.65 54
 1 -3 17 25.23 7.49 47
 -1 3 -17 23.98 11.48 63
 1 -3 17 15.55 6.3 69
 -1 3 -17 6.63 8.3 67
 -1 3 -17 4.89 6.98 61
 -1 3 -17 15.29 10.21 68
 -1 -3 -17 20.03 10.22 67
 1 3 18 18.3 5.48 69
 -1 3 -18 13.9 6.72 68
 -1 -3 -18 16.82 5.03 54
 -1 -3 -18 21.24 4.58 30
 1 4 -18 233.19 22.15 63
 1 -4 -18 227.22 16.29 30
 -1 4 18 214.29 15.34 33
 1 4 -18 232.2 19.02 36
 1 -4 -18 226.26 18.19 54
 1 4 -18 179.46 20.32 82
 -1 -4 17 19.92 5.96 27
 1 4 -17 13.14 8.37 36
 -1 -4 17 22.12 8.9 33
 -1 4 17 2.98 5.32 33
 -1 -4 17 19.27 25.88 90
 1 4 -17 34.98 14.8 92
 1 4 -17 10.25 8 61
 1 4 -17 -1.31 10.27 68
 1 4 -17 24.64 11.81 67
 1 4 -17 10.11 9.13 63
 1 -4 -17 5.42 6.44 67
 1 -4 -17 12.93 6.7 54
 -1 4 17 24.93 14.66 58
 -1 -4 17 12.04 5.46 47
 -1 4 16 10.44 10.33 20
 -1 -4 16 1.29 5.52 27
 1 -4 -16 20.83 11.08 93
 1 4 -16 -12.41 16.44 93
 -1 4 16 14.96 9.6 33
 1 4 -16 -2.01 7.64 36
 -1 -4 16 6.8 11.66 33
 1 4 -16 6 14.09 63
 1 4 -16 14.41 13.35 68
 1 4 -16 25.29 12.9 61
 1 -4 -16 -7.63 11.25 67
 1 4 -16 -11.25 14.14 67
 1 -4 -16 11.52 5.69 65
 1 -4 -16 -4.29 8.02 54
 -1 4 16 -12.06 16.72 58
 -1 -4 16 -1.3 5.2 47
 1 4 -15 22.7 16.04 93
 1 -4 -15 18.93 11.43 93
 -1 4 15 -1.99 10.8 78
 1 -4 -15 7.62 7.42 29
 -1 -4 15 3.6 9.36 33
 1 4 -15 15.67 10.78 36
 1 4 -15 6.82 13.61 68
 -1 -4 15 -13.62 9.64 69
 1 -4 -15 6.94 8.75 67
 1 -4 -15 6.76 8.21 65
 1 4 -15 15.76 14.36 67
 1 4 -15 14.76 17.09 63
 -1 4 15 21.33 21.76 58
 1 -4 -15 10.5 9.41 54
 -1 4 15 11.05 11.58 20
 -1 -4 15 -9.98 9.59 27
 1 -4 -14 264.47 34.2 93
 1 4 -14 298.17 42.34 93
 -1 4 14 413.63 66.42 80
 -1 4 14 289.44 40.91 78
 1 -4 -14 311.62 30.59 29
 -1 -4 14 312.68 34.45 33
 1 -4 -14 268.39 27.96 65
 1 4 -14 324.72 42.86 68
 1 -4 -14 264.69 26.26 66
 1 4 -14 315.05 42.07 67
 -1 -4 14 276.17 29.79 69
 1 -4 -14 291.79 36.56 67
 1 -4 -14 294.48 33.59 54
 1 4 -14 296.02 30.58 54
 -1 -4 14 317.27 30.29 59
 -1 4 14 335.11 51.23 58
 -1 4 14 304 38.47 20
 -1 -4 14 324.06 32.36 27
 1 4 -13 250.31 39.19 93
 1 -4 -13 272.23 36.88 93
 -1 4 13 278.34 41.86 78
 -1 4 13 276.73 56.94 80
 -1 4 13 239.69 39.37 37
 -1 -4 13 286.72 33.44 33
 1 -4 -13 266.41 28.61 29
 1 -4 -13 246.97 26.55 66
 1 4 -13 269.57 40.47 68
 1 -4 -13 206.54 24.77 65
 1 4 -13 230.86 34.75 67
 1 -4 -13 262.08 32.33 54
 1 4 -13 305.27 32.57 54
 -1 -4 13 269.5 29.81 59
 -1 4 13 217.49 42.99 58
 -1 4 13 289.73 45.47 24
 -1 4 13 252.11 32.68 26
 -1 4 13 227.17 36.5 20
 1 -4 -12 -6.82 9.94 7
 1 4 -12 1.8 13.42 7
 -1 4 12 8.92 15.76 3
 -1 -4 12 0.53 11.59 1
 1 -4 -12 5.97 7.29 94
 1 -4 -12 -3.06 5.62 99
 1 4 -12 -6.36 14.94 93
 -1 4 12 12.26 29.19 98
 1 -4 -12 1.03 8.76 93
 -1 -4 12 10.86 22.48 89
 -1 4 12 9.53 20.5 80
 -1 4 12 -3.48 11.96 78
 -1 -4 12 5.49 7.88 33
 1 -4 -12 -4.93 7.55 29
 -1 4 12 5.66 17.85 37
 1 4 -12 7.3 13.45 67
 1 -4 -12 1.02 7.58 66
 1 -4 -12 8.62 10.17 54
 -1 -4 12 -8.74 8.26 59
 -1 -4 12 -13.91 15.12 58
 -1 4 12 -5.77 16.95 58
 1 4 -12 -3.92 8.83 54
 -1 4 12 -25.41 21.68 24
 1 4 -12 -0.64 12.65 18
 -1 4 12 -20.13 17.9 26
 1 4 -11 -0.76 10.78 18
 -1 -4 11 -3.96 8.59 26
 -1 4 11 -10.47 17.96 21
 -1 4 11 16.85 16.43 24
 -1 4 11 -14.41 14.04 3
 -1 -4 11 -11.49 19.73 1
 1 4 -11 -13.11 15.97 7
 1 -4 -11 -2.08 10.04 7
 1 -4 -11 -1.58 5.95 94
 -1 4 11 0.39 27.51 98
 -1 -4 11 49.57 31.43 89
 1 -4 -11 3.56 5.55 99
 1 4 -11 -4.53 10.91 93
 -1 4 11 3.23 11.44 78
 -1 4 11 2.47 19.38 80
 1 -4 -11 3.74 6.64 62
 1 -4 -11 11.02 9.67 66
 1 4 -11 1.47 9.23 67
 -1 4 11 6.07 17.67 58
 -1 -4 11 15.62 9.27 59
 -1 -4 11 19.69 21.71 58
 1 -4 -11 3.99 6.07 54
 -1 -4 11 -15.88 9.31 50
 -1 -4 11 0.86 7.88 33
 -1 4 11 16.21 20.26 37
 1 -4 -11 1.38 5.5 29
 -1 4 11 -0.26 13.07 28
 -1 4 10 1134.7 104.7 12
 1 4 -10 1068.16 96.92 18
 1 4 -10 1123.47 95.45 11
 -1 -4 10 1051.08 98.28 1
 -1 4 10 1196.52 100.93 3
 1 -4 -10 1034.05 77.65 7
 1 4 -10 1137.45 87.6 7
 1 4 -9 29.42 21.48 18
 1 4 -9 10.41 18.22 15
 1 4 -9 11.05 14.12 11
 1 4 -9 21.73 12.88 7
 1 -4 -9 12.84 8.09 7
 -1 -4 9 -1.13 13.12 1
 -1 4 9 20.66 18.08 12
 -1 4 9 -12.97 13.31 3
 1 4 -8 -3.34 9.85 15
 1 4 -8 8.52 10.2 18
 -1 -4 8 7.46 11.18 1
 1 -4 -8 14.79 11.88 7
 1 -4 -8 10.18 7.31 11
 1 4 -8 -1.41 9.46 11
 -1 4 8 1.26 16.06 12
 1 4 -8 6.45 8.72 7
 1 4 -7 389.57 49.74 18
 -1 4 7 339.06 54.33 12
 1 4 -7 359.12 47.87 15
 1 4 -7 429.61 43.84 7
 -1 -4 7 380.22 46.12 1
 1 4 -7 455.84 50.35 11
 1 -4 -7 314.3 34.64 7
 1 4 -6 2516.96 124.69 15
 -1 4 6 2551.48 137.36 12
 1 4 -6 2539.83 117.08 18
 1 4 -6 2861.44 119.74 11
 1 4 -6 2773.79 104.28 7
 1 -4 -6 2644.26 95.41 7
 -1 -4 6 2727.92 114.75 1
 1 4 -5 5503.47 179.12 15
 -1 4 5 5552.19 196.39 12
 -1 4 5 5802.43 182.07 16
 1 4 -5 5506.43 169.69 18
 -1 -4 5 5975.64 161.07 1
 1 -4 -5 5377.67 133.04 7
 1 4 -5 6133.73 168.33 11
 1 -4 -5 5468.22 186.36 4
 1 -4 -5 5301.89 84.41 2
 1 4 -4 2213.26 96.99 18
 1 4 -4 2139.91 103.43 15
 -1 4 4 2169.28 140.31 13
 -1 4 4 2436.79 108.78 16
 1 -4 -4 2226.38 73.39 7
 1 -4 -4 2242.03 107.7 4
 1 -4 -4 2028.69 43.11 2
 1 -4 -4 2330.23 78.1 10
 -1 -4 4 2468.15 54.82 10
 -1 -4 4 2476.18 91.79 1
 -1 4 4 2667.44 93.75 3
 1 4 -3 116.88 26.13 15
 1 4 -3 108.07 23 18
 -1 4 3 120.98 33.73 13
 1 -4 -3 120.36 25.86 4
 1 -4 -3 73.16 7.65 2
 -1 4 3 101.44 16.43 3
 -1 -4 3 93.68 20.13 4
 1 -4 -3 93.79 15.03 10
 1 -4 -3 103.13 14.17 7
 -1 -4 3 90.73 11.02 10
 -1 4 2 84.68 30.5 13
 1 4 -2 71.6 15.79 18
 1 4 -2 50.98 17.87 15
 -1 4 2 74.39 14.25 18
 1 4 -2 56.3 13.72 19
 1 4 -2 48.81 14.9 3
 -1 -4 2 66.68 16.26 4
 1 -4 -2 61.13 18.05 4
 1 -4 -2 62.77 11.4 10
 -1 4 2 66.03 13.01 3
 -1 -4 2 59.05 9.15 10
 -1 4 2 39.13 20.8 8
 1 4 -1 10178.33 207.06 18
 1 4 -1 9467.74 189.93 19
 -1 4 1 10960.06 194.57 18
 1 -4 -1 9571.19 214.84 4
 1 4 -1 9299.8 213.44 3
 -1 -4 1 10566.4 165.65 10
 -1 4 1 10388.75 254.97 8
 1 -4 -1 9832.65 166.07 10
 -1 4 1 10648.81 181.38 3
 1 -4 -1 9938.56 144.57 6
 -1 -4 1 9783.06 205.9 4
 -1 4 0 15307.66 236.3 19
 1 4 0 15735.99 271.25 18
 -1 4 0 15400.06 301.14 15
 -1 4 0 15529.99 257.04 18
 -1 -4 0 14391.13 268.8 4
 -1 -4 0 15269.62 226.14 10
 1 -4 0 14945.41 275.86 4
 1 4 0 15435.96 273.56 3
 1 -4 0 14473.63 214.64 10
 -1 4 0 14533.09 237.52 3
 1 4 0 14973.66 292.21 8
 -1 -4 0 14720.94 185.78 9
 -1 4 -1 3989.6 116.02 18
 1 4 1 3974.5 119.52 18
 -1 4 -1 4206.37 142.48 15
 1 4 1 3902.54 138.58 8
 1 -4 1 4017.68 79.76 10
 -1 -4 -1 4072.67 95.69 10
 -1 4 -1 3585.39 94.83 3
 1 -4 1 4063.34 122.11 4
 -1 -4 -1 3876.3 124.47 4
 1 4 1 3975.76 116.68 3
 1 4 2 2741.46 102.95 18
 -1 4 -2 3009.89 123.55 15
 1 4 2 3117.79 150.7 13
 -1 4 -2 2906.78 104.64 18
 -1 4 -2 3170.43 96.61 11
 1 4 2 3125.28 102.87 3
 1 -4 2 2977.7 60.5 10
 -1 -4 -2 2894.45 82.47 10
 -1 -4 -2 2837.37 108.95 4
 1 -4 2 3104.63 107.34 4
 1 -4 2 2887.25 88.84 1
 -1 4 -3 117.17 22.49 18
 -1 4 -3 100.46 24.49 15
 1 4 3 100.89 33.18 13
 -1 -4 -3 103.56 16.44 10
 1 -4 3 92.1 16.33 1
 -1 -4 -3 103.13 21.2 4
 -1 4 -3 110.6 20.72 11
 1 -4 3 118.12 23.13 4
 1 4 3 118.84 21.51 3
 1 4 4 904.95 93.86 13
 -1 4 -4 863.5 63.36 18
 1 4 4 877.83 66.45 12
 1 4 4 915.05 55.98 16
 -1 4 -4 865.92 72.05 15
 -1 -4 -4 916.61 50.02 10
 -1 -4 -4 887.75 52.49 7
 -1 4 -4 975.33 50.03 7
 -1 4 -4 942.07 59.51 11
 1 4 4 1041.38 64.27 3
 -1 -4 -4 847.44 65.09 4
 1 -4 4 908.96 55.87 1
 -1 4 -5 44.78 16.97 18
 -1 4 -5 2.82 13.8 15
 1 4 5 52.29 17.3 3
 -1 4 -5 44.81 17.23 11
 -1 -4 -5 36.48 13.09 7
 1 4 5 37.81 15.13 12
 1 -4 5 35.17 12.76 1
 -1 -4 -5 24.73 14.78 4
 -1 4 -5 26.21 9.71 7
 -1 -4 -5 40.52 12.36 10
 -1 4 -6 952.21 77.08 18
 1 4 6 970.21 76.14 12
 -1 -4 -6 910.08 60.79 7
 -1 4 -6 987.47 60.51 7
 -1 -4 -6 968.49 48.88 5
 -1 -4 -6 1063.04 58.76 10
 -1 4 -6 1062.32 75.08 11
 1 4 6 1171.42 77.68 3
 1 -4 6 978.46 71.19 1
 1 4 7 4712.2 182.67 12
 -1 4 -7 4472.79 181.44 18
 -1 4 -7 4971.28 178.84 11
 -1 4 -7 4934.56 153.73 7
 -1 -4 -7 4419.96 151.38 7
 1 -4 7 4483.34 172.18 1
 1 4 7 5273.58 184.86 3
 -1 4 -8 71.66 24.62 18
 -1 4 -8 76.36 20.71 7
 -1 4 -8 83.41 27.62 11
 1 4 8 78.26 22.27 3
 -1 -4 -8 102.24 23.75 7
 1 -4 8 70.68 25.59 1
 -1 4 -9 16.17 18.67 15
 -1 4 -9 4.73 10.86 18
 -1 4 -9 10.42 12.18 7
 -1 -4 -9 1.13 8.76 7
 1 -4 9 1.7 12.76 1
 -1 4 -9 10.68 11.99 11
 -1 -4 -9 15.38 11.45 11
 1 4 9 22.64 18.56 3
 1 -4 10 105.91 31.4 1
 -1 -4 -10 198.11 36.47 7
 1 4 10 176.03 39.76 3
 -1 4 -10 168.29 34.02 7
 -1 4 -10 174.76 40.34 11
 -1 -4 -10 176.81 33.55 11
 1 -4 10 159.88 45.32 89
 -1 -4 -10 192.01 21.57 94
 1 4 10 195.36 50.79 98
 1 4 10 171.69 31.67 78
 1 4 10 184.43 47.51 80
 1 -4 10 174.78 25.72 33
 1 4 10 171.9 32.45 37
 1 4 10 203.45 37.2 28
 -1 4 -10 176.87 29.06 67
 -1 -4 -10 156.3 20.65 70
 -1 -4 -10 170.64 22.57 62
 1 4 10 101.78 23.85 51
 1 4 10 118.93 30.74 58
 1 -4 10 215.9 37.65 58
 -1 4 -10 159.23 45.05 15
 1 4 10 197.79 39.64 21
 1 4 10 145.58 31.14 24
 -1 4 -10 150.77 39.6 18
 1 4 11 1001.23 101.44 3
 1 -4 11 772.93 93.94 1
 -1 4 -11 909.32 93.14 11
 -1 4 -11 789.25 78.16 7
 -1 -4 -11 617.74 87.73 4
 -1 -4 -11 917 81.58 7
 1 -4 11 868.4 106.7 89
 -1 4 -11 930.09 70.83 93
 1 4 11 1041.12 134.59 98
 1 4 11 739.97 64.36 78
 1 4 11 793.67 88.73 80
 1 4 11 804.63 70.78 37
 1 4 11 846.47 73.68 28
 1 -4 11 875.22 56.68 33
 -1 -4 -11 845.85 48.83 29
 -1 4 -11 888.51 67.11 67
 -1 -4 -11 807.03 51.28 62
 1 4 11 745.99 76.25 58
 1 4 11 835.08 76.45 51
 -1 -4 -11 791.11 54.17 54
 1 -4 11 1170.86 86.59 58
 -1 4 -11 817.35 92.91 18
 1 4 11 997.75 85.28 21
 1 4 11 898.73 75.63 24
 1 -4 11 889.91 52.1 27
 -1 4 -12 184.3 41.76 7
 -1 4 -12 176.55 32.61 93
 1 -4 12 188 56.36 89
 1 4 12 181.59 32.27 78
 1 4 12 205.97 50.93 80
 -1 -4 -12 176.28 23.53 29
 1 -4 12 188.73 27.26 33
 1 4 12 186 36.49 28
 -1 -4 -12 155.95 23.8 62
 -1 4 -12 222.67 35.47 67
 -1 -4 -12 159.35 21.27 66
 1 4 12 162.33 35.61 51
 1 -4 12 245.41 42.29 58
 -1 -4 -12 170.23 25.71 54
 1 4 12 138.77 36.2 58
 1 -4 12 185.59 24.58 27
 1 4 12 195.93 35.34 20
 1 4 12 152.7 33.52 24
 1 -4 13 635.29 95.73 89
 -1 4 -13 555.96 56.79 93
 1 4 13 570.47 54.97 78
 1 4 13 491.85 54.58 28
 -1 -4 -13 524.44 40.04 29
 1 -4 13 553.65 47.13 33
 -1 4 -13 515.73 53.11 67
 -1 -4 -13 482.66 36.52 66
 1 -4 13 461.43 42.13 69
 -1 -4 -13 501.37 44.39 54
 1 4 13 552.01 67.17 58
 1 -4 13 549.77 40.78 27
 1 4 13 515.29 54.34 20
 -1 4 -14 12.21 14.34 93
 -1 -4 -14 26.95 14.1 93
 1 4 14 24.77 14.96 78
 1 -4 14 12.08 10.72 69
 -1 -4 -14 6.5 7.04 65
 -1 4 -14 13.67 12.45 67
 -1 4 -14 25.47 18.05 68
 1 -4 14 6.46 7.22 27
 1 4 14 -1.21 11.15 20
 1 4 14 30.68 23.01 58
 -1 -4 -14 8.82 9.24 54
 -1 -4 -14 12.95 7.38 29
 1 -4 14 1.27 8.66 33
 1 4 14 -20.54 13.56 28
 1 -4 15 219.8 22.13 27
 1 4 15 207.28 30.64 20
 1 -4 15 249.61 27.79 33
 -1 -4 -15 201.34 23.07 29
 1 4 15 186.69 28.94 28
 1 4 15 176.3 23.62 33
 -1 -4 -15 218.55 29.11 93
 1 4 15 192.86 44.27 89
 -1 4 -15 166.93 29.84 93
 -1 -4 -15 175.91 18.69 65
 -1 -4 -15 160.82 24.78 67
 -1 4 -15 225.83 34.77 68
 -1 4 -15 170 29.9 67
 1 -4 15 161.59 21.59 69
 -1 4 -15 183.45 30.88 63
 1 4 15 272.72 44.73 58
 -1 -4 -15 190.17 25.27 54
 1 -4 15 195.32 23.53 47
 1 -4 16 -3.67 4.55 27
 1 4 16 -7.78 8.25 20
 -1 4 -16 -10.02 10.99 36
 1 -4 16 12.77 8.29 33
 1 4 16 -14.68 7.82 33
 -1 4 -16 -5.09 11.13 93
 -1 -4 -16 11.2 11.19 93
 -1 -4 -16 -7.17 9.01 67
 -1 4 -16 1.83 8.93 67
 -1 4 -16 -8.22 10.44 63
 1 -4 16 6.55 5.62 69
 -1 4 -16 7.61 8.65 61
 -1 4 -16 -9.39 11.26 68
 -1 -4 -16 -10.31 9.16 54
 1 4 16 -1.75 12.45 58
 1 -4 16 -20.71 8.84 47
 1 -4 17 13.33 6.51 33
 1 4 17 2.31 3.38 33
 -1 4 -17 5.64 5.37 36
 -1 4 -17 -0.68 9.38 92
 -1 4 -17 7.56 6.96 63
 -1 -4 -17 14.83 8.35 67
 -1 4 -17 5.19 7.74 68
 -1 4 -17 -1.6 5.7 67
 -1 4 -17 4.58 5.93 61
 1 4 17 8.42 10.01 58
 -1 -4 -17 4.69 5.38 54
 1 -4 17 8.14 4.8 47
 1 -4 17 -4.53 3.41 44
 1 -5 -18 159.08 13.3 54
 -1 5 18 254.83 23.97 58
 1 5 -18 173.45 17.44 63
 -1 -5 18 230.25 15.95 33
 -1 -5 17 76.07 37.9 90
 1 5 -17 42.39 18.54 92
 1 5 -17 72.76 16.05 68
 1 5 -17 77.38 15.9 61
 1 5 -17 90.38 17.94 63
 1 -5 -17 57.96 10.91 67
 -1 -5 17 88.48 13.76 33
 1 5 -17 75.41 14.55 36
 -1 5 17 63.38 10.55 33
 1 -5 -17 77.32 12.81 54
 -1 5 17 116.93 21.71 58
 -1 -5 17 82.84 11.13 27
 -1 -5 16 -20.05 32.66 90
 -1 5 16 16.85 9.65 33
 -1 -5 16 5.18 6.83 33
 1 5 -16 21.94 12.05 36
 1 -5 -16 7.27 7.99 67
 1 5 -16 -14.15 12.73 67
 1 5 -16 0.97 9.2 61
 1 5 -16 1.88 11.32 63
 1 -5 -16 3.59 4.99 65
 1 5 -16 11.68 10.89 68
 1 -5 -16 3.63 6.67 54
 -1 5 16 19.93 14.57 58
 -1 -5 16 2.31 5.23 27
 -1 5 16 11.2 7.17 20
 -1 -5 15 293.03 28.15 27
 -1 5 15 271.79 33.41 20
 1 5 -15 296.22 39.24 93
 -1 5 15 286.34 36.55 78
 -1 -5 15 324.14 31.8 33
 1 5 -15 277.5 34.52 36
 1 -5 -15 281.03 26.81 29
 1 -5 -15 264.46 24.41 66
 1 5 -15 313.43 40.62 63
 1 5 -15 302.09 39.73 61
 1 5 -15 254.04 34.22 67
 1 -5 -15 274.46 31.98 67
 1 5 -15 298.23 40.56 68
 1 -5 -15 269.9 25.32 65
 1 -5 -15 250.99 28.76 54
 -1 5 15 320.44 47.59 58
 -1 -5 15 288.55 24.87 59
 -1 -5 15 258.73 24.52 47
 1 5 -14 309.39 42.96 93
 -1 5 14 335.6 43.41 78
 -1 5 14 395.44 67.11 80
 -1 -5 14 344.56 36.17 33
 1 -5 -14 324.28 30.18 29
 1 5 -14 317.68 38.98 36
 1 -5 -14 296.67 34.08 67
 1 5 -14 306.2 42.19 68
 1 -5 -14 321.95 30.08 66
 1 5 -14 363.05 44.49 63
 1 5 -14 286.7 40.74 67
 1 -5 -14 286.18 28.62 65
 1 -5 -14 347.92 35.59 54
 -1 -5 14 367.11 31.92 59
 -1 5 14 284.1 48.53 58
 -1 -5 14 345.45 32.47 27
 -1 5 14 281.83 37.65 20
 1 -5 -13 1116.7 55.84 99
 1 -5 -13 1405.93 63.32 94
 1 5 -13 1416.33 90.83 93
 -1 5 13 1413.19 124.39 80
 -1 5 13 1288.38 89.61 78
 -1 -5 13 1368.94 72.51 33
 1 -5 -13 1274.94 61.72 29
 -1 5 13 1392.22 97.11 37
 1 5 -13 1500.02 94.36 68
 1 -5 -13 1405.68 66.43 66
 1 5 -13 1419.18 91.86 63
 1 -5 -13 1173.92 61.12 65
 1 5 -13 1322.42 85.76 67
 -1 5 13 1312.82 105.52 58
 -1 -5 13 1469.51 69.06 59
 1 -5 -13 1297.44 70.18 54
 -1 5 13 1521.37 102.09 24
 -1 5 13 1174.34 79.53 20
 -1 -5 13 1492.7 70.69 27
 1 -5 -12 592.58 64.71 7
 1 -5 -12 598.5 40.85 99
 1 5 -12 591.05 59.56 93
 1 -5 -12 626.98 42.87 94
 -1 5 12 599.55 81.65 80
 -1 5 12 516.67 56.81 78
 -1 -5 12 583.56 47.11 33
 -1 5 12 531.43 54.83 28
 -1 5 12 624.51 66.99 37
 1 -5 -12 583 40.45 29
 1 5 -12 618.39 59.52 68
 1 5 -12 617.4 58.1 67
 1 -5 -12 574.79 42.43 66
 1 -5 -12 611.92 47.96 54
 -1 5 12 565.62 69.51 58
 -1 -5 12 591.68 44.81 59
 -1 -5 12 649.11 46.75 27
 1 5 -12 498.37 70.5 18
 -1 5 12 583.26 63.8 24
 -1 5 12 458.66 44.42 26
 -1 5 12 709.76 72.13 21
 -1 5 11 18.22 13.94 24
 1 5 -11 54.57 25.2 18
 -1 5 11 64.16 26.69 21
 -1 -5 11 46.74 31.44 1
 1 -5 -11 -10.39 19.59 4
 -1 5 11 37.46 21.17 3
 1 -5 -11 76.98 24 7
 1 5 -11 57.72 20.61 93
 -1 5 11 47.23 39.35 98
 1 -5 -11 57.79 14.41 94
 1 -5 -11 43.15 11.77 99
 -1 5 11 86.8 25.61 78
 -1 5 11 70.24 35.25 80
 1 -5 -11 39.51 10.84 29
 -1 -5 11 50.01 13.63 33
 -1 5 11 48.74 21.04 28
 -1 5 11 52.5 22.74 37
 1 -5 -11 57.33 13.64 66
 1 5 -11 48.15 15.39 67
 1 5 -11 47.62 19.37 68
 -1 5 11 68.69 30.59 64
 1 -5 -11 56.75 16.04 62
 -1 -5 11 34.89 10.29 59
 -1 5 11 24.94 18.95 58
 1 -5 -11 42.2 13.08 54
 1 -5 -11 45.07 10.82 40
 -1 5 10 212.66 38.31 21
 1 5 -10 209.58 44.16 18
 -1 5 10 185.59 33.26 24
 1 5 -10 220.15 33.73 93
 1 -5 -10 246.31 25.56 94
 1 -5 -10 195.32 22.93 99
 -1 5 10 222.47 59.16 98
 1 -5 -10 190.49 21.16 29
 -1 5 10 193.64 35.79 37
 -1 -5 10 213.37 27.55 33
 -1 5 10 168.27 29.52 28
 1 5 -10 254.42 34.68 67
 1 5 -10 241.22 35.04 68
 1 -5 -10 243.94 27.14 62
 -1 5 10 193.28 45.59 64
 -1 -5 10 202.03 26.18 59
 -1 5 10 193.34 41.46 58
 1 -5 -10 194.04 24.78 54
 -1 -5 10 191.43 44.08 1
 1 -5 -10 205.64 34.85 7
 -1 5 10 235.88 47.94 3
 1 -5 -10 179.96 45.61 4
 -1 -5 10 258.85 28.47 50
 1 -5 -10 200.18 20.77 40
 1 5 -9 25.17 12.98 18
 1 5 -9 22.53 15.69 15
 -1 -5 9 22.23 17.26 1
 -1 5 9 6.22 11.37 12
 -1 5 9 51.55 22.8 3
 1 -5 -9 36.53 25.81 4
 1 -5 -9 37.68 13.66 7
 1 5 -8 4.68 11.95 18
 1 5 -8 20.87 12.12 15
 -1 5 8 4.94 9.02 3
 -1 5 8 10.88 20.79 12
 1 -5 -8 35.36 24.22 4
 -1 -5 8 9.14 10.36 1
 1 -5 -8 16.19 11.17 7
 1 5 -7 10.9 12.41 18
 1 5 -7 11.05 14.06 15
 -1 5 7 -15.8 16.36 12
 -1 -5 7 -6.68 10.32 1
 1 -5 -7 3.26 11.8 4
 1 -5 -7 7.75 8.1 7
 -1 5 7 -10.85 12.57 3
 -1 5 6 4019.9 186.16 12
 1 5 -6 4007.91 161.73 18
 -1 5 6 4164.19 168.88 16
 1 5 -6 4019.92 174.04 15
 1 -5 -6 4072.49 178.34 4
 1 -5 -6 3877.2 122.46 7
 -1 -5 6 4128.95 150.68 1
 1 5 -5 7563.75 219.96 18
 -1 5 5 7906.41 233.03 16
 -1 5 5 7652.87 253.02 12
 1 5 -5 7469.78 235.42 15
 -1 5 5 7864.24 319.43 13
 1 -5 -5 7548.31 238.02 4
 -1 -5 5 8256.46 205.83 1
 1 -5 -5 7212.43 166.71 7
 1 5 -4 2396.98 123.8 15
 1 5 -4 2306.88 110.22 18
 -1 5 4 2612.4 168.8 13
 -1 -5 4 2599.67 101.38 1
 1 -5 -4 2311.34 79.39 7
 -1 5 4 2861.64 106.78 3
 1 -5 -4 2519.45 88.35 10
 -1 -5 4 2519.13 62.28 10
 1 -5 -4 2563.88 124.52 4
 -1 5 3 2130.86 143.58 13
 1 5 -3 2064.5 99.15 18
 -1 5 3 2012.9 84.42 18
 1 5 -3 2000.55 109.95 15
 1 5 -3 2197.65 94.03 19
 -1 -5 3 2110.93 98 4
 1 -5 -3 2062.31 76.42 10
 1 -5 -3 1949.84 104.44 4
 1 -5 -3 1845.09 64.68 7
 -1 5 3 2346.84 90.21 3
 -1 -5 3 2098.08 60.49 10
 -1 5 2 2955.9 103.99 18
 1 5 -2 3368.26 122.34 18
 -1 5 2 3535.62 177.1 13
 1 5 -2 3164.51 110.57 19
 -1 5 2 3185.43 103.28 3
 1 5 -2 2521.52 113.79 3
 -1 5 2 3297.84 154.14 8
 1 -5 -2 2828.62 121.36 4
 1 -5 -2 2926.59 89.84 10
 -1 -5 2 3138.9 79.58 10
 -1 -5 2 3314.18 120.2 4
 1 5 -1 4055.98 124.36 19
 1 5 -1 4401.92 139.05 18
 -1 5 1 4466.14 128.5 18
 1 -5 -1 3995.04 140.12 4
 -1 -5 1 4135.65 135.01 4
 1 -5 -1 4111.63 80.22 6
 1 -5 -1 3870.07 98.49 10
 -1 5 1 4165.09 169.89 8
 1 5 -1 3867.4 138.75 3
 -1 -5 1 3980.48 96.88 10
 -1 5 1 4367.34 120.63 3
 -1 5 0 231.07 29.1 18
 1 5 0 213.61 29.79 18
 -1 5 0 212.72 24.62 19
 -1 -5 0 235.62 31.67 4
 1 5 0 239.46 38.12 8
 1 -5 0 229.89 32.54 4
 1 -5 0 252.1 21.6 10
 -1 -5 0 207.59 21.24 10
 -1 5 0 215.45 25.87 3
 1 5 0 211.91 31.09 3
 1 5 1 104.38 23.01 18
 1 5 1 110.21 32.39 13
 -1 5 -1 116.56 19.28 19
 -1 5 -1 117.13 30.1 15
 -1 5 -1 110.04 21.26 18
 1 -5 1 101.4 21.9 4
 -1 -5 -1 92.89 15.84 10
 -1 -5 -1 85.71 20.04 4
 1 5 1 95.5 20.22 3
 1 -5 1 89.45 12.34 10
 1 5 1 86.72 24.59 8
 -1 5 -1 95.23 17.91 3
 -1 5 -2 246.17 33.31 18
 1 5 2 231.74 32.73 18
 -1 5 -2 224.44 39.21 15
 1 5 2 313.67 55.24 13
 -1 -5 -2 248.38 26.18 10
 -1 -5 -2 217.7 31.33 4
 1 -5 2 221.05 26.22 1
 1 -5 2 240.04 33 4
 1 -5 2 220.62 17.09 10
 1 5 2 242.88 32.12 3
 1 5 3 2625.22 162.7 13
 -1 5 -3 2687.52 115.7 18
 -1 5 -3 2635.57 132.72 15
 1 -5 3 3006.5 120.18 4
 1 5 3 2798.41 112.84 3
 -1 -5 -3 2408.09 114.95 4
 1 -5 3 2801.1 100.56 1
 -1 -5 -3 2529.94 88.24 10
 1 5 4 598.12 49.88 16
 -1 5 -4 516.36 60.56 15
 1 5 4 564.69 81.01 13
 -1 5 -4 549.63 54.26 18
 -1 -5 -4 550.11 42.97 7
 -1 -5 -4 588.95 43.12 10
 1 -5 4 545.11 46.51 1
 1 5 4 627.73 54.53 3
 -1 -5 -4 618.21 60.52 4
 -1 5 -4 605.73 52.08 11
 -1 5 -5 6.83 16 18
 -1 5 -5 22.89 18.05 15
 1 5 5 -0.76 11.17 16
 -1 -5 -5 6.71 7.42 7
 -1 5 -5 20.41 16.87 11
 1 5 5 18.13 12.84 3
 -1 -5 -5 12.08 7.65 10
 1 -5 5 12.03 10.9 1
 1 5 5 30.78 17.24 12
 -1 -5 -5 8.04 12.55 4
 -1 5 -6 132.67 32.01 18
 -1 5 -6 133.67 37.4 15
 -1 5 -6 118.93 26.25 11
 -1 -5 -6 137.38 24.94 7
 1 -5 6 95.58 23.07 1
 -1 -5 -6 114.01 21.31 10
 -1 -5 -6 128.25 34.07 4
 1 5 6 109.83 27.69 12
 1 5 6 151.41 32.35 3
 -1 5 -7 105.01 29.02 18
 -1 5 -7 119.31 37.11 15
 1 5 7 129.24 29.62 3
 -1 5 -7 142.51 26.8 7
 -1 5 -7 136.88 31.43 11
 -1 -5 -7 114.94 25.21 7
 -1 -5 -7 94.94 31.57 4
 1 -5 7 118.04 30.28 1
 1 5 7 127.98 34.66 12
 -1 5 -8 25.52 16.37 18
 -1 5 -8 16.63 18.46 15
 -1 5 -8 15.23 9.46 7
 -1 5 -8 25.28 14.07 11
 -1 -5 -8 31.25 14.28 7
 1 -5 8 13.93 15.13 1
 1 5 8 30.19 15.78 3
 -1 -5 -8 26.55 21.59 4
 1 5 9 32.18 18.61 3
 -1 5 -9 34.94 11.17 11
 -1 -5 -9 18.38 14.13 4
 1 -5 9 26.7 19.11 1
 -1 5 -9 51.11 17.67 7
 -1 -5 -9 37.73 15.45 7
 -1 -5 -9 35.83 9.63 88
 1 5 9 65.78 40.53 98
 1 -5 9 42.57 25.12 89
 1 -5 9 43.16 12.22 33
 -1 -5 -9 35.7 10.99 62
 1 5 9 46.03 25.12 64
 -1 -5 -9 35.3 10.6 70
 1 5 9 23.1 13.59 58
 1 5 9 48.96 22.41 21
 -1 5 -9 48.92 25.07 15
 -1 5 -9 50.94 25.58 18
 1 -5 9 45 11.03 27
 -1 5 -10 38.59 20.05 18
 1 5 10 54.46 20.38 24
 -1 5 -10 55.58 28.36 15
 1 5 10 82.12 30.05 21
 1 -5 10 90.57 17.72 27
 1 -5 10 41.6 25.74 1
 -1 -5 -10 78.72 22.8 7
 -1 -5 -10 41.05 22.65 4
 -1 5 -10 93.06 30.84 11
 1 5 10 74.89 30.03 3
 -1 5 -10 87.43 21.46 7
 -1 -5 -10 103.98 17.23 94
 1 -5 10 122.91 47.05 89
 -1 5 -10 104.16 24.13 93
 -1 -5 -10 94.37 15.76 99
 1 5 10 112.73 50.31 98
 1 5 10 62.67 30.97 80
 1 5 10 82.8 21.94 78
 1 5 10 111.57 27.73 37
 1 -5 10 69.11 15.1 33
 1 5 10 110.05 26.3 28
 1 -5 10 57.52 14.19 69
 1 5 10 142.69 45.36 64
 -1 5 -10 88.6 22.21 67
 -1 -5 -10 92.41 18.52 62
 -1 -5 -10 116.65 18.43 70
 1 -5 10 72.62 16.53 59
 1 5 10 60.87 27.59 58
 1 5 10 73.94 22.9 51
 -1 -5 -10 64.31 11.56 40
 -1 -5 -11 40.27 27.92 4
 -1 -5 -11 35.96 15.32 7
 1 -5 11 -13.41 30.59 89
 -1 -5 -11 29.18 7.95 99
 -1 5 -11 63.98 21.2 93
 1 5 11 38.6 50.23 98
 -1 -5 -11 17.13 6.59 94
 1 5 11 76.1 22.01 78
 1 5 11 31.06 21.9 80
 1 5 11 6.45 13.53 37
 -1 -5 -11 19.14 7.78 29
 1 -5 11 20.05 8.65 33
 1 5 11 32.99 17.25 28
 1 -5 11 45.59 13.49 69
 -1 -5 -11 25.35 10.54 62
 -1 5 -11 45.98 19.03 67
 1 5 11 0.97 20.3 51
 -1 -5 -11 31.3 13.43 54
 1 -5 11 47.03 12.26 59
 1 5 11 27.93 17.91 58
 1 -5 11 51.25 14.5 27
 1 5 11 33.15 13.41 24
 -1 5 -11 52.72 27.12 18
 1 5 11 0.62 19.48 21
 -1 -5 -12 36.66 10.08 94
 -1 5 -12 39.33 18.38 93
 1 5 12 26.08 18.65 80
 1 5 12 53.65 20.09 78
 1 5 12 43.02 20.05 28
 1 5 12 57.19 25.09 37
 -1 -5 -12 35.53 12.16 29
 1 -5 12 55.01 16.05 33
 -1 -5 -12 36.75 12.82 62
 -1 -5 -12 47.09 12.17 66
 -1 5 -12 38.63 16.01 67
 1 -5 12 40.15 13.57 69
 1 5 12 25.89 16.18 51
 -1 -5 -12 57.03 17.12 54
 1 5 12 23.79 20.6 58
 1 -5 12 60.19 14.77 59
 1 5 12 56.13 21.32 24
 1 -5 12 51.14 14.75 27
 1 5 13 1511.75 91.86 20
 1 -5 13 1609.31 70.92 27
 -1 -5 -13 1593.18 82.67 93
 -1 5 -13 1601.04 95.27 93
 1 5 13 1611.06 90.1 78
 1 5 13 1934.59 136.74 80
 -1 5 -13 1608.18 91.92 67
 -1 -5 -13 1556.75 67.82 66
 -1 5 -13 1734.01 100.08 68
 1 -5 13 1467.9 71.88 69
 1 -5 13 1524.34 70.02 47
 1 5 13 1712.71 115.87 58
 -1 -5 -13 1635.9 78.77 54
 -1 -5 -13 1557.77 68.26 29
 1 5 13 1577.59 99.02 28
 1 -5 13 1796.69 82.1 33
 1 -5 14 356.75 30.78 27
 1 5 14 318.76 40.59 20
 1 -5 14 357.35 34.47 33
 -1 -5 -14 364 31.29 29
 1 5 14 318.8 43.95 28
 -1 5 -14 313.51 40.54 93
 -1 -5 -14 315.77 27.75 66
 -1 -5 -14 315.88 29.04 65
 1 -5 14 293.89 30.53 69
 -1 5 -14 301.29 40.96 68
 -1 5 -14 336 43.22 63
 -1 5 -14 357.79 41.52 67
 -1 -5 -14 314.88 32.83 54
 1 5 14 428.08 56.44 58
 1 -5 14 320.69 30.02 47
 1 5 15 19.64 10.32 20
 1 -5 15 17.83 7.14 27
 1 5 15 8.36 7.32 33
 1 -5 15 8.49 7.89 33
 1 5 15 5.56 9.53 28
 -1 5 -15 23.59 14.32 36
 -1 -5 -15 1.32 8.28 29
 1 5 15 13.49 18.93 89
 -1 5 -15 49.48 18.89 93
 -1 5 -15 13.06 11.38 67
 1 -5 15 14.83 5.62 69
 -1 -5 -15 9.19 9.84 67
 -1 5 -15 26.95 16.34 68
 -1 -5 -15 11.95 5.9 65
 -1 5 -15 25.19 15.83 63
 1 5 15 21.53 16.99 58
 -1 -5 -15 26.72 9.82 54
 1 -5 15 14.08 7.2 47
 1 5 16 5.91 9.29 20
 1 -5 16 14.82 31.03 90
 -1 5 -16 5.21 9.26 68
 -1 5 -16 0.58 8.99 67
 -1 -5 -16 15.23 5.54 65
 -1 5 -16 8.82 10.89 63
 -1 -5 -16 -5.74 7.75 67
 -1 5 -16 29.66 12.42 61
 -1 5 -16 19.61 10.7 36
 1 5 16 19.78 6.7 33
 1 -5 16 17.44 7.87 33
 1 5 16 30.25 16.61 58
 -1 -5 -16 9.26 6.66 54
 1 -5 16 15.99 6.13 44
 1 -5 16 11.2 5.43 47
 -1 5 -17 95.56 20.55 92
 1 -5 17 126.09 41.73 90
 -1 5 -17 90.18 13.39 36
 1 -5 17 108.76 12.82 33
 -1 5 -17 97.36 16.37 68
 -1 5 -17 91.95 15 61
 -1 5 -17 97.34 16.12 63
 1 5 17 144.23 21.23 58
 -1 -5 -17 85.9 11.71 54
 1 5 17 95.32 10.84 47
 1 6 -17 207.04 29.1 92
 -1 -6 17 118.92 37.24 90
 1 6 -17 201.14 21.57 82
 1 6 -17 215.42 23.83 61
 1 6 -17 234.28 25.83 63
 -1 -6 17 261.08 18.04 44
 1 -6 -17 234.57 19.38 54
 -1 6 17 321.06 31.45 58
 -1 -6 17 278.38 21.11 33
 1 -6 -17 203.61 14.81 30
 -1 6 17 236.7 17.01 33
 1 6 -17 247.86 23.37 36
 -1 -6 16 -3.94 24.58 90
 1 6 -16 30.81 19.24 92
 -1 6 16 45.57 11.1 33
 -1 -6 16 57.16 12.4 33
 1 6 -16 35.43 11.79 36
 1 6 -16 55.13 16.49 68
 1 -6 -16 35.66 8.28 65
 1 6 -16 34.74 14.68 61
 1 -6 -16 35.9 8.02 66
 1 6 -16 47.33 16.68 63
 -1 6 16 75.3 22.13 58
 1 -6 -16 43.63 11.51 54
 -1 -6 16 44.98 9.42 27
 -1 6 16 35.57 12.56 20
 -1 -6 15 370.85 83.03 90
 -1 6 15 294.33 34.48 78
 -1 -6 15 271.91 28.45 33
 1 6 -15 250.46 31.82 36
 1 6 -15 247.24 36.17 63
 1 6 -15 243.04 36.66 61
 1 -6 -15 215.46 22.56 65
 1 6 -15 249.77 33.18 68
 1 -6 -15 249.05 23.24 66
 1 6 -15 243.84 32.89 67
 -1 -6 15 262.98 23.25 59
 1 -6 -15 229.92 25.42 54
 -1 6 15 302.73 46.01 58
 -1 6 15 238.07 29.97 20
 -1 -6 15 266.05 25.86 27
 -1 -6 14 -18.69 32.14 90
 1 -6 -14 50.95 11.85 94
 -1 6 14 72.14 22.34 78
 -1 6 14 3.34 21.21 80
 1 -6 -14 31.18 10.5 29
 -1 -6 14 33.89 8.25 39
 1 6 -14 61.92 20.5 36
 -1 -6 14 49.1 14.5 33
 1 6 -14 40.31 17.69 61
 1 -6 -14 45.41 13.29 65
 1 6 -14 39.39 17.03 67
 1 6 -14 73.79 23.75 63
 1 6 -14 46.33 18.79 68
 1 -6 -14 40.75 11.16 66
 -1 -6 14 49.6 12.53 59
 -1 6 14 6.72 19.91 58
 1 -6 -14 33.31 12.44 54
 -1 6 14 64.49 24.76 24
 -1 6 14 43.34 19.39 20
 -1 -6 14 44.45 12.79 27
 1 6 -13 385.92 46.19 93
 1 -6 -13 342.7 30.43 99
 1 -6 -13 390.66 32.96 94
 -1 6 13 427.45 69.72 80
 -1 6 13 345.22 45 78
 1 6 -13 350.82 42.54 36
 -1 -6 13 381.99 37.66 33
 1 -6 -13 349.35 30.62 29
 -1 6 13 354.48 48.68 37
 -1 6 13 351.15 45.86 28
 1 6 -13 372.46 47.74 68
 1 -6 -13 333.72 32.9 65
 1 -6 -13 365.87 34.08 66
 1 6 -13 339.95 42.59 67
 1 6 -13 409.76 50.22 63
 -1 -6 13 367.94 34.11 59
 -1 6 13 314.84 53.59 58
 1 -6 -13 348 35.77 54
 -1 6 13 381.31 52.81 24
 -1 -6 13 348.74 33.61 27
 -1 6 12 299.14 45.45 24
 -1 6 12 358.52 52.2 21
 -1 -6 12 300.98 31.43 27
 1 -6 -12 281.04 28.77 99
 1 6 -12 278.21 39.64 93
 1 -6 -12 321.36 30.64 94
 -1 6 12 348.46 81.9 98
 -1 6 12 257.95 54.28 80
 -1 6 12 259.32 42.28 78
 1 -6 -12 293.87 28.67 29
 -1 -6 12 305.18 33.75 33
 -1 6 12 279.69 40.85 28
 -1 6 12 296.34 46.71 37
 1 6 -12 273.83 40.52 68
 1 6 -12 272.96 40.43 63
 1 6 -12 282.56 38.71 67
 1 -6 -12 283.6 30.62 66
 -1 6 12 248.11 49.93 58
 -1 -6 12 306.8 32.39 59
 1 -6 -12 284.67 31.65 54
 1 -6 -12 291.82 26.08 40
 -1 6 11 11.3 14.67 24
 -1 6 11 33.15 22.52 21
 1 6 -11 50.39 22.22 18
 -1 -6 11 60.97 15.45 27
 1 -6 -11 37.45 18.26 7
 1 -6 -11 41.27 12 99
 1 -6 -11 36.08 10.45 94
 1 6 -11 45.6 16.81 93
 -1 6 11 22.56 35.14 98
 -1 6 11 47.25 19.74 78
 -1 6 11 24.56 22.27 80
 1 -6 -11 47.31 11.57 29
 -1 6 11 40.47 16.78 37
 -1 6 11 60.72 26.74 28
 -1 -6 11 44.81 13.78 33
 1 6 -11 52.3 16.86 68
 1 6 -11 82.26 20.34 63
 1 -6 -11 37.19 12.79 66
 1 6 -11 49.21 17.27 67
 -1 6 11 28.03 38.37 64
 1 -6 -11 39.46 13.83 62
 1 -6 -11 35.51 12.63 54
 -1 6 11 34.51 19.69 58
 -1 -6 11 45.24 13.05 59
 1 -6 -11 45.4 11.75 40
 -1 -6 10 14.25 8 27
 1 6 -10 2.59 15.62 18
 -1 6 10 13.72 12.25 24
 -1 6 10 4.72 15.55 21
 1 -6 -10 21.52 9.1 94
 1 -6 -10 23.1 9.42 99
 1 6 -10 0.51 9.79 93
 -1 6 10 40.3 25.85 98
 -1 6 10 22.96 17.45 37
 -1 6 10 45.79 20.41 28
 1 -6 -10 7.14 4.93 29
 -1 -6 10 17.35 7.97 33
 -1 6 10 28.99 25.41 3
 -1 -6 10 23.13 15.16 1
 1 -6 -10 22.35 14.18 7
 1 -6 -10 12.53 14.95 4
 -1 6 10 -18.58 18.45 64
 1 -6 -10 15.68 8.94 62
 1 6 -10 19.46 12.92 68
 1 6 -10 30.86 15.07 67
 -1 -6 10 21.97 11.34 59
 -1 6 10 25.02 19.69 58
 1 -6 -10 25.37 9.92 54
 -1 -6 10 26.35 10.62 46
 1 -6 -10 6.61 5.81 40
 1 6 -9 1177.96 111.14 15
 -1 6 9 1113.85 88.62 21
 -1 -6 9 1318.85 62.08 27
 -1 6 9 1194.68 115.36 12
 1 6 -9 1123.91 104.16 18
 1 -6 -9 1449.74 64.72 94
 1 -6 -9 1413.69 60.83 99
 -1 6 9 1206.06 130.79 98
 -1 -6 9 1281.5 64.12 33
 1 6 -9 1291.76 79.37 68
 -1 6 9 1309.45 118.75 64
 1 -6 -9 1326.6 62.86 62
 -1 6 9 915.82 84.92 58
 -1 -6 9 1329.98 65.99 59
 1 -6 -9 1292.42 55.44 40
 -1 -6 9 1284.52 61.63 46
 1 -6 -9 1178.63 116.93 4
 -1 -6 9 1169.5 102.62 1
 -1 6 9 1381.81 111.7 3
 1 -6 -9 1189.34 80.91 7
 -1 6 8 198.47 39.29 3
 -1 6 8 182.39 44.3 12
 1 -6 -8 176.54 44.47 4
 -1 -6 8 167.67 36.22 1
 1 -6 -8 201.12 31.15 7
 1 6 -8 165.64 40.33 15
 1 6 -8 198.66 43.29 18
 -1 6 7 321.72 57.41 12
 -1 -6 7 307.94 46.21 1
 -1 6 7 465.48 57.64 3
 1 -6 -7 336.84 56.78 4
 1 -6 -7 374.92 39.62 7
 1 6 -7 359.22 54.74 18
 1 6 -7 399.79 60.14 15
 -1 6 6 620.23 61.63 3
 -1 -6 6 502.32 53.56 1
 1 -6 -6 469.72 63.08 4
 1 -6 -6 478.29 41.63 7
 1 6 -6 439.49 57.47 18
 1 6 -6 489.14 64.28 15
 -1 6 6 449.57 57.37 16
 -1 6 6 442.89 64.55 12
 1 -6 -5 503.14 62.41 4
 1 -6 -5 554.89 41.7 7
 -1 -6 5 617.9 55.96 1
 -1 6 5 668.86 59.41 3
 -1 6 5 508.09 83.97 13
 1 6 -5 582.91 62.55 18
 -1 6 5 592.41 63.38 16
 1 6 -5 479.02 62.37 15
 1 -6 -4 72.34 14.35 7
 -1 6 4 99.6 20.38 3
 -1 -6 4 95.27 21.69 1
 1 -6 -4 76.85 26.21 4
 -1 -6 4 76.49 10.97 10
 1 6 -4 93.3 27.21 15
 1 6 -4 97.78 23.38 18
 -1 6 4 50.86 27.44 13
 1 6 -4 100.56 23.67 19
 1 -6 -3 266.44 28.42 10
 1 -6 -3 268.6 42.8 4
 1 -6 -3 238.87 23.53 7
 -1 6 3 287.74 35.63 3
 -1 -6 3 252.79 21.86 10
 -1 -6 3 256.94 36.69 4
 -1 6 3 262.38 56.73 13
 -1 6 3 249.58 32.56 18
 1 6 -3 251.94 34.96 19
 1 6 -3 233.64 36.72 18
 1 -6 -2 2216.51 116.12 4
 -1 6 2 2458.6 102.25 3
 -1 6 2 2208.45 138.91 8
 1 6 -2 2075.41 110.61 3
 -1 -6 2 2326.96 74.36 10
 1 -6 -2 2260.79 83.91 10
 -1 -6 2 2326.61 109.63 4
 1 6 -2 2282.33 103.3 19
 -1 6 2 2543.64 167.66 13
 1 6 -2 2540.33 116.34 18
 -1 6 2 2302.4 102.21 18
 -1 6 1 3300.77 166.94 8
 -1 -6 1 3269.68 94.3 10
 1 -6 -1 3386.54 98.79 10
 -1 6 1 3457.18 122.94 3
 1 -6 -1 3229.22 72.24 6
 -1 -6 1 3241.01 129.01 4
 1 -6 -1 3251.48 136.05 4
 1 6 -1 3532.01 157.73 8
 1 6 -1 3247.27 139.01 3
 1 6 -1 3523.28 137.99 18
 1 6 -1 3240.78 122.25 19
 -1 6 1 3350.54 125.05 18
 1 6 0 2833.15 141.32 8
 -1 6 0 2786.95 108.76 3
 -1 -6 0 2836.95 122.3 4
 -1 -6 0 2858.04 90.7 10
 1 -6 0 2955.47 86.84 10
 1 -6 0 3045.81 129.59 4
 1 -6 0 2767.29 72.17 6
 -1 6 0 3094.74 160.78 8
 -1 -6 0 2736.79 56.5 6
 1 6 0 2739.44 124.35 3
 1 6 0 2825.08 122.53 18
 -1 6 0 3089.89 106.28 19
 -1 6 0 3276.64 124.38 18
 1 6 1 8153.25 257.35 8
 1 6 1 8774.73 234.29 3
 1 -6 1 8687.64 160.19 10
 -1 -6 -1 7912.46 221.38 4
 1 -6 1 8593.6 227.87 4
 -1 -6 -1 8301.81 177.72 10
 -1 6 -1 9059.07 226.83 18
 -1 6 -1 8751.38 201.35 19
 1 6 1 8183.3 223.08 18
 -1 -6 -2 3257.45 107.07 10
 1 6 2 3569.82 142.7 3
 1 -6 2 3475.85 117.47 1
 1 -6 2 3686.29 142.56 4
 -1 -6 -2 3326.31 142.49 4
 -1 6 -2 3835.39 129.53 19
 1 6 2 3409.09 138.29 18
 -1 6 -2 3683.83 171.78 15
 1 6 2 3889.1 207.85 13
 -1 6 -2 3628.21 142.58 18
 -1 -6 -3 1140.27 84.91 4
 1 -6 3 1309.12 85.03 4
 1 6 3 1304.84 86.73 3
 1 -6 3 1221.81 70.6 1
 -1 -6 -3 1327.49 68.01 10
 1 6 3 1264.02 123.4 13
 -1 6 -3 1329.76 102.54 15
 -1 6 -3 1251.81 85.46 18
 -1 -6 -4 2213.79 92.01 10
 -1 -6 -4 2076.02 89.87 7
 1 -6 4 2175.82 100.32 1
 1 6 4 2256.57 118.3 3
 -1 -6 -4 1944.92 116.38 4
 -1 6 -4 2131.54 118.53 18
 1 6 4 2509.84 115.67 16
 1 6 4 1849.81 157.86 13
 -1 6 -4 2292.25 140.67 15
 -1 -6 -5 146.78 24.46 10
 1 6 5 161.97 32.63 3
 1 -6 5 143.62 28.68 1
 1 6 5 133.24 35.95 12
 -1 -6 -5 99.46 29.16 4
 -1 -6 -5 129.12 23.52 7
 -1 6 -5 128.62 35.01 15
 -1 6 -5 143.47 34.34 18
 -1 -6 -6 2.16 7.68 10
 1 -6 6 10.88 10.02 1
 1 6 6 4.81 9.7 12
 -1 -6 -6 13.64 14.91 4
 1 6 6 15.99 17.67 3
 -1 -6 -6 -3.87 9.15 7
 -1 6 -6 6.11 16.41 18
 -1 6 -6 20.74 18.37 15
 1 6 7 279.76 47 3
 -1 -6 -7 223.29 33.9 7
 1 -6 7 232.47 40.88 1
 -1 -6 -7 225.61 45.19 4
 -1 6 -7 230.37 47.42 15
 -1 6 -7 258.64 49.22 18
 1 -6 8 100.11 30.63 1
 -1 -6 -8 68.06 26.88 4
 1 6 8 105.01 34.62 3
 -1 -6 -8 67.83 20.87 7
 1 6 8 54.72 28.5 98
 -1 6 -8 64.54 23.83 18
 -1 6 -8 47.53 21.37 15
 -1 6 -9 -3.54 15.89 15
 1 -6 9 -3.43 8.4 27
 1 6 9 11.59 17.38 21
 1 6 9 -1.57 12.88 24
 -1 6 -9 4.37 18.67 18
 -1 -6 -9 5.31 19.92 4
 1 6 9 -7.65 14.3 3
 -1 -6 -9 16.44 14.27 7
 1 -6 9 9.63 9.86 1
 -1 -6 -9 6.72 7.64 99
 -1 -6 -9 0.63 5 88
 1 6 9 -47.9 42.41 98
 -1 -6 -9 2.21 6.22 94
 1 6 9 14.25 14.16 37
 1 -6 9 5.44 7.54 33
 1 6 9 -31.16 24.39 28
 1 6 9 51.15 32.09 64
 -1 -6 -9 -0.47 5.62 70
 1 -6 9 5.16 9.73 69
 -1 -6 -9 11.39 8.19 62
 1 6 9 -16.69 20.84 58
 1 6 9 -24.26 19.37 51
 1 -6 9 6.8 8.2 59
 -1 -6 -9 -0.54 4.85 40
 1 6 10 1350.98 91.89 24
 -1 6 -10 1372.28 125.73 18
 -1 6 -10 1397.23 135.04 15
 1 -6 10 1453.5 68.2 27
 1 6 10 1584.16 111.76 21
 1 -6 10 1459.72 124.68 1
 1 6 10 1706.27 138.84 3
 -1 -6 -10 1355.37 97.17 7
 -1 -6 -10 1322.78 126.35 4
 1 6 10 1376.49 153.23 98
 -1 6 -10 1477.48 86.71 93
 -1 -6 -10 1484.54 64.78 99
 -1 -6 -10 1709.12 72.09 94
 1 6 10 1225.3 111.57 80
 1 -6 10 1557.67 76.07 33
 1 6 10 1370.82 91.17 37
 -1 -6 -10 1437.67 62.16 29
 1 6 10 1747.47 110.95 28
 -1 6 -10 1447.37 84.04 67
 1 -6 10 1264.3 66.44 69
 -1 -6 -10 1460.25 67.98 70
 -1 6 -10 1524.05 92.49 68
 -1 -6 -10 1570.79 73.24 62
 1 6 10 1387.78 135.24 64
 1 6 10 1156.99 98.63 58
 1 -6 10 1623.05 71.98 59
 1 6 10 1359.68 101.64 51
 -1 -6 -10 1410.44 59.23 40
 1 6 11 26.58 16.97 24
 1 6 11 42.98 21.14 21
 1 -6 11 51.26 14.4 27
 -1 -6 -11 81.28 16.09 94
 1 6 11 123.33 44.77 98
 -1 -6 -11 61 13.91 99
 -1 6 -11 51.17 19.11 93
 1 6 11 64.18 32.56 80
 1 6 11 35.77 13.03 37
 -1 -6 -11 59.34 12.79 29
 1 -6 11 57.97 11.67 39
 1 -6 11 39.53 14.23 33
 1 6 11 60.2 20.92 28
 -1 6 -11 54.43 18.05 68
 1 -6 11 61.98 15.3 69
 -1 6 -11 55.57 17.34 67
 -1 -6 -11 49.36 14.72 62
 1 6 11 48.27 19.58 58
 1 6 11 50.74 25.26 51
 -1 -6 -11 39.22 14.67 54
 1 -6 11 64.88 16.22 59
 -1 -6 -11 59.16 11.3 40
 1 6 12 951.95 88.26 21
 1 -6 12 740.62 48.59 27
 1 6 12 814.77 70.35 24
 -1 -6 -12 865.48 49.28 94
 -1 6 -12 756.02 63.81 93
 -1 -6 -12 754.29 44.25 99
 1 6 12 870.71 93.47 80
 -1 -6 -12 693.71 44.21 29
 1 6 12 705.23 69.2 28
 1 -6 12 774.89 41.8 39
 1 6 12 769.79 68.32 37
 1 -6 12 826.53 56.76 33
 -1 6 -12 777.65 67.73 68
 -1 6 -12 795 62.77 67
 -1 -6 -12 640.68 45.55 66
 -1 -6 -12 726.23 50.83 62
 1 -6 12 673.27 46.75 69
 -1 -6 -12 734.93 52.19 54
 1 6 12 687.21 69.43 51
 1 6 12 658.9 74.51 58
 1 -6 12 806.33 48.84 59
 1 -6 12 680.64 44.35 47
 1 -6 13 18.33 8.64 27
 1 6 13 25.27 13.1 20
 -1 -6 -13 18.07 6.52 94
 -1 6 -13 16.05 11.52 93
 1 6 13 21.54 22.11 80
 -1 6 -13 48.68 17.84 63
 -1 -6 -13 24.51 10.14 66
 1 -6 13 27.24 10.43 69
 -1 6 -13 22.72 17.33 68
 -1 6 -13 25.14 13.8 67
 1 -6 13 20.39 7.06 47
 1 6 13 20.61 20.67 58
 1 -6 13 29.65 10.09 59
 -1 -6 -13 15.89 10.37 54
 1 -6 13 41.88 16.17 33
 -1 -6 -13 40.35 12.5 29
 1 6 13 71.78 24.79 28
 1 6 14 368.91 40.24 20
 1 -6 14 452.56 33.5 27
 1 -6 14 464.55 38.74 33
 1 6 14 359.17 42.12 28
 -1 6 -14 446.41 43.88 36
 -1 -6 -14 390.87 29.81 29
 -1 6 -14 417.05 44.03 93
 -1 6 -14 449.09 48.13 63
 -1 -6 -14 388.38 31.71 65
 1 -6 14 339.76 28.72 69
 -1 -6 -14 394.24 30.56 66
 -1 6 -14 405.85 44.57 68
 -1 -6 -14 358.25 34.49 67
 -1 6 -14 404.15 40.39 67
 1 6 14 463.72 55.89 58
 -1 -6 -14 401.48 35.38 54
 1 -6 14 395.62 29.68 47
 -1 -6 -15 6.48 7.36 29
 1 6 15 -3.42 5.84 33
 1 -6 15 3.61 6.6 33
 -1 6 -15 0.73 10.61 36
 -1 -6 -15 -0.09 8.21 67
 -1 6 -15 -1.76 11.43 61
 -1 6 -15 -2.6 12.06 63
 -1 -6 -15 3.47 5.82 65
 -1 -6 -15 13.18 6.54 66
 -1 6 -15 -7.06 10.41 68
 -1 6 -15 36.21 13.97 67
 1 6 15 -6.91 15.2 58
 -1 -6 -15 8.6 7.65 54
 1 -6 15 10.56 6.3 27
 1 6 15 -10.87 10.72 20
 1 6 16 17.03 10.39 20
 1 -6 16 -30.99 27.16 90
 -1 6 -16 -14.6 16.15 92
 -1 -6 -16 -6.49 4.66 65
 -1 6 -16 13.7 12.03 63
 -1 6 -16 7.92 7.9 61
 -1 6 -16 -3.21 9.64 68
 1 -6 16 -1.46 6.04 33
 -1 6 -16 4.8 7.23 36
 1 6 16 -26.18 14.62 58
 -1 -6 -16 4.7 4.95 54
 1 -6 16 0.26 3.93 44
 -1 6 -17 -3.23 4.67 63
 -1 6 -17 1.5 4.98 61
 -1 6 -17 8.97 4.2 36
 1 6 17 -2.26 5.04 58
 -1 -6 -17 -4.18 3.26 54
 1 -6 17 -3.27 18.36 90
 1 -7 -17 4.67 4.25 95
 1 7 -17 17.32 6.9 36
 1 7 -17 2.64 5.92 61
 1 7 -17 -3.29 6.02 63
 -1 7 17 3.02 8.02 58
 -1 -7 17 8.08 3.84 44
 -1 7 16 440.06 30.87 20
 -1 -7 16 347.03 68.03 90
 1 7 -16 529.32 58.71 92
 1 7 -16 357.32 28.96 82
 1 7 -16 524.81 37.73 36
 -1 -7 16 561.68 32.56 33
 1 7 -16 457.89 32.2 38
 -1 7 16 414.11 25.88 33
 1 -7 -16 441.53 24.58 66
 1 7 -16 557.49 42.94 63
 1 -7 -16 503.88 27.91 65
 1 7 -16 534.17 42.98 61
 -1 7 16 636.61 50.46 58
 1 -7 -16 455.75 28.48 54
 -1 -7 16 546.54 30.13 44
 1 7 -15 -2.99 22.96 92
 -1 -7 15 53.75 44.02 90
 -1 7 15 -19.86 12.58 78
 -1 -7 15 17.58 7.63 33
 1 7 -15 7.87 9.13 36
 1 7 -15 23.39 14.12 61
 1 -7 -15 15.88 8.41 66
 1 7 -15 22.58 14.5 63
 1 7 -15 10.53 10.58 68
 1 -7 -15 6.24 7.32 65
 -1 7 15 24.61 16.74 58
 1 -7 -15 -2.91 5.9 54
 -1 -7 15 10.29 6.09 59
 -1 -7 15 8.28 5.93 27
 -1 7 15 24.71 13 20
 1 -7 -14 256.31 24.62 94
 -1 -7 14 234.68 67.98 90
 -1 7 14 313.9 54.52 80
 -1 7 14 256 34.1 78
 -1 -7 14 302.46 30.65 33
 1 7 -14 267.21 34.26 36
 -1 -7 14 283.16 22.98 39
 1 7 -14 261.46 37.84 63
 1 7 -14 268.06 39.02 68
 1 -7 -14 247.75 26.5 65
 1 7 -14 254.78 38.46 61
 1 -7 -14 281.12 27.6 66
 -1 7 14 242.93 42.32 58
 -1 -7 14 303.14 27.89 59
 1 -7 -14 244.43 26.66 54
 -1 7 14 264.99 34.07 20
 -1 -7 14 289.55 27.95 27
 -1 7 14 279.48 39.46 24
 1 -7 -13 113.1 17.67 94
 -1 7 13 126.63 57.71 98
 1 -7 -13 102.82 16.99 99
 -1 -7 13 77.25 52.2 90
 -1 7 13 112.08 26 78
 -1 7 13 89.28 35.03 80
 -1 7 13 103.3 24.67 28
 -1 7 13 111.57 27.2 37
 1 7 -13 119.03 27.43 36
 1 -7 -13 93.63 14.85 29
 -1 -7 13 126.52 22.37 33
 -1 -7 13 114.12 16.24 39
 1 -7 -13 89.16 17.78 65
 1 7 -13 148.47 32.37 61
 1 7 -13 112.24 25.91 68
 1 -7 -13 107.35 18.58 66
 1 7 -13 131.93 25.93 67
 1 7 -13 94.31 25.14 63
 -1 7 13 99.6 33.54 58
 1 -7 -13 94.08 17.96 54
 -1 -7 13 108.05 19.52 59
 -1 7 13 134.15 28.62 24
 -1 -7 13 122.81 19.97 27
 -1 7 12 160.72 36.19 21
 -1 7 12 104.34 31.02 24
 -1 -7 12 121.88 20.55 27
 1 -7 -12 126.41 19.54 99
 -1 -7 12 122.86 55.51 90
 -1 7 12 61.22 38.4 98
 1 -7 -12 127.22 19.97 94
 -1 7 12 77.32 33.92 80
 -1 7 12 53.78 20.43 78
 1 7 -12 145.04 27.88 36
 -1 -7 12 109.6 20.35 33
 -1 7 12 148.18 30.92 28
 1 -7 -12 113.06 16.85 29
 -1 7 12 134.14 30.89 37
 1 7 -12 114.93 29.09 63
 1 7 -12 85.86 26.57 61
 1 7 -12 92.47 22.72 67
 1 7 -12 133.09 27.3 68
 1 -7 -12 96.22 17.81 66
 -1 7 12 122.04 37.85 58
 1 -7 -12 96.44 18.73 54
 -1 -7 12 142.3 22.73 59
 1 -7 -12 112.77 17.04 40
 -1 7 11 20.48 16.61 24
 -1 -7 11 46.01 14.06 27
 -1 7 11 16.58 20.52 21
 1 7 -11 47.6 17.28 93
 -1 7 11 -7.5 37.27 98
 1 -7 -11 44.75 12.46 99
 -1 -7 11 -19.78 55.11 90
 1 -7 -11 40.31 12.83 94
 -1 7 11 3.2 26.56 80
 -1 7 11 14.59 14.22 78
 1 7 -11 29.76 12.25 36
 -1 7 11 44.81 20.86 28
 -1 -7 11 37.15 14.07 33
 1 -7 -11 23.86 6.74 29
 -1 7 11 44.82 22.1 37
 1 7 -11 23.86 17.93 63
 1 -7 -11 34.42 11.73 66
 -1 7 11 33.91 31.78 64
 1 7 -11 16.35 11.49 68
 1 7 -11 29.8 15.14 67
 -1 7 11 5.14 18.92 58
 1 -7 -11 9.57 7.11 54
 -1 -7 11 33.71 11.44 59
 1 -7 -11 38.52 11.01 40
 -1 -7 10 142.65 21.93 27
 1 7 -10 176.86 45.8 18
 -1 7 10 136.45 36.04 21
 1 7 -10 199.64 45.23 19
 -1 -7 10 163.13 39.72 1
 1 -7 -10 155 51.68 4
 -1 7 10 168.14 43.37 3
 -1 7 10 156.47 59.24 98
 1 -7 -10 151.07 21.36 99
 1 -7 -10 190.26 24.99 94
 1 -7 -10 146.84 18.39 84
 1 7 -10 145.37 27.88 36
 -1 -7 10 175.13 25.91 33
 -1 7 10 124.83 32.83 37
 -1 7 10 184.65 35.29 28
 1 7 -10 170.85 30.33 67
 1 7 -10 188.76 32.47 68
 1 7 -10 170.45 32 63
 -1 7 10 174.66 50.61 64
 1 -7 -10 155.59 22.01 62
 -1 7 10 103.06 32.52 58
 1 -7 -10 123.86 20.04 54
 -1 -7 10 174.99 24.7 59
 1 -7 -10 173.69 21.48 40
 1 7 -9 -13.97 18.99 19
 1 7 -9 8.97 16.5 18
 -1 -7 9 0.36 5.83 27
 -1 7 9 -11.78 18.62 21
 1 -7 -9 4.02 13.29 4
 1 -7 -9 -1.7 7.85 7
 -1 7 9 -11.22 18.48 3
 -1 -7 9 -12.43 17.34 1
 -1 -7 9 9.57 4.64 96
 1 -7 -9 -0.08 5.86 99
 1 -7 -9 1.17 7.26 94
 -1 7 9 -0.14 32.82 98
 1 -7 -9 -9.91 8.52 84
 1 7 -9 4.1 9.44 36
 -1 -7 9 2.41 6.49 33
 -1 7 9 -2.62 14.07 28
 -1 7 9 42.92 27.64 64
 1 7 -9 -11.5 15.5 63
 1 -7 -9 -4.49 7.79 62
 1 7 -9 -2.19 9.05 68
 -1 7 9 -4.91 13.79 58
 1 -7 -9 14.98 10.14 54
 -1 -7 9 3.86 6.79 59
 1 -7 -9 12.73 6.36 40
 1 7 -8 153.97 41.37 18
 -1 -7 8 176.37 22.61 27
 1 7 -8 187 41.94 19
 -1 7 8 236.24 43.96 21
 1 -7 -8 183.08 21.57 99
 -1 7 8 165.68 42.86 98
 -1 -7 8 151.12 18.74 96
 1 -7 -8 202.71 23.36 94
 -1 7 8 154.79 33.36 28
 -1 -7 8 175.42 23.21 33
 1 7 -8 191.69 28.4 36
 1 -7 -8 194.67 23.88 70
 1 7 -8 195.58 32.79 63
 -1 7 8 199.84 45.78 64
 1 -7 -8 156.22 20.68 62
 -1 7 8 126.87 36.43 58
 -1 -7 8 186.34 25.43 59
 1 -7 -8 150.54 26.99 7
 1 -7 -8 168.4 47.4 4
 -1 7 8 172.25 38.05 3
 -1 -7 8 146.56 35.77 1
 -1 7 8 141.63 37.35 12
 1 -7 -8 182.74 21.1 40
 -1 -7 7 13.98 15.2 1
 1 -7 -7 35.5 19.16 4
 1 -7 -7 23.31 9.73 7
 -1 7 7 53.26 22.04 12
 -1 7 7 21.6 19.33 3
 1 7 -7 34.17 22.43 18
 1 7 -7 3.74 12.1 19
 -1 7 6 1354.16 100.11 3
 -1 -7 6 1183.06 88.36 1
 1 -7 -6 1116.06 65.77 7
 1 -7 -6 1107.31 103.15 4
 1 7 -6 1258.38 97.85 19
 -1 7 6 1116.85 112.07 12
 1 7 -6 1214.99 101.64 18
 -1 7 5 57.81 21.08 3
 -1 -7 5 47.6 17.64 1
 1 -7 -5 39.81 12.04 7
 1 -7 -5 39.02 24.2 4
 1 7 -5 37.18 16.67 18
 1 7 -5 45.62 21.67 19
 -1 7 5 52.26 19.5 16
 -1 7 5 45.31 37.41 13
 1 -7 -4 95.59 17.2 7
 -1 7 4 96.75 24.43 3
 -1 -7 4 98.53 22.74 1
 1 -7 -4 75.3 24.98 4
 1 7 -4 77.98 23.4 19
 1 7 -4 84.15 24.94 18
 -1 7 4 115.25 44.72 13
 -1 7 3 49.47 18.57 3
 -1 -7 3 52.87 11.78 10
 1 -7 -3 62.73 13.59 7
 -1 -7 3 66.84 19.12 1
 1 -7 -3 32.85 15.92 4
 -1 -7 3 44.13 16 4
 -1 7 3 56.02 19.99 18
 1 7 -3 52.87 18.46 19
 -1 7 3 74.24 32.92 13
 1 7 -3 49.57 22.54 18
 -1 -7 2 13.93 7.27 10
 1 -7 -2 15.73 7.22 10
 -1 7 2 11.53 16.94 8
 -1 -7 2 11.51 7.63 4
 -1 7 2 28.3 16.42 3
 1 7 -2 20.35 20.25 8
 1 7 -2 36.2 18.93 3
 1 -7 -2 -3.54 14.93 4
 -1 7 2 21.29 19.34 13
 1 7 -2 17.57 9.97 18
 1 7 -2 10.43 10.69 19
 -1 7 2 -2.63 13.38 18
 -1 -7 1 5.91 9.76 4
 1 -7 -1 1.89 5.05 10
 -1 7 1 -8.93 20 8
 1 -7 -1 4.62 15.39 4
 -1 7 1 -1.67 8.57 3
 1 7 -1 2.17 11.31 3
 1 7 -1 4.02 16.45 8
 -1 -7 1 4.95 4.65 10
 -1 7 1 -10.06 32 13
 1 7 -1 28.14 19.24 18
 -1 7 1 7.96 11.91 18
 -1 -7 0 6727.77 162.32 10
 1 -7 0 6627.55 214.73 4
 1 -7 0 7052.57 158.27 10
 1 7 0 6615.4 248.46 8
 -1 -7 0 6497.2 208.86 4
 1 -7 0 6951.07 132.25 6
 -1 7 0 6605.49 267.21 8
 1 7 0 6455.15 220.02 3
 1 7 0 6483.42 214.08 18
 1 -7 1 6.96 8.73 4
 1 7 1 17.14 17.71 3
 -1 7 -1 -11.15 21.08 8
 -1 -7 -1 1.57 10.7 4
 -1 -7 -1 -4.3 6.22 10
 1 -7 1 8.74 5.99 6
 1 7 1 10.85 11.47 18
 -1 7 -1 5.37 8.32 19
 -1 7 -1 14.13 9.89 18
 1 7 1 10.45 19.91 13
 -1 -7 -2 967.88 81.28 4
 -1 -7 -2 955.91 60.95 10
 1 7 2 1123.68 89.32 3
 1 -7 2 1015.46 80.45 4
 1 -7 2 988.19 66.54 1
 1 7 2 1007.84 80.75 18
 1 7 2 1076.82 120.81 13
 -1 7 -2 1095.36 83.73 18
 -1 7 -2 1032.49 72.71 19
 1 7 3 7.89 14.67 3
 1 -7 3 7.06 14.19 4
 1 -7 3 -1.24 7.12 1
 -1 -7 -3 3.52 6.49 10
 -1 -7 -3 7.36 12.43 4
 -1 7 -3 -2.66 12.36 18
 -1 7 -3 -6.81 19.34 15
 -1 7 -3 13.97 13.38 19
 1 7 3 0.52 25.4 13
 1 7 4 35.71 20.84 3
 -1 -7 -4 18.75 10.28 10
 -1 -7 -4 19.63 14.86 4
 1 -7 4 11.16 9.03 1
 -1 -7 -4 7.9 5.48 7
 -1 7 -4 5.95 13.7 18
 -1 7 -4 26.05 22.73 15
 -1 7 -4 11.24 9.82 19
 1 7 4 9.65 21.45 13
 -1 -7 -5 483.35 46.19 7
 1 -7 5 546.47 56.32 1
 -1 -7 -5 508.04 65.9 4
 -1 -7 -5 592.8 52.68 10
 1 7 5 553.22 67.1 3
 -1 7 -5 590.48 78.93 15
 1 7 5 513.4 70.3 12
 1 7 5 591.94 101.63 13
 -1 7 -5 513.65 66.08 18
 -1 -7 -6 769.39 85.49 4
 1 7 6 896.33 89.37 3
 -1 -7 -6 826.75 64.7 7
 1 -7 6 833.91 75.64 1
 -1 7 -6 779.72 85.07 18
 -1 7 -6 842.94 98.54 15
 1 7 6 797.21 88.57 12
 1 7 7 557.07 87.84 98
 -1 -7 -7 641.68 39.04 88
 -1 -7 -7 687.97 44.35 94
 -1 -7 -7 616.29 38.34 32
 -1 -7 -7 656.45 41.09 70
 1 7 7 708.72 86.69 64
 1 7 7 519.91 59.86 21
 -1 7 -7 502.38 70.05 18
 -1 7 -7 536.44 81.49 15
 1 -7 7 585.98 40.04 27
 -1 -7 -7 607.28 58.07 7
 1 7 7 572.77 74.95 3
 1 -7 7 578.72 67.28 1
 -1 -7 -7 466.71 70.3 4
 -1 -7 -8 129.39 38.62 4
 1 7 8 211.48 48.27 3
 -1 -7 -8 151.89 30.27 7
 1 -7 8 157.53 37.5 1
 -1 -7 -8 187.18 22.94 99
 -1 -7 -8 173.25 21.42 88
 1 7 8 166.38 48.09 98
 -1 -7 -8 163.61 22.33 94
 -1 -7 -8 177.82 19.27 84
 1 7 8 128.05 29.37 28
 1 -7 8 163.17 22.92 33
 -1 -7 -8 188.16 23.79 70
 -1 7 -8 171.02 28.72 68
 1 7 8 161.21 45.94 64
 -1 -7 -8 183.62 23.58 62
 1 7 8 136.14 36.55 58
 1 -7 8 185.91 24.27 59
 1 7 8 187.72 38.2 51
 -1 7 -8 178.67 45.17 18
 -1 7 -8 149.77 44.66 15
 1 -7 8 170.02 22.51 27
 1 7 8 150.05 36.04 21
 1 -7 9 586.08 42.73 27
 -1 7 -9 457.53 77.89 15
 1 7 9 526.49 66.43 21
 -1 7 -9 562.17 81.6 18
 1 -7 9 565.74 74.22 1
 -1 -7 -9 463.57 73.22 4
 -1 -7 -9 481.33 56.01 7
 1 7 9 567.88 80.78 3
 -1 -7 -9 632.97 44.33 94
 -1 -7 -9 640.87 42.59 99
 1 7 9 513.94 97.18 98
 1 7 9 605.61 66.6 28
 -1 -7 -9 564.2 36.42 29
 1 -7 9 601.23 45.8 33
 1 7 9 519.37 54.4 37
 1 -7 9 628.86 39.42 39
 -1 -7 -9 642 45.18 62
 -1 7 -9 644.45 57.74 68
 -1 -7 -9 612.32 43.16 70
 1 7 9 530.55 83.19 64
 1 -7 9 661.29 46.4 59
 1 7 9 444.26 59.16 58
 1 7 9 534.54 67.33 51
 -1 -7 -9 617.22 39.8 40
 -1 7 -10 -0.11 13.37 18
 1 -7 10 25.8 11.71 27
 1 7 10 -30.15 18.02 24
 1 7 10 19.05 21.58 21
 -1 -7 -10 29.19 17.65 7
 -1 -7 -10 3.85 7.16 99
 -1 -7 -10 13.76 9.06 94
 1 7 10 1.98 32.91 98
 1 7 10 -0.66 22.43 80
 1 7 10 5.33 13.48 28
 1 -7 10 12.42 6.97 39
 -1 -7 -10 19.87 6.23 29
 1 7 10 7.64 13.16 37
 1 -7 10 17.04 10.79 33
 -1 -7 -10 15.18 6.92 62
 -1 7 -10 36.27 17.51 63
 1 7 10 -19.07 29.66 64
 -1 7 -10 18.75 15.76 68
 1 -7 10 13.39 7.44 59
 1 7 10 44.68 20.68 51
 1 7 10 17.64 17.49 58
 -1 -7 -10 21.23 8.15 40
 1 -7 11 -1.96 8.65 27
 1 7 11 -6.83 16.64 24
 1 7 11 7.79 16.67 21
 -1 -7 -11 8.5 6.71 99
 -1 -7 -11 4.35 9.85 94
 1 7 11 42.28 49.14 98
 1 7 11 -17.47 25.46 80
 -1 -7 -11 -1.66 6.37 29
 1 -7 11 2.52 5.01 39
 1 7 11 -7.01 17.29 28
 1 7 11 -0.48 14.12 37
 1 -7 11 4.49 8.78 33
 -1 7 -11 -4.98 13.46 63
 -1 7 -11 -0.45 11.74 68
 -1 -7 -11 10.81 9.73 62
 1 -7 11 8.69 10.64 59
 -1 -7 -11 0.28 6.6 54
 1 7 11 -22.62 17.18 58
 1 7 11 -15.71 14.43 51
 -1 -7 -11 8.87 7.49 40
 1 -7 12 58.32 14.76 27
 1 7 12 38.41 17.31 21
 1 7 12 53.19 20.04 24
 1 7 12 92.09 50.86 98
 -1 -7 -12 68.36 14.9 94
 -1 7 -12 50.66 16.11 93
 -1 -7 -12 48.36 13.08 99
 1 7 12 24.5 21.41 80
 1 -7 12 49.64 14.64 33
 -1 7 -12 60.96 19.54 36
 -1 -7 -12 52.22 12.47 29
 1 7 12 27.02 19.36 28
 1 7 12 38.28 18.03 37
 1 -7 12 49.4 10.55 39
 -1 7 -12 71.52 25.54 63
 -1 7 -12 65.67 21.89 68
 -1 -7 -12 51.57 13.17 66
 1 -7 12 56 13.73 59
 1 7 12 71.85 34.23 58
 -1 -7 -12 42.95 13.66 54
 1 7 12 58.65 22.8 51
 -1 -7 -12 47.06 11.11 40
 -1 -7 -13 3.65 4.9 99
 -1 -7 -13 13.85 7.86 94
 1 -7 13 11.09 33.17 90
 1 7 13 42.34 26.27 80
 -1 7 -13 10.62 11.34 68
 -1 7 -13 9.38 12.51 63
 -1 -7 -13 7.96 6.58 66
 -1 7 -13 4.36 13.35 61
 1 7 13 29.95 17.82 20
 1 -7 13 30.28 11 27
 1 -7 13 11.64 5.54 59
 -1 -7 -13 4.51 7.48 54
 1 7 13 0.62 18.02 58
 1 -7 13 15.67 5.19 39
 1 -7 13 32.26 13.68 33
 1 7 13 -0.1 12.59 28
 -1 7 -13 11 12.72 36
 -1 -7 -13 15.99 7.29 29
 1 7 14 69.26 21.22 28
 -1 -7 -14 69.62 12.15 29
 -1 7 -14 71.19 19.14 36
 1 -7 14 74.63 15.62 33
 -1 -7 -14 53.98 10.46 94
 1 -7 14 17.65 38.42 90
 -1 7 -14 81.53 21.85 68
 -1 -7 -14 63.99 13.41 66
 -1 7 -14 67.98 21.11 63
 -1 7 -14 78.53 22.14 61
 -1 -7 -14 65.9 12.75 65
 -1 -7 -14 55.4 12.58 54
 1 7 14 89.71 27.05 58
 1 7 14 63.45 18.64 20
 1 -7 14 79.17 13.21 27
 1 7 15 145.91 22.08 20
 -1 7 -15 123.84 20.44 36
 1 -7 15 141.45 18.32 33
 1 -7 15 128.55 54.72 90
 -1 7 -15 150.26 35.45 92
 -1 7 -15 102.31 19.03 68
 -1 7 -15 147.83 24.92 63
 -1 -7 -15 115.02 14.49 65
 -1 7 -15 92.49 19.86 61
 -1 -7 -15 111.97 13.89 66
 1 7 15 158.94 28.21 58
 -1 -7 -15 92.1 14.16 54
 1 -7 15 112.61 14.77 44
 1 7 16 3.12 5.17 20
 -1 7 -16 3.39 5.94 36
 -1 7 -16 -2.04 13.96 92
 1 -7 16 35.6 27.01 90
 -1 7 -16 26.32 8.75 63
 -1 -7 -16 5.58 2.91 65
 -1 7 -16 18.76 9.74 61
 1 7 16 5.22 7.73 58
 -1 -7 -16 19.81 6.14 54
 1 -7 16 22.05 6.04 44
 1 8 -16 90.82 14.41 36
 -1 -8 16 43.65 24.63 90
 1 8 -16 60.6 18.65 92
 1 -8 -16 81.14 10.1 65
 1 -8 -16 82.47 9.58 66
 1 8 -16 85.98 16.08 61
 1 8 -16 104.48 17.04 63
 -1 8 16 125.24 21.74 58
 1 -8 -16 86.85 10.03 54
 -1 -8 16 105.49 12.06 44
 -1 8 15 9.54 9 20
 1 8 -15 65.68 30.18 92
 -1 -8 15 24 31.66 90
 -1 -8 15 21.74 5.57 39
 1 8 -15 20.3 12.19 36
 -1 -8 15 18.3 7.21 33
 1 -8 -15 18.35 7.47 65
 1 8 -15 -0.81 10.18 63
 1 8 -15 30.53 14.89 61
 1 -8 -15 19.23 7.41 66
 1 -8 -15 8.47 4.48 54
 -1 8 15 33.47 17.59 58
 -1 -8 15 18.81 7.65 44
 -1 -8 14 139.08 56.74 90
 1 8 -14 131.2 41.83 92
 1 -8 -14 125.02 16.12 94
 -1 8 14 122.98 20.52 78
 -1 8 14 138.37 33.17 80
 -1 -8 14 147.03 19.79 33
 -1 -8 14 143.69 15.46 39
 1 8 -14 192.97 27.88 36
 1 8 -14 149.5 29.5 61
 1 -8 -14 133.56 18.28 65
 1 8 -14 146.78 28.01 63
 1 -8 -14 130.57 18.07 66
 1 -8 -14 134 17.86 54
 -1 -8 14 150.33 18.15 59
 -1 8 14 138.01 33.01 58
 -1 8 14 125.86 24.75 24
 -1 8 14 115.24 21.72 20
 -1 -8 14 164.71 20.37 27
 1 8 -13 277.53 58.52 92
 1 -8 -13 303.3 28.33 94
 -1 8 13 472 86.42 98
 1 -8 -13 250.07 24.81 99
 -1 -8 13 255.95 73.29 90
 -1 8 13 321.7 56.18 80
 -1 8 13 226.1 32.32 78
 1 8 -13 313.14 38.32 36
 -1 8 13 227.31 32.87 28
 -1 -8 13 314.07 25.66 39
 -1 -8 13 287.74 30.1 33
 -1 8 13 316.18 41.82 37
 1 -8 -13 287 28.82 65
 1 8 -13 307.63 42.65 63
 1 8 -13 237.18 34.74 68
 1 -8 -13 299.39 29.58 66
 1 8 -13 276.83 40 61
 1 -8 -13 240.62 25.7 54
 -1 -8 13 307.11 29.4 59
 -1 8 13 324.05 51.93 58
 -1 -8 13 303.49 29.51 27
 -1 8 13 303.04 41.81 24
 -1 8 12 530.28 58.2 24
 -1 -8 12 584.95 42.94 27
 -1 8 12 560.88 64.67 21
 1 -8 -12 544.11 39.41 99
 -1 -8 12 521.07 107.01 90
 1 -8 -12 622.77 43.65 94
 -1 8 12 659.71 107.27 98
 -1 8 12 541.58 75.87 80
 -1 8 12 500.23 52.9 78
 -1 8 12 542.66 57.73 37
 1 8 -12 605.89 54.33 36
 -1 8 12 505.02 54 28
 -1 -8 12 625.52 35.11 31
 -1 -8 12 563.41 42.99 33
 -1 -8 12 599.46 38.34 39
 1 8 -12 584.82 55.36 68
 1 8 -12 540.15 59.21 61
 1 -8 -12 538.45 41.73 66
 1 8 -12 535.26 56.63 63
 -1 -8 12 626.18 44.73 59
 1 -8 -12 481.45 38.51 54
 -1 8 12 409.45 57.97 58
 1 -8 -12 539.24 36.58 40
 -1 8 11 113.28 28.52 24
 -1 -8 11 155.21 22.3 27
 -1 8 11 95.12 29.66 21
 -1 -8 11 99.31 58.03 90
 1 -8 -11 192.79 25.37 94
 -1 8 11 115 48.61 98
 1 -8 -11 161.73 22.19 99
 -1 8 11 128.83 28.18 78
 -1 8 11 87.47 35.74 80
 -1 -8 11 165.95 24.25 33
 -1 -8 11 142.93 20.08 39
 1 8 -11 142.69 28.27 36
 -1 -8 11 166.88 19.09 31
 -1 8 11 146.97 30.3 37
 -1 8 11 241.07 39.95 28
 1 8 -11 177.77 34.09 63
 1 8 -11 144 29.72 68
 -1 8 11 162.86 53.3 64
 1 -8 -11 137.72 21.62 66
 1 8 -11 120.41 29.46 61
 1 -8 -11 126.57 20.44 54
 -1 8 11 158.76 41.49 58
 -1 -8 11 154.7 24.65 59
 1 -8 -11 152.46 20.46 40
 -1 8 10 255.21 46.5 21
 -1 -8 10 245.79 29.18 27
 1 -8 -10 270.32 29.05 99
 -1 8 10 211.95 63.08 98
 -1 -8 10 425.86 100.34 90
 -1 -8 10 254.14 23.97 96
 1 -8 -10 297.68 31.13 94
 1 -8 -10 260.29 25.01 84
 -1 8 10 187.37 37.11 37
 -1 -8 10 225.7 28.93 33
 1 8 -10 283.29 37.71 36
 -1 8 10 244.1 42.27 28
 1 8 -10 269.78 40.64 63
 -1 8 10 295.74 62.58 64
 1 8 -10 302.33 44.73 61
 1 8 -10 250.49 37.54 68
 1 -8 -10 228.65 26.4 54
 -1 -8 10 294.35 32.62 59
 -1 8 10 224.86 46.08 58
 1 -8 -10 239.41 26.25 40
 1 8 -9 110.06 34.47 18
 -1 8 9 123.31 35.33 21
 -1 -8 9 119.58 19.91 27
 1 8 -9 143.08 41.71 19
 1 -8 -9 117.75 33.59 4
 -1 -8 9 86.54 27.22 1
 -1 8 9 137.8 41.1 3
 1 -8 -9 142.74 20.38 99
 1 -8 -9 135.18 22.68 94
 -1 -8 9 131.71 17.61 96
 -1 8 9 58.25 32.94 98
 -1 -8 9 123.19 65.69 90
 1 -8 -9 129.03 17.82 84
 1 8 -9 124.69 26.52 36
 -1 8 9 86.03 27.12 28
 -1 -8 9 121.66 20.9 33
 1 8 -9 146.3 29.34 63
 -1 8 9 113.5 48.74 64
 1 -8 -9 114.41 19.38 62
 1 8 -9 105.07 24.12 61
 1 8 -9 118.53 26.27 68
 -1 8 9 100.18 28.6 51
 -1 8 9 96.24 35.15 58
 -1 -8 9 135.79 22.59 59
 1 -8 -9 135.09 19.03 40
 -1 8 8 -17.39 21.96 21
 1 8 -8 28.78 21.77 19
 1 8 -8 -3.09 15.74 18
 -1 -8 8 13.25 8.53 27
 -1 -8 8 7.14 15.34 1
 1 -8 -8 8.96 12.43 4
 -1 8 8 22.7 22.15 3
 -1 -8 8 4.82 6.03 96
 -1 8 8 -16.25 52.26 98
 1 -8 -8 3.95 6.45 99
 1 -8 -8 -0.76 7.91 94
 -1 -8 8 28.26 43.69 90
 1 -8 -8 -0.86 5.85 84
 1 8 -8 -4.55 10.22 36
 1 -8 -8 7.74 7.24 34
 -1 -8 8 7.66 10.44 33
 -1 8 8 -4.48 11.98 28
 -1 8 8 -45.85 42.26 64
 1 8 -8 14.97 14.52 61
 1 -8 -8 5.22 6.47 62
 1 8 -8 17.13 14.06 63
 1 8 -8 11.56 11.56 68
 -1 -8 8 12.21 9.12 59
 -1 8 8 18.42 15.68 51
 -1 8 8 -0.82 23.36 58
 1 -8 -8 1.06 5.24 40
 1 -8 -7 123.35 37.46 4
 -1 -8 7 155.59 36.42 1
 -1 8 7 133.91 38.06 3
 -1 8 7 185.75 50.99 12
 1 -8 -7 175.01 23.37 94
 1 -8 -7 155.51 20.27 99
 -1 -8 7 150.31 19.6 96
 -1 8 7 141.09 59.13 98
 -1 -8 7 234.65 67.4 90
 1 -8 -7 164.21 20.03 84
 1 -8 -7 119.67 17.92 62
 1 8 -7 159.14 30.44 61
 1 8 -7 146.69 26.79 63
 -1 8 7 114.73 36.02 64
 -1 -8 7 173.55 23.72 59
 -1 8 7 108.33 29.13 51
 -1 8 7 129.27 31.05 28
 1 -8 -7 166.36 19.43 34
 -1 -8 7 126.35 19.76 33
 1 8 -7 185.88 28.41 36
 -1 8 7 143.99 29.58 21
 1 8 -7 141.66 35.12 19
 -1 -8 7 144.89 20.77 27
 1 8 -7 150.52 42.49 18
 1 8 -6 519.98 67.06 19
 -1 8 6 527.16 78.98 12
 1 8 -6 511.3 72.13 18
 -1 -8 6 501.28 61.46 1
 -1 8 6 550.7 70.72 3
 1 -8 -6 487.48 73.67 4
 1 8 -5 1800.48 120.46 19
 -1 8 5 1938.8 135.88 16
 -1 8 5 1717.29 186.23 13
 1 8 -5 1916.11 134.08 18
 -1 -8 5 1878.1 113.61 1
 1 -8 -5 1694.24 129.81 4
 -1 8 5 1975.06 129.78 3
 -1 8 4 724.11 117.24 13
 1 8 -4 845.92 86.12 18
 1 8 -4 776.24 75.76 19
 -1 8 4 877.03 82.28 3
 1 -8 -4 669.74 77.82 4
 -1 -8 4 790.88 69.67 1
 -1 8 3 231.08 66.05 13
 1 8 -3 220.65 38.23 19
 1 8 -3 250.83 46.64 18
 -1 8 3 224.78 38.14 18
 1 8 -3 242.54 49.43 8
 1 -8 -3 223.29 45.17 4
 -1 -8 3 243.79 41.99 4
 -1 -8 3 223.88 35.33 1
 -1 8 2 153.76 55.65 13
 1 8 -2 146.24 35.41 18
 -1 8 2 121.17 25.97 18
 -1 -8 2 126.19 30.13 4
 1 -8 -2 139.56 33.8 4
 1 8 -2 115.55 33.56 8
 -1 -8 2 129.49 20.09 10
 -1 8 1 370.51 79.44 13
 -1 8 1 330.62 48.27 18
 1 8 -1 366.77 52.9 18
 -1 -8 1 316.97 47.98 4
 -1 -8 1 361.74 34.66 10
 1 -8 -1 332.05 50.63 4
 -1 8 1 308.59 61.65 8
 1 8 -1 348.84 59.95 8
 -1 8 0 127.35 30.64 18
 1 8 0 114.87 29.36 18
 1 8 0 121.93 45.99 13
 1 8 0 72.93 24.94 8
 -1 -8 0 124.8 21.78 10
 -1 8 0 146.97 43.39 8
 -1 -8 0 104.17 29.39 4
 1 8 0 118.66 32.82 3
 1 -8 0 145.78 35.41 4
 1 8 1 166.66 47.26 13
 -1 8 -1 158.97 34.4 18
 1 8 1 143.57 32.12 18
 1 8 1 113.49 33.12 3
 1 -8 1 169.9 37.09 4
 -1 -8 -1 138.01 23.82 10
 -1 -8 -1 140.88 33.42 4
 -1 8 -1 163.24 47.42 8
 -1 8 -2 2148.53 115.37 19
 -1 8 -2 2272.74 133.68 18
 1 8 2 2053.86 126.48 18
 1 8 2 2195.25 191.94 13
 -1 -8 -2 1952.1 125.13 4
 -1 -8 -2 2191.47 99.41 10
 1 -8 2 2081.99 105.33 1
 1 -8 2 1930.36 77.3 6
 1 -8 2 2062.53 125.12 4
 -1 8 -2 2078.47 162.27 8
 1 8 2 2134.17 137.28 3
 -1 8 -3 291.09 49.07 18
 -1 8 -3 250.05 40.49 19
 1 8 3 295.42 71.52 13
 -1 -8 -3 243.38 44.92 4
 -1 -8 -3 272.45 36.27 10
 1 8 3 286.64 51.4 3
 1 -8 3 279.79 39.1 1
 1 -8 3 254.17 43.59 4
 1 8 4 705.52 116.37 13
 -1 8 -4 800.51 84.64 18
 -1 8 -4 765.97 74.55 19
 -1 -8 -4 755.8 57.6 7
 1 -8 4 733.36 66.01 1
 -1 -8 -4 612.88 72.82 4
 -1 -8 -4 791.62 63.53 10
 1 8 4 831.51 88.48 3
 -1 8 -5 3.01 9.09 19
 1 8 5 1.81 30.27 13
 -1 8 -5 -13 20.22 18
 1 8 5 16.12 15.9 3
 1 -8 5 -23.8 16.73 1
 -1 -8 -5 0.92 7.28 10
 1 8 5 16.83 22.56 12
 -1 -8 -5 2.33 11.46 4
 -1 -8 -5 2.98 8.28 7
 1 -8 6 43.43 18.36 1
 -1 -8 -6 47.54 16.42 7
 1 8 6 69.08 31.15 3
 -1 -8 -6 52.36 18.92 4
 -1 -8 -6 57.68 12.06 88
 1 8 6 35.05 30.66 98
 1 -8 6 22.79 33.96 90
 -1 -8 -6 38.81 11.45 94
 1 -8 6 36.12 8.03 96
 -1 -8 -6 45.48 11.18 84
 1 -8 6 37.18 10.98 33
 1 -8 6 41.59 10.18 31
 1 8 6 37.64 20.07 28
 1 -8 6 39.96 10.94 39
 -1 -8 -6 45.07 11.63 32
 1 8 6 -1.73 18.43 64
 -1 -8 -6 34.52 10.1 70
 1 -8 6 38.3 10.77 59
 1 8 6 36.48 24.03 51
 1 8 6 48.78 18.75 21
 1 -8 6 48.22 12.56 27
 -1 8 -6 57.32 23.87 18
 -1 8 -6 19.29 9.52 19
 -1 8 -6 1.84 23.22 15
 1 -8 7 -5.6 13.66 1
 -1 -8 -7 15.83 12.26 7
 1 8 7 -15.79 21.87 3
 -1 -8 -7 20.74 18.38 4
 1 -8 7 -46.13 49.04 90
 1 -8 7 -6.63 6.73 96
 -1 -8 -7 5.22 5.86 94
 -1 -8 -7 2.74 6.79 88
 -1 -8 -7 6.47 8.84 99
 -1 -8 -7 6.65 6.1 84
 -1 -8 -7 6.01 6.35 34
 1 8 7 32.23 22.09 28
 -1 -8 -7 6.68 5.7 32
 1 -8 7 -4.34 5.64 31
 -1 8 -7 1.84 9.77 36
 1 -8 7 0.29 6.48 33
 1 -8 7 5.12 5.28 39
 -1 -8 -7 3.4 7.72 70
 1 8 7 -12.89 36.73 64
 -1 8 -7 10.11 10.26 63
 -1 -8 -7 -6.17 8.93 62
 1 8 7 4.49 18.77 58
 1 8 7 -17.88 19.46 51
 1 -8 7 3.5 6.14 59
 1 8 7 4.14 14.61 21
 -1 8 -7 15.46 12.95 19
 1 8 7 -19.05 13.67 25
 1 -8 7 4.6 6.92 27
 -1 8 -7 0.39 20.13 15
 -1 8 -7 -8.16 11.76 18
 -1 -8 -8 -17.45 24.26 4
 1 8 8 13.91 11 3
 -1 -8 -8 13.19 10.58 7
 1 -8 8 -21.74 17.37 1
 1 -8 8 -7.64 35.71 90
 1 -8 8 -4.27 6.37 96
 -1 -8 -8 -2.73 7.86 99
 -1 -8 -8 4.33 6 88
 -1 -8 -8 5.96 7.75 94
 1 8 8 -12.34 30.04 98
 -1 -8 -8 7.54 6.24 84
 1 -8 8 2.26 4.48 31
 1 -8 8 -15.53 12.2 33
 -1 -8 -8 -1.32 4.55 34
 -1 8 -8 11.02 14.12 36
 1 -8 8 -4.74 6.64 39
 1 8 8 9.29 14.25 28
 -1 -8 -8 -7.08 9.26 70
 -1 -8 -8 -9.24 8.36 62
 1 8 8 22.67 28.81 64
 -1 8 -8 18.78 11.74 63
 1 8 8 26.64 22.42 51
 1 8 8 -11.61 15.95 58
 1 -8 8 -1.58 8.39 59
 -1 8 -8 6.12 17.82 18
 -1 8 -8 -12.11 13.03 15
 -1 8 -8 0.56 15.75 19
 1 8 8 -10.21 15.16 21
 1 -8 8 2.66 8.1 27
 -1 8 -9 451.84 71.1 19
 1 8 9 374.79 54.55 21
 1 -8 9 390.53 36.01 27
 -1 8 -9 450.24 75.42 18
 -1 -8 -9 454.46 36.71 99
 1 8 9 320.47 74.66 98
 1 -8 9 621.93 121.16 90
 -1 -8 -9 487.59 39.92 94
 -1 -8 -9 436.74 31.81 84
 1 -8 9 426.27 32.8 39
 1 8 9 375.31 53.63 28
 1 -8 9 411.78 38.72 33
 -1 8 -9 407.02 43.77 36
 1 8 9 382.25 47.98 37
 1 -8 9 420.85 30.55 31
 1 8 9 396.26 76.28 64
 -1 8 -9 468.46 50.97 63
 -1 -8 -9 385.82 36 70
 -1 -8 -9 379.55 35.24 62
 -1 8 -9 376.17 45.17 68
 1 -8 9 468.08 39.97 59
 1 8 9 364.85 58.14 58
 1 8 9 371.29 55.99 51
 -1 -8 -9 420.21 33.65 40
 1 8 10 20.43 17.85 21
 1 8 10 33.61 17.55 24
 1 -8 10 43.51 13 27
 -1 -8 -10 22.7 10.39 99
 1 -8 10 45.91 45.21 90
 -1 -8 -10 40.19 13.77 94
 1 8 10 -10.03 40.74 98
 1 8 10 11.05 19.35 80
 -1 8 -10 35.52 16.31 36
 1 -8 10 38.29 9.34 31
 1 -8 10 20.75 11.89 33
 1 8 10 47.2 21.49 28
 1 8 10 15.65 15.45 37
 1 -8 10 36.87 10.95 39
 1 8 10 16.15 32.1 64
 -1 -8 -10 28.23 9.32 62
 -1 8 -10 16.54 11.71 63
 -1 8 -10 49.24 21.01 68
 1 8 10 32.84 23.12 58
 -1 -8 -10 36.38 12.26 54
 1 8 10 25.22 19.43 51
 1 -8 10 23.68 11.5 59
 -1 -8 -10 28.34 9.71 40
 1 8 11 50.1 29.27 21
 1 8 11 24.62 15.72 24
 1 -8 11 59.06 15.39 27
 1 -8 11 90.91 61.4 90
 1 8 11 -12.4 39.07 98
 -1 -8 -11 34.83 10.35 99
 -1 -8 -11 40.49 13.63 94
 1 8 11 26.51 23.56 80
 -1 -8 -11 32.65 8.12 29
 1 -8 11 26.7 12.6 33
 1 8 11 21.18 15.23 37
 1 -8 11 41.2 10.86 39
 1 8 11 30.08 18.76 28
 -1 8 -11 40.1 18.9 36
 -1 8 -11 41.58 15.68 63
 -1 -8 -11 22.12 9.3 62
 -1 8 -11 34.82 19.9 61
 -1 8 -11 25.49 14.55 68
 -1 -8 -11 27.7 11.79 54
 1 8 11 39.53 21.41 51
 1 -8 11 30.33 9.56 59
 1 8 11 0.29 20.07 58
 -1 -8 -11 34.9 11.39 40
 1 -8 12 143.33 21.06 27
 1 8 12 138.29 33.38 21
 1 8 12 144.57 27.14 24
 -1 -8 -12 135.84 19.13 99
 1 -8 12 213.04 77.13 90
 -1 -8 -12 149.88 20.74 94
 1 8 12 218.92 69.98 98
 1 8 12 132.13 36.51 80
 -1 -8 -12 117.43 15.74 29
 1 -8 12 127.21 16.15 39
 1 8 12 114.45 28.45 28
 1 8 12 78.68 21.26 37
 -1 8 -12 133.48 24.77 36
 1 -8 12 145.16 22.5 33
 -1 8 -12 110.94 27.82 61
 -1 -8 -12 109.61 18.4 66
 -1 8 -12 129.59 26.16 68
 -1 8 -12 131.81 28.61 63
 -1 -8 -12 119.73 19.61 54
 1 -8 12 139.58 20.04 59
 1 8 12 112.41 29.82 58
 1 8 12 121.68 29.53 51
 -1 -8 -12 122.04 16.45 40
 -1 -8 -13 277.05 25.11 94
 1 -8 13 209.78 71.29 90
 -1 -8 -13 225.9 21.5 99
 1 8 13 289.98 48.33 80
 -1 -8 -13 259.08 25.89 66
 -1 -8 -13 240.53 25.35 65
 -1 8 -13 211.38 30.35 68
 -1 8 -13 281.92 40.34 61
 -1 8 -13 257.91 36.44 63
 1 8 13 228.36 33.73 20
 -1 -8 -13 217.61 25.01 54
 1 8 13 233.61 40.17 58
 -1 -8 -13 230.13 20.44 29
 1 -8 13 277.33 28.75 33
 -1 8 -13 283.49 34.1 36
 1 8 13 216.94 34.36 28
 1 -8 13 271.46 20.84 39
 1 8 14 29.48 14.25 20
 1 -8 14 35.09 10.29 33
 1 8 14 15.14 7.94 28
 -1 8 -14 8.2 9.75 36
 1 -8 14 30.99 36.19 90
 -1 -8 -14 21.87 6.81 94
 -1 8 -14 28.12 19.69 92
 -1 -8 -14 35.86 9.93 66
 -1 8 -14 16.96 12.56 61
 -1 -8 -14 20.21 7.74 65
 -1 8 -14 14.56 11.83 63
 1 8 14 28.1 14.06 58
 -1 -8 -14 26.07 8.92 54
 1 -8 14 35.49 9.87 44
 1 8 15 85.04 16 20
 -1 8 -15 104.91 16.7 36
 -1 8 -15 69.06 24.69 92
 -1 8 -15 99.65 19.07 61
 -1 8 -15 96.63 17.71 63
 -1 -8 -15 80.63 11.49 65
 -1 -8 -15 80.15 10.57 66
 1 8 15 110.11 21.14 58
 -1 -8 -15 77.77 10.9 54
 1 -8 15 100.88 12.74 44
 -1 8 -16 0.16 5.21 61
 1 -8 16 -8.99 14.72 90
 -1 8 -16 8.12 10.06 92
 -1 8 -16 6.11 4.59 36
 -1 9 15 64.29 12.1 20
 1 9 -15 29.6 14.78 92
 -1 -9 15 76.86 31.15 90
 1 9 -15 99.79 16.53 38
 1 9 -15 88.82 14.42 36
 1 9 -15 97.46 18.09 63
 1 9 -15 75.42 16.46 61
 1 -9 -15 85.47 11.35 66
 1 -9 -15 101.47 12.52 65
 -1 9 15 81.89 19.1 58
 -1 -9 15 84.48 11.28 44
 -1 9 14 34.17 13.63 20
 -1 -9 14 -22.17 39.53 90
 1 9 -14 55.25 27.26 92
 -1 9 14 67.81 27.59 80
 1 9 -14 23.91 10.39 36
 -1 -9 14 28.85 6.52 39
 1 9 -14 15.26 13.11 61
 1 9 -14 36.57 14.09 63
 1 -9 -14 23.23 7.8 66
 1 -9 -14 19.36 5.97 65
 1 -9 -14 34.26 8.43 54
 -1 9 14 64.28 22.54 58
 -1 -9 14 20.79 7.7 44
 1 9 -13 38.13 28.12 92
 1 -9 -13 60 12.52 99
 -1 9 13 81.02 32.23 98
 1 -9 -13 60.7 12.74 94
 -1 -9 13 48.84 31.89 90
 -1 9 13 101.29 32.22 80
 -1 -9 13 78.15 13.2 39
 -1 -9 13 67.48 14.31 33
 -1 9 13 83.65 21.45 37
 1 9 -13 64.27 19.06 36
 1 9 -13 62.3 19.51 63
 1 -9 -13 53.59 12.68 65
 1 9 -13 71.44 21.52 61
 1 -9 -13 55.46 12.29 66
 -1 9 13 75.26 26.59 58
 -1 -9 13 73.4 14.12 59
 1 -9 -13 53.02 11.18 54
 -1 9 13 86.13 21.96 24
 -1 9 12 70.39 21.79 24
 -1 9 12 66.04 26.3 21
 -1 -9 12 6.06 40.66 90
 1 -9 -12 81.67 15 94
 -1 9 12 73.73 50.62 98
 1 9 -12 40.72 25.95 92
 1 -9 -12 82.72 15.81 99
 -1 9 12 68.58 27.55 80
 -1 9 12 42.21 14.56 78
 -1 -9 12 72.01 13.25 39
 -1 -9 12 62.63 13.78 33
 -1 9 12 49.73 16.68 37
 1 9 -12 63.29 16.98 36
 -1 9 12 33.89 16.57 28
 -1 -9 12 67.73 10.7 31
 1 9 -12 66.94 19.41 63
 1 9 -12 112.46 26.79 61
 1 -9 -12 62.88 14.45 65
 1 -9 -12 63.57 13.93 66
 -1 9 12 75.99 32.19 58
 -1 -9 12 70.48 14.44 59
 1 -9 -12 47.87 11.41 54
 1 -9 -12 61.55 12.73 40
 -1 9 11 99.75 33.32 21
 -1 9 11 59.52 18.87 24
 -1 -9 11 121.43 21.66 27
 1 -9 -11 105.27 18.35 99
 -1 -9 11 106.23 56.73 90
 1 9 -11 69.25 34.35 92
 1 -9 -11 92.45 17.26 94
 -1 9 11 15.51 43.93 98
 1 -9 -11 67.99 12.06 84
 -1 9 11 54.2 18.89 78
 -1 9 11 49.94 27.95 80
 -1 9 11 70.7 20.99 37
 -1 -9 11 100.73 15.24 31
 1 9 -11 77.45 22.91 36
 -1 -9 11 88.94 18.57 33
 -1 -9 11 89.25 15.26 39
 -1 9 11 81.97 26.27 28
 1 -9 -11 81.62 17.75 66
 1 9 -11 79.29 21.61 63
 -1 9 11 94.14 42.11 64
 1 9 -11 89.95 26.11 61
 -1 -9 11 91.27 18.33 59
 1 -9 -11 51.32 12.48 54
 -1 9 11 38.54 19.21 58
 1 -9 -11 68.64 14.1 40
 -1 -9 10 1.71 8.15 27
 -1 9 10 -0.64 17.35 21
 -1 9 10 29.7 41.71 98
 1 -9 -10 2.41 6.81 94
 1 -9 -10 -3.17 7.31 99
 1 9 -10 46.69 34.83 92
 -1 -9 10 -3.95 5.21 96
 -1 -9 10 -9.65 45.18 90
 1 -9 -10 8.65 6.6 84
 -1 9 10 15.99 19.21 28
 1 9 -10 13.13 11.47 36
 -1 -9 10 0.26 5.83 31
 -1 -9 10 4.2 8.22 33
 -1 -9 10 -9.47 8.26 39
 -1 9 10 -20.35 15.07 37
 1 9 -10 -8.47 12.06 61
 1 9 -10 18.84 17.54 63
 -1 9 10 -31.71 29.27 64
 1 -9 -10 -3.58 7.15 66
 -1 -9 10 13.43 12.24 59
 -1 9 10 13.36 20.26 58
 1 -9 -10 -6.61 7.26 40
 -1 9 9 -38.61 26.75 21
 -1 -9 9 0.43 8.41 27
 1 -9 -9 3.11 7.66 94
 -1 9 9 31.99 36.91 98
 -1 -9 9 -4.45 45.56 90
 1 9 -9 -22 33.91 92
 1 -9 -9 5.31 7.76 99
 -1 -9 9 -6.03 6.22 96
 1 -9 -9 0.72 5.59 84
 1 9 -9 3.6 8.89 36
 -1 -9 9 12.75 9.15 33
 -1 9 9 28.13 21.17 28
 -1 -9 9 0.59 6.71 39
 -1 -9 9 -1.26 6.02 31
 1 9 -9 -14.33 14.05 61
 -1 9 9 6.74 26.13 64
 1 9 -9 7.54 11.67 63
 -1 9 9 30.47 27.31 58
 -1 -9 9 5.01 10.22 59
 -1 9 9 -10.88 22.12 51
 1 -9 -9 -0.54 5.66 40
 1 9 -8 251.42 51.43 19
 -1 9 8 219.19 43.49 21
 -1 -9 8 269.17 28.9 27
 1 9 -8 239.81 55.78 18
 -1 -9 8 279.31 27.06 96
 -1 9 8 270.61 78.23 98
 1 -9 -8 303.48 30.41 99
 1 -9 -8 314.05 32.36 94
 -1 -9 8 245.63 79.47 90
 1 9 -8 312.84 63.86 92
 1 -9 -8 263.87 25.87 84
 -1 9 8 231.37 43.23 28
 1 9 -8 287.52 37.68 36
 -1 -9 8 244.99 29.11 33
 -1 -9 8 245.23 25.82 39
 -1 9 8 298.72 69.85 64
 1 9 -8 256.8 38.24 61
 1 9 -8 287.83 40.56 63
 1 -9 -8 255.15 28.07 62
 -1 9 8 227.55 43.35 51
 -1 9 8 143.02 36.58 58
 -1 -9 8 303.94 33.46 59
 1 -9 -8 241.63 26.26 40
 -1 -9 7 40.33 12.17 27
 1 9 -7 59.54 28.51 18
 -1 9 7 91.65 30.57 21
 1 9 -7 31.18 15.24 19
 1 -9 -7 55.59 29.47 4
 -1 9 7 29.01 28.27 12
 -1 -9 7 33.49 18.49 1
 -1 -9 7 47.73 39.01 90
 -1 -9 7 67.16 14.51 96
 1 -9 -7 55.06 14.04 99
 1 -9 -7 58.45 13.02 94
 1 9 -7 60.41 30.62 92
 -1 9 7 41.37 30.46 98
 1 -9 -7 56.88 13.21 84
 -1 9 7 59.05 26.66 28
 -1 -9 7 59.65 13.59 39
 1 9 -7 49.19 16.68 36
 -1 -9 7 55.74 13.81 33
 1 -9 -7 38.66 10.77 34
 -1 9 7 88.66 37.75 64
 1 9 -7 61.22 22.22 61
 1 9 -7 38.58 15.39 63
 1 -9 -7 54.93 12.81 62
 -1 -9 7 69.63 16.83 59
 -1 9 7 94.94 29.29 51
 1 -9 -7 49.88 11.92 40
 -1 9 6 18.36 15.39 12
 1 -9 -6 30.98 25.02 4
 -1 -9 6 22.11 14.38 1
 1 -9 -6 45.14 12.94 94
 1 -9 -6 31.83 10.15 99
 -1 -9 6 25.01 8.2 96
 1 9 -6 67.34 29.18 92
 -1 -9 6 -28.87 49.23 90
 1 -9 -6 26.43 8.83 84
 -1 9 6 46.69 21.21 28
 1 9 -6 34.47 11.89 36
 -1 -9 6 28.57 8.64 39
 1 -9 -6 27.65 9.86 34
 1 9 -6 51.97 19.57 61
 -1 9 6 22.79 24.3 64
 -1 9 6 28.58 16.45 51
 -1 -9 6 35.5 11.06 59
 -1 9 6 22.7 15.57 21
 1 9 -6 47.02 27.62 18
 1 9 -6 9.17 14.52 19
 1 -9 -5 523.49 75.18 4
 -1 -9 5 604.2 67.41 1
 -1 -9 5 620.91 39.86 96
 1 -9 -5 660.98 44.08 94
 1 9 -5 582.49 78.39 92
 -1 -9 5 458.09 99.81 90
 1 -9 -5 640.78 39.44 84
 1 -9 -5 602.39 38.6 32
 1 -9 -5 605.3 38.14 34
 -1 -9 5 572.76 37.36 39
 -1 9 5 581.87 63.87 28
 1 9 -5 617.77 56.44 61
 -1 9 5 635.9 68.2 51
 -1 -9 5 675.55 45.82 59
 -1 -9 5 584.1 36.25 53
 1 9 -5 634.35 83.78 18
 -1 9 5 564.55 116.01 13
 -1 9 5 634.37 95.22 12
 1 9 -5 496.21 68.09 19
 -1 9 5 617.17 66.16 21
 1 9 -4 152.19 46.25 8
 1 -9 -4 94.56 33.77 4
 -1 -9 4 127.84 29.99 1
 1 -9 -4 144.27 18.9 84
 -1 9 4 129.36 28.35 28
 1 -9 -4 135.69 18.12 34
 -1 -9 4 131.91 17.87 31
 -1 -9 4 128.68 16.91 39
 -1 -9 4 129.27 20.49 59
 -1 9 4 116.91 51.96 13
 1 9 -4 137.79 39.49 18
 1 9 -4 136.33 35.34 19
 -1 -9 4 80.28 36.55 90
 -1 -9 4 168.75 20.27 96
 1 9 -3 547.14 73.47 18
 -1 9 3 554.66 108.63 13
 -1 -9 3 515.52 58.3 1
 -1 -9 3 555.05 68.24 4
 1 -9 -3 474.02 66.87 4
 1 9 -3 559.86 85.36 8
 -1 9 2 -3.17 8.62 18
 1 9 -2 13.91 14.89 18
 1 9 -2 -10.56 17.55 8
 1 -9 -2 15.64 11.97 4
 -1 -9 2 20.85 18.31 4
 -1 9 1 367.3 55.01 18
 1 9 -1 260.34 50.65 18
 -1 9 1 338.26 80.41 13
 -1 -9 1 277.37 47.04 4
 1 9 -1 296.11 62.5 8
 -1 9 1 332.63 72.62 8
 -1 -9 1 300.18 35.1 10
 1 -9 -1 308.7 51.81 4
 1 9 0 1771.56 183.65 13
 -1 9 0 1532.93 115 18
 1 9 0 1532.7 119.83 18
 -1 9 0 1789.86 186.01 13
 -1 -9 0 1636.49 85.09 10
 -1 -9 0 1370.03 108.33 4
 -1 9 0 1522.32 148.93 8
 1 -9 0 1515.72 114.36 4
 1 9 1 36.7 20.74 18
 -1 9 -1 37.38 19.82 18
 1 9 1 48.47 41.78 13
 -1 9 -1 15.73 15.65 8
 -1 -9 -1 42.23 22.61 4
 -1 -9 -1 18.23 10.27 10
 1 -9 1 23.81 17.14 4
 1 -9 1 14.83 8.57 1
 -1 9 -2 360.07 57.58 18
 1 9 2 377.99 57.88 18
 1 9 2 237.2 69.62 13
 -1 -9 -2 306.91 51.09 4
 1 -9 2 314.12 43.71 1
 -1 -9 -2 393.78 44.52 10
 1 -9 2 364.47 55.44 4
 -1 9 -2 377.73 75.92 8
 -1 9 -3 229.78 41.12 19
 -1 9 -3 241.81 48.29 18
 1 9 3 268.61 75.98 13
 -1 -9 -3 181.05 31.95 10
 -1 -9 -3 178.41 42.01 4
 1 -9 3 222.25 37.09 1
 -1 9 -3 247.34 62.84 8
 1 -9 3 247.55 45.69 4
 1 -9 4 971.41 81.51 1
 1 9 4 1141.86 114.15 3
 -1 -9 -4 963.7 97.25 4
 -1 -9 -4 1137.6 51.77 88
 1 -9 4 1254.19 54.97 96
 1 -9 4 967.51 133.86 90
 -1 -9 -4 1422.98 65.86 94
 -1 -9 -4 1227.15 55.04 84
 -1 -9 -4 1113.89 50.44 34
 1 -9 4 1199.17 53.95 39
 1 -9 4 1157.76 52.36 31
 1 9 4 1110.92 88.74 28
 -1 -9 -4 1080.53 51.84 32
 1 9 4 1245.34 96.85 51
 1 -9 4 1344.14 64.9 59
 1 9 4 977.34 147.46 13
 -1 9 -4 1068.54 94.32 19
 1 9 4 1045.49 86.12 21
 -1 9 -4 1198.88 111.56 18
 1 9 4 1043.35 77.03 25
 -1 -9 -5 2642.4 167.9 4
 1 -9 5 2609.99 143.69 1
 1 9 5 2965.45 191.86 3
 -1 -9 -5 3313.91 105.4 94
 -1 -9 -5 2988.66 90.03 88
 1 -9 5 3147.27 90.59 96
 1 9 5 2439.06 191.61 98
 1 -9 5 2898.7 238.89 90
 -1 -9 -5 3263.5 94.02 84
 -1 -9 -5 2743.19 88.38 32
 1 -9 5 3055.47 89.41 31
 1 -9 5 2864.92 90.07 39
 -1 -9 -5 2897.01 87.65 34
 1 9 5 2562.72 138.7 28
 1 9 5 3108.28 193.02 64
 -1 -9 -5 2801.44 90.15 70
 1 -9 5 3444.22 107 59
 1 9 5 2958.63 156.41 51
 1 9 5 2682.7 142.85 21
 -1 9 -5 2789.99 160.35 19
 1 9 5 2749.85 128.35 25
 1 9 5 2983.38 262.52 13
 -1 9 -5 2934.6 181.95 18
 1 -9 6 129.26 30.79 1
 -1 -9 -6 131.42 35.18 4
 1 9 6 209.76 54.56 3
 1 -9 6 252.32 76.92 90
 1 -9 6 230.05 23.52 96
 1 9 6 218.09 63.6 98
 -1 -9 -6 187.7 25.82 94
 -1 -9 -6 196.4 22.7 88
 -1 -9 -6 184.68 22.32 84
 1 9 6 149.77 36.17 28
 1 -9 6 169.31 21.81 31
 1 -9 6 172.96 21.9 39
 -1 -9 -6 167.97 21.49 32
 -1 -9 -6 162.27 19.76 34
 -1 -9 -6 142.34 20.77 70
 1 9 6 232.22 58.69 64
 -1 9 -6 178.53 32.55 61
 -1 -9 -6 171.79 21.64 62
 1 -9 6 197.18 28 59
 1 9 6 146.76 37.38 51
 -1 9 -6 180.69 48.68 18
 -1 9 -6 153.04 39.58 19
 1 9 6 171.37 33.66 25
 1 9 6 162.11 39.7 21
 -1 -9 -7 21.22 14.12 4
 1 9 7 134.55 45.46 3
 1 -9 7 44.05 26.01 1
 -1 -9 -7 68.88 14.58 94
 -1 -9 -7 78.88 16.84 99
 1 9 7 45.8 38.19 98
 1 -9 7 60.88 11.97 96
 1 -9 7 107.93 67.72 90
 -1 -9 -7 87.57 16.85 88
 -1 -9 -7 61.45 12.8 84
 -1 -9 -7 59.16 14.22 32
 1 -9 7 59.51 16.44 33
 1 -9 7 51.52 11.23 31
 1 -9 7 53.01 13.23 39
 1 9 7 53.55 23.65 28
 -1 -9 -7 59.36 12.78 34
 -1 9 -7 49.3 16.99 36
 1 9 7 76.74 33.82 64
 -1 9 -7 48.17 15.8 61
 -1 -9 -7 58.61 14.74 70
 -1 -9 -7 51.99 14.6 62
 1 -9 7 63.76 15.89 59
 1 9 7 6.46 17.1 58
 1 9 7 72.4 28.97 51
 -1 9 -7 95.64 38.18 18
 1 9 7 72.12 24.18 25
 -1 9 -7 81.13 33.51 19
 1 9 7 53.54 22.59 21
 -1 -9 -8 70.06 15.97 99
 -1 -9 -8 61.46 17.01 94
 1 9 8 54.76 47.28 98
 1 -9 8 60.42 11.76 96
 1 -9 8 42.89 40.17 90
 -1 -9 -8 60.3 12.51 84
 1 -9 8 67.88 13.08 31
 1 -9 8 68.39 14.06 39
 -1 9 -8 77.84 21.42 36
 -1 -9 -8 76.02 13.76 34
 1 -9 8 44.58 14.25 33
 1 9 8 58.23 25.25 28
 -1 9 -8 69.56 21.67 61
 -1 9 -8 61.23 19.5 63
 -1 -9 -8 60.9 13.97 62
 -1 -9 -8 65.64 14.75 70
 1 9 8 85.6 41.32 64
 1 -9 8 66.91 16.07 59
 1 9 8 106.77 32.64 51
 1 9 8 67.57 27.1 58
 1 9 8 66.29 29.49 21
 -1 9 -8 42.06 23.43 19
 1 9 9 2.98 16.49 21
 1 9 9 -0.47 41.88 98
 -1 -9 -9 40.16 14.32 99
 -1 -9 -9 32.98 15.05 94
 1 -9 9 54.4 48.11 90
 -1 -9 -9 21.32 7.69 84
 1 -9 9 47.63 15.9 33
 1 -9 9 10.47 5.71 31
 1 -9 9 14.26 5.64 39
 -1 9 -9 35.35 14.93 36
 1 9 9 0.96 15.6 28
 -1 -9 -9 16.24 9.79 62
 -1 9 -9 42.63 18.77 63
 1 9 9 -12.61 26.75 64
 -1 9 -9 12.99 14.9 61
 1 9 9 22.84 18.73 58
 1 -9 9 26.44 11.95 59
 1 9 9 46.37 20.98 51
 -1 -9 -9 16.97 9.36 54
 -1 -9 -9 17.18 8.85 40
 1 9 10 86.32 30.17 21
 1 9 10 93.72 27.71 24
 1 -9 10 81.48 58.3 90
 -1 -9 -10 83.29 16.14 99
 1 9 10 95.21 52.7 98
 -1 -9 -10 90.69 17.74 94
 1 9 10 110.48 36 80
 1 -9 10 95.3 19.99 33
 1 -9 10 94.49 15.81 39
 1 9 10 101.83 30.53 28
 1 -9 10 102.91 14.62 31
 -1 9 -10 98.54 23.68 36
 -1 9 -10 88.9 25.28 61
 -1 9 -10 86.53 22.16 63
 -1 -9 -10 79.94 16.69 62
 1 9 10 83.65 44.69 64
 1 9 10 71.55 31.5 58
 1 -9 10 96.64 18.94 59
 -1 -9 -10 65.16 13.9 54
 1 9 10 78.09 27.57 51
 -1 -9 -10 79.66 15.3 40
 1 9 11 3.9 11.21 24
 1 9 11 7.81 16.1 21
 1 -9 11 11.94 43.26 90
 1 9 11 30.42 45.7 98
 -1 -9 -11 19.03 8.86 99
 -1 -9 -11 31.83 9.79 94
 1 9 11 48.48 22.43 80
 -1 9 -11 40.19 16.6 36
 1 -9 11 34.58 10.3 39
 1 9 11 58.47 22.16 28
 1 -9 11 31.91 13.47 33
 -1 9 -11 18.86 12.5 63
 -1 9 -11 20.23 13.85 61
 -1 -9 -11 29.54 12.35 66
 1 9 11 8.9 18.34 58
 1 9 11 4.73 13.62 51
 1 -9 11 28.44 9.25 59
 -1 -9 -11 32.76 12.04 54
 -1 -9 -11 33.41 10.48 40
 1 9 12 -18.98 13.95 24
 1 9 12 3.48 16.52 21
 -1 -9 -12 -5.51 7.41 94
 1 9 12 29.11 41.39 98
 -1 -9 -12 5.78 7.83 99
 -1 9 -12 -16.27 24.52 92
 1 9 12 45.19 25.51 80
 1 9 12 -1.86 16.31 28
 -1 9 -12 -10.45 9.65 36
 1 -9 12 -5.59 5.41 39
 1 -9 12 6.49 8.04 33
 -1 9 -12 5.12 11.14 63
 -1 -9 -12 6.08 6.6 66
 -1 9 -12 9.35 15.58 61
 -1 -9 -12 -7 6.72 54
 1 9 12 -0.23 17.41 58
 1 9 12 14.36 11.69 51
 1 -9 12 -1.98 7.59 44
 -1 -9 -12 5.09 4.35 40
 1 9 13 54.56 17.97 20
 -1 9 -13 59.18 31.37 92
 -1 -9 -13 44.73 8.64 99
 1 -9 13 62.18 45.26 90
 -1 -9 -13 42.91 9.97 94
 1 9 13 35.4 18.96 80
 -1 9 -13 32.04 13 63
 -1 9 -13 47.32 16 61
 -1 -9 -13 38.33 10.32 65
 -1 -9 -13 40.71 9.17 66
 1 -9 13 47.97 11.59 44
 -1 -9 -13 32.01 9.23 54
 1 9 13 22.81 13.73 58
 -1 9 -13 50.81 15.73 36
 1 9 13 73.45 21.61 28
 1 -9 13 56.27 9.03 39
 1 9 14 129.08 20.56 20
 -1 9 -14 158.68 20.8 36
 1 -9 14 62.08 42.76 90
 -1 9 -14 136.84 32.71 92
 -1 -9 -14 127.7 14.74 66
 -1 9 -14 127.2 19.79 63
 -1 9 -14 147.29 24.13 61
 -1 -9 -14 141.95 16.02 65
 1 9 14 157.37 25.96 58
 -1 -9 -14 98.7 12.24 54
 1 -9 14 157.2 16.47 44
 1 9 15 6.1 5.44 20
 1 -9 15 -18.59 22.1 90
 -1 9 -15 30.17 14.99 92
 -1 9 -15 -7.27 5.48 36
 -1 9 -15 8.63 7.46 38
 -1 -9 -15 -3.25 3.58 66
 -1 -9 -15 -6.08 4.27 65
 -1 9 -15 -16.91 8.14 61
 1 9 15 5.01 7.26 58
 1 -9 15 -3.25 3.31 44
 1 10 -15 21.68 12.27 92
 1 -10 -15 40.03 6.61 65
 1 -10 -15 47.97 7.25 66
 -1 10 15 45.33 11.61 58
 -1 -10 15 41.48 6.46 44
 -1 10 14 49.33 12.28 20
 1 10 -14 80.52 26.2 92
 1 10 -14 42.49 10.32 36
 1 10 -14 64.63 15.93 38
 -1 -10 14 63.71 8.16 39
 1 -10 -14 48.85 9.87 66
 1 -10 -14 52.12 10 65
 -1 10 14 36.76 15.56 58
 -1 -10 14 55.67 9.78 44
 -1 10 13 19.56 11.97 20
 -1 10 13 24.5 12.09 24
 1 -10 -13 18.22 7.12 94
 -1 -10 13 37.03 31.89 90
 1 -10 -13 6.17 5.28 99
 1 10 -13 24.31 21.49 92
 -1 10 13 23.4 20.4 80
 -1 -10 13 9.1 5.73 39
 1 10 -13 11.86 13.22 38
 1 10 -13 -6.27 9.38 36
 1 -10 -13 1.97 5.8 65
 1 10 -13 17.19 11.41 63
 1 -10 -13 13.11 8.12 66
 1 10 -13 17.27 12.82 61
 -1 10 13 -15.21 14.71 58
 -1 -10 13 10.97 6.69 44
 -1 10 12 7.55 15.69 21
 -1 10 12 3.44 11.19 24
 -1 10 12 -68.74 44.5 98
 -1 -10 12 -45.64 40.96 90
 1 -10 -12 19.71 8.93 99
 1 10 -12 -17.97 23.43 92
 1 -10 -12 5.51 6.4 94
 -1 10 12 67.35 29.67 80
 -1 -10 12 6.82 5.09 39
 -1 10 12 1.51 10.56 37
 -1 10 12 0.12 10.07 28
 1 10 -12 -1.42 9.8 36
 -1 -10 12 17.64 6.15 31
 1 10 -12 15.72 12.25 63
 1 -10 -12 19.74 8.05 65
 1 10 -12 14.14 10.61 61
 1 -10 -12 17.95 10.38 66
 -1 10 12 5.09 15.47 58
 -1 -10 12 8.33 6.98 59
 -1 -10 12 -3.32 6.29 44
 -1 10 11 165.64 39.77 21
 -1 10 11 152.61 29.07 24
 -1 -10 11 157.69 16.34 96
 1 10 -11 120.43 43.39 92
 -1 10 11 175.21 59.58 98
 1 -10 -11 185.35 23.18 94
 -1 -10 11 112.33 58.17 90
 1 -10 -11 165.46 22.06 99
 -1 10 11 87.33 20.56 78
 -1 10 11 136.66 41.82 80
 1 -10 -11 128.82 15.78 84
 1 10 -11 154.69 26.68 36
 -1 -10 11 164.62 20.12 39
 -1 10 11 119.75 25.64 37
 -1 10 11 123.54 26.58 28
 -1 -10 11 145.41 17.07 31
 1 10 -11 186.91 34.13 61
 1 10 -11 141.5 25.69 63
 1 -10 -11 135.33 20.36 65
 -1 10 11 173.89 53.75 64
 1 -10 -11 159.85 22.87 66
 -1 -10 11 170.91 24.67 59
 -1 10 11 123.27 31.97 58
 1 -10 -11 164.44 20.41 40
 -1 -10 11 128.48 18.2 44
 -1 10 10 31.96 18.45 21
 -1 10 10 37.96 19.51 24
 1 -10 -10 60.66 14.25 94
 1 -10 -10 40.05 12.56 99
 -1 -10 10 51.26 11.3 96
 1 10 -10 85.3 40.8 92
 -1 10 10 59.96 46.26 98
 -1 -10 10 53.21 42.16 90
 1 -10 -10 57.96 12.37 84
 1 10 -10 52.14 19.2 36
 -1 -10 10 58.59 11.89 31
 -1 10 10 30.87 14.27 37
 -1 -10 10 61.26 13.57 39
 -1 10 10 34.62 18.46 28
 1 10 -10 77.69 23.69 63
 1 10 -10 71.55 23.58 61
 -1 10 10 39.91 24.62 64
 1 -10 -10 44.15 13.95 66
 -1 10 10 68.17 29.85 58
 -1 -10 10 65.93 16.3 59
 1 -10 -10 47.01 12.12 40
 -1 10 9 1172.26 98.63 21
 1 -10 -9 1436.49 66.94 99
 -1 10 9 1378.01 156.13 98
 1 10 -9 1325.62 127.82 92
 1 -10 -9 1724.86 75.09 94
 -1 -10 9 1482.67 61.29 96
 -1 -10 9 806.43 140.53 90
 1 -10 -9 1347.03 60.02 84
 -1 -10 9 1386.9 63.02 39
 -1 -10 9 1398.52 59.87 31
 -1 10 9 1243.89 94.9 28
 1 10 -9 1471.55 82.34 36
 1 10 -9 1321.54 85.35 63
 -1 10 9 1397.46 136.54 64
 1 -10 -9 1283.75 65.59 66
 1 10 -9 1405.45 93.46 61
 -1 10 9 1372.97 100.66 51
 -1 -10 9 1630.59 75.37 59
 -1 10 9 939.2 93.12 58
 1 -10 -9 1361.43 63.11 40
 -1 10 8 485.3 64.67 21
 -1 10 8 475.49 101.14 98
 1 -10 -8 555.51 41.74 99
 -1 -10 8 525.03 37.73 96
 -1 -10 8 326.46 93.02 90
 1 -10 -8 640.53 46.05 94
 1 10 -8 565.68 85.41 92
 1 -10 -8 478.99 35.98 84
 1 10 -8 544.87 49.75 36
 -1 -10 8 510.43 37.92 39
 -1 -10 8 553.4 37.85 31
 -1 10 8 435.83 58.93 28
 1 10 -8 553.01 58.48 61
 1 -10 -8 457.74 38.97 66
 -1 10 8 521.84 83.74 64
 1 10 -8 480.3 50.01 63
 -1 10 8 354.35 57.55 58
 -1 -10 8 583.78 45.85 59
 -1 10 8 486.2 61.65 51
 1 -10 -8 520.24 38.1 40
 -1 10 7 442.84 61.81 21
 -1 10 7 374.83 88.16 98
 -1 -10 7 261.92 78.21 90
 1 -10 -7 540.16 42.15 94
 -1 -10 7 520.98 37.32 96
 1 10 -7 440.11 75.9 92
 1 -10 -7 508.76 39.72 99
 1 -10 -7 489.44 36.48 84
 -1 -10 7 512.93 36.77 31
 1 -10 -7 422.01 33 34
 -1 -10 7 466.44 35.94 39
 -1 10 7 479.47 59.86 28
 1 10 -7 449.57 44.62 36
 -1 10 7 429.03 76.71 64
 1 10 -7 534.51 55.91 61
 -1 -10 7 581.86 44.94 59
 -1 10 7 479.62 63.08 51
 1 -10 -7 488.08 36.7 40
 1 10 -6 804.16 101.79 18
 -1 10 6 610.1 97.68 12
 1 10 -6 716.1 87.13 19
 -1 10 6 724.33 77.67 21
 1 10 -6 742.24 94.84 92
 1 -10 -6 897.5 52.98 94
 -1 10 6 723.52 113.31 98
 -1 -10 6 818.62 47.18 96
 1 -10 -6 839.73 49.91 99
 -1 -10 6 537.65 110.85 90
 1 -10 -6 781.84 46.29 84
 -1 -10 6 795.85 45.55 31
 -1 -10 6 809.12 47.1 39
 -1 10 6 749.87 76.12 28
 1 -10 -6 746.01 43.95 34
 1 10 -6 831.53 68.36 61
 -1 10 6 848.09 106.49 64
 -1 -10 6 880.67 55.43 59
 -1 10 6 784.44 79.05 51
 -1 -10 6 836.88 44.37 53
 -1 -10 6 698.17 41.92 44
 1 -10 -5 1048 110.68 4
 -1 -10 5 1024.85 92.83 1
 1 -10 -5 1197.64 60.02 94
 -1 -10 5 624.15 119.62 90
 1 -10 -5 1219.16 59.59 99
 1 10 -5 1155.37 113.48 92
 -1 -10 5 1215.83 56.96 96
 1 -10 -5 1116.56 55.47 84
 -1 -10 5 1140.28 54.81 31
 -1 10 5 1003.05 87.49 28
 -1 -10 5 1071.53 53.44 39
 1 -10 -5 1058.2 52.67 34
 1 10 -5 1096.09 77.7 61
 -1 -10 5 1186.8 63.94 59
 -1 -10 5 1112.13 52.67 53
 -1 10 5 1112.98 96.03 51
 -1 10 5 972.51 86.54 21
 -1 10 5 1076.23 167.12 13
 1 10 -5 1056.45 114.22 18
 -1 10 5 1040.06 129.18 12
 -1 10 5 952.59 73.03 25
 1 10 -4 556.07 77.39 92
 -1 -10 4 546.65 39.09 96
 1 -10 -4 549.63 39.72 94
 1 -10 -4 539.03 37.45 84
 -1 10 4 449.34 71.19 76
 1 10 -4 666.96 92.3 77
 1 -10 -4 457.51 70.14 4
 -1 -10 4 488.61 61.56 1
 -1 -10 4 515.59 36.17 39
 1 -10 -4 515.03 36.39 34
 1 -10 -4 454.32 31.35 31
 -1 10 4 495.13 61.04 28
 -1 -10 4 511.07 35.32 31
 -1 -10 4 521.77 36 53
 -1 10 4 532.82 65.03 51
 -1 -10 4 570.85 43.74 59
 1 10 -4 517.82 80.47 18
 -1 10 4 492.52 53.21 25
 -1 10 4 530.62 119.82 13
 -1 10 3 31.36 35.64 13
 -1 10 3 70.79 20.34 25
 1 10 -3 79.9 27.24 18
 1 -10 -3 84.76 15.52 94
 1 -10 -3 90.12 14.69 96
 -1 -10 3 91.14 15.56 96
 1 10 -3 110.22 36.08 92
 -1 -10 3 69.43 13.3 84
 -1 10 3 179.93 47.57 76
 1 10 -3 105.65 37.77 77
 1 -10 -3 87.54 16.96 84
 1 -10 -3 92.7 28.41 4
 -1 -10 3 89.13 27.76 1
 1 -10 -3 111.65 16.94 34
 1 -10 -3 79.26 14.11 31
 -1 -10 3 85.46 14.03 31
 1 10 -3 77.38 25.14 38
 1 -10 -3 78.45 14.08 32
 -1 -10 3 85 13.85 39
 -1 -10 3 87.12 15.23 53
 -1 10 3 87 28.46 51
 -1 10 2 64.51 51.73 13
 -1 10 2 47.13 20.66 25
 1 10 -2 89.6 32.66 18
 1 -10 -2 66.13 14 96
 -1 -10 2 73.9 13.45 96
 -1 10 2 27.18 18.41 76
 -1 -10 2 56.75 11.74 84
 1 10 -2 116.87 41.14 77
 1 -10 -2 67.79 13.38 84
 -1 -10 2 53.58 21.24 4
 1 -10 -2 77.81 30.62 4
 -1 -10 2 44.36 15.48 1
 -1 -10 2 43.16 10.52 39
 1 10 -2 33 16.24 38
 -1 -10 2 61.06 12.15 31
 1 -10 -2 48.87 11.13 31
 1 -10 -2 53.23 11.82 39
 1 -10 -2 57.54 13.42 34
 -1 -10 2 73.22 14.04 53
 -1 10 2 73.04 26.45 51
 -1 10 1 262.25 50.99 18
 -1 -10 1 200.39 21.2 22
 1 10 -1 227.04 51.44 18
 -1 10 1 203.06 34.85 25
 1 10 -1 283.04 82.72 13
 -1 10 1 250.7 77.74 13
 -1 -10 1 210.35 22.15 96
 1 -10 -1 212.95 22.98 96
 1 -10 -1 201.44 22.12 84
 -1 10 1 193.58 48.89 76
 -1 10 1 165.27 42.37 77
 1 10 -1 171.89 45.43 77
 1 10 -1 227.27 53.86 76
 -1 -10 1 184.83 21.36 84
 -1 -10 1 176.3 39.8 4
 1 -10 -1 212.56 44.23 4
 1 -10 -1 227.75 22.98 34
 -1 -10 1 198.14 21.09 31
 -1 -10 1 213.48 21.49 39
 1 10 -1 213.65 38.07 38
 1 -10 -1 198.49 21.26 31
 -1 -10 1 220.83 23.64 53
 1 -10 -1 184.17 20.45 39
 -1 10 0 25.52 15.35 18
 -1 -10 0 8.75 4.74 22
 1 10 0 10.84 24.84 13
 1 10 0 5.18 15.97 18
 1 10 0 34.94 17.28 25
 -1 10 0 -0.62 22.62 13
 -1 -10 0 17.68 6.72 96
 1 -10 0 19.06 8.88 96
 1 10 0 28.56 24.66 77
 1 10 0 23.34 24.11 76
 -1 -10 0 33.44 11.42 84
 1 -10 0 20.84 8.26 84
 -1 10 0 -10.5 26.39 77
 -1 -10 0 9.31 12.68 4
 -1 10 0 33.31 22.81 8
 1 -10 0 30.37 20.02 4
 1 -10 0 28.02 15.05 1
 1 -10 0 27.6 9.33 31
 -1 10 0 14.49 14.62 38
 1 -10 0 29.11 9.24 39
 -1 -10 0 20.35 8.33 31
 -1 -10 0 20.64 8.52 39
 1 10 0 29.52 18.27 38
 -1 -10 0 23.66 9.29 53
 -1 -10 0 19.02 7.28 41
 -1 10 -1 134.43 62.61 13
 -1 10 -1 114.62 34.97 18
 1 10 1 150.39 33.2 25
 1 10 1 96.76 53.01 13
 1 10 1 85.85 31.51 18
 1 -10 1 90.04 15 96
 -1 -10 -1 107.95 16.21 96
 -1 10 -1 107.79 37.58 77
 1 10 1 93.97 37.25 77
 1 10 1 136.45 49.15 76
 1 -10 1 96.94 15.43 84
 -1 -10 -1 114.08 17.62 84
 1 -10 1 85.56 31.96 4
 -1 -10 -1 116.9 33.15 4
 -1 10 -1 48.96 27.67 8
 1 -10 1 90.47 25.48 1
 1 10 1 96.38 25.69 38
 -1 10 -1 104.74 24.28 38
 -1 -10 -1 77.25 13.21 39
 -1 -10 -1 105.39 14.81 31
 1 -10 1 102.01 15.54 31
 1 -10 1 101.42 16.08 39
 -1 -10 -1 118 15.92 32
 -1 -10 -1 124.72 18.2 53
 1 -10 1 102.19 16.34 53
 1 10 1 155.76 36.87 51
 -1 -10 -1 117.01 16.78 41
 -1 10 -2 908.14 98.96 18
 1 10 2 925.08 74.78 25
 1 10 2 793.65 137.24 13
 1 -10 2 963.63 49.63 96
 -1 -10 -2 867.24 44.56 96
 -1 -10 -2 1096.28 56.23 94
 1 10 2 1039.56 116.28 76
 1 10 2 861.34 104.54 77
 -1 10 -2 1109.53 113.41 77
 1 -10 2 938.04 46.17 84
 -1 -10 -2 949.76 49.47 84
 1 -10 2 973.07 81.52 1
 1 -10 2 986.75 97.23 4
 -1 10 -2 899.53 121.99 8
 -1 -10 -2 860.64 90.59 4
 1 10 2 878.73 78.89 28
 -1 -10 -2 881.88 45.54 32
 1 -10 2 934.74 47.31 31
 -1 -10 -2 868.13 43.22 31
 1 -10 2 980.23 48.9 39
 -1 10 -2 1088.53 80.32 38
 1 10 2 832.06 83.23 51
 1 -10 2 1005.01 48.59 53
 -1 -10 -2 878.69 47.43 41
 -1 10 -3 19.69 12.89 18
 1 10 3 -50.31 42.57 13
 1 10 3 -23.63 18.53 25
 -1 -10 -3 2.6 11.26 4
 1 -10 3 -6.89 8.3 1
 -1 10 -3 22.34 26.51 8
 -1 -10 -3 -4.24 5.86 96
 1 -10 3 -0.47 6.09 96
 -1 -10 -3 9.07 6.53 88
 -1 -10 -3 13.33 9.81 94
 1 10 3 -31.3 31.46 76
 -1 10 -3 8.68 23 77
 -1 -10 -3 0.02 5.38 84
 1 10 3 -0.88 13.89 28
 1 -10 3 -2.42 6.44 31
 -1 -10 -3 12.07 9.52 32
 1 -10 3 -0.38 4.81 39
 -1 -10 -3 8.03 6.67 34
 1 -10 3 7.01 4.8 53
 1 10 3 10.68 20.79 51
 1 10 4 121.78 32.52 21
 1 10 4 143.97 33.07 25
 -1 10 -4 147.93 47.09 18
 -1 10 -4 132.59 35.18 19
 1 10 4 215.1 81.78 13
 -1 -10 -4 137.94 40.56 4
 1 -10 4 144.06 31.92 1
 -1 10 -4 147.87 58.01 8
 -1 10 -4 44.43 20.99 92
 -1 -10 -4 119.18 19.07 94
 1 -10 4 126.66 64.82 90
 1 -10 4 105.48 16.3 96
 -1 -10 -4 125.68 16.48 88
 -1 -10 -4 126.46 18.58 84
 1 10 4 151.97 38.73 28
 1 -10 4 133.69 18.88 39
 -1 -10 -4 109.65 17.34 34
 1 -10 4 131.39 17.93 31
 -1 -10 -4 117.81 17.36 32
 1 10 4 99.12 41.67 64
 1 -10 4 126.16 16.84 53
 1 10 4 145.19 36.6 51
 1 -10 4 98.99 16 44
 -1 10 -5 29.25 19.73 19
 1 10 5 2.8 14.23 25
 -1 10 -5 37.81 26.5 18
 1 10 5 21.27 22.68 21
 -1 -10 -5 3.62 15.27 4
 1 -10 5 8.39 12.63 1
 -1 10 -5 6.68 21.59 8
 1 -10 5 -35.55 48.6 90
 -1 10 -5 27.29 19.5 92
 1 -10 5 4.92 8.13 96
 -1 -10 -5 0.18 7.13 94
 -1 -10 -5 3.11 7.43 84
 1 -10 5 8.15 8.24 39
 -1 -10 -5 -1.68 4.93 34
 1 10 5 20.4 19.66 28
 -1 -10 -5 -3.63 7.9 32
 1 -10 5 4.34 6.83 31
 -1 -10 -5 3.4 5.66 70
 1 10 5 31.48 28.27 64
 1 10 5 -6.9 20.97 51
 1 -10 5 4.54 6.87 44
 -1 10 -6 231.43 50.55 19
 1 10 6 253.91 47.14 21
 1 10 6 232.2 37.78 25
 -1 10 -6 239.09 56.13 18
 1 -10 6 141.88 65.26 90
 1 10 6 149.5 58.26 98
 -1 -10 -6 251.76 29.22 94
 1 -10 6 226.09 24.18 96
 -1 10 -6 257.95 57.21 92
 -1 -10 -6 250.45 27.62 99
 -1 -10 -6 236.82 25.16 84
 1 -10 6 239.38 24.61 31
 -1 -10 -6 225.06 23.56 34
 1 -10 6 265.29 27.29 39
 -1 -10 -6 246.17 26.72 32
 1 10 6 235.65 43.91 28
 -1 10 -6 258.69 36.87 61
 1 10 6 239.91 62.57 64
 1 10 6 233.07 49.14 51
 1 -10 6 270.14 31.22 59
 1 -10 6 201.39 23.76 44
 1 10 7 77.78 27.03 21
 1 10 7 121.7 30 25
 -1 -10 -7 121.29 20.32 94
 -1 -10 -7 132.71 21.55 99
 1 -10 7 138.97 18.7 96
 1 10 7 36.95 37.26 98
 -1 10 -7 136.4 45.65 92
 1 -10 7 77.79 39.43 90
 -1 -10 -7 115.03 17.7 84
 1 10 7 82.51 34.33 28
 1 -10 7 95.39 15.76 31
 1 -10 7 107.66 17.75 39
 -1 -10 -7 93.74 14.95 34
 1 10 7 100.33 42.26 64
 -1 -10 -7 104.72 17.11 62
 -1 10 -7 128.56 28.96 61
 1 10 7 107.55 28.65 51
 1 10 7 83.44 30.57 58
 1 -10 7 116.53 20.43 59
 1 -10 7 93.88 17.71 44
 1 10 8 102.8 32.5 21
 1 10 8 79.84 42.95 98
 1 -10 8 138.49 18.15 96
 1 -10 8 111.27 53.78 90
 -1 -10 -8 133.23 21.21 99
 -1 -10 -8 155.54 23.76 94
 -1 10 -8 117.55 38.41 92
 -1 -10 -8 114.33 17.17 84
 1 10 8 151.76 38.92 28
 1 -10 8 109.67 16.51 31
 1 -10 8 137.8 20.1 39
 -1 10 -8 154.79 26.03 36
 -1 -10 -8 104.06 18.21 62
 -1 10 -8 145.9 29.3 61
 1 10 8 194.07 60.75 64
 1 -10 8 148.49 23.91 59
 1 10 8 75.86 29 58
 1 10 8 127.57 36.34 51
 1 -10 8 111.03 19.57 44
 -1 -10 -8 127.41 19.47 40
 1 10 9 -11.14 21.41 21
 1 10 9 4.32 12.62 24
 1 -10 9 0.2 42.79 90
 -1 -10 -9 -7.92 9.38 99
 1 -10 9 1.44 4.76 96
 -1 10 -9 6.78 21.91 92
 1 10 9 12.76 41.6 98
 -1 -10 -9 1.62 8.41 94
 -1 -10 -9 9.87 7.14 84
 1 10 9 4.17 16.1 28
 1 -10 9 -4.39 7.71 39
 1 -10 9 -12.98 7.48 31
 -1 10 -9 -3.78 9.37 36
 1 10 9 -2.65 30.29 64
 -1 10 -9 -30.28 20.36 61
 1 10 9 15.21 23.67 51
 1 10 9 -23.28 27.46 58
 -1 -10 -9 -6.98 8.08 40
 1 -10 9 4.39 5.93 44
 1 10 10 -3.62 19.16 21
 1 10 10 -33.73 17.79 24
 1 -10 10 -50.03 43.53 90
 -1 -10 -10 -12.53 10.21 94
 -1 10 -10 8.11 28.95 92
 -1 -10 -10 3.22 7.17 99
 1 10 10 14.32 34.48 98
 -1 -10 -10 7.02 5.15 84
 1 10 10 -44.01 29.74 80
 1 -10 10 9.29 8.83 39
 1 10 10 0.6 15.14 28
 -1 10 -10 -7.09 11.18 36
 1 -10 10 -8.99 7.16 31
 -1 10 -10 -7.4 13.4 63
 -1 -10 -10 -4.1 7.72 66
 -1 10 -10 -23.32 16.99 61
 1 10 10 13.77 30.76 64
 1 10 10 9.34 22.36 58
 1 10 10 -10.21 19.48 51
 -1 -10 -10 0.21 7.38 40
 1 -10 10 2.34 7.08 44
 1 10 11 11.45 11.45 24
 1 10 11 40.87 23.47 21
 -1 10 -11 47.44 29.62 92
 -1 -10 -11 13.96 7.02 94
 1 -10 11 41.83 41.28 90
 -1 -10 -11 20.11 9 99
 1 10 11 -11.58 41.05 98
 1 10 11 26.3 20.81 80
 1 -10 11 19.26 7.59 39
 1 -10 11 16.49 6.6 31
 1 10 11 12.8 13.94 28
 -1 10 -11 21.9 9.71 36
 -1 -10 -11 19.54 10.52 66
 -1 10 -11 -1.4 11.52 61
 -1 10 -11 18.45 9.97 63
 1 10 11 3.51 16.63 58
 1 10 11 19.84 12.02 51
 1 -10 11 8.37 8.17 44
 -1 -10 -11 17.47 7.02 40
 1 10 12 48.84 22.81 21
 1 -10 12 -23.56 38.55 90
 -1 10 -12 76.8 33.06 92
 -1 -10 -12 41.41 10.92 99
 -1 -10 -12 34.72 9.93 94
 1 10 12 46.05 33.08 98
 1 10 12 23.67 15.64 80
 -1 10 -12 33.42 14.85 61
 -1 -10 -12 36.35 11.32 66
 -1 10 -12 29.28 11.63 63
 -1 -10 -12 24.85 9.09 65
 1 -10 12 38.6 10.16 44
 1 10 12 40.75 19.32 58
 -1 -10 -12 23.51 7.27 54
 1 10 12 17.07 11.51 28
 -1 10 -12 43.59 13.12 36
 1 -10 12 25.81 6.95 39
 1 10 13 109.3 18.76 20
 1 10 13 76.28 15.47 28
 -1 10 -13 111.72 17.57 36
 -1 -10 -13 107.97 13.59 94
 -1 -10 -13 83.71 11.29 99
 -1 10 -13 111.65 31.81 92
 1 -10 13 56.65 33.76 90
 -1 10 -13 99.12 16.95 63
 -1 -10 -13 120.79 15.48 65
 -1 10 -13 103.5 20.36 61
 -1 -10 -13 118.85 15.07 66
 1 10 13 123.16 24.06 58
 1 -10 13 111.88 14.67 44
 1 -10 13 109.4 11.17 39
 1 10 14 10.76 8.29 20
 -1 10 -14 6.11 7.03 38
 -1 10 -14 -3.09 4.27 36
 -1 -10 -14 2.87 4.3 66
 1 -10 14 -4.61 3.27 72
 -1 -10 -14 1.82 3.79 65
 1 10 14 -5.66 8.74 58
 1 -10 14 -3.18 3.45 44
 1 11 -14 46.02 17.31 77
 1 11 -14 62.38 12.1 38
 -1 -11 14 74.58 8.63 72
 1 -11 -14 65.87 8.38 66
 1 -11 -14 69.7 8.46 65
 -1 11 14 76.77 15.03 58
 -1 -11 14 70.78 7.89 44
 1 11 -13 52.71 11.81 25
 -1 11 13 55.8 13.52 20
 1 11 -13 29.87 16.82 92
 1 -11 -13 63.24 10.14 99
 -1 11 13 79.16 19.95 80
 1 11 -13 55.91 24.5 77
 1 11 -13 57.16 14.41 38
 1 11 -13 65.17 12.81 36
 1 -11 -13 59.25 9.93 65
 1 -11 -13 54.08 10.19 66
 -1 11 13 74.83 19.45 58
 -1 -11 13 65.12 9.53 44
 -1 -11 13 79.78 9.8 39
 -1 11 12 -3.57 14.11 21
 -1 11 12 8.29 8.67 24
 -1 11 12 -26.42 32.26 98
 1 11 -12 -13.78 17.88 92
 1 -11 -12 -5.78 6.16 99
 1 -11 -12 -0.25 6.33 94
 1 11 -12 -5.23 21.71 77
 -1 11 12 15.14 16.01 80
 1 11 -12 2.55 12.37 38
 -1 -11 12 2.02 3.83 31
 1 11 -12 -11.02 8.93 36
 -1 11 12 -1.06 9.9 28
 -1 -11 12 -0.7 4.18 39
 1 -11 -12 -9.08 7.14 66
 1 -11 -12 -1.35 5.2 65
 -1 11 12 15.08 16.07 58
 -1 -11 12 -6.66 6.29 44
 -1 11 11 222.77 38.91 21
 -1 11 11 191.05 29.01 24
 -1 -11 11 209.47 17.35 96
 1 -11 -11 266.63 25.64 94
 -1 11 11 277.68 64.2 98
 1 -11 -11 246.2 24.73 99
 1 11 -11 269.9 56.65 92
 1 -11 -11 180.23 17.43 84
 -1 11 11 190.7 41.18 80
 -1 -11 11 252.54 22.55 39
 -1 -11 11 250.32 20.73 31
 -1 11 11 236.53 35.44 28
 1 11 -11 242.82 37.94 38
 1 11 -11 231.41 28.28 36
 -1 11 11 194.09 27.88 37
 1 -11 -11 259.93 25.5 66
 -1 11 11 219.67 53.55 64
 1 11 -11 208.2 31.86 61
 1 -11 -11 225.48 23.08 65
 -1 11 11 187.46 37.7 58
 1 -11 -11 221.15 21.34 40
 -1 -11 11 227.48 21.49 44
 -1 11 10 156.44 31.4 24
 -1 11 10 143.09 30.64 21
 -1 -11 10 82.01 46.98 90
 1 -11 -10 148.61 20.47 99
 1 -11 -10 177 22.3 94
 -1 -11 10 147.39 17.14 96
 -1 11 10 139.79 51.59 98
 1 11 -10 166.3 44.15 92
 1 -11 -10 131.96 16.68 84
 -1 11 10 137.17 26.58 37
 1 11 -10 146.5 25.95 36
 -1 -11 10 172.47 20.36 39
 -1 11 10 188.85 33.2 28
 1 11 -10 140.77 30.97 38
 -1 -11 10 160.27 18.27 31
 -1 11 10 121.35 38.68 64
 1 -11 -10 126.26 18.39 65
 1 -11 -10 170.64 21.57 66
 1 11 -10 146.67 28.14 61
 -1 11 10 131.39 33.75 58
 -1 -11 10 134.35 18.11 44
 1 -11 -10 147.98 19.03 40
 -1 11 9 10.79 20.56 21
 -1 -11 9 -11.93 32.13 90
 -1 -11 9 18.6 8.61 96
 1 11 -9 2.43 23.11 92
 -1 11 9 71.71 53.32 98
 1 -11 -9 19.1 7.27 94
 1 -11 -9 17.17 9.87 99
 1 -11 -9 17.88 8.33 84
 -1 -11 9 25.29 9.22 31
 1 11 -9 22.25 13.02 36
 -1 -11 9 23.88 10.8 39
 -1 11 9 18.96 19.21 28
 -1 11 9 -13.4 34.14 64
 1 -11 -9 17.42 9.58 65
 1 -11 -9 3.8 6.22 66
 1 11 -9 37.17 17.8 61
 -1 11 9 29.78 26.31 58
 -1 11 9 10.97 18.97 51
 1 -11 -9 22.88 8.03 40
 -1 -11 9 22.35 8.4 44
 -1 11 8 32.82 17.56 21
 1 11 -8 67.3 33.54 92
 -1 11 8 112.08 50.52 98
 -1 -11 8 31.13 49.75 90
 -1 -11 8 95.78 15.47 96
 1 -11 -8 132.68 20.61 94
 1 -11 -8 124.74 20.18 99
 1 -11 -8 95.03 15.73 84
 -1 -11 8 97.41 16.68 39
 -1 11 8 95.42 30.1 28
 -1 -11 8 97.72 16.84 31
 1 11 -8 93.21 19.54 36
 -1 11 8 61.41 31.08 64
 1 -11 -8 86.63 16.74 66
 1 -11 -8 79.57 16.11 65
 1 11 -8 79.28 21.19 61
 -1 11 8 110.32 32.27 51
 -1 11 8 58.99 25.94 58
 -1 -11 8 85 15.4 44
 1 -11 -8 83.78 15.23 40
 -1 11 7 91.59 28.33 21
 1 -11 -7 109.26 19.92 94
 -1 11 7 54.42 43.61 98
 1 11 -7 77.58 30.19 92
 1 -11 -7 102.43 18.25 99
 -1 -11 7 115.76 18.35 96
 1 -11 -7 101 17.76 84
 -1 -11 7 99.77 16.64 31
 1 -11 -7 86.27 15.75 34
 -1 -11 7 105.32 17.98 39
 -1 11 7 88.08 29.24 28
 1 11 -7 95.56 25.51 61
 -1 11 7 157.64 51.07 64
 1 -11 -7 73.82 15.21 66
 -1 11 7 92.75 30.41 51
 -1 -11 7 99.08 15.97 44
 1 -11 -7 90.43 16.98 40
 -1 11 6 2358.27 142.89 21
 -1 -11 6 2692.6 88.52 96
 1 -11 -6 2668.89 91.92 99
 1 -11 -6 2935.68 98.04 94
 -1 11 6 2202.87 194.79 98
 1 11 -6 2704.31 181.07 92
 1 11 -6 2751.53 197.65 77
 1 -11 -6 2556.22 87.55 84
 -1 -11 6 2529.3 85.7 31
 1 11 -6 2834.17 144.6 38
 -1 -11 6 2479.16 86.03 39
 1 -11 -6 2423.25 83.22 34
 -1 11 6 2423.3 140.3 28
 -1 11 6 2754.84 192.6 64
 1 -11 -6 2244.79 85.03 66
 -1 11 6 2344.08 142.94 51
 -1 -11 6 2594.37 81.73 53
 1 -11 -6 2549.14 86.49 40
 -1 11 5 1.28 15.27 25
 -1 11 5 15.18 16.95 21
 1 -11 -5 2.26 8.15 94
 1 -11 -5 3.8 7.96 99
 1 11 -5 -37.55 28.27 92
 -1 -11 5 -1.53 6.12 96
 1 11 -5 -11.07 23.59 77
 1 -11 -5 9.5 7.53 84
 -1 -11 5 5.72 6.3 31
 1 -11 -5 -4.55 6.36 34
 1 11 -5 -4.6 19.09 38
 -1 -11 5 18.18 9.02 39
 -1 11 5 -7.36 19.28 28
 -1 11 5 -21.32 29.95 64
 1 -11 -5 7.13 4.99 66
 -1 11 5 7.72 15.67 51
 -1 -11 5 1.16 6.19 53
 1 -11 -5 -0.19 6.12 40
 1 -11 -4 25.51 9.88 84
 1 11 -4 25.62 26.72 77
 1 -11 -4 32.92 11.09 94
 -1 -11 4 34.53 10.44 96
 1 -11 -4 18.71 7.82 99
 1 11 -4 11.86 18.72 92
 1 -11 -4 39.62 11.22 34
 -1 -11 4 32.43 10.15 39
 -1 11 4 41.39 23 28
 1 11 -4 24.53 15.45 38
 -1 -11 4 36.15 11.34 31
 -1 11 4 34.12 18.59 51
 -1 -11 4 26.34 8.87 53
 -1 11 4 -16.07 37.45 13
 -1 11 4 12.42 12.16 25
 1 11 -4 23.31 16.58 18
 -1 11 4 40.77 25.3 21
 -1 11 3 443.94 52.76 25
 1 11 -3 307.82 62.99 18
 -1 11 3 401.52 107.12 13
 1 11 -3 488.45 112.66 13
 1 -11 -3 409.59 33.37 99
 1 -11 -3 407.93 33.57 94
 -1 -11 3 396.66 33.13 96
 1 -11 -3 355.04 31.38 84
 1 11 -3 406.9 75.86 77
 -1 11 3 364.36 70.01 76
 -1 -11 3 355.95 29.31 84
 1 11 -3 391.15 52.02 38
 -1 -11 3 337.79 29.94 39
 1 -11 -3 384.33 31.92 34
 -1 -11 3 326.76 29.64 31
 1 -11 -3 312.92 27.04 31
 -1 11 3 361.03 52.84 28
 -1 -11 3 385.2 31.84 53
 -1 11 3 343.52 55.11 51
 -1 -11 2 1207.13 57.09 96
 1 -11 -2 1129.04 54.02 96
 1 11 -2 1293.55 134.95 77
 1 -11 -2 1215.83 57.81 84
 -1 11 2 1294.45 130.3 76
 1 11 -2 1317.38 135.76 76
 -1 11 2 1165.05 115.17 77
 -1 -11 2 1104.8 53.93 84
 -1 -11 2 1135.58 96.58 1
 1 -11 -2 1079.68 108.45 4
 -1 -11 2 1202.08 110.45 4
 1 -11 -2 1064.37 51.6 31
 -1 -11 2 1119.11 53.21 39
 1 11 -2 1239.34 92.45 38
 1 -11 -2 1148.06 55.21 34
 -1 -11 2 1081.88 53.4 31
 -1 11 2 1102.64 96.24 51
 -1 -11 2 1225.37 58.94 53
 1 11 -2 1159.79 121.15 18
 -1 11 2 1243.63 88.86 25
 1 11 -2 1293.36 182.46 13
 1 11 -2 1239.01 90.49 25
 -1 11 2 1289.64 185.51 13
 -1 11 1 260.8 41.41 25
 1 11 -1 367.86 100.56 13
 1 11 -1 294.04 46.28 25
 -1 11 1 204.94 70.77 13
 1 11 -1 296.34 60.85 18
 1 -11 -1 280.78 27.41 96
 -1 -11 1 285.52 27.39 96
 1 -11 -1 318.76 28.72 84
 1 11 -1 344.96 67.86 76
 1 11 -1 310.42 65.7 77
 -1 -11 1 272.91 26.47 84
 -1 11 1 315.15 64.31 77
 -1 11 1 285.15 62.98 76
 -1 -11 1 315.4 48.39 1
 1 -11 -1 321.49 58.53 4
 -1 -11 1 268.37 51.09 4
 1 11 -1 279.71 43.46 38
 -1 -11 1 257.87 25.74 31
 1 -11 -1 278.22 27.27 34
 1 -11 -1 276.96 26.11 31
 -1 -11 1 299.35 28.44 53
 1 -11 -1 284.03 25.95 39
 -1 -11 1 293.59 26.67 39
 -1 11 0 221.56 37.05 25
 1 11 0 168.09 34.37 25
 1 11 0 211.63 65.43 13
 -1 11 0 270.71 89.25 13
 1 11 0 156.68 39.98 18
 1 -11 0 208.86 24.29 96
 -1 -11 0 216.62 23.71 96
 1 11 0 188.86 53.73 76
 1 11 0 172.35 50.4 77
 -1 11 0 152.58 48.48 77
 1 -11 0 214.31 23.33 84
 -1 -11 0 198.73 22.72 84
 -1 11 0 214.38 59.55 76
 1 -11 0 221.79 48.5 4
 -1 -11 0 191.05 43.4 4
 1 -11 0 173.6 21.9 34
 -1 -11 0 199.72 22 31
 1 11 0 171.89 36.17 38
 1 -11 0 190.27 22.48 31
 -1 11 0 168.54 31.13 38
 -1 -11 0 174.01 22.64 53
 1 11 0 217.81 45.83 51
 -1 -11 0 180.62 20.53 39
 1 -11 0 163.47 20.45 39
 -1 -11 -1 25.15 9.03 96
 1 -11 1 25.82 10.34 96
 -1 11 -1 -27.28 26.65 76
 -1 -11 -1 21.03 8.64 84
 1 11 1 52.95 29.87 77
 1 -11 1 27.84 9.62 84
 -1 11 -1 34.95 21.95 77
 1 11 1 8.4 29.95 76
 1 -11 1 32.26 18.53 4
 -1 11 -1 38.72 33.36 8
 -1 -11 -1 40.48 23.47 4
 -1 -11 -1 22.2 8.26 39
 -1 11 -1 38.28 15.82 38
 1 -11 1 28.48 10.73 39
 1 -11 1 19.87 7.29 34
 1 -11 1 18.78 7.96 31
 -1 -11 -1 20.49 8.2 31
 1 11 1 8.67 21.17 51
 -1 11 -1 24.82 16.78 18
 -1 11 -1 25.2 41.41 13
 1 11 1 11.75 14.44 25
 1 11 1 36.39 38.81 13
 -1 11 -2 1288.8 184.64 13
 -1 11 -2 1038.12 113.94 18
 1 11 2 1283.05 91.85 25
 1 11 2 1110.09 171 13
 1 11 2 1126.5 124.29 76
 -1 11 -2 1250.84 125.33 77
 -1 -11 -2 1234.93 59.1 84
 1 -11 2 1146.16 52.72 84
 -1 -11 -2 1097.22 52.02 96
 1 -11 2 1138.37 55.51 96
 -1 -11 -2 1281.88 61.01 94
 -1 11 -2 1155.29 87.23 38
 -1 -11 -2 1161.84 55.66 34
 -1 -11 -2 1137.7 53.03 32
 1 11 2 1208.02 96.42 28
 1 -11 2 1066.92 54.09 31
 -1 -11 -2 1080.12 49.82 31
 1 11 2 1150.61 102.75 51
 1 -11 2 1113.24 54.67 39
 1 -11 3 7.11 8.34 96
 -1 -11 -3 10.85 7.42 96
 -1 -11 -3 7.97 7.36 94
 -1 11 -3 -11.88 20.3 77
 1 11 3 39.86 38.7 76
 -1 -11 -3 6.63 6.95 84
 -1 -11 -3 3.92 7.41 34
 1 -11 3 -3.59 7.12 31
 -1 -11 -3 1.92 4.99 32
 -1 11 -3 -1.53 13.79 38
 1 11 3 5.92 16.6 28
 -1 -11 -3 -8.53 6.03 31
 1 -11 3 6.96 8.45 39
 1 11 3 -14.02 23.51 51
 1 11 3 6.01 18.3 21
 -1 11 -3 -28.44 32.14 18
 1 11 3 -16.72 14.56 25
 1 11 3 11.8 37.58 13
 1 -11 4 60.12 12.67 96
 -1 11 -4 66.5 29.6 92
 -1 -11 -4 67.61 15.32 94
 -1 -11 -4 70.08 14.37 84
 -1 11 -4 74.65 38.74 77
 1 -11 4 71.28 14.49 39
 1 11 4 80.47 27.11 28
 -1 -11 -4 49.02 11.29 34
 -1 11 -4 67.67 24.64 38
 1 -11 4 69.69 14.89 31
 -1 -11 -4 54.53 12.89 32
 1 11 4 55.5 41.15 64
 1 11 4 53.18 26.97 51
 1 11 4 31.57 15.44 21
 1 11 4 65.83 22.21 25
 1 11 5 32.44 18.24 21
 1 11 5 31.24 17.89 25
 -1 11 -5 79.52 36.61 92
 -1 -11 -5 55.22 14.59 99
 -1 -11 -5 66.01 15.33 94
 1 11 5 32.91 43.69 98
 1 -11 5 41.96 11.9 96
 -1 -11 -5 68.45 15.09 84
 -1 11 -5 22.93 25.47 77
 1 -11 5 61.26 14.77 39
 1 -11 5 79.02 15.86 31
 1 11 5 52.09 27.42 28
 -1 -11 -5 49.02 12.07 34
 1 11 5 52.95 35.17 64
 1 11 5 36.5 23.29 51
 1 -11 5 44.7 10.43 44
 1 11 6 917.89 74.95 25
 1 11 6 821.79 84.36 21
 -1 -11 -6 891.78 53.85 94
 1 11 6 688.85 110.21 98
 -1 -11 -6 925.45 53.21 99
 1 -11 6 861.62 47.29 96
 -1 11 -6 836.32 97.66 92
 -1 -11 -6 798.42 47.16 84
 1 11 6 762.38 79.67 28
 -1 -11 -6 768.76 44.14 34
 1 -11 6 789.03 46.25 31
 1 -11 6 872.8 49.28 39
 1 11 6 924.27 117.91 64
 1 11 6 801.34 83.25 51
 1 -11 6 805.53 46.58 44
 1 11 7 11.77 20.65 21
 1 11 7 -8.53 13.89 25
 -1 11 -7 -2.76 20.96 92
 1 11 7 -29.12 50.62 98
 1 -11 7 4.62 5.48 96
 1 -11 7 -54.86 49.44 90
 -1 -11 -7 6.4 8.34 99
 -1 -11 -7 -3 7.69 94
 -1 -11 -7 7.97 6.72 84
 -1 -11 -7 11 8.43 34
 1 -11 7 -3.1 5.84 39
 1 11 7 2.19 16.98 28
 1 -11 7 17.12 7.96 31
 1 11 7 41.91 39.37 64
 -1 11 -7 7.94 10.64 61
 1 11 7 0.08 15.53 51
 1 11 7 -2.19 20.23 58
 -1 -11 -7 8.41 8.5 40
 1 -11 7 8.27 7.45 44
 1 11 8 56.43 24.53 21
 1 -11 8 56.75 11.68 96
 -1 11 -8 57.13 33.81 92
 1 11 8 78.36 51.88 98
 -1 -11 -8 55.25 12.92 94
 1 -11 8 -16.63 32.24 90
 -1 -11 -8 61.09 15.18 99
 -1 -11 -8 58.1 12.73 84
 1 -11 8 58.77 13.84 39
 1 11 8 93.39 31.14 28
 1 -11 8 73.22 13.23 31
 -1 11 -8 86.18 21.86 61
 1 11 8 74.16 47.82 64
 1 11 8 11.4 15.89 58
 1 11 8 53.54 24.58 51
 1 -11 8 60.55 12.63 44
 -1 -11 -8 64.85 14.08 40
 1 11 9 33.64 20.29 21
 1 11 9 17.85 10.83 24
 1 -11 9 41.9 46.93 90
 -1 -11 -9 -5.79 9.01 99
 -1 11 -9 -13.43 28.21 92
 -1 -11 -9 4.41 8.15 94
 1 -11 9 -5.63 5.52 96
 1 11 9 44.01 46.5 98
 -1 -11 -9 4.95 5.93 84
 1 -11 9 -2.59 7.03 39
 1 11 9 9.69 18.52 28
 1 -11 9 5.19 5.89 31
 -1 11 -9 1.77 10.46 61
 -1 -11 -9 -7.51 9.47 66
 1 11 9 24.19 29.24 64
 1 11 9 38.05 24.19 51
 1 11 9 28.94 17.98 58
 -1 -11 -9 0.43 7.09 40
 1 -11 9 8.59 7.12 44
 1 11 10 86.35 28.91 21
 -1 11 -10 48.37 29.54 92
 -1 -11 -10 57.11 12.42 94
 -1 -11 -10 51.41 12.27 99
 1 -11 10 64.57 36.93 90
 -1 -11 -10 46.61 9.09 84
 1 11 10 30.91 17.09 80
 1 -11 10 51.17 10.41 31
 1 -11 10 55 11.65 39
 -1 11 -10 52.44 14.41 36
 1 11 10 62.88 21 28
 1 11 10 28.21 26.74 64
 -1 -11 -10 52.01 13.26 66
 -1 -11 -10 27.86 9.57 65
 -1 11 -10 32.37 13.67 61
 1 11 10 81.9 23.22 51
 1 11 10 26.56 16.29 58
 1 -11 10 42.72 10.95 44
 -1 -11 -10 35.72 9.03 40
 1 11 11 77.72 26.11 21
 1 -11 11 32.12 36.14 90
 -1 11 -11 75.56 29.59 92
 -1 -11 -11 88.67 14.52 94
 -1 -11 -11 82.51 13.01 99
 1 11 11 106.71 48.32 98
 1 11 11 56.4 19.97 80
 1 -11 11 76.47 11.99 39
 1 11 11 90.82 22.47 28
 1 -11 11 85.56 10.56 31
 -1 11 -11 65.67 13.96 36
 -1 -11 -11 81.53 14.67 66
 -1 11 -11 78.18 18.35 61
 -1 -11 -11 73.03 12.58 65
 1 11 11 37.21 11.49 51
 1 11 11 47.66 18.57 58
 -1 -11 -11 60.71 10.7 40
 1 -11 11 71.02 12.75 44
 -1 -11 -12 -3.82 4.37 99
 -1 -11 -12 -10.58 6.28 94
 -1 11 -12 -25.76 21.64 92
 -1 11 -12 -22.43 22.13 77
 1 11 12 -21.13 12.54 80
 1 11 12 13.06 11.64 28
 -1 11 -12 7.5 9.8 38
 1 -11 12 9.39 4.8 39
 -1 11 -12 13.03 6.62 36
 -1 -11 -12 -3.04 5.09 66
 -1 -11 -12 -3.46 6.16 65
 1 11 12 6.19 9.4 58
 1 -11 12 1.21 5.63 44
 1 11 13 83.89 14.07 20
 -1 11 -13 128.71 27.02 92
 -1 11 -13 77.64 24.23 77
 -1 11 -13 126.43 20.19 38
 -1 -11 -13 94.81 11.33 65
 1 -11 13 93.25 10.78 72
 -1 -11 -13 98.93 11.73 66
 1 11 13 87.18 15.84 58
 1 -11 13 93.58 10.36 44
 -1 -12 13 70.01 8.32 72
 1 -12 -13 66.9 8.32 66
 1 12 -13 70.55 13.28 38
 1 12 -13 58.47 18.13 77
 1 12 -12 -0.86 7.2 25
 1 -12 -12 3.9 4.17 99
 -1 12 12 -28.09 23.31 98
 1 12 -12 -27.25 18.61 76
 -1 12 12 -36.15 14.9 80
 1 12 -12 19.48 15.84 77
 -1 -12 12 -2.12 2.53 31
 -1 -12 12 5.56 3.76 39
 1 12 -12 19.26 13.11 38
 1 -12 -12 1.99 4.92 66
 1 -12 -12 2.55 3.21 65
 -1 12 12 0.96 11.02 58
 -1 -12 12 0.98 3.35 44
 -1 12 11 136.46 27.93 21
 -1 12 11 128.13 20.08 24
 -1 12 11 96.11 41.53 98
 1 -12 -11 131.54 15.76 94
 1 -12 -11 107.87 14.26 99
 1 12 -11 114.92 29.52 92
 1 12 -11 107.91 34.98 77
 -1 12 11 124.59 27.52 80
 -1 12 11 92.52 17.95 28
 1 12 -11 105.09 25.18 38
 -1 -12 11 131.57 13.19 31
 1 -12 -11 113.44 13.81 65
 1 -12 -11 107.88 14.75 66
 -1 12 11 116.77 25.06 58
 -1 -12 11 103.14 12.3 44
 -1 -12 11 126.15 14.51 39
 -1 12 10 159.87 26.95 24
 -1 12 10 186.93 34.67 21
 -1 -12 10 173.2 16.52 96
 1 12 -10 159.17 41.37 92
 1 -12 -10 200.25 21.5 94
 1 -12 -10 186.7 20.46 99
 -1 12 10 247.11 61.48 98
 1 12 -10 167.19 45.29 77
 -1 12 10 187.37 39.16 80
 1 -12 -10 150.2 16.1 84
 -1 -12 10 203.39 19.03 31
 1 12 -10 203.73 34.14 38
 -1 12 10 193.24 31.15 28
 -1 -12 10 210.47 20.53 39
 1 -12 -10 167.3 19.64 66
 1 -12 -10 172.31 18.6 65
 -1 12 10 162.19 45.85 64
 -1 12 10 122.26 30.23 58
 1 -12 -10 191.35 19.44 40
 -1 -12 10 159.7 16.48 44
 -1 12 9 48.73 20.03 21
 1 -12 -9 63.02 14.71 99
 -1 12 9 95.46 56.2 98
 1 12 -9 89.45 38.53 92
 -1 -12 9 80.55 12.68 96
 1 -12 -9 86.78 15.47 94
 1 -12 -9 59.81 11.61 84
 1 12 -9 58.53 29.95 77
 1 12 -9 78.49 23.64 38
 -1 12 9 87.79 27.68 28
 -1 12 9 61.6 17.34 37
 -1 -12 9 71.27 12.36 31
 -1 -12 9 69.31 13.36 39
 -1 12 9 105.29 37.24 64
 1 -12 -9 74.58 14.96 66
 1 -12 -9 56.59 11.23 65
 -1 12 9 57.79 17.74 51
 -1 12 9 47.06 23.34 58
 -1 -12 9 61.69 11.01 44
 1 -12 -9 67.32 12.66 40
 -1 12 8 362.49 53.87 21
 -1 12 8 360.12 75.02 98
 -1 -12 8 417.15 30.33 96
 1 -12 -8 400.87 33.41 99
 1 12 -8 287.96 54.89 92
 1 -12 -8 501.67 36.85 94
 1 12 -8 471.8 75.78 77
 1 -12 -8 401.58 30.78 84
 -1 -12 8 437.2 32.16 31
 -1 12 8 362.15 49.18 28
 -1 -12 8 426.41 31.96 39
 1 12 -8 430.32 55 38
 1 -12 -8 383.77 31.75 66
 -1 12 8 488.1 80 64
 1 -12 -8 358.01 28.32 65
 -1 12 8 241.57 45.25 58
 -1 12 8 428.09 52.93 51
 1 -12 -8 430.85 32.66 40
 -1 -12 8 361.41 26.5 44
 -1 12 7 16.16 16.41 21
 -1 12 7 35.17 53.88 98
 1 12 -7 7.55 20.34 92
 1 -12 -7 46.96 13.88 94
 1 -12 -7 14.98 8.01 99
 -1 -12 7 28.21 10.54 96
 1 12 -7 33.47 23.83 77
 1 -12 -7 10.43 7.09 84
 1 12 -7 35.22 19.01 38
 -1 12 7 32.84 26.33 28
 -1 -12 7 25.69 9.52 39
 -1 -12 7 16.39 6.21 31
 -1 12 7 51.22 39.69 64
 1 -12 -7 20.89 9.28 65
 1 -12 -7 20.94 7.74 66
 -1 12 7 23.48 18.7 58
 -1 12 7 16.26 16.73 51
 1 -12 -7 25.78 10.21 40
 -1 12 6 -2.45 18.61 21
 -1 12 6 79.21 51.8 98
 1 12 -6 -9.51 25.4 92
 1 -12 -6 17.15 11.15 94
 -1 -12 6 3.69 8.46 96
 1 -12 -6 7.5 8.15 99
 1 12 -6 12.05 27.06 77
 1 -12 -6 16.92 9.82 84
 -1 -12 6 16.81 8.45 31
 -1 12 6 15.83 18.33 28
 1 -12 -6 10.94 6.84 34
 1 12 -6 11.48 20.23 38
 -1 -12 6 14.96 8.2 39
 1 -12 -6 14.08 8.54 66
 -1 12 6 28.61 32.06 64
 -1 12 6 -1.95 17.6 51
 1 -12 -6 10.16 7.81 40
 -1 12 5 740.94 80.25 21
 -1 12 5 857.1 68.5 25
 -1 -12 5 821.39 47.62 96
 -1 12 5 637.68 105.51 98
 1 -12 -5 806.36 47.71 99
 1 -12 -5 915.56 50.93 94
 1 12 -5 688.35 102.42 77
 1 -12 -5 793.75 47.09 84
 -1 12 5 761.22 78.36 28
 -1 -12 5 794.3 45.61 31
 1 12 -5 837.02 78.36 38
 -1 -12 5 783.79 45.48 39
 1 -12 -5 814.4 46.66 34
 -1 12 5 746.11 102.84 64
 -1 12 5 767.26 80.43 51
 1 -12 -5 833.71 46.71 40
 -1 12 4 31.44 14.48 25
 -1 12 4 27.9 18.33 21
 -1 -12 4 39.48 10.4 96
 1 -12 -4 46.96 11.42 99
 1 -12 -4 49.93 13.05 94
 1 12 -4 30.87 34.42 77
 1 -12 -4 42.5 12.69 84
 1 12 -4 15.82 29.21 76
 -1 -12 4 42.65 10.54 31
 1 -12 -4 51.81 13.68 34
 -1 12 4 -11.58 23.01 28
 -1 -12 4 38.1 10.56 39
 1 12 -4 52.57 25.81 38
 -1 12 4 17.42 28.08 64
 -1 -12 4 47.15 12.65 53
 -1 12 4 48.59 27.36 51
 1 -12 -4 46.13 10.18 40
 1 12 -3 178.83 35.57 25
 -1 12 3 178.31 33.84 25
 -1 -12 3 203.12 21.89 84
 1 -12 -3 194.69 23.96 84
 1 12 -3 186.26 54.15 77
 -1 12 3 192.54 55 76
 1 12 -3 144.24 43.72 76
 -1 -12 3 170.71 21.49 96
 1 -12 -3 208.11 23.35 94
 1 -12 -3 197.28 23.23 99
 1 -12 -3 195.81 23.67 34
 -1 -12 3 161.91 21.33 31
 -1 12 3 171.71 38.1 28
 1 12 -3 165.64 35.94 38
 -1 -12 3 191.81 22.88 53
 -1 12 3 241.41 47.65 51
 1 -12 -3 201.3 22.27 40
 -1 -12 3 169.79 21.03 39
 -1 12 2 1426.65 95.64 25
 1 12 -2 1076.63 86.95 25
 1 12 -2 1272.09 139.95 76
 1 12 -2 1262.51 133.42 77
 -1 12 2 1240.46 130.04 76
 1 -12 -2 1288.08 60.94 84
 -1 -12 2 1246.2 56.6 84
 1 -12 -2 1320.82 59.59 99
 -1 -12 2 1223.11 58.08 96
 1 12 -2 1215.66 92.97 38
 1 -12 -2 1168.55 53.72 31
 1 -12 -2 1177.01 57.04 34
 -1 12 2 1141.23 98.79 28
 -1 -12 2 1176.6 55.63 31
 -1 12 2 1107.61 103.91 51
 1 -12 -2 1296.58 56.06 40
 -1 -12 2 1165.55 54.43 39
 1 -12 -1 11.99 6.57 99
 -1 -12 1 -4.83 6.67 96
 1 -12 -1 17.96 9.39 96
 1 12 -1 -12.56 17.32 38
 1 -12 -1 9.8 7.74 31
 -1 -12 1 21.44 9.24 31
 -1 -12 1 10.3 6.26 39
 1 -12 -1 8.73 7.09 34
 -1 12 1 38.38 41.97 76
 1 12 -1 -6.21 28.45 76
 1 -12 -1 8.78 7.03 84
 1 12 -1 22.92 21.66 77
 -1 -12 1 8.31 6.04 84
 -1 12 1 0.54 22.44 77
 1 12 -1 -19.11 19.56 25
 -1 12 1 -16.79 17.81 25
 -1 12 1 -13.36 20.65 51
 1 12 -1 28.11 24.02 51
 1 -12 0 35.76 11.2 96
 -1 -12 0 47.85 11.63 96
 -1 12 0 34.65 29.9 77
 -1 -12 0 39.56 9.82 84
 -1 12 0 40.2 35.87 76
 1 -12 0 34.36 10.09 84
 1 12 0 10.22 26 76
 1 12 0 23.31 23.51 77
 -1 -12 0 30.02 8.21 39
 -1 12 0 59.64 21.13 38
 1 -12 0 57.2 13.02 31
 -1 -12 0 31.53 9.74 31
 -1 -12 0 54.73 14.3 34
 1 -12 0 44.42 11.81 34
 1 -12 0 46.25 11.52 39
 -1 12 0 22.61 17.69 25
 1 12 0 60.59 21.51 25
 1 12 0 50.56 26.36 51
 -1 12 0 34.82 24.57 51
 -1 -12 -1 106.61 16.62 96
 1 -12 1 113.79 17.84 96
 1 12 1 106.72 39.83 76
 1 -12 1 129.99 18.29 84
 -1 12 -1 91.23 36.12 77
 1 12 1 119.93 44.38 77
 -1 12 -1 165.23 52.31 76
 -1 -12 -1 110.11 17.63 84
 -1 -12 -1 114.07 16.23 31
 1 12 1 141.43 34.73 28
 1 -12 1 131.68 19.04 31
 1 -12 1 122.86 17.53 39
 -1 -12 -1 131.57 19.43 34
 -1 12 -1 156.61 31.86 38
 1 -12 1 142.34 19.32 34
 1 -12 1 113.82 17.21 72
 1 12 1 173.55 45.95 51
 -1 12 -1 156.09 34.89 25
 1 12 1 120.63 31.38 25
 -1 12 -2 1117.24 87.56 25
 1 12 2 1238.04 92.7 25
 -1 -12 -2 1000.02 49.8 96
 -1 -12 -2 1136.91 55.85 94
 1 -12 2 1082.79 55.52 96
 -1 12 -2 955.86 118.97 76
 1 12 2 1116.63 125.41 76
 -1 12 -2 1116.91 120.64 77
 -1 -12 -2 1195.24 58.17 84
 1 -12 2 1131.16 51.3 84
 1 12 2 1102.79 94.62 28
 -1 12 -2 1184.81 88.74 38
 1 -12 2 1082.18 52.48 34
 -1 -12 -2 1120.25 55.48 34
 1 -12 2 1075.72 53.84 31
 -1 -12 -2 1109.75 49.85 31
 1 -12 2 946.7 51.2 72
 1 12 2 1186.44 105 51
 1 12 2 1093.74 84.52 42
 1 -12 2 1038.19 52.83 39
 1 -12 3 -4.08 8.73 96
 -1 -12 -3 9.64 6.11 94
 -1 12 -3 -32.88 36.56 77
 -1 -12 -3 -5.27 7.83 84
 -1 -12 -3 -4.55 8.43 34
 1 -12 3 -6.83 6.55 34
 1 12 3 -12.95 17.25 28
 -1 12 -3 -0.68 14.75 38
 1 -12 3 -6.36 7.1 39
 1 -12 3 -1.59 6.85 31
 1 12 3 17.62 29.52 64
 1 12 3 7.2 17.87 51
 1 12 3 27.42 15.9 25
 1 12 3 38.67 26.2 21
 1 12 4 53.77 53.09 98
 1 -12 4 25.34 10.29 96
 -1 -12 -4 22.22 10.44 99
 -1 -12 -4 44.45 10.58 94
 -1 -12 -4 19.93 8.07 84
 -1 12 -4 17.27 28.13 77
 -1 12 -4 36.27 14.89 38
 1 -12 4 26.43 8.28 34
 1 -12 4 32.08 9.38 31
 1 12 4 40.14 19.8 28
 -1 -12 -4 55.98 14.13 34
 1 -12 4 31.24 10.63 39
 1 12 4 19.28 33.81 64
 1 12 4 25.11 20.53 51
 1 12 4 42.26 20.16 25
 1 12 4 32.89 22.68 21
 -1 -12 -5 0.56 5.97 94
 -1 -12 -5 18.85 10.24 99
 -1 12 -5 48.02 32.26 92
 1 -12 5 8.91 8.41 96
 1 12 5 -1.19 34.24 98
 -1 12 -5 -4.34 24.59 77
 -1 -12 -5 -0.65 8.22 84
 -1 -12 -5 12 7.89 34
 1 -12 5 0.4 7.19 39
 1 -12 5 2.21 5.96 31
 -1 12 -5 -15.97 21.44 38
 1 12 5 2.53 23.27 28
 1 12 5 11.97 32.1 64
 1 12 5 30.9 26.52 51
 1 12 5 3.81 12.29 25
 1 12 5 8.92 19.83 21
 1 12 6 49.73 20.17 25
 1 12 6 51.15 31.15 21
 1 -12 6 39.71 11.29 96
 -1 -12 -6 52.49 14.37 94
 -1 12 -6 44.22 27.16 92
 -1 -12 -6 63.46 14.58 99
 1 12 6 56.34 48.18 98
 -1 12 -6 52.46 37.54 77
 -1 -12 -6 48.15 12.7 84
 -1 12 -6 51.4 25.28 38
 1 12 6 23.35 18.14 28
 -1 -12 -6 33.9 9.86 34
 1 -12 6 30.88 9.72 31
 1 -12 6 49.58 12.76 39
 -1 -12 -6 54.42 13.15 66
 1 12 6 82.3 43.6 64
 1 12 6 -0.9 16.58 58
 1 12 6 18.08 18.58 51
 -1 -12 -6 54.66 13.37 40
 1 -12 6 42.93 11.08 44
 1 12 7 6.11 17.99 21
 1 12 7 -11.21 11.86 25
 -1 -12 -7 -2.96 8.79 99
 -1 -12 -7 6.87 9.33 94
 -1 12 -7 -32.74 27.6 92
 1 12 7 16.9 39.82 98
 1 -12 7 -6.89 7.44 96
 -1 12 -7 20.8 25.22 77
 -1 -12 -7 -1.92 6.15 84
 1 12 7 -54.47 26.52 28
 1 -12 7 0.59 6.87 39
 -1 12 -7 -1.68 16.09 38
 1 -12 7 6.19 6.39 31
 -1 -12 -7 1.58 6.27 66
 1 12 7 12.65 30.18 64
 1 12 7 3.53 16.71 58
 1 12 7 5.88 17.53 51
 1 -12 7 -10.98 7.99 44
 -1 -12 -7 10.96 7.57 40
 1 12 8 4.42 18.35 21
 1 -12 8 40.66 9.02 96
 -1 -12 -8 51.85 13.06 94
 -1 12 -8 34.22 25.13 92
 -1 -12 -8 49.7 13.53 99
 1 12 8 68.94 54.98 98
 -1 12 -8 56.97 28.64 77
 -1 -12 -8 40.5 10.11 84
 -1 12 -8 71.77 26.91 38
 1 -12 8 33.01 9.34 31
 1 12 8 38.57 20.35 28
 1 -12 8 33.69 9.94 39
 1 12 8 76.5 43.02 64
 -1 -12 -8 38.13 10.18 66
 -1 -12 -8 41.71 10.59 65
 1 12 8 6.22 18.33 51
 1 12 8 19.82 16.71 58
 1 -12 8 40.63 10.31 44
 -1 -12 -8 35.18 10.38 40
 1 12 9 43.53 24.57 21
 -1 -12 -9 54.58 13.4 94
 -1 -12 -9 55.3 12.54 99
 1 12 9 67.52 40.8 98
 -1 12 -9 36.52 20.11 92
 1 -12 9 38.67 8.08 96
 -1 -12 -9 54.83 10.97 84
 1 12 9 10.01 15.15 80
 -1 12 -9 86.7 38.25 77
 1 12 9 63.91 24.91 28
 1 -12 9 47.79 10.23 31
 1 -12 9 43.73 10.73 39
 -1 12 -9 50.3 21.19 38
 -1 -12 -9 23.79 8.56 66
 -1 -12 -9 37.11 10.65 65
 1 12 9 30.28 29.84 64
 1 12 9 60.18 20.93 51
 1 12 9 22.39 17.04 58
 1 -12 9 55.15 10.97 44
 -1 -12 -9 30.83 9.04 40
 1 12 10 35.47 20.27 21
 -1 12 -10 -6.9 18.93 92
 -1 -12 -10 9.92 7.53 94
 1 12 10 0.3 25.97 98
 -1 -12 -10 -6.75 6.29 99
 -1 12 -10 -30.19 26.92 77
 -1 -12 -10 3.45 4.25 84
 1 12 10 -5.37 15.11 80
 -1 12 -10 -9.42 12.96 38
 1 -12 10 -0.46 3.32 31
 1 12 10 -9.72 16.63 28
 1 -12 10 0.16 4.13 39
 -1 -12 -10 -1.25 5.77 66
 -1 -12 -10 2.14 4.8 65
 1 12 10 11.89 15.04 58
 1 12 10 -17.89 12.63 51
 -1 -12 -10 -3.12 5.05 40
 1 -12 10 1.32 4.7 44
 1 12 11 425.98 44.11 21
 1 12 11 543.06 78.3 98
 -1 12 -11 309.91 42.95 92
 -1 -12 -11 390.01 25.11 94
 -1 -12 -11 361.87 23.63 99
 -1 12 -11 412.22 54.35 77
 1 12 11 317.25 35.34 80
 1 -12 11 370.5 17.95 31
 1 12 11 332.7 33.93 28
 -1 12 -11 428.19 40.37 38
 1 -12 11 369.6 25.15 72
 -1 -12 -11 393.36 25.83 66
 -1 -12 -11 334.54 22.47 65
 1 12 11 308.38 34.83 58
 1 -12 11 363.24 22.12 44
 1 -12 11 400.4 22.68 39
 -1 12 -12 24.98 9.68 25
 1 12 12 29.56 9.6 20
 -1 -12 -12 12.21 5.02 94
 -1 -12 -12 15.19 4.36 99
 -1 12 -12 15.51 12.39 76
 -1 12 -12 35.04 14.01 77
 1 -12 12 20.29 4.33 39
 -1 12 -12 23.74 10.37 38
 -1 -12 -12 26.76 6.87 66
 1 -12 12 21.19 5.56 72
 -1 -12 -12 29.21 6.31 65
 1 12 12 17.54 8.7 58
 1 -12 12 25.05 5.07 44
 -1 13 11 7.78 7.51 21
 1 13 -11 25.39 10.38 25
 1 -13 -11 5.97 3.99 99
 -1 13 11 9.66 17.17 98
 -1 13 11 24.96 12.66 80
 1 13 -11 10.41 14.05 76
 1 13 -11 -6.92 17.85 77
 -1 -13 11 15.77 4.1 31
 1 13 -11 6.19 6.89 38
 -1 -13 11 14.69 4.76 39
 -1 -13 11 14.82 5.93 72
 1 -13 -11 23.22 6.11 66
 -1 13 11 3.19 8.56 58
 1 13 -11 25.65 9.04 51
 1 -13 -10 54.74 10.28 99
 -1 13 10 35.89 24.51 98
 1 -13 -10 64.5 10.31 94
 -1 -13 10 50.28 7.56 96
 -1 13 10 58.93 20.18 80
 1 13 -10 92.51 30.73 77
 1 13 -10 72.23 31.02 76
 1 13 -10 63.06 17.37 38
 -1 -13 10 69.44 9.65 31
 -1 -13 10 71.31 10.79 39
 -1 13 10 83.39 17.39 28
 1 -13 -10 49.31 7.39 65
 -1 13 10 54.4 23.72 64
 1 -13 -10 53.75 10.02 66
 -1 -13 10 54.67 7.57 52
 -1 13 10 46.62 17.17 58
 -1 13 10 85.91 22.15 21
 1 13 -10 54.92 15.82 25
 -1 13 10 34.07 10.57 24
 -1 13 9 163.31 31.34 21
 -1 13 9 163.44 24.64 24
 1 13 -9 177.11 28.93 25
 -1 13 9 205.2 55 98
 -1 -13 9 157.9 15.3 96
 1 -13 -9 164.1 17.39 94
 1 -13 -9 161.33 17.51 99
 1 -13 -9 155.85 15.91 84
 1 13 -9 164.83 40.18 77
 1 13 -9 187.33 46.47 76
 1 13 -9 183.3 30.23 38
 -1 13 9 162.29 27 28
 -1 -13 9 177.7 17.11 31
 1 -13 -9 161.09 14.89 65
 -1 13 9 135.36 37.75 64
 1 -13 -9 168.4 17.55 66
 -1 13 9 147.77 28.39 58
 1 -13 -9 174.49 17.64 40
 -1 -13 9 180.54 17.91 39
 -1 13 8 39.62 20.58 21
 1 13 -8 10.5 12.62 25
 -1 13 8 47.38 30.59 98
 -1 -13 8 10.88 6.34 96
 1 -13 -8 11.91 6.83 94
 1 -13 -8 1.68 6.6 99
 1 13 -8 -21.07 35.44 76
 1 -13 -8 18.61 7.41 84
 1 13 -8 -0.82 30.52 77
 -1 -13 8 11.86 7.66 39
 -1 13 8 20.22 16.18 28
 -1 -13 8 -3.98 5.26 31
 1 13 -8 21.5 12.69 38
 -1 13 8 37.8 29.86 64
 1 -13 -8 14.01 7.07 66
 -1 13 8 -9.79 11.8 51
 -1 13 8 4.14 14.82 58
 1 -13 -8 23.74 9.3 40
 -1 13 7 134.69 36.29 21
 1 13 -7 88.87 25.9 25
 -1 -13 7 142.58 17.31 96
 1 -13 -7 141.75 18.48 94
 1 -13 -7 119.65 17.5 99
 -1 13 7 92.3 49.69 98
 1 13 -7 155.73 56.66 76
 1 -13 -7 138.45 18.17 84
 1 13 -7 152.25 45.24 77
 -1 -13 7 153.08 18.05 31
 1 13 -7 138.46 30.67 38
 -1 13 7 134.23 30.23 28
 -1 13 7 120.44 47.21 64
 1 -13 -7 122.35 15.68 66
 -1 13 7 71.67 25.83 58
 -1 13 7 109.76 26.21 51
 -1 -13 7 126.55 16.98 39
 1 -13 -7 123.17 16.6 40
 -1 13 6 370.74 56.61 21
 1 13 -6 300.51 44.41 25
 1 -13 -6 324.34 29 99
 -1 -13 6 308.45 26.45 96
 -1 13 6 279.46 72.57 98
 1 -13 -6 376.6 30.01 94
 1 13 -6 301.79 60.34 77
 1 13 -6 339.94 74.65 76
 1 -13 -6 333.88 28.26 84
 -1 -13 6 330.17 27.79 31
 1 13 -6 372.69 49.31 38
 -1 -13 6 317.9 23.13 34
 -1 13 6 257.81 42.04 28
 -1 13 6 349.61 71.47 64
 -1 13 6 316.21 49.27 51
 -1 13 6 170.31 38.59 58
 -1 -13 6 313.25 26.79 39
 1 -13 -6 336.21 27.6 40
 1 13 -5 147.87 33.79 25
 -1 13 5 106.95 32.25 21
 -1 -13 5 116.12 17 96
 1 -13 -5 151.14 19.04 94
 1 -13 -5 126.36 18.13 99
 -1 13 5 54.96 40.69 98
 1 13 -5 79.27 31.71 77
 1 -13 -5 131.25 19.19 84
 1 13 -5 143.59 48.91 76
 -1 13 5 111.37 34.68 28
 -1 -13 5 119.72 18.06 31
 1 -13 -5 123.71 17.24 34
 1 13 -5 141.07 30.72 38
 -1 -13 5 115.3 17.08 39
 -1 -13 5 122.79 15.5 34
 -1 13 5 67.34 47.27 64
 -1 13 5 106.46 32.3 51
 1 -13 -5 118.64 16.24 40
 -1 13 4 18.41 14.1 25
 -1 13 4 -11.1 20.3 21
 1 13 -4 0.71 16.97 25
 1 -13 -4 -3.47 5.7 99
 -1 13 4 66.22 50.71 98
 -1 -13 4 -1.58 7.13 96
 1 -13 -4 1.75 4.36 94
 1 13 -4 -31.66 36.26 77
 1 13 -4 18.12 31.33 76
 1 -13 -4 -0.78 6.21 84
 -1 -13 4 -1.08 5.91 39
 1 13 -4 -4.76 14.01 38
 -1 -13 4 4.75 5.67 31
 -1 13 4 15.79 21 28
 1 -13 -4 -0.46 6.91 34
 -1 -13 4 1.82 5.05 34
 -1 -13 4 -6.98 7.2 72
 -1 13 4 3.25 28.22 64
 -1 13 4 -16.95 23.48 51
 1 -13 -4 -3.97 4.81 40
 1 13 -3 123.73 31.88 25
 -1 13 3 89.08 32 21
 -1 13 3 131.59 29.91 25
 1 13 -3 110.94 51.3 76
 1 -13 -3 118.13 16.97 84
 1 13 -3 36.48 27.26 77
 -1 -13 3 91.14 13.9 84
 -1 -13 3 109.2 17.69 96
 1 -13 -3 104.73 17.31 99
 -1 -13 3 103.51 15.91 31
 1 13 -3 54.2 19.89 38
 1 -13 -3 120.8 17.57 34
 -1 -13 3 109.59 16.09 34
 -1 -13 3 98.85 15.89 39
 -1 13 3 90.28 30.66 28
 -1 13 3 101.93 35.06 51
 1 -13 -3 110.53 16.01 40
 1 13 -3 78.51 33.22 51
 1 13 -2 32.82 19.18 25
 -1 13 2 84.73 27.67 25
 1 13 -2 40.23 36.12 77
 -1 13 2 86.92 46.9 76
 1 -13 -2 42.91 10.92 84
 1 13 -2 62.22 38.73 76
 -1 -13 2 68.44 13.79 84
 1 -13 -2 49.94 12.44 99
 -1 -13 2 83.89 16.28 96
 -1 -13 2 60.04 13.85 31
 -1 13 2 65.52 27.84 28
 1 13 -2 38.3 18.81 38
 -1 -13 2 63.25 14.18 34
 1 -13 -2 55.74 14.03 34
 -1 -13 2 47.97 10.99 39
 -1 13 2 10.9 23.35 51
 1 13 -2 82.63 31.02 51
 1 -13 -2 46.18 10.37 40
 1 13 -1 53.96 42.56 76
 1 13 -1 73.38 38.69 77
 -1 13 1 54.66 34.87 76
 1 -13 -1 27.64 9.37 84
 -1 -13 1 57.5 13.43 84
 -1 -13 1 63.62 13.49 96
 1 -13 -1 34.94 11.49 34
 1 -13 -1 30.06 8.96 31
 -1 -13 1 42.83 9.83 39
 -1 -13 1 47.61 11.18 31
 -1 -13 1 28.02 7.55 34
 -1 13 1 25.64 21.54 51
 1 13 -1 22.01 22.22 51
 1 13 -1 67.26 30.59 28
 -1 13 1 91.47 33.04 28
 1 13 -1 27.69 18.39 25
 -1 13 1 43.18 19.15 25
 -1 13 0 998.25 106.26 77
 1 -13 0 1075.67 51.68 84
 -1 -13 0 1090.77 53.73 84
 1 13 0 1051.97 121.58 76
 -1 13 0 1049.53 120.24 76
 1 -13 0 1083.6 53.15 96
 -1 -13 0 1039.57 51.18 96
 -1 -13 0 1173.18 52.05 99
 -1 -13 0 1063.34 49.78 31
 -1 -13 0 1094.1 53.64 34
 1 13 0 1156.96 95.13 28
 1 -13 0 1126.76 53.18 34
 1 -13 0 1047.8 51.31 31
 -1 13 0 1057.94 96.47 51
 1 13 0 1150.72 104.77 51
 1 13 0 1166.47 88.38 25
 -1 13 0 1044.66 82.09 25
 1 13 1 20.35 17.59 25
 -1 13 -1 50.56 25.12 25
 -1 -13 -1 34.46 10.63 99
 -1 -13 -1 38.2 10.85 96
 1 -13 1 41.47 12.11 96
 1 13 1 49.94 32.51 76
 1 -13 1 32.95 10.36 84
 -1 13 -1 33.12 30.87 77
 -1 13 -1 36.44 35.9 76
 -1 -13 -1 43.63 11.81 84
 1 -13 1 29.04 9.21 31
 1 -13 1 43.04 11.11 34
 1 13 1 37.71 24.93 28
 -1 13 -1 32.5 12.95 38
 -1 -13 -1 36.41 10.96 34
 1 -13 1 24.42 8.76 39
 -1 -13 -1 23.03 8.77 31
 1 13 1 30.8 30.53 51
 1 13 1 62.8 22.6 42
 -1 13 -1 47.02 28.84 51
 1 13 2 399.74 51.61 25
 1 13 2 354.55 53.78 21
 -1 13 -2 471.39 57.11 25
 -1 -13 -2 409.66 32.48 99
 1 -13 2 397.23 32.5 96
 -1 -13 -2 403.65 32.57 84
 1 -13 2 366.64 27.6 84
 -1 13 -2 286.58 65.79 76
 -1 13 -2 421.79 79.53 77
 1 13 2 370.46 54.95 28
 -1 13 -2 434.45 52.65 38
 1 -13 2 402.01 32.44 31
 1 -13 2 423.66 31.58 34
 -1 -13 -2 432.86 33.52 34
 1 13 2 377.07 71.7 64
 1 -13 2 365.49 29.28 72
 1 13 2 430.7 63.03 51
 1 -13 2 396.82 31.44 39
 1 13 3 28.4 20.76 21
 -1 13 -3 41.87 15.49 25
 1 13 3 75.59 24.93 25
 1 13 3 -18.13 37.51 98
 1 -13 3 57.87 14.67 96
 -1 -13 -3 49.53 11.94 99
 -1 -13 -3 66.43 13.09 94
 -1 13 -3 72.29 42.67 76
 -1 13 -3 -10.53 28.74 77
 -1 -13 -3 65.02 14.56 84
 1 13 3 74.95 28.9 28
 -1 13 -3 77.6 24.22 38
 1 -13 3 63.26 12.18 34
 1 -13 3 49.99 12.21 31
 1 -13 3 43.4 11.95 39
 -1 -13 -3 77.8 14.78 34
 1 -13 3 46.29 10.97 72
 1 13 3 68.85 43.88 64
 1 13 3 96.14 35.16 51
 -1 -13 -3 52.64 12.23 40
 1 13 4 27.96 17.42 25
 -1 13 -4 47.94 24.52 25
 1 13 4 42.26 22.37 21
 1 13 4 -26.57 39.66 98
 -1 -13 -4 29.39 8.49 94
 -1 -13 -4 18.17 8.52 99
 1 -13 4 18.54 8.84 96
 -1 -13 -4 33.46 11.92 84
 -1 13 -4 47.17 30.7 77
 -1 13 -4 -6.89 27.16 76
 1 -13 4 33.91 11.06 31
 1 13 4 26.26 22.18 28
 -1 -13 -4 -1.8 6.82 34
 1 -13 4 15.97 6.44 39
 -1 13 -4 13.93 12.49 38
 1 -13 4 15.62 6.35 34
 1 13 4 27.91 39.33 64
 1 -13 4 17.84 7.73 72
 1 13 4 16.98 19.49 51
 -1 -13 -4 17.69 7.5 40
 1 13 5 1.82 11.5 25
 1 13 5 -6.87 19.96 21
 -1 13 -5 -26.15 19.91 25
 1 13 5 5.02 36.41 98
 -1 -13 -5 -2.67 5.52 94
 -1 -13 -5 3.75 8.15 99
 1 -13 5 -4.47 6.89 96
 -1 13 -5 25.62 29.05 77
 -1 -13 -5 8.89 8.15 84
 -1 13 -5 -56.35 41.69 76
 1 -13 5 -2.44 7.19 31
 -1 -13 -5 -7.13 6.63 34
 1 -13 5 0.68 6.4 39
 -1 13 -5 5.97 14.12 38
 1 13 5 30.25 21.74 28
 1 13 5 -17.41 31.09 64
 1 -13 5 1 5.86 72
 1 13 5 18.67 25.31 51
 1 13 5 -26.24 14.16 58
 -1 -13 -5 3.97 7.38 40
 1 13 6 78.35 30.48 21
 1 13 6 96.61 20.9 25
 1 13 6 6.14 36.2 98
 -1 -13 -6 82.86 14.55 94
 -1 -13 -6 71.31 14.82 99
 1 -13 6 69.98 13.01 96
 -1 13 -6 23.51 25.14 76
 -1 13 -6 65.87 32.94 77
 -1 -13 -6 63.03 12.46 84
 -1 13 -6 65.65 22.2 38
 -1 -13 -6 49.63 10.59 34
 1 -13 6 80.36 14.7 39
 1 13 6 77.49 28.51 28
 1 -13 6 82.58 13.95 31
 1 -13 6 43.58 10.53 72
 1 13 6 33 34.74 64
 -1 -13 -6 52.07 11.52 66
 1 13 6 70.4 27.29 51
 1 13 6 36.74 18.31 58
 -1 -13 -6 59.31 12.5 40
 1 13 7 17.3 15.13 21
 -1 -13 -7 10.72 8.81 99
 1 -13 7 3.63 5.71 96
 1 13 7 56.5 39.71 98
 -1 -13 -7 6.17 6.85 94
 -1 -13 -7 10.54 7.18 84
 -1 13 -7 33.54 27.85 77
 -1 13 -7 6.38 16.79 38
 1 -13 7 13.67 6.83 31
 1 13 7 -21.8 17 28
 1 -13 7 10.1 6.46 39
 -1 -13 -7 0.2 4.76 66
 1 -13 7 4.26 6.2 72
 1 13 7 4.42 29.82 64
 1 13 7 47.82 22.51 51
 1 13 7 -4.73 15.39 58
 -1 -13 -7 15.25 8.67 40
 1 13 8 158.61 33.38 21
 1 -13 8 166.23 15.81 96
 1 13 8 186.56 55.4 98
 -1 -13 -8 177.83 19.69 99
 -1 -13 -8 188.37 20.03 94
 -1 13 -8 186.6 45.16 77
 -1 -13 -8 179.76 17.51 84
 -1 13 -8 177.41 30.94 38
 1 -13 8 169.57 17.23 31
 1 13 8 177.09 32.68 28
 1 -13 8 155.31 18.29 72
 -1 -13 -8 156.52 17.45 66
 1 13 8 171.81 42.91 64
 -1 -13 -8 143.6 14.36 65
 1 13 8 127.6 27.02 51
 1 13 8 116.65 25.73 58
 -1 -13 -8 180.05 18.46 40
 1 -13 8 138.47 13.99 44
 1 -13 8 203.74 19.84 39
 -1 13 -9 19.42 13.35 25
 1 13 9 8.16 13.73 21
 -1 -13 -9 34.25 8.42 94
 -1 -13 -9 41.39 8.95 99
 1 13 9 43.3 29.93 98
 -1 13 -9 61.6 32.49 76
 1 13 9 17.63 13.43 80
 -1 -13 -9 28.01 6.58 84
 -1 13 -9 -20.99 19.95 77
 1 -13 9 33.99 6.91 31
 1 13 9 15.02 15.26 28
 1 -13 9 43.46 9.15 39
 -1 13 -9 22.23 14.37 38
 1 13 9 7.02 21.91 64
 -1 -13 -9 28.42 7.38 66
 -1 -13 -9 25.2 6.01 65
 1 -13 9 31.49 8.29 72
 1 13 9 27.8 12.39 51
 1 -13 9 28.6 6.37 52
 1 13 9 20.76 9.8 58
 -1 -13 -9 25.73 7.49 40
 1 -13 9 33.02 6.7 44
 -1 13 -10 8.61 8.79 25
 1 13 10 37.79 16.12 21
 1 13 10 -5.78 26.47 98
 -1 -13 -10 24.62 6.73 94
 -1 -13 -10 25.98 7.19 99
 -1 13 -10 -1.93 14.87 76
 -1 13 -10 23.1 18.51 77
 1 -13 10 17.79 4.61 31
 1 -13 10 20.71 5.6 39
 -1 13 -10 23.37 9.61 38
 1 13 10 14.1 7.8 28
 -1 -13 -10 21.01 5.37 66
 -1 -13 -10 14.28 4.26 65
 1 -13 10 29.72 7.54 72
 1 13 10 32.64 11.34 58
 1 -13 10 13.34 4.14 44
 -1 13 -11 146.83 26.92 76
 -1 -13 -11 177.74 12.82 66
 1 -13 11 183.19 13.73 72
 -1 -13 -11 157.21 12.2 99
 1 13 11 180.87 18.33 20
 -1 13 -11 182.4 19.83 25
 1 14 -10 14.13 14.27 76
 -1 -14 10 7.21 3.14 39
 1 -14 -10 6.15 3.28 99
 -1 14 10 -12.5 16.03 98
 1 14 -10 -3.93 5.06 25
 1 14 -9 7.29 9.9 25
 -1 14 9 17.86 12.93 21
 -1 14 9 -28.98 24.16 98
 1 -14 -9 -1.63 3.83 99
 1 14 -9 -5.52 13.96 77
 -1 14 9 -7.25 11.39 80
 1 14 -9 30.52 23.86 76
 -1 -14 9 6.86 4.12 31
 1 14 -9 -1.31 8.67 38
 -1 -14 9 4.64 3.49 39
 -1 14 9 0.71 6.71 28
 -1 14 9 -2.69 14.76 64
 -1 -14 9 0.9 3.91 72
 -1 -14 9 4.13 2.76 52
 -1 14 9 20.27 12.03 58
 1 14 -9 -15.04 12.59 51
 1 14 -8 -11.27 12.53 25
 -1 14 8 3.06 12.28 21
 -1 14 8 9.65 7.15 24
 -1 -14 8 2.09 4.11 96
 1 -14 -8 1.96 5.83 99
 -1 14 8 9.01 22.52 98
 1 -14 -8 11.63 5.54 94
 1 14 -8 24.58 19.66 77
 1 -14 -8 -0.36 3.8 84
 1 14 -8 20.41 24.57 76
 -1 -14 8 -2.19 4.22 31
 -1 14 8 -13.53 12.45 28
 1 14 -8 0.14 10.98 38
 -1 -14 8 3.69 4.9 39
 -1 14 8 -11.84 21.33 64
 -1 -14 8 1.63 4.43 72
 -1 14 8 5.94 10.83 58
 1 14 -8 -19.64 17.83 51
 1 14 -7 409.14 43.16 25
 -1 14 7 391.02 47.47 21
 -1 14 7 349.59 67.01 98
 1 -14 -7 362.97 23.96 94
 -1 -14 7 386 24.73 96
 1 -14 -7 378.39 25.98 99
 1 14 -7 390.91 63.66 76
 1 14 -7 322.76 54.83 77
 1 -14 -7 407.25 26.39 84
 -1 -14 7 413.94 26.04 31
 1 14 -7 431.46 44.96 38
 -1 14 7 404.45 43.8 28
 -1 14 7 402.58 62.85 64
 -1 -14 7 314.9 22.41 72
 -1 14 7 420.15 42.67 51
 -1 14 7 279.29 39.37 58
 1 14 -7 392.44 46.56 51
 1 -14 -7 378.16 24.58 40
 -1 -14 7 403.05 26.02 39
 -1 14 6 99.79 27.31 21
 1 14 -6 101.82 25.26 25
 1 -14 -6 81.86 13.17 99
 -1 -14 6 93.17 12.96 96
 -1 14 6 63.2 38.74 98
 1 -14 -6 95.28 12.85 94
 1 14 -6 98.56 38.97 76
 1 -14 -6 97.14 13.18 84
 1 14 -6 100.67 36.76 77
 1 14 -6 106.37 24.59 38
 -1 14 6 65.9 22.12 28
 -1 -14 6 115.37 15.52 31
 -1 -14 6 99.8 13.11 39
 -1 -14 6 80.82 11.7 72
 -1 14 6 118.52 39.2 64
 -1 14 6 114.75 28.41 51
 -1 14 6 59.46 22.86 58
 1 -14 -6 93.87 12.21 40
 1 14 -6 72.7 23.85 51
 -1 14 5 103.23 30.99 21
 1 14 -5 108.81 27.16 25
 1 -14 -5 77.9 13.01 99
 -1 14 5 75.94 42.25 98
 -1 -14 5 82.84 13.83 96
 1 -14 -5 86.59 12.21 94
 1 -14 -5 97.77 14.97 84
 1 14 -5 64.53 26.39 77
 1 14 -5 99.21 44.14 76
 -1 -14 5 83.42 11.14 34
 -1 -14 5 87.32 13.67 39
 -1 -14 5 90.95 13.82 31
 -1 14 5 129.72 31.91 28
 1 14 -5 80.04 22.83 38
 -1 14 5 103.35 38.85 64
 -1 -14 5 61.79 10.17 72
 -1 14 5 59.97 19.64 58
 -1 14 5 72.14 22.84 51
 1 -14 -5 105.18 13.53 40
 1 14 -5 114.22 32.19 51
 1 14 -4 117.95 27.45 25
 -1 14 4 139.87 36.99 21
 -1 -14 4 114.23 16.05 96
 -1 14 4 81.87 47.74 98
 1 -14 -4 127.51 16.48 99
 1 -14 -4 126.97 17.15 84
 1 14 -4 145.27 42.53 77
 1 14 -4 129.4 46.41 76
 -1 -14 4 131.32 15.13 34
 -1 -14 4 135.35 17.38 31
 1 -14 -4 141.51 17.76 34
 -1 14 4 137.56 32.76 28
 -1 14 4 128 43.3 64
 -1 14 4 127.63 31.76 51
 1 14 -4 135.48 33.87 51
 -1 -14 4 141.5 16.86 39
 1 -14 -4 126.74 14.6 40
 1 14 -3 66.39 21.55 25
 -1 14 3 66.39 27.47 21
 1 14 -3 81.69 26.68 28
 -1 14 3 95.63 22.6 25
 -1 -14 3 43.44 12.15 96
 -1 14 3 50.35 43.72 98
 1 -14 -3 51.21 10.71 99
 1 -14 -3 45.2 11.27 84
 1 14 -3 13.97 30.17 76
 -1 -14 3 43.88 8.55 84
 1 14 -3 21.93 19.71 77
 -1 -14 3 54.87 10.46 34
 -1 -14 3 47.55 11.13 31
 1 -14 -3 45.83 11.1 34
 -1 14 3 56.16 22.92 28
 -1 -14 3 51.6 11.3 39
 -1 14 3 81.35 35.91 64
 1 -14 -3 45.61 8.26 52
 -1 14 3 43.04 23.07 51
 1 -14 -3 53.53 9.81 40
 1 14 -3 57.04 25.68 51
 -1 14 2 -23.23 20.4 21
 1 14 -2 -1.44 16.36 25
 -1 14 2 -10.1 16.46 25
 -1 -14 2 0.29 7.85 96
 -1 -14 2 5.52 5.56 84
 1 14 -2 55.05 32.16 77
 1 -14 -2 9.15 6.08 84
 1 14 -2 21.93 28.83 76
 -1 14 2 14.24 20.09 28
 -1 -14 2 -12.69 7.49 31
 1 14 -2 6.43 18.74 28
 1 -14 -2 -2.44 6.31 34
 -1 -14 2 -1.71 5.29 34
 -1 14 2 -7.9 33.31 64
 1 -14 -2 -8.06 6.14 52
 -1 14 2 45.47 28.07 51
 1 14 -2 3.17 18.66 51
 -1 14 1 121.14 28.66 25
 1 14 -1 109.81 28.18 25
 -1 14 1 81.13 28.27 21
 1 14 -1 85.76 38.97 76
 -1 -14 1 101.67 14.47 84
 -1 14 1 116.33 33.98 76
 1 -14 -1 107.15 15.4 84
 -1 -14 1 100.38 14.38 96
 -1 -14 1 98.26 14.54 31
 -1 -14 1 112.52 15.97 34
 -1 14 1 65.63 25.21 28
 1 14 -1 124.51 31.79 28
 1 -14 -1 110.33 16.18 34
 -1 14 1 113.96 32.79 51
 1 14 -1 37.72 22.63 51
 1 14 0 905.1 69.16 42
 1 -14 0 877.32 43.09 84
 -1 -14 0 883.46 44.62 84
 -1 14 0 786.59 94.87 76
 1 14 0 731.53 96.44 76
 -1 -14 0 838.54 40.45 31
 1 -14 0 986.36 46.83 34
 -1 14 0 957.35 82.02 28
 1 14 0 847.49 77.32 28
 1 -14 0 897.44 44.27 31
 -1 -14 0 985.09 47.07 34
 1 14 0 1111.38 93.58 51
 -1 14 0 1033.27 90.02 51
 -1 14 0 1093.49 78.3 25
 1 14 0 941.84 73.6 25
 1 14 0 893.47 78.46 21
 -1 14 -1 137.07 31.16 25
 1 14 1 89.34 24.89 25
 1 14 1 124.63 33.05 21
 -1 14 -1 112.82 31.59 28
 -1 -14 -1 124.48 15.73 99
 1 14 1 79.48 42.91 98
 -1 14 -1 95.42 33.24 76
 1 -14 1 113.29 14.88 84
 -1 -14 -1 123.05 17.17 84
 1 -14 1 104.2 14.61 34
 -1 -14 -1 117.51 16.85 34
 1 -14 1 116.35 16.52 31
 1 14 1 131.58 32.52 28
 1 14 1 148.5 43.52 64
 1 14 1 126.37 35.61 51
 -1 -14 -1 95.27 12.85 40
 -1 14 -1 108.72 30.65 51
 1 14 2 140.6 35.25 21
 -1 14 -2 166.88 33.56 25
 1 14 2 171.14 31.48 25
 1 14 2 184.65 59.36 98
 -1 -14 -2 175.61 19.6 99
 -1 14 -2 126.16 36.97 77
 -1 14 -2 199.31 52.9 76
 -1 -14 -2 184.49 20.72 84
 -1 -14 -2 176.8 20.22 34
 1 14 2 177.78 38.7 28
 1 -14 2 144.87 16.94 34
 1 -14 2 137.8 17.65 31
 1 14 2 207.7 57.1 64
 1 14 2 203.85 41.47 51
 -1 -14 -2 162.56 17.38 40
 -1 14 -2 135.39 37.27 51
 1 14 3 14.87 19.05 21
 -1 14 -3 5.85 12.65 25
 1 14 3 -0.91 11.17 25
 1 -14 3 3.82 6.4 96
 -1 -14 -3 8.34 5.72 99
 1 14 3 39.79 37.64 98
 -1 -14 -3 3.73 6.22 84
 -1 14 -3 -17.21 37.46 76
 -1 14 -3 55.6 38.04 77
 1 -14 3 -7.31 5.85 39
 1 14 3 5.58 18.21 28
 1 -14 3 11.38 5.97 34
 -1 -14 -3 -8.23 6.4 34
 1 -14 3 -2.7 5.84 31
 1 -14 3 9.04 5.98 72
 1 14 3 -25.34 30.14 64
 1 14 3 -7.85 16.78 51
 -1 14 -3 -30.89 24.82 51
 -1 -14 -3 5.28 5.14 40
 1 14 4 49.03 23.87 21
 1 14 4 38.71 16.34 25
 -1 14 -4 22.12 14.9 25
 -1 -14 -4 10.19 5.11 99
 1 14 4 1.9 28.81 98
 -1 -14 -4 21.13 7.33 94
 1 -14 4 22.52 7.88 96
 -1 14 -4 30.32 30.51 76
 -1 14 -4 1.74 19.38 77
 -1 -14 -4 19.46 8.49 84
 1 -14 4 24.03 7.97 31
 -1 14 -4 31.81 16.89 38
 -1 -14 -4 10.45 6.17 34
 1 14 4 15.25 17.64 28
 1 -14 4 20.05 5.82 34
 1 -14 4 26.58 9.09 39
 1 -14 4 29 8.45 72
 1 14 4 52.11 27.25 64
 1 14 4 16 19.45 51
 1 14 4 27.58 17.45 58
 -1 14 -4 50.35 25.47 51
 -1 -14 -4 29.52 8.06 40
 1 14 5 -11.92 17.81 21
 1 14 5 -1.65 11.45 25
 -1 14 -5 11.69 15.54 25
 1 14 5 23.46 27.46 98
 -1 -14 -5 -2.58 4.78 94
 1 -14 5 1.53 4.92 96
 -1 -14 -5 -0.36 4.87 99
 -1 14 -5 -5.32 20.91 77
 -1 -14 -5 -0.9 5.03 84
 -1 14 -5 -12.08 29.28 76
 1 -14 5 4.92 4.67 31
 -1 14 -5 -4.26 13.03 38
 -1 -14 -5 -4.91 6.18 34
 1 14 5 18.66 17.76 28
 1 -14 5 1.78 5.52 39
 1 -14 5 -0.03 5.16 72
 1 14 5 17.35 24.31 64
 1 14 5 -6.91 11.28 58
 1 14 5 -18.88 22.14 51
 -1 -14 -5 10.09 5.99 40
 -1 14 -5 -7.93 18.38 51
 1 14 6 31.58 18.57 21
 -1 14 -6 43.83 16.43 25
 1 14 6 47.85 33.04 98
 -1 -14 -6 45.14 10.28 99
 -1 -14 -6 35.16 8.88 94
 -1 14 -6 34.11 28.87 76
 -1 -14 -6 41.57 9.31 84
 -1 14 -6 23.83 18.47 77
 1 -14 6 41.1 9.3 39
 1 -14 6 48.61 9.92 31
 -1 14 -6 33.3 16.58 38
 1 14 6 54.76 20.44 28
 1 14 6 -1.61 24.96 64
 1 -14 6 28.45 8.22 72
 1 14 6 37.7 19.34 51
 1 14 6 38.54 16.94 58
 -1 -14 -6 41.32 9.51 40
 1 14 7 68.01 20.95 21
 -1 14 -7 63.1 15.83 25
 -1 -14 -7 64.94 10.71 99
 1 14 7 38.3 29.13 98
 -1 -14 -7 64.15 10 94
 -1 14 -7 70.5 28.27 76
 -1 14 -7 70.96 26.57 77
 -1 -14 -7 50.91 8.98 84
 1 14 7 49.48 17.42 28
 1 -14 7 59.61 9.72 39
 -1 14 -7 36.21 11.53 38
 1 -14 7 49.22 9.38 31
 1 -14 7 47.6 9.31 72
 1 14 7 77.68 30.8 64
 1 14 7 25.53 12.06 58
 1 14 7 86.11 21.96 51
 1 -14 7 55.15 9.46 52
 -1 -14 -7 62.98 10.23 40
 1 14 8 23.49 12.87 21
 -1 14 -8 40.91 14.87 25
 1 14 8 39.79 25.45 98
 -1 -14 -8 30.12 7.1 99
 -1 -14 -8 40.48 7.92 94
 -1 14 -8 39.66 22.7 76
 -1 14 -8 19.75 13.58 77
 -1 -14 -8 28.2 6.34 84
 1 -14 8 30.85 6.9 39
 -1 14 -8 34.38 11.76 38
 1 14 8 43.25 15.27 28
 1 -14 8 36.17 6.99 31
 1 -14 8 27.28 7.48 72
 1 14 8 8.07 13.84 64
 -1 -14 -8 24.44 5.01 66
 1 14 8 26.83 11.04 58
 1 14 8 39.2 12.65 51
 1 -14 8 34.1 6.53 52
 -1 -14 -8 28.41 6.56 40
 -1 14 -8 43.81 16.63 51
 -1 -14 -9 3.83 3.8 94
 -1 -14 -9 8.05 4.59 99
 1 14 9 1.3 15.51 98
 -1 14 -9 -7.43 13.12 76
 -1 14 -9 -15.62 8.87 38
 1 14 9 -8.04 8.28 28
 1 -14 9 4.3 3.32 72
 -1 14 -9 3.6 8.34 25
 1 14 9 -3.49 9.17 21
 -1 14 -9 12.46 9.47 51
 -1 15 8 10.03 13.39 98
 1 15 -8 25.04 14.48 76
 1 -15 -8 3.36 3.24 43
 -1 15 8 3.53 6.84 21
 1 15 -8 14.08 8.49 25
 -1 15 7 47.42 15.92 21
 1 15 -7 52.11 14.17 25
 -1 15 7 45.29 21.55 98
 1 -15 -7 29.01 5.76 99
 1 -15 -7 37.19 7.14 84
 1 15 -7 34.44 18.81 76
 -1 -15 7 40.52 7.14 31
 -1 15 7 39.28 11.91 28
 1 15 -7 41.93 12.35 28
 -1 15 7 44.98 19.6 64
 -1 -15 7 35.9 6.82 52
 -1 15 7 49.39 13.89 58
 1 15 -7 25.86 13.36 51
 -1 15 6 75.99 20.69 21
 1 15 -6 49.24 14.73 25
 1 -15 -6 55.33 8.42 99
 -1 15 6 5.39 20.13 98
 1 15 -6 38.76 17.82 77
 1 -15 -6 51.93 8.47 84
 1 15 -6 100.35 32.49 76
 1 15 -6 45.61 13.64 28
 -1 -15 6 56.18 8.89 31
 -1 15 6 60.29 16.78 28
 -1 15 6 84.96 31.47 64
 -1 15 6 65.79 15.83 51
 -1 15 6 45.02 15.16 58
 1 15 -6 70.35 19.52 51
 -1 15 5 50.69 20.41 21
 1 15 -5 81.25 19.15 25
 1 -15 -5 57.05 8.71 99
 -1 15 5 54.29 28.81 98
 1 15 -5 69.83 32.51 76
 1 -15 -5 54.66 9.31 84
 1 15 -5 68.99 19.27 28
 -1 15 5 58.31 15.78 28
 -1 -15 5 60.97 9.93 31
 -1 15 5 105.95 31.89 64
 -1 15 5 56.42 17.67 58
 -1 15 5 56.94 17.31 51
 1 15 -5 52.78 19.85 51
 1 -15 -4 435.6 23.57 99
 -1 15 4 410.52 68.26 98
 1 -15 -4 470.52 27.55 84
 1 15 -4 441.63 65.72 76
 -1 -15 4 454.5 23.14 34
 1 15 -4 456.24 46.29 28
 -1 15 4 475.38 48.48 28
 -1 -15 4 453.77 26.3 31
 -1 15 4 500.38 65.84 64
 -1 15 4 444.71 46.35 51
 1 15 -4 486.24 52.44 51
 1 15 -4 538.01 47.77 25
 -1 15 4 478.97 51.05 21
 -1 15 3 -6.21 25.4 98
 1 15 -3 54.46 30.41 76
 1 -15 -3 35.25 8.01 84
 -1 -15 3 40.03 7.8 34
 -1 15 3 44.59 20.83 28
 1 15 -3 36.77 17.1 28
 -1 -15 3 35.85 7.81 31
 1 15 -3 4.81 14.62 64
 -1 15 3 1.96 19.48 64
 1 15 -3 53.75 22.86 51
 -1 15 3 4.4 16.32 51
 -1 15 3 45.18 21.41 21
 1 15 -3 51.9 20.87 25
 1 15 -3 30.04 14.51 21
 1 15 -2 152.88 28.85 25
 -1 15 2 124.53 22.25 25
 -1 15 2 151.22 30.68 21
 1 15 -2 125.2 26.72 21
 -1 15 2 135.47 47.33 98
 1 15 -2 129.18 37.3 98
 -1 -15 2 110.35 12.21 84
 1 15 -2 80.83 34.91 76
 1 -15 -2 132.26 14.82 84
 -1 -15 2 128.58 14.5 31
 -1 15 2 139.91 31.05 28
 1 15 -2 125.17 28.28 28
 1 -15 -2 144.47 15.66 34
 -1 -15 2 143.69 15.29 34
 1 15 -2 124.53 31.75 64
 -1 15 2 104.95 36.7 64
 1 15 -2 165.86 33.83 51
 -1 15 2 108.73 27.46 51
 1 -15 -2 103.12 12.43 52
 1 15 -2 165.13 26.46 42
 1 15 -1 19.5 15.08 21
 1 15 -1 9.4 12.32 25
 -1 15 1 14.86 18.6 21
 -1 15 1 12.25 10.44 25
 -1 15 1 26.59 35.27 98
 1 15 -1 36.32 23.37 98
 1 -15 -1 3.16 4.52 84
 -1 -15 1 9.89 4.89 84
 -1 -15 1 14.16 6.82 34
 1 15 -1 2.4 15.48 28
 1 -15 -1 8.77 5.49 34
 -1 15 1 4.31 16.39 28
 1 15 -1 13.92 18.31 64
 -1 15 1 13.75 25.05 64
 1 15 -1 29.78 19.37 51
 -1 15 1 14.14 15.76 51
 1 -15 -1 3.4 4.34 52
 1 -15 -1 8.26 5.54 43
 1 15 -1 -9.05 12.08 42
 1 15 0 564.09 72.57 98
 1 -15 0 799.04 34.79 84
 -1 -15 0 827.54 36.86 84
 -1 15 0 900.43 72.26 28
 1 -15 0 863.37 38 34
 1 15 0 893.24 70.07 28
 -1 -15 0 895.96 39.47 34
 -1 15 0 787.23 84.54 64
 1 15 0 798.84 78.48 64
 1 15 0 904.57 75.21 51
 1 -15 0 750.03 37.55 52
 -1 -15 0 750.19 35.74 52
 -1 15 0 903.8 74.97 51
 -1 15 0 803.74 68.75 21
 1 15 0 798.05 61.07 25
 -1 15 0 901.96 62.18 25
 1 15 0 800.48 65.31 21
 1 15 1 802.51 87.47 98
 -1 -15 -1 1145.08 44.85 84
 1 -15 1 1019.13 37.01 84
 -1 15 -1 1058.23 96.36 76
 1 -15 1 1135.25 42.38 34
 -1 -15 -1 1176.09 45.82 34
 -1 15 -1 1207.52 81.89 28
 1 15 1 1112.17 79 28
 1 15 1 1046.49 92.13 64
 1 -15 1 1062.47 45.95 52
 1 15 1 1108.37 83.89 51
 -1 15 -1 1282.24 89.39 51
 -1 -15 -1 983.08 39.21 52
 -1 15 -1 1158.49 81.98 21
 1 15 1 1218.42 72.49 25
 -1 15 -1 1251.65 74.55 25
 1 15 1 1116.56 79.09 21
 1 15 2 -0.78 13.23 21
 -1 15 -2 4.73 11.33 25
 1 15 2 -10.22 11.52 25
 1 15 2 -31.46 25.74 98
 -1 -15 -2 2.46 3.54 99
 -1 15 -2 33.84 27.57 76
 -1 -15 -2 2.99 5.02 84
 1 -15 2 -2.98 4.2 34
 1 15 2 -10.9 16.62 28
 -1 15 -2 -16.75 19.36 28
 -1 -15 -2 0.01 4.71 34
 1 15 2 4.03 17.13 64
 1 15 2 6.6 16.2 51
 1 -15 2 5.25 5.22 52
 1 15 2 19.4 11.17 58
 -1 15 -2 28.38 21.14 51
 1 15 3 8.1 7.42 25
 -1 15 -3 -1.33 11.1 25
 1 15 3 -10.79 18.05 21
 -1 -15 -3 0.23 3.48 99
 1 15 3 -33.8 28.27 98
 -1 15 -3 -16.55 20.34 76
 -1 -15 -3 0.77 4.68 84
 -1 15 -3 -1.95 15.16 28
 1 -15 3 -3.93 4.15 34
 -1 -15 -3 7.99 6.54 34
 1 15 3 -8.79 13.72 28
 1 15 3 -25.03 21.99 64
 1 -15 3 4.21 5.16 52
 1 15 3 -36.32 21.91 51
 1 15 3 -9.16 12.78 58
 -1 15 -3 23.19 20.09 51
 -1 -15 -3 4.26 2.95 40
 1 15 4 85.54 21.82 21
 1 15 4 70.74 14.09 25
 -1 15 -4 104.76 22.12 25
 -1 -15 -4 68.98 10.17 99
 1 15 4 62.24 28.44 98
 -1 -15 -4 76.94 10.93 84
 -1 15 -4 38.88 20.59 76
 1 -15 4 72.23 11.09 31
 1 15 4 68 21.27 28
 -1 15 -4 57.31 20.1 28
 1 15 4 30.97 21.38 64
 1 -15 4 71.31 11.63 52
 1 15 4 47.07 14.61 58
 1 15 4 87.31 23.28 51
 -1 -15 -4 63.63 8.78 40
 -1 15 -4 61.09 22.25 51
 1 15 5 2.3 11.61 21
 -1 15 -5 -0.72 9.81 25
 -1 -15 -5 -0.65 3.74 99
 1 15 5 12.87 20.23 98
 -1 15 -5 20.23 22.29 76
 -1 -15 -5 -3.06 3.85 84
 -1 15 -5 14.35 12.12 28
 1 15 5 -2.63 12.24 28
 1 -15 5 -1.64 3.92 31
 1 15 5 14.7 15.24 64
 1 -15 5 2.15 2.88 72
 1 -15 5 -14.26 6.22 52
 1 15 5 19.28 9.75 58
 1 15 5 -7.9 12.12 51
 -1 -15 -5 0.89 3.71 40
 -1 15 -5 -8.92 13.03 51
 -1 15 -6 12.73 7.67 25
 1 15 6 47.84 15.99 21
 -1 -15 -6 20.22 5.18 99
 1 15 6 61.38 28.88 98
 -1 15 -6 3.51 14.26 76
 -1 -15 -6 21.51 5.42 84
 -1 15 -6 33.72 14.11 28
 1 15 6 19.38 10.37 28
 1 15 6 37.77 17.77 64
 1 15 6 30.51 12.13 51
 1 -15 6 13.9 4.38 52
 -1 15 -6 11.74 13.95 51
 -1 -15 -6 15.33 4.4 40
 1 15 7 153.85 31.82 98
 -1 -15 -7 151.63 12.21 99
 -1 15 -7 152.01 30.4 76
 -1 -15 -7 126.86 10.43 84
 1 15 7 174.67 29.45 64
 -1 15 -7 177.95 25.21 51
 1 15 7 168.84 22.89 21
 -1 15 -7 220.89 24.34 25
 -1 15 -7 145.91 19.03 28
 1 15 7 183.89 21.79 28
 -1 -16 5 159.26 11.5 52
 -1 16 5 135.33 18.93 21
 -1 16 4 9.72 15.62 98
 1 -16 -4 3.45 2.41 84
 1 16 -4 30.15 11.01 28
 -1 16 4 -16.05 10.63 28
 -1 16 4 -10.89 12.98 64
 1 16 -4 23.54 12.66 51
 -1 -16 4 16.13 4.65 52
 -1 16 4 21.76 11.07 21
 1 16 -4 25.78 9.82 25
 -1 16 3 -16.69 19.11 98
 1 -16 -3 0.99 2.56 84
 -1 16 3 -1.85 9.67 28
 1 16 -3 0.22 7.41 28
 -1 16 3 2.51 12.65 64
 -1 -16 3 -5.08 3.65 52
 -1 16 3 5.02 7.57 51
 1 16 -3 -10.27 12.68 51
 1 16 -3 2.9 7.02 21
 1 16 -3 10.05 9.63 25
 -1 16 3 5.34 8.97 21
 -1 16 2 222.33 39.79 98
 1 -16 -2 169.51 12.44 84
 -1 16 2 205.72 27.74 28
 1 16 -2 235.11 28.94 28
 -1 16 2 256.59 40.13 64
 -1 16 2 180.87 25.9 51
 -1 -16 2 182.09 14.39 52
 1 16 -2 190.9 28.79 51
 1 16 -2 273.14 28.38 25
 -1 16 2 224.87 28.56 21
 1 16 -2 222.1 27.65 21
 -1 16 1 64.35 20.61 98
 1 -16 -1 96.72 8.83 84
 -1 16 1 134.4 23.91 28
 -1 -16 1 131.89 11.57 34
 1 16 -1 128.61 22.45 28
 -1 16 1 139.18 29.97 64
 1 16 -1 116.13 22.89 64
 1 -16 -1 95.9 8.79 52
 -1 16 1 39.21 12.71 58
 -1 -16 1 112.14 10.94 52
 1 16 -1 122.75 23.72 51
 -1 16 1 137.47 24.15 51
 1 16 -1 144.93 20.71 25
 -1 16 1 135.83 24.25 21
 1 16 -1 115.1 20.74 21
 -1 16 0 225.45 39.98 98
 -1 -16 0 295.25 16.16 84
 -1 16 0 327.92 35.98 28
 1 16 0 339.19 35.27 28
 -1 16 0 325.65 42.67 64
 1 16 0 287.93 37.08 64
 -1 16 0 339.84 36.96 51
 1 16 0 317.59 37.55 51
 -1 -16 0 249.98 14.7 52
 1 -16 0 291.18 17.4 52
 -1 16 0 282.92 24.86 25
 -1 16 0 352.2 36.89 21
 1 16 0 353.84 30.92 25
 1 16 0 351.66 35.1 21
 -1 16 -1 20.59 15.43 98
 -1 -16 -1 25.61 5.28 84
 1 16 1 17.76 9.97 28
 -1 16 -1 26.53 14.15 28
 1 16 1 26.67 18.22 64
 -1 16 -1 -11.41 14.5 64
 1 -16 1 20.83 5.22 52
 -1 16 -1 37.18 16.78 51
 1 16 1 42.45 17.87 51
 1 16 1 29.34 9.92 25
 -1 16 -1 2.93 9.56 21
 -1 16 -1 50.68 12.52 25
 1 16 1 15.27 8.97 21
 -1 -16 -2 234.9 15.29 84
 1 -16 2 245.45 14.61 74
 -1 16 -2 277.62 31.28 28
 1 16 2 207.86 26.15 28
 -1 16 -2 228.07 32.77 64
 1 16 2 227.27 33.13 64
 -1 16 -2 245.58 31.42 51
 1 -16 2 232.55 16.5 52
 1 16 2 239.64 29.31 51
 -1 16 -2 262.39 30.96 21
 1 16 2 278.84 31.22 21
 -1 16 -2 245.31 24.52 25
 -1 -16 -3 7.1 2.99 84
 1 16 3 11.05 8.73 28
 -1 16 -3 5.69 8.18 28
 1 16 3 25.54 12.7 64
 1 16 3 6.91 7.17 51
 -1 16 -3 2.95 9.58 51
 1 -16 3 4.76 3.07 52
 -1 16 -3 18.96 10.42 21
 -1 16 -3 14.49 7.81 25
 1 16 3 6.9 8.45 21
 -1 -16 -4 -0.33 2.23 84
 1 16 4 -4.21 7.07 28
 -1 16 -4 -6.49 8.08 28
 -1 16 -4 18.1 10.17 51
 1 -16 4 1.45 2.45 52
 1 16 4 14.47 11.03 21
 2 0 -19 -10.8 5.89 67
 -2 0 19 3.57 3.25 33
 2 0 -19 -3.5 2.73 30
 2 0 -19 6.92 5.4 82
 -2 0 19 13.89 4.95 47
 2 0 -18 222.06 25.79 67
 2 0 -18 193.84 21.8 68
 2 0 -18 275 21.84 30
 -2 0 18 264.01 23.89 33
 2 0 -18 236.48 22.48 54
 -2 0 18 214.61 15.99 27
 2 0 -17 1.44 10.67 68
 2 0 -17 -8.02 7.78 63
 2 0 -17 15.26 11.55 67
 -2 0 17 4.18 8.76 33
 -2 0 17 14.78 14.22 58
 2 0 -17 10.4 8.92 54
 2 0 -17 9.3 12.51 93
 -2 0 16 179.22 44.9 89
 2 0 -16 204.69 35.53 93
 2 0 -16 184.02 31.54 67
 2 0 -16 189.11 29.82 68
 2 0 -16 170.22 27.08 63
 2 0 -16 172.98 21.82 36
 -2 0 16 203.17 27.65 33
 -2 0 16 227.93 37.35 58
 2 0 -16 207.28 27.61 54
 -2 0 16 220.54 27.37 26
 2 0 -15 -1.75 13.95 93
 -2 0 15 8.56 19.51 89
 -2 0 15 1.05 9.59 33
 2 0 -15 21.04 17.4 67
 2 0 -15 -3.71 11.66 68
 2 0 -15 -17.11 10.8 54
 -2 0 15 20.55 18.27 58
 -2 0 15 7.6 11.88 26
 2 0 -14 639.9 60.38 93
 -2 0 14 616.42 85.38 89
 -2 0 14 893.43 75.63 78
 2 0 -14 675.57 46.13 29
 2 0 -14 654.33 60.07 67
 -2 0 14 812.59 74.33 58
 2 0 -14 672.32 51.87 54
 -2 0 14 656.47 53.55 26
 -2 0 14 669.59 54.16 20
 2 0 -13 -9.73 12.83 7
 -2 0 13 -1.91 17.31 1
 2 0 -13 14.98 14.75 11
 -2 0 13 -29.1 30.99 89
 2 0 -13 10.64 11.95 93
 -2 0 13 12.09 12.72 78
 2 0 -13 7.95 6.36 29
 2 0 -13 -7.11 10.19 67
 2 0 -13 5.04 8.22 54
 -2 0 13 29.56 20.95 58
 -2 0 13 6.56 12.77 20
 -2 0 13 3.09 9.56 26
 2 0 -12 120.81 29.76 7
 -2 0 12 138.84 39.68 1
 2 0 -12 86.22 25.75 11
 -2 0 12 114.25 25.29 78
 -2 0 12 91.9 37.81 89
 2 0 -12 116.07 25.16 93
 2 0 -12 143.04 19.55 29
 -2 0 12 84.73 20.79 26
 -2 0 12 97.21 19.62 20
 -2 0 12 171.5 35.36 58
 2 0 -12 97.56 19.33 54
 2 0 -11 -2.66 8.07 7
 2 0 -11 -11.04 9.84 11
 -2 0 11 -8.38 15.56 1
 2 0 -10 1770.01 99.17 11
 -2 0 10 1942.73 125.71 1
 2 0 -10 1755.62 98.77 7
 -2 0 10 1994.36 132.6 12
 2 0 -10 1671.73 92.32 18
 -2 0 9 -3.34 12.24 1
 -2 0 9 11.94 13.26 12
 2 0 -9 -12.8 9.89 11
 2 0 -9 1.06 9.63 7
 2 0 -8 521.3 45.01 11
 -2 0 8 554.5 56.19 1
 2 0 -8 556.66 46.92 7
 -2 0 8 616.54 65.88 12
 2 0 -7 -3.95 8.2 7
 -2 0 7 -1.68 10.98 1
 -2 0 7 16.42 12.41 12
 2 0 -7 -6.47 6.26 11
 2 0 -6 1532.18 65.3 7
 -2 0 6 1563 75.45 1
 2 0 -6 1379.2 61.5 11
 -2 0 6 1731.01 93.99 12
 -2 0 6 1737.79 64.56 14
 -2 0 5 1.14 12.51 12
 -2 0 5 0.31 7.76 1
 2 0 -5 7.9 6.81 11
 2 0 -5 11.82 7.14 7
 -2 0 5 2.34 6.39 14
 2 0 -4 2744.51 71.42 11
 -2 0 4 3061.84 83.22 1
 2 0 -4 2825.49 73.51 7
 -2 0 4 3194.78 83.53 14
 -2 0 4 2765.66 101.34 12
 2 0 -3 0.91 4.04 11
 2 0 -3 0.79 4.82 7
 -2 0 3 3.74 4.48 1
 2 0 -3 1.28 3.39 18
 -2 0 3 11.47 8.02 14
 2 0 -2 180.26 12.56 7
 -2 0 2 209.63 12.04 1
 2 0 -2 182.86 10.81 18
 -2 0 1 2.5 4.63 12
 2 0 -1 10.35 7.11 3
 -2 0 1 3.3 3.07 8
 2 0 -1 -1.9 3.29 2
 2 0 -1 5.07 3.4 18
 2 0 0 7340.02 118.17 3
 2 0 0 7479.63 103.74 6
 2 0 0 7323.79 108.43 2
 2 0 1 -1.75 4.34 3
 -2 0 -1 4.76 2.56 10
 2 0 1 0.85 2.65 2
 2 0 1 0.96 5.11 1
 -2 0 -1 2.99 2.97 17
 2 0 2 53831.06 663.19 1
 -2 0 -2 52223.68 641.2 7
 -2 0 -3 2.62 2.77 10
 2 0 3 14.29 10.29 1
 -2 0 -3 0.92 5.66 7
 2 0 4 2156.86 87.11 1
 -2 0 -4 2167.69 50.21 10
 -2 0 -4 2040.8 72.15 7
 2 0 5 -4.1 13.71 1
 -2 0 -5 5.89 9.37 5
 -2 0 -5 -8.9 10.03 7
 -2 0 -5 0.57 2.87 10
 -2 0 -6 2034.68 86.23 7
 2 0 6 2123.46 106 1
 -2 0 -6 1864.75 86.59 5
 -2 0 -6 1961.5 92.23 11
 -2 0 -7 3.05 10.48 11
 2 0 7 -4.63 12.48 1
 -2 0 -7 17.63 7.04 7
 -2 0 -7 1.06 10.44 5
 -2 0 -8 4003.41 148.73 5
 -2 0 -8 3880.64 152.88 11
 2 0 8 3864.08 174.69 1
 -2 0 -8 4055.16 145.89 7
 -2 0 -9 -1.13 8.55 11
 -2 0 -9 -2.85 8.94 7
 2 0 9 3.2 16.8 1
 2 0 10 3518.88 195.02 1
 2 0 10 4053.01 174.52 3
 -2 0 -10 3805.13 172.81 11
 -2 0 -10 3958.03 164.79 7
 2 0 11 26.87 23.43 1
 -2 0 -11 0.67 10.36 7
 -2 0 -11 -2.83 17.65 11
 2 0 11 17.57 18.57 3
 2 0 11 6.74 11.72 28
 -2 0 -11 17.93 10.3 29
 -2 0 -11 12.31 9.78 54
 2 0 11 -5.49 16.25 58
 2 0 11 -1.39 12.92 20
 2 0 12 1874.6 161.02 89
 -2 0 -12 2181.99 133.72 7
 -2 0 -12 2023.69 136.88 11
 2 0 12 2163.49 141.78 3
 2 0 12 2564.05 137.34 58
 -2 0 -12 2115.11 90.55 54
 -2 0 -12 2180.98 82.04 29
 2 0 12 2022.49 112.23 28
 2 0 12 1881.28 86.14 33
 2 0 12 2246.35 109.1 20
 2 0 13 -9.34 10.93 33
 -2 0 -13 -4.67 8.76 29
 2 0 13 0.82 15.75 28
 2 0 13 -51.1 35.96 89
 -2 0 -13 -6.5 9.15 54
 2 0 13 -36.21 21.97 58
 2 0 13 16.87 16.45 20
 2 0 14 1387.01 71.12 33
 -2 0 -14 1305.12 62.79 29
 2 0 14 1061.29 123.5 89
 -2 0 -14 1354.3 88.06 93
 -2 0 -14 1318.93 82.9 67
 -2 0 -14 1190.36 66.43 54
 2 0 14 1402.3 83.42 20
 -2 0 -15 -14.52 14.34 67
 -2 0 -15 3.72 8.28 29
 2 0 15 3.69 8.73 33
 2 0 15 -15.13 20.67 58
 -2 0 -15 3.48 8.73 54
 -2 0 -15 3.05 16.48 93
 2 0 15 -28.51 33.05 89
 -2 0 -16 661.48 51.04 67
 -2 0 -16 520.04 44.99 68
 2 0 16 587.71 37.78 33
 -2 0 -16 524.62 36.27 54
 -2 0 -16 547.65 49.37 93
 2 0 16 636.72 78.8 89
 -2 0 -17 6.45 8.93 93
 -2 0 -17 0.18 3.63 36
 2 0 17 3.67 4.48 33
 2 0 17 5.71 7.62 69
 -2 0 -17 4.94 6.64 68
 -2 0 -17 -16.77 7.53 63
 -2 0 -17 -1.98 7.87 67
 2 0 17 -4.91 5.42 47
 -2 0 -17 -3.75 4.46 54
 -2 0 -18 2.46 4.66 67
 2 0 18 3.21 3.5 47
 2 1 -19 93.59 13.55 82
 2 -1 -19 126.71 14.44 67
 -2 1 19 132.66 12.74 47
 2 -1 -19 134.32 12.77 54
 -2 1 19 191.28 14.56 33
 -2 -1 19 203.82 15.57 33
 2 -1 -19 147.19 12.27 30
 -2 -1 18 262.72 20.7 69
 2 -1 -18 314.17 30.39 67
 2 1 -18 320.24 31.55 67
 2 -1 -18 273.94 24.21 68
 2 1 -18 321.04 30.31 68
 2 1 -18 271.32 24.99 63
 -2 -1 18 404.01 28.48 33
 2 -1 -18 347.81 24.55 30
 -2 1 18 374.77 27.91 33
 2 1 -18 395.06 25.15 30
 2 -1 -18 325.98 26.26 54
 2 1 -18 299 24.36 54
 -2 1 18 454.13 40.67 58
 -2 -1 18 335.07 20.63 27
 2 1 -17 1.48 10.97 93
 2 -1 -17 13.21 11.66 93
 2 -1 -17 12.56 8.63 95
 2 1 -17 21.25 9.54 63
 2 -1 -17 -14.77 12.79 67
 2 1 -17 -3.87 9.68 68
 2 1 -17 19.1 12.29 67
 2 -1 -17 -2.79 8.08 68
 -2 -1 17 11.96 9.6 33
 -2 1 17 27.66 11.52 33
 2 1 -17 26.68 10.12 36
 -2 1 17 22.45 14.75 58
 2 -1 -17 10.75 8.07 54
 2 1 -17 23.36 9 54
 -2 -1 17 35.25 14.58 58
 -2 -1 17 14.88 7.63 27
 2 -1 -16 4.18 11.87 93
 2 1 -16 -1.21 13.35 93
 2 1 -16 14.62 12.88 68
 2 1 -16 25.69 15.19 63
 2 -1 -16 1.98 10.07 68
 2 -1 -16 -1.6 7.46 63
 2 -1 -16 -0.24 10.21 67
 2 1 -16 8.77 8.3 61
 2 1 -16 7.2 15.91 67
 -2 -1 16 7.8 11.19 33
 -2 1 16 3.2 9.69 33
 2 1 -16 14.14 9.82 36
 2 1 -16 3.14 7.47 54
 -2 1 16 0.58 14.47 58
 -2 -1 16 31.79 14.11 58
 2 -1 -16 4.74 7.94 54
 -2 1 16 24.17 10.38 26
 2 -1 -15 282.26 39.74 93
 2 1 -15 296.88 42.71 93
 -2 -1 15 288.86 58.83 89
 -2 1 15 304.74 59.14 89
 -2 -1 15 295.87 34.84 33
 2 -1 -15 319.73 31.53 29
 2 1 -15 325.96 42.81 67
 2 -1 -15 284.99 34.85 68
 2 1 -15 317.54 41.47 68
 2 -1 -15 336.61 42 67
 2 -1 -15 320.1 35.85 54
 -2 -1 15 377.36 49.36 58
 2 1 -15 289.59 33.19 54
 -2 1 15 349.74 48.45 58
 -2 -1 15 348.17 38.52 26
 -2 1 15 329.32 37.56 26
 -2 1 15 291.25 35.35 20
 -2 -1 14 1748.35 143.31 89
 2 1 -14 1730.79 101.76 93
 2 -1 -14 1701.7 98.79 93
 -2 1 14 1381.59 124.52 89
 -2 1 14 2113.54 116.81 78
 2 1 -14 1701.95 74.01 29
 -2 -1 14 1640.77 83.44 33
 2 -1 -14 1749.57 75.34 29
 2 1 -14 1828.93 100.71 67
 2 -1 -14 1679.07 94.22 67
 -2 1 14 1929.66 119.99 58
 2 1 -14 1694.91 82.26 54
 -2 -1 14 2116.28 119.8 58
 2 -1 -14 1743.13 83.7 54
 -2 1 14 1652.6 86.41 26
 -2 1 14 1748.3 88.7 20
 -2 -1 14 1986.41 94.04 26
 -2 1 13 976.65 109.18 1
 -2 -1 13 1060.35 113.42 1
 2 1 -13 1022.4 91.56 7
 2 1 -13 1000.32 90.83 11
 2 -1 -13 1007.5 89 7
 2 1 -13 1103.52 78.36 93
 2 -1 -13 1103.07 76.59 93
 -2 1 13 803.92 91.94 89
 -2 -1 13 888.66 102.82 89
 -2 1 13 1069.23 82.54 78
 2 -1 -13 1052.81 56.25 29
 2 1 -13 1034.81 55.46 29
 2 -1 -13 996.12 70 67
 2 1 -13 1004.94 73.71 67
 -2 1 13 1132.27 88.92 58
 2 1 -13 960.48 60.53 54
 2 -1 -13 983.9 61.42 54
 -2 -1 13 1181.39 90.04 58
 -2 -1 13 908.44 56.18 59
 -2 -1 13 940.49 62.66 20
 -2 -1 13 996.36 67.14 26
 -2 1 13 980.4 66.92 26
 -2 1 13 967.59 65.77 20
 -2 1 12 116.18 34.66 1
 2 -1 -12 129.63 30.35 7
 2 -1 -12 131.11 29.42 11
 2 1 -12 175.17 35.66 7
 -2 -1 12 146.38 41.21 1
 2 1 -12 113.1 29.68 11
 -2 1 12 122.96 37.28 89
 2 -1 -12 170.02 31.7 93
 -2 -1 12 108.01 39.14 89
 2 1 -12 150.16 26.84 93
 -2 1 12 186.86 43.02 80
 -2 1 12 155.59 31.21 78
 -2 -1 12 192.73 34.09 78
 2 1 -12 147.05 27.5 67
 -2 1 12 166.54 32.01 58
 -2 -1 12 199.97 36.49 58
 -2 -1 12 135.96 22.5 59
 2 -1 -12 145.69 22.74 54
 2 1 -12 157.17 24.56 54
 -2 1 12 206.85 38.15 24
 -2 1 12 155.4 27.25 26
 -2 1 12 133.01 24.51 20
 -2 -1 12 151.52 26.15 26
 -2 -1 12 173.74 25.57 20
 2 1 -12 180.46 22.18 29
 2 -1 -12 168.04 22.34 29
 2 1 -11 493.24 57.65 11
 2 1 -11 504.01 56.76 7
 2 -1 -11 451.33 51.65 11
 2 -1 -11 490.48 55.75 7
 -2 1 11 478.72 68.42 1
 -2 -1 11 572.37 72.77 1
 -2 1 11 540.65 73.35 12
 2 1 -10 1014.02 76.07 7
 2 -1 -10 971.36 69.67 11
 2 1 -10 982.42 76.22 11
 -2 -1 10 1059.9 93.6 1
 -2 1 10 1035.65 95.35 1
 2 -1 -10 962.42 72.4 7
 -2 1 10 1175.35 102.03 12
 2 1 -10 940.93 73.02 18
 -2 -1 9 4.75 8.54 1
 2 1 -9 -9.65 10.58 7
 2 -1 -9 -6.47 10.69 11
 2 1 -9 -6.62 11.96 11
 2 -1 -9 -4.88 7.22 7
 -2 1 9 3.33 10.32 1
 -2 1 9 -4.37 12.37 12
 2 1 -9 -10.82 10.94 18
 2 -1 -8 6.17 8.25 7
 2 1 -8 -3.03 9.56 7
 -2 -1 8 0.49 12.09 1
 -2 1 8 -15.09 12.14 1
 -2 1 8 -14.31 17.64 12
 2 -1 -8 2.28 7.82 11
 2 1 -8 4.5 7.15 11
 -2 -1 8 2.44 12.47 12
 2 1 -8 0.59 6.91 18
 2 -1 -7 65.58 14.08 11
 2 1 -7 66.16 16.12 11
 -2 -1 7 64.76 16.31 1
 -2 1 7 68.54 21.12 12
 -2 1 7 56.11 16.38 1
 2 1 -7 73.95 16.92 7
 2 -1 -7 61.49 14.52 7
 -2 -1 7 76.35 24.18 12
 -2 1 7 90.67 16.08 14
 -2 1 6 103.68 24.41 12
 2 1 -6 107.08 19.22 11
 2 -1 -6 128.9 18.02 7
 -2 1 6 125.83 22.28 1
 -2 -1 6 145.56 29.72 12
 2 1 -6 116.42 18.37 7
 -2 -1 6 119.87 21.05 1
 2 -1 -6 120.17 16.47 11
 -2 1 6 135.49 18.08 14
 -2 -1 6 116.75 12.46 17
 -2 -1 5 441.25 34.45 1
 -2 1 5 442.37 35.95 1
 2 1 -5 443.67 33.01 11
 2 1 -5 429.69 31.12 7
 2 -1 -5 393.45 26.82 11
 2 -1 -5 417.25 29.72 7
 2 1 -5 401.93 31.96 18
 -2 -1 5 497.71 45.82 12
 -2 1 5 467.66 47.54 12
 -2 -1 4 2049.95 66.52 1
 2 -1 -4 1625.53 48.4 11
 -2 1 4 1902.06 65.48 1
 2 -1 -4 1708.76 53.81 7
 2 1 -4 1808.14 61.76 11
 -2 1 4 1626.91 81.33 12
 2 1 -4 1670.08 60.03 18
 -2 1 3 5307.05 100.52 1
 2 -1 -3 4754.85 79.93 11
 -2 -1 3 5419.71 102.41 1
 2 -1 -3 5018.37 90.41 7
 2 1 -3 4954.17 101.23 11
 2 1 -3 4749.37 99.36 18
 -2 1 3 5575.56 136.47 16
 2 1 -3 4727.71 91.25 15
 -2 1 2 3785.71 65.96 1
 2 -1 -2 3774.93 63.67 7
 2 -1 -2 3619.28 51.72 11
 2 -1 -2 3853.61 76.92 2
 -2 1 2 3756.1 108.36 13
 2 1 -2 3832.67 79.75 18
 2 1 -1 2950.97 83.91 3
 2 -1 -1 3260.23 70.99 4
 2 -1 -1 3235.81 64.87 2
 -2 -1 1 3693.88 64.69 4
 -2 1 1 3444.82 86.21 13
 2 1 -1 3304.65 73.05 18
 -2 -1 1 3331.22 70.26 12
 -2 1 1 3186.97 67.97 15
 2 -1 0 2750.48 55.89 4
 -2 -1 0 2635.86 51.66 4
 2 1 0 2529.49 49.92 2
 2 -1 0 2445.95 45.26 1
 -2 1 0 2723.95 42.02 3
 2 -1 0 2470.67 53.83 2
 2 -1 0 2313.39 45.42 3
 2 1 0 2620.92 67.99 3
 2 1 0 2720.71 43.64 6
 -2 1 -1 10246.78 140.41 7
 2 1 1 10114.69 132.41 2
 2 -1 1 9985.16 151.38 1
 -2 -1 -1 10439.13 151.36 10
 2 -1 1 10013.9 149.26 2
 2 1 1 10302.98 182.93 13
 2 1 2 3381.91 96.73 1
 -2 1 -2 3804.2 78.65 9
 -2 1 -2 3572.99 76.2 7
 2 1 2 4109.78 92 3
 -2 -1 -2 3938.47 75.59 10
 2 -1 2 3562.59 87.49 1
 -2 1 -2 3929.01 56.63 10
 2 1 2 3538.26 71.76 12
 2 1 3 1128.4 58.77 1
 -2 1 -3 1183.85 23.25 10
 -2 -1 -3 1209.64 39.71 10
 -2 1 -3 1123.33 44.89 7
 -2 1 -3 1109.04 44.69 9
 2 -1 3 1098.6 52.67 1
 2 1 3 1242.35 46.4 12
 2 1 4 634.12 49.75 1
 -2 -1 -4 635.33 40.47 7
 -2 1 -4 666.45 44.62 11
 -2 1 -4 664.95 44.14 5
 -2 1 -4 665.12 39.13 7
 -2 -1 -4 681.04 31.08 10
 2 -1 4 662.91 46.74 1
 2 1 4 729.57 40.13 12
 -2 -1 -5 3360.12 79.8 10
 2 1 5 2983.32 121.98 1
 -2 1 -5 3245.07 99.71 7
 2 -1 5 3084.1 115.58 1
 -2 1 -5 3134.81 110.26 11
 -2 1 -5 3136.65 107.59 5
 -2 -1 -5 3021.95 101.78 7
 -2 -1 -6 930.76 59.03 7
 -2 -1 -6 891.21 56.96 5
 -2 -1 -6 1069.04 44.51 10
 -2 1 -6 924.74 64.13 11
 -2 1 -6 1028.07 58.92 7
 2 1 6 921.78 71.37 1
 -2 1 -6 935.46 62.71 5
 2 -1 6 937.85 68.95 1
 2 1 6 1071.47 61.67 12
 2 1 7 4468.41 179.05 1
 -2 1 -7 4752.25 157.95 5
 -2 1 -7 5070.76 150.71 7
 -2 -1 -7 4542.12 147.12 7
 -2 1 -7 4572.61 160.1 11
 2 -1 7 4736.24 175.33 1
 -2 -1 -7 4447.79 143.55 5
 -2 -1 -8 763.07 65.53 11
 2 -1 8 774.78 76.14 1
 -2 1 -8 783.61 66.64 5
 -2 -1 -8 774.24 61.24 5
 -2 -1 -8 700.26 59.49 7
 -2 1 -8 853.56 63.86 7
 2 1 8 702.87 75.42 1
 -2 1 -8 764.73 66.88 11
 -2 -1 -9 50.12 18.11 11
 -2 1 -9 74.72 24.67 11
 2 1 9 54.72 26.56 1
 2 1 9 55.5 19.7 3
 -2 1 -9 77.06 23.21 7
 2 -1 9 60.29 24.57 1
 -2 -1 -9 62.72 17.99 5
 -2 -1 -9 74.29 20.54 7
 2 -1 10 107.44 27.58 58
 -2 -1 -10 82.55 25.13 7
 -2 1 -10 68.68 24.35 11
 -2 1 -10 96.32 25.48 7
 -2 -1 -10 79.43 24.87 11
 2 1 10 94.18 26.22 3
 2 1 10 48.89 26.01 1
 2 -1 10 78.72 26.14 1
 2 -1 11 23.45 14.59 3
 2 1 11 1.18 10.4 3
 -2 1 -11 -3.83 9.15 7
 -2 1 -11 26.51 22.03 11
 -2 -1 -11 11.74 14.1 11
 -2 -1 -11 12.79 7.68 7
 2 1 11 36.1 28.5 1
 2 -1 11 -12.03 16.55 1
 2 -1 11 -10.32 34.06 89
 2 1 11 -5.93 15.1 78
 2 1 11 5.2 11.36 28
 2 -1 11 5.65 7.95 33
 2 -1 11 -4.48 13.57 28
 -2 1 -11 5.59 4.91 29
 -2 -1 -11 4.51 5.13 62
 2 -1 11 23.59 17.19 58
 2 1 11 18.24 19.68 58
 -2 -1 -11 2.16 6.99 54
 -2 1 -11 -6.03 6.02 54
 2 -1 11 -15.16 10 26
 2 1 11 -4.23 11.47 20
 2 -1 11 14.91 17.96 20
 2 -1 12 244.24 58.97 89
 -2 1 -12 269.25 47.38 7
 2 -1 12 279.93 49.21 3
 -2 -1 -12 277.58 48.99 11
 -2 1 -12 324.55 55.26 11
 -2 -1 -12 285.28 46.75 7
 -2 1 -12 248.55 29.92 54
 2 1 12 339.85 50.58 58
 2 -1 12 435.48 57.37 58
 -2 -1 -12 306.29 34.33 54
 -2 -1 -12 325.76 31.39 29
 2 -1 12 319.15 34.24 33
 2 -1 12 290.43 41.9 28
 2 1 12 304.94 42.65 28
 -2 1 -12 311.19 30.43 29
 2 -1 12 385.01 37.58 26
 2 -1 12 357.04 43.58 20
 2 1 12 301.95 41.74 20
 -2 -1 -13 2.83 6.75 29
 2 1 13 7.49 10.2 33
 2 -1 13 1.16 8.47 33
 -2 1 -13 12.05 9.26 29
 2 1 13 -9.13 20.11 28
 2 1 13 36.44 30.44 89
 2 -1 13 -31.76 41.28 89
 -2 -1 -13 -3.29 7.64 54
 -2 1 -13 13.79 7.95 54
 2 -1 13 -33.35 22.8 58
 2 1 13 -45.58 24.97 58
 2 -1 13 17.09 12.91 20
 2 1 13 29.62 19.52 20
 2 1 14 233.41 35.19 28
 2 -1 14 206.62 27.52 33
 -2 1 -14 208.04 24.89 29
 2 1 14 201.68 27.74 33
 -2 -1 -14 220.01 25.67 29
 2 -1 14 229.96 64.57 89
 2 1 14 158.48 56.68 89
 -2 1 -14 214.83 34.63 93
 -2 1 -14 184.02 32.37 67
 2 1 14 236.23 40.86 58
 -2 -1 -14 177.9 26.76 54
 2 -1 14 301.69 46.08 58
 -2 1 -14 183.71 25.44 54
 2 1 14 237.28 35.81 20
 -2 -1 -15 3.62 15.33 67
 -2 1 -15 18.96 14.66 67
 2 1 15 5.77 9.33 33
 -2 -1 -15 0.7 8.02 29
 -2 1 -15 0.54 6.64 29
 2 -1 15 21.35 10.38 33
 -2 -1 -15 7.86 8.67 54
 2 1 15 -26.97 21.59 58
 -2 1 -15 3.16 7.72 54
 2 -1 15 22.57 22.69 58
 2 1 15 0.41 21.98 89
 -2 1 -15 5.72 13.83 93
 2 -1 15 -39.22 31.52 89
 -2 -1 -15 0.91 13.16 93
 -2 1 -16 88.26 20.54 68
 -2 -1 -16 67.06 16.43 68
 -2 1 -16 69.98 18.57 67
 -2 -1 -16 95.36 21.28 67
 -2 -1 -16 78.69 15.39 29
 2 -1 16 82.39 14.74 33
 2 1 16 69.87 13.08 33
 -2 1 -16 59.92 11.89 54
 2 1 16 107.95 22.47 58
 -2 -1 -16 54.98 12.24 54
 2 -1 16 84.3 31.54 89
 -2 -1 -16 61.12 16.64 93
 -2 1 -16 82.16 21.32 93
 2 1 16 82.58 32.32 89
 -2 1 -17 51.01 14.05 93
 -2 -1 -17 58.65 13.53 93
 2 -1 17 43.07 8.78 33
 -2 1 -17 34.67 8.44 36
 2 1 17 56.21 9.98 33
 -2 -1 -17 38.28 13.85 67
 -2 1 -17 52.8 13.55 67
 -2 -1 -17 38.16 11.08 68
 -2 -1 -17 38.02 9.44 63
 2 -1 17 44.93 9.4 69
 -2 1 -17 55.95 14.89 68
 -2 1 -17 52.31 12.79 63
 -2 1 -17 27.94 7.76 61
 2 -1 17 57.48 10.83 47
 2 1 17 53.68 10.62 47
 -2 -1 -17 38.23 9.14 54
 -2 1 -18 14.72 5.26 67
 -2 -1 -18 21.18 6.75 67
 2 1 18 27.33 5.72 47
 2 -2 -19 9.22 3.87 54
 2 -2 -19 6.71 3.15 30
 -2 -2 19 1.77 2.86 33
 -2 -2 18 63.18 11.69 33
 2 2 -18 36.99 8.75 36
 2 2 -18 52.7 8.94 30
 -2 2 18 72.52 12.48 33
 2 -2 -18 54.22 10.29 30
 -2 -2 18 41.67 9.18 47
 2 -2 -18 44.33 12.06 67
 2 2 -18 53.36 14.64 67
 2 2 -18 38.7 12.52 68
 2 2 -18 57.07 12.8 63
 2 2 -18 55.39 10.27 54
 2 -2 -18 56.45 11.45 54
 -2 2 18 68.96 17.9 58
 -2 -2 18 53.91 8.64 27
 2 2 -17 362.4 40.37 93
 2 -2 -17 264.65 30.84 93
 2 -2 -17 282.18 26.88 95
 2 -2 -17 264.54 26.68 68
 2 -2 -17 244.55 29.67 67
 2 2 -17 308.43 33.28 63
 -2 -2 17 266.83 23.6 69
 2 2 -17 256.56 27.95 61
 2 2 -17 287.09 35.16 67
 2 2 -17 313.1 35.99 68
 -2 -2 17 342.86 31 33
 2 2 -17 297.21 28.47 36
 -2 2 17 348.21 31.2 33
 2 2 -17 365.08 27.06 30
 2 -2 -17 356.52 31.31 54
 -2 2 17 447.28 46.85 58
 2 2 -17 318.1 28.38 54
 -2 -2 17 332.75 26.12 27
 2 2 -16 233.52 35.59 93
 2 -2 -16 211.22 31.31 93
 -2 2 16 213.67 28.61 33
 -2 -2 16 278.31 31.96 33
 2 2 -16 189.44 26.4 36
 2 2 -16 236.72 33.85 68
 2 2 -16 193.33 28.88 61
 2 -2 -16 193.07 29.36 67
 2 -2 -16 208.24 27.97 68
 2 2 -16 186.2 29.84 63
 2 2 -16 238.2 35.24 67
 -2 -2 16 304.1 41.38 58
 2 2 -16 266.05 28.96 54
 2 -2 -16 199.41 26.57 54
 -2 2 16 277.49 42.7 58
 -2 2 16 244.15 27.58 26
 2 2 -15 60.88 22.57 93
 2 -2 -15 22.29 18.24 93
 -2 2 15 77.55 23.7 78
 2 -2 -15 47.75 12.87 29
 -2 -2 15 57.84 18.55 33
 2 2 -15 52.19 19.77 63
 2 -2 -15 20.55 13.29 67
 2 2 -15 52.07 20.92 68
 2 -2 -15 44.65 16.91 68
 2 2 -15 37.67 15.32 67
 -2 2 15 23.12 20.14 58
 -2 -2 15 55.08 19.5 58
 2 2 -15 54.89 15.49 54
 2 -2 -15 24.35 11.98 54
 -2 2 15 55.08 18.39 20
 -2 -2 15 73.11 19.06 26
 -2 2 15 40.55 14.52 26
 2 2 -14 135.94 32.61 93
 -2 -2 14 63.34 29.3 89
 2 -2 -14 93.58 23.22 93
 -2 2 14 129.1 32.18 78
 2 -2 -14 125.01 21.05 29
 -2 -2 14 140.34 25.94 33
 2 2 -14 98.31 23.58 68
 2 -2 -14 103.54 17.17 65
 2 -2 -14 109.03 24.19 67
 2 2 -14 103.6 26.95 67
 2 -2 -14 109.25 21.69 54
 2 2 -14 134.23 23.41 54
 -2 -2 14 116.61 19.13 59
 -2 -2 14 139.89 31.18 58
 -2 2 14 150.79 37.87 58
 -2 2 14 85.83 20.39 20
 -2 2 14 109.76 21.93 26
 -2 -2 14 151.22 25.06 26
 2 -2 -13 74.32 26.44 7
 2 2 -13 90.33 29.02 7
 2 2 -13 78.51 24.78 93
 2 -2 -13 78.49 22.04 93
 -2 -2 13 74.86 32.25 89
 -2 2 13 116.47 42.81 80
 -2 2 13 89.97 22.8 78
 -2 -2 13 82.87 18.8 33
 2 2 -13 55.08 11.87 29
 2 -2 -13 60.42 14.53 29
 2 -2 -13 77.65 15.09 65
 2 2 -13 72.19 21.26 67
 -2 -2 13 97.41 27.28 58
 -2 -2 13 92.75 19.18 59
 -2 2 13 83.24 27.49 58
 2 -2 -13 80.17 19.17 54
 2 2 -13 71.01 17.39 54
 -2 2 13 102.3 24.88 20
 -2 -2 13 95.92 22.12 26
 -2 2 13 69.36 21.14 26
 -2 2 12 3.48 10.46 26
 -2 -2 12 -0.46 9.94 26
 -2 2 12 -1.37 10.93 20
 -2 2 12 21.55 18.29 24
 -2 2 12 -20.02 20.85 12
 2 -2 -12 5.95 7.38 7
 2 2 -12 4.39 7.5 7
 2 2 -12 -4.27 9.34 11
 -2 -2 12 -8.34 20.05 1
 2 -2 -12 8.24 9.32 93
 -2 -2 12 12.89 26.51 89
 2 2 -12 -31.45 18.56 93
 -2 2 12 12.53 17.46 78
 -2 2 12 9.04 17.95 80
 -2 -2 12 -1.99 8.52 33
 -2 2 12 7.45 16.43 37
 2 2 -12 1.72 7.42 29
 2 -2 -12 10.47 8.14 29
 2 -2 -12 9.58 5.38 65
 2 2 -12 21.48 15.78 67
 -2 2 12 29.41 20.23 58
 2 -2 -12 14.97 12.09 54
 2 2 -12 7.1 7.86 54
 -2 -2 12 16.3 10.49 59
 -2 -2 12 12.86 14.97 58
 -2 -2 12 -9.59 8.88 50
 -2 2 11 46.97 24.38 12
 2 2 -11 42.44 20.2 11
 2 2 -11 40.03 18.08 7
 2 -2 -11 29.75 14.77 7
 -2 -2 11 34.96 22.29 1
 -2 2 11 18.95 11.34 1
 2 2 -11 35.82 17.01 93
 -2 -2 11 28.56 12.8 78
 -2 2 11 26.26 20.72 80
 2 2 -11 39.42 12.09 67
 2 -2 -11 34.6 11.57 54
 2 -2 -11 28.98 8.7 29
 -2 2 11 35.85 18.68 37
 2 2 -11 37.5 17.13 18
 -2 2 11 5.72 11.63 24
 2 2 -10 58.72 19.86 18
 2 2 -10 33.51 13.94 7
 2 2 -10 70.32 21.64 11
 2 -2 -10 35.28 14.5 11
 -2 2 10 64.5 29.65 12
 2 -2 -10 71.28 20.88 7
 -2 -2 10 34.1 19.69 1
 -2 2 10 57.25 23.47 1
 2 2 -9 30.11 11.24 18
 -2 2 9 33.69 20.37 12
 2 2 -9 37.38 14.89 11
 2 -2 -9 27.08 13.2 7
 2 -2 -9 40.54 13.34 11
 -2 2 9 41.03 20.06 1
 -2 -2 9 27.04 14.09 1
 2 2 -9 43.7 16.29 7
 -2 2 8 1189.69 95.91 12
 2 2 -8 1042.29 71.82 18
 2 2 -8 1148.64 74.62 11
 2 -2 -8 1170.56 67.69 7
 -2 2 8 1197.46 85.93 1
 -2 -2 8 1262.17 84.55 1
 2 -2 -8 1177.99 62.99 11
 2 2 -8 1309.8 75.48 7
 -2 2 7 792.46 73.4 12
 2 2 -7 683.3 53 18
 2 -2 -7 786.24 50.34 7
 2 -2 -7 678.74 43.06 11
 -2 -2 7 768.38 59.46 1
 -2 2 7 740.26 62.33 1
 2 2 -7 758.78 55.5 11
 2 2 -7 758.07 52.45 7
 2 2 -6 64.51 16.85 18
 2 2 -6 77.33 15.91 7
 -2 -2 6 69.14 17.97 1
 2 2 -6 80.52 17.09 11
 2 -2 -6 78.31 12.93 11
 -2 2 6 60.57 20.99 12
 -2 2 6 70.43 20.1 1
 2 -2 -6 70.26 13.64 7
 2 2 -5 106.68 17.86 15
 2 2 -5 91.75 17.16 18
 2 -2 -5 107.96 13.46 11
 -2 2 5 147.32 29.93 12
 2 -2 -5 90.52 14.43 2
 2 2 -5 120.91 19.15 11
 -2 2 5 124.81 21.62 1
 2 -2 -5 89.75 14.38 7
 -2 -2 5 139.93 21.25 1
 2 2 -5 106.54 16.19 7
 2 2 -4 5904.6 138.49 18
 -2 2 4 6195.25 175.61 12
 2 2 -4 5859.81 135.88 15
 -2 2 4 6717 173.94 16
 2 -2 -4 6042.2 116.81 7
 2 -2 -4 6077.21 103.92 11
 2 -2 -4 6359.62 120.82 2
 -2 -2 4 5920.04 113.9 10
 2 2 -4 6478.1 131.79 7
 2 2 -4 6338.42 138.24 11
 -2 -2 4 6902.95 141.95 1
 -2 2 4 6128.49 138.28 1
 2 2 -3 -0.15 6.35 18
 2 2 -3 3.79 6.71 15
 2 -2 -3 3.81 3.75 7
 -2 -2 3 8.56 7.76 1
 2 -2 -3 6.95 5.04 2
 -2 -2 3 6.29 6.05 10
 -2 2 3 8.66 10.29 12
 -2 2 2 284.96 13.83 18
 2 2 -2 198.83 19.68 18
 -2 2 2 223.87 31.38 13
 2 -2 -2 274.17 13.65 7
 -2 -2 2 218.15 16.58 10
 -2 -2 2 253.38 21.81 4
 2 -2 -2 268.53 25.95 4
 2 2 -2 171.47 25.26 3
 2 -2 -2 269.29 17.15 2
 -2 2 1 59.02 8.09 18
 -2 2 1 51.77 11.01 15
 2 -2 -1 54.62 7.25 6
 2 -2 -1 42.8 7.11 2
 2 2 -1 53.1 14.49 3
 2 -2 -1 48.25 10.76 4
 -2 -2 1 58.6 9.14 10
 -2 2 1 57.9 5.52 5
 -2 -2 1 48.83 9.87 4
 2 -2 0 17075.97 243.4 4
 2 -2 0 15785.86 208.24 1
 2 -2 0 15849.6 218.59 2
 2 2 0 16396.55 256.68 3
 -2 2 0 16860.98 213.06 11
 -2 -2 0 16104.97 234.39 4
 -2 2 0 16338.21 216.26 5
 2 2 1 6692.88 163.42 13
 2 -2 1 6785.99 128.01 4
 2 2 1 6448.33 133.37 3
 -2 -2 -1 6583.69 129.88 4
 -2 2 -1 6141.29 117.4 5
 -2 -2 -1 6552.44 112.3 9
 -2 2 -1 6643.63 95.95 7
 -2 2 -1 6119.03 98.46 9
 2 2 1 6823.92 79.73 6
 -2 2 -1 6506.12 117.17 11
 2 -2 1 6298.96 111.3 1
 2 2 1 6357.81 83.78 2
 2 2 2 28275.08 480.21 13
 -2 -2 -2 28774.91 350.44 2
 -2 2 -2 31944.18 382.54 7
 -2 -2 -2 32233.81 395.11 10
 -2 2 -2 30967.37 411.89 11
 -2 -2 -2 30165.47 395.76 9
 -2 2 -2 31112.59 381.56 9
 2 -2 2 28889.54 402.41 1
 -2 2 -2 29715.51 410.98 5
 2 2 3 16101.2 260.55 12
 -2 2 -3 15647.57 265.39 5
 -2 -2 -3 16628.77 251.12 9
 -2 2 -3 17418.43 243.72 7
 2 -2 3 15538.25 262.06 1
 -2 -2 -3 16769.4 240.12 10
 -2 2 -3 16007.68 266.04 11
 2 2 3 17918.26 277.65 3
 2 2 4 740.46 46.33 12
 -2 2 -4 825.43 42.38 7
 -2 2 -4 692.28 47.08 5
 -2 -2 -4 710.95 44.36 7
 2 -2 4 659.12 45.96 1
 -2 -2 -4 765.27 37.67 10
 -2 2 -4 717.18 47.76 11
 2 2 4 844 51.97 3
 2 2 4 797.46 58.22 1
 2 2 5 2273.76 88.73 12
 -2 2 -5 2177.82 92.6 5
 2 2 5 2165.38 106.59 1
 -2 -2 -5 2153.67 69.82 10
 -2 2 -5 2051.24 91.07 11
 -2 -2 -5 2056.88 85.46 7
 2 -2 5 2123.76 94.42 1
 2 2 5 2389.09 95.41 3
 -2 2 -5 2280.57 81.97 7
 2 2 6 467.08 41.9 12
 -2 2 -6 401.15 43.55 11
 -2 -2 -6 403.18 40.68 7
 -2 2 -6 412.46 43.51 5
 -2 -2 -6 389.19 36.5 5
 2 -2 6 461.37 49.46 1
 2 2 6 452.03 45.05 3
 -2 2 -6 456.59 39.63 7
 -2 -2 -6 443.32 31.81 10
 2 2 6 440.34 53.48 1
 2 2 7 2079.48 96.87 12
 2 2 7 2126.24 106.54 3
 -2 -2 -7 1820.59 92.56 7
 2 2 7 1758.4 113.8 1
 -2 2 -7 1914.09 101.63 5
 -2 2 -7 1882.41 102.5 11
 2 -2 7 1846.37 107.57 1
 -2 2 -7 1970.56 90.75 7
 -2 -2 -7 1902.52 87.4 5
 2 -2 8 1048.94 87.51 1
 -2 -2 -8 1061.41 69.71 5
 -2 -2 -8 1042.01 75.67 11
 -2 -2 -8 996.52 72.11 7
 -2 2 -8 1115.55 74.27 7
 2 2 8 1087.82 96.16 1
 2 2 8 1162.78 85.73 3
 -2 2 -8 994.2 79.03 11
 2 -2 9 154.33 38.14 1
 2 2 9 113.73 29.95 3
 -2 -2 -9 111.4 26.44 11
 -2 -2 -9 113.58 23.74 7
 -2 2 -9 83.03 25.81 11
 -2 -2 -9 127.54 25.71 5
 2 2 9 101.3 28.59 1
 -2 2 -9 124.07 26.33 7
 -2 2 -10 -4.5 13.35 7
 2 2 10 -13.37 15.82 3
 -2 -2 -10 4.76 12.54 7
 2 -2 10 -20.88 20.52 1
 -2 2 -10 -3.28 11.3 11
 -2 -2 -10 7.41 11.13 11
 2 -2 10 -18.81 20.3 89
 2 -2 10 7.42 9 33
 2 2 10 7.58 15.8 58
 2 -2 10 19.51 15.3 58
 2 2 10 2.38 10.02 20
 2 -2 10 -7.88 13.3 20
 -2 -2 -11 174.95 36.02 7
 -2 2 -11 210.77 39.34 7
 -2 2 -11 197.52 42.36 11
 -2 -2 -11 171.68 35.25 11
 2 -2 11 203.06 40.01 3
 2 2 11 210.74 46.74 3
 2 -2 11 164.11 42.72 1
 2 -2 11 162.84 47.39 89
 2 2 11 178.02 30.09 78
 2 2 11 189.25 34.43 28
 -2 2 -11 171.97 21.68 29
 2 -2 11 163.53 23.96 33
 -2 -2 -11 173.81 23.28 62
 -2 -2 -11 169.17 25.4 54
 -2 2 -11 162.6 24.05 54
 2 -2 11 259.69 40.9 58
 2 2 11 213.77 40.87 58
 2 -2 11 192.48 27.7 20
 2 -2 11 246.48 29.46 26
 2 2 11 172.27 33.18 20
 -2 -2 -12 215.37 41.39 7
 -2 2 -12 238.98 50.64 11
 -2 -2 -12 189.94 40.36 11
 -2 2 -12 210.56 41.97 7
 2 -2 12 127.33 43.37 89
 2 2 12 233.99 35.46 78
 -2 -2 -12 179.85 24.1 62
 -2 2 -12 145.33 37.52 18
 2 2 12 179.31 33.48 20
 2 2 12 256.71 44.91 58
 -2 -2 -12 195.33 27.63 54
 2 -2 12 280.53 45.52 58
 -2 2 -12 198.72 26.54 54
 2 -2 12 205.14 28.58 33
 -2 -2 -12 184.76 23.22 29
 -2 2 -12 215.27 24.77 29
 2 2 12 194.43 36.77 28
 -2 2 -13 89.21 16.46 29
 2 2 13 98.7 20.3 33
 2 2 13 87.24 26.69 28
 2 -2 13 78.9 17.44 33
 -2 -2 -13 96.19 18.92 29
 2 -2 13 95.45 47.65 89
 -2 2 -13 96.15 24.58 67
 -2 2 -13 76.26 17.51 54
 -2 -2 -13 85.98 18.34 54
 2 -2 13 119.87 30.05 58
 2 2 13 144.03 38.05 58
 2 2 13 95.03 25.41 20
 2 -2 13 109.92 17.59 27
 -2 -2 -14 388.57 34.34 29
 2 2 14 406.73 37.02 33
 -2 2 -14 401.28 32.59 29
 2 2 14 380.52 45.66 28
 2 -2 14 396.86 37.93 33
 -2 2 -14 424.05 50.38 93
 2 -2 14 413.03 76.74 89
 2 2 14 326.78 66.24 89
 -2 2 -14 397.85 47 67
 -2 -2 -14 368.06 37.75 54
 -2 2 -14 394.23 35.25 54
 2 -2 14 627.06 64.5 58
 2 2 14 484.81 58.52 58
 2 -2 14 416.25 31.75 27
 2 2 14 457.76 48.66 20
 2 2 15 18.31 10.83 33
 2 -2 15 27.13 11.75 33
 -2 -2 -15 20.26 7.04 29
 2 2 15 31.16 27.35 89
 -2 2 -15 24.02 18.28 93
 -2 -2 -15 38 15.64 93
 2 -2 15 11.5 22.94 89
 -2 2 -15 13.99 14.29 67
 -2 -2 -15 20.41 13.61 67
 -2 2 -15 17.82 7.7 54
 2 2 15 20.09 19.1 58
 -2 -2 -15 26.24 11.49 54
 2 2 15 27.91 15.84 20
 2 -2 16 -19.82 10.2 33
 2 2 16 -6.35 5.26 33
 -2 -2 -16 -1.32 5.69 29
 -2 -2 -16 2.81 11.26 93
 2 2 16 16.24 17.1 89
 -2 2 -16 17.89 14.87 93
 -2 2 -16 -7.56 11.01 67
 2 -2 16 0.92 7.45 69
 -2 2 -16 -10.97 13.01 68
 -2 -2 -16 10.23 10.58 67
 -2 -2 -16 -4.75 8.85 68
 -2 -2 -16 10.96 9.24 54
 2 2 16 6.55 16.48 58
 2 -2 16 -7.29 8.38 47
 2 -2 17 41.61 8.94 33
 2 2 17 34.77 6.82 33
 -2 2 -17 31.14 9.16 36
 -2 2 -17 33.14 11.43 93
 -2 -2 -17 22.87 8.69 93
 -2 -2 -17 42.49 11.91 67
 -2 -2 -17 39.29 10.88 68
 -2 2 -17 15.94 8.58 67
 2 -2 17 14.94 6.16 69
 -2 2 -17 24.54 9.62 63
 -2 2 -17 35.21 11.14 68
 -2 2 -17 28.26 8.79 61
 2 2 17 35.58 12.76 58
 -2 -2 -17 23.89 7.25 54
 2 2 17 30.02 8.91 47
 2 -2 17 25.23 7.65 47
 -2 -3 18 32.85 6.48 27
 2 3 -18 37.56 8.84 36
 -2 -3 18 44.42 10.44 33
 2 -3 -18 29.81 8.72 30
 -2 3 18 35.8 9.85 33
 2 -3 -18 16.05 5.03 95
 2 3 -18 30.17 11.34 67
 2 3 -18 19.09 8.8 63
 2 -3 -18 13.85 6.83 67
 2 3 -18 30.47 11.59 68
 2 -3 -18 44.18 10.84 54
 -2 3 18 46.59 13.58 58
 -2 -3 18 18.37 4.58 47
 2 3 -17 4.55 9.87 92
 2 3 -17 17.7 11.87 68
 2 -3 -17 19.64 10.45 67
 2 3 -17 34.89 13.98 61
 2 3 -17 24.62 12.96 67
 2 3 -17 21.44 11.06 63
 -2 -3 17 31.44 9.86 33
 2 3 -17 27.56 9.18 36
 -2 3 17 21 11.37 33
 2 3 -17 14.91 5.4 30
 -2 3 17 50.89 19.69 58
 2 -3 -17 30.47 8.94 54
 2 3 -17 21.33 9.31 54
 -2 -3 17 20.48 7.05 27
 2 -3 -16 244.96 32.07 93
 2 3 -16 293.79 41.43 93
 2 3 -16 266.72 31.62 36
 -2 3 16 273.84 30.73 33
 -2 -3 16 331.11 32.67 33
 2 3 -16 270.52 25.45 30
 2 3 -16 270.18 36.32 68
 2 3 -16 247.85 32.3 61
 2 3 -16 229.24 33.11 67
 2 3 -16 266.6 37.08 63
 2 -3 -16 273.6 33.2 67
 -2 -3 16 257.62 25.58 69
 2 -3 -16 305.83 32.31 54
 2 3 -16 262.38 27.82 54
 -2 3 16 330.75 46.54 58
 -2 -3 16 292.61 28 27
 -2 3 16 303.96 29.79 26
 -2 3 16 275.41 30.38 20
 2 -3 -15 0.13 10.95 93
 2 3 -15 13.46 17.27 93
 -2 3 15 -18.09 12.96 78
 2 3 -15 -5.6 8.81 36
 -2 -3 15 4.17 9.61 33
 2 -3 -15 -1.16 7.52 29
 2 -3 -15 7.81 6.43 65
 2 -3 -15 -7.38 10.05 67
 2 3 -15 -4.12 12.79 68
 2 3 -15 13.68 12.81 67
 2 3 -15 -9.74 13.91 63
 -2 3 15 22.86 22.45 58
 2 3 -15 -8.88 7.32 54
 2 -3 -15 13.73 9.77 54
 -2 -3 15 21.7 10.07 59
 -2 3 15 -5.11 12.23 20
 -2 3 15 18.88 11.93 26
 2 3 -14 51.57 23.06 93
 2 -3 -14 48.79 18.79 93
 -2 3 14 70.44 23.71 78
 2 -3 -14 41.38 12.93 29
 -2 -3 14 60.23 19.27 33
 2 3 -14 26.66 18.75 67
 2 -3 -14 46.81 12.34 65
 2 3 -14 42.15 20.3 68
 2 -3 -14 51.41 18.32 67
 -2 -3 14 41.58 19.36 58
 -2 -3 14 33.9 9.89 59
 2 3 -14 37.1 11.92 54
 2 -3 -14 37.36 14.41 54
 -2 3 14 68.5 27.51 58
 -2 -3 14 67.79 19.28 26
 -2 3 14 41.82 15.3 26
 -2 3 14 38.58 14.73 20
 -2 3 13 422.57 46.14 20
 -2 3 13 402.65 42.41 26
 -2 -3 13 611.81 52.24 26
 -2 3 13 600.44 65.8 24
 2 3 -13 536.97 68.7 7
 2 -3 -13 424.27 55.85 7
 2 3 -13 497.02 54.44 93
 -2 -3 13 473.36 78.72 89
 2 -3 -13 454.88 46.87 93
 -2 3 13 494.42 56.87 78
 -2 3 13 450.74 73.54 80
 2 -3 -13 497.42 38.52 29
 -2 3 13 515.93 62.41 37
 -2 -3 13 519.18 45.32 33
 2 3 -13 559.12 57.28 68
 2 -3 -13 482.73 37.18 66
 2 -3 -13 453.62 35.62 65
 2 3 -13 547.05 55.21 67
 2 -3 -13 476.17 43 54
 2 3 -13 485.86 41.89 54
 -2 -3 13 470.95 40.63 59
 -2 3 13 450.93 59.96 58
 -2 -3 13 700.07 65.39 58
 -2 -3 13 542.39 40.89 50
 -2 -3 12 9.36 13.36 26
 -2 3 12 6.1 11.35 20
 2 3 -12 9.83 9.54 18
 -2 3 12 7.1 18.19 24
 -2 3 12 19.95 14.83 26
 2 3 -12 8.43 14.7 7
 -2 -3 12 -3.01 15.22 1
 2 -3 -12 7.3 12.64 7
 2 3 -12 -5.58 11.03 93
 2 -3 -12 -7.12 11.16 93
 -2 -3 12 41.25 22.39 89
 -2 3 12 -45.9 34 80
 -2 3 12 3.85 12.35 78
 -2 -3 12 16.66 11.41 33
 2 -3 -12 0.6 7.51 29
 -2 3 12 -11.41 19.28 37
 2 -3 -12 6.13 5.84 66
 2 3 -12 14.44 14.62 67
 -2 -3 12 16.74 10.33 58
 -2 -3 12 -2.95 9.11 59
 2 3 -12 1.52 8.93 54
 2 -3 -12 9.78 9.14 54
 -2 3 12 11.39 21.38 58
 -2 -3 12 1.39 5.57 50
 2 3 -11 -17.45 15.22 18
 -2 -3 11 3.15 9.69 26
 -2 3 11 -17.44 16.37 24
 2 3 -11 8.5 8.15 11
 -2 -3 11 3.53 16.7 1
 2 -3 -11 2.56 10.37 7
 -2 3 11 14.12 17.89 12
 2 3 -11 3.56 9.92 7
 -2 3 11 -4.73 22.22 98
 -2 -3 11 -16.1 20.23 89
 2 3 -11 12.52 12.44 93
 -2 3 11 14.09 16.99 78
 -2 3 11 52.09 28.44 80
 2 3 -11 8.06 10.43 67
 -2 3 11 6.27 17.91 58
 -2 -3 11 -5.83 7.24 59
 2 -3 -11 -2.05 6.81 54
 -2 -3 11 1.29 13.91 58
 -2 -3 11 3.3 6.52 50
 -2 3 11 13.12 18.91 37
 -2 -3 11 14.3 8.91 33
 2 -3 -11 14.49 8.57 29
 2 3 -10 14.26 12.65 18
 2 -3 -10 8.8 9.62 7
 -2 -3 10 7.79 13.58 1
 -2 3 10 7.34 10.5 12
 2 3 -10 -6.38 8.37 7
 2 3 -10 1.98 8.23 11
 2 3 -9 142.45 32.14 15
 2 3 -9 121.58 29.1 18
 -2 3 9 122.88 33.22 12
 2 3 -9 137.09 30.26 11
 2 -3 -9 140.29 22.99 11
 2 3 -9 147.24 28.79 7
 -2 -3 9 119.34 30.15 1
 2 -3 -9 127.81 24.52 7
 2 3 -8 341.58 44.31 18
 -2 3 8 345.6 53.91 12
 2 3 -8 308.23 40.83 15
 2 -3 -8 293.84 28.8 2
 2 -3 -8 361.08 37.83 7
 2 -3 -8 357.38 33.75 11
 2 3 -8 314.66 41.88 11
 2 3 -8 386.29 42.31 7
 -2 -3 8 368.74 46.83 1
 2 3 -7 1606.02 90.69 18
 2 3 -7 1644.31 91.32 15
 -2 3 7 1787.04 117.42 12
 2 -3 -7 1750.11 68.23 2
 2 3 -7 1806.36 92.95 11
 -2 -3 7 1817.65 94.35 1
 2 -3 -7 1778.88 77.73 7
 2 -3 -7 1696.9 67.59 11
 2 3 -7 1856.49 86.38 7
 2 3 -6 198.34 30.03 18
 2 3 -6 209.15 31.05 15
 2 3 -6 205.31 29.75 11
 2 -3 -6 179.14 22.23 7
 2 3 -6 225.95 28.03 7
 -2 -3 6 203.8 16.94 10
 2 -3 -6 162.76 18.69 2
 -2 3 6 182.42 37.48 12
 -2 -3 6 213.03 29.17 1
 2 -3 -6 175.03 18.74 11
 -2 3 5 142.29 28.46 16
 2 3 -5 131.2 23.45 15
 2 3 -5 136.95 23.96 18
 2 3 -5 138.98 22.08 11
 2 -3 -5 142.63 18.12 7
 -2 -3 5 180.74 25.28 1
 2 -3 -5 162.14 16.18 2
 -2 3 5 150.2 33.08 12
 2 3 -5 158.64 20.87 7
 -2 -3 5 132.87 13.94 10
 -2 3 4 419.63 57.28 13
 -2 3 4 503.97 48.67 16
 2 3 -4 412.66 37.84 18
 -2 3 4 462.5 49.05 12
 2 3 -4 407.05 38.14 15
 2 -3 -4 449.73 27.54 7
 -2 -3 4 477.62 36.56 1
 -2 -3 4 477.79 26.74 10
 2 -3 -4 473.05 25.78 2
 -2 3 3 1244.89 87.75 13
 2 3 -3 1342.07 65.02 15
 2 3 -3 1346.72 64.07 18
 -2 -3 3 1249.22 44.12 10
 2 -3 -3 1219.37 39.9 2
 2 -3 -3 1235.94 69.05 4
 2 -3 -3 1190.2 40.02 7
 -2 3 2 48.42 9.65 18
 -2 3 2 50.78 22.01 13
 2 -3 -2 34.12 5.82 7
 2 -3 -2 30.38 5.79 2
 2 3 -2 43.75 17.54 3
 2 -3 -2 33.54 5.92 6
 -2 -3 2 42.61 9.28 10
 2 -3 -2 31.56 12.01 4
 -2 -3 2 31.78 11.18 4
 -2 3 1 273.63 29.7 15
 -2 3 1 263.42 20.88 18
 -2 3 1 270.45 16.35 19
 2 -3 -1 227.17 16.73 2
 2 3 -1 230.26 29.15 3
 -2 -3 1 226.04 19.33 10
 -2 -3 1 228.69 24.37 4
 2 -3 -1 252.62 16.41 6
 2 -3 -1 243.9 27.58 4
 -2 3 1 297.58 16.44 3
 -2 3 0 848.47 40.96 18
 -2 3 0 741.67 50.26 15
 -2 3 0 910.66 34.9 11
 2 3 0 739.16 44.11 8
 2 -3 0 822.93 46.43 4
 2 3 0 706.1 45.61 3
 -2 3 0 660.09 20.42 3
 -2 -3 0 768.29 35.58 10
 -2 -3 0 738.13 42.04 4
 2 3 1 26930.62 444.52 13
 2 3 1 23724.03 381.7 18
 -2 -3 -1 23886.18 323.35 9
 2 3 1 25924.54 382.8 3
 2 3 1 23964.4 286.1 2
 -2 3 -1 26312.19 345.97 11
 2 -3 1 26244.98 371.86 4
 -2 3 -1 25567.5 299.53 9
 -2 3 -1 26403.46 347.02 5
 2 -3 1 25754.13 338.16 1
 2 3 2 52027.56 784.36 13
 -2 3 -2 53622.7 674.02 5
 -2 -3 -2 52848.23 645.61 9
 -2 -3 -2 56062.98 658.49 10
 -2 3 -2 55399.17 632.35 7
 2 -3 2 52595 662.06 1
 -2 3 -2 52959.5 670.87 11
 2 -3 2 57617.74 698.57 4
 -2 -3 -2 52853.23 699.6 4
 2 3 2 58817.18 707.45 3
 2 3 3 4058.69 119.18 12
 2 3 3 3954.69 168.48 13
 2 3 3 4012.2 92.77 16
 2 -3 3 3934.07 109.11 1
 2 3 3 4503.65 126.8 3
 -2 -3 -3 4094.12 100.62 9
 -2 -3 -3 3814.94 124.43 4
 -2 3 -3 4259.66 117.93 5
 -2 3 -3 4282.87 95.71 7
 -2 -3 -3 3907.84 97.87 10
 -2 3 -3 4362.39 119.06 11
 2 3 4 1203.31 66.4 12
 -2 -3 -4 1291.94 54.93 10
 -2 3 -4 1292.15 67.86 11
 2 -3 4 1198.1 64.56 1
 -2 3 -4 1250.26 66.88 5
 2 3 4 1434.52 73.27 3
 -2 3 -4 1299.01 55.37 7
 -2 -3 -4 1215.63 61.67 7
 2 3 5 366.32 38.77 12
 2 -3 5 328.17 37.7 1
 -2 -3 -5 355.3 29.82 10
 -2 3 -5 367.51 39.62 5
 -2 3 -5 308.32 36.71 11
 -2 -3 -5 386.19 38.06 7
 2 3 5 401.06 41.69 3
 -2 3 -5 359.77 32.18 7
 2 3 6 547.13 48.93 12
 2 3 6 567.69 53.06 3
 2 -3 6 552.84 54.1 1
 -2 3 -6 587.99 54.4 11
 -2 -3 -6 534.49 39.06 10
 -2 -3 -6 439.05 37.39 5
 -2 -3 -6 514.89 46.92 7
 -2 3 -6 576.79 44.59 7
 2 3 7 2180.18 102.61 12
 -2 -3 -7 1872.36 96.41 7
 -2 3 -7 2016.24 109.69 11
 -2 -3 -7 2078.95 81.99 10
 -2 -3 -7 1908.22 85.82 5
 -2 3 -7 2002.31 94.04 7
 2 3 7 2134.56 111.74 3
 2 -3 7 1919.2 111.17 1
 -2 -3 -8 657.89 60.46 7
 -2 -3 -8 648.47 51.72 5
 2 -3 8 659.18 70.64 1
 -2 3 -8 699.09 59.76 7
 2 3 8 732.92 70.51 3
 -2 3 -8 643.11 66.8 11
 -2 -3 -9 131.97 28.24 11
 2 -3 9 154.25 37.87 1
 2 3 9 166.51 36.42 3
 -2 -3 -9 155.88 31.86 7
 -2 3 -9 176.78 33.02 7
 -2 3 -9 143.34 34.38 11
 -2 3 -10 166.52 34.4 7
 -2 -3 -10 140.32 32.22 11
 -2 -3 -10 123.16 28.68 7
 2 -3 10 161.91 39.73 1
 2 3 10 153.96 36.91 3
 -2 3 -10 176.65 37.93 11
 2 3 10 289.38 64.42 98
 2 -3 10 123.29 35.41 89
 2 3 10 131.94 33.96 80
 2 3 10 167.86 32.77 28
 2 -3 10 171.04 24.26 33
 2 3 10 114.71 25.34 37
 -2 -3 -10 166.78 22.2 62
 -2 -3 -10 145.52 19.88 70
 2 3 10 103.32 28.69 51
 2 -3 10 137.41 29.71 58
 2 3 10 130.25 30.6 58
 2 3 10 153.2 30.18 21
 2 3 10 183.97 32.86 24
 -2 3 -11 -9.15 15.93 11
 -2 -3 -11 6.76 10.12 11
 -2 -3 -11 -0.82 8.64 7
 -2 3 -11 0.07 9.42 7
 2 3 11 42.72 21.9 3
 2 -3 11 7.48 14.28 1
 2 -3 11 17.04 23.23 89
 2 3 11 -11.02 20.29 80
 2 3 11 -21.43 14.85 78
 2 -3 11 -8.66 8.05 33
 -2 3 -11 6.36 8.61 29
 2 3 11 24.84 17.79 28
 -2 -3 -11 0.35 7.18 62
 -2 -3 -11 9.87 8.02 70
 -2 -3 -11 16.23 11.54 54
 2 -3 11 24.41 14.2 58
 2 3 11 -28.79 22.06 51
 2 3 11 21.51 21.92 58
 -2 3 -11 -8.16 17.11 18
 2 3 11 -5.35 15.58 20
 -2 3 -12 596.07 70.4 7
 2 -3 12 639.14 98.31 89
 2 3 12 729.26 61.73 78
 -2 -3 -12 570.08 44.09 62
 -2 3 -12 654.6 59.08 67
 2 -3 12 647.83 42.83 27
 2 3 12 595.57 59.76 20
 2 -3 12 808.28 76.34 58
 2 3 12 640.11 71.48 58
 -2 -3 -12 606.79 48.33 54
 2 -3 12 540.39 45.96 33
 -2 -3 -12 579.47 42.16 29
 2 3 12 627.13 67.32 28
 -2 3 -12 632.05 40.6 29
 2 3 13 174.32 35.37 28
 2 -3 13 142.36 24.21 33
 -2 3 -13 129.89 18.58 29
 -2 -3 -13 150.8 22.46 29
 -2 3 -13 140.69 30.64 93
 2 -3 13 122.38 43.71 89
 -2 3 -13 139.35 29.65 67
 2 3 13 183.38 39.15 58
 2 -3 13 240.23 42.76 58
 -2 -3 -13 146.24 24.51 54
 2 3 13 152.23 31.22 20
 2 -3 13 162.75 21.59 27
 2 -3 14 -1.13 8.08 33
 2 3 14 9.84 8.58 33
 2 3 14 0.61 11.25 28
 -2 -3 -14 5.94 7.01 29
 -2 -3 -14 19.15 14.44 93
 -2 3 -14 -20.35 13.66 93
 2 -3 14 -17.62 33.82 89
 2 3 14 -2.12 26.38 89
 -2 3 -14 -11.66 10.84 67
 2 3 14 -4.36 19.9 58
 -2 -3 -14 -6.67 9.21 54
 2 3 14 -5.32 12.41 20
 2 -3 14 0.36 6.08 27
 2 -3 15 21.05 6.91 27
 2 3 15 71.34 21.05 20
 2 3 15 36.33 26.13 89
 -2 -3 -15 27.3 12.46 93
 -2 3 -15 42.9 17.28 93
 -2 -3 -15 30.46 14.42 67
 2 -3 15 11.74 8.51 69
 -2 3 -15 48.94 19.66 68
 -2 3 -15 27.39 13.8 67
 2 3 15 40.53 16.03 28
 2 -3 15 38.38 11.02 33
 2 3 15 15.74 8.2 33
 -2 -3 -15 21.7 8.91 29
 2 3 15 57.41 21.33 58
 -2 -3 -15 31.92 11.92 54
 2 -3 15 31.35 11.32 47
 -2 -3 -16 26.62 11.9 93
 -2 3 -16 22.4 13.55 93
 2 3 16 -18.65 21.99 89
 -2 -3 -16 7.82 10.28 67
 -2 -3 -16 -4.04 7.56 68
 -2 3 -16 3.57 9.72 67
 2 -3 16 -9.98 7.92 69
 -2 3 -16 20.46 13.68 68
 -2 3 -16 -0.92 10.59 63
 2 3 16 -5.4 5.86 33
 -2 -3 -16 0.25 5.96 29
 2 -3 16 24.16 10.17 33
 -2 3 -16 13.03 9.96 36
 2 3 16 -6.06 11.9 58
 -2 -3 -16 12.87 8.72 54
 2 -3 16 0.04 5.57 47
 2 -3 17 13.19 31.3 90
 -2 -3 -17 11.91 7.94 93
 -2 3 -17 -1.32 5.38 36
 2 -3 17 -3.54 5.13 33
 -2 3 -17 1.85 8.29 68
 -2 3 -17 2.4 4.94 61
 2 -3 17 3.94 3.87 69
 -2 3 -17 9.22 8.31 63
 -2 -3 -17 -4.45 6.73 67
 -2 3 -17 2.77 5.73 67
 2 3 17 6.5 9.76 58
 -2 -3 -17 3.16 6.05 54
 2 3 17 -2.8 5.16 47
 2 -3 17 1.94 4.3 47
 -2 -4 18 719.63 28.19 27
 2 -4 -18 504.29 28.1 95
 2 4 -18 546.01 38.24 82
 2 4 -18 519.61 30.57 61
 2 4 -18 590.81 37.93 63
 -2 -4 18 639.74 26.06 44
 -2 4 18 945.79 52.56 58
 2 -4 -18 693.62 34.47 54
 -2 -4 18 820.68 35.99 33
 -2 4 18 674.38 32.13 33
 2 4 -18 555.67 31.3 36
 2 -4 -18 640.23 29.47 30
 -2 -4 17 52.37 10.84 27
 -2 -4 17 43.62 11.46 33
 -2 4 17 42.22 10.6 33
 2 4 -17 50.4 12.76 36
 2 4 -17 21.27 11.32 92
 -2 -4 17 50.93 33.95 90
 2 4 -17 24.41 12.06 61
 2 4 -17 61.18 17.18 63
 2 -4 -17 41.96 10.84 67
 2 4 -17 40.47 15 67
 2 4 -17 21.58 14.51 68
 2 -4 -17 36.84 10.56 54
 -2 4 17 37.36 16.83 58
 -2 -4 17 33.52 7.82 47
 -2 -4 16 475.3 89.91 90
 2 -4 -16 306.04 31.07 93
 -2 -4 16 339.67 31.97 33
 2 4 -16 318.43 33.91 36
 2 -4 -16 294.86 31.6 67
 2 4 -16 339.83 41.76 68
 2 4 -16 350.37 40.3 63
 2 -4 -16 303.44 24.82 65
 2 4 -16 281.19 34.98 61
 2 4 -16 305.97 38.85 67
 2 -4 -16 313.84 31.59 54
 -2 4 16 423.01 50.3 58
 2 4 -16 308.27 27.73 54
 -2 4 16 291.61 30.15 20
 -2 -4 16 320.43 28.57 27
 2 -4 -15 102.79 21.31 93
 2 4 -15 116.47 29.45 93
 -2 4 15 99.57 26.08 78
 -2 -4 15 111.25 20.89 33
 2 4 -15 126.79 24.46 36
 2 4 -15 90.62 15.09 30
 2 -4 -15 93.7 16.86 29
 2 4 -15 68.29 20.75 68
 2 -4 -15 86.51 15.2 65
 2 4 -15 136.81 29.87 63
 2 -4 -15 101.38 16.06 66
 2 -4 -15 86.93 18.95 67
 2 4 -15 89.38 22.04 61
 2 4 -15 125.62 27.26 67
 -2 4 15 136.67 35.8 58
 2 4 -15 117.61 19.8 54
 2 -4 -15 99.66 20.93 54
 -2 -4 15 100.53 16.64 59
 -2 -4 15 134.37 20.97 27
 -2 4 15 80.08 16.05 26
 -2 4 15 58.83 16.14 20
 2 4 -14 39.67 18.42 93
 2 -4 -14 6.01 9.29 93
 -2 4 14 22.74 18.49 78
 -2 4 14 58.47 33.01 80
 2 -4 -14 15.01 9.15 29
 -2 -4 14 5.39 8.6 33
 2 4 -14 28.2 17.21 63
 2 4 -14 1.48 12.86 67
 2 -4 -14 16.94 9.45 65
 2 4 -14 13.27 13.23 68
 2 -4 -14 24.54 9.6 66
 2 -4 -14 7.31 8.53 67
 -2 4 14 28.49 19.96 58
 -2 -4 14 31.02 11.72 59
 2 -4 -14 30.24 12.85 54
 2 4 -14 23.29 10.85 54
 -2 4 14 18.98 17.37 24
 -2 4 14 34.25 14.96 20
 -2 4 14 19.43 9.27 26
 -2 4 13 348.5 50.54 24
 -2 4 13 286.98 36.16 26
 -2 4 13 292.85 39.41 20
 2 -4 -13 278.39 27.45 99
 2 -4 -13 278.07 35.39 93
 2 4 -13 301.87 43.05 93
 2 -4 -13 320.76 29.31 94
 -2 4 13 300.73 44.96 78
 -2 4 13 287 58.69 80
 -2 -4 13 322.37 35.55 33
 2 -4 -13 300.7 29.71 29
 -2 4 13 362.95 51.82 37
 2 4 -13 297.25 42.07 68
 2 -4 -13 253.79 27.43 65
 2 -4 -13 326.47 31.66 66
 2 4 -13 287.14 39.89 67
 2 -4 -13 260.78 31.36 54
 -2 -4 13 295.54 31.85 59
 2 4 -13 329.43 34.43 54
 -2 4 13 295.09 49.24 58
 -2 -4 13 352.44 34.06 50
 -2 -4 12 383.44 40.57 26
 2 4 -12 254.34 48.5 18
 -2 4 12 201.84 31.27 26
 -2 4 12 271.4 43.69 24
 -2 -4 12 253.74 54.44 1
 -2 4 12 320.02 59.15 3
 2 -4 -12 207.72 36.77 7
 2 -4 -12 235.88 25.4 99
 2 4 -12 293.72 41.05 93
 -2 4 12 332.58 73.61 98
 2 -4 -12 270.7 27.09 94
 -2 4 12 265.13 58.33 80
 -2 4 12 253.26 40.23 78
 -2 -4 12 259.53 32.04 33
 -2 4 12 221.31 37.97 37
 2 -4 -12 255.8 27.51 29
 2 4 -12 291.3 39.17 67
 2 4 -12 264.84 39.43 68
 2 -4 -12 239.8 26.88 66
 -2 -4 12 326.29 44.57 58
 2 4 -12 272.37 30.7 54
 2 -4 -12 264.36 31.37 54
 -2 -4 12 278.28 30.54 59
 -2 4 12 249.72 48.12 58
 -2 -4 12 274.47 29.88 50
 -2 4 11 65.45 24.23 21
 -2 4 11 45.31 20.68 24
 2 4 -11 22.01 15.08 18
 -2 -4 11 63.44 16.3 26
 2 4 -11 69.21 25.22 7
 -2 4 11 64.92 26.56 3
 -2 -4 11 49.13 23.24 1
 2 -4 -11 38.47 15.5 7
 -2 4 11 49.24 23.49 12
 2 -4 -11 48.07 11.62 99
 2 -4 -11 67.71 14.67 94
 2 4 -11 54.96 19.53 93
 -2 4 11 55.66 37.11 98
 -2 -4 11 89.28 41.93 89
 -2 4 11 32.22 17.66 78
 -2 4 11 77.57 26.68 80
 2 4 -11 48.16 16.57 68
 2 -4 -11 45.76 11.13 66
 2 4 -11 44.51 18.65 67
 2 -4 -11 62.54 16.03 54
 -2 -4 11 82.54 24.12 58
 2 4 -11 48.28 12.86 54
 -2 -4 11 78.61 16.74 59
 -2 4 11 47.09 23.41 58
 -2 -4 11 55 14.45 50
 2 -4 -11 41.4 9.08 40
 -2 4 11 22.6 20.27 37
 -2 -4 11 52.76 15.09 33
 2 -4 -11 61.62 13.09 29
 2 4 -10 3.43 11.96 18
 2 -4 -10 13.88 10.68 7
 2 4 -10 0.18 13.56 7
 -2 -4 10 -7.96 10.71 1
 -2 4 10 -7.82 17.61 12
 2 4 -9 43.3 19.66 18
 2 4 -9 49.09 18.83 15
 2 -4 -9 46.21 15.25 7
 -2 -4 9 53.08 22.92 1
 -2 4 9 62.94 29.82 12
 2 4 -9 37.5 15.4 7
 2 4 -8 41.15 15.63 15
 2 4 -8 32.56 14.41 18
 -2 4 8 69.41 29.67 12
 2 4 -8 66.7 19.39 7
 2 -4 -8 59 17.19 7
 -2 -4 8 40.72 17.81 1
 2 4 -7 142.76 28 15
 2 4 -7 140.11 28.88 18
 -2 -4 7 148.88 29.11 1
 2 -4 -7 148.76 22.68 7
 2 4 -7 147.93 26.22 7
 -2 4 7 133.58 34.07 12
 2 -4 -7 117.14 16.79 11
 -2 4 6 437.71 53.53 16
 2 4 -6 406.69 45.2 15
 -2 4 6 384.46 55.64 12
 2 4 -6 433.02 45.54 18
 2 -4 -6 403.7 34.19 7
 -2 -4 6 494.39 47.06 1
 2 -4 -6 390.68 24.29 2
 2 4 -5 -2.58 10.22 15
 -2 4 5 12.3 13.31 16
 2 4 -5 5.64 9.19 18
 2 -4 -5 11.76 6.22 7
 -2 -4 5 10.45 4.11 10
 2 -4 -5 18.32 4.38 2
 -2 -4 5 18.06 10.55 1
 2 -4 -5 23.54 18.14 4
 -2 4 5 0.12 16.71 12
 2 4 -4 1.94 11.18 15
 2 4 -4 19.33 13.06 18
 -2 4 4 -2.96 16.19 13
 2 -4 -4 1.53 4.88 7
 -2 -4 4 6.6 5.49 10
 2 -4 -4 -4.42 14.94 4
 2 -4 -4 -0.28 2.87 2
 -2 -4 4 6.38 7.92 1
 2 4 -3 115.74 20.85 18
 -2 4 3 134.5 16.73 18
 -2 4 3 124.95 34.74 13
 2 4 -3 102.86 18.45 19
 2 -4 -3 106.23 11.21 2
 2 -4 -3 98.59 12.19 7
 2 -4 -3 103.12 22.81 4
 -2 -4 3 114.29 14.06 10
 -2 4 3 121.18 17.15 3
 -2 -4 3 125.34 21.93 4
 -2 4 2 846.13 42.63 18
 2 4 -2 709.83 49.6 18
 2 4 -2 678.17 46.77 19
 -2 4 2 870.99 78.47 13
 2 4 -2 614.27 54.85 3
 2 -4 -2 734.55 31.17 2
 2 -4 -2 764.59 57.09 4
 -2 -4 2 721.49 35.91 10
 -2 -4 2 762.77 49.68 4
 -2 4 2 931.72 42.12 3
 2 -4 -2 746.61 30.12 6
 -2 4 2 788.25 68.71 8
 2 -4 -2 694.59 28.23 7
 -2 4 1 6140.41 117.19 19
 2 4 -1 6131.29 148.07 19
 -2 4 1 6570.18 138.72 18
 2 4 -1 6406.38 160.32 18
 -2 4 1 6917.8 205.12 8
 2 -4 -1 5921.86 108.16 6
 -2 -4 1 6094.21 150.5 4
 2 4 -1 5422.36 166.4 3
 2 -4 -1 5941.66 161.21 4
 -2 4 1 6191.89 116.43 3
 2 4 -1 6201.78 160.21 8
 -2 -4 1 6401.61 125.6 10
 2 4 0 265 31.08 18
 -2 4 0 224.99 25.05 18
 -2 4 0 266.44 36.73 15
 -2 4 0 218.38 16.95 3
 -2 -4 0 281.26 23.7 10
 2 4 0 248.7 31.99 3
 2 -4 0 242.61 29.83 4
 2 4 0 249.9 31.94 8
 -2 -4 0 281.84 17.53 9
 -2 -4 0 234.66 27.68 4
 -2 4 -1 2530.47 92.21 18
 -2 4 -1 2459.3 111.88 15
 2 4 1 2438.92 99.42 18
 2 4 1 2732.31 134.47 13
 -2 -4 -1 2373.95 94.16 4
 -2 -4 -1 2715.3 79.27 10
 -2 -4 -1 2512.89 63.19 9
 2 -4 1 2443.78 75.46 1
 2 4 1 2555.25 101.46 3
 2 -4 1 2518 96.32 4
 -2 4 -2 7393.21 182.66 18
 2 4 2 7721.89 248.29 13
 -2 4 -2 7434.31 213.55 15
 2 -4 2 7772.97 183.12 4
 2 -4 2 7838.8 159.49 1
 -2 -4 -2 7078.84 183.05 4
 -2 -4 -2 7815.76 155.62 10
 -2 4 -2 7659.46 166.26 11
 2 4 2 8050.58 190.4 3
 -2 -4 -2 8003.19 142.64 9
 2 4 3 1629.89 117.47 13
 -2 4 -3 1624.52 99.99 15
 2 4 3 1652.27 66.05 16
 2 -4 3 1705.27 73.12 1
 -2 4 -3 1690.38 76.33 11
 -2 4 -3 1701.27 59.6 7
 -2 -4 -3 1605.49 64.56 10
 -2 -4 -3 1522.74 83.37 4
 2 4 3 1839.82 87.2 3
 2 4 4 1301.29 77.64 12
 -2 4 -4 1508.06 79.39 11
 -2 -4 -4 1346.33 83.57 4
 2 -4 4 1388.95 73.07 1
 2 4 4 1590.54 84.76 3
 -2 -4 -4 1496.56 65.45 10
 -2 -4 -4 1378.17 69.63 7
 -2 4 -4 1514.93 62.61 7
 2 4 5 1440.54 84.97 12
 -2 -4 -5 1458.51 76.75 7
 -2 -4 -5 1483.56 68.91 10
 -2 4 -5 1527.09 85.32 11
 2 4 5 1661.5 92.3 3
 -2 -4 -5 1378.16 90.48 4
 2 -4 5 1389.42 80.49 1
 -2 4 -5 1659.06 72.71 7
 2 4 6 330.52 41.56 12
 2 -4 6 339.46 42.6 1
 -2 -4 -6 274.77 43.29 4
 -2 -4 -6 327.58 37.7 7
 -2 4 -6 390.32 38.02 7
 -2 -4 -6 366.54 34.76 10
 2 4 6 387.2 46.06 3
 -2 4 -6 383.92 45.82 11
 -2 -4 -7 25.07 9.45 5
 2 4 7 20.41 13.25 3
 -2 -4 -7 21.41 13.53 7
 -2 4 -7 4.63 10.57 11
 2 -4 7 10.48 10.71 1
 -2 4 -7 25.69 12.76 7
 -2 -4 -7 36.91 12.54 10
 2 -4 8 2225.71 133.31 1
 -2 4 -8 2365.71 134.01 11
 -2 4 -8 2456.89 116.27 7
 -2 -4 -8 2199.25 114.58 7
 -2 4 -9 285.37 52.62 18
 -2 -4 -9 303.88 44.33 7
 2 -4 9 315.04 52.72 1
 -2 4 -9 359.22 55.97 11
 -2 -4 -9 315.35 44.29 11
 -2 4 -9 383.42 48.89 7
 2 4 9 348.58 56.16 3
 -2 -4 -10 76.37 22.88 7
 2 4 10 78.4 28.77 3
 -2 -4 -10 74.68 32.9 4
 -2 4 -10 76.74 28.42 11
 2 -4 10 86.18 31.83 1
 -2 -4 -10 73.37 22.35 11
 -2 4 -10 91.7 25.37 7
 2 4 10 135.89 45.61 98
 2 -4 10 25.83 33.49 89
 -2 -4 -10 83.3 15.95 94
 2 4 10 55.74 23.26 80
 2 4 10 76.86 19.79 37
 2 4 10 52.8 23.04 28
 2 -4 10 89.98 18.54 33
 -2 -4 -10 86.3 15.85 70
 -2 4 -10 111.4 25.67 67
 -2 -4 -10 92.25 17.18 62
 2 4 10 65.83 23.98 51
 2 4 10 75.6 25.6 58
 2 -4 10 82.28 24.02 58
 2 4 10 98.36 25.32 21
 2 -4 10 98.69 17.55 27
 -2 4 -10 71.22 34.74 15
 -2 4 -10 101.19 35.36 18
 2 4 10 66.59 18.55 24
 -2 -4 -11 1225.3 96.87 7
 2 -4 11 1151.04 116.22 1
 -2 -4 -11 870.39 102.6 4
 -2 4 -11 1170.04 108.58 11
 2 4 11 1276.65 117.51 3
 -2 4 -11 1111.03 92.32 7
 2 -4 11 1303.96 133.2 89
 2 4 11 1154.14 106.76 80
 2 -4 11 1131.98 65.7 33
 2 4 11 1073.75 85.88 28
 2 4 11 1140.01 82.89 37
 -2 -4 -11 1083.81 56.74 70
 -2 -4 -11 1143.98 62.07 62
 -2 4 -11 1239.94 80.25 67
 2 -4 11 1593.94 104.28 58
 2 4 11 1144.92 92.97 51
 2 4 11 1078.27 92.22 58
 2 -4 11 1206.1 59.99 27
 2 4 11 1251.11 86.44 24
 -2 4 -11 1027.14 107.13 18
 2 -4 12 444.66 82.66 89
 -2 4 -12 457.83 53.51 93
 2 4 12 467.33 69.35 80
 -2 -4 -12 398.64 33.91 66
 -2 -4 -12 431.81 38.67 62
 -2 4 -12 485.95 50.87 67
 2 -4 12 437.65 35.93 27
 2 4 12 415.52 51.49 20
 -2 -4 -12 418.43 39.98 54
 2 4 12 398 53.16 51
 2 4 12 473.9 61.9 58
 -2 -4 -12 417.87 35.58 29
 2 -4 12 408.03 39.41 33
 2 4 12 388.26 52.59 28
 -2 -4 -13 510.64 39.11 29
 2 -4 13 520.34 44.85 33
 2 4 13 495.16 57.77 28
 2 -4 13 423.07 79.96 89
 -2 4 -13 470.77 52.5 93
 -2 -4 -13 480.68 35.9 66
 2 -4 13 409.98 39.87 69
 -2 4 -13 477.4 50.49 67
 2 4 13 552.08 64.45 58
 -2 -4 -13 522.8 44.6 54
 2 -4 13 494.69 36.95 27
 2 4 13 496.18 52.29 20
 2 -4 14 97.75 15.28 27
 2 4 14 101.44 24.52 20
 2 4 14 102.23 24.8 28
 2 -4 14 110.94 20.72 33
 -2 -4 -14 103.18 17.61 29
 2 4 14 97.88 17.06 33
 -2 -4 -14 109.67 22.98 93
 -2 4 -14 93.18 27.62 93
 -2 4 -14 89.61 22.43 67
 2 -4 14 98.66 19.06 69
 -2 4 -14 104.2 27.31 68
 -2 -4 -14 114.86 16.65 65
 -2 -4 -14 110.53 20.52 54
 2 4 14 139.12 32.11 58
 2 -4 14 92.55 17.94 47
 2 4 15 84.53 20.22 20
 2 -4 15 67.96 11.37 27
 2 4 15 73.61 14.56 33
 2 -4 15 62.21 14.72 33
 2 4 15 61.46 17.72 28
 -2 -4 -15 56.87 12.27 29
 -2 4 -15 61.93 19.99 93
 -2 -4 -15 43.28 12.61 93
 2 4 15 9.19 23.46 89
 -2 -4 -15 52.91 9.61 65
 -2 4 -15 56.9 18.64 68
 -2 4 -15 51.84 17.26 67
 2 -4 15 41.31 12.26 69
 -2 -4 -15 51.25 16.01 67
 -2 4 -15 52.31 17.1 63
 2 4 15 83.03 27.4 58
 -2 -4 -15 54.81 14.42 54
 2 -4 15 54.86 12.79 47
 2 4 16 96.88 18.59 20
 -2 -4 -16 77.01 14.54 93
 2 4 16 116.79 27.42 89
 -2 4 -16 94.41 20.81 93
 -2 4 -16 87.22 21.03 68
 2 -4 16 71.51 12.14 69
 -2 4 -16 81.02 17.23 67
 -2 4 -16 104.24 20.36 61
 -2 -4 -16 74.63 15.33 67
 -2 4 -16 106.28 20.71 63
 2 4 16 76.11 11.29 33
 -2 -4 -16 88.87 13.99 29
 2 -4 16 109.43 16.49 33
 -2 4 -16 93.05 16.99 36
 2 4 16 113.95 22.78 58
 -2 -4 -16 84.62 14.61 54
 2 -4 16 90.44 11.48 44
 2 -4 16 93.16 13.7 47
 2 -4 17 -10.42 22.81 90
 -2 4 -17 8.9 8.14 92
 2 -4 17 31.7 6.88 33
 -2 4 -17 39.21 9.35 36
 -2 4 -17 12.97 8.19 63
 -2 4 -17 34.85 10.16 68
 -2 4 -17 3.88 5.03 61
 -2 4 -17 30.98 9.08 67
 -2 -4 -17 26.67 8.03 67
 2 4 17 27.96 10.08 58
 -2 -4 -17 8.19 5 54
 2 4 17 13.73 5.26 47
 2 -4 17 20.14 5.24 47
 2 -5 -18 165.48 15.06 95
 2 5 -18 142.34 16.73 82
 2 5 -18 189.63 19.94 63
 -2 -5 18 193.4 13.21 44
 -2 5 18 290.65 27.23 58
 2 -5 -18 200.68 16.54 54
 2 5 -18 186.48 17.14 36
 -2 -5 18 240.14 17.5 33
 2 -5 -18 209.63 14.33 30
 -2 -5 17 184.02 50.42 90
 2 5 -17 199.32 31.64 92
 -2 5 17 250.41 22.93 33
 2 5 -17 238.37 25.14 36
 -2 -5 17 270.17 23.49 33
 2 5 -17 234.63 27.13 61
 2 5 -17 224.31 29.34 68
 2 5 -17 245.67 29 63
 2 -5 -17 255.58 23.36 54
 -2 5 17 340.44 37.81 58
 -2 -5 17 266.42 20.84 27
 -2 -5 16 270.92 69.26 90
 2 5 -16 207.09 40.95 92
 -2 5 16 282.5 35.27 78
 -2 -5 16 223.19 24.5 33
 2 5 -16 215.55 28.53 36
 2 5 -16 225.3 32.81 63
 2 5 -16 232.43 33.8 68
 2 -5 -16 182.34 18.39 66
 2 5 -16 203.13 29.71 67
 2 -5 -16 182.65 22.75 67
 2 -5 -16 167.29 18.28 65
 2 5 -16 196.11 29.74 61
 2 -5 -16 177.15 22.69 54
 -2 5 16 234.3 37.52 58
 -2 -5 16 218.61 19.74 59
 -2 5 16 188.52 23.89 20
 -2 -5 16 211.92 22 27
 -2 -5 15 -21.2 55.74 90
 -2 5 15 45.33 15.84 78
 -2 -5 15 27.85 12.53 33
 2 5 -15 32.11 14.24 36
 2 5 -15 16.34 12.85 67
 2 -5 -15 15.18 7.13 66
 2 -5 -15 18.05 9.44 67
 2 5 -15 17 16.56 63
 2 5 -15 22.7 16.17 61
 2 5 -15 24.47 16.39 68
 2 -5 -15 19.42 9 65
 2 -5 -15 18.14 9.25 54
 -2 5 15 23.52 19.77 58
 -2 -5 15 33.42 10.39 59
 -2 5 15 37.61 13.89 20
 -2 -5 15 23.36 9.39 27
 -2 5 15 21.55 9.62 26
 2 5 -14 464.99 52.42 93
 -2 5 14 468.39 53.76 78
 -2 5 14 452.59 73.63 80
 -2 -5 14 504.53 42.51 33
 2 -5 -14 467.6 36.13 29
 -2 5 14 496.61 59.94 37
 2 5 -14 457.2 46.53 36
 2 -5 -14 444.63 35.88 66
 2 5 -14 451.17 49.64 67
 2 -5 -14 440.42 41.63 67
 2 5 -14 467.53 52.57 68
 2 5 -14 489.73 52.03 63
 2 5 -14 435.68 50.17 61
 2 -5 -14 446.82 36.87 65
 -2 -5 14 471.61 38.27 59
 -2 5 14 450.21 61.44 58
 2 -5 -14 407.59 38.09 54
 -2 5 14 386.75 42.62 20
 -2 5 14 530.21 60.77 24
 -2 -5 14 485.54 39.62 27
 -2 5 14 432.2 41.02 26
 2 -5 -13 33.47 10.99 94
 2 5 -13 56.5 23.32 93
 2 -5 -13 38.35 12.86 99
 -2 5 13 29.68 19.04 78
 -2 5 13 20.27 24.47 80
 -2 -5 13 72.65 19.35 33
 -2 5 13 67.26 24.53 37
 2 -5 -13 34.71 10.19 29
 2 5 -13 53.73 20.25 68
 2 5 -13 55.03 21.81 63
 2 -5 -13 48.04 14.22 66
 2 -5 -13 31.87 11.76 65
 2 -5 -13 67.98 18.45 67
 2 5 -13 23.12 15.93 67
 -2 5 13 23.62 23.96 58
 2 -5 -13 16.17 9.25 54
 -2 -5 13 45.8 14.14 59
 -2 5 13 56.95 20.29 20
 -2 -5 13 51.66 14.48 27
 -2 5 13 37.52 19.02 24
 -2 5 13 31.81 12.65 26
 2 -5 -12 7.78 6.03 7
 2 -5 -12 -1.39 6.92 99
 -2 5 12 64.34 47.61 98
 2 5 -12 23.65 14.62 93
 2 -5 -12 14.85 7.38 94
 -2 5 12 23.46 16.91 78
 -2 5 12 52.78 31.63 80
 -2 -5 12 -0.82 8.54 33
 -2 5 12 8.33 14.04 37
 2 -5 -12 16.7 8.48 29
 2 5 -12 45.07 19.92 68
 2 -5 -12 13.16 8.18 66
 2 5 -12 5.36 10.73 67
 2 5 -12 31.23 19.54 63
 -2 5 12 -31.6 27.54 58
 2 -5 -12 -2.64 6.97 54
 -2 -5 12 6.93 8.03 59
 -2 5 12 17.45 17.32 21
 2 5 -12 -18.64 28.6 18
 -2 5 12 7.57 15.92 24
 -2 5 11 623.98 64.48 24
 -2 5 11 764.86 73.44 21
 2 5 -11 560.99 73.09 18
 -2 5 11 856.49 92.54 3
 2 -5 -11 611.34 90.64 4
 -2 -5 11 677.03 84.22 1
 2 -5 -11 624.1 62.05 7
 2 5 -11 696.96 60.92 93
 -2 5 11 712.6 102.26 98
 2 -5 -11 729.52 45.55 99
 2 -5 -11 782.77 47.25 94
 -2 5 11 605.72 79.3 80
 -2 5 11 488.14 56.08 78
 2 -5 -11 696.03 42.83 29
 -2 -5 11 745.34 51.25 33
 -2 5 11 685.18 67.93 37
 2 -5 -11 626.11 43.52 66
 -2 5 11 660.04 89.92 64
 2 5 -11 733.37 64.62 68
 2 5 -11 696.72 59.29 67
 2 -5 -11 627.94 46.48 54
 -2 -5 11 669.89 48.33 59
 -2 5 11 570.05 68.29 58
 -2 -5 11 747.21 49.98 50
 -2 -5 11 669.79 44.23 46
 2 -5 -11 674.9 40.42 40
 2 5 -10 242.48 46.62 18
 -2 5 10 293.65 43.43 21
 2 5 -10 303.97 37.71 93
 2 -5 -10 287.51 26.53 99
 2 -5 -10 365.86 30.92 94
 -2 5 10 257.88 67.74 98
 2 -5 -10 292.55 26.06 29
 -2 -5 10 293.53 30.79 33
 -2 5 10 288.75 42.69 37
 -2 5 10 378.04 61.27 64
 2 5 -10 276.22 36.13 67
 2 5 -10 259.03 35.69 68
 2 -5 -10 287.21 29.17 62
 -2 -5 10 276.72 29.91 59
 2 -5 -10 270.86 29.2 54
 -2 5 10 235.19 39.88 58
 2 -5 -10 282.98 25.36 40
 -2 -5 10 345.93 33.44 50
 -2 5 10 265.69 54.51 12
 -2 5 10 313.09 53.31 3
 2 -5 -10 214.98 49.89 4
 -2 -5 10 269.11 51.56 1
 2 -5 -10 258.07 37.93 7
 2 5 -9 -15.97 16.03 15
 2 5 -9 -8.76 14.09 18
 -2 5 9 -20.82 25.66 12
 -2 -5 9 0.79 11.27 1
 2 -5 -9 5.75 6.73 7
 -2 5 9 -7.25 15.91 3
 2 -5 -9 9.92 14.17 4
 -2 5 8 527.16 73.26 12
 2 5 -8 472.44 58.5 18
 2 5 -8 558.85 65.37 15
 2 -5 -8 461.67 67.66 4
 -2 -5 8 547.82 61.54 1
 2 -5 -8 521.74 47.04 7
 -2 5 8 648.63 65.51 3
 -2 5 7 556.03 71.6 12
 2 5 -7 534.7 61.38 15
 2 5 -7 493.31 57.34 18
 2 -5 -7 529.48 43.6 7
 -2 -5 7 592.45 58.51 1
 2 -5 -7 536.43 69.46 4
 -2 5 7 650.92 61.38 3
 2 5 -6 17.03 10.61 18
 -2 5 6 28.24 16.94 16
 2 5 -6 30.25 18.14 15
 2 -5 -6 -2.02 16.74 4
 -2 5 6 10.5 10.06 3
 -2 -5 6 16.65 11.71 1
 2 -5 -6 20.93 8.87 7
 -2 5 6 23.21 18.57 12
 -2 5 5 4165.34 186.33 12
 2 5 -5 4219.27 167.35 15
 -2 5 5 4418.86 230.95 13
 -2 5 5 4415.92 177.04 16
 2 5 -5 4251.06 160.2 18
 -2 -5 5 4865.12 96.68 10
 2 -5 -5 4040.26 109.93 7
 -2 5 5 4976.92 149.33 3
 2 -5 -5 4249.45 175.13 4
 -2 -5 5 4586.45 147.85 1
 -2 5 4 2654.02 170.1 13
 2 5 -4 2993.24 117.14 19
 2 5 -4 2911.09 123.17 18
 2 -5 -4 2791.27 131.47 4
 -2 -5 4 2968.29 75.52 10
 -2 -5 4 2833.71 107.84 1
 2 -5 -4 2496.03 76.23 7
 -2 5 4 3266.63 108.1 3
 -2 5 3 37.6 25.85 13
 -2 5 3 25.27 9.51 18
 2 5 -3 20.82 11.52 19
 2 5 -3 45.22 16.06 18
 -2 5 3 33.34 11.82 3
 2 -5 -3 27.2 6.74 7
 -2 -5 3 30.53 8.18 10
 2 -5 -3 22.08 12.14 4
 -2 -5 3 34.47 14.33 4
 -2 5 3 39.18 27.19 8
 2 5 -2 153.94 26.62 18
 -2 5 2 133.71 20.12 18
 2 5 -2 132.32 24.16 19
 -2 5 2 140.4 35.41 13
 2 -5 -2 125.19 12.81 7
 -2 5 2 151.53 20.42 3
 -2 -5 2 143.28 24.94 4
 -2 5 2 128.26 35.94 8
 2 5 -2 102.52 24.74 3
 -2 -5 2 160.96 18.12 10
 2 -5 -2 130.09 26.88 4
 2 -5 -2 116.89 12.56 6
 2 5 -1 1684.35 79.74 19
 2 5 -1 1802.64 89.65 18
 -2 5 1 1712.99 74.63 18
 2 5 -1 1600.01 93.16 3
 -2 -5 1 1794.48 64.61 10
 -2 -5 1 1657.24 39.78 9
 2 -5 -1 1732.45 52.92 6
 -2 -5 1 1748.99 83.42 4
 -2 5 1 1703.54 110.53 8
 2 -5 -1 1695.81 89.41 4
 -2 5 1 1840.6 67.78 3
 2 5 -1 1661.43 89.35 8
 -2 5 0 6384.36 201.75 15
 -2 5 0 6618.34 162.84 18
 -2 5 0 6581.16 140.07 19
 2 5 0 5979.7 172.53 18
 2 5 0 5823.52 179.82 8
 -2 -5 0 6391.18 100.31 9
 -2 -5 0 6703.98 138.21 10
 2 -5 0 5516.58 113.42 6
 2 -5 0 6468.94 177.95 4
 -2 -5 0 6091.05 166.81 4
 2 5 0 5941.12 182.2 3
 -2 5 -1 73.95 18.93 18
 2 5 1 59.73 26.18 13
 2 5 1 78.18 22.69 18
 -2 5 -1 69.31 25.13 15
 2 -5 1 90.43 16.02 1
 -2 -5 -1 70.69 14 10
 2 -5 1 60.68 18.46 4
 2 5 1 73.39 18.62 3
 -2 -5 -1 75.49 10.23 9
 -2 -5 -1 78.49 19.86 4
 2 5 2 20.17 15.23 18
 2 5 2 15.37 18.56 13
 -2 5 -2 33.76 17.85 15
 -2 5 -2 35.07 14.8 18
 -2 -5 -2 17.09 8.59 10
 -2 -5 -2 -4.62 13.76 4
 2 -5 2 30.95 14.31 4
 2 5 2 16.7 11.79 3
 2 -5 2 28.39 11.46 1
 -2 5 -3 304.21 38.81 18
 2 5 3 298.34 55.41 13
 -2 5 -3 269.28 43.94 15
 2 -5 3 355.95 40.86 4
 2 -5 3 308.91 32.93 1
 -2 -5 -3 277.07 38.94 4
 -2 -5 -3 306.99 31.31 10
 2 5 3 308.72 38.8 3
 -2 5 -3 360.76 38.32 11
 -2 5 -4 1165.07 83.16 18
 2 5 4 1167.47 114.98 13
 2 5 4 1246.53 84.47 12
 -2 5 -4 1245.82 99.26 15
 -2 -5 -4 1246.75 64.09 10
 2 -5 4 1269.16 73.03 1
 -2 5 -4 1205.13 74.48 11
 -2 -5 -4 1212.16 85.19 4
 2 5 4 1358.48 86.33 3
 -2 5 -5 105.12 31.86 15
 -2 5 -5 101.8 27.88 18
 2 5 5 146.6 30.77 3
 -2 5 -5 104.55 25.17 11
 2 5 5 138.54 31.59 12
 -2 -5 -5 115.81 21.22 10
 -2 -5 -5 110.77 28.48 4
 2 -5 5 111.5 24.29 1
 -2 -5 -5 125.27 22.52 7
 -2 5 -6 57.39 25.32 18
 -2 5 -6 82.21 29.08 15
 2 5 6 76.58 24.02 3
 -2 -5 -6 60.68 17.54 7
 2 5 6 57.43 20.44 12
 -2 5 -6 82.25 24.64 11
 -2 5 -6 72.18 19.11 7
 -2 -5 -6 76.26 18.07 10
 -2 -5 -6 57.91 24.71 4
 2 -5 6 64.1 20.93 1
 -2 5 -7 -5 10.7 18
 -2 5 -7 21.62 23.29 15
 2 -5 7 7.48 15.27 1
 -2 5 -7 7.44 11.47 7
 -2 -5 -7 3.92 7.09 7
 -2 -5 -7 8.21 9.26 4
 -2 -5 -7 6.97 6.86 10
 -2 5 -7 5.67 12.62 11
 2 5 7 11.38 12.45 3
 -2 5 -8 112.15 39.8 15
 -2 5 -8 158.02 40.34 18
 2 5 8 176.87 39.69 3
 -2 5 -8 130.38 33.04 11
 -2 5 -8 182.21 32.11 7
 2 -5 8 128.35 33.15 1
 -2 -5 -8 124.65 35.97 4
 -2 -5 -8 162.36 31.41 7
 2 5 9 189.55 44.08 3
 2 -5 9 138.73 36.95 1
 -2 5 -9 204.64 43.05 11
 -2 5 -9 146.76 30.25 7
 -2 -5 -9 153.88 31.68 7
 -2 -5 -9 109.37 35.25 4
 2 -5 9 184.35 53.64 89
 2 5 9 236.15 60.43 98
 -2 -5 -9 178.52 23.07 94
 -2 -5 -9 176.5 20.23 88
 2 5 9 131.47 32.26 80
 2 5 9 207.43 37.01 28
 2 -5 9 165.96 23.52 33
 -2 -5 -9 145.23 20.73 70
 2 -5 9 161.03 23.45 69
 -2 -5 -9 175.23 22.46 62
 2 5 9 182.41 48.61 64
 2 5 9 188.63 39.14 51
 2 5 9 115.49 32.87 58
 2 -5 9 188.63 23.03 59
 -2 5 -9 174.6 44.23 18
 -2 5 -9 134.99 39.26 15
 2 5 9 96.31 23.46 24
 2 -5 9 172.88 21.8 27
 2 5 9 172.79 37.18 21
 -2 5 -10 -13.72 14.69 7
 -2 5 -10 7.75 11.34 11
 2 5 10 -10.37 15.27 3
 -2 -5 -10 2.7 9.84 4
 -2 -5 -10 7.8 7.45 7
 2 -5 10 -17.9 22.3 1
 -2 -5 -10 -2.97 8.23 94
 -2 -5 -10 -1.27 4.81 99
 2 5 10 -20.68 32.63 98
 -2 5 -10 -10.49 8.76 93
 2 -5 10 -27.35 22.33 89
 2 5 10 44.54 30.73 80
 2 5 10 -13.54 19.84 28
 2 5 10 -4.05 15.87 37
 2 -5 10 -1.3 8.41 33
 -2 -5 -10 -17.99 9.85 70
 -2 -5 -10 7.47 8.06 62
 2 -5 10 32.43 12.89 69
 -2 5 -10 17.84 10.96 67
 2 5 10 36.56 18.66 51
 2 5 10 2.77 18.61 58
 2 5 10 21.7 19.48 21
 2 -5 10 0.61 6.29 27
 2 5 10 -48.55 20.15 24
 -2 5 -10 6 13.93 18
 -2 5 -10 26.24 21.58 15
 -2 5 -11 391.9 65.45 11
 -2 -5 -11 382.82 53.89 7
 -2 5 -11 361.59 44.97 93
 2 -5 11 295.99 67.85 89
 2 5 11 437.83 97.65 98
 -2 -5 -11 433.86 35.09 94
 2 5 11 342.42 58.98 80
 2 -5 11 372.69 38.23 33
 2 5 11 389.96 47.43 37
 2 5 11 333.83 50.17 28
 -2 -5 -11 345.3 32.2 70
 -2 5 -11 381.44 43.81 67
 2 -5 11 323.99 35.6 69
 -2 -5 -11 371.87 35.65 62
 2 5 11 279.19 50.8 58
 2 5 11 351.09 54.29 51
 2 -5 11 334.94 32.14 27
 2 5 11 461.37 62.23 21
 -2 5 -11 340.02 65.39 18
 2 5 11 371.48 48.15 24
 2 -5 12 85.68 16.32 27
 2 5 12 59 23.75 20
 -2 -5 -12 82.91 13.73 94
 -2 5 -12 82.41 22.76 93
 2 5 12 79.74 33.2 80
 -2 5 -12 90.67 20.79 67
 -2 -5 -12 86.86 18.21 62
 -2 -5 -12 81.66 15.85 66
 2 -5 12 77.3 18.05 69
 2 -5 12 94.97 19.64 47
 2 5 12 157.63 36.86 58
 -2 -5 -12 63.91 17.37 54
 2 5 12 75.49 26.53 51
 2 -5 12 105.99 20.79 33
 2 5 12 86.7 26.03 28
 -2 -5 -12 60.49 14.1 29
 2 5 13 74 23.27 20
 2 -5 13 87.2 17.08 27
 -2 -5 -13 88.35 17.11 29
 2 -5 13 81.66 18.1 33
 2 5 13 54.6 17.46 28
 -2 5 -13 78.06 21.96 93
 -2 -5 -13 70.54 18.63 93
 -2 5 -13 91.02 25.6 68
 2 -5 13 63.11 17.12 69
 -2 -5 -13 73.58 15.19 66
 -2 5 -13 91.87 20.9 67
 2 5 13 106 31.2 58
 -2 -5 -13 85.27 20.62 54
 2 -5 13 63.41 14.37 47
 2 -5 14 410.9 30.8 27
 2 5 14 413.26 44.8 20
 2 -5 14 488.45 39.47 33
 2 5 14 314.05 29.62 33
 -2 -5 -14 430.96 32.99 29
 2 5 14 407.28 48.34 28
 -2 -5 -14 334.88 34.71 93
 -2 5 -14 404.31 44.06 93
 -2 5 -14 425.8 45.98 68
 -2 5 -14 402.72 46.98 63
 2 -5 14 392.68 34.66 69
 -2 5 -14 378.63 40.38 67
 -2 -5 -14 344.24 28.55 65
 -2 -5 -14 368.49 28.54 66
 2 5 14 480.01 56.57 58
 -2 -5 -14 375.19 35.87 54
 2 -5 14 373.22 31.99 47
 2 5 15 5.3 11.5 20
 2 -5 15 3.06 4.18 27
 2 5 15 -0.2 4.38 33
 -2 -5 -15 -4.63 8.44 29
 2 5 15 -4.68 10.93 28
 -2 5 -15 9.08 9.77 36
 2 -5 15 4.27 7.81 33
 -2 5 -15 -2.97 12.81 93
 2 5 15 -14.62 16.77 89
 -2 -5 -15 -0.62 5.59 65
 -2 5 -15 4.83 7.49 67
 -2 -5 -15 -5.44 9.71 67
 -2 5 -15 26.8 15.64 63
 -2 5 -15 -5.74 12.43 68
 2 -5 15 -0.99 6.73 69
 2 5 15 28.87 17.82 58
 -2 -5 -15 -11.55 8.01 54
 2 -5 15 5.85 5.24 44
 2 -5 15 11.88 6.75 47
 2 5 16 69.01 14.87 20
 2 -5 16 70.37 34.68 90
 -2 5 -16 70.1 14.15 67
 -2 -5 -16 81.42 13.73 67
 2 -5 16 86.09 11.56 69
 -2 5 -16 72.97 16.81 61
 -2 5 -16 88.72 17.87 68
 -2 5 -16 75.69 15.99 63
 2 -5 16 98.22 14.3 33
 -2 5 -16 94.14 16.96 36
 2 5 16 124.17 23.3 58
 -2 -5 -16 69.29 12.05 54
 2 -5 16 86.89 10.76 44
 2 -5 16 66.98 9.63 47
 2 -5 17 3.9 3.05 33
 -2 5 -17 -0.51 4.5 36
 -2 5 -17 -16.7 7.78 63
 -2 5 -17 8.1 5.49 68
 -2 5 -17 -0.13 4.54 61
 2 5 17 4.94 7.04 58
 -2 -5 -17 -11.43 5.06 54
 2 -5 17 -5.31 18.16 90
 2 -6 -17 16.52 6.7 95
 2 6 -17 38.78 15.49 92
 2 6 -17 16.98 8.02 82
 2 -6 -17 14.36 4.59 30
 -2 6 17 0.37 4.52 33
 2 6 -17 15.19 7.95 36
 -2 -6 17 11.26 6.15 33
 2 6 -17 18.74 8.96 61
 2 6 -17 8.11 8.1 63
 2 -6 -17 15.19 6.39 54
 -2 6 17 21.04 11.94 58
 -2 -6 17 15.21 5.72 27
 2 6 -16 632.79 67.1 92
 -2 -6 16 466.49 81.22 90
 -2 6 16 809.38 53.21 78
 -2 -6 16 788.09 42.93 33
 2 6 -16 743.51 49 36
 2 6 -16 723.42 54.54 63
 2 6 -16 704.13 53.75 68
 2 -6 -16 605.02 33.05 66
 2 -6 -16 664.49 36 65
 2 6 -16 683.52 52.43 61
 -2 6 16 845.98 66.18 58
 2 -6 -16 638.47 39.06 54
 -2 -6 16 743.11 34.53 59
 -2 6 16 608.99 40.31 20
 -2 -6 16 739.31 39.22 27
 -2 -6 15 200.81 68.45 90
 -2 6 15 173.89 28.68 78
 -2 -6 15 222.6 26.05 33
 -2 -6 15 200.94 18.63 39
 2 6 -15 202.91 29.89 36
 2 6 -15 163.86 29.65 68
 2 6 -15 183.16 30.67 61
 2 -6 -15 194.64 21.95 66
 2 6 -15 209.09 33.5 63
 2 6 -15 196.24 31.25 67
 2 -6 -15 192.08 22.35 65
 -2 6 15 179.18 35.01 58
 2 -6 -15 166.21 22.18 54
 -2 -6 15 218.27 22.28 59
 -2 -6 15 202.43 23.62 27
 -2 6 15 194.98 27.17 20
 -2 -6 14 852.37 136.4 90
 2 -6 -14 763.77 44.81 94
 -2 6 14 822.49 91.06 80
 -2 6 14 747.11 64.9 78
 2 6 -14 806.8 60.67 36
 -2 -6 14 852.57 53.59 33
 2 -6 -14 732.97 43.03 29
 -2 6 14 759.52 68.99 37
 2 6 -14 707.65 62.75 68
 2 6 -14 759.38 65.68 61
 2 6 -14 779.57 65.58 63
 2 6 -14 769.76 62.5 67
 2 -6 -14 729.64 46.53 65
 2 -6 -14 755.39 47.44 66
 2 -6 -14 674.92 47.6 54
 -2 6 14 712.53 74.78 58
 -2 -6 14 835.66 49.81 59
 -2 6 14 685.23 57.95 20
 -2 6 14 823.21 72.29 24
 -2 -6 14 758.05 48.36 27
 2 -6 -13 294.37 29.19 94
 2 6 -13 264.6 39.08 93
 -2 6 13 334.69 77.36 98
 2 -6 -13 226.64 25.57 99
 -2 6 13 324.15 61.51 80
 -2 6 13 241.05 38.92 78
 2 -6 -13 266.18 26.86 29
 -2 -6 13 274.63 31.61 33
 2 6 -13 243.95 34.33 36
 -2 6 13 253.65 42.94 37
 2 -6 -13 238.9 28.14 65
 2 6 -13 221.2 34.13 67
 2 6 -13 258.54 38.92 63
 2 6 -13 248.33 40.23 61
 2 6 -13 239.71 39.49 68
 2 -6 -13 256.98 28.83 66
 -2 6 13 267.05 49.04 58
 -2 -6 13 283.27 31.23 59
 2 -6 -13 243.06 28.89 54
 -2 6 13 211.62 29.49 26
 -2 6 13 285.24 44.54 24
 -2 -6 13 301.48 31.76 27
 -2 6 12 199.64 40.79 21
 -2 6 12 156.12 34.08 24
 -2 -6 12 162.9 23.3 27
 2 -6 -12 141.48 21.35 99
 -2 6 12 179.57 61.48 98
 2 6 -12 151.61 29.97 93
 2 -6 -12 176.35 23.62 94
 -2 6 12 90.16 35.64 80
 -2 6 12 127.48 30.64 78
 -2 6 12 115.41 28.88 37
 2 -6 -12 141.37 19.55 29
 -2 -6 12 166.04 25.22 33
 2 6 -12 157.56 29.64 36
 2 6 -12 142.23 30.92 67
 2 -6 -12 131.87 20.78 66
 2 6 -12 142.91 29.44 63
 2 6 -12 153.86 31.05 68
 -2 6 12 105.92 37.38 58
 2 -6 -12 119.76 20.95 54
 -2 -6 12 170.74 25.66 59
 2 -6 -12 138.64 19.29 40
 -2 6 11 561.23 62.28 21
 -2 6 11 431.75 55.22 24
 2 6 -11 498.14 73.15 18
 -2 -6 11 571.05 43.17 27
 2 6 -11 618.68 79.64 19
 -2 6 11 604.63 80.91 3
 -2 -6 11 439.44 69.52 1
 2 -6 -11 521.96 85.57 4
 2 -6 -11 522.68 57.31 7
 2 -6 -11 651.28 44.11 94
 -2 6 11 494.31 89.18 98
 2 6 -11 531.7 55.02 93
 2 -6 -11 567.87 41.2 99
 -2 6 11 472.99 74.07 80
 -2 -6 11 565.51 44.7 33
 2 -6 -11 495.27 36.25 29
 -2 6 11 529.49 61.04 37
 -2 6 11 461.08 79.06 64
 2 -6 -11 539.14 42.17 66
 2 6 -11 581.02 57.9 63
 2 6 -11 549.29 55.43 68
 2 6 -11 526.2 52.39 67
 2 -6 -11 535.49 42.8 54
 -2 6 11 515.84 66.68 58
 -2 -6 11 598.39 46.36 59
 -2 -6 11 586.35 42.95 46
 2 -6 -11 519.39 36.34 40
 -2 -6 10 108.32 18.59 27
 2 6 -10 90.3 32.12 18
 -2 6 10 130.97 36.12 21
 2 6 -10 142.58 28.66 93
 2 -6 -10 143.74 20.19 94
 2 -6 -10 130.13 19.38 99
 -2 6 10 79.47 46.38 98
 2 -6 -10 97.8 14.85 29
 -2 6 10 132.84 28.91 28
 -2 -6 10 114.23 20.96 33
 -2 6 10 147.84 46.26 12
 -2 6 10 102.98 32.9 3
 2 -6 -10 105.59 24.37 7
 2 -6 -10 130.77 41.45 4
 -2 -6 10 113.91 38.09 1
 2 6 -10 132.58 26.46 63
 2 -6 -10 118.51 19.86 62
 2 6 -10 142.84 30.34 68
 2 6 -10 103.4 23.38 67
 -2 6 10 114.68 41.94 64
 -2 6 10 96.12 31.12 58
 -2 -6 10 113.27 21.1 59
 2 -6 -10 123.45 20.72 54
 2 -6 -10 109.95 16.36 40
 -2 -6 10 113.37 19.27 46
 2 6 -9 87.1 34.11 18
 -2 -6 9 68.93 14.07 27
 2 6 -9 113.73 37.96 15
 2 -6 -9 58.5 12.11 99
 2 -6 -9 68.69 13.11 94
 -2 6 9 44.21 34.35 98
 -2 -6 9 59.31 14.17 33
 -2 6 9 70.05 33.88 64
 2 6 -9 37.37 14.82 63
 2 -6 -9 38.72 9.7 62
 -2 -6 9 39.25 11.77 59
 -2 6 9 49.51 28.91 58
 2 -6 -9 86.04 32.7 4
 2 -6 -9 58.16 17.23 7
 -2 6 9 63.11 20.29 3
 -2 -6 9 57.91 26.23 1
 -2 6 9 45.55 20.96 12
 2 -6 -9 67.92 14.15 40
 -2 -6 9 74.68 16.75 50
 2 6 -8 1489.03 113.65 18
 2 6 -8 1499.91 116.96 15
 -2 6 8 1516.71 132.1 12
 2 -6 -8 1519.45 82.18 7
 -2 -6 8 1418 104.14 1
 2 -6 -8 1479.12 126.88 4
 -2 6 8 1864.2 118.04 3
 2 6 -7 368.44 55.44 15
 -2 6 7 328.38 54.35 16
 2 6 -7 437.68 58.23 18
 2 6 -7 406.35 53.57 19
 2 -6 -7 367.52 36.93 7
 2 -6 -7 344.09 59.21 4
 -2 6 7 352.49 60.02 12
 -2 6 7 427.02 52.84 3
 -2 -6 7 441.18 52.76 1
 -2 6 6 278.65 48.58 16
 2 6 -6 289.41 43.46 19
 2 6 -6 259.88 43.31 18
 -2 -6 6 289.27 40.66 1
 -2 6 6 300.34 41.42 3
 2 -6 -6 278.58 29.96 7
 2 -6 -6 270.2 48.48 4
 -2 6 6 278.34 52.41 12
 -2 6 5 129.05 47.86 13
 2 6 -5 166.13 33.13 19
 2 6 -5 182.95 35.42 18
 -2 6 5 119.29 28.95 16
 -2 6 5 152 27.75 3
 2 -6 -5 125 33.14 4
 2 -6 -5 137.64 19.4 7
 -2 -6 5 182.68 30.08 1
 -2 6 4 1695.48 147.25 13
 2 6 -4 1669.77 94.63 19
 2 6 -4 1748.48 104.77 18
 2 -6 -4 1611.86 62.67 7
 2 -6 -4 1639.02 108.75 4
 -2 -6 4 1877.26 64.29 10
 -2 -6 4 1673.83 88.1 1
 -2 6 3 674.06 89.05 13
 2 6 -3 717.44 60.32 19
 -2 6 3 694.63 51.91 18
 2 6 -3 791.76 67.41 18
 -2 6 3 742.15 53.69 3
 -2 -6 3 678.97 58.69 4
 2 -6 -3 643.23 65.87 4
 2 -6 -3 631.51 34.42 7
 -2 -6 3 732.5 40.37 10
 -2 6 2 -6.95 8.51 18
 -2 6 2 -28.68 24.63 13
 2 6 -2 21.59 13.61 19
 2 6 -2 0.54 9.56 18
 -2 -6 2 -6.27 10.73 4
 -2 6 2 10.09 15.15 8
 -2 -6 2 0.07 4.82 10
 2 -6 -2 -0.89 10.82 4
 2 6 -2 3 11.9 3
 2 -6 -2 4.27 3.58 7
 -2 6 2 13.63 7.47 3
 2 6 -2 -2.86 12.07 8
 2 6 -1 1237.02 82.24 18
 -2 6 1 1424.98 77.06 18
 -2 6 1 1201.82 64.04 3
 -2 -6 1 1236.04 58.25 10
 2 6 -1 1127.61 86.27 3
 2 -6 -1 1249.19 46.6 6
 2 6 -1 1231.45 87.46 8
 -2 -6 1 1220.67 76.91 4
 2 -6 -1 1228.34 83.09 4
 -2 6 1 1342.43 108.42 8
 -2 6 0 206.69 31.11 18
 -2 6 0 203.11 26.15 19
 2 6 0 154.16 29.98 18
 2 -6 0 178.52 30.8 4
 2 6 0 157.88 32.86 8
 2 -6 0 158.72 17.49 6
 2 6 0 140.07 30.04 3
 -2 -6 0 147.37 28.31 4
 -2 -6 0 147.76 21.15 10
 -2 6 0 189.36 43.71 8
 -2 6 -1 1327.33 81.58 18
 -2 6 -1 1334.51 69.87 19
 2 6 1 1104.57 80.46 18
 -2 6 -1 1263.32 98.27 15
 2 6 1 1356.85 118.72 13
 2 -6 1 1267.29 81.83 4
 -2 -6 -1 1162.31 61.15 10
 -2 -6 -1 1060.62 74.6 4
 2 6 1 1190.82 86.17 3
 2 -6 1 1172.45 62.82 1
 2 6 2 550.35 78.18 13
 2 6 2 543.51 56.92 18
 -2 6 -2 526.45 53.96 18
 -2 6 -2 577.63 67.02 15
 -2 -6 -2 506.65 54.01 4
 2 -6 2 593.86 56.2 4
 2 -6 2 589.25 46.26 1
 2 6 2 571.18 59.05 3
 -2 -6 -2 568.81 43.78 10
 -2 6 -3 5.47 15.11 15
 -2 6 -3 9.83 9.36 18
 2 6 3 3.69 18.79 13
 -2 -6 -3 5.25 6.29 10
 2 -6 3 5.38 7.27 1
 2 6 3 1.69 10.98 3
 -2 -6 -3 -7.05 13.59 4
 2 -6 3 15.77 15.76 4
 -2 6 -4 60.47 22.68 15
 -2 6 -4 66.21 24.77 18
 2 6 4 67.85 37.87 13
 -2 -6 -4 69.8 17.74 10
 -2 -6 -4 65 15.7 7
 2 6 4 73.38 22.15 3
 -2 -6 -4 54.2 24.67 4
 2 -6 4 35 9.75 1
 -2 6 -5 12.04 11.7 18
 -2 6 -5 11.99 19.47 15
 2 6 5 7.05 9.63 3
 2 -6 5 20.7 12.68 1
 -2 -6 -5 23.26 12.03 4
 -2 -6 -5 12.22 7.87 10
 2 6 5 -11.45 10.54 12
 -2 -6 -5 12.43 10.07 7
 -2 6 -6 769.77 81.33 18
 -2 6 -6 712.17 89.48 15
 -2 -6 -6 831.23 65.03 7
 2 6 6 876.48 83.56 3
 2 -6 6 786.08 71 1
 -2 -6 -6 685.87 75.99 4
 -2 -6 -6 848.07 63.4 10
 -2 6 -7 309.49 53.97 18
 -2 6 -7 315.91 59.96 15
 -2 -6 -7 310.68 41.89 7
 2 -6 7 307.73 49.17 1
 2 6 7 329.77 52.56 3
 -2 -6 -7 296.48 52.78 4
 -2 -6 -8 -1.75 13.82 4
 -2 -6 -8 13.27 12.9 7
 2 -6 8 -0.16 7.42 1
 2 6 8 38.3 29.91 3
 -2 -6 -8 0.76 4.67 99
 -2 -6 -8 3.4 8.95 94
 -2 -6 -8 20.17 8.82 88
 2 6 8 56.91 38.96 98
 -2 -6 -8 21.97 8.59 32
 2 6 8 -35.23 20.65 28
 2 -6 8 0.96 7.7 33
 -2 -6 -8 8.66 7.49 70
 2 6 8 33.64 22.97 64
 -2 -6 -8 11.21 9.21 62
 2 -6 8 12.19 5.49 59
 2 6 8 -31.14 19.63 51
 2 6 8 6.37 13.86 58
 -2 6 -8 3.71 21.46 15
 -2 6 -8 31.45 18.4 18
 2 -6 8 15.73 6.59 27
 2 6 8 15.58 15.63 21
 -2 6 -9 5.22 20.45 15
 2 -6 9 48.14 12.52 27
 -2 6 -9 55.07 26.49 18
 2 6 9 61.08 21.78 25
 2 6 9 24.09 13.37 21
 2 6 9 23.76 16.75 24
 -2 -6 -9 44.22 18.92 7
 2 6 9 54.57 27.59 3
 -2 -6 -9 1.41 11.02 4
 2 -6 9 31.27 12.87 1
 -2 -6 -9 20.32 7.72 88
 -2 -6 -9 52.38 11.4 99
 -2 -6 -9 32.81 10.73 94
 2 6 9 29.89 47.97 98
 2 6 9 25.07 23.38 80
 2 6 9 39.58 15.4 28
 2 -6 9 47.02 15.26 33
 2 -6 9 29.89 7.82 39
 -2 -6 -9 46.04 11.97 70
 2 6 9 92.34 38.24 64
 2 -6 9 30.23 10.82 69
 -2 -6 -9 34.22 12.23 62
 2 6 9 33.36 21.15 58
 2 6 9 19.51 15.71 51
 2 -6 9 56.88 13.78 59
 2 -6 9 31.86 10.25 47
 -2 6 -10 800.1 97.88 18
 -2 6 -10 678.84 97.21 15
 2 6 10 1092 94.21 21
 2 -6 10 864.99 52.3 27
 2 6 10 914.17 73.94 24
 -2 -6 -10 771.59 95.85 4
 -2 -6 -10 851.76 79.13 7
 -2 -6 -10 975.77 54.63 94
 -2 -6 -10 908.45 49.7 99
 -2 6 -10 900.64 66.92 93
 2 6 10 1094.98 140.65 98
 2 6 10 776.21 87.63 80
 2 6 10 992.33 85.49 28
 2 -6 10 899.08 45.31 39
 2 6 10 909.66 71.35 37
 2 -6 10 898.43 58.03 33
 -2 -6 -10 904.87 53.61 70
 2 -6 10 835.8 55.44 69
 2 6 10 826.33 106.03 64
 -2 -6 -10 951.18 57.19 62
 2 6 10 918.18 84.61 51
 2 6 10 695.07 75.91 58
 2 -6 10 992.34 54.59 59
 -2 -6 -10 939.43 47.21 40
 2 -6 10 822.09 50.16 47
 2 6 11 260.69 48.6 21
 2 6 11 249.08 39.89 24
 2 -6 11 197.05 25.46 27
 2 6 11 291.58 80.65 98
 -2 -6 -11 233.34 24.55 99
 -2 6 -11 210.74 33.57 93
 -2 -6 -11 240.73 26.63 94
 2 6 11 212.11 48.86 80
 2 -6 11 210.24 29.58 33
 2 6 11 206.77 34.95 37
 2 6 11 171 36.16 28
 2 -6 11 194.52 20.53 39
 -2 -6 -11 195.86 23.55 29
 -2 6 -11 206.74 31.61 67
 -2 6 -11 219.49 36.34 68
 -2 -6 -11 212.2 27.4 62
 2 -6 11 196.41 26.9 69
 2 6 11 186.93 39.26 58
 -2 -6 -11 200.56 27.13 54
 2 -6 11 203.65 23.97 59
 2 6 11 167.09 38.23 51
 2 -6 11 189.14 24.63 47
 -2 -6 -11 198.75 21.18 40
 2 6 12 585.14 57.26 24
 2 -6 12 552.25 41.11 27
 -2 6 -12 545.22 53.64 93
 -2 -6 -12 636.96 40.46 94
 2 6 12 503.5 68.68 80
 -2 6 -12 585.83 57.42 68
 -2 -6 -12 442.87 37.06 66
 2 -6 12 517.64 42.11 69
 -2 -6 -12 543.81 43.06 62
 -2 6 -12 511.15 49.59 67
 2 -6 12 518.52 39.08 47
 2 6 12 487.15 63.23 58
 -2 -6 -12 524.84 44.26 54
 2 6 12 470.93 59.69 51
 2 6 12 528.02 62.72 28
 2 -6 12 566.28 46.85 33
 -2 -6 -12 516.27 37.59 29
 2 6 13 1.82 14.47 20
 2 -6 13 -0.86 6.36 27
 2 6 13 -13.43 18.37 28
 2 -6 13 10.77 9.28 33
 -2 -6 -13 -4.97 6.17 29
 -2 6 -13 14.74 12.27 93
 -2 -6 -13 14.86 7.56 94
 -2 6 -13 -11.63 9.96 67
 -2 -6 -13 11.42 8.01 66
 -2 6 -13 3.21 12.36 63
 -2 6 -13 7.19 12.18 68
 2 -6 13 -16.87 8.9 69
 -2 -6 -13 -12.33 10.29 54
 2 6 13 -7.5 18.75 58
 2 -6 13 11.43 8.32 47
 2 -6 14 9.25 7.22 27
 2 6 14 9.4 13.67 20
 -2 -6 -14 5.87 6.85 29
 2 6 14 21.22 16.43 28
 2 -6 14 7.63 8.39 33
 -2 6 -14 3.68 10.93 36
 -2 6 -14 8.98 10.04 93
 2 -6 14 10.69 7.4 69
 -2 6 -14 -5.61 7.78 67
 -2 -6 -14 4.97 6.26 65
 -2 6 -14 -4.27 11.42 68
 -2 -6 -14 11.69 6.74 66
 -2 6 -14 -3.65 13.58 63
 2 6 14 4.46 14.45 58
 -2 -6 -14 27.87 12.37 54
 2 -6 14 7.73 6.42 47
 2 6 15 27.73 12.1 20
 2 6 15 40.95 14.56 28
 2 -6 15 31.72 10.1 33
 -2 -6 -15 25.9 7.02 29
 -2 6 -15 31.48 13.06 36
 2 -6 15 20.56 32.91 90
 -2 6 -15 26.44 13.81 68
 -2 6 -15 16.68 11.02 61
 -2 6 -15 43.72 14.89 63
 -2 -6 -15 43.08 11.62 67
 -2 -6 -15 34.6 8.84 65
 2 -6 15 14.04 5.37 69
 -2 6 -15 8.79 7.26 67
 -2 -6 -15 38.66 11.17 54
 2 6 15 27.26 15.36 58
 2 -6 15 35.2 9.05 44
 2 6 16 -15.55 8.55 20
 2 -6 16 11.21 25.58 90
 -2 6 -16 -16.48 17.25 92
 -2 6 -16 14.74 8.29 63
 -2 6 -16 -12.91 9.23 68
 -2 6 -16 3.77 7.36 61
 -2 6 -16 -0.78 5.78 36
 2 -6 16 -2.89 4.65 33
 -2 -6 -16 2.34 4.99 54
 2 6 16 -9.73 11.48 58
 2 -6 16 0.14 3.36 44
 2 -7 -17 97.59 13.26 95
 -2 -7 17 43.91 22.16 90
 2 7 -17 57 16.29 92
 2 7 -17 85.57 13.87 36
 2 7 -17 72.32 12.89 61
 2 7 -17 79.84 14.38 63
 2 -7 -17 69.23 8.94 54
 -2 7 17 100.34 17.56 58
 -2 -7 17 75.71 9.71 44
 2 7 -16 2.17 14.28 92
 2 7 -16 13.84 9.51 82
 2 -7 -16 5.88 4.49 30
 2 7 -16 4.16 7.94 36
 -2 -7 16 9.2 6.08 33
 2 7 -16 20.17 10.37 61
 2 -7 -16 -1.96 5.36 65
 2 7 -16 -2.79 11.14 63
 2 -7 -16 0.8 4.76 66
 -2 -7 16 11.88 5.73 59
 -2 7 16 7.52 10.95 58
 2 -7 -16 -3.56 5.37 54
 -2 7 16 20.06 8.38 20
 -2 -7 16 3.34 4.64 27
 -2 -7 15 25.83 29.21 90
 2 7 -15 -10.58 18.56 92
 -2 7 15 31.03 13.29 78
 -2 7 15 18.41 18.52 80
 2 7 -15 -5.96 7.98 82
 2 7 -15 21.96 13.66 36
 -2 -7 15 9.21 8.57 33
 -2 -7 15 15.95 5.78 39
 2 -7 -15 9.9 8.27 65
 2 -7 -15 8.27 6.82 66
 2 7 -15 -1.3 12.29 61
 2 7 -15 -5.86 11.09 63
 2 7 -15 20.96 13.75 68
 -2 -7 15 4.22 5.07 59
 -2 7 15 39.58 16.77 58
 2 -7 -15 13.15 7.11 54
 -2 -7 15 16.35 8.83 27
 -2 7 15 16.17 12.34 20
 -2 -7 14 130.83 59.44 90
 2 7 -14 127.85 40.33 92
 2 -7 -14 89.58 15.5 94
 -2 7 14 110.34 35.48 80
 -2 7 14 95.82 24.16 78
 -2 -7 14 114 20.36 33
 -2 -7 14 118.75 15.91 39
 2 7 -14 128.49 25.15 36
 -2 7 14 120.08 28.24 37
 2 -7 -14 109.25 17.44 66
 2 7 -14 106.64 27.15 61
 2 7 -14 129.31 28.18 63
 2 7 -14 141.11 29.7 68
 2 -7 -14 113.01 17.94 65
 -2 7 14 125.35 31.05 58
 2 -7 -14 96.39 18.1 54
 -2 -7 14 116.81 17.92 59
 -2 -7 14 93.79 18.45 27
 -2 7 14 100.92 27.35 24
 -2 7 14 114.4 23.33 20
 2 -7 -13 89.19 17.91 94
 -2 7 13 96.83 49.23 98
 2 -7 -13 67.49 15.66 99
 -2 -7 13 9.17 37.92 90
 -2 7 13 77.22 36.6 80
 -2 7 13 54.23 19.46 78
 2 -7 -13 66.84 13.78 29
 -2 -7 13 90.58 18.9 33
 -2 7 13 55.26 21.33 37
 2 7 -13 92.79 22.93 36
 2 7 -13 47.24 18.7 61
 2 -7 -13 77.57 15.9 65
 2 7 -13 81.1 22.35 67
 2 -7 -13 79.02 16.32 66
 2 7 -13 64.88 20.93 63
 2 7 -13 88.27 25.7 68
 -2 -7 13 81.26 17.35 59
 -2 7 13 60.87 28.8 58
 2 -7 -13 70.36 16.23 54
 -2 -7 13 88.63 18.01 27
 -2 7 13 72.42 21.18 24
 -2 7 12 209.18 42.01 21
 -2 -7 12 194.57 25.94 27
 -2 7 12 215 40.63 24
 -2 -7 12 180.36 61.53 90
 -2 7 12 252.07 66.84 98
 2 -7 -12 193.62 25.02 99
 2 -7 -12 222.09 25.77 94
 -2 7 12 166.74 52.39 80
 -2 7 12 160.2 32.03 78
 2 7 -12 232.59 37.26 68
 2 7 -12 176.56 31.3 67
 2 -7 -12 203.41 26.31 66
 2 -7 -12 189.84 25.66 65
 2 7 -12 257.84 41.67 61
 2 7 -12 224.22 38.49 63
 2 -7 -12 201.91 22.81 40
 -2 7 12 139.65 36.45 58
 -2 -7 12 220.9 29.01 59
 2 -7 -12 177.4 24.46 54
 2 -7 -12 155.27 19.47 29
 2 7 -12 210.99 33.9 36
 -2 7 12 187.86 38.34 37
 -2 -7 12 211.96 28.57 33
 -2 7 11 54 21.86 24
 -2 7 11 108.71 31.53 21
 -2 -7 11 74.91 16.51 27
 2 -7 -11 83.76 17.28 99
 -2 7 11 33.34 32.57 98
 2 -7 -11 94.68 17.95 94
 -2 -7 11 52.09 39.07 90
 -2 7 11 74.27 28.83 37
 2 -7 -11 71.74 14.14 29
 -2 -7 11 68.83 15.76 33
 -2 7 11 124.14 30.27 28
 2 7 -11 92.79 24.66 36
 2 -7 -11 78.87 16.92 66
 2 7 -11 68.31 23.09 63
 -2 7 11 85.68 36.79 64
 2 7 -11 75.97 26.48 61
 2 7 -11 84.64 25.5 68
 2 7 -11 65.28 20.42 67
 -2 7 11 55.44 28.02 58
 -2 -7 11 77.5 17.01 59
 2 -7 -11 59.01 13.64 54
 2 -7 -11 57.28 13.38 40
 -2 7 10 510.19 62.7 21
 -2 -7 10 453.43 38.67 27
 2 7 -10 535.55 74.66 19
 2 7 -10 497.42 75.26 18
 2 -7 -10 479.83 79.7 4
 -2 -7 10 458.06 67.94 1
 -2 7 10 571.91 78.5 3
 2 -7 -10 686.88 46.43 94
 -2 -7 10 584.26 117.35 90
 -2 -7 10 478.97 34.14 96
 2 -7 -10 495.72 38.03 99
 -2 7 10 474.25 83.72 98
 2 -7 -10 548.97 36.38 84
 -2 -7 10 531.19 42.35 33
 2 7 -10 536.26 50.18 36
 -2 7 10 475.01 53.17 28
 -2 7 10 465.99 78.52 64
 2 7 -10 525.86 55.46 61
 2 -7 -10 497.73 40.21 66
 2 7 -10 494.99 52.35 68
 2 7 -10 545.22 53.78 67
 2 7 -10 519.56 54.46 63
 -2 7 10 378.03 56.19 58
 -2 -7 10 544.13 44.13 59
 2 -7 -10 466.34 38.44 54
 2 -7 -10 528.21 37.12 40
 -2 -7 9 463.55 37.42 27
 -2 7 9 441.23 77.58 12
 2 7 -9 501.37 72.24 18
 2 7 -9 499.32 69.65 19
 -2 7 9 455.08 57.2 21
 2 -7 -9 384.59 70.7 4
 -2 7 9 507.68 70.55 3
 -2 -7 9 485 67.13 1
 2 -7 -9 528.72 38.61 99
 2 -7 -9 622.47 42.64 94
 -2 -7 9 457.17 97.23 90
 -2 -7 9 426.94 32.05 96
 -2 7 9 466.94 87.29 98
 2 -7 -9 465.08 33.13 84
 -2 -7 9 500.39 39.58 33
 2 7 -9 456.82 44.27 36
 -2 7 9 395.01 51.29 28
 2 7 -9 522.25 51.96 68
 2 -7 -9 472.37 37.69 62
 2 7 -9 462.32 49.45 63
 2 7 -9 428.81 44.48 67
 2 7 -9 464.58 51.92 61
 -2 7 9 519.31 78.79 64
 2 -7 -9 428.98 34.85 54
 -2 7 9 348.76 54.76 58
 -2 -7 9 500.01 40.93 59
 2 -7 -9 514.71 36.07 40
 -2 -7 9 541.27 41.23 46
 -2 -7 8 258.22 26.81 27
 2 7 -8 237.98 45.78 19
 2 7 -8 234.15 48 18
 -2 7 8 304.99 46.57 21
 2 -7 -8 273.39 26.04 99
 -2 -7 8 398.2 91.5 90
 2 -7 -8 290.59 28.59 94
 -2 7 8 172.44 48.86 98
 2 7 -8 288.35 33.23 36
 -2 7 8 350.41 62.81 64
 2 7 -8 292.26 38.54 63
 2 7 -8 281.46 39.25 61
 2 -7 -8 248.11 25.66 62
 -2 -7 8 273 28.36 59
 -2 7 8 217.43 52 12
 -2 7 8 323.94 52.99 3
 2 -7 -8 200.35 48.58 4
 -2 -7 8 290.57 48.74 1
 -2 -7 8 294.77 30.06 46
 2 -7 -8 281.12 25.26 40
 2 -7 -7 156.49 44.75 4
 -2 -7 7 140.69 32.24 1
 -2 7 7 171.74 47.39 12
 -2 7 7 142.19 34.12 3
 2 7 -7 143.41 35.96 18
 2 7 -7 129.49 34.3 19
 -2 -7 6 675.87 66.38 1
 2 -7 -6 621.25 79.03 4
 -2 7 6 764.85 72.71 3
 2 7 -6 718 77.94 18
 -2 7 6 645.05 77.78 16
 -2 7 6 694.9 88.37 12
 2 7 -6 632.16 68.26 19
 -2 7 5 91.39 24.7 3
 2 -7 -5 77.7 27.45 4
 -2 -7 5 58.86 21.58 1
 -2 7 5 78.92 42.23 13
 -2 7 5 81.35 26.54 16
 2 7 -5 70.56 24.49 19
 2 7 -5 72.42 25.45 18
 -2 -7 4 2937.93 127.94 1
 2 -7 -4 2684.01 148.79 4
 -2 7 4 3019.44 132.72 3
 2 7 -4 2962.8 148.97 18
 2 7 -4 2743.94 134.98 19
 -2 7 4 2862.76 211.31 13
 2 -7 -3 62.42 23.84 4
 -2 -7 3 51.12 11.83 10
 -2 -7 3 52.95 20.09 4
 -2 7 3 51.25 17.47 3
 -2 7 3 48.39 15.21 18
 -2 7 3 50.55 27.22 13
 2 7 -3 54.57 24.27 18
 2 7 -3 38.96 14.82 19
 -2 -7 2 2778.38 130.06 4
 2 -7 -2 2698.19 139.17 4
 -2 7 2 2871.77 179.44 8
 2 7 -2 2827.06 150.67 8
 -2 -7 2 2721.78 93.45 10
 -2 7 2 3198.78 210.28 13
 -2 7 2 2951.61 124.24 18
 2 7 -2 2866.47 141.31 18
 2 7 -1 2650.27 145.04 8
 2 -7 -1 2729.09 75.45 6
 -2 -7 1 2681.19 127.56 4
 2 -7 -1 2777.33 137.26 4
 -2 -7 1 2754.26 97.46 10
 2 7 -1 2655.14 146.79 3
 -2 7 1 2784.16 173.86 8
 2 7 -1 2676.85 136.17 18
 -2 7 1 3089.24 130.01 18
 2 -7 0 38.61 9.55 6
 2 7 0 39.17 12.41 3
 -2 -7 0 41.5 11.85 10
 -2 -7 0 47.46 18.13 4
 2 -7 0 58.77 24.69 4
 2 7 0 84.13 28.66 8
 -2 7 0 49.43 30.8 8
 2 7 0 48.3 20.19 18
 -2 7 0 34.94 14.52 18
 2 -7 1 3923 160.8 4
 -2 -7 -1 3784.88 123.84 10
 -2 -7 -1 3601.61 153.29 4
 2 7 1 3683.18 171.59 3
 2 -7 1 3677.35 125.45 1
 2 -7 1 3424.53 100.11 6
 -2 7 -1 4301.3 142.46 19
 2 7 1 3665.43 163.53 18
 -2 7 -1 4274.93 163.57 18
 2 7 1 4280.77 237.52 13
 -2 -7 -2 761.82 54.8 10
 2 -7 2 782.16 71.05 4
 2 -7 2 852.25 59.72 1
 2 7 2 911.81 84.05 3
 -2 -7 -2 697.94 68.16 4
 -2 7 -2 830.31 64.12 19
 -2 7 -2 847.23 74.62 18
 2 7 2 819.11 106.18 13
 -2 7 -2 785.64 88.23 15
 2 7 2 727.52 72.15 18
 2 -7 3 144.76 26.59 1
 2 7 3 113.1 32.01 3
 -2 -7 -3 108.64 29.01 4
 -2 -7 -3 115.04 22.56 10
 2 -7 3 156.69 32.98 4
 2 7 3 136.11 46.73 13
 -2 7 -3 155.26 40.64 15
 -2 7 -3 145.12 33.42 18
 -2 7 -3 134.81 27.9 19
 -2 -7 -4 2585.64 143.24 4
 -2 -7 -4 2733.19 114.57 7
 2 -7 4 2779.3 124.83 1
 -2 -7 -4 2867.37 116.49 10
 2 7 4 3112.67 163.9 3
 -2 7 -4 2767.04 149.91 18
 -2 7 -4 2841.98 176.08 15
 2 7 4 2705.22 208.61 13
 -2 -7 -5 14.14 10.99 7
 2 7 5 7.87 10.1 3
 2 7 5 82.84 31.04 12
 -2 -7 -5 17.99 11.05 10
 -2 -7 -5 18.77 18.64 4
 2 -7 5 12.88 11.65 1
 -2 7 -5 67.21 29.45 15
 -2 7 -5 37.11 17.38 18
 -2 -7 -6 2.42 7.06 7
 2 -7 6 2.01 9.91 1
 2 7 6 -0.9 17.51 3
 -2 -7 -6 1.59 10.57 4
 -2 -7 -6 -3.35 8.72 10
 -2 7 -6 -2.87 15.87 18
 -2 7 -6 -11.55 21.95 15
 2 7 7 -7.29 29.23 98
 -2 -7 -7 38.91 12.21 94
 -2 -7 -7 17.65 7.27 88
 2 -7 7 28.12 8.75 39
 -2 -7 -7 32.51 10.38 32
 2 -7 7 41.33 12.83 33
 2 7 7 15.49 14.58 28
 2 7 7 2.95 10.1 3
 -2 -7 -7 12.9 10.75 7
 2 -7 7 10.69 12.26 1
 -2 -7 -7 -0.46 9.3 4
 -2 -7 -7 23.03 9.68 62
 2 7 7 32.66 24.87 64
 -2 -7 -7 18.16 7.95 70
 2 -7 7 20.29 7.2 59
 2 7 7 22.82 19.25 58
 2 7 7 7.28 17.09 51
 2 -7 7 36.43 11.91 27
 2 7 7 31.93 15.84 21
 -2 7 -7 17.11 15.4 18
 -2 7 -7 18.22 20.83 15
 -2 -7 -8 5.59 5.02 99
 -2 -7 -8 -7.18 10.06 94
 2 7 8 4.68 26.51 98
 -2 -7 -8 4.54 6.82 88
 2 -7 8 2.07 4.51 39
 2 7 8 9.43 15.33 28
 -2 -7 -8 1.81 4.89 32
 2 -7 8 -8.9 9.83 33
 2 -7 8 9.1 5.08 31
 2 -7 8 -17.86 16.51 1
 2 7 8 -6.08 14.87 3
 -2 -7 -8 11.94 10.53 4
 -2 -7 -8 0.6 6.73 7
 -2 -7 -8 6.26 6.81 62
 -2 -7 -8 0.75 7.06 70
 2 7 8 -14.52 20.84 64
 -2 7 -8 9.81 10.1 68
 2 -7 8 -9.7 10.37 69
 2 7 8 17.22 21.66 51
 2 -7 8 7.57 6.04 59
 2 7 8 -32.07 20.9 58
 2 7 8 33.82 14.37 25
 -2 7 -8 16.58 13.2 18
 2 7 8 -8.02 15.01 21
 -2 7 -8 -7.89 14.01 15
 2 -7 8 -1.02 6.95 27
 2 -7 9 755.58 48.7 27
 2 7 9 799.51 80.36 21
 -2 7 -9 714.95 102.34 15
 2 7 9 644.08 59.91 25
 2 7 9 733.69 64.83 24
 -2 7 -9 658.56 91.3 18
 2 -7 9 674.41 82.21 1
 -2 -7 -9 502.01 75.66 4
 -2 -7 -9 649.24 66.98 7
 2 7 9 715.57 93.91 3
 -2 -7 -9 808.94 47.68 99
 -2 -7 -9 812.19 47.61 88
 2 7 9 699.57 112.48 98
 -2 -7 -9 830.64 51.07 94
 2 -7 9 732.82 52.67 33
 2 -7 9 761.61 43.25 39
 2 7 9 857.46 80.48 28
 -2 -7 -9 838.6 52.97 62
 -2 -7 -9 748.67 48.69 70
 -2 7 -9 796.76 64.8 68
 2 -7 9 698.88 48.98 69
 2 7 9 740.44 100.81 64
 2 -7 9 878.62 52.34 59
 2 7 9 763.01 80.38 51
 2 7 9 627.98 72.32 58
 -2 -7 -9 752.72 43.84 40
 2 7 10 449.7 62.33 21
 2 -7 10 362.88 34.3 27
 2 7 10 362.55 46.76 24
 -2 -7 -10 377.82 32.28 99
 2 7 10 462.65 94.01 98
 -2 -7 -10 429 36.45 94
 2 7 10 320.68 55.69 80
 2 -7 10 412.35 31.34 39
 -2 -7 -10 324.11 28.46 29
 2 7 10 462.06 60.12 28
 2 -7 10 422.51 40.4 33
 2 -7 10 325.01 33.6 69
 -2 -7 -10 416.33 37.35 70
 2 7 10 424.44 75.18 64
 -2 7 -10 409.67 47.6 68
 -2 -7 -10 391.82 36.19 62
 2 7 10 293.93 51.25 58
 2 7 10 384.96 56.9 51
 2 -7 10 397.61 35.22 59
 -2 -7 -10 351.49 29.65 40
 2 7 11 326.74 53.93 21
 2 -7 11 235.98 27.59 27
 2 7 11 297.17 40.84 24
 -2 -7 -11 265.61 26.4 99
 -2 -7 -11 307.5 30.7 94
 2 7 11 377.64 94.27 98
 2 7 11 268.87 50.68 80
 2 -7 11 279.45 25.21 39
 -2 -7 -11 252.49 25.8 29
 2 -7 11 275.18 31.97 33
 2 7 11 264.25 44.86 28
 -2 7 -11 283.34 39.69 68
 2 -7 11 262.48 29.02 69
 -2 -7 -11 268.77 29.99 62
 -2 7 -11 261.58 38.49 63
 2 -7 11 300.62 29.79 59
 2 7 11 220.97 43.64 58
 2 7 11 242.1 42.61 51
 -2 -7 -11 259.63 31.11 54
 -2 -7 -11 263 24.5 40
 2 -7 12 100.73 17.16 27
 2 7 12 87.72 23.68 24
 -2 -7 -12 106.5 17.79 94
 -2 -7 -12 87.33 14.28 99
 2 7 12 101.81 31.68 80
 -2 7 -12 77.38 20.86 68
 -2 -7 -12 113.08 20.5 62
 -2 7 -12 76.12 24.52 63
 -2 -7 -12 68.09 15.3 66
 2 -7 12 74.27 14.79 69
 -2 -7 -12 95.17 14.4 40
 -2 -7 -12 85.47 17.36 54
 2 7 12 73.29 26.27 51
 2 7 12 95.98 28.13 58
 2 -7 12 105.21 16.73 59
 2 -7 12 100.61 21.19 33
 -2 -7 -12 83.32 14.53 29
 2 -7 12 84.43 12.61 39
 2 7 12 99.01 31.68 28
 2 7 13 79.07 25.17 28
 -2 7 -13 74.6 18.89 36
 2 -7 13 84.24 17.93 33
 -2 -7 -13 82.72 14.01 29
 -2 -7 -13 97.36 14.88 94
 2 -7 13 61.89 48.68 90
 -2 7 -13 67.67 20.32 68
 2 -7 13 92.64 16.57 69
 -2 -7 -13 60.86 13.77 66
 -2 7 -13 125.78 27.55 63
 2 7 13 72.49 27.94 58
 -2 -7 -13 56.29 15.02 54
 2 7 13 72.73 21.59 20
 2 -7 13 98.83 16.32 27
 2 7 14 163.89 25.9 20
 2 7 14 114.24 23.11 28
 -2 7 -14 173.51 26.21 36
 2 -7 14 176.69 21.84 33
 -2 -7 -14 128.35 15.31 29
 2 -7 14 130.93 47.38 90
 -2 -7 -14 129.29 18.05 67
 -2 -7 -14 153.43 17.88 66
 -2 -7 -14 133.47 17.59 65
 -2 7 -14 158.29 28.2 61
 -2 7 -14 160.37 27.95 63
 -2 7 -14 151.95 24.64 68
 -2 -7 -14 128.9 18.72 54
 2 7 14 149.13 30.29 58
 2 -7 14 152.06 18.61 44
 2 7 15 209.64 25.33 20
 2 7 15 144.48 19.65 28
 2 -7 15 258.24 22.46 33
 -2 7 -15 227.38 25.07 36
 -2 7 -15 214.49 39.77 92
 2 -7 15 205.06 59.71 90
 -2 7 -15 145.88 21.31 68
 -2 7 -15 223.79 28.46 61
 -2 7 -15 180.71 24.47 63
 -2 -7 -15 188.87 17.08 65
 -2 -7 -15 168.18 14.57 66
 2 7 15 253.93 32.28 58
 -2 -7 -15 183.05 19.12 54
 2 -7 15 227.96 19.07 44
 2 7 16 -10.56 6.59 20
 -2 7 -16 7.64 9.4 92
 2 -7 16 -9.65 19.41 90
 -2 7 -16 6.42 5.94 61
 -2 7 -16 5.88 7.14 63
 -2 7 -16 18.54 7.16 36
 -2 -7 -16 4.3 3.09 54
 2 7 16 -11.02 7.74 58
 2 -7 16 3.18 2.34 44
 2 8 -16 68.69 23.53 92
 -2 -8 16 47.9 30.56 90
 2 8 -16 74.51 14.14 36
 -2 8 16 46.51 8.44 33
 2 8 -16 69.47 15.56 63
 2 8 -16 85.95 17.27 61
 2 -8 -16 58.72 9.55 65
 2 -8 -16 65.86 9.85 66
 -2 8 16 59.3 17.21 58
 2 -8 -16 56.66 8.11 54
 -2 -8 16 58.87 9.6 44
 2 8 -15 177.74 39.9 92
 -2 8 15 157.43 21.27 78
 -2 -8 15 215.52 21.39 33
 2 8 -15 190.97 24.8 36
 -2 -8 15 200.97 16.29 39
 2 -8 -15 178.88 19.4 65
 2 8 -15 173.78 26.41 63
 2 -8 -15 184.23 19.31 66
 2 8 -15 216.32 30.68 61
 -2 8 15 216.13 35.24 58
 2 -8 -15 159.26 17.4 54
 -2 -8 15 216.4 19.62 59
 -2 8 15 156.71 21.18 20
 -2 -8 14 107.91 48.96 90
 2 8 -14 221.65 49.93 92
 2 -8 -14 195.75 21.4 94
 -2 8 14 234.19 45.54 80
 -2 8 14 195.73 28.93 78
 -2 -8 14 255.55 21.82 39
 -2 -8 14 211.45 24.4 33
 -2 8 14 201.32 32.79 37
 2 8 -14 219.24 30.99 36
 2 -8 -14 230.59 24.59 65
 2 -8 -14 242.77 25.39 66
 2 8 -14 217.39 32.49 63
 2 8 -14 232.46 36.39 61
 -2 -8 14 236.63 24.4 59
 2 -8 -14 183.99 20.95 54
 -2 8 14 211.26 38.71 58
 -2 8 14 244.86 38.14 24
 -2 8 14 180.83 27.42 20
 -2 -8 14 257.1 25.62 27
 -2 -8 13 30.6 44.26 90
 2 8 -13 10.71 21.57 92
 2 -8 -13 25.01 8.91 99
 2 -8 -13 8.25 7.49 94
 -2 8 13 13.42 30.94 98
 -2 8 13 17.72 23.27 80
 -2 8 13 13.33 12.88 78
 -2 -8 13 15.06 7.36 31
 -2 -8 13 9.31 6.05 39
 -2 8 13 -1.68 15.74 37
 -2 -8 13 3 6.95 33
 2 8 -13 13.89 13.53 36
 2 8 -13 1.39 13.18 68
 2 -8 -13 17.76 11.18 65
 2 -8 -13 3.59 7.67 66
 2 8 -13 -5 13.23 61
 2 8 -13 4.04 15.5 63
 2 -8 -13 5.64 5.41 54
 -2 -8 13 25.61 13.08 59
 -2 8 13 -3.88 20.66 58
 -2 -8 13 2.16 7.11 27
 -2 8 13 19.14 18.09 21
 -2 8 13 4.09 12.76 24
 -2 -8 12 455.95 38.03 27
 -2 8 12 437.05 54.46 24
 -2 8 12 532.98 62.02 21
 2 8 -12 415.13 76.11 92
 2 -8 -12 500.25 39.02 94
 2 -8 -12 421.3 35.27 99
 -2 8 12 459.99 90.11 98
 -2 -8 12 338.51 90.29 90
 -2 8 12 387.44 64.98 80
 -2 8 12 357.37 46.53 78
 -2 -8 12 425.23 37.57 33
 2 8 -12 447.78 46.94 36
 -2 8 12 401.7 52.65 37
 -2 -8 12 462.57 34.44 39
 2 8 -12 425.12 48.98 68
 2 8 -12 469.29 53.93 63
 2 8 -12 447.14 53.96 61
 2 -8 -12 437.5 37.76 66
 -2 8 12 424.28 73.88 64
 2 -8 -12 399.23 35.46 65
 2 -8 -12 347.23 32.16 54
 -2 -8 12 496.88 40.95 59
 -2 8 12 358.95 55.54 58
 2 -8 -12 404.79 32.03 40
 -2 -8 11 186.87 24.5 27
 -2 8 11 244.75 44.5 21
 -2 8 11 213.74 42.03 24
 2 -8 -11 267.23 29.42 94
 2 -8 -11 180.44 24.24 99
 -2 8 11 206.06 68.25 98
 -2 -8 11 147.17 59.71 90
 -2 -8 11 220.28 22.32 96
 2 -8 -11 189.18 21.01 84
 -2 8 11 252.03 40.13 28
 -2 -8 11 239.58 29.21 33
 -2 8 11 178.3 36.96 37
 2 8 -11 189.01 30.36 36
 2 8 -11 204.93 36.11 61
 -2 8 11 163.78 49.26 64
 2 8 -11 221.56 36.92 63
 2 8 -11 219.06 35.57 68
 2 -8 -11 224.99 28.21 66
 -2 -8 11 254.44 30.69 59
 2 -8 -11 187.27 23.59 54
 -2 8 11 172.55 40.48 58
 2 -8 -11 217.04 24.45 40
 -2 -8 10 112.61 21.13 27
 -2 8 10 88.18 29.7 21
 2 -8 -10 130.84 21.01 99
 -2 -8 10 127.48 57.3 90
 -2 8 10 66.61 43.61 98
 -2 -8 10 113.7 17.73 96
 2 -8 -10 144.83 22.06 94
 2 -8 -10 104.02 16.4 84
 -2 -8 10 121.74 21.09 33
 -2 8 10 126.16 30.62 28
 2 8 -10 91.91 23.26 36
 2 8 -10 117.31 27.96 68
 -2 8 10 125.11 42.33 64
 2 -8 -10 126.94 22.16 66
 2 8 -10 114.84 29.47 61
 2 8 -10 117.14 28.66 63
 -2 -8 10 122.17 21.19 59
 -2 8 10 116.33 38.91 58
 2 -8 -10 85.15 15.91 40
 2 8 -9 55.52 23.35 18
 -2 8 9 42.91 21.32 21
 -2 -8 9 40.67 12.08 27
 2 8 -9 41.49 21.56 19
 2 -8 -9 26.09 26.08 4
 -2 8 9 14.59 17.65 3
 -2 -8 9 43.33 24.8 1
 2 -8 -9 56.69 15.2 94
 -2 8 9 34.77 36.26 98
 2 -8 -9 42.76 10.57 99
 -2 -8 9 47.15 40.37 90
 -2 -8 9 35.66 11.58 96
 2 -8 -9 34.56 9.86 84
 -2 -8 9 43.53 11.88 33
 -2 8 9 19.9 17.15 28
 2 8 -9 33.83 14.01 36
 -2 8 9 23.36 25.3 64
 2 8 -9 57.76 18.27 61
 2 8 -9 38.16 17.56 63
 2 8 -9 15.91 14.51 68
 -2 8 9 25.58 24.9 58
 -2 -8 9 44.27 13.9 59
 2 -8 -9 44.66 11.93 40
 -2 8 8 109.44 29 21
 2 8 -8 98.37 35.89 18
 2 8 -8 78.85 28.03 19
 -2 -8 8 82.5 16.64 27
 2 -8 -8 60.43 26.52 4
 -2 8 8 94.04 39 12
 -2 -8 8 50.64 22.57 1
 -2 8 8 80.55 29.52 3
 -2 -8 8 69.59 13.95 96
 -2 8 8 13.01 32.73 98
 -2 -8 8 99.82 40.04 90
 2 -8 -8 79.8 14.89 99
 2 -8 -8 105.08 18.71 94
 2 -8 -8 69.68 13.49 84
 -2 -8 8 64.8 15.19 33
 2 8 -8 67.8 19.06 36
 -2 8 8 45.23 19.05 28
 2 -8 -8 80.82 16.95 62
 -2 8 8 16.27 26.32 64
 2 8 -8 80.24 22.42 63
 2 8 -8 53.99 17.97 68
 2 8 -8 80.5 20.69 61
 -2 -8 8 55.32 15.44 59
 2 -8 -8 94.13 15.79 40
 -2 -8 7 318.75 29.93 27
 -2 8 7 285.56 44.8 21
 2 8 -7 299.63 53.47 19
 2 8 -7 332.73 58.63 18
 -2 8 7 279.11 57.47 12
 2 -8 -7 321.3 62.27 4
 -2 -8 7 344.55 52.69 1
 -2 8 7 381.02 58.07 3
 -2 -8 7 298.92 27.4 96
 -2 8 7 369.02 76.65 98
 2 -8 -7 347.6 30.36 99
 2 -8 -7 356.93 31.8 94
 -2 -8 7 286.32 79.31 90
 2 -8 -7 363.67 28.91 84
 -2 8 7 344.59 63.99 64
 2 8 -7 266.19 38.33 61
 2 -8 -7 286.5 27.47 62
 2 8 -7 280.72 36.53 63
 -2 -8 7 346.15 33.1 59
 2 -8 -7 371.53 29.48 40
 2 -8 -7 324.79 27.08 34
 -2 -8 7 278.43 27.95 33
 -2 8 7 296.03 41.7 28
 2 8 -7 329.38 36.51 36
 -2 8 6 680.47 97.49 12
 -2 8 6 671.88 84.09 16
 2 8 -6 839.02 91.23 18
 2 8 -6 688.26 78.01 19
 -2 8 6 863.41 85.67 3
 2 -8 -6 714.22 87.77 4
 -2 -8 6 762.26 73.63 1
 -2 8 5 230.36 48.89 16
 -2 8 5 167.13 58.37 13
 2 8 -5 215.88 45.94 18
 2 8 -5 215.17 43.72 19
 -2 -8 5 224.09 38.68 1
 2 -8 -5 198.23 42.7 4
 2 8 -4 98.65 28.57 19
 -2 8 4 62.56 29.26 13
 2 8 -4 101.64 31.93 18
 -2 -8 4 84.02 25.21 1
 2 8 -4 82.53 27.57 8
 2 -8 -4 64.17 25.37 4
 2 8 -3 281.49 43.96 19
 -2 8 3 321.12 73.61 13
 2 8 -3 324.85 55.26 18
 -2 -8 3 264.44 44.39 4
 2 8 -3 358.84 60.08 8
 2 -8 -3 279.27 49.71 4
 -2 -8 3 321.44 32.16 10
 -2 8 2 35.35 34.37 13
 -2 8 2 46.3 19.5 18
 2 8 -2 13.68 10.76 18
 2 8 -2 6.67 12.89 3
 2 8 -2 32.86 26.7 8
 -2 -8 2 20.8 8.42 10
 2 -8 -2 10.9 10.77 4
 -2 8 2 14.73 19.42 8
 -2 -8 2 15.28 8.93 4
 -2 8 1 360.71 47.78 18
 -2 8 1 432.8 84.93 13
 2 8 -1 375.3 55.76 18
 2 8 -1 344.17 56.99 3
 2 -8 -1 373.92 53.94 4
 -2 -8 1 385.58 37.44 10
 -2 -8 1 376.17 51.96 4
 -2 8 1 415.68 73.79 8
 2 8 -1 416.73 62.75 8
 2 8 0 7.88 25.85 13
 -2 8 0 -0.62 7.82 18
 2 8 0 9.59 13.03 18
 2 8 0 23.28 12.05 3
 2 -8 0 29.37 17.9 4
 -2 -8 0 12.61 7.45 10
 -2 8 0 41.28 25.46 8
 -2 -8 0 4.79 7.92 4
 2 8 1 8.39 16.56 18
 -2 8 -1 37.95 14.93 19
 2 8 1 39.55 30.58 13
 -2 8 -1 28.11 13.95 18
 2 -8 1 23.24 15.76 4
 2 8 1 6.7 15.23 3
 2 -8 1 19.73 7.77 6
 -2 -8 -1 17.02 12.75 4
 2 -8 1 19.32 10.8 1
 -2 -8 -1 18.32 8.15 10
 -2 8 -1 -10.08 15.42 8
 -2 8 -2 684.07 73.16 18
 2 8 2 613.59 101.85 13
 -2 8 -2 665.57 61.98 19
 2 8 2 642.32 78.14 3
 -2 -8 -2 656.13 55.31 10
 2 -8 2 568.74 43.15 6
 2 -8 2 654.81 57.02 1
 -2 -8 -2 572.87 65.77 4
 2 -8 2 609.22 67.99 4
 2 8 3 8.41 29.7 13
 -2 8 -3 37.64 21.06 18
 -2 8 -3 10.49 9.87 19
 -2 -8 -3 17.36 15.3 4
 -2 -8 -3 21.5 9.92 10
 2 8 3 48.32 21.14 3
 2 -8 3 39.46 16.38 1
 2 -8 3 57.69 24.76 4
 2 8 4 311.8 78.5 13
 -2 8 -4 288.92 45.88 19
 -2 8 -4 301.22 63.44 15
 -2 8 -4 348.34 56.08 18
 -2 -8 -4 331.81 41.68 10
 2 8 4 367.52 59.78 3
 -2 -8 -4 288.52 50.3 4
 2 -8 4 309.86 43.67 1
 -2 -8 -4 285.26 37.69 7
 -2 8 -5 185.13 48.97 15
 -2 8 -5 200.91 43.54 18
 -2 8 -5 224.85 42.88 19
 -2 -8 -5 203.24 33.3 10
 2 8 5 168.58 44.14 3
 2 -8 5 161.19 34.13 1
 -2 -8 -5 160.4 28.41 7
 -2 -8 -5 180.53 42.74 4
 -2 -8 -6 796.64 67.46 7
 -2 -8 -6 729.76 85.29 4
 2 -8 6 775.8 78.54 1
 2 8 6 831 99.23 3
 -2 -8 -6 862.98 46.73 88
 2 -8 6 1140.22 149.82 90
 2 8 6 544.04 91.82 98
 -2 -8 -6 1026.57 57.12 94
 2 -8 6 864.19 43.72 96
 -2 -8 -6 911.03 45.78 84
 -2 -8 -6 761.02 44.71 32
 -2 -8 -6 784.46 40.89 34
 2 -8 6 842.9 44.95 39
 2 8 6 736.08 73.54 28
 2 -8 6 832.01 42.58 31
 2 -8 6 793.3 51.14 33
 -2 -8 -6 882.46 49.99 62
 -2 -8 -6 838.89 48.73 70
 2 8 6 1037.18 107.35 64
 2 8 6 783.71 78.71 51
 2 -8 6 923.97 53.88 59
 2 8 6 883.12 70.38 25
 2 8 6 801.79 76.02 21
 -2 8 -6 784.99 105.3 15
 2 -8 6 875.61 50.23 27
 -2 8 -6 838.83 95.81 18
 -2 8 -6 958.1 91.92 19
 2 -8 7 -20.76 17.19 1
 2 8 7 -1.64 21.61 3
 -2 -8 -7 -4.27 17.49 4
 -2 -8 -7 -3.24 9.15 7
 2 -8 7 5.22 5.07 96
 2 -8 7 17.02 36.1 90
 2 8 7 -3.71 31.23 98
 -2 -8 -7 3.51 5.38 88
 -2 -8 -7 14.33 10.58 94
 -2 -8 -7 6.98 6.13 84
 2 -8 7 8.62 6.29 39
 -2 -8 -7 6.88 5.1 34
 2 -8 7 -5.11 6.8 33
 2 -8 7 4.45 5.04 31
 -2 -8 -7 4.13 7 32
 2 8 7 17.71 15.92 28
 -2 -8 -7 8.29 6.01 62
 2 8 7 16.84 23.89 64
 -2 -8 -7 2.82 8.46 70
 -2 8 -7 -21.91 16.3 63
 2 8 7 13.58 17.38 58
 2 -8 7 24.31 10 59
 2 8 7 11.11 16.55 51
 -2 8 -7 -15.44 22.69 15
 -2 8 -7 15.91 23.12 18
 2 8 7 13.16 15.74 25
 2 -8 7 -1.54 7.35 27
 2 8 7 11.25 16.29 21
 -2 8 -7 23.96 20.48 19
 2 -8 8 34.45 18.45 1
 -2 -8 -8 11.74 8.82 7
 2 8 8 31.94 15.6 3
 -2 -8 -8 -3.45 19.55 4
 -2 -8 -8 13.97 10.2 94
 2 -8 8 -1.4 36.61 90
 2 8 8 40.96 40.36 98
 -2 -8 -8 18.19 9.53 99
 -2 -8 -8 23.38 10.02 88
 -2 -8 -8 10.16 5.28 84
 2 8 8 21.44 26.43 64
 2 -8 8 11.74 7.21 69
 -2 8 -8 11.78 10.39 63
 -2 -8 -8 15.23 8.34 62
 -2 -8 -8 5.83 6.61 70
 2 -8 8 12.62 7.96 27
 -2 8 -8 10.84 16.82 18
 -2 8 -8 16.65 12.45 15
 2 8 8 28.6 19.09 21
 2 8 8 20.83 12.33 25
 -2 8 -8 22.65 19.76 19
 2 8 8 27.31 21.94 51
 2 8 8 -5.91 13.91 58
 2 -8 8 15.96 9.53 59
 2 -8 8 6.05 9.9 33
 2 -8 8 22.64 10.04 39
 2 -8 8 13.3 6.65 31
 2 8 8 32.38 21.1 28
 2 -8 9 18.62 10.35 27
 2 8 9 -3.11 12.49 25
 2 8 9 0.67 19.76 21
 2 8 9 29.65 20.33 24
 -2 -8 -9 16.05 9.4 99
 -2 -8 -9 22.76 9.77 94
 2 8 9 40.32 43.74 98
 2 -8 9 79.33 52.27 90
 2 -8 9 14.48 6.01 39
 2 8 9 20.64 23.65 28
 2 -8 9 28.81 11.23 33
 2 -8 9 23.11 7.95 31
 -2 -8 -9 39.4 13.96 70
 2 -8 9 20.52 9.35 69
 2 8 9 8.86 30.18 64
 -2 8 -9 41.95 16.66 63
 -2 -8 -9 36.57 12.37 62
 2 -8 9 34.25 12.08 59
 2 8 9 8.8 18.39 58
 2 8 9 48.18 25.37 51
 -2 -8 -9 13.01 6.7 40
 2 -8 10 8.74 8.67 27
 2 8 10 13.94 16.03 21
 2 8 10 15.75 12.72 24
 2 -8 10 20.49 48.99 90
 -2 -8 -10 -0.48 5.93 99
 -2 -8 -10 8.19 9.68 94
 2 8 10 -5.18 37.73 98
 2 8 10 -45.13 24.55 80
 2 -8 10 4.2 8.79 33
 -2 8 -10 -0.71 9.91 36
 2 -8 10 12.72 8.53 39
 -2 -8 -10 -0.02 5.07 29
 2 8 10 -8.03 20.49 28
 -2 -8 -10 -7.19 10.29 62
 -2 8 -10 39.37 17.9 68
 2 -8 10 8.58 5.88 69
 -2 8 -10 -30.23 18.07 63
 2 8 10 -10.91 25.12 64
 2 -8 10 13.3 10.16 59
 2 8 10 -12.88 18.53 51
 2 8 10 19.99 18.71 58
 -2 -8 -10 11.78 7.03 40
 2 8 11 403.66 60.38 21
 2 -8 11 398.73 35.43 27
 2 -8 11 417.99 98.29 90
 -2 -8 -11 351.47 30.37 99
 -2 -8 -11 413.08 34.76 94
 2 8 11 483.87 100.97 98
 2 8 11 368.83 58.95 80
 -2 -8 -11 323.83 27.07 29
 2 -8 11 384.76 36.48 33
 2 8 11 381.79 54.04 28
 -2 8 -11 398.35 43.83 36
 2 -8 11 390.93 29.29 39
 -2 -8 -11 360.75 34.88 62
 -2 8 -11 362.42 44.73 63
 -2 8 -11 373.78 43.71 68
 2 8 11 279.91 49.5 58
 2 8 11 351.48 54.19 51
 -2 -8 -11 324.24 32.86 54
 2 -8 11 422.35 34.59 59
 -2 -8 -11 354.15 28.54 40
 2 8 12 124 31.35 21
 2 -8 12 120.33 58.36 90
 -2 -8 -12 133.33 18.9 94
 -2 -8 -12 108.33 16.37 99
 2 8 12 116.76 33.69 80
 -2 8 -12 109.76 23.58 68
 -2 -8 -12 97.21 17.25 66
 -2 8 -12 134.4 27.54 63
 -2 8 -12 108.24 25.08 61
 -2 -8 -12 98.44 13.38 40
 2 -8 12 120.18 19.56 44
 2 8 12 85.13 29.43 58
 2 8 12 107.85 27.25 51
 -2 -8 -12 115.34 19.19 54
 2 -8 12 100.11 19.52 33
 -2 8 -12 87.52 20.47 36
 2 8 12 140.56 32.35 28
 2 -8 12 132.57 15.22 39
 -2 -8 -12 101.84 14.35 29
 2 8 13 39.16 17.1 20
 2 -8 13 14.73 8.96 33
 -2 8 -13 5.45 10.78 36
 -2 -8 -13 6.47 5.42 29
 2 8 13 2.84 12.5 28
 -2 -8 -13 8.68 6.17 94
 2 -8 13 2.23 31.67 90
 -2 -8 -13 10.14 9.02 65
 -2 8 -13 15.12 11.66 63
 -2 -8 -13 0.66 6.1 66
 -2 8 -13 20.15 11.44 68
 -2 8 -13 20.49 14.3 61
 -2 -8 -13 7.2 7.56 54
 2 8 13 7.61 15.98 58
 2 -8 13 7.62 7.8 44
 2 8 14 11.75 10.3 20
 -2 8 -14 24.55 12.31 36
 2 8 14 20.09 12.19 28
 -2 8 -14 22.07 18.92 92
 2 -8 14 38.98 28.24 90
 -2 -8 -14 25.89 8 66
 -2 -8 -14 25.82 8.02 65
 -2 8 -14 19.95 9.96 63
 -2 8 -14 17.83 12.34 61
 -2 -8 -14 28.38 8.97 54
 2 8 14 46.55 17.72 58
 2 -8 14 31.19 9.02 44
 2 8 15 71.22 14.62 20
 2 -8 15 30.09 22.57 90
 -2 8 -15 16.66 11.72 92
 -2 8 -15 62.64 13.12 36
 -2 8 -15 50.19 13.55 61
 -2 -8 -15 39.96 7.09 66
 -2 -8 -15 30.89 6.63 65
 -2 8 -15 44.3 10.89 63
 -2 -8 -15 42.19 8.29 54
 2 8 15 66.86 15.7 58
 2 -8 15 62.64 9.23 44
 2 -9 -16 45.1 7.75 95
 2 9 -16 70.63 18.09 92
 2 9 -16 83.08 19.15 77
 -2 -9 16 62.81 8.09 44
 -2 9 16 76.03 14.39 58
 2 9 -16 56.27 9.66 36
 -2 9 15 -10.74 8.16 20
 2 9 -15 -23.33 19.73 92
 -2 -9 15 16.11 21.29 90
 -2 -9 15 -2.29 2.59 39
 2 9 -15 -9.64 8.39 38
 2 9 -15 9.99 8.5 36
 2 9 -15 5.19 8.74 63
 2 9 -15 -10.1 9.24 61
 2 -9 -15 1.34 4.68 66
 2 -9 -15 3.98 5.35 65
 -2 9 15 19.59 13.52 58
 -2 -9 15 1.31 4.56 44
 -2 -9 14 16.99 39.45 90
 2 9 -14 -2.31 24.53 92
 -2 9 14 -14.83 20.03 80
 -2 9 14 16.9 9.05 78
 2 9 -14 17.59 10.97 36
 -2 -9 14 13.35 5.59 39
 2 9 -14 5.72 9.66 38
 2 9 -14 6.94 10.84 63
 2 -9 -14 1.47 6.58 65
 2 9 -14 47.95 16.6 61
 2 -9 -14 8.37 7.16 66
 -2 9 14 6.19 13.6 58
 -2 -9 14 4.35 6.11 59
 -2 9 14 14.35 11.97 24
 -2 9 14 -7.11 8.43 20
 2 -9 -13 86.19 14.85 99
 2 -9 -13 95.01 15.94 94
 -2 -9 13 121.62 57.99 90
 -2 9 13 129.39 46.95 98
 2 9 -13 46.97 29.72 92
 -2 9 13 104.17 34.99 80
 -2 9 13 76.13 20.12 78
 -2 -9 13 96.11 16.65 33
 -2 -9 13 85.59 13.87 39
 -2 9 13 62.97 19.49 37
 -2 -9 13 102.7 12.85 31
 2 9 -13 81.95 18.87 36
 2 9 -13 111.35 25.94 63
 2 -9 -13 78.82 15.76 66
 2 9 -13 82.17 24.02 61
 2 -9 -13 95.09 17.75 65
 -2 -9 13 107.11 16.86 59
 -2 9 13 119.84 34.46 58
 -2 9 13 78.23 20.15 24
 -2 9 13 102.49 26.48 21
 -2 9 12 49.31 45.07 98
 2 -9 -12 89.98 17.68 94
 2 9 -12 68.56 37.75 92
 -2 -9 12 61.93 49.26 90
 2 -9 -12 83.71 15.44 99
 -2 9 12 58.32 30.86 80
 -2 9 12 72.93 21.29 78
 2 9 -12 93.12 21.73 36
 -2 9 12 70.98 19.75 37
 -2 -9 12 114.05 19.68 33
 -2 -9 12 108.06 15.02 31
 -2 -9 12 89.86 15.51 39
 2 9 -12 93.14 25.68 61
 2 -9 -12 72.95 14.98 66
 2 9 -12 94.18 24.73 63
 2 -9 -12 79.65 16.7 65
 -2 9 12 83.69 31.7 58
 -2 -9 12 99.35 18.48 59
 -2 9 12 99.64 27.09 24
 -2 -9 12 116.68 20.72 27
 -2 9 12 100.66 30.12 21
 -2 -9 11 474 38.36 27
 -2 9 11 342.94 47.95 24
 -2 9 11 449.76 59.8 21
 -2 -9 11 302.9 85.81 90
 2 -9 -11 524.04 40.31 94
 2 -9 -11 463.9 37.16 99
 -2 -9 11 491.44 32.79 96
 -2 9 11 411.44 94.24 98
 2 9 -11 411.99 75.23 92
 2 -9 -11 358.15 28.75 84
 -2 -9 11 488.24 35.53 39
 -2 -9 11 464.19 37.99 33
 -2 -9 11 494.38 33.85 31
 -2 9 11 419.44 50.75 37
 2 9 -11 445.83 46.68 36
 -2 9 11 490.92 54.29 28
 2 9 -11 400.29 48.61 63
 2 -9 -11 471.38 39.76 66
 2 -9 -11 419.91 36.31 65
 2 9 -11 440.05 52.43 61
 -2 9 11 387.68 73.86 64
 -2 -9 11 535.21 43.19 59
 -2 9 11 326.01 55.69 58
 2 -9 -11 432.8 33.57 40
 -2 9 10 21.25 14.11 21
 -2 -9 10 28.51 11.01 27
 -2 9 10 40.27 33.26 98
 2 9 -10 0.32 23.33 92
 -2 -9 10 47.39 41.23 90
 -2 -9 10 37.16 10.52 96
 2 -9 -10 47.55 13.36 99
 2 -9 -10 49.06 13.42 94
 2 -9 -10 47.48 12.42 84
 -2 -9 10 30.82 9.58 39
 2 9 -10 35.68 16.24 36
 -2 -9 10 40.65 13.62 33
 -2 9 10 36.46 20.11 28
 2 9 -10 40.28 17.36 63
 2 -9 -10 22.13 9.55 66
 2 9 -10 47.77 17.77 61
 -2 9 10 16.67 25.63 64
 -2 -9 10 53.04 14.64 59
 -2 9 10 42.18 22.41 58
 2 -9 -10 36.83 12.65 40
 -2 -9 9 324.04 33.29 27
 -2 9 9 367.02 56.34 21
 2 -9 -9 411.67 37.18 94
 -2 -9 9 328.61 29.38 96
 -2 9 9 273.36 70.06 98
 2 -9 -9 310.83 30.87 99
 -2 -9 9 286.86 93.49 90
 2 9 -9 365.07 68.9 92
 2 -9 -9 339.45 30.2 84
 -2 -9 9 309.51 29.14 39
 -2 9 9 298.8 45.89 28
 -2 -9 9 287.95 29.99 33
 2 9 -9 346.94 40.86 36
 -2 9 9 307.45 64.65 64
 2 9 -9 342.65 45.45 63
 2 9 -9 308.94 44.41 61
 2 -9 -9 306.87 32.71 66
 -2 -9 9 346.67 36.74 59
 -2 9 9 227.79 45.76 58
 2 -9 -9 325.55 30.62 40
 2 9 -8 26.22 18.26 18
 -2 9 8 -24.68 25.68 21
 -2 -9 8 22.1 9.49 27
 2 9 -8 40.14 18.9 19
 -2 9 8 42.56 27.47 12
 2 -9 -8 35.68 11.74 99
 2 -9 -8 38.15 11.13 94
 -2 -9 8 62.72 57.58 90
 2 9 -8 4.54 28.21 92
 -2 9 8 49.09 50.45 98
 -2 -9 8 29.26 8.69 96
 2 -9 -8 37.24 11.39 84
 -2 -9 8 22.85 10.97 33
 -2 9 8 17.72 14.49 28
 2 9 -8 27.87 13.69 36
 -2 -9 8 34.24 10.15 39
 2 9 -8 15.25 15.01 61
 2 -9 -8 12.22 6.91 66
 -2 9 8 72.3 39.89 64
 2 9 -8 31.63 15.77 63
 -2 9 8 -10.12 19.79 51
 -2 -9 8 35.35 11.44 59
 2 -9 -8 29.03 9.96 40
 -2 -9 7 1210.18 60.32 27
 -2 9 7 1251.91 140.34 12
 2 9 -7 1291.21 123.86 18
 -2 9 7 1167.47 94.86 21
 2 9 -7 1117.58 108.59 19
 2 -9 -7 1106.13 117.54 4
 -2 -9 7 1215.38 103.76 1
 2 9 -7 1175.06 117.06 92
 2 -9 -7 1329.28 63.19 99
 -2 -9 7 1235.75 57.85 96
 2 -9 -7 1398.04 66.47 94
 -2 9 7 1188.29 138.89 98
 -2 -9 7 1026.9 148.2 90
 2 -9 -7 1274.23 58.56 84
 -2 -9 7 1146.17 59.15 33
 -2 9 7 1152.01 90.17 28
 2 9 -7 1241.83 74.94 36
 -2 -9 7 1255.06 58.33 39
 2 -9 -7 1192.87 55.39 34
 2 9 -7 1279.57 87.18 61
 2 9 -7 1104.87 78.37 63
 -2 9 7 1229.36 124.24 64
 -2 9 7 1159.49 92.72 51
 -2 -9 7 1397.93 68.94 59
 2 -9 -7 1247.56 58.34 40
 -2 -9 6 360.31 31.34 27
 -2 9 6 319.86 49.39 21
 2 9 -6 351.67 61.9 18
 2 9 -6 287.23 52.62 19
 2 -9 -6 322.02 59.5 4
 -2 9 6 318.86 67.52 12
 -2 -9 6 332.21 52.57 1
 2 -9 -6 372.83 32.61 94
 -2 -9 6 361.66 83.67 90
 2 -9 -6 406.97 33.1 99
 -2 -9 6 330.67 29.49 96
 2 9 -6 346.37 62.45 92
 2 -9 -6 359.48 30.33 84
 -2 9 6 410.05 54.5 28
 2 9 -6 352.8 38.94 36
 2 -9 -6 338.27 28.39 34
 -2 -9 6 371.02 30.5 39
 2 9 -6 340.39 41.22 63
 2 9 -6 299.72 39.43 61
 -2 9 6 378.93 68.93 64
 -2 -9 6 391.28 35.25 59
 -2 -9 6 362.95 30.23 53
 -2 9 6 336.43 51.59 51
 2 -9 -6 352.62 29.58 40
 2 -9 -5 7.28 18.59 4
 -2 -9 5 3.73 12.6 1
 -2 -9 5 -27.5 51.79 90
 -2 -9 5 6.49 6.23 96
 2 -9 -5 10.04 5.72 94
 2 -9 -5 -0.05 7.65 99
 2 9 -5 -11.33 20.82 92
 2 -9 -5 17.07 7.89 84
 2 -9 -5 -0.97 5.39 34
 -2 -9 5 10.9 6.69 39
 -2 9 5 21.68 15.59 28
 2 9 -5 27.36 13.96 61
 -2 9 5 32.15 23.86 51
 -2 -9 5 22.7 9.97 59
 -2 -9 5 12.12 8.45 53
 2 9 -5 14.59 16.39 18
 2 9 -5 -2.05 10.18 19
 -2 9 5 15.21 28.81 13
 -2 -9 4 -0.68 5.31 96
 -2 -9 4 -37.3 41.7 90
 2 -9 -4 2.09 4.82 84
 -2 -9 4 2.36 9.2 1
 2 -9 -4 11.43 18.57 4
 -2 -9 4 3.56 5.7 59
 -2 9 4 21.38 29.53 13
 2 9 -4 11.4 18.98 18
 2 -9 -4 3.55 6.75 34
 2 -9 -3 1566.99 123.64 4
 -2 -9 3 1614.48 116.2 4
 -2 -9 3 1567.37 103.67 1
[truncated: 2,434,769 more chars]
