# Supplementary material for: NHC‐Terphenyl Radicals and Anions: Tuning Stability and Redox Properties via Substituent Patterning
Source: Angew Chem Int Ed Engl. 2025 Oct 22;64(51):e202520260. doi: 10.1002/anie.202520260 (PMC12707353; doi:10.1002/anie.202520260)
Supplement: Supplementary file 2 — Supporting Information [file ANIE-64-e202520260-s001.zip › ange202520260-sup-0002-SuppMat/4b.cif]

data_4b

_database_code_depnum_ccdc_archive        2471670


# was steffen51

_audit_creation_date               2025-05-22
_audit_creation_method
;
Olex2 1.5-ac6-020
(compiled 2024.02.14 svn.r2f8d729c for Rigaku Oxford Diffraction, GUI svn.r6966)
;
_shelx_SHELXL_version_number       '2018/3'
loop_
  _audit_author_name
  _audit_author_email
  _audit_author_address
 'Steffenfauseweh, H.' ''
;
Bielefeld University
Department of Chemistry
Universitaetsstr. 25
Bielefeld
33615
Germany
;
 'Neumann, B.' ? ?

_audit_contact_author_address      ?
_audit_contact_author_email        ?
_audit_contact_author_name         ''
_audit_contact_author_phone        ?
_publ_contact_author_id_orcid      ?
_publ_section_references
;
Dolomanov, O.V., Bourhis, L.J., Gildea, R.J, Howard, J.A.K. & Puschmann, H.
 (2009), J. Appl. Cryst. 42, 339-341.

Sheldrick, G.M. (2015). Acta Cryst. A71, 3-8.

Sheldrick, G.M. (2015). Acta Cryst. C71, 3-8.
;
_chemical_name_common              ?
_chemical_name_systematic          ?
_chemical_formula_moiety           'C45 H49 N2'
_chemical_formula_sum              'C45 H49 N2'
_chemical_formula_weight           617.86
_chemical_melting_point            ?
_chemical_oxdiff_formula           'C45 H48 N2'
_chemical_oxdiff_usercomment       'mounted by Henric'
loop_
  _atom_type_symbol
  _atom_type_description
  _atom_type_scat_dispersion_real
  _atom_type_scat_dispersion_imag
  _atom_type_scat_source
 'C' 'C' 0.0181 0.0091 'International Tables Vol C Tables 4.2.6.8 and 6.1.1.4'
 'H' 'H' 0.0000 0.0000 'International Tables Vol C Tables 4.2.6.8 and 6.1.1.4'
 'N' 'N' 0.0311 0.0180 'International Tables Vol C Tables 4.2.6.8 and 6.1.1.4'

_shelx_space_group_comment
;
The symmetry employed for this shelxl refinement is uniquely defined
by the following loop, which should always be used as a source of
symmetry information in preference to the above space-group names.
They are only intended as comments.
;
_space_group_crystal_system        'monoclinic'
_space_group_IT_number             14
_space_group_name_H-M_alt          'P 1 21/n 1'
_space_group_name_Hall             '-P 2yn'
loop_
  _space_group_symop_operation_xyz
 'x, y, z'
 '-x+1/2, y+1/2, -z+1/2'
 '-x, -y, -z'
 'x-1/2, -y-1/2, z-1/2'

_cell_length_a                     10.7275(4)
_cell_length_b                     48.6244(16)
_cell_length_c                     14.2444(5)
_cell_angle_alpha                  90
_cell_angle_beta                   102.935(3)
_cell_angle_gamma                  90
_cell_volume                       7241.6(4)
_cell_formula_units_Z              8
_cell_measurement_reflns_used      15898
_cell_measurement_temperature      100.00(10)
_cell_measurement_theta_max        71.5520
_cell_measurement_theta_min        3.2620
_shelx_estimated_absorpt_T_max     0.957
_shelx_estimated_absorpt_T_min     0.848
_exptl_absorpt_coefficient_mu      0.489
_exptl_absorpt_correction_T_max    1.000
_exptl_absorpt_correction_T_min    0.619
_exptl_absorpt_correction_type     gaussian
_exptl_absorpt_process_details
;
CrysAlisPro 1.171.43.144a (Rigaku Oxford Diffraction, 2024)
Numerical absorption correction based on gaussian integration over
a multifaceted crystal model
Empirical absorption correction using spherical harmonics,
implemented in SCALE3 ABSPACK scaling algorithm.
;
_exptl_absorpt_special_details     ?
_exptl_crystal_colour              'metallic dark green'
_exptl_crystal_colour_lustre       metallic
_exptl_crystal_colour_modifier     dark
_exptl_crystal_colour_primary      green
_exptl_crystal_density_diffrn      1.133
_exptl_crystal_density_meas        ?
_exptl_crystal_density_method      ?
_exptl_crystal_description         irregular
_exptl_crystal_F_000               2664
loop_
  _exptl_crystal_face_index_h
  _exptl_crystal_face_index_k
  _exptl_crystal_face_index_l
  _exptl_crystal_face_perp_dist
 4 -27 -1 0.0250
 -4 24 0 0.0603
 6 8 -5 0.0561
 2 29 2 0.0984
 -6 -17 3 0.0338
 -3 -27 -1 0.0406
 6 -10 -6 0.0731
 -5 20 0 0.0528
 1 23 6 0.1214
 -1 31 -2 0.0592
 1 -31 0 0.0259
 -2 21 7 0.1203
 -1 -9 9 0.1304
 4 24 -4 0.0588
 -5 -15 6 0.0688
 2 30 0 0.0774
 -2 -29 3 0.0246

_exptl_crystal_size_max            0.35
_exptl_crystal_size_mid            0.14
_exptl_crystal_size_min            0.09
loop_
  _exptl_oxdiff_crystal_face_indexfrac_h
  _exptl_oxdiff_crystal_face_indexfrac_k
  _exptl_oxdiff_crystal_face_indexfrac_l
  _exptl_oxdiff_crystal_face_x
  _exptl_oxdiff_crystal_face_y
  _exptl_oxdiff_crystal_face_z
 3.6183 -26.9470 -1.3774 0.0683 0.5273 0.8469
 -4.2484 24.4526 -0.2354 -0.0921 -0.7075 -0.7007
 6.3473 7.9675 -4.8234 0.9754 0.1812 0.1259
 1.9564 28.9316 1.9722 0.4989 0.0935 -0.8616
 -5.7232 -17.3930 3.0154 -0.9559 -0.1779 0.2337
 -3.3077 -27.2735 -0.5072 -0.6814 -0.1273 0.7207
 5.5124 -9.8429 -6.3789 0.7215 0.1335 0.6794
 -5.2775 19.7861 -0.0621 -0.2678 -0.7560 -0.5973
 0.7653 23.1580 5.8093 0.1236 0.3517 -0.9279
 -0.6068 30.8266 -1.5886 0.4269 -0.5003 -0.7533
 0.7760 -31.2668 0.4773 -0.3646 0.4275 0.8273
 -1.5449 20.5690 6.9928 -0.2010 0.2339 -0.9513
 -1.0037 -9.1214 8.8282 -0.6305 0.7372 -0.2427
 4.0733 24.0888 -3.6918 0.9092 -0.1196 -0.3988
 -5.0381 -14.8282 6.0632 -0.9915 0.1300 0.0089
 1.8245 30.3127 0.2991 0.5809 -0.0769 -0.8103
 -2.3860 -28.7265 2.8121 -0.7595 0.2680 0.5927

_exptl_transmission_factor_max     ?
_exptl_transmission_factor_min     ?
_diffrn_reflns_av_R_equivalents    0.0888
_diffrn_reflns_av_unetI/netI       0.0395
_diffrn_reflns_Laue_measured_fraction_full  1.000
_diffrn_reflns_Laue_measured_fraction_max  1.000
_diffrn_reflns_limit_h_max         12
_diffrn_reflns_limit_h_min         -12
_diffrn_reflns_limit_k_max         57
_diffrn_reflns_limit_k_min         -57
_diffrn_reflns_limit_l_max         16
_diffrn_reflns_limit_l_min         -16
_diffrn_reflns_number              113815
_diffrn_reflns_point_group_measured_fraction_full  1.000
_diffrn_reflns_point_group_measured_fraction_max  1.000
_diffrn_reflns_theta_full          66.600
_diffrn_reflns_theta_max           66.600
_diffrn_reflns_theta_min           3.311
_diffrn_ambient_environment        N~2~
_diffrn_ambient_temperature        100.00(10)
_diffrn_detector                   'CCD plate'
_diffrn_detector_area_resol_mean   5.3114
_diffrn_detector_type              Atlas
_diffrn_measured_fraction_theta_full  1.000
_diffrn_measured_fraction_theta_max  1.000
_diffrn_measurement_details
;
List of Runs (angles in degrees, time in seconds):

  # Type    Start    End  Width  t~exp~   \w     \q     \k     \f   Frames
--------------------------------------------------------------------------
  1  \w    -95.00 -19.00   1.00   10.00    --  -38.50 -38.00  60.00   76
  2  \w   -110.00 -23.00   1.00   10.00    --  -38.50 -38.00 150.00   87
  3  \w    -55.00 -10.00   1.00   10.00    --  -38.50  57.00  60.00   45
  4  \w     -7.00  30.00   1.00   10.00    --  -38.50  57.00  60.00   37
  5  \w    -72.00  -8.00   1.00   10.00    --  -38.50 125.00-120.00   64
  6  \w     65.00  95.00   1.00   10.00    --   42.70-125.00  30.00   30
  7  \w     58.00  84.00   1.00   10.00    --   42.70-125.00-120.00   26
  8  \w      7.00  34.00   1.00   10.00    --   42.70 -99.00-120.00   27
  9  \w     57.00 107.00   1.00   50.00    --  106.24 -94.00 120.00   50
 10  \w    110.00 144.00   1.00   50.00    --  106.24  77.00 -60.00   34
 11  \w     40.00 125.00   1.00   50.00    --  106.24 -45.00   0.00   85
 12  \w     38.00 127.00   1.00   50.00    --  106.24 -45.00  90.00   89
 13  \w     41.00  67.00   1.00   50.00    --  106.24 -94.00-120.00   26
 14  \w    144.00 175.00   1.00   50.00    --  106.24  30.00  90.00   31
 15  \w     58.00 107.00   1.00   50.00    --  106.24 -94.00 -30.00   49
 16  \w     60.00 105.00   1.00   50.00    --  106.24 -94.00-150.00   45
 17  \w     37.00 128.00   1.00   50.00    --  106.24 -45.00-150.00   91
 18  \w    105.00 173.00   1.00   50.00    --  106.24  77.00 150.00   68
 19  \w     28.00 107.00   1.00   50.00    --  106.24 -94.00  30.00   79
 20  \w     82.00 107.00   1.00   50.00    --  106.24 -94.00-120.00   25
 21  \w     97.00 177.00   1.00   50.00    --  106.24  30.00-120.00   80
 22  \w    -66.00   7.00   1.00   10.00    --  -38.50  19.00-150.00   73
 23  \w    -53.00  29.00   1.00   10.00    --  -38.50  38.00-120.00   82
 24  \w   -100.00 -17.00   1.00   10.00    --  -38.50 -42.00-112.00   83
 25  \w     19.00  56.00   1.00   10.00    --   43.07  57.00  30.00   37
 26  \w     27.00  82.00   1.00   10.00    --   43.07  57.00  90.00   55
 27  \w     15.00  65.00   1.00   10.00    --   43.07  68.00-142.48   50
 28  \w     59.00  85.00   1.00   10.00    --   43.07  57.00  30.00   26
 29  \w     14.00  42.00   1.00   10.00    --   43.07  82.00 -27.28   28
 30  \w     13.00  40.00   1.00   10.00    --   43.07  78.00-162.62   27
 31  \w     15.00  42.00   1.00   10.00    --   43.07  80.00 122.52   27
 32  \w     12.00  42.00   1.00   10.00    --   43.07  81.00 -79.95   30
 33  \w     12.00  42.00   1.00   10.00    --   43.07  79.00  64.69   30
 34  \w     80.00 105.00   1.00   30.00    --  106.24  61.00  60.00   25
 35  \w     84.00 110.00   1.00   30.00    --  106.24  45.00   0.00   26
 36  \w     80.00 105.00   1.00   30.00    --  106.24  60.00 -70.09   25
 37  \w     84.00 110.00   1.00   30.00    --  106.24  45.00-120.00   26
 38  \w    131.00 157.00   1.00   30.00    --  106.24  63.00 -48.21   26
 39  \w    123.00 167.00   1.00   30.00    --  106.24  68.00 105.31   44
 40  \w     80.00 105.00   1.00   30.00    --  106.24  60.00-100.27   25
 41  \w     80.00 119.00   1.00   30.00    --  106.24  61.00 150.00   39
 42  \w     80.00 111.00   1.00   30.00    --  106.24  63.00 -48.21   31
 43  \w     80.00 108.00   1.00   30.00    --  106.24  61.00  90.00   28
 44  \w     84.00 147.00   1.00   30.00    --  106.24  45.00  60.00   63
 45  \w     80.00 106.00   1.00   30.00    --  106.24  61.00 -90.00   26
 46  \w     80.00 106.00   1.00   30.00    --  106.24  62.00 164.02   26
 47  \w     84.00 110.00   1.00   30.00    --  106.24  45.00-150.00   26
 48  \w     78.00 120.00   1.00   30.00    --  106.24  68.00 105.31   42
 49  \w    119.00 149.00   1.00   30.00    --  106.24  45.00   0.00   30
 50  \w     80.00 105.00   1.00   30.00    --  106.24  61.00-120.00   25
 51  \w     79.00 105.00   1.00   30.00    --  106.24  64.00 122.89   26
 52  \w     80.00 134.00   1.00   30.00    --  106.24  61.00 -60.00   54
 53  \w     80.00 105.00   1.00   30.00    --  106.24  61.00   0.00   25
 54  \w     80.00 105.00   1.00   30.00    --  106.24  61.00-150.00   25
 55  \w     80.00 106.00   1.00   30.00    --  106.24  61.00-180.00   26
 56  \w     80.00 105.00   1.00   30.00    --  106.24  61.00 -30.00   25
 57  \w     80.00 105.00   1.00   30.00    --  106.24  61.00  30.00   25
 58  \w    109.00 145.00   1.00   30.00    --  106.24  60.00 -70.09   36
 59  \w     81.00 150.00   1.00   30.00    --  106.24  56.00  74.10   69
 60  \w     79.00 173.00   1.00   30.00    --  106.24  66.00   2.80   94
;
_diffrn_measurement_device         'four-circle diffractometer'
_diffrn_measurement_device_type    'SuperNova, Dual, Cu at home/near, Atlas'
_diffrn_measurement_method         '\w scans'
_diffrn_orient_matrix_type        
 'CrysAlisPro convention (1999,Acta A55,543-557)'
_diffrn_orient_matrix_UB_11        0.1018489000
_diffrn_orient_matrix_UB_12        0.0134868000
_diffrn_orient_matrix_UB_13        -0.0459094000
_diffrn_orient_matrix_UB_21        0.1057136000
_diffrn_orient_matrix_UB_22        -0.0097432000
_diffrn_orient_matrix_UB_23        0.0854603000
_diffrn_orient_matrix_UB_31        0.0127156000
_diffrn_orient_matrix_UB_32        -0.0269655000
_diffrn_orient_matrix_UB_33        -0.0539081000
_diffrn_radiation_monochromator    mirror
_diffrn_radiation_probe            x-ray
_diffrn_radiation_type             'Cu K\a'
_diffrn_radiation_wavelength       1.54184
_diffrn_source                     'micro-focus sealed X-ray tube'
_diffrn_source_type                'SuperNova (Cu) X-ray Source'
_reflns_Friedel_coverage           0.000
_reflns_Friedel_fraction_full      .
_reflns_Friedel_fraction_max       .
_reflns_number_gt                  8324
_reflns_number_total               12792
_reflns_special_details
;
 Reflections were merged by SHELXL according to the crystal
 class for the calculation of statistics and refinement.
 
 _reflns_Friedel_fraction is defined as the number of unique
 Friedel pairs measured divided by the number that would be
 possible theoretically, ignoring centric projections and
 systematic absences.
;
_reflns_threshold_expression       'I > 2\s(I)'
_computing_cell_refinement         'CrysAlisPro 1.171.43.144a (Rigaku OD, 2024)'
_computing_data_collection        
 'CrysAlisPro system (CCD 42.94a 64-bit (release 21-06-2023))'
_computing_data_reduction          'CrysAlisPro 1.171.43.144a (Rigaku OD, 2024)'
_computing_molecular_graphics      'Olex2 1.5-ac6-020 (Dolomanov et al., 2009)'
_computing_publication_material    'Olex2 1.5-ac6-020 (Dolomanov et al., 2009)'
_computing_structure_refinement    'SHELXL 2018/3 (Sheldrick, 2015)'
_computing_structure_solution      'SHELXT  (Sheldrick, 2015)'
_refine_diff_density_max           0.241
_refine_diff_density_min           -0.248
_refine_diff_density_rms           0.044
_refine_ls_extinction_coef         .
_refine_ls_extinction_method       none
_refine_ls_goodness_of_fit_ref     1.025
_refine_ls_hydrogen_treatment      constr
_refine_ls_matrix_type             full
_refine_ls_number_parameters       952
_refine_ls_number_reflns           12792
_refine_ls_number_restraints       528
_refine_ls_R_factor_all            0.0995
_refine_ls_R_factor_gt             0.0649
_refine_ls_restrained_S_all        1.013
_refine_ls_shift/su_max            0.001
_refine_ls_shift/su_mean           0.000
_refine_ls_structure_factor_coef   Fsqd
_refine_ls_weighting_details      
 'w=1/[\s^2^(Fo^2^)+(0.1120P)^2^+1.4449P] where P=(Fo^2^+2Fc^2^)/3'
_refine_ls_weighting_scheme        calc
_refine_ls_wR_factor_gt            0.1764
_refine_ls_wR_factor_ref           0.2070
_refine_special_details           
 'Disorder of Dip-group C79 to C90 over two sites in ratio 65:35. Suitable restraints were applied for disordered atoms.'
_olex2_refinement_description
;
1. Fixed Uiso
 At 1.2 times of:
  All C(H) groups
 At 1.5 times of:
  All C(H,H,H) groups
2. Uiso/Uaniso restraints and constraints
C79B \\sim C84B \\sim C83B \\sim C82B \\sim C81B \\sim C80B \\sim C79A \\sim
C84A \\sim C83A \\sim C82A \\sim C81A \\sim C80A \\sim C89A \\sim C88A \\sim
C90A \\sim C90B \\sim C88B \\sim C89B \\sim C86B \\sim C85B \\sim C87B \\sim
C86A \\sim C85A \\sim C87A: within 2A with sigma of 0.01 and sigma for terminal
atoms of 0.02 within 2A
3. Rigid body (RIGU) restrains
 C79B, C84B, C83B, C82B, C81B, C80B, C79A, C84A, C83A, C82A, C81A, C80A, C89A,
 C88A, C90A, C90B, C88B, C89B, C86B, C85B, C87B, C86A, C85A, C87A
 with sigma for 1-2 distances of 0.01 and sigma for 1-3 distances of 0.01
4. Others
 Sof(C79B)=Sof(C84B)=Sof(C83B)=Sof(H83B)=Sof(C82B)=Sof(H82B)=Sof(C81B)=
 Sof(H81B)=Sof(C80B)=Sof(C86B)=Sof(H86A)=Sof(H86B)=Sof(H86C)=Sof(C85B)=
 Sof(H85B)=Sof(C87B)=Sof(H87A)=Sof(H87B)=Sof(H87C)=Sof(C90B)=Sof(H90D)=
 Sof(H90E)=Sof(H90F)=Sof(C88B)=Sof(H88B)=Sof(C89B)=Sof(H89D)=Sof(H89E)=
 Sof(H89F)=1-FVAR(1)
 Sof(C86A)=Sof(H86D)=Sof(H86E)=Sof(H86F)=Sof(C85A)=Sof(H85A)=Sof(C87A)=
 Sof(H87D)=Sof(H87E)=Sof(H87F)=Sof(C79A)=Sof(C84A)=Sof(C83A)=Sof(H83A)=
 Sof(C82A)=Sof(H82A)=Sof(C81A)=Sof(H81A)=Sof(C80A)=Sof(C89A)=Sof(H89A)=
 Sof(H89B)=Sof(H89C)=Sof(C88A)=Sof(H88A)=Sof(C90A)=Sof(H90A)=Sof(H90B)=
 Sof(H90C)=FVAR(1)
5.a Ternary CH refined with riding coordinates:
 C28(H28), C31(H31), C40(H40), C43(H43), C73(H73), C76(H76), C85B(H85B),
 C85A(H85A), C88A(H88A), C88B(H88B)
5.b Aromatic/amide H refined with riding coordinates:
 C2(H2), C3(H3), C5(H5), C6(H6), C8(H8), C9(H9), C11(H11), C12(H12), C14(H14),
 C15(H15), C17(H17), C18(H18), C19(H19), C20(H20), C21(H21), C24(H24), C25(H25),
  C26(H26), C36(H36), C37(H37), C38(H38), C47(H47), C48(H48), C50(H50),
 C51(H51), C53(H53), C54(H54), C56(H56), C57(H57), C59(H59), C60(H60), C62(H62),
  C63(H63), C64(H64), C65(H65), C66(H66), C69(H69), C70(H70), C71(H71),
 C83B(H83B), C82B(H82B), C81B(H81B), C83A(H83A), C82A(H82A), C81A(H81A)
5.c Fitted hexagon refined as free rotating group:
 C79B(C84B,C83B,C82B,C81B,C80B), C79A(C84A,C83A,C82A,C81A,C80A)
5.d Idealised Me refined as rotating group:
 C29(H29A,H29B,H29C), C30(H30A,H30B,H30C), C32(H32A,H32B,H32C), C33(H33A,H33B,
 H33C), C41(H41A,H41B,H41C), C42(H42A,H42B,H42C), C44(H44A,H44B,H44C), C45(H45A,
 H45B,H45C), C74(H74A,H74B,H74C), C75(H75A,H75B,H75C), C77(H77A,H77B,H77C),
 C86B(H86A,H86B,H86C), C87B(H87A,H87B,H87C), C86A(H86D,H86E,H86F), C87A(H87D,
 H87E,H87F), C89A(H89A,H89B,H89C), C78(H78A,H78B,H78C), C90A(H90A,H90B,H90C),
 C90B(H90D,H90E,H90F), C89B(H89D,H89E,H89F)
;
_atom_sites_solution_hydrogens     geom
_atom_sites_solution_primary       dual
_atom_sites_solution_secondary     ?
loop_
  _atom_site_label
  _atom_site_type_symbol
  _atom_site_fract_x
  _atom_site_fract_y
  _atom_site_fract_z
  _atom_site_U_iso_or_equiv
  _atom_site_adp_type
  _atom_site_occupancy
  _atom_site_site_symmetry_order
  _atom_site_calc_flag
  _atom_site_refinement_flags_posn
  _atom_site_refinement_flags_adp
  _atom_site_refinement_flags_occupancy
  _atom_site_disorder_assembly
  _atom_site_disorder_group
 N1 N 0.58885(19) 0.44169(4) 0.73552(14) 0.0421(5) Uani 1 1 d . . . . .
 N2 N 0.38760(19) 0.42761(4) 0.70900(14) 0.0422(4) Uani 1 1 d . . . . .
 N3 N 0.4189(2) 0.82732(4) 0.76242(16) 0.0499(5) Uani 1 1 d . . . . .
 N4 N 0.2262(2) 0.80990(5) 0.75044(19) 0.0574(6) Uani 1 1 d . . . . .
 C1 C 0.4644(2) 0.45112(5) 0.73050(15) 0.0384(5) Uani 1 1 d . . . . .
 C2 C 0.5854(3) 0.41372(5) 0.7156(2) 0.0522(6) Uani 1 1 d . . . . .
 H2 H 0.657319 0.402532 0.713445 0.063 Uiso 1 1 calc R U . . .
 C3 C 0.4639(3) 0.40511(5) 0.6998(2) 0.0512(6) Uani 1 1 d . . . . .
 H3 H 0.434986 0.386822 0.684891 0.061 Uiso 1 1 calc R U . . .
 C4 C 0.4222(2) 0.47815(5) 0.73885(15) 0.0373(5) Uani 1 1 d . . . . .
 C5 C 0.2898(2) 0.48552(5) 0.71355(18) 0.0462(6) Uani 1 1 d . . . . .
 H5 H 0.228270 0.471539 0.691751 0.055 Uiso 1 1 calc R U . . .
 C6 C 0.2486(2) 0.51187(5) 0.71954(17) 0.0440(5) Uani 1 1 d . . . . .
 H6 H 0.159448 0.515489 0.700351 0.053 Uiso 1 1 calc R U . . .
 C7 C 0.3320(2) 0.53406(5) 0.75292(15) 0.0371(5) Uani 1 1 d . . . . .
 C8 C 0.4628(2) 0.52670(5) 0.77841(16) 0.0425(5) Uani 1 1 d . . . . .
 H8 H 0.523695 0.540732 0.801291 0.051 Uiso 1 1 calc R U . . .
 C9 C 0.5063(2) 0.50062(5) 0.77193(16) 0.0416(5) Uani 1 1 d . . . . .
 H9 H 0.595724 0.497247 0.790040 0.050 Uiso 1 1 calc R U . . .
 C10 C 0.2871(2) 0.56200(5) 0.76107(15) 0.0391(5) Uani 1 1 d . . . . .
 C11 C 0.1570(2) 0.56909(6) 0.73673(19) 0.0506(6) Uani 1 1 d . . . . .
 H11 H 0.095622 0.555061 0.715251 0.061 Uiso 1 1 calc R U . . .
 C12 C 0.1153(3) 0.59561(6) 0.74287(19) 0.0523(6) Uani 1 1 d . . . . .
 H12 H 0.026335 0.599376 0.723742 0.063 Uiso 1 1 calc R U . . .
 C13 C 0.1987(3) 0.61705(5) 0.77601(17) 0.0467(6) Uani 1 1 d . . . . .
 C14 C 0.3277(3) 0.61007(5) 0.80459(19) 0.0495(6) Uani 1 1 d . . . . .
 H14 H 0.387958 0.623951 0.830526 0.059 Uiso 1 1 calc R U . . .
 C15 C 0.3704(2) 0.58373(5) 0.79635(18) 0.0466(6) Uani 1 1 d . . . . .
 H15 H 0.459536 0.580108 0.815256 0.056 Uiso 1 1 calc R U . . .
 C16 C 0.1542(3) 0.64572(6) 0.7804(2) 0.0552(7) Uani 1 1 d . . . . .
 C17 C 0.0497(3) 0.65585(6) 0.7145(2) 0.0664(8) Uani 1 1 d . . . . .
 H17 H 0.003094 0.643938 0.666327 0.080 Uiso 1 1 calc R U . . .
 C18 C 0.0114(3) 0.68306(7) 0.7172(3) 0.0784(10) Uani 1 1 d . . . . .
 H18 H -0.060244 0.689513 0.670498 0.094 Uiso 1 1 calc R U . . .
 C19 C 0.0749(4) 0.70049(7) 0.7853(3) 0.0838(11) Uani 1 1 d . . . . .
 H19 H 0.047956 0.719067 0.786931 0.101 Uiso 1 1 calc R U . . .
 C20 C 0.1785(4) 0.69103(7) 0.8521(3) 0.0894(11) Uani 1 1 d . . . . .
 H20 H 0.223994 0.703162 0.899999 0.107 Uiso 1 1 calc R U . . .
 C21 C 0.2173(3) 0.66389(6) 0.8503(3) 0.0701(8) Uani 1 1 d . . . . .
 H21 H 0.288545 0.657591 0.897694 0.084 Uiso 1 1 calc R U . . .
 C22 C 0.7065(2) 0.45691(5) 0.75121(17) 0.0397(5) Uani 1 1 d . . . . .
 C23 C 0.7460(2) 0.46742(5) 0.67083(17) 0.0408(5) Uani 1 1 d . . . . .
 C24 C 0.8652(2) 0.48037(5) 0.68828(19) 0.0476(6) Uani 1 1 d . . . . .
 H24 H 0.895430 0.487597 0.635520 0.057 Uiso 1 1 calc R U . . .
 C25 C 0.9402(3) 0.48292(5) 0.78007(19) 0.0500(6) Uani 1 1 d . . . . .
 H25 H 1.021435 0.491606 0.789690 0.060 Uiso 1 1 calc R U . . .
 C26 C 0.8977(2) 0.47290(6) 0.85797(19) 0.0520(6) Uani 1 1 d . . . . .
 H26 H 0.949135 0.475221 0.921060 0.062 Uiso 1 1 calc R U . . .
 C27 C 0.7805(2) 0.45944(5) 0.84544(17) 0.0468(6) Uani 1 1 d . . . . .
 C28 C 0.6642(2) 0.46511(5) 0.56993(17) 0.0473(6) Uani 1 1 d . . . . .
 H28 H 0.574201 0.461663 0.575399 0.057 Uiso 1 1 calc R U . . .
 C29 C 0.6646(4) 0.49130(7) 0.5121(2) 0.0795(10) Uani 1 1 d . . . . .
 H29A H 0.750663 0.494488 0.501559 0.119 Uiso 1 1 calc R U . . .
 H29B H 0.639564 0.506856 0.547560 0.119 Uiso 1 1 calc R U . . .
 H29C H 0.603931 0.489473 0.449809 0.119 Uiso 1 1 calc R U . . .
 C30 C 0.7044(3) 0.44128(7) 0.5151(2) 0.0683(8) Uani 1 1 d . . . . .
 H30A H 0.648052 0.440289 0.450699 0.102 Uiso 1 1 calc R U . . .
 H30B H 0.698364 0.424107 0.549773 0.102 Uiso 1 1 calc R U . . .
 H30C H 0.792862 0.444018 0.509210 0.102 Uiso 1 1 calc R U . . .
 C31 C 0.7357(3) 0.44832(7) 0.93219(19) 0.0647(8) Uani 1 1 d . . . . .
 H31 H 0.643897 0.442831 0.910484 0.078 Uiso 1 1 calc R U . . .
 C32 C 0.7449(5) 0.47070(9) 1.0095(2) 0.1048(15) Uani 1 1 d . . . . .
 H32A H 0.700290 0.464552 1.058704 0.157 Uiso 1 1 calc R U . . .
 H32B H 0.705380 0.487666 0.979668 0.157 Uiso 1 1 calc R U . . .
 H32C H 0.835055 0.474165 1.039459 0.157 Uiso 1 1 calc R U . . .
 C33 C 0.8119(4) 0.42313(8) 0.9748(3) 0.0856(11) Uani 1 1 d . . . . .
 H33A H 0.803339 0.408753 0.925554 0.128 Uiso 1 1 calc R U . . .
 H33B H 0.779151 0.416306 1.029375 0.128 Uiso 1 1 calc R U . . .
 H33C H 0.902215 0.428119 0.996857 0.128 Uiso 1 1 calc R U . . .
 C34 C 0.2618(2) 0.42350(5) 0.72713(17) 0.0418(5) Uani 1 1 d . . . . .
 C35 C 0.1584(2) 0.42080(5) 0.64784(18) 0.0446(5) Uani 1 1 d . . . . .
 C36 C 0.0377(2) 0.41632(5) 0.66649(19) 0.0475(6) Uani 1 1 d . . . . .
 H36 H -0.034016 0.414087 0.614152 0.057 Uiso 1 1 calc R U . . .
 C37 C 0.0207(3) 0.41510(5) 0.7592(2) 0.0520(6) Uani 1 1 d . . . . .
 H37 H -0.062526 0.412355 0.770259 0.062 Uiso 1 1 calc R U . . .
 C38 C 0.1233(3) 0.41782(5) 0.8358(2) 0.0528(6) Uani 1 1 d . . . . .
 H38 H 0.110002 0.416924 0.899521 0.063 Uiso 1 1 calc R U . . .
 C39 C 0.2474(3) 0.42189(5) 0.82192(18) 0.0468(6) Uani 1 1 d . . . . .
 C40 C 0.1732(3) 0.42282(6) 0.54493(19) 0.0566(7) Uani 1 1 d . . . . .
 H40 H 0.263699 0.428233 0.546873 0.068 Uiso 1 1 calc R U . . .
 C41 C 0.1500(4) 0.39519(8) 0.4947(2) 0.0786(10) Uani 1 1 d . . . . .
 H41A H 0.210789 0.381680 0.529784 0.118 Uiso 1 1 calc R U . . .
 H41B H 0.161822 0.396938 0.428699 0.118 Uiso 1 1 calc R U . . .
 H41C H 0.062516 0.389107 0.493166 0.118 Uiso 1 1 calc R U . . .
 C42 C 0.0864(3) 0.44508(8) 0.4891(2) 0.0742(9) Uani 1 1 d . . . . .
 H42A H 0.107836 0.447915 0.426467 0.111 Uiso 1 1 calc R U . . .
 H42B H 0.098890 0.462300 0.525794 0.111 Uiso 1 1 calc R U . . .
 H42C H -0.003056 0.439290 0.479399 0.111 Uiso 1 1 calc R U . . .
 C43 C 0.3595(3) 0.42399(6) 0.90739(19) 0.0594(7) Uani 1 1 d . . . . .
 H43 H 0.438759 0.425229 0.881655 0.071 Uiso 1 1 calc R U . . .
 C44 C 0.3540(4) 0.44954(8) 0.9662(2) 0.0906(12) Uani 1 1 d . . . . .
 H44A H 0.348915 0.465790 0.924846 0.136 Uiso 1 1 calc R U . . .
 H44B H 0.431064 0.450655 1.018176 0.136 Uiso 1 1 calc R U . . .
 H44C H 0.278258 0.448800 0.993983 0.136 Uiso 1 1 calc R U . . .
 C45 C 0.3716(4) 0.39828(7) 0.9704(2) 0.0778(10) Uani 1 1 d . . . . .
 H45A H 0.452716 0.398838 1.018520 0.117 Uiso 1 1 calc R U . . .
 H45B H 0.369468 0.381884 0.930060 0.117 Uiso 1 1 calc R U . . .
 H45C H 0.300395 0.397613 1.003085 0.117 Uiso 1 1 calc R U . . .
 C46 C 0.3530(2) 0.80229(5) 0.75441(18) 0.0454(6) Uani 1 1 d . . . . .
 C47 C 0.3345(3) 0.84900(6) 0.7615(2) 0.0559(7) Uani 1 1 d . . . . .
 H47 H 0.355760 0.867990 0.765184 0.067 Uiso 1 1 calc R U . . .
 C48 C 0.2185(3) 0.83842(6) 0.7545(3) 0.0643(8) Uani 1 1 d . . . . .
 H48 H 0.142602 0.848682 0.752565 0.077 Uiso 1 1 calc R U . . .
 C49 C 0.4010(2) 0.77557(5) 0.75051(18) 0.0461(6) Uani 1 1 d . . . . .
 C50 C 0.3216(3) 0.75200(6) 0.7353(3) 0.0705(9) Uani 1 1 d . . . . .
 H50 H 0.232639 0.754274 0.731470 0.085 Uiso 1 1 calc R U . . .
 C51 C 0.3669(3) 0.72621(6) 0.7259(3) 0.0648(8) Uani 1 1 d . . . . .
 H51 H 0.307569 0.711423 0.714526 0.078 Uiso 1 1 calc R U . . .
 C52 C 0.4956(2) 0.72038(5) 0.73220(18) 0.0475(6) Uani 1 1 d . . . . .
 C53 C 0.5745(3) 0.74331(6) 0.7521(3) 0.0816(11) Uani 1 1 d . . . . .
 H53 H 0.663943 0.740604 0.760099 0.098 Uiso 1 1 calc R U . . .
 C54 C 0.5322(3) 0.76944(6) 0.7609(3) 0.0764(10) Uani 1 1 d . . . . .
 H54 H 0.592842 0.783966 0.774502 0.092 Uiso 1 1 calc R U . . .
 C55 C 0.5414(2) 0.69257(5) 0.72381(18) 0.0468(6) Uani 1 1 d . . . . .
 C56 C 0.4577(3) 0.67099(5) 0.68702(18) 0.0488(6) Uani 1 1 d . . . . .
 H56 H 0.369093 0.674829 0.665453 0.059 Uiso 1 1 calc R U . . .
 C57 C 0.4999(3) 0.64449(6) 0.68120(18) 0.0505(6) Uani 1 1 d . . . . .
 H57 H 0.439792 0.630640 0.654827 0.061 Uiso 1 1 calc R U . . .
 C58 C 0.6282(3) 0.63735(5) 0.71283(18) 0.0481(6) Uani 1 1 d . . . . .
 C59 C 0.7127(3) 0.65881(6) 0.7472(2) 0.0553(7) Uani 1 1 d . . . . .
 H59 H 0.801337 0.654899 0.767966 0.066 Uiso 1 1 calc R U . . .
 C60 C 0.6712(3) 0.68549(6) 0.7518(2) 0.0542(6) Uani 1 1 d . . . . .
 H60 H 0.732216 0.699495 0.774605 0.065 Uiso 1 1 calc R U . . .
 C61 C 0.6707(3) 0.60849(6) 0.7120(2) 0.0521(6) Uani 1 1 d . . . . .
 C62 C 0.6073(3) 0.59000(6) 0.6416(2) 0.0578(7) Uani 1 1 d . . . . .
 H62 H 0.538334 0.596375 0.592432 0.069 Uiso 1 1 calc R U . . .
 C63 C 0.6433(3) 0.56277(6) 0.6425(3) 0.0664(8) Uani 1 1 d . . . . .
 H63 H 0.599023 0.550616 0.594192 0.080 Uiso 1 1 calc R U . . .
 C64 C 0.7433(3) 0.55306(6) 0.7133(3) 0.0670(8) Uani 1 1 d . . . . .
 H64 H 0.767512 0.534254 0.713956 0.080 Uiso 1 1 calc R U . . .
 C65 C 0.8075(3) 0.57070(7) 0.7825(2) 0.0664(8) Uani 1 1 d . . . . .
 H65 H 0.876810 0.564133 0.831029 0.080 Uiso 1 1 calc R U . . .
 C66 C 0.7712(3) 0.59839(6) 0.7820(2) 0.0602(7) Uani 1 1 d . . . . .
 H66 H 0.816374 0.610423 0.830353 0.072 Uiso 1 1 calc R U . . .
 C67 C 0.5450(3) 0.83217(5) 0.74542(19) 0.0500(6) Uani 1 1 d . . . . .
 C68 C 0.5592(3) 0.83162(7) 0.6507(2) 0.0635(7) Uani 1 1 d . . . . .
 C69 C 0.6811(3) 0.83644(7) 0.6360(3) 0.0743(9) Uani 1 1 d . . . . .
 H69 H 0.694101 0.836100 0.572186 0.089 Uiso 1 1 calc R U . . .
 C70 C 0.7826(3) 0.84164(7) 0.7106(3) 0.0726(9) Uani 1 1 d . . . . .
 H70 H 0.865521 0.844273 0.698833 0.087 Uiso 1 1 calc R U . . .
 C71 C 0.7641(3) 0.84307(6) 0.8038(2) 0.0655(8) Uani 1 1 d . . . . .
 H71 H 0.834729 0.847195 0.855246 0.079 Uiso 1 1 calc R U . . .
 C72 C 0.6439(3) 0.83858(6) 0.8236(2) 0.0544(7) Uani 1 1 d . . . . .
 C73 C 0.4471(4) 0.82646(9) 0.5664(2) 0.0870(11) Uani 1 1 d . . . . .
 H73 H 0.368028 0.826392 0.592557 0.104 Uiso 1 1 calc R U . . .
 C74 C 0.4541(5) 0.79894(10) 0.5191(3) 0.1124(15) Uani 1 1 d . . . . .
 H74A H 0.448473 0.784218 0.564902 0.169 Uiso 1 1 calc R U . . .
 H74B H 0.535356 0.797454 0.498840 0.169 Uiso 1 1 calc R U . . .
 H74C H 0.382968 0.797271 0.462617 0.169 Uiso 1 1 calc R U . . .
 C75 C 0.4331(4) 0.84990(11) 0.4931(3) 0.1073(14) Uani 1 1 d . . . . .
 H75A H 0.504296 0.849281 0.460400 0.161 Uiso 1 1 calc R U . . .
 H75B H 0.433950 0.867564 0.526394 0.161 Uiso 1 1 calc R U . . .
 H75C H 0.352082 0.847876 0.445553 0.161 Uiso 1 1 calc R U . . .
 C76 C 0.6219(3) 0.83992(7) 0.9252(2) 0.0723(9) Uani 1 1 d . . . . .
 H76 H 0.531037 0.845598 0.920215 0.087 Uiso 1 1 calc R U . . .
 C77 C 0.7062(3) 0.86080(7) 0.9880(2) 0.0734(9) Uani 1 1 d . . . . .
 H77A H 0.700005 0.878486 0.954218 0.110 Uiso 1 1 calc R U . . .
 H77B H 0.795059 0.854420 1.001951 0.110 Uiso 1 1 calc R U . . .
 H77C H 0.678059 0.863043 1.048414 0.110 Uiso 1 1 calc R U . . .
 C79B C 0.1122(6) 0.79365(18) 0.7600(5) 0.0554(19) Uani 0.346(3) 1 d G U P A
 2
 C84B C 0.0187(7) 0.78398(16) 0.6833(4) 0.0644(17) Uani 0.346(3) 1 d G U P A
 2
 C83B C -0.0896(6) 0.77100(16) 0.7004(4) 0.0657(19) Uani 0.346(3) 1 d G U P A
 2
 H83B H -0.153479 0.764394 0.647919 0.079 Uiso 0.346(3) 1 calc R U P A 2
 C82B C -0.1042(5) 0.76769(16) 0.7942(5) 0.069(2) Uani 0.346(3) 1 d G U P A 2
 H82B H -0.178222 0.758824 0.805904 0.083 Uiso 0.346(3) 1 calc R U P A 2
 C81B C -0.0107(6) 0.77736(14) 0.8710(4) 0.0664(18) Uani 0.346(3) 1 d G U P A
 2
 H81B H -0.020757 0.775099 0.935120 0.080 Uiso 0.346(3) 1 calc R U P A 2
 C80B C 0.0975(6) 0.79034(17) 0.8539(4) 0.0577(17) Uani 0.346(3) 1 d G U P A
 2
 C86B C 0.1491(13) 0.8240(3) 0.9935(9) 0.082(3) Uani 0.346(3) 1 d . U P A 2
 H86A H 0.079565 0.816735 1.020719 0.123 Uiso 0.346(3) 1 calc R U P A 2
 H86B H 0.116330 0.838890 0.948340 0.123 Uiso 0.346(3) 1 calc R U P A 2
 H86C H 0.217358 0.831059 1.045426 0.123 Uiso 0.346(3) 1 calc R U P A 2
 C85B C 0.2019(12) 0.8010(2) 0.9403(8) 0.076(2) Uani 0.346(3) 1 d . U P A 2
 H85B H 0.274251 0.808664 0.914705 0.091 Uiso 0.346(3) 1 calc R U P A 2
 C87B C 0.2511(15) 0.7774(3) 1.0054(11) 0.118(4) Uani 0.346(3) 1 d . U P A 2
 H87A H 0.263780 0.761436 0.966529 0.177 Uiso 0.346(3) 1 calc R U P A 2
 H87B H 0.188982 0.772781 1.043966 0.177 Uiso 0.346(3) 1 calc R U P A 2
 H87C H 0.332681 0.782482 1.048169 0.177 Uiso 0.346(3) 1 calc R U P A 2
 C86A C 0.0769(7) 0.81939(15) 0.9620(5) 0.0861(18) Uani 0.654(3) 1 d . U P A
 1
 H86D H 0.127226 0.823063 1.027212 0.129 Uiso 0.654(3) 1 calc R U P A 1
 H86E H -0.011738 0.815381 0.964662 0.129 Uiso 0.654(3) 1 calc R U P A 1
 H86F H 0.079061 0.835560 0.921356 0.129 Uiso 0.654(3) 1 calc R U P A 1
 C85A C 0.1332(6) 0.79485(12) 0.9200(5) 0.0688(13) Uani 0.654(3) 1 d . U P A
 1
 H85A H 0.223316 0.799654 0.918330 0.083 Uiso 0.654(3) 1 calc R U P A 1
 C87A C 0.1387(7) 0.77050(13) 0.9882(5) 0.0943(19) Uani 0.654(3) 1 d . U P A
 1
 H87D H 0.053788 0.767434 1.001137 0.141 Uiso 0.654(3) 1 calc R U P A 1
 H87E H 0.200077 0.774394 1.048780 0.141 Uiso 0.654(3) 1 calc R U P A 1
 H87F H 0.165619 0.754011 0.958465 0.141 Uiso 0.654(3) 1 calc R U P A 1
 C79A C 0.1169(3) 0.79445(10) 0.7380(3) 0.0573(12) Uani 0.654(3) 1 d G U P A
 1
 C84A C 0.0530(3) 0.78798(8) 0.6445(2) 0.0632(12) Uani 0.654(3) 1 d G U P A 1
 C83A C -0.0665(3) 0.77551(8) 0.6279(2) 0.0696(12) Uani 0.654(3) 1 d G U P A
 1
 H83A H -0.110211 0.771084 0.564070 0.083 Uiso 0.654(3) 1 calc R U P A 1
 C82A C -0.1222(3) 0.76952(8) 0.7048(3) 0.0711(14) Uani 0.654(3) 1 d G U P A
 1
 H82A H -0.203901 0.761001 0.693439 0.085 Uiso 0.654(3) 1 calc R U P A 1
 C81A C -0.0583(3) 0.77600(8) 0.7982(2) 0.0645(12) Uani 0.654(3) 1 d G U P A
 1
 H81A H -0.096347 0.771903 0.850743 0.077 Uiso 0.654(3) 1 calc R U P A 1
 C80A C 0.0612(3) 0.78846(9) 0.8148(2) 0.0623(12) Uani 0.654(3) 1 d G U P A 1
 C89A C 0.0459(7) 0.81627(13) 0.4953(5) 0.0876(17) Uani 0.654(3) 1 d . U P A
 1
 H89A H 0.041118 0.832620 0.534600 0.131 Uiso 0.654(3) 1 calc R U P A 1
 H89B H -0.040744 0.810271 0.464303 0.131 Uiso 0.654(3) 1 calc R U P A 1
 H89C H 0.093265 0.820702 0.445913 0.131 Uiso 0.654(3) 1 calc R U P A 1
 C78 C 0.6395(6) 0.81186(9) 0.9732(3) 0.125(2) Uani 1 1 d . . . . .
 H78A H 0.727417 0.805531 0.977854 0.188 Uiso 1 1 calc R U . . .
 H78B H 0.579699 0.798743 0.934801 0.188 Uiso 1 1 calc R U . . .
 H78C H 0.622774 0.813195 1.037921 0.188 Uiso 1 1 calc R U . . .
 C88A C 0.1131(6) 0.79373(12) 0.5581(4) 0.0741(13) Uani 0.654(3) 1 d . U P A
 1
 H88A H 0.203203 0.799830 0.584167 0.089 Uiso 0.654(3) 1 calc R U P A 1
 C90A C 0.1178(8) 0.76782(15) 0.4972(5) 0.106(2) Uani 0.654(3) 1 d . U P A 1
 H90A H 0.030778 0.762641 0.464163 0.160 Uiso 0.654(3) 1 calc R U P A 1
 H90B H 0.157039 0.752727 0.539189 0.160 Uiso 0.654(3) 1 calc R U P A 1
 H90C H 0.168720 0.771576 0.449459 0.160 Uiso 0.654(3) 1 calc R U P A 1
 C90B C -0.0046(12) 0.7598(2) 0.5221(8) 0.090(3) Uani 0.346(3) 1 d . U P A 2
 H90D H -0.095497 0.756567 0.519427 0.135 Uiso 0.346(3) 1 calc R U P A 2
 H90E H 0.045364 0.743974 0.552364 0.135 Uiso 0.346(3) 1 calc R U P A 2
 H90F H 0.008273 0.762193 0.456596 0.135 Uiso 0.346(3) 1 calc R U P A 2
 C88B C 0.0401(11) 0.7862(2) 0.5822(8) 0.0697(19) Uani 0.346(3) 1 d . U P A 2
 H88B H 0.134018 0.788297 0.587158 0.084 Uiso 0.346(3) 1 calc R U P A 2
 C89B C -0.0270(14) 0.8118(3) 0.5307(9) 0.095(3) Uani 0.346(3) 1 d . U P A 2
 H89D H 0.008930 0.828336 0.565879 0.142 Uiso 0.346(3) 1 calc R U P A 2
 H89E H -0.118782 0.810785 0.528688 0.142 Uiso 0.346(3) 1 calc R U P A 2
 H89F H -0.013709 0.812533 0.464924 0.142 Uiso 0.346(3) 1 calc R U P A 2

loop_
  _atom_site_aniso_label
  _atom_site_aniso_U_11
  _atom_site_aniso_U_22
  _atom_site_aniso_U_33
  _atom_site_aniso_U_23
  _atom_site_aniso_U_13
  _atom_site_aniso_U_12
 N1 0.0434(11) 0.0373(11) 0.0474(11) -0.0002(8) 0.0140(8) 0.0006(9)
 N2 0.0431(10) 0.0379(11) 0.0465(11) -0.0031(8) 0.0118(8) -0.0027(9)
 N3 0.0505(12) 0.0384(12) 0.0588(13) -0.0020(9) 0.0078(10) -0.0014(9)
 N4 0.0532(13) 0.0395(13) 0.0825(16) -0.0012(11) 0.0219(11) 0.0020(10)
 C1 0.0405(12) 0.0387(13) 0.0368(11) 0.0004(9) 0.0104(9) -0.0027(10)
 C2 0.0549(15) 0.0411(15) 0.0642(16) -0.0030(11) 0.0207(12) 0.0030(12)
 C3 0.0573(16) 0.0363(14) 0.0635(16) -0.0065(11) 0.0211(12) -0.0029(12)
 C4 0.0422(12) 0.0362(13) 0.0338(11) 0.0013(9) 0.0094(9) -0.0006(10)
 C5 0.0416(13) 0.0402(14) 0.0541(14) 0.0042(10) 0.0048(10) -0.0035(10)
 C6 0.0377(12) 0.0398(14) 0.0517(14) 0.0027(10) 0.0041(10) -0.0005(10)
 C7 0.0416(12) 0.0367(13) 0.0331(10) 0.0002(9) 0.0087(9) -0.0017(10)
 C8 0.0400(12) 0.0443(14) 0.0436(12) -0.0060(10) 0.0104(10) -0.0033(10)
 C9 0.0370(12) 0.0427(14) 0.0449(12) -0.0048(10) 0.0088(9) -0.0010(10)
 C10 0.0413(12) 0.0420(13) 0.0342(11) 0.0006(9) 0.0087(9) -0.0018(10)
 C11 0.0448(14) 0.0461(16) 0.0569(15) -0.0019(11) 0.0030(11) 0.0003(11)
 C12 0.0437(13) 0.0490(16) 0.0606(16) -0.0011(12) 0.0044(11) 0.0064(12)
 C13 0.0545(14) 0.0407(14) 0.0456(13) 0.0012(10) 0.0129(11) 0.0018(11)
 C14 0.0515(14) 0.0425(15) 0.0553(14) -0.0020(11) 0.0134(11) -0.0031(11)
 C15 0.0441(13) 0.0423(15) 0.0527(14) -0.0006(10) 0.0096(11) -0.0013(11)
 C16 0.0572(16) 0.0474(16) 0.0648(17) 0.0031(12) 0.0214(13) 0.0026(12)
 C17 0.0659(18) 0.0509(18) 0.081(2) 0.0012(14) 0.0140(15) 0.0090(14)
 C18 0.067(2) 0.061(2) 0.110(3) 0.0154(19) 0.0257(19) 0.0173(17)
 C19 0.080(2) 0.0452(19) 0.136(3) 0.001(2) 0.046(2) 0.0063(17)
 C20 0.089(3) 0.055(2) 0.126(3) -0.022(2) 0.029(2) 0.0012(19)
 C21 0.076(2) 0.0491(18) 0.086(2) -0.0120(15) 0.0218(17) 0.0021(15)
 C22 0.0382(12) 0.0366(13) 0.0456(12) -0.0002(9) 0.0122(9) 0.0043(10)
 C23 0.0434(12) 0.0335(13) 0.0468(12) 0.0030(10) 0.0129(10) 0.0055(10)
 C24 0.0518(14) 0.0389(14) 0.0548(14) 0.0061(11) 0.0175(12) 0.0021(11)
 C25 0.0477(14) 0.0389(14) 0.0634(16) -0.0022(11) 0.0125(12) 0.0012(11)
 C26 0.0488(14) 0.0563(17) 0.0479(14) -0.0085(11) 0.0048(11) 0.0062(12)
 C27 0.0487(14) 0.0480(15) 0.0449(13) -0.0026(10) 0.0129(10) 0.0059(11)
 C28 0.0477(13) 0.0485(15) 0.0456(13) 0.0056(10) 0.0103(10) 0.0042(11)
 C29 0.124(3) 0.0520(19) 0.0527(17) 0.0106(13) -0.0003(17) 0.0008(19)
 C30 0.076(2) 0.064(2) 0.0566(17) -0.0110(14) -0.0033(14) 0.0137(16)
 C31 0.0601(17) 0.095(2) 0.0401(14) 0.0015(14) 0.0143(12) -0.0006(16)
 C32 0.171(4) 0.102(3) 0.0554(19) 0.0062(19) 0.056(2) 0.034(3)
 C33 0.121(3) 0.073(2) 0.072(2) 0.0180(17) 0.042(2) 0.001(2)
 C34 0.0463(13) 0.0331(13) 0.0469(13) -0.0008(9) 0.0124(10) -0.0016(10)
 C35 0.0473(13) 0.0374(13) 0.0490(13) 0.0026(10) 0.0102(10) -0.0016(11)
 C36 0.0438(13) 0.0417(14) 0.0559(15) 0.0059(11) 0.0085(11) 0.0017(11)
 C37 0.0505(14) 0.0427(15) 0.0673(17) 0.0030(12) 0.0224(13) 0.0080(12)
 C38 0.0657(17) 0.0453(15) 0.0535(15) -0.0018(11) 0.0259(13) 0.0019(13)
 C39 0.0573(15) 0.0380(14) 0.0467(13) -0.0027(10) 0.0147(11) -0.0013(11)
 C40 0.0526(15) 0.0693(19) 0.0471(14) 0.0017(12) 0.0092(11) -0.0129(13)
 C41 0.090(2) 0.091(3) 0.0615(18) -0.0210(17) 0.0307(17) -0.026(2)
 C42 0.0674(19) 0.097(3) 0.0546(17) 0.0203(16) 0.0053(14) -0.0150(18)
 C43 0.0703(18) 0.0649(19) 0.0420(13) -0.0014(12) 0.0104(12) -0.0166(15)
 C44 0.135(3) 0.076(2) 0.0555(19) -0.0145(16) 0.012(2) -0.021(2)
 C45 0.085(2) 0.076(2) 0.0610(18) 0.0068(16) -0.0060(16) -0.0096(18)
 C46 0.0482(13) 0.0369(14) 0.0503(13) 0.0002(10) 0.0093(11) 0.0006(11)
 C47 0.0614(17) 0.0387(15) 0.0673(17) -0.0007(12) 0.0137(13) 0.0046(12)
 C48 0.0617(18) 0.0381(16) 0.098(2) -0.0018(14) 0.0273(16) 0.0067(13)
 C49 0.0506(14) 0.0389(14) 0.0483(13) -0.0008(10) 0.0099(11) 0.0004(11)
 C50 0.0499(16) 0.0451(17) 0.122(3) -0.0011(16) 0.0319(17) 0.0021(13)
 C51 0.0501(15) 0.0412(16) 0.106(2) -0.0050(15) 0.0225(16) -0.0038(12)
 C52 0.0525(14) 0.0391(14) 0.0518(14) -0.0009(10) 0.0131(11) 0.0013(11)
 C53 0.0477(16) 0.0417(17) 0.156(4) -0.0084(19) 0.0246(19) -0.0003(13)
 C54 0.0463(16) 0.0413(17) 0.137(3) -0.0049(17) 0.0116(17) -0.0026(13)
 C55 0.0481(14) 0.0405(14) 0.0529(14) -0.0024(11) 0.0138(11) 0.0003(11)
 C56 0.0511(14) 0.0420(15) 0.0535(14) 0.0006(11) 0.0121(11) 0.0012(11)
 C57 0.0568(15) 0.0446(15) 0.0514(14) -0.0010(11) 0.0146(12) -0.0008(12)
 C58 0.0543(15) 0.0424(15) 0.0499(14) -0.0008(10) 0.0165(11) 0.0017(11)
 C59 0.0524(15) 0.0518(17) 0.0611(16) -0.0047(12) 0.0112(12) 0.0067(12)
 C60 0.0546(15) 0.0435(16) 0.0645(16) -0.0081(12) 0.0130(12) 0.0026(12)
 C61 0.0567(15) 0.0456(15) 0.0590(15) 0.0034(12) 0.0234(12) 0.0047(12)
 C62 0.0615(17) 0.0461(16) 0.0691(18) -0.0037(13) 0.0214(14) 0.0002(13)
 C63 0.0671(19) 0.0471(17) 0.089(2) -0.0083(15) 0.0259(17) 0.0003(14)
 C64 0.0675(19) 0.0438(17) 0.097(2) 0.0050(16) 0.0348(18) 0.0047(14)
 C65 0.0659(18) 0.061(2) 0.076(2) 0.0132(15) 0.0234(15) 0.0157(15)
 C66 0.0676(18) 0.0529(18) 0.0622(17) -0.0005(13) 0.0189(14) 0.0081(14)
 C67 0.0522(14) 0.0392(14) 0.0580(15) 0.0025(11) 0.0107(12) -0.0004(11)
 C68 0.0670(18) 0.067(2) 0.0579(17) -0.0064(14) 0.0162(14) 0.0018(15)
 C69 0.076(2) 0.083(2) 0.070(2) 0.0001(17) 0.0280(17) 0.0030(18)
 C70 0.0588(18) 0.067(2) 0.096(3) 0.0068(17) 0.0253(17) 0.0054(15)
 C71 0.0554(17) 0.0553(19) 0.081(2) 0.0042(15) 0.0043(15) -0.0055(14)
 C72 0.0557(16) 0.0432(15) 0.0607(16) 0.0067(12) 0.0052(12) -0.0024(12)
 C73 0.085(2) 0.121(3) 0.0524(18) -0.0124(19) 0.0099(16) -0.004(2)
 C74 0.116(4) 0.144(4) 0.076(3) -0.033(3) 0.019(2) -0.020(3)
 C75 0.102(3) 0.150(4) 0.064(2) 0.000(2) 0.005(2) 0.019(3)
 C76 0.0676(19) 0.081(2) 0.0618(18) 0.0043(15) 0.0000(15) -0.0132(17)
 C77 0.076(2) 0.061(2) 0.072(2) 0.0012(15) -0.0065(16) 0.0054(16)
 C79B 0.043(3) 0.045(4) 0.082(4) -0.009(3) 0.023(3) 0.004(3)
 C84B 0.056(3) 0.054(3) 0.084(4) -0.006(3) 0.017(3) 0.007(3)
 C83B 0.051(3) 0.050(4) 0.094(4) -0.004(4) 0.013(3) -0.004(3)
 C82B 0.057(4) 0.055(4) 0.094(4) -0.001(4) 0.016(4) 0.001(4)
 C81B 0.065(4) 0.056(4) 0.081(4) 0.004(3) 0.022(3) 0.000(3)
 C80B 0.055(3) 0.045(3) 0.075(4) 0.002(3) 0.021(3) 0.006(3)
 C86B 0.092(7) 0.074(6) 0.080(7) -0.011(5) 0.018(6) -0.006(6)
 C85B 0.079(5) 0.069(5) 0.075(5) -0.002(4) 0.008(4) 0.001(4)
 C87B 0.123(8) 0.085(7) 0.119(8) 0.006(6) -0.031(7) 0.004(7)
 C86A 0.095(5) 0.083(4) 0.079(4) -0.001(3) 0.016(3) 0.011(4)
 C85A 0.063(3) 0.060(3) 0.087(3) 0.009(2) 0.024(3) 0.002(2)
 C87A 0.103(4) 0.075(4) 0.110(4) 0.029(3) 0.033(4) 0.015(3)
 C79A 0.050(2) 0.044(2) 0.079(3) -0.004(2) 0.015(2) 0.003(2)
 C84A 0.057(2) 0.053(2) 0.081(3) -0.007(2) 0.017(2) 0.0043(19)
 C83A 0.056(2) 0.059(3) 0.094(3) -0.006(2) 0.015(2) 0.000(2)
 C82A 0.060(3) 0.055(3) 0.100(3) -0.002(2) 0.021(2) -0.003(2)
 C81A 0.057(3) 0.051(3) 0.088(3) 0.002(2) 0.023(2) 0.000(2)
 C80A 0.055(2) 0.044(2) 0.090(3) 0.003(2) 0.021(2) 0.0040(19)
 C89A 0.097(4) 0.077(4) 0.093(4) -0.002(3) 0.027(3) -0.009(3)
 C78 0.207(6) 0.090(3) 0.063(2) 0.015(2) 0.000(3) -0.068(3)
 C88A 0.065(3) 0.081(3) 0.077(3) -0.007(2) 0.017(2) -0.005(3)
 C90A 0.128(5) 0.103(5) 0.093(4) -0.011(3) 0.036(4) 0.020(4)
 C90B 0.106(7) 0.081(6) 0.080(6) -0.019(5) 0.014(5) 0.006(6)
 C88B 0.068(4) 0.064(4) 0.079(4) -0.008(4) 0.019(4) 0.005(3)
 C89B 0.106(7) 0.100(7) 0.081(6) 0.002(5) 0.028(6) 0.026(6)

_geom_special_details
;
 All esds (except the esd in the dihedral angle between two l.s. planes)
 are estimated using the full covariance matrix.  The cell esds are taken
 into account individually in the estimation of esds in distances, angles
 and torsion angles; correlations between esds in cell parameters are only
 used when they are defined by crystal symmetry.  An approximate (isotropic)
 treatment of cell esds is used for estimating esds involving l.s. planes.
;
loop_
  _geom_bond_atom_site_label_1
  _geom_bond_atom_site_label_2
  _geom_bond_distance
  _geom_bond_site_symmetry_2
  _geom_bond_publ_flag
 N1 C1 1.399(3) . ?
 N1 C2 1.389(3) . ?
 N1 C22 1.437(3) . ?
 N2 C1 1.402(3) . ?
 N2 C3 1.390(3) . ?
 N2 C34 1.443(3) . ?
 N3 C46 1.399(3) . ?
 N3 C47 1.388(3) . ?
 N3 C67 1.446(3) . ?
 N4 C46 1.398(3) . ?
 N4 C48 1.391(4) . ?
 N4 C79B 1.488(5) . ?
 N4 C79A 1.371(3) . ?
 C1 C4 1.404(3) . ?
 C2 H2 0.9500 . ?
 C2 C3 1.339(4) . ?
 C3 H3 0.9500 . ?
 C4 C5 1.431(3) . ?
 C4 C9 1.428(3) . ?
 C5 H5 0.9500 . ?
 C5 C6 1.364(4) . ?
 C6 H6 0.9500 . ?
 C6 C7 1.414(3) . ?
 C7 C8 1.415(3) . ?
 C7 C10 1.454(3) . ?
 C8 H8 0.9500 . ?
 C8 C9 1.362(3) . ?
 C9 H9 0.9500 . ?
 C10 C11 1.404(3) . ?
 C10 C15 1.402(3) . ?
 C11 H11 0.9500 . ?
 C11 C12 1.374(4) . ?
 C12 H12 0.9500 . ?
 C12 C13 1.386(4) . ?
 C13 C14 1.395(4) . ?
 C13 C16 1.479(4) . ?
 C14 H14 0.9500 . ?
 C14 C15 1.374(4) . ?
 C15 H15 0.9500 . ?
 C16 C17 1.381(4) . ?
 C16 C21 1.388(4) . ?
 C17 H17 0.9500 . ?
 C17 C18 1.389(4) . ?
 C18 H18 0.9500 . ?
 C18 C19 1.353(5) . ?
 C19 H19 0.9500 . ?
 C19 C20 1.371(6) . ?
 C20 H20 0.9500 . ?
 C20 C21 1.386(5) . ?
 C21 H21 0.9500 . ?
 C22 C23 1.403(3) . ?
 C22 C27 1.404(3) . ?
 C23 C24 1.397(4) . ?
 C23 C28 1.511(3) . ?
 C24 H24 0.9500 . ?
 C24 C25 1.379(4) . ?
 C25 H25 0.9500 . ?
 C25 C26 1.379(4) . ?
 C26 H26 0.9500 . ?
 C26 C27 1.393(4) . ?
 C27 C31 1.522(4) . ?
 C28 H28 1.0000 . ?
 C28 C29 1.517(4) . ?
 C28 C30 1.513(4) . ?
 C29 H29A 0.9800 . ?
 C29 H29B 0.9800 . ?
 C29 H29C 0.9800 . ?
 C30 H30A 0.9800 . ?
 C30 H30B 0.9800 . ?
 C30 H30C 0.9800 . ?
 C31 H31 1.0000 . ?
 C31 C32 1.535(5) . ?
 C31 C33 1.521(5) . ?
 C32 H32A 0.9800 . ?
 C32 H32B 0.9800 . ?
 C32 H32C 0.9800 . ?
 C33 H33A 0.9800 . ?
 C33 H33B 0.9800 . ?
 C33 H33C 0.9800 . ?
 C34 C35 1.401(3) . ?
 C34 C39 1.395(3) . ?
 C35 C36 1.396(4) . ?
 C35 C40 1.513(4) . ?
 C36 H36 0.9500 . ?
 C36 C37 1.374(4) . ?
 C37 H37 0.9500 . ?
 C37 C38 1.372(4) . ?
 C38 H38 0.9500 . ?
 C38 C39 1.404(4) . ?
 C39 C43 1.511(4) . ?
 C40 H40 1.0000 . ?
 C40 C41 1.516(4) . ?
 C40 C42 1.529(4) . ?
 C41 H41A 0.9800 . ?
 C41 H41B 0.9800 . ?
 C41 H41C 0.9800 . ?
 C42 H42A 0.9800 . ?
 C42 H42B 0.9800 . ?
 C42 H42C 0.9800 . ?
 C43 H43 1.0000 . ?
 C43 C44 1.507(4) . ?
 C43 C45 1.528(4) . ?
 C44 H44A 0.9800 . ?
 C44 H44B 0.9800 . ?
 C44 H44C 0.9800 . ?
 C45 H45A 0.9800 . ?
 C45 H45B 0.9800 . ?
 C45 H45C 0.9800 . ?
 C46 C49 1.403(4) . ?
 C47 H47 0.9500 . ?
 C47 C48 1.329(4) . ?
 C48 H48 0.9500 . ?
 C49 C50 1.416(4) . ?
 C49 C54 1.413(4) . ?
 C50 H50 0.9500 . ?
 C50 C51 1.362(4) . ?
 C51 H51 0.9500 . ?
 C51 C52 1.393(4) . ?
 C52 C53 1.390(4) . ?
 C52 C55 1.453(4) . ?
 C53 H53 0.9500 . ?
 C53 C54 1.364(4) . ?
 C54 H54 0.9500 . ?
 C55 C56 1.404(4) . ?
 C55 C60 1.403(4) . ?
 C56 H56 0.9500 . ?
 C56 C57 1.374(4) . ?
 C57 H57 0.9500 . ?
 C57 C58 1.393(4) . ?
 C58 C59 1.397(4) . ?
 C58 C61 1.476(4) . ?
 C59 H59 0.9500 . ?
 C59 C60 1.378(4) . ?
 C60 H60 0.9500 . ?
 C61 C62 1.404(4) . ?
 C61 C66 1.384(4) . ?
 C62 H62 0.9500 . ?
 C62 C63 1.378(4) . ?
 C63 H63 0.9500 . ?
 C63 C64 1.380(5) . ?
 C64 H64 0.9500 . ?
 C64 C65 1.371(5) . ?
 C65 H65 0.9500 . ?
 C65 C66 1.401(4) . ?
 C66 H66 0.9500 . ?
 C67 C68 1.391(4) . ?
 C67 C72 1.390(4) . ?
 C68 C69 1.390(5) . ?
 C68 C73 1.517(5) . ?
 C69 H69 0.9500 . ?
 C69 C70 1.365(5) . ?
 C70 H70 0.9500 . ?
 C70 C71 1.386(5) . ?
 C71 H71 0.9500 . ?
 C71 C72 1.398(4) . ?
 C72 C76 1.519(4) . ?
 C73 H73 1.0000 . ?
 C73 C74 1.508(6) . ?
 C73 C75 1.531(6) . ?
 C74 H74A 0.9800 . ?
 C74 H74B 0.9800 . ?
 C74 H74C 0.9800 . ?
 C75 H75A 0.9800 . ?
 C75 H75B 0.9800 . ?
 C75 H75C 0.9800 . ?
 C76 H76 1.0000 . ?
 C76 C77 1.512(4) . ?
 C76 C78 1.519(5) . ?
 C77 H77A 0.9800 . ?
 C77 H77B 0.9800 . ?
 C77 H77C 0.9800 . ?
 C79B C84B 1.3900 . ?
 C79B C80B 1.3900 . ?
 C84B C83B 1.3900 . ?
 C84B C88B 1.512(12) . ?
 C83B H83B 0.9500 . ?
 C83B C82B 1.3900 . ?
 C82B H82B 0.9500 . ?
 C82B C81B 1.3900 . ?
 C81B H81B 0.9500 . ?
 C81B C80B 1.3900 . ?
 C80B C85B 1.556(12) . ?
 C86B H86A 0.9800 . ?
 C86B H86B 0.9800 . ?
 C86B H86C 0.9800 . ?
 C86B C85B 1.526(17) . ?
 C85B H85B 1.0000 . ?
 C85B C87B 1.497(17) . ?
 C87B H87A 0.9800 . ?
 C87B H87B 0.9800 . ?
 C87B H87C 0.9800 . ?
 C86A H86D 0.9800 . ?
 C86A H86E 0.9800 . ?
 C86A H86F 0.9800 . ?
 C86A C85A 1.519(9) . ?
 C85A H85A 1.0000 . ?
 C85A C87A 1.524(8) . ?
 C85A C80A 1.556(7) . ?
 C87A H87D 0.9800 . ?
 C87A H87E 0.9800 . ?
 C87A H87F 0.9800 . ?
 C79A C84A 1.3900 . ?
 C79A C80A 1.3900 . ?
 C84A C83A 1.3900 . ?
 C84A C88A 1.537(6) . ?
 C83A H83A 0.9500 . ?
 C83A C82A 1.3900 . ?
 C82A H82A 0.9500 . ?
 C82A C81A 1.3900 . ?
 C81A H81A 0.9500 . ?
 C81A C80A 1.3900 . ?
 C89A H89A 0.9800 . ?
 C89A H89B 0.9800 . ?
 C89A H89C 0.9800 . ?
 C89A C88A 1.494(8) . ?
 C78 H78A 0.9800 . ?
 C78 H78B 0.9800 . ?
 C78 H78C 0.9800 . ?
 C88A H88A 1.0000 . ?
 C88A C90A 1.537(8) . ?
 C90A H90A 0.9800 . ?
 C90A H90B 0.9800 . ?
 C90A H90C 0.9800 . ?
 C90B H90D 0.9800 . ?
 C90B H90E 0.9800 . ?
 C90B H90F 0.9800 . ?
 C90B C88B 1.557(15) . ?
 C88B H88B 1.0000 . ?
 C88B C89B 1.540(16) . ?
 C89B H89D 0.9800 . ?
 C89B H89E 0.9800 . ?
 C89B H89F 0.9800 . ?

loop_
  _geom_angle_atom_site_label_1
  _geom_angle_atom_site_label_2
  _geom_angle_atom_site_label_3
  _geom_angle
  _geom_angle_site_symmetry_1
  _geom_angle_site_symmetry_3
  _geom_angle_publ_flag
 C1 N1 C22 129.4(2) . . ?
 C2 N1 C1 109.2(2) . . ?
 C2 N1 C22 121.2(2) . . ?
 C1 N2 C34 126.91(19) . . ?
 C3 N2 C1 109.4(2) . . ?
 C3 N2 C34 120.1(2) . . ?
 C46 N3 C67 127.1(2) . . ?
 C47 N3 C46 110.1(2) . . ?
 C47 N3 C67 120.5(2) . . ?
 C46 N4 C79B 131.9(4) . . ?
 C48 N4 C46 109.2(2) . . ?
 C48 N4 C79B 117.9(4) . . ?
 C79A N4 C46 131.0(3) . . ?
 C79A N4 C48 119.6(3) . . ?
 N1 C1 N2 104.56(19) . . ?
 N1 C1 C4 128.6(2) . . ?
 N2 C1 C4 126.7(2) . . ?
 N1 C2 H2 125.6 . . ?
 C3 C2 N1 108.7(2) . . ?
 C3 C2 H2 125.6 . . ?
 N2 C3 H3 126.0 . . ?
 C2 C3 N2 108.0(2) . . ?
 C2 C3 H3 126.0 . . ?
 C1 C4 C5 122.3(2) . . ?
 C1 C4 C9 123.6(2) . . ?
 C9 C4 C5 114.2(2) . . ?
 C4 C5 H5 118.8 . . ?
 C6 C5 C4 122.5(2) . . ?
 C6 C5 H5 118.8 . . ?
 C5 C6 H6 118.4 . . ?
 C5 C6 C7 123.2(2) . . ?
 C7 C6 H6 118.4 . . ?
 C6 C7 C8 114.2(2) . . ?
 C6 C7 C10 122.9(2) . . ?
 C8 C7 C10 122.8(2) . . ?
 C7 C8 H8 118.2 . . ?
 C9 C8 C7 123.6(2) . . ?
 C9 C8 H8 118.2 . . ?
 C4 C9 H9 118.9 . . ?
 C8 C9 C4 122.3(2) . . ?
 C8 C9 H9 118.9 . . ?
 C11 C10 C7 122.5(2) . . ?
 C15 C10 C7 122.5(2) . . ?
 C15 C10 C11 114.9(2) . . ?
 C10 C11 H11 118.8 . . ?
 C12 C11 C10 122.3(2) . . ?
 C12 C11 H11 118.8 . . ?
 C11 C12 H12 118.9 . . ?
 C11 C12 C13 122.2(2) . . ?
 C13 C12 H12 118.9 . . ?
 C12 C13 C14 116.0(2) . . ?
 C12 C13 C16 122.2(2) . . ?
 C14 C13 C16 121.7(2) . . ?
 C13 C14 H14 119.0 . . ?
 C15 C14 C13 122.0(2) . . ?
 C15 C14 H14 119.0 . . ?
 C10 C15 H15 118.8 . . ?
 C14 C15 C10 122.4(2) . . ?
 C14 C15 H15 118.8 . . ?
 C17 C16 C13 121.8(3) . . ?
 C17 C16 C21 116.9(3) . . ?
 C21 C16 C13 121.3(3) . . ?
 C16 C17 H17 119.3 . . ?
 C16 C17 C18 121.4(3) . . ?
 C18 C17 H17 119.3 . . ?
 C17 C18 H18 119.6 . . ?
 C19 C18 C17 120.8(3) . . ?
 C19 C18 H18 119.6 . . ?
 C18 C19 H19 120.4 . . ?
 C18 C19 C20 119.2(3) . . ?
 C20 C19 H19 120.4 . . ?
 C19 C20 H20 119.8 . . ?
 C19 C20 C21 120.5(4) . . ?
 C21 C20 H20 119.8 . . ?
 C16 C21 H21 119.4 . . ?
 C20 C21 C16 121.2(3) . . ?
 C20 C21 H21 119.4 . . ?
 C23 C22 N1 118.4(2) . . ?
 C23 C22 C27 122.6(2) . . ?
 C27 C22 N1 118.9(2) . . ?
 C22 C23 C28 122.1(2) . . ?
 C24 C23 C22 116.8(2) . . ?
 C24 C23 C28 121.1(2) . . ?
 C23 C24 H24 119.1 . . ?
 C25 C24 C23 121.7(2) . . ?
 C25 C24 H24 119.1 . . ?
 C24 C25 H25 119.9 . . ?
 C24 C25 C26 120.2(2) . . ?
 C26 C25 H25 119.9 . . ?
 C25 C26 H26 119.5 . . ?
 C25 C26 C27 120.9(2) . . ?
 C27 C26 H26 119.5 . . ?
 C22 C27 C31 122.1(2) . . ?
 C26 C27 C22 117.7(2) . . ?
 C26 C27 C31 120.2(2) . . ?
 C23 C28 H28 107.7 . . ?
 C23 C28 C29 112.5(2) . . ?
 C23 C28 C30 112.1(2) . . ?
 C29 C28 H28 107.7 . . ?
 C30 C28 H28 107.7 . . ?
 C30 C28 C29 109.0(3) . . ?
 C28 C29 H29A 109.5 . . ?
 C28 C29 H29B 109.5 . . ?
 C28 C29 H29C 109.5 . . ?
 H29A C29 H29B 109.5 . . ?
 H29A C29 H29C 109.5 . . ?
 H29B C29 H29C 109.5 . . ?
 C28 C30 H30A 109.5 . . ?
 C28 C30 H30B 109.5 . . ?
 C28 C30 H30C 109.5 . . ?
 H30A C30 H30B 109.5 . . ?
 H30A C30 H30C 109.5 . . ?
 H30B C30 H30C 109.5 . . ?
 C27 C31 H31 108.2 . . ?
 C27 C31 C32 110.4(3) . . ?
 C32 C31 H31 108.2 . . ?
 C33 C31 C27 111.7(2) . . ?
 C33 C31 H31 108.2 . . ?
 C33 C31 C32 110.0(3) . . ?
 C31 C32 H32A 109.5 . . ?
 C31 C32 H32B 109.5 . . ?
 C31 C32 H32C 109.5 . . ?
 H32A C32 H32B 109.5 . . ?
 H32A C32 H32C 109.5 . . ?
 H32B C32 H32C 109.5 . . ?
 C31 C33 H33A 109.5 . . ?
 C31 C33 H33B 109.5 . . ?
 C31 C33 H33C 109.5 . . ?
 H33A C33 H33B 109.5 . . ?
 H33A C33 H33C 109.5 . . ?
 H33B C33 H33C 109.5 . . ?
 C35 C34 N2 118.2(2) . . ?
 C39 C34 N2 119.4(2) . . ?
 C39 C34 C35 122.4(2) . . ?
 C34 C35 C40 122.6(2) . . ?
 C36 C35 C34 117.5(2) . . ?
 C36 C35 C40 119.9(2) . . ?
 C35 C36 H36 119.4 . . ?
 C37 C36 C35 121.2(2) . . ?
 C37 C36 H36 119.4 . . ?
 C36 C37 H37 119.8 . . ?
 C38 C37 C36 120.4(2) . . ?
 C38 C37 H37 119.8 . . ?
 C37 C38 H38 119.4 . . ?
 C37 C38 C39 121.2(2) . . ?
 C39 C38 H38 119.4 . . ?
 C34 C39 C38 117.3(2) . . ?
 C34 C39 C43 122.4(2) . . ?
 C38 C39 C43 120.3(2) . . ?
 C35 C40 H40 107.6 . . ?
 C35 C40 C41 111.0(2) . . ?
 C35 C40 C42 111.4(2) . . ?
 C41 C40 H40 107.6 . . ?
 C41 C40 C42 111.4(3) . . ?
 C42 C40 H40 107.6 . . ?
 C40 C41 H41A 109.5 . . ?
 C40 C41 H41B 109.5 . . ?
 C40 C41 H41C 109.5 . . ?
 H41A C41 H41B 109.5 . . ?
 H41A C41 H41C 109.5 . . ?
 H41B C41 H41C 109.5 . . ?
 C40 C42 H42A 109.5 . . ?
 C40 C42 H42B 109.5 . . ?
 C40 C42 H42C 109.5 . . ?
 H42A C42 H42B 109.5 . . ?
 H42A C42 H42C 109.5 . . ?
 H42B C42 H42C 109.5 . . ?
 C39 C43 H43 107.3 . . ?
 C39 C43 C45 111.4(2) . . ?
 C44 C43 C39 112.4(3) . . ?
 C44 C43 H43 107.3 . . ?
 C44 C43 C45 110.9(3) . . ?
 C45 C43 H43 107.3 . . ?
 C43 C44 H44A 109.5 . . ?
 C43 C44 H44B 109.5 . . ?
 C43 C44 H44C 109.5 . . ?
 H44A C44 H44B 109.5 . . ?
 H44A C44 H44C 109.5 . . ?
 H44B C44 H44C 109.5 . . ?
 C43 C45 H45A 109.5 . . ?
 C43 C45 H45B 109.5 . . ?
 C43 C45 H45C 109.5 . . ?
 H45A C45 H45B 109.5 . . ?
 H45A C45 H45C 109.5 . . ?
 H45B C45 H45C 109.5 . . ?
 N3 C46 C49 128.7(2) . . ?
 N4 C46 N3 104.0(2) . . ?
 N4 C46 C49 127.3(2) . . ?
 N3 C47 H47 126.1 . . ?
 C48 C47 N3 107.7(2) . . ?
 C48 C47 H47 126.1 . . ?
 N4 C48 H48 125.5 . . ?
 C47 C48 N4 109.0(3) . . ?
 C47 C48 H48 125.5 . . ?
 C46 C49 C50 122.8(2) . . ?
 C46 C49 C54 123.8(2) . . ?
 C54 C49 C50 113.4(2) . . ?
 C49 C50 H50 118.5 . . ?
 C51 C50 C49 123.0(3) . . ?
 C51 C50 H50 118.5 . . ?
 C50 C51 H51 118.3 . . ?
 C50 C51 C52 123.5(3) . . ?
 C52 C51 H51 118.3 . . ?
 C51 C52 C55 122.2(2) . . ?
 C53 C52 C51 113.5(3) . . ?
 C53 C52 C55 124.2(2) . . ?
 C52 C53 H53 117.8 . . ?
 C54 C53 C52 124.5(3) . . ?
 C54 C53 H53 117.8 . . ?
 C49 C54 H54 119.0 . . ?
 C53 C54 C49 122.0(3) . . ?
 C53 C54 H54 119.0 . . ?
 C56 C55 C52 121.8(2) . . ?
 C60 C55 C52 122.5(2) . . ?
 C60 C55 C56 115.7(2) . . ?
 C55 C56 H56 118.9 . . ?
 C57 C56 C55 122.1(3) . . ?
 C57 C56 H56 118.9 . . ?
 C56 C57 H57 119.0 . . ?
 C56 C57 C58 122.0(3) . . ?
 C58 C57 H57 119.0 . . ?
 C57 C58 C59 116.3(2) . . ?
 C57 C58 C61 121.3(2) . . ?
 C59 C58 C61 122.4(2) . . ?
 C58 C59 H59 119.0 . . ?
 C60 C59 C58 122.0(3) . . ?
 C60 C59 H59 119.0 . . ?
 C55 C60 H60 119.1 . . ?
 C59 C60 C55 121.9(3) . . ?
 C59 C60 H60 119.1 . . ?
 C62 C61 C58 120.9(3) . . ?
 C66 C61 C58 121.6(3) . . ?
 C66 C61 C62 117.5(3) . . ?
 C61 C62 H62 119.4 . . ?
 C63 C62 C61 121.2(3) . . ?
 C63 C62 H62 119.4 . . ?
 C62 C63 H63 119.8 . . ?
 C62 C63 C64 120.4(3) . . ?
 C64 C63 H63 119.8 . . ?
 C63 C64 H64 120.2 . . ?
 C65 C64 C63 119.6(3) . . ?
 C65 C64 H64 120.2 . . ?
 C64 C65 H65 119.9 . . ?
 C64 C65 C66 120.2(3) . . ?
 C66 C65 H65 119.9 . . ?
 C61 C66 C65 121.0(3) . . ?
 C61 C66 H66 119.5 . . ?
 C65 C66 H66 119.5 . . ?
 C68 C67 N3 118.0(2) . . ?
 C72 C67 N3 118.5(2) . . ?
 C72 C67 C68 123.5(3) . . ?
 C67 C68 C73 122.1(3) . . ?
 C69 C68 C67 117.0(3) . . ?
 C69 C68 C73 120.9(3) . . ?
 C68 C69 H69 119.1 . . ?
 C70 C69 C68 121.8(3) . . ?
 C70 C69 H69 119.1 . . ?
 C69 C70 H70 120.2 . . ?
 C69 C70 C71 119.7(3) . . ?
 C71 C70 H70 120.2 . . ?
 C70 C71 H71 119.3 . . ?
 C70 C71 C72 121.4(3) . . ?
 C72 C71 H71 119.3 . . ?
 C67 C72 C71 116.5(3) . . ?
 C67 C72 C76 121.3(3) . . ?
 C71 C72 C76 122.2(3) . . ?
 C68 C73 H73 107.1 . . ?
 C68 C73 C75 110.9(3) . . ?
 C74 C73 C68 113.0(4) . . ?
 C74 C73 H73 107.1 . . ?
 C74 C73 C75 111.2(3) . . ?
 C75 C73 H73 107.1 . . ?
 C73 C74 H74A 109.5 . . ?
 C73 C74 H74B 109.5 . . ?
 C73 C74 H74C 109.5 . . ?
 H74A C74 H74B 109.5 . . ?
 H74A C74 H74C 109.5 . . ?
 H74B C74 H74C 109.5 . . ?
 C73 C75 H75A 109.5 . . ?
 C73 C75 H75B 109.5 . . ?
 C73 C75 H75C 109.5 . . ?
 H75A C75 H75B 109.5 . . ?
 H75A C75 H75C 109.5 . . ?
 H75B C75 H75C 109.5 . . ?
 C72 C76 H76 107.5 . . ?
 C72 C76 C78 111.1(3) . . ?
 C77 C76 C72 113.1(3) . . ?
 C77 C76 H76 107.5 . . ?
 C77 C76 C78 109.8(3) . . ?
 C78 C76 H76 107.5 . . ?
 C76 C77 H77A 109.5 . . ?
 C76 C77 H77B 109.5 . . ?
 C76 C77 H77C 109.5 . . ?
 H77A C77 H77B 109.5 . . ?
 H77A C77 H77C 109.5 . . ?
 H77B C77 H77C 109.5 . . ?
 C84B C79B N4 124.8(5) . . ?
 C84B C79B C80B 120.0 . . ?
 C80B C79B N4 115.0(5) . . ?
 C79B C84B C83B 120.0 . . ?
 C79B C84B C88B 119.3(6) . . ?
 C83B C84B C88B 120.6(6) . . ?
 C84B C83B H83B 120.0 . . ?
 C82B C83B C84B 120.0 . . ?
 C82B C83B H83B 120.0 . . ?
 C83B C82B H82B 120.0 . . ?
 C83B C82B C81B 120.0 . . ?
 C81B C82B H82B 120.0 . . ?
 C82B C81B H81B 120.0 . . ?
 C80B C81B C82B 120.0 . . ?
 C80B C81B H81B 120.0 . . ?
 C79B C80B C85B 120.4(7) . . ?
 C81B C80B C79B 120.0 . . ?
 C81B C80B C85B 119.6(7) . . ?
 H86A C86B H86B 109.5 . . ?
 H86A C86B H86C 109.5 . . ?
 H86B C86B H86C 109.5 . . ?
 C85B C86B H86A 109.5 . . ?
 C85B C86B H86B 109.5 . . ?
 C85B C86B H86C 109.5 . . ?
 C80B C85B H85B 108.4 . . ?
 C86B C85B C80B 110.8(10) . . ?
 C86B C85B H85B 108.4 . . ?
 C87B C85B C80B 108.9(10) . . ?
 C87B C85B C86B 111.9(11) . . ?
 C87B C85B H85B 108.4 . . ?
 C85B C87B H87A 109.5 . . ?
 C85B C87B H87B 109.5 . . ?
 C85B C87B H87C 109.5 . . ?
 H87A C87B H87B 109.5 . . ?
 H87A C87B H87C 109.5 . . ?
 H87B C87B H87C 109.5 . . ?
 H86D C86A H86E 109.5 . . ?
 H86D C86A H86F 109.5 . . ?
 H86E C86A H86F 109.5 . . ?
 C85A C86A H86D 109.5 . . ?
 C85A C86A H86E 109.5 . . ?
 C85A C86A H86F 109.5 . . ?
 C86A C85A H85A 107.3 . . ?
 C86A C85A C87A 108.7(5) . . ?
 C86A C85A C80A 112.4(5) . . ?
 C87A C85A H85A 107.3 . . ?
 C87A C85A C80A 113.5(5) . . ?
 C80A C85A H85A 107.3 . . ?
 C85A C87A H87D 109.5 . . ?
 C85A C87A H87E 109.5 . . ?
 C85A C87A H87F 109.5 . . ?
 H87D C87A H87E 109.5 . . ?
 H87D C87A H87F 109.5 . . ?
 H87E C87A H87F 109.5 . . ?
 N4 C79A C84A 118.2(3) . . ?
 N4 C79A C80A 121.2(3) . . ?
 C84A C79A C80A 120.0 . . ?
 C79A C84A C88A 121.3(3) . . ?
 C83A C84A C79A 120.0 . . ?
 C83A C84A C88A 118.6(3) . . ?
 C84A C83A H83A 120.0 . . ?
 C82A C83A C84A 120.0 . . ?
 C82A C83A H83A 120.0 . . ?
 C83A C82A H82A 120.0 . . ?
 C83A C82A C81A 120.0 . . ?
 C81A C82A H82A 120.0 . . ?
 C82A C81A H81A 120.0 . . ?
 C80A C81A C82A 120.0 . . ?
 C80A C81A H81A 120.0 . . ?
 C79A C80A C85A 120.6(3) . . ?
 C81A C80A C85A 119.4(3) . . ?
 C81A C80A C79A 120.0 . . ?
 H89A C89A H89B 109.5 . . ?
 H89A C89A H89C 109.5 . . ?
 H89B C89A H89C 109.5 . . ?
 C88A C89A H89A 109.5 . . ?
 C88A C89A H89B 109.5 . . ?
 C88A C89A H89C 109.5 . . ?
 C76 C78 H78A 109.5 . . ?
 C76 C78 H78B 109.5 . . ?
 C76 C78 H78C 109.5 . . ?
 H78A C78 H78B 109.5 . . ?
 H78A C78 H78C 109.5 . . ?
 H78B C78 H78C 109.5 . . ?
 C84A C88A H88A 107.5 . . ?
 C89A C88A C84A 112.4(5) . . ?
 C89A C88A H88A 107.5 . . ?
 C89A C88A C90A 109.6(5) . . ?
 C90A C88A C84A 112.1(5) . . ?
 C90A C88A H88A 107.5 . . ?
 C88A C90A H90A 109.5 . . ?
 C88A C90A H90B 109.5 . . ?
 C88A C90A H90C 109.5 . . ?
 H90A C90A H90B 109.5 . . ?
 H90A C90A H90C 109.5 . . ?
 H90B C90A H90C 109.5 . . ?
 H90D C90B H90E 109.5 . . ?
 H90D C90B H90F 109.5 . . ?
 H90E C90B H90F 109.5 . . ?
 C88B C90B H90D 109.5 . . ?
 C88B C90B H90E 109.5 . . ?
 C88B C90B H90F 109.5 . . ?
 C84B C88B C90B 111.9(9) . . ?
 C84B C88B H88B 107.8 . . ?
 C84B C88B C89B 110.9(9) . . ?
 C90B C88B H88B 107.8 . . ?
 C89B C88B C90B 110.6(10) . . ?
 C89B C88B H88B 107.8 . . ?
 C88B C89B H89D 109.5 . . ?
 C88B C89B H89E 109.5 . . ?
 C88B C89B H89F 109.5 . . ?
 H89D C89B H89E 109.5 . . ?
 H89D C89B H89F 109.5 . . ?
 H89E C89B H89F 109.5 . . ?

_shelx_res_file
;
TITL 075box_a.res in P2(1)/n
    075box.res
    created by SHELXL-2018/3 at 15:24:35 on 22-May-2025
REM Old TITL 075box in P2(1)/n
REM SHELXT solution in P2(1)/n: R1 0.229, Rweak 0.021, Alpha 0.035
REM <I/s> 0.553 for 209 systematic absences, Orientation as input
REM Formula found by SHELXT: C87B N7
CELL 1.54184 10.7275 48.6244 14.2444 90 102.935 90
ZERR 8 0.0004 0.0016 0.0005 0 0.003 0
LATT 1
SYMM 0.5-X,0.5+Y,0.5-Z
SFAC C H N
UNIT 360 392 16
RIGU 0.01 0.01 C79B C84B C83B C82B C81B C80B C79A C84A C83A C82A C81A C80A =
 C89A C88A C90A C90B C88B C89B C86B C85B C87B C86A C85A C87A
SIMU 0.01 0.02 2 C79B C84B C83B C82B C81B C80B C79A C84A C83A C82A C81A =
 C80A C89A C88A C90A C90B C88B C89B C86B C85B C87B C86A C85A C87A

L.S. 11 0 0
PLAN  11
SIZE 0.09 0.14 0.35
TEMP -173
BOND $H
MORE -1
list 4
fmap 2 53
acta
SHEL 99 0.84
REM <olex2.extras>
REM <HklSrc ".\\steffen51">
REM </olex2.extras>

WGHT    0.112000    1.444900
FVAR       1.44587   0.65389
N1    3    0.588847    0.441693    0.735520    11.00000    0.04341    0.03728 =
         0.04743   -0.00021    0.01401    0.00064
N2    3    0.387604    0.427608    0.709001    11.00000    0.04310    0.03792 =
         0.04647   -0.00313    0.01182   -0.00266
N3    3    0.418882    0.827318    0.762416    11.00000    0.05047    0.03840 =
         0.05879   -0.00200    0.00782   -0.00143
N4    3    0.226236    0.809901    0.750440    11.00000    0.05325    0.03949 =
         0.08248   -0.00124    0.02188    0.00198
C1    1    0.464350    0.451117    0.730498    11.00000    0.04046    0.03869 =
         0.03679    0.00037    0.01036   -0.00266
C2    1    0.585385    0.413716    0.715557    11.00000    0.05492    0.04109 =
         0.06416   -0.00299    0.02075    0.00304
AFIX  43
H2    2    0.657319    0.402532    0.713445    11.00000   -1.20000
AFIX   0
C3    1    0.463944    0.405108    0.699782    11.00000    0.05728    0.03631 =
         0.06347   -0.00648    0.02114   -0.00292
AFIX  43
H3    2    0.434986    0.386822    0.684891    11.00000   -1.20000
AFIX   0
C4    1    0.422214    0.478147    0.738853    11.00000    0.04225    0.03624 =
         0.03377    0.00134    0.00942   -0.00057
C5    1    0.289803    0.485520    0.713550    11.00000    0.04157    0.04021 =
         0.05408    0.00418    0.00477   -0.00347
AFIX  43
H5    2    0.228270    0.471539    0.691751    11.00000   -1.20000
AFIX   0
C6    1    0.248557    0.511869    0.719542    11.00000    0.03767    0.03984 =
         0.05172    0.00269    0.00410   -0.00047
AFIX  43
H6    2    0.159448    0.515489    0.700351    11.00000   -1.20000
AFIX   0
C7    1    0.331964    0.534057    0.752924    11.00000    0.04157    0.03674 =
         0.03309    0.00024    0.00870   -0.00174
C8    1    0.462840    0.526702    0.778409    11.00000    0.04003    0.04428 =
         0.04364   -0.00598    0.01042   -0.00327
AFIX  43
H8    2    0.523695    0.540732    0.801291    11.00000   -1.20000
AFIX   0
C9    1    0.506318    0.500616    0.771927    11.00000    0.03700    0.04273 =
         0.04493   -0.00479    0.00883   -0.00105
AFIX  43
H9    2    0.595724    0.497247    0.790040    11.00000   -1.20000
AFIX   0
C10   1    0.287149    0.561995    0.761069    11.00000    0.04132    0.04199 =
         0.03417    0.00061    0.00870   -0.00184
C11   1    0.157014    0.569091    0.736726    11.00000    0.04479    0.04607 =
         0.05695   -0.00192    0.00304    0.00031
AFIX  43
H11   2    0.095622    0.555061    0.715251    11.00000   -1.20000
AFIX   0
C12   1    0.115319    0.595612    0.742866    11.00000    0.04373    0.04903 =
         0.06058   -0.00113    0.00440    0.00642
AFIX  43
H12   2    0.026335    0.599376    0.723742    11.00000   -1.20000
AFIX   0
C13   1    0.198682    0.617055    0.776013    11.00000    0.05449    0.04073 =
         0.04564    0.00117    0.01288    0.00178
C14   1    0.327729    0.610073    0.804586    11.00000    0.05155    0.04246 =
         0.05534   -0.00199    0.01345   -0.00313
AFIX  43
H14   2    0.387958    0.623951    0.830526    11.00000   -1.20000
AFIX   0
C15   1    0.370402    0.583727    0.796355    11.00000    0.04414    0.04228 =
         0.05273   -0.00058    0.00957   -0.00129
AFIX  43
H15   2    0.459536    0.580108    0.815256    11.00000   -1.20000
AFIX   0
C16   1    0.154159    0.645724    0.780394    11.00000    0.05717    0.04738 =
         0.06480    0.00313    0.02142    0.00258
C17   1    0.049714    0.655846    0.714492    11.00000    0.06592    0.05089 =
         0.08121    0.00117    0.01402    0.00904
AFIX  43
H17   2    0.003094    0.643938    0.666327    11.00000   -1.20000
AFIX   0
C18   1    0.011423    0.683059    0.717156    11.00000    0.06705    0.06062 =
         0.11016    0.01541    0.02571    0.01727
AFIX  43
H18   2   -0.060244    0.689513    0.670498    11.00000   -1.20000
AFIX   0
C19   1    0.074873    0.700493    0.785340    11.00000    0.08041    0.04515 =
         0.13591    0.00128    0.04559    0.00631
AFIX  43
H19   2    0.047956    0.719067    0.786931    11.00000   -1.20000
AFIX   0
C20   1    0.178484    0.691031    0.852111    11.00000    0.08910    0.05515 =
         0.12628   -0.02176    0.02932    0.00123
AFIX  43
H20   2    0.223994    0.703162    0.899999    11.00000   -1.20000
AFIX   0
C21   1    0.217345    0.663886    0.850264    11.00000    0.07637    0.04911 =
         0.08638   -0.01197    0.02183    0.00208
AFIX  43
H21   2    0.288545    0.657591    0.897694    11.00000   -1.20000
AFIX   0
C22   1    0.706522    0.456911    0.751209    11.00000    0.03825    0.03659 =
         0.04565   -0.00018    0.01216    0.00427
C23   1    0.745988    0.467424    0.670833    11.00000    0.04339    0.03352 =
         0.04682    0.00296    0.01293    0.00553
C24   1    0.865226    0.480366    0.688282    11.00000    0.05181    0.03885 =
         0.05476    0.00606    0.01749    0.00213
AFIX  43
H24   2    0.895430    0.487597    0.635520    11.00000   -1.20000
AFIX   0
C25   1    0.940235    0.482920    0.780071    11.00000    0.04771    0.03894 =
         0.06338   -0.00215    0.01251    0.00115
AFIX  43
H25   2    1.021435    0.491606    0.789690    11.00000   -1.20000
AFIX   0
C26   1    0.897745    0.472904    0.857967    11.00000    0.04882    0.05635 =
         0.04794   -0.00854    0.00484    0.00622
AFIX  43
H26   2    0.949135    0.475221    0.921060    11.00000   -1.20000
AFIX   0
C27   1    0.780532    0.459438    0.845438    11.00000    0.04874    0.04804 =
         0.04486   -0.00263    0.01293    0.00588
C28   1    0.664198    0.465115    0.569929    11.00000    0.04773    0.04847 =
         0.04561    0.00564    0.01030    0.00418
AFIX  13
H28   2    0.574201    0.461663    0.575399    11.00000   -1.20000
AFIX   0
C29   1    0.664627    0.491301    0.512096    11.00000    0.12444    0.05196 =
         0.05266    0.01060   -0.00035    0.00083
AFIX 137
H29A  2    0.750663    0.494488    0.501559    11.00000   -1.50000
H29B  2    0.639564    0.506856    0.547560    11.00000   -1.50000
H29C  2    0.603931    0.489473    0.449809    11.00000   -1.50000
AFIX   0
C30   1    0.704413    0.441282    0.515068    11.00000    0.07564    0.06398 =
         0.05662   -0.01096   -0.00335    0.01372
AFIX 137
H30A  2    0.648052    0.440289    0.450699    11.00000   -1.50000
H30B  2    0.698364    0.424107    0.549773    11.00000   -1.50000
H30C  2    0.792862    0.444018    0.509210    11.00000   -1.50000
AFIX   0
C31   1    0.735676    0.448324    0.932186    11.00000    0.06015    0.09520 =
         0.04015    0.00154    0.01425   -0.00058
AFIX  13
H31   2    0.643897    0.442831    0.910484    11.00000   -1.20000
AFIX   0
C32   1    0.744938    0.470700    1.009495    11.00000    0.17076    0.10235 =
         0.05544    0.00622    0.05551    0.03394
AFIX 137
H32A  2    0.700290    0.464552    1.058704    11.00000   -1.50000
H32B  2    0.705380    0.487666    0.979668    11.00000   -1.50000
H32C  2    0.835055    0.474165    1.039459    11.00000   -1.50000
AFIX   0
C33   1    0.811874    0.423135    0.974782    11.00000    0.12122    0.07350 =
         0.07173    0.01802    0.04209    0.00056
AFIX 137
H33A  2    0.803339    0.408753    0.925554    11.00000   -1.50000
H33B  2    0.779151    0.416306    1.029375    11.00000   -1.50000
H33C  2    0.902215    0.428119    0.996857    11.00000   -1.50000
AFIX   0
C34   1    0.261813    0.423500    0.727128    11.00000    0.04631    0.03313 =
         0.04685   -0.00079    0.01236   -0.00164
C35   1    0.158403    0.420800    0.647838    11.00000    0.04728    0.03742 =
         0.04897    0.00264    0.01022   -0.00164
C36   1    0.037677    0.416325    0.666494    11.00000    0.04377    0.04170 =
         0.05590    0.00585    0.00853    0.00166
AFIX  43
H36   2   -0.034016    0.414087    0.614152    11.00000   -1.20000
AFIX   0
C37   1    0.020684    0.415099    0.759188    11.00000    0.05048    0.04268 =
         0.06732    0.00297    0.02238    0.00802
AFIX  43
H37   2   -0.062526    0.412355    0.770259    11.00000   -1.20000
AFIX   0
C38   1    0.123251    0.417816    0.835844    11.00000    0.06565    0.04531 =
         0.05347   -0.00182    0.02586    0.00186
AFIX  43
H38   2    0.110002    0.416924    0.899521    11.00000   -1.20000
AFIX   0
C39   1    0.247404    0.421890    0.821923    11.00000    0.05727    0.03795 =
         0.04670   -0.00272    0.01470   -0.00133
C40   1    0.173230    0.422816    0.544929    11.00000    0.05261    0.06927 =
         0.04709    0.00173    0.00923   -0.01293
AFIX  13
H40   2    0.263699    0.428233    0.546873    11.00000   -1.20000
AFIX   0
C41   1    0.150039    0.395194    0.494706    11.00000    0.09012    0.09075 =
         0.06153   -0.02103    0.03068   -0.02554
AFIX 137
H41A  2    0.210789    0.381680    0.529784    11.00000   -1.50000
H41B  2    0.161822    0.396938    0.428699    11.00000   -1.50000
H41C  2    0.062516    0.389107    0.493166    11.00000   -1.50000
AFIX   0
C42   1    0.086429    0.445080    0.489137    11.00000    0.06739    0.09666 =
         0.05456    0.02026    0.00526   -0.01502
AFIX 137
H42A  2    0.107836    0.447915    0.426467    11.00000   -1.50000
H42B  2    0.098890    0.462300    0.525794    11.00000   -1.50000
H42C  2   -0.003056    0.439290    0.479399    11.00000   -1.50000
AFIX   0
C43   1    0.359526    0.423995    0.907393    11.00000    0.07032    0.06494 =
         0.04199   -0.00141    0.01044   -0.01657
AFIX  13
H43   2    0.438759    0.425229    0.881655    11.00000   -1.20000
AFIX   0
C44   1    0.353953    0.449545    0.966247    11.00000    0.13519    0.07647 =
         0.05551   -0.01450    0.01162   -0.02080
AFIX 137
H44A  2    0.348915    0.465790    0.924846    11.00000   -1.50000
H44B  2    0.431064    0.450655    1.018176    11.00000   -1.50000
H44C  2    0.278258    0.448800    0.993983    11.00000   -1.50000
AFIX   0
C45   1    0.371609    0.398277    0.970414    11.00000    0.08545    0.07640 =
         0.06100    0.00678   -0.00605   -0.00958
AFIX 137
H45A  2    0.452716    0.398838    1.018520    11.00000   -1.50000
H45B  2    0.369468    0.381884    0.930060    11.00000   -1.50000
H45C  2    0.300395    0.397613    1.003085    11.00000   -1.50000
AFIX   0
C46   1    0.353026    0.802290    0.754414    11.00000    0.04818    0.03694 =
         0.05028    0.00016    0.00935    0.00060
C47   1    0.334468    0.848997    0.761485    11.00000    0.06138    0.03870 =
         0.06731   -0.00067    0.01373    0.00457
AFIX  43
H47   2    0.355760    0.867990    0.765184    11.00000   -1.20000
AFIX   0
C48   1    0.218501    0.838423    0.754490    11.00000    0.06172    0.03807 =
         0.09758   -0.00183    0.02728    0.00668
AFIX  43
H48   2    0.142602    0.848682    0.752565    11.00000   -1.20000
AFIX   0
C49   1    0.401039    0.775571    0.750508    11.00000    0.05060    0.03887 =
         0.04831   -0.00080    0.00988    0.00044
C50   1    0.321597    0.752002    0.735309    11.00000    0.04994    0.04509 =
         0.12241   -0.00107    0.03192    0.00213
AFIX  43
H50   2    0.232639    0.754274    0.731470    11.00000   -1.20000
AFIX   0
C51   1    0.366908    0.726213    0.725938    11.00000    0.05010    0.04116 =
         0.10563   -0.00503    0.02252   -0.00379
AFIX  43
H51   2    0.307569    0.711423    0.714526    11.00000   -1.20000
AFIX   0
C52   1    0.495600    0.720381    0.732200    11.00000    0.05246    0.03907 =
         0.05178   -0.00089    0.01309    0.00129
C53   1    0.574477    0.743314    0.752100    11.00000    0.04766    0.04169 =
         0.15644   -0.00839    0.02464   -0.00029
AFIX  43
H53   2    0.663943    0.740604    0.760099    11.00000   -1.20000
AFIX   0
C54   1    0.532232    0.769444    0.760932    11.00000    0.04632    0.04130 =
         0.13740   -0.00491    0.01157   -0.00259
AFIX  43
H54   2    0.592842    0.783966    0.774502    11.00000   -1.20000
AFIX   0
C55   1    0.541389    0.692570    0.723807    11.00000    0.04808    0.04050 =
         0.05294   -0.00242    0.01380    0.00025
C56   1    0.457728    0.670991    0.687020    11.00000    0.05114    0.04205 =
         0.05350    0.00063    0.01211    0.00120
AFIX  43
H56   2    0.369093    0.674829    0.665453    11.00000   -1.20000
AFIX   0
C57   1    0.499915    0.644495    0.681201    11.00000    0.05679    0.04465 =
         0.05139   -0.00096    0.01465   -0.00077
AFIX  43
H57   2    0.439792    0.630640    0.654827    11.00000   -1.20000
AFIX   0
C58   1    0.628225    0.637346    0.712828    11.00000    0.05427    0.04242 =
         0.04985   -0.00076    0.01651    0.00173
C59   1    0.712670    0.658811    0.747177    11.00000    0.05236    0.05183 =
         0.06113   -0.00470    0.01123    0.00672
AFIX  43
H59   2    0.801337    0.654899    0.767966    11.00000   -1.20000
AFIX   0
C60   1    0.671177    0.685494    0.751804    11.00000    0.05456    0.04353 =
         0.06452   -0.00813    0.01305    0.00264
AFIX  43
H60   2    0.732216    0.699495    0.774605    11.00000   -1.20000
AFIX   0
C61   1    0.670694    0.608490    0.712037    11.00000    0.05671    0.04558 =
         0.05903    0.00337    0.02342    0.00470
C62   1    0.607314    0.590000    0.641622    11.00000    0.06153    0.04609 =
         0.06905   -0.00367    0.02143    0.00017
AFIX  43
H62   2    0.538334    0.596375    0.592432    11.00000   -1.20000
AFIX   0
C63   1    0.643304    0.562769    0.642529    11.00000    0.06714    0.04712 =
         0.08883   -0.00830    0.02590    0.00026
AFIX  43
H63   2    0.599023    0.550616    0.594192    11.00000   -1.20000
AFIX   0
C64   1    0.743306    0.553059    0.713263    11.00000    0.06749    0.04383 =
         0.09737    0.00504    0.03481    0.00467
AFIX  43
H64   2    0.767512    0.534254    0.713956    11.00000   -1.20000
AFIX   0
C65   1    0.807500    0.570703    0.782509    11.00000    0.06586    0.06091 =
         0.07601    0.01324    0.02337    0.01567
AFIX  43
H65   2    0.876810    0.564133    0.831029    11.00000   -1.20000
AFIX   0
C66   1    0.771240    0.598390    0.781963    11.00000    0.06763    0.05289 =
         0.06218   -0.00050    0.01894    0.00805
AFIX  43
H66   2    0.816374    0.610423    0.830353    11.00000   -1.20000
AFIX   0
C67   1    0.544993    0.832168    0.745416    11.00000    0.05218    0.03919 =
         0.05796    0.00247    0.01073   -0.00036
C68   1    0.559202    0.831616    0.650707    11.00000    0.06699    0.06675 =
         0.05790   -0.00644    0.01618    0.00175
C69   1    0.681092    0.836437    0.635989    11.00000    0.07560    0.08275 =
         0.07004    0.00012    0.02797    0.00302
AFIX  43
H69   2    0.694101    0.836100    0.572186    11.00000   -1.20000
AFIX   0
C70   1    0.782616    0.841643    0.710633    11.00000    0.05885    0.06685 =
         0.09580    0.00681    0.02533    0.00536
AFIX  43
H70   2    0.865521    0.844273    0.698833    11.00000   -1.20000
AFIX   0
C71   1    0.764147    0.843073    0.803773    11.00000    0.05544    0.05525 =
         0.08075    0.00417    0.00434   -0.00551
AFIX  43
H71   2    0.834729    0.847195    0.855246    11.00000   -1.20000
AFIX   0
C72   1    0.643853    0.838580    0.823588    11.00000    0.05572    0.04319 =
         0.06065    0.00673    0.00521   -0.00241
C73   1    0.447146    0.826465    0.566447    11.00000    0.08550    0.12052 =
         0.05244   -0.01240    0.00991   -0.00356
AFIX  13
H73   2    0.368028    0.826392    0.592557    11.00000   -1.20000
AFIX   0
C74   1    0.454094    0.798942    0.519051    11.00000    0.11601    0.14362 =
         0.07645   -0.03322    0.01907   -0.02005
AFIX 137
H74A  2    0.448473    0.784218    0.564902    11.00000   -1.50000
H74B  2    0.535356    0.797454    0.498840    11.00000   -1.50000
H74C  2    0.382968    0.797271    0.462617    11.00000   -1.50000
AFIX   0
C75   1    0.433106    0.849905    0.493103    11.00000    0.10182    0.15000 =
         0.06390    0.00030    0.00522    0.01935
AFIX 137
H75A  2    0.504296    0.849281    0.460400    11.00000   -1.50000
H75B  2    0.433950    0.867564    0.526394    11.00000   -1.50000
H75C  2    0.352082    0.847876    0.445553    11.00000   -1.50000
AFIX   0
C76   1    0.621884    0.839923    0.925194    11.00000    0.06764    0.08054 =
         0.06185    0.00435   -0.00004   -0.01318
AFIX  13
H76   2    0.531037    0.845598    0.920215    11.00000   -1.20000
AFIX   0
C77   1    0.706165    0.860805    0.987965    11.00000    0.07605    0.06134 =
         0.07197    0.00115   -0.00650    0.00537
AFIX 137
H77A  2    0.700005    0.878486    0.954218    11.00000   -1.50000
H77B  2    0.795059    0.854420    1.001951    11.00000   -1.50000
H77C  2    0.678059    0.863043    1.048414    11.00000   -1.50000
AFIX  66
PART 2
C79B  1    0.112222    0.793647    0.760044   -21.00000    0.04323    0.04470 =
         0.08245   -0.00929    0.02286    0.00446
C84B  1    0.018685    0.783979    0.683288   -21.00000    0.05605    0.05384 =
         0.08411   -0.00597    0.01738    0.00679
C83B  1   -0.089550    0.771002    0.700378   -21.00000    0.05116    0.05019 =
         0.09419   -0.00358    0.01326   -0.00424
AFIX  43
H83B  2   -0.153479    0.764394    0.647919   -21.00000   -1.20000
AFIX  65
C82B  1   -0.104248    0.767693    0.794224   -21.00000    0.05718    0.05463 =
         0.09434   -0.00073    0.01570    0.00126
AFIX  43
H82B  2   -0.178222    0.758824    0.805904   -21.00000   -1.20000
AFIX  65
C81B  1   -0.010711    0.777361    0.870981   -21.00000    0.06484    0.05599 =
         0.08116    0.00361    0.02207   -0.00010
AFIX  43
H81B  2   -0.020757    0.775099    0.935120   -21.00000   -1.20000
AFIX  65
C80B  1    0.097524    0.790338    0.853892   -21.00000    0.05546    0.04540 =
         0.07520    0.00203    0.02079    0.00636
AFIX   0
C86B  1    0.149053    0.823986    0.993454   -21.00000    0.09154    0.07414 =
         0.07961   -0.01135    0.01757   -0.00594
AFIX 137
H86A  2    0.079565    0.816735    1.020719   -21.00000   -1.50000
H86B  2    0.116330    0.838890    0.948340   -21.00000   -1.50000
H86C  2    0.217358    0.831059    1.045426   -21.00000   -1.50000
AFIX   0
C85B  1    0.201858    0.801050    0.940310   -21.00000    0.07904    0.06930 =
         0.07546   -0.00174    0.00775    0.00053
AFIX  13
H85B  2    0.274251    0.808664    0.914705   -21.00000   -1.20000
AFIX   0
C87B  1    0.251075    0.777395    1.005361   -21.00000    0.12271    0.08476 =
         0.11936    0.00577   -0.03061    0.00362
AFIX 137
H87A  2    0.263780    0.761436    0.966529   -21.00000   -1.50000
H87B  2    0.188982    0.772781    1.043966   -21.00000   -1.50000
H87C  2    0.332681    0.782482    1.048169   -21.00000   -1.50000
AFIX   0
PART 1
C86A  1    0.076946    0.819391    0.962042    21.00000    0.09486    0.08279 =
         0.07886   -0.00143    0.01566    0.01080
AFIX 137
H86D  2    0.127226    0.823063    1.027212    21.00000   -1.50000
H86E  2   -0.011738    0.815381    0.964662    21.00000   -1.50000
H86F  2    0.079061    0.835560    0.921356    21.00000   -1.50000
AFIX   0
C85A  1    0.133207    0.794849    0.920023    21.00000    0.06318    0.05992 =
         0.08671    0.00867    0.02417    0.00177
AFIX  13
H85A  2    0.223316    0.799654    0.918330    21.00000   -1.20000
AFIX   0
C87A  1    0.138659    0.770499    0.988184    21.00000    0.10263    0.07514 =
         0.10964    0.02938    0.03323    0.01531
AFIX 137
H87D  2    0.053788    0.767434    1.001137    21.00000   -1.50000
H87E  2    0.200077    0.774394    1.048780    21.00000   -1.50000
H87F  2    0.165619    0.754011    0.958465    21.00000   -1.50000
AFIX  66
C79A  1    0.116888    0.794451    0.737967    21.00000    0.04957    0.04386 =
         0.07885   -0.00417    0.01528    0.00256
C84A  1    0.052998    0.787975    0.644526    21.00000    0.05689    0.05268 =
         0.08081   -0.00698    0.01681    0.00435
C83A  1   -0.066545    0.775510    0.627932    21.00000    0.05567    0.05852 =
         0.09371   -0.00623    0.01498   -0.00007
AFIX  43
H83A  2   -0.110211    0.771084    0.564070    21.00000   -1.20000
AFIX  65
C82A  1   -0.122199    0.769520    0.704780    21.00000    0.05969    0.05497 =
         0.10018   -0.00187    0.02134   -0.00297
AFIX  43
H82A  2   -0.203901    0.761001    0.693439    21.00000   -1.20000
AFIX  65
C81A  1   -0.058310    0.775996    0.798221    21.00000    0.05714    0.05140 =
         0.08802    0.00152    0.02305   -0.00043
AFIX  43
H81A  2   -0.096347    0.771903    0.850743    21.00000   -1.20000
AFIX  65
C80A  1    0.061233    0.788461    0.814816    21.00000    0.05492    0.04419 =
         0.09019    0.00300    0.02128    0.00405
AFIX   0
C89A  1    0.045899    0.816269    0.495336    21.00000    0.09668    0.07666 =
         0.09253   -0.00191    0.02741   -0.00910
AFIX 137
H89A  2    0.041118    0.832620    0.534600    21.00000   -1.50000
H89B  2   -0.040744    0.810271    0.464303    21.00000   -1.50000
H89C  2    0.093265    0.820702    0.445913    21.00000   -1.50000
AFIX   0
PART 0
C78   1    0.639507    0.811858    0.973202    11.00000    0.20726    0.09029 =
         0.06340    0.01471   -0.00041   -0.06780
AFIX 137
H78A  2    0.727417    0.805531    0.977854    11.00000   -1.50000
H78B  2    0.579699    0.798743    0.934801    11.00000   -1.50000
H78C  2    0.622774    0.813195    1.037921    11.00000   -1.50000
AFIX   0
PART 1
C88A  1    0.113068    0.793726    0.558136    21.00000    0.06544    0.08081 =
         0.07664   -0.00670    0.01701   -0.00539
AFIX  13
H88A  2    0.203203    0.799830    0.584167    21.00000   -1.20000
AFIX   0
C90A  1    0.117833    0.767821    0.497218    21.00000    0.12846    0.10275 =
         0.09321   -0.01072    0.03619    0.02027
AFIX 137
H90A  2    0.030778    0.762641    0.464163    21.00000   -1.50000
H90B  2    0.157039    0.752727    0.539189    21.00000   -1.50000
H90C  2    0.168720    0.771576    0.449459    21.00000   -1.50000
AFIX   0
PART 2
C90B  1   -0.004588    0.759779    0.522076   -21.00000    0.10585    0.08149 =
         0.07961   -0.01888    0.01395    0.00638
AFIX 137
H90D  2   -0.095497    0.756567    0.519427   -21.00000   -1.50000
H90E  2    0.045364    0.743974    0.552364   -21.00000   -1.50000
H90F  2    0.008273    0.762193    0.456596   -21.00000   -1.50000
AFIX   0
C88B  1    0.040054    0.786160    0.582203   -21.00000    0.06780    0.06385 =
         0.07886   -0.00774    0.01947    0.00498
AFIX  13
H88B  2    0.134018    0.788297    0.587158   -21.00000   -1.20000
AFIX   0
C89B  1   -0.026967    0.811782    0.530748   -21.00000    0.10633    0.10043 =
         0.08133    0.00205    0.02764    0.02635
AFIX 137
H89D  2    0.008930    0.828336    0.565879   -21.00000   -1.50000
H89E  2   -0.118782    0.810785    0.528688   -21.00000   -1.50000
H89F  2   -0.013709    0.812533    0.464924   -21.00000   -1.50000
AFIX   0
HKLF 4


REM  075box_a.res in P2(1)/n
REM wR2 = 0.2070, GooF = S = 1.025, Restrained GooF = 1.013 for all data
REM R1 = 0.0649 for 8324 Fo > 4sig(Fo) and 0.0995 for all 12792 data
REM 952 parameters refined using 528 restraints

END

WGHT      0.1120      1.4448

REM Highest difference peak  0.241,  deepest hole -0.248,  1-sigma level  0.044
Q1    1   0.2675  0.4419  0.9844  11.00000  0.05    0.24
Q2    1   0.6544  0.4621  0.9835  11.00000  0.05    0.21
Q3    1   0.5646  0.7414  0.6946  11.00000  0.05    0.19
Q4    1   0.6816  0.6399  0.7716  11.00000  0.05    0.19
Q5    1   0.1976  0.8218  0.9191  11.00000  0.05    0.19
Q6    1   0.5495  0.8035  0.5001  11.00000  0.05    0.19
Q7    1   0.2161  0.7807  0.9193  11.00000  0.05    0.18
Q8    1   0.2242  0.7011  0.7772  11.00000  0.05    0.18
Q9    1  -0.0106  0.7917  0.9627  11.00000  0.05    0.17
Q10   1   0.1989  0.6255  0.7805  11.00000  0.05    0.16
Q11   1   0.2384  0.7604  0.7883  11.00000  0.05    0.16
;
_shelx_res_checksum                9183
_shelx_hkl_file
;
   0   0  -1 13.0053 18.1427   1
   0   0   1 34.3807 19.4960  22
   0   0  -2 884085. 2570.79   1
   0   0   2 911018. 2772.07  22
   0   0   3 56.9599 69.9688  22
   0   0  -3-49.9356 65.2034   1
   0   0   3 169.338 109.326  24
   0   0   4 994765. 4221.22  22
   0   0  -4 999999. 3998.59   1
   0   0   4 995908. 5076.70  24
   0   0  -5-3.94054 60.2842   1
   0   0   5 93.8609 145.828  24
   0   0   5 91.7167 94.9048  22
   0   0   6 14582.3 661.359  22
   0   0  -6 16369.8 756.462   5
   0   0  -6 15055.9 606.277   1
   0   0   6 15215.2 689.433  29
   0   0   6 15518.3 825.861  24
   0   0   7 102.729 127.931  24
   0   0   7 12.8206 76.4108  22
   0   0  -7-1.67350 67.8556   1
   0   0  -7 104.788 126.525   5
   0   0   7-110.593 117.715  29
   0   0   8 21508.0 950.634  22
   0   0  -8 22543.1 1072.91   5
   0   0   8 20800.9 948.137  29
   0   0   8 21570.0 1167.74  24
   0   0   9 13.4985 71.1270  22
   0   0   9-28.4385 130.638  24
   0   0   9 84.4214 113.079  29
   0   0  -9 161.498 158.749   5
   0   0 -10 3320.45 303.271  59
   0   0  10 3930.54 311.344  45
   0   0 -10 4101.92 270.129  17
   0   0  10 4107.05 604.504  24
   0   0  10 3516.75 457.022  29
   0   0 -10 3862.97 537.514   5
   0   0 -11 27.6340 60.5972  14
   0   0 -11 86.8004 128.810   5
   0   0 -11 98.4674 90.6363  59
   0   0  11 12.0648 55.2739  45
   0   0 -11-34.0829 56.4853  17
   0   0 -11 26.9194 77.7606  39
   0   0  11 15.8717 89.0249  29
   0   0  11-77.6158 191.070  24
   0   0  12 2176.85 257.263  36
   0   0 -12 2249.52 269.057  39
   0   0 -12 2327.57 225.865  17
   0   0  12 2344.04 259.104  45
   0   0 -12 2122.01 205.693  14
   0   0  13 84.9699 70.3346  45
   0   0 -13 28.8721 78.7482  17
   0   0 -13-52.5733 77.3816  39
   0   0  13-34.0557 81.4976  36
   0   0 -13 0.76296 61.3105  14
   0   0  14 1004.69 175.860  36
   0   0 -14 848.162 161.869  39
   0   0 -14 969.611 157.266  17
   0   0 -14 751.897 125.748  14
   0   0  14 659.186 171.028  52
   0   0  15-31.6959 61.3753  36
   0   0  15 22.2064 77.0783  42
   0   0 -15 17.0095 56.1778  17
   0   0 -15-34.7183 46.4035  14
   0   0  15-75.2812 87.4961  52
   0   0  16-96.1049 69.4597  52
   0   0 -16-54.1996 63.3106  17
   0   0  16 36.9897 67.6028  42
   0   0  17 31.0247 40.9847  42
   0   0 -17 18.5288 32.7659  17
   0   0  17 38.0595 37.7438  56
   0   0  17-4.57394 35.2034  52
   0   1   1 3816.35 111.511  22
   0  -1   1 3756.40 140.153  22
   0  -1  -1 3902.66 145.531   5
   0   1  -1 3314.16 135.588   2
   0   1   1 3383.40 110.459  27
   0  -1  -2 721.208 84.4261   7
   0   1  -2 657.381 84.8760   1
   0  -1  -2 724.780 73.1097   1
   0   1  -2 676.791 109.475   2
   0  -1   2 744.969 95.9776  22
   0   1   2 837.729 85.5748  22
   0  -1   3 5341.05 283.514  22
   0   1   3 5482.90 258.457  22
   0   1  -3 5116.16 268.581   1
   0  -1  -3 5129.37 244.763   1
   0  -1   3 5675.92 342.399  24
   0   1   3 5754.21 342.832  24
   0   1   4 763.254 145.626  22
   0  -1   4 585.509 138.206  22
   0   1  -4 415.137 121.879   1
   0  -1  -4 559.446 113.240   1
   0   1   4 921.813 181.660  32
   0   1   5 18865.6 650.322  22
   0  -1   5 19272.7 693.316  22
   0  -1  -5 20490.2 750.267   5
   0  -1  -5 17860.9 578.766   1
   0   1  -5 18259.7 638.974   1
   0   1   5 19545.1 818.472  24
   0  -1   5 19257.5 683.957  29
   0  -1   5 19545.1 811.276  24
   0  -1   6 2390.54 281.287  22
   0   1   6 2404.89 273.671  22
   0   1   6 2683.90 369.531  24
   0  -1  -6 2387.45 232.847   1
   0  -1  -6 2445.91 307.785   5
   0   1  -6 2290.68 250.664   1
   0  -1   6 2265.76 264.425  29
   0  -1   6 2991.44 390.448  24
   0   1   6 2531.15 299.040  29
   0  -1   7 3086.92 344.534  22
   0   1   7 2970.81 328.235  22
   0  -1  -7 3266.78 390.199   5
   0   1  -7 2761.99 301.471   1
   0  -1  -7 2544.79 252.376   1
   0   1  -7 3313.48 406.327   5
   0  -1   7 3365.83 430.226  24
   0  -1   7 3118.48 342.012  29
   0   1   7 3120.69 418.669  24
   0   1   7 3208.96 361.675  29
   0  -1   8 764.480 281.443  24
   0  -1   8 229.908 136.963  22
   0   1   8 747.332 293.158  24
   0   1   8 180.319 128.075  22
   0  -1  -8 92.6698 148.009   5
   0   1   8 89.8800 110.180  29
   0  -1   8 217.631 141.711  29
   0  -1   9 1141.46 314.980  24
   0  -1   9 1011.48 242.531  22
   0   1   9 1001.60 312.480  24
   0   1   9 942.677 250.833  29
   0  -1   9 957.762 231.500  29
   0  -1  -9 1063.92 278.874   5
   0   1  -9 896.235 267.070   5
   0  -1 -10 26.3821 60.7108  14
   0   1 -10 315.944 227.997   5
   0  -1 -10 109.163 134.611   5
   0  -1 -10 93.8204 102.610  59
   0   1 -10 78.0979 66.6912  59
   0  -1  10 159.198 79.9778  45
   0   1  10-3.81614 57.9698  45
   0  -1 -10 87.5090 63.4657  17
   0   1 -10 14.3432 52.0007  17
   0  -1 -10 47.0233 79.4846  39
   0   1  10 21.7735 117.205  29
   0  -1  10-68.3149 102.452  29
   0   1  10 166.168 180.971  24
   0  -1  10-18.8682 131.515  24
   0  -1 -11 75.5031 60.0435  14
   0   1 -11-41.7979 72.2512  14
   0  -1 -11 433.847 256.005   5
   0   1 -11-11.5359 152.740   5
   0  -1 -11 68.5374 101.272  59
   0   1 -11 44.2126 83.5979  59
   0  -1  11-23.3173 47.9754  45
   0   1  11 58.9440 70.1299  45
   0   1 -11 19.4727 62.9752  17
   0  -1 -11 30.9467 61.2314  17
   0  -1 -11 212.978 120.049  39
   0   1 -11-42.5541 66.1865  39
   0   1  11-61.4732 117.333  29
   0  -1  11-13.5996 107.975  29
   0   1  11 70.5788 139.935  24
   0  -1  11-13.4136 164.519  24
   0   1  12 114.335 80.0375  45
   0  -1  12 57.3002 78.4589  45
   0  -1 -12 43.1297 77.4273  17
   0   1 -12 23.9224 74.4232  17
   0   1 -12 272.104 117.404  39
   0  -1 -12 10.3870 71.4752  39
   0  -1  12 92.0992 76.6842  36
   0   1  12-80.5937 76.0331  36
   0   1 -12 188.267 93.4616  14
   0  -1 -12-29.7138 69.0484  14
   0  -1  13 90.0911 111.418  52
   0   1  13-35.1080 62.1651  45
   0  -1 -13-33.1613 67.2665  17
   0   1 -13-21.6356 70.5068  17
   0  -1 -13 301.574 116.080  39
   0   1 -13 101.048 99.2068  39
   0   1  13 98.9968 96.2272  36
   0  -1  13 24.5265 81.0440  36
   0  -1 -13 61.7989 68.8548  14
   0   1 -13-91.4557 74.1836  14
   0   1 -14 27.1163 68.6083  39
   0   1  14 44.4213 68.6394  36
   0  -1  14 37.9085 75.6013  36
   0   1 -14 33.9661 63.3438  17
   0  -1 -14 9.59084 64.7780  17
   0  -1 -14 29.9376 60.4653  14
   0   1 -14 0.17578 63.0219  14
   0   1  14 116.109 112.803  52
   0  -1  14 4.05206 92.2678  52
   0  -1  15 38.5357 61.9827  36
   0   1  15 78.1306 67.7972  36
   0  -1  15 130.731 81.4122  42
   0  -1 -15-26.6795 73.2886  17
   0   1 -15 155.986 84.6333  17
   0   1 -15 22.5486 53.7747  14
   0  -1 -15-25.3325 47.1571  14
   0  -1  15-86.6238 93.5138  52
   0   1  15-8.16269 68.5609  52
   0   1  16 27.5187 63.4237  52
   0  -1  16 39.9693 61.8795  52
   0   1 -16 56.6082 49.0911  17
   0  -1 -16-70.1433 53.7414  17
   0   1  16 30.5486 60.0389  42
   0  -1  16 67.8090 68.6900  42
   0   1  17 74.2744 45.4188  42
   0  -1  17 67.5129 44.7206  42
   0  -1 -17 133.362 47.2069  17
   0   1 -17 127.051 43.1772  17
   0   1  17 124.303 48.3608  56
   0  -1  17 223.834 57.5917  58
   0  -1  17 84.0504 39.3283  56
   0  -1  17 118.786 50.8534  52
   0   1  17 165.225 53.9430  52
   0  -2   1 31026.4 438.477  22
   0   2  -1 30201.9 425.020   2
   0  -2  -1 31500.1 417.490   5
   0  -2   1 29951.9 341.222  29
   0   2   2 154.492 47.5477  22
   0  -2   2 98.6778 58.5328  22
   0  -2  -2 166.401 56.6093   7
   0  -2  -2 146.232 57.1129   5
   0   2  -2 94.6181 69.2009   2
   0  -2  -2 77.3664 32.8122   1
   0  -2   2 137.736 48.2360  29
   0   2   2 171.280 50.0596  27
   0  -2   3 70222.3 1038.57  22
   0   2   3 72992.3 905.792  22
   0  -2  -3 72377.0 1065.27   5
   0  -2  -3 69347.7 968.496   7
   0   2   3 72253.9 1171.13  24
   0  -2   3 72075.1 972.452  29
   0  -2   3 71790.3 1162.21  24
   0  -2   4 150.878 108.151  22
   0   2   4 255.894 91.4858  22
   0  -2   4 501.895 176.207  24
   0   2   4 473.642 159.812  24
   0   2  -4 200.020 91.6392   1
   0  -2  -4 59.5999 58.6811   1
   0  -2  -4 112.723 100.097   5
   0  -2   4 208.573 85.9871  29
   0   2   4 77.2335 86.1390  32
   0   2   5 8868.29 437.374  22
   0  -2   5 9428.63 501.872  22
   0   2  -5 9000.48 470.099   1
   0  -2  -5 8400.25 374.260   1
   0  -2  -5 9741.66 526.675   5
   0  -2   5 9278.56 471.853  29
   0   2   5 10081.0 593.725  24
   0   2   5 9283.24 522.101  32
   0  -2   5 9476.88 584.333  24
   0   2   6 2377.11 261.448  22
   0  -2   6 2768.49 312.844  22
   0   2  -6 2680.82 287.794   1
   0  -2  -6 2406.84 221.305   1
   0  -2  -6 2732.32 333.147   5
   0  -2   6 3054.03 381.788  24
   0  -2   6 2920.14 301.611  29
   0   2   6 3051.38 389.532  24
   0  -2   7 2416.23 313.287  22
   0   2   7 2075.87 270.333  22
   0  -2   7 2273.64 365.579  24
   0  -2  -7 2360.65 331.190   5
   0   2  -7 3082.14 390.931   5
   0   2  -7 2097.62 274.878   1
   0  -2   7 2370.85 306.246  29
   0   2   7 2233.28 317.664  29
   0   2   7 2493.68 384.957  24
   0   2   8 437.298 142.313  22
   0   2   8 738.366 269.651  24
   0  -2   8 395.720 140.490  22
   0  -2   8 322.839 189.777  24
   0   2  -8 269.774 170.348   5
   0  -2  -8 847.886 252.548   5
   0   2   8 435.654 155.217  29
   0  -2   8 343.173 148.022  29
   0  -2   9 1967.16 338.951  22
   0  -2   9 2123.30 407.700  24
   0   2   9 2011.94 403.354  24
   0  -2   9 1856.48 303.577  29
   0   2   9 2315.13 357.164  29
   0  -2  -9 2249.04 383.891   5
   0   2  -9 2111.09 373.618   5
   0  -2 -10 373.967 94.1145  14
   0  -2 -10 354.001 193.602   5
   0   2 -10 243.999 195.612   5
   0  -2 -10 542.084 152.563  59
   0   2 -10 271.362 102.886  59
   0   2 -10 260.253 106.119  48
   0  -2  10 342.210 101.268  45
   0   2  10 267.444 95.5945  45
   0   2 -10 363.207 91.6445  17
   0  -2 -10 325.418 86.2787  17
   0  -2 -10 603.535 149.597  39
   0   2  10 258.805 134.958  29
   0  -2  10 190.542 112.903  29
   0   2  10 433.823 222.521  24
   0  -2  10 210.692 161.771  24
   0  -2 -11 2329.08 206.528  14
   0   2 -11 2198.88 205.656  14
   0  -2 -11 2908.95 489.952   5
   0   2 -11 2778.24 480.111   5
   0   2 -11 2593.17 291.140  59
   0  -2 -11 2198.60 257.717  59
   0  -2  11 2329.84 254.391  45
   0   2  11 2369.13 260.649  45
   0  -2 -11 2722.59 231.154  17
   0   2 -11 2523.07 221.404  17
   0  -2  11 2454.70 258.044  36
   0   2 -11 2095.86 277.635  39
   0  -2 -11 2243.82 263.397  39
   0   2  11 2472.40 421.518  29
   0  -2  11 2860.01 536.017  24
   0   2  11 2601.21 522.648  24
   0   2 -12-13.6304 81.9029  59
   0   2  12 61.3967 68.4475  45
   0  -2  12 32.5700 56.0833  45
   0  -2 -12 52.2845 61.1528  17
   0   2 -12 59.6151 78.5255  17
   0  -2 -12 95.3155 80.5051  39
   0   2 -12 82.7049 94.6567  39
   0   2  12-213.625 181.506  29
   0   2  12 59.8466 73.7701  36
   0  -2  12 33.4301 66.1743  36
   0  -2 -12-97.7443 72.6715  14
   0   2 -12-88.1952 83.2637  14
   0  -2  13 1258.35 224.204  52
   0   2  13 1283.15 194.127  45
   0   2 -13 1194.22 169.858  17
   0  -2 -13 1160.18 172.794  17
   0   2 -13 1159.48 204.350  39
   0  -2 -13 1023.47 187.615  39
   0  -2  13 1275.48 207.342  36
   0   2  13 1174.03 192.045  36
   0  -2 -13 1085.80 153.534  14
   0   2 -13 1026.64 159.635  14
   0  -2  14 459.205 130.227  36
   0   2 -14 272.228 108.292  39
   0   2  14 392.649 114.979  36
   0   2 -14 467.494 117.148  17
   0  -2 -14 336.358 111.987  17
   0  -2 -14 403.005 91.1955  14
   0   2 -14 283.529 85.1558  14
   0  -2  14 359.377 135.914  52
   0   2  14 373.793 132.418  52
   0  -2  15 47.9553 67.6630  42
   0   2  15 40.7389 52.8253  36
   0  -2  15 4.71391 59.2604  36
   0  -2 -15 1.01344 59.3409  17
   0   2 -15 2.66017 58.6583  17
   0  -2 -15 68.6475 54.2348  14
   0   2 -15-2.05731 56.9748  14
   0   2  15-11.3414 70.0253  52
   0  -2  15 40.2526 85.1537  52
   0   2  16 156.980 77.7861  52
   0  -2  16 207.139 85.3970  52
   0   2 -16 248.828 74.3593  17
   0  -2 -16 145.234 66.0248  17
   0   2  16 182.306 85.0286  42
   0  -2  16 298.192 89.1914  42
   0   2  17 26.9948 37.8297  42
   0  -2  17 62.0505 42.0062  42
   0  -2 -17 0.52606 30.0925  17
   0   2 -17 15.5160 29.2080  17
   0  -2  17 8.53742 29.9447  56
   0   2  17 11.2570 31.6256  56
   0  -2  17 14.7249 32.2100  58
   0  -2  17 87.9139 46.7868  52
   0   2  17 38.5886 38.9273  52
   0   3   0-2.14236 14.3824   2
   0  -3   0 11.6963 17.7177  23
   0  -3   0-0.16687 12.8994  22
   0  -3  -1 1251.25 90.0917   5
   0   3  -1 1117.59 88.0575   2
   0  -3  -1 1165.17 85.3918   3
   0  -3   1 1204.17 96.3935  23
   0  -3   1 1117.49 96.0057  22
   0  -3   2 247.459 82.9297  22
   0   3   2 207.572 44.2072  22
   0  -3  -2 184.295 35.3565   1
   0  -3  -2 183.825 69.0775   5
   0   3  -2 163.962 64.9397   2
   0   3   2 100.639 30.3338   1
   0  -3  -2 218.908 57.3324   7
   0  -3   2 164.881 49.2817  29
   0   3   2 175.933 42.4420  30
   0   3   2 139.518 40.8149  27
   0   3   3 1339.36 125.147  22
   0  -3   3 1494.47 169.062  22
   0   3  -3 1324.88 180.925   2
   0  -3  -3 1250.39 150.879   7
   0   3  -3 1272.23 160.537   1
   0  -3  -3 1527.42 176.923   5
   0  -3  -3 1179.82 106.924   1
   0  -3   3 1353.92 138.576  29
   0   3   3 1445.53 190.764  24
   0  -3   3 1242.69 189.952  24
   0  -3   4 31584.0 823.263  22
   0   3   4 32179.3 697.662  22
   0  -3  -4 28151.7 562.237   1
   0  -3  -4 32092.4 846.904   5
   0   3  -4 27266.9 745.636   1
   0   3   4 31015.9 842.994  32
   0  -3   4 30908.8 741.939  29
   0   3   4 31947.4 918.938  24
   0  -3   4 32529.3 925.395  24
   0   3   5 2244.92 307.398  24
   0  -3   5 2138.96 252.539  22
   0   3   5 2173.88 217.255  22
   0  -3  -5 1959.35 255.963   5
   0  -3  -5 1435.68 151.831   1
   0   3  -5 2106.59 243.350   1
   0   3   5 2412.23 277.422  32
   0  -3   5 1970.23 227.834  29
   0  -3   5 2221.16 300.672  24
   0   3   6 20848.1 738.922  22
   0  -3   6 20435.9 827.890  22
   0  -3  -6 23229.0 895.095   5
   0   3  -6 19155.7 765.816   1
   0   3   6 22157.9 983.348  24
   0  -3   6 21241.3 957.993  24
   0  -3   6 21035.9 775.317  29
   0   3   7 3798.35 352.620  22
   0  -3   7 4037.90 412.650  22
   0  -3  -7 3773.86 415.705   5
   0   3  -7 3993.26 374.661   1
   0   3   7 3786.52 397.561  29
   0   3   7 4447.35 488.452  24
   0  -3   7 4665.32 502.112  24
   0  -3   7 3580.31 357.911  29
   0   3   8 7082.62 505.267  22
   0  -3   8 7922.52 615.585  22
   0   3  -8 9352.72 723.218   5
   0  -3  -8 8965.71 680.828   5
   0   3   8 8331.19 627.794  29
   0  -3   8 8697.55 752.756  24
   0  -3   8 8064.39 570.329  29
   0   3   8 8709.83 761.070  24
   0  -3   9 9.14236 98.6405  22
   0  -3   9-98.7151 179.026  24
   0   3   9-76.7320 196.636  24
   0   3   9 147.896 134.988  29
   0  -3   9 110.118 93.5854  29
   0  -3  -9 283.992 169.659   5
   0   3  -9 192.965 151.745   5
   0  -3 -10 1771.61 174.953  14
   0  -3 -10 1902.54 377.671   5
   0   3 -10 1764.47 379.185   5
   0   3 -10 1776.51 223.255  59
   0  -3 -10 1707.94 229.535  59
   0   3 -10 1570.35 207.195  48
   0  -3  10 1808.01 218.239  45
   0   3  10 1679.25 204.849  45
   0  -3 -10 1786.52 180.397  17
   0   3 -10 1936.05 188.358  17
   0  -3 -10 1625.33 150.235  16
   0  -3 -10 1517.84 215.896  39
   0   3  10 1844.53 352.127  29
   0  -3  10 1745.39 317.748  29
   0   3  10 1576.07 391.641  24
   0  -3  10 2006.41 429.885  24
   0   3 -11 168.511 94.9043  14
   0  -3 -11 31.8209 55.9285  14
   0  -3 -11 48.2326 130.261   5
   0   3 -11 567.997 240.695   5
   0   3 -11 149.207 96.7685  59
   0  -3 -11-58.3826 84.4004  59
   0  -3  11-124.981 80.5899  45
   0   3  11 58.2323 62.0038  45
   0   3 -11 4.41853 49.9027  17
   0  -3 -11 65.6151 69.3647  17
   0  -3 -11 99.2657 91.2813  39
   0  -3  11-82.7478 75.9142  36
   0   3  11-11.9989 97.1893  29
   0  -3  11-202.088 197.641  24
   0   3  11-371.566 217.198  24
   0   3 -12 783.838 173.156  59
   0   3  12 847.193 161.959  45
   0  -3  12 843.908 159.321  45
   0   3 -12 758.860 136.364  17
   0  -3 -12 755.896 143.452  17
   0   3 -12 614.283 164.612  39
   0  -3 -12 599.131 150.002  39
   0   3  12 532.742 133.937  36
   0  -3  12 771.500 169.302  36
   0   3  12 407.967 185.702  29
   0  -3 -12 606.677 114.554  14
   0   3 -12 589.355 119.282  14
   0   3  13-75.6955 68.8368  45
   0  -3  13 54.0847 106.907  52
   0  -3 -13-31.2035 73.9817  17
   0   3 -13-29.9144 73.4677  17
   0  -3  13 35.9767 89.0706  36
   0   3 -13 111.513 76.0949  39
   0   3  13-46.9554 65.5031  36
   0   3 -13 198.002 85.4575  14
   0  -3 -13-47.5079 65.7899  14
   0  -3  14-37.3549 80.9998  36
   0   3 -14 37.4470 77.0457  39
   0   3  14 28.4716 86.0995  36
   0  -3 -14-30.1793 66.5940  17
   0   3 -14 85.4120 81.3167  17
   0   3 -14 127.184 84.7864  14
   0  -3 -14-5.05055 50.8352  14
   0   3  14 150.436 111.469  52
   0  -3  14 0.28751 69.2020  52
   0  -3  15 122.708 79.2222  42
   0   3 -15 46.3850 53.2543  39
   0   3  15 241.661 94.9117  36
   0  -3  15 199.825 87.7009  36
   0   3 -15 148.990 71.5500  17
   0  -3 -15 221.327 96.2123  17
   0   3 -15 245.861 81.2407  14
   0  -3 -15 98.8186 49.8062  14
   0   3  15 193.870 110.406  52
   0  -3  15 241.030 120.236  52
   0  -3  16 48.8719 64.6234  52
   0   3  16 108.160 70.5625  52
   0   3 -16 85.3834 59.9183  17
   0  -3 -16 33.3005 48.8007  17
   0  -3  16 44.5970 55.7519  42
   0   3  16 43.5447 54.6472  42
   0  -3  17 110.396 47.4469  42
   0   3  17-69.2407 40.1140  42
   0  -3 -17 0.08671 33.4974  17
   0   3 -17 25.8963 29.1592  17
   0   3  17 0.11561 31.6660  52
   0  -3  17 44.7348 42.6219  52
   0   3  17 44.9226 37.1698  56
   0  -3  17 55.4255 36.2444  56
   0  -3  17-42.2557 36.8536  58
   0  -4   0 96.6981 28.3952   8
   0   4   0 74.1339 24.7968   2
   0  -4   0 76.2574 28.2453  23
   0  -4   0 106.408 27.8187  22
   0   4   0 58.0292 20.1709  26
   0  -4   1 519.407 74.1714  23
   0  -4   1 409.484 68.2569  22
   0  -4  -1 432.793 45.4372  23
   0   4  -1 422.721 60.4389   2
   0  -4  -1 440.002 65.8169   5
   0  -4  -1 475.275 59.3478   3
   0   4  -2 182.275 77.5248   2
   0  -4  -2 125.538 56.7482   7
   0  -4  -2 171.003 61.5202   5
   0   4   2 76.0900 30.2758   1
   0  -4   2 94.4462 70.2336  22
   0   4   2 138.022 36.4847  22
   0   4   2 200.635 54.4798  30
   0  -4   2 138.023 49.9005  29
   0   4   2 138.005 56.2687  27
   0  -4  -3 163.993 94.5087   5
   0   4  -3 48.9004 73.5468   2
   0  -4  -3 64.5018 62.9342   7
   0  -4  -3 62.9603 34.4819   1
   0  -4   3 254.199 110.485  22
   0   4   3 48.0660 47.0691  22
   0   4   3 146.749 50.1854  30
   0   4   3 148.919 95.8765  24
   0   4   3 137.488 65.8742  27
   0  -4   3 115.958 68.7461  29
   0  -4   3 221.963 117.941  24
   0  -4  -4 6208.40 377.527   5
   0  -4  -4 5730.36 345.295   7
   0   4  -4 5412.30 341.209   1
   0  -4  -4 4925.96 219.584   1
   0  -4   4 5241.65 351.899  22
   0   4   4 6170.03 298.421  22
   0   4   4 6339.90 418.348  24
   0  -4   4 5770.59 320.568  29
   0   4   4 6453.16 401.732  32
   0  -4   4 6041.96 414.366  24
   0   4  -5 6447.91 421.194   1
   0  -4  -5 5868.89 263.268   1
   0  -4  -5 6729.68 439.442   5
   0   4   5 6749.62 363.610  22
   0  -4   5 6909.68 454.996  22
   0   4   5 6695.88 467.667  32
   0  -4   5 7044.43 502.178  24
   0  -4   5 6669.18 391.182  29
   0   4   5 7251.97 508.619  24
   0  -4  -6 5631.10 452.571   5
   0   4  -6 5482.52 430.346   1
   0  -4  -6 5336.06 266.364   1
   0   4   6 5408.85 364.342  22
   0  -4   6 5802.43 460.343  22
   0   4   6 5569.73 502.961  24
   0   4   6 5316.73 447.635  32
   0  -4   6 4890.40 476.511  24
   0  -4   6 5358.58 387.426  29
   0   4  -7 6018.26 480.419   1
   0  -4  -7 6864.38 544.927   5
   0  -4   7 6077.35 514.771  22
   0   4   7 6113.85 429.231  22
   0   4   7 6907.76 625.333  24
   0  -4   7 5958.17 455.553  29
   0  -4   7 7057.01 624.769  24
   0   4   7 6961.65 553.035  29
   0  -4  -8 2764.60 387.092   5
   0   4  -8 2647.63 330.894   1
   0   4  -8 2612.22 405.042   5
   0  -4   8 2322.16 349.031  22
   0   4   8 2548.07 298.406  22
   0   4   8 2654.97 364.624  29
   0   4   8 2714.66 429.705  24
   0  -4   8 2412.82 414.612  24
   0  -4   8 2480.93 328.071  29
   0   4  -9 1203.27 297.512   5
   0  -4  -9 1251.16 302.437   5
   0   4   9 1217.38 281.452  29
   0  -4   9 1105.43 235.344  29
   0  -4   9 1221.50 346.471  24
   0  -4   9 1305.96 289.218  22
   0   4   9 1061.59 316.638  24
   0  -4 -10 758.074 118.339  14
   0   4 -10 940.565 289.380   5
   0  -4 -10 841.020 251.835   5
   0   4 -10 825.184 160.281  59
   0  -4 -10 743.585 159.212  59
   0  -4  10 729.953 142.539  45
   0   4  10 693.288 141.387  45
   0   4 -10 672.842 155.985  48
   0   4 -10 640.347 115.440  17
   0  -4 -10 755.953 126.385  17
   0  -4 -10 650.778 93.3753  16
   0   4  10 682.845 236.925  29
   0  -4  10 774.039 143.809  36
   0  -4  10 579.025 251.391  24
   0   4  10 540.319 266.517  24
   0  -4  10 811.092 245.320  22
   0  -4 -11 145.384 72.0793  14
   0   4 -11-7.82321 51.3862  14
   0   4 -11-210.938 187.922   5
   0  -4 -11-29.0216 145.609   5
   0   4 -11 80.0657 93.3334  59
   0   4  11 89.6670 65.2401  45
   0  -4  11-14.3483 57.5929  45
   0   4 -11 8.82348 49.0671  17
   0  -4 -11-11.1077 54.4218  17
   0  -4 -11 50.9723 74.0200  39
   0  -4  11 34.2689 70.5186  36
   0   4  11 49.1403 88.1499  29
   0   4  11 179.965 176.496  24
   0  -4  11 355.981 236.110  24
   0   4 -12 54.8307 99.3932  59
   0   4  12 100.399 69.4727  45
   0  -4  12 234.383 93.5042  45
   0   4 -12 228.197 86.1345  17
   0  -4 -12 158.554 80.9852  17
   0   4 -12 319.126 131.523  39
   0   4  12 235.030 180.744  29
   0  -4  12 168.688 104.596  36
   0  -4 -12 294.038 83.1468  14
   0   4 -12 273.683 103.508  14
   0  -4  13 59.0514 103.535  52
   0   4  13-41.0033 62.5702  45
   0  -4 -13-97.3884 90.4914  17
   0   4 -13 40.5747 72.5047  17
   0   4 -13-62.3024 98.0807  39
   0  -4  13 74.4241 93.1550  36
   0   4  13 23.8622 71.4961  36
   0  -4 -13 66.6859 65.2172  14
   0   4 -13-77.1301 88.1067  14
   0  -4  14 112.435 95.3095  52
   0   4  14 58.1067 87.7569  52
   0  -4 -14-28.1615 81.2315  17
   0   4 -14-8.94027 66.3864  17
   0   4 -14-25.8639 76.1526  39
   0  -4  14 72.4230 89.9378  36
   0   4  14-0.26194 64.8954  36
   0  -4 -14-146.021 66.1617  14
   0   4 -14 43.7621 66.9291  14
   0  -4  15 52.4070 57.5316  42
   0   4  15 141.410 66.3805  36
   0   4 -15-44.2308 69.5237  39
   0  -4  15 213.399 87.1444  36
   0  -4 -15 247.090 92.0220  17
   0   4 -15 156.657 79.0739  17
   0   4 -15 286.976 84.5172  14
   0  -4  15 125.614 89.8891  52
   0   4  15 113.371 83.6680  52
   0   4  16 66.4050 65.3618  52
   0  -4  16-15.5717 62.2044  52
   0  -4 -16-81.6809 56.3242  17
   0   4 -16 162.416 69.5135  17
   0   4  16 8.24860 60.1346  42
   0   4  16-40.4579 48.7712  36
   0  -4  16 6.63075 51.6763  42
   0   4  17 512.283 85.3098  42
   0  -4  17 561.005 83.8046  42
   0   4 -17 373.307 58.5353  17
   0  -4 -17 477.828 69.5822  17
   0   4  17 414.481 76.4357  52
   0  -4  17 538.491 85.9116  52
   0  -4  17 519.044 74.9140  58
   0   4  17 479.092 80.2469  56
   0   5   0 5.23121 21.4630   2
   0  -5   0 0.29234 29.3203   8
   0  -5   0 20.0636 26.8323  22
   0  -5   0 25.5040 26.3815  23
   0   5   0 15.5659 19.0661  26
   0  -5  -1 1894.06 110.979   3
   0   5  -1 2114.56 133.098   2
   0  -5  -1 2144.37 140.074   5
   0  -5   1 2000.48 143.478  22
   0  -5   1 1964.12 139.175  23
   0  -5  -1 1873.01 96.3169  23
   0   5  -1 1951.69 136.578  26
   0  -5   1 1973.13 115.694  24
   0  -5  -2 1585.31 142.907   5
   0  -5  -2 1633.42 162.666   7
   0   5  -2 1636.26 153.920   2
   0  -5   2 1617.22 161.836  22
   0  -5   2 1839.31 158.408  24
   0   5   2 1272.32 127.443  27
   0   5   2 1557.53 156.371  24
   0  -5  -3 46.5522 76.6811   7
   0   5  -3-4.47364 89.1075   2
   0  -5  -3 6.87928 72.4015   5
   0   5   3 105.605 50.3638  22
   0  -5   3 39.1294 83.1010  22
   0  -5   3 64.2684 83.7374  24
   0   5   3 99.1728 107.330  24
   0   5   3-2.87098 45.8438  27
   0  -5   3 62.4684 59.7583  29
   0   5   3 79.0220 53.9933  30
   0  -5  -4 15300.9 573.257   7
   0   5  -4 15546.0 625.061   2
   0  -5  -4 16890.9 616.686   5
   0   5  -4 15041.3 602.465   1
   0  -5   4 14951.2 603.975  22
   0   5   4 15885.7 462.296  22
   0   5   4 14634.1 609.861  32
   0  -5   4 16522.9 655.729  24
   0  -5   4 15191.0 507.228  29
   0   5   4 16624.7 675.883  24
   0  -5  -5 2709.38 287.894   5
   0   5  -5 3018.80 311.344   1
   0   5   5 3299.16 245.792  22
   0  -5   5 3183.04 319.523  22
   0   5   5 2925.07 313.762  32
   0   5   5 3091.55 344.301  24
   0  -5   5 2878.42 260.411  29
   0  -5   5 3011.66 330.617  24
   0   5  -6 5053.29 431.905   1
   0  -5  -6 5292.80 437.776   5
   0   5   6 5212.93 343.801  22
   0  -5   6 5232.27 444.513  22
   0  -5   6 5118.92 378.391  29
   0  -5   6 5361.87 491.408  24
   0   5   6 5474.43 474.670  32
   0  -5  -7 9937.88 651.668   5
   0   5   7 8679.31 491.651  22
   0  -5   7 8934.02 628.610  22
   0  -5   7 9310.51 554.865  29
   0   5   7 9090.51 699.505  24
   0  -5   7 9787.11 719.002  24
   0   5  -8 2610.47 341.685   1
   0  -5  -8 2856.40 391.310   5
   0  -5   8 2987.10 403.851  22
   0   5   8 3008.94 397.645  29
   0  -5   8 2643.05 329.767  29
   0   5   8 2728.15 433.856  24
   0  -5   8 2656.11 443.665  24
   0  -5  -9-23.3705 120.606   5
   0   5  -9 33.1290 129.428   5
   0   5   9-64.3578 129.121  29
   0  -5   9-24.4255 88.7056  29
   0  -5   9 38.1131 97.3124  22
   0  -5   9-89.4922 132.253  24
   0   5   9 67.1255 125.861  24
   0  -5 -10 70.3632 52.2272  14
   0   5 -10 303.463 128.305  59
   0  -5 -10 106.591 81.8336  59
   0   5 -10 240.843 120.003  48
   0  -5  10 127.835 66.5054  45
   0   5  10 136.351 75.6322  45
   0   5 -10 19.8025 128.981   5
   0  -5 -10 237.298 157.427   5
   0  -5 -10 127.490 55.7743  16
   0  -5 -10 176.192 72.4094  17
   0   5 -10 93.4118 49.0124  17
   0  -5  10 109.606 77.1521  36
   0   5  10-6.65896 82.4814  29
   0  -5  10 190.881 146.907  22
   0  -5  10-111.189 171.693  24
   0   5  10 191.004 181.033  24
   0  -5 -11 828.168 121.896  14
   0   5 -11 896.825 141.309  14
   0  -5 -11 910.576 302.856   5
   0   5 -11 1139.20 323.649   5
   0   5 -11 907.088 176.118  59
   0   5  11 535.558 122.701  45
   0  -5  11 963.809 166.277  45
   0  -5 -11 749.990 132.509  17
   0   5 -11 942.065 145.390  17
   0   5  11 515.033 203.767  29
   0  -5  11 688.436 140.365  36
   0   5  11 1151.32 386.878  24
   0  -5  11 1032.33 330.698  24
   0   5 -12 109.548 97.5719  59
   0  -5  12 116.293 104.150  52
   0  -5  12 204.182 99.0985  45
   0   5  12 354.642 115.002  45
   0  -5 -12 74.2510 74.5443  17
   0   5 -12 219.738 92.7605  17
   0   5 -12 35.9181 96.2497  39
   0   5  12-48.2725 103.862  29
   0  -5  12 187.515 101.327  36
   0   5 -12 225.770 97.1911  14
   0  -5 -12 231.906 86.3118  14
   0  -5  13 349.379 131.509  52
   0   5  13 216.103 86.5680  45
   0   5 -13 388.230 107.662  17
   0  -5 -13 380.532 119.546  17
   0  -5  13 207.853 113.991  36
   0   5 -13 244.755 117.861  39
   0   5  13 206.408 102.289  36
   0   5 -13 211.017 86.2879  14
   0  -5 -13 247.434 82.3126  14
   0  -5  14 143.115 107.627  52
   0   5  14 32.2488 90.5310  52
   0   5 -14 70.7481 67.7910  17
   0  -5 -14 86.8677 81.2816  17
   0   5 -14 60.7605 97.2823  39
   0  -5  14 161.644 95.7962  36
   0   5  14 58.4733 63.8325  36
   0   5 -14-25.9855 71.1455  14
   0  -5 -14 70.6962 55.9314  14
   0   5 -15 552.162 127.645  39
   0  -5  15 522.564 124.808  36
   0   5  15 411.550 106.511  36
   0  -5  15 446.364 113.658  42
   0   5 -15 538.608 108.600  17
   0  -5 -15 430.584 103.382  17
   0   5 -15 421.739 98.3518  14
   0  -5  15 540.254 142.004  52
   0   5  15 474.089 136.342  52
   0   5  16 211.921 77.6486  42
   0  -5  16 189.713 72.9567  42
   0   5  16 95.6800 55.6324  36
   0  -5 -16 52.3965 61.4073  17
   0   5 -16 96.7045 52.2528  17
   0   5  16 182.517 72.5640  52
   0  -5  16 143.857 81.0944  52
   0  -5  16 47.4793 49.3451  56
   0  -5  16 70.8235 61.0060  58
   0   5  17 71.3552 45.6541  42
   0  -5  17 135.495 48.2912  42
   0   5 -17 89.2445 35.8341  17
   0  -5 -17 77.5363 38.4383  17
   0  -5  17 56.3467 38.1740  52
   0   5  17 55.1068 40.2177  52
   0   5  17 108.795 49.2758  56
   0  -5  17 74.8406 40.7314  58
   0  -6   0 58.6860 18.2598   4
   0   6   0 45.1352 32.6998   2
   0  -6   0 82.4199 36.3707   8
   0  -6   0 42.9635 33.8360  22
   0  -6   0 28.1937 31.7812  23
   0   6   0 40.9402 27.8729  33
   0   6   0 28.5059 25.3564  26
   0   6  -1 148181. 1139.87   2
   0  -6  -1 151068. 964.204   3
   0  -6  -1 148438. 1182.07   5
   0  -6   1 148929. 1258.19  23
   0  -6  -1 144047. 916.665  23
   0  -6   1 146623. 1250.40  22
   0   6  -1 147332. 1184.47  26
   0   6   1 149211. 961.965  24
   0  -6   1 150359. 956.143  24
   0  -6  -2 4.83976 67.9707   5
   0   6  -2 179.972 82.3209   2
   0  -6  -2 109.716 24.2858  22
   0  -6   2 150.423 73.3883  22
   0  -6  -2 81.8611 40.8640  23
   0   6   2 84.2145 61.0753  24
   0   6   2 53.7690 55.4097  27
   0  -6   2 95.8317 68.0518  24
   0  -6  -3 2331.33 214.317   5
   0   6  -3 2297.64 222.689   2
   0  -6  -3 2299.50 219.812   7
   0  -6   3 2302.34 226.496  22
   0  -6   3 1986.97 158.059  29
   0  -6   3 2686.83 235.731  24
   0   6   3 2429.50 173.034  30
   0   6   3 2590.65 241.282  24
   0   6   3 2345.77 225.814  32
   0   6   3 2184.86 173.088  27
   0   6  -4 105.272 100.138   2
   0  -6  -4 256.037 122.141   5
   0   6  -4 3.75291 77.8253   1
   0  -6  -4 96.3585 94.4442   7
   0   6   4 32.3687 49.2205  22
   0   6   4 51.5954 90.7928  24
   0  -6   4 37.7561 102.116  24
   0  -6   4 194.493 108.020  22
   0  -6   4 96.6816 64.4000  29
   0   6   4 125.291 94.1349  32
   0   6   4 24.0920 54.7364  27
   0   6  -5 4847.22 402.581   1
   0  -6  -5 5609.98 406.943   5
   0  -6   5 5303.47 415.450  22
   0   6   5 5874.97 305.836  22
   0   6   5 5810.71 460.816  24
   0   6   5 6231.41 458.515  32
   0  -6   5 5190.83 437.821  24
   0  -6   5 5439.69 344.163  29
   0   6  -6 479.396 162.547   1
   0  -6  -6 618.066 177.917   5
   0  -6   6 681.442 210.380  24
   0  -6   6 452.390 164.282  22
   0   6   6 706.270 204.022  24
   0   6   6 475.957 111.983  22
   0  -6   6 610.267 142.796  29
   0   6   6 748.786 203.295  32
   0   6  -7 823.142 205.972   1
   0  -6  -7 1113.08 235.587   5
   0  -6   7 1065.41 244.206  22
   0   6   7 1155.99 281.927  24
   0  -6   7 751.951 248.621  24
   0   6   7 1004.08 226.723  32
   0  -6   7 768.627 163.045  29
   0   6  -8-4.36999 87.7458   1
   0  -6  -8-23.2787 118.861   5
   0   6   8 94.5223 167.004  24
   0  -6   8 153.794 141.508  24
   0  -6   8 84.7588 117.772  22
   0   6   8-119.119 130.246  29
   0  -6   8 81.2975 88.9366  29
   0  -6  -9 44.9925 102.992   5
   0   6  -9 201.389 169.561   5
   0   6   9 72.8935 93.6909  29
   0  -6   9 84.6565 99.9250  22
   0  -6   9-54.3323 177.942  24
   0   6   9-0.78342 131.347  24
   0  -6 -10 290.798 79.6516  14
   0  -6 -10 202.198 89.1619  59
   0   6 -10 376.857 121.209  59
   0   6  10 191.851 76.5350  45
   0  -6  10 396.429 112.371  45
   0   6 -10 250.242 123.458  48
   0   6 -10 354.779 196.955   5
   0  -6 -10 375.915 183.131   5
   0  -6 -10 140.057 57.1122  17
   0  -6 -10 239.514 64.7588  16
   0   6 -10 237.223 81.0764  17
   0  -6  10 266.583 93.4760  36
   0   6  10 219.521 137.756  29
   0   6  10 577.365 255.969  24
   0  -6  10 93.1703 116.171  22
   0  -6  10 408.489 214.191  24
   0   6 -11 742.759 142.249  14
   0  -6 -11 752.342 118.193  14
   0   6 -11 476.023 239.405   5
   0  -6 -11 876.516 274.129   5
   0   6 -11 526.739 150.989  59
   0   6 -11 412.666 129.591  48
   0   6  11 526.360 129.021  45
   0  -6  11 780.312 158.413  45
   0  -6 -11 563.700 99.9011  16
   0   6 -11 514.069 105.294  17
   0  -6 -11 678.582 121.731  17
   0   6  11 459.771 206.248  29
   0  -6  11 463.433 131.279  36
   0  -6  11 383.511 230.964  24
   0   6  11 515.716 270.772  24
   0   6 -12 550.997 146.710  59
   0  -6  12 323.130 126.966  52
   0   6  12 480.312 128.237  45
   0   6 -12 376.533 102.370  17
   0  -6 -12 571.448 133.792  17
   0   6 -12 406.272 150.972  39
   0  -6  12 381.593 120.387  36
   0   6  12 465.164 211.846  29
   0   6 -12 597.501 119.592  14
   0  -6 -12 573.776 106.669  14
   0  -6  13-64.8964 86.9465  52
   0   6  13 22.3172 45.9545  45
   0  -6 -13 199.727 96.8611  17
   0   6 -13-30.5005 61.0061  17
   0   6 -13 36.0712 85.9355  39
   0  -6  13 23.4460 68.7746  36
   0   6  13-121.660 88.2414  36
   0   6 -13 127.532 86.9945  14
   0  -6 -13 69.5057 59.5284  14
   0  -6  14-14.6946 83.7622  52
   0   6 -14 92.1231 71.7175  17
   0  -6 -14-61.1900 71.2249  17
   0  -6  14-24.1794 65.3179  42
   0  -6  14-30.6719 81.6391  36
   0   6 -14 72.6917 93.2074  39
   0   6  14-21.1011 69.4171  36
   0   6 -14 19.1500 61.5230  14
   0   6 -15-26.2291 60.6650  39
   0   6  15 87.0027 59.4474  36
   0  -6  15-34.4346 64.6252  42
   0  -6  15-64.6947 67.3915  36
   0  -6 -15 0.16413 62.6120  17
   0   6 -15 48.1482 63.6613  17
   0   6 -15-3.51544 50.3595  14
   0  -6  15-20.7504 83.7032  52
   0   6  15 99.7649 80.4012  52
   0  -6  16 480.227 112.027  52
   0   6  16 315.725 90.4182  52
   0  -6 -16 488.040 94.8364  17
   0   6 -16 442.576 80.8472  17
   0   6  16 105.038 49.4619  36
   0   6  16 409.044 98.7078  42
   0  -6  16 467.144 103.783  42
   0  -6  16 453.584 89.1048  56
   0  -6  16 281.610 78.4730  58
   0   6 -16 293.518 71.7961  14
   0   6  17 14.4741 32.5572  42
   0  -6  17-0.10248 30.4642  42
   0  -6 -17 0.16660 29.5966  17
   0   6  17 14.8930 31.3420  52
   0  -6  17-37.1457 39.5545  52
   0  -6  17 13.9178 29.9038  58
   0   7   0 96.8758 44.9551   2
   0  -7   0 17.9832 40.8675   8
   0  -7   0 41.6633 19.5353   4
   0  -7   0 68.1851 56.1754  22
   0  -7   0 51.8278 38.6208  23
   0   7   0 10.4226 32.1538  33
   0   7   0 3.08232 28.3037  26
   0  -7   1 2947.71 119.863   8
   0  -7  -1 3114.58 146.978   3
   0  -7  -1 3348.36 193.169   5
   0   7  -1 3047.29 176.510   2
   0  -7  -1 3104.45 197.612   8
   0  -7  -1 3236.38 152.784  23
   0  -7   1 2849.55 194.498  23
   0  -7   1 3128.22 201.114  22
   0   7   1 3052.63 142.606  24
   0   7  -1 2739.63 174.387  26
   0  -7   1 3275.72 142.893  24
   0   7  -2 418.524 96.6952   2
   0  -7  -2 266.803 88.8621   5
   0  -7  -2 312.276 58.0977  23
   0  -7   2 270.776 102.720  22
   0  -7   2 211.214 77.3023  24
   0   7   2 264.565 82.9587  24
   0  -7  -3 843.805 136.961   5
   0  -7  -3 905.311 158.636   7
   0   7  -3 1038.19 161.487   2
   0   7   3 1098.08 164.233  24
   0  -7   3 1093.52 161.311  24
   0  -7  -3 771.008 101.116  23
   0  -7   3 949.912 172.309  22
   0   7   3 928.094 119.953  30
   0   7   3 962.529 126.589  27
   0   7  -4 4856.52 387.950   2
   0  -7  -4 5151.97 360.998   7
   0   7  -4 4914.74 377.853   1
   0  -7  -4 4685.90 336.211   5
   0  -7   4 5151.86 377.618  22
   0   7   4 4698.17 291.569  27
   0  -7   4 5397.37 295.661  29
   0   7   4 4465.81 252.765  30
   0   7   4 5002.47 372.473  24
   0  -7   4 5295.14 387.373  24
   0   7   4 4736.47 361.109  32
   0   7  -5-28.2127 96.1706   1
   0  -7  -5-6.89260 108.188   5
   0  -7  -5 6.36359 76.2029   7
   0  -7   5 16.3585 110.761  22
   0   7   5 47.5370 137.572  24
   0  -7   5-24.1122 93.8733  24
   0   7   5-6.53715 107.579  32
   0  -7   5-45.9815 73.6596  29
   0   7  -6 349.700 151.420   1
   0  -7  -6 561.544 194.612   5
   0   7   6 543.511 204.229  24
   0  -7   6 484.461 176.591  24
   0  -7   6 439.873 156.297  22
   0   7   6 719.435 204.514  32
   0  -7   6 461.002 124.411  29
   0  -7  -7 109.180 151.487   5
   0   7  -7 73.4686 103.393   1
   0  -7   7 24.6213 102.075  22
   0   7   7 83.0964 154.091  24
   0  -7   7 74.0795 142.026  24
   0  -7   7 66.9209 79.8579  29
   0   7   7 159.434 131.145  32
   0   7  -8-71.7577 96.6528   1
   0  -7  -8-18.8140 117.494   5
   0   7   8-11.2085 111.560  24
   0  -7   8 217.941 186.705  24
   0  -7   8 159.523 147.403  22
   0   7   8-102.986 122.508  29
   0   7  -9 2083.37 405.319   5
   0  -7  -9 1922.91 349.986   5
   0   7   9 2301.85 372.107  29
   0  -7   9 2298.14 391.892  22
   0  -7   9 1518.53 360.115  24
   0   7   9 1685.21 401.854  24
   0  -7 -10 194.466 61.2700  14
   0  -7 -10 432.667 222.465   5
   0   7 -10 207.946 236.842   5
   0  -7 -10 227.905 104.708  59
   0   7 -10 22.4447 64.8678  59
   0  -7  10 68.0057 57.1699  45
   0   7  10-39.7143 40.6127  45
   0   7 -10 55.5004 72.2680  48
   0  -7 -10 78.1861 72.0017  17
   0  -7 -10 7.71650 44.3224  16
   0   7 -10 134.858 64.8972  17
   0   7  10 28.6981 119.110  29
   0  -7  10 157.306 88.0579  36
   0   7  10 158.793 208.670  24
   0  -7  10 52.8117 138.541  24
   0  -7  10 28.3775 115.015  22
   0  -7 -11 5958.30 696.317   5
   0   7 -11 5750.01 718.542   5
   0   7 -11 5263.39 401.898  59
   0   7  11 4337.32 346.863  45
   0  -7  11 5176.43 380.710  45
   0   7 -11 4887.03 386.097  48
   0  -7 -11 4532.15 263.692  16
   0  -7 -11 5329.70 325.241  17
   0   7 -11 5433.75 315.275  17
   0  -7  11 5789.27 399.193  36
   0   7  11 5072.51 726.908  24
   0   7  11 5021.70 624.111  29
   0  -7  11 4780.93 688.494  24
   0  -7 -11 5446.97 296.619  14
   0   7 -11 5590.28 335.214  14
   0   7 -12-46.4006 94.0671  59
   0  -7  12 19.0320 84.7217  52
   0   7  12 26.9657 46.4528  45
   0  -7 -12 51.2450 73.0157  17
   0   7 -12 28.6679 61.1066  17
   0  -7  12-36.9880 70.5452  36
   0   7  12 50.2467 82.3015  29
   0   7 -12 143.376 92.3413  14
   0  -7 -12 163.451 70.9796  14
   0  -7  13 612.504 161.552  52
   0  -7 -13 991.131 158.914  17
   0   7 -13 817.067 135.792  17
   0  -7  13 777.954 168.828  36
   0   7 -13 858.292 196.373  39
   0   7  13 771.648 157.098  36
   0   7 -13 753.463 146.332  14
   0  -7  14 999.906 192.665  52
   0   7 -14 812.864 128.158  17
   0  -7 -14 796.767 139.212  17
   0   7 -14 860.891 182.735  39
   0  -7  14 808.209 160.494  42
   0  -7  14 1067.66 187.230  36
   0   7  14 776.880 144.470  36
   0   7 -14 936.673 144.023  14
   0   7  15 87.3972 68.6703  36
   0  -7  15-15.7823 66.7776  42
   0   7 -15-56.9827 66.6250  39
   0  -7 -15 24.8449 69.8543  17
   0   7 -15-50.2293 58.8482  17
   0   7 -15-75.6774 64.5818  14
   0  -7  15-13.3739 79.3165  52
   0   7  15-68.9671 82.3167  52
   0  -7  16 193.576 78.7798  52
   0   7  16 217.809 78.4024  52
   0  -7 -16 285.281 78.6210  17
   0   7 -16 192.396 59.9751  17
   0   7  16 175.445 76.7939  42
   0  -7  16 276.568 83.5760  42
   0   7  16 128.595 55.8338  36
   0  -7  16 178.954 68.5132  58
   0  -7  16 308.835 74.4914  56
   0   7 -16 269.868 67.6460  14
   0  -7  17 13.3508 29.0130  42
   0   7  17-35.1066 35.3630  42
   0  -7 -17-32.8768 30.5679  17
   0  -7  17 47.4216 39.1331  58
   0  -7  17-24.9909 34.2408  52
   0   7  17 26.5656 29.6374  52
   0  -8   0 355318. 1771.59  22
   0  -8   0 349965. 1873.55  23
   0   8   0 333221. 1633.33   2
   0  -8   0 340389. 1762.40   8
   0  -8   0 333563. 1032.78   4
   0   8   0 351881. 1671.94  33
   0  -8  -1 946.093 95.4281  23
   0  -8   1 956.324 129.813  23
   0  -8   1 776.422 115.734  22
   0  -8  -1 1029.39 75.0271  22
   0   8  -1 893.862 105.863   2
   0  -8   1 977.534 78.4695   8
   0  -8  -1 935.423 119.732   8
   0  -8  -1 927.435 85.1223   3
   0  -8  -1 869.448 114.776   5
   0  -8   1 1036.04 85.1032  24
   0   8  -1 850.876 108.409  26
   0   8   1 911.611 82.1751  24
   0  -8  -2 452.512 112.251   5
   0   8  -2 483.385 113.562   2
   0  -8  -2 445.990 66.7694  23
   0  -8   2 721.171 145.098  22
   0  -8   2 488.068 100.822  24
   0   8   2 427.403 101.413  24
   0  -8  -3 1461.12 122.965  23
   0  -8  -3 1655.34 77.2117  22
   0  -8   3 1668.47 213.235  22
   0  -8  -3 1732.40 188.619   5
   0  -8  -3 1674.05 206.647   7
   0   8  -3 1773.61 210.287   2
   0   8   3 1401.49 160.701  27
   0   8   3 1651.43 192.099  24
   0   8   3 1550.68 167.913  30
   0  -8   3 1642.02 197.711  24
   0  -8   4 3211.84 309.607  22
   0  -8  -4 2683.35 178.467  23
   0  -8  -4 3596.15 314.193   7
   0  -8  -4 3136.38 288.372   5
   0   8  -4 3390.46 325.858   2
   0   8   4 3420.23 319.756  32
   0   8   4 3198.60 301.043  24
   0   8   4 2955.71 224.946  30
   0  -8   4 3220.46 309.838  24
   0   8   4 3261.66 249.743  27
   0   8   5 649.340 204.418  24
   0  -8   5 363.953 151.063  22
   0  -8   5 418.730 140.636  24
   0  -8  -5 308.801 113.853   7
   0   8  -5 373.483 147.601   1
   0  -8  -5 448.319 156.223   5
   0   8   5 517.253 112.513  27
   0   8   5 488.515 166.661  32
   0  -8   6 4525.06 430.312  22
   0  -8  -6 4614.91 412.547   5
   0   8  -6 4380.70 435.200   1
   0   8   6 5180.67 476.732  24
   0  -8   6 4959.97 481.825  24
   0   8   6 5082.09 460.439  32
   0  -8   7 2332.15 367.057  24
   0  -8   7 2077.35 325.559  22
   0   8   7 2261.76 358.264  24
   0   8  -7 1962.47 311.036   1
   0  -8  -7 2552.04 348.809   5
   0   8   7 2630.01 378.099  32
   0  -8   8 1676.65 315.452  22
   0  -8   8 1681.11 339.124  24
   0   8   8 1560.58 350.874  24
   0   8  -8 1385.78 288.069   1
   0  -8  -8 1567.56 300.248   5
   0   8   8 1427.02 292.177  29
   0  -8   9 204.541 176.308  24
   0   8   9 88.6367 126.173  24
   0  -8   9-116.813 139.801  22
   0   8   9-9.55466 115.509  29
   0  -8  -9 24.2694 107.415   5
   0   8 -10 8519.11 822.552   5
   0  -8 -10 7945.13 750.203   5
   0   8 -10 7404.88 467.260  59
   0   8 -10 6925.25 442.017  48
   0  -8  10 7950.32 451.081  45
   0   8 -10 7760.73 362.929  17
   0  -8 -10 8043.24 383.815  17
   0  -8 -10 7023.96 319.200  16
   0  -8  10 7721.62 433.676  36
   0  -8  10 7030.03 788.701  24
   0   8  10 7594.57 836.704  24
   0   8  10 8028.14 764.265  29
   0  -8  10 7699.02 762.855  22
   0   8 -11 1504.93 180.015  14
   0   8 -11 1501.92 414.119   5
   0  -8 -11 1066.02 302.643   5
   0   8 -11 965.616 190.056  59
   0  -8  11 1027.90 179.427  52
   0   8  11 771.863 147.975  45
   0  -8  11 1075.01 178.759  45
   0   8 -11 1276.62 214.769  48
   0   8 -11 1189.51 154.550  17
   0  -8 -11 846.462 121.514  16
   0  -8 -11 1147.89 159.949  17
   0  -8  11 1057.21 177.765  36
   0   8  11 1028.71 301.843  29
   0  -8  11 931.542 317.820  24
   0   8  11 845.801 324.258  24
   0   8 -12 1363.33 215.939  59
   0   8  12 1332.36 193.868  45
   0  -8  12 1784.80 250.677  52
   0  -8 -12 1697.34 193.525  17
   0   8 -12 1765.37 189.236  17
   0  -8  12 1390.42 213.639  36
   0   8  12 1546.83 363.740  29
   0   8 -12 1499.85 186.774  14
   0  -8  13 159.957 101.217  52
   0  -8 -13 198.278 89.7121  17
   0   8 -13 164.321 78.8489  17
   0   8 -13 241.504 125.873  39
   0  -8  13 206.030 110.763  36
   0   8  13 187.293 103.671  36
   0   8 -13 274.775 106.881  14
   0  -8  14 562.486 156.271  52
   0   8 -14 383.063 98.0690  17
   0  -8 -14 396.460 108.493  17
   0   8 -14 362.447 136.349  39
   0  -8  14 599.206 143.370  42
   0  -8  14 303.245 116.498  36
   0   8  14 443.573 123.000  36
   0   8 -14 378.076 114.472  14
   0   8  15 123.897 62.3211  36
   0   8 -15 138.573 80.3229  39
   0  -8  15 50.9430 77.1947  42
   0  -8 -15-37.6741 68.9595  17
   0   8 -15-10.4550 55.4965  17
   0   8 -15 6.61556 62.3328  14
   0   8  15-64.7000 75.6848  52
   0  -8  15 67.0224 85.9345  52
   0  -8  16-1.79183 57.3312  52
   0   8  16 88.4524 56.5142  52
   0   8 -16 10.3008 42.0594  17
   0  -8 -16 67.1173 55.8402  17
   0   8  16 74.2464 65.1962  42
   0  -8  16-59.3620 57.7213  42
   0   8 -16 13.6260 42.1955  39
   0   8  16 50.4395 47.3357  36
   0  -8  16 22.4086 40.0372  56
   0  -8  16-104.097 57.7152  58
   0   8 -16 119.135 53.6782  14
   0  -8  17 80.3020 39.3184  42
   0   8  17 54.2893 39.4131  42
   0  -8 -17 24.7486 34.9450  17
   0  -8  17 105.955 42.1199  58
   0  -8  17 26.2290 31.0763  52
   0  -9   0 52.3258 49.5452  23
   0  -9   0 141.863 69.4223  22
   0  -9   0 2.42133 63.2668   8
   0  -9   0 32.8503 21.2370   4
   0   9   0 92.5614 52.7585   2
   0   9   0 63.3987 63.1356  33
   0   9   0 43.1691 42.2251  26
   0  -9   1 459.661 98.4734  22
   0  -9   1 572.239 107.952  23
   0  -9  -1 589.263 66.1319  22
   0  -9  -1 584.832 84.6475  23
   0  -9  -1 539.025 69.7271   3
   0   9  -1 569.566 92.7977   2
   0  -9  -1 591.373 107.354   5
   0  -9   1 518.469 65.7567   8
   0  -9  -1 522.265 97.3137   8
   0   9   1 585.223 66.4399  24
   0   9  -1 493.091 98.7748  26
   0  -9   1 650.704 67.9004  24
   0   9  -2 685.110 134.862   2
   0  -9  -2 675.245 133.824   5
   0  -9  -2 603.401 83.9231  23
   0   9   2 566.312 102.580  24
   0  -9   2 684.094 137.459  22
   0  -9   2 553.630 100.071  24
   0  -9  -3 1443.34 122.492  23
   0  -9   3 1546.25 211.353  22
   0  -9  -3 1487.55 205.934   7
   0   9  -3 1258.98 197.557   2
   0  -9  -3 1721.48 206.434   5
   0   9   3 1511.32 171.193  27
   0   9   3 1639.45 203.639  24
   0  -9   3 1584.99 192.893  24
   0  -9  -4 8037.89 303.531  23
   0  -9   4 9377.61 529.278  22
   0  -9  -4 9360.80 489.057   5
   0  -9  -4 8770.65 496.562   7
   0   9  -4 9523.31 513.745   2
   0   9   4 10054.5 526.281  24
   0   9   4 7965.78 398.531  27
   0   9   4 8650.39 395.137  30
   0   9   4 9140.01 507.472  32
   0  -9   4 10002.3 521.139  24
   0  -9   5 6240.06 478.228  22
   0  -9  -5 5761.06 435.247   7
   0   9  -5 5850.90 468.867   2
   0   9  -5 5588.78 462.010   1
   0  -9  -5 5875.25 431.232   5
   0   9   5 5941.11 464.542  32
   0   9   5 4532.90 415.772  24
   0  -9   5 5652.27 451.415  24
   0   9   5 5229.92 340.709  27
   0  -9  -6 373.765 86.2245  23
   0   9   6 445.059 164.347  24
   0  -9   6 423.739 172.193  24
   0  -9   6 566.168 176.497  22
   0  -9  -6 282.616 138.233   5
   0   9  -6 347.109 147.543   1
   0   9   6 605.547 194.304  32
   0  -9   7 3807.31 451.583  22
   0   9  -7 3785.69 439.197   1
   0  -9  -7 3820.59 414.839   5
   0  -9   7 4008.53 476.128  24
   0   9   7 4030.48 474.373  24
   0   9   7 3984.61 458.648  32
   0   9  -8-4.53917 100.400   1
   0  -9  -8 203.322 129.923   5
   0   9   8 135.415 170.265  24
   0  -9   8 183.248 162.467  24
   0  -9   8 36.9472 124.065  22
   0  -9   9 435.738 196.886  22
   0  -9   9 239.447 169.916  24
   0   9   9 678.917 275.981  24
   0   9   9 528.251 212.748  29
   0  -9  -9 154.850 138.227   5
   0   9 -10 508.475 264.851   5
   0  -9 -10 150.221 136.989   5
   0   9 -10 362.602 129.512  59
   0   9 -10 255.333 118.447  48
   0   9 -10 364.353 133.390  51
   0  -9  10 183.555 76.0765  45
   0   9 -10 129.836 57.6768  17
   0  -9 -10 147.085 54.9541  16
   0  -9 -10 269.037 81.9108  17
   0   9  10 153.341 130.197  29
   0  -9  10 322.998 106.751  36
   0   9  10 595.057 292.875  24
   0  -9  10 249.404 158.418  24
   0  -9  10-103.293 144.529  22
   0   9 -11 83.7374 73.1177  14
   0   9 -11 418.760 262.811   5
   0  -9 -11-84.5908 133.270   5
   0   9 -11-63.2123 95.0736  59
   0   9 -11-2.49047 76.8078  48
   0  -9  11 68.7106 83.2000  52
   0   9  11 32.2426 49.0086  45
   0  -9 -11-47.1382 70.9520  17
   0  -9 -11 117.921 64.3370  16
   0   9 -11-32.0299 51.7053  17
   0  -9  11 153.665 93.1506  36
   0   9  11 153.156 141.750  29
   0  -9  11 386.163 242.204  24
   0  -9  11 442.711 256.258  22
   0   9  11 113.575 131.138  24
   0   9 -12 359.399 131.947  59
   0  -9  12 171.895 114.846  52
   0   9 -12 227.096 78.2333  17
   0  -9 -12 343.781 100.896  17
   0  -9  12 276.567 117.647  36
   0  -9 -12 201.606 61.0957  20
   0   9 -12 350.520 118.661  14
   0  -9  13-47.4602 91.3984  52
   0  -9 -13 36.6206 71.4272  17
   0   9 -13-8.79478 58.4109  17
   0  -9  13 68.7836 89.0726  36
   0  -9  13 85.3969 92.8681  42
   0   9 -13 112.843 110.135  39
   0   9  13-67.2985 82.7912  36
   0   9 -13-4.31746 65.9219  14
   0   9  14 1244.88 179.327  36
   0   9 -14 865.279 179.675  39
   0  -9  14 856.107 170.439  36
   0  -9  14 840.884 166.643  42
   0   9 -14 982.533 139.369  17
   0  -9 -14 1247.65 167.132  17
   0   9 -14 859.931 145.283  14
   0  -9  14 1138.55 201.600  52
   0  -9  15 154.525 78.7257  42
   0   9  15 182.459 75.8391  36
   0   9 -15 235.129 103.956  39
   0   9 -15 214.849 77.1318  17
   0  -9 -15 225.999 88.4050  17
   0   9 -15 97.8714 68.3987  14
   0   9  15 292.643 106.169  52
   0  -9  15 228.299 99.6683  52
   0   9  16 163.838 69.2110  52
   0  -9  16 155.567 74.7891  52
   0   9 -16 123.351 49.8593  17
   0  -9 -16 86.0014 56.5235  17
   0  -9  16 75.7284 49.6744  42
   0   9 -16 98.0253 63.5665  39
   0   9  16 117.831 63.0438  42
   0   9  16 82.4225 48.1203  36
   0  -9  16 148.807 51.8713  56
   0  -9  16 27.3819 45.3673  58
   0   9 -16 141.934 60.4761  14
   0   9  17 48.8597 37.9066  42
   0  -9 -17 92.2433 37.3244  17
   0  -9  17 1.14708 32.6421  58
   0  -9  17 38.2713 36.2928  52
   0 -10   0 2148.59 174.017  23
   0 -10   0 2262.25 166.080  22
   0 -10   0 2004.72 161.232   8
   0  10   0 2127.98 151.079   2
   0  10   0 2008.04 197.623  31
   0  10   0 2225.03 154.390  33
   0  10   0 1923.51 139.828  26
   0 -10  -1 1717.11 113.997  22
   0 -10  -1 1579.10 140.180  23
   0 -10   1 1472.89 166.437  23
   0 -10   1 1508.66 170.654  22
   0 -10  -1 1484.20 165.468   8
   0 -10   1 1540.79 116.728   8
   0 -10  -1 1642.75 115.665   3
   0  10  -1 1153.90 141.218   2
   0 -10  -1 1599.22 167.970   5
   0 -10   1 1501.29 94.4996  24
   0  10   1 1569.05 100.735  24
   0  10  -1 1367.94 146.400  26
   0 -10   2 58.5078 57.8614  24
   0 -10  -2 19.6261 45.0702  23
   0 -10  -2 97.7027 23.6763  22
   0  10   2 43.6043 57.5565  24
   0 -10   2 147.566 111.397  23
   0 -10   2 207.918 91.2071  22
   0 -10  -2 140.776 89.7113   5
   0  10  -2 134.138 92.3607   2
   0 -10   2 101.909 28.1106   8
   0  10  -2 60.1131 83.5456  26
   0 -10   3 45.1788 71.7449  24
   0  10   3 146.766 90.1713  24
   0 -10   3 269.928 129.254  22
   0 -10  -3 219.150 57.0321  23
   0 -10  -3 247.024 117.843   5
   0 -10  -3 175.829 116.614   7
   0  10  -3 104.626 103.325   2
   0  10   3 103.713 69.4976  27
   0 -10   4 110.316 85.1297  24
   0  10   4 268.742 115.618  24
   0 -10   4 261.211 145.786  22
   0 -10  -4 109.542 51.2186  23
   0  10  -4 53.5497 112.429   2
   0 -10  -4 194.367 108.216   7
   0 -10  -4 185.372 94.0105   5
   0  10   4 75.0755 25.5394   1
   0  10   4 172.709 79.8818  27
   0  10   4 160.287 78.3256  30
   0 -10   5 11931.8 659.520  22
   0 -10  -5 11229.3 380.750  23
   0  10  -5 13010.6 681.930   2
   0  10  -5 10490.4 636.502   1
   0 -10  -5 12576.2 645.513   7
   0 -10  -5 12617.9 627.374   5
   0 -10   5 12319.5 658.336  24
   0  10   5 12980.0 678.000  24
   0  10   5 11014.6 468.226  30
   0  10   5 13076.0 692.961  32
   0  10   5 10949.9 513.075  27
   0 -10   6 400.606 182.384  22
   0 -10  -6 339.461 80.6765  23
   0  10   6 275.690 160.927  24
   0 -10   6 581.598 203.214  24
   0 -10  -6 330.953 140.612   7
   0  10  -6 350.075 158.256   1
   0 -10  -6 393.021 161.247   5
   0  10   6 243.695 157.928  32
   0  10   7-31.5594 114.409  24
   0 -10   7-82.7096 164.657  24
   0 -10   7 17.7462 92.7513  22
   0 -10  -7 104.328 140.273   5
   0  10  -7-76.0776 119.919   1
   0  10   7 60.8637 118.408  32
   0  10   8 533.970 230.757  24
   0 -10   8 326.463 173.804  24
   0 -10   8 352.084 165.832  22
   0  10   8 530.022 202.419  32
   0 -10  -8 395.839 174.679   5
   0  10  -8 508.557 200.963   1
   0  10   9 144.154 180.519  24
   0 -10   9 54.4730 159.711  22
   0 -10   9-71.6950 158.401  24
   0 -10  -9 34.4319 43.8289  17
   0  10   9-91.6565 142.073  29
   0 -10   9 29.7110 54.5834  36
   0 -10  -9 14.9950 127.655   5
   0  10 -10 504.129 212.877   5
   0 -10 -10 327.543 178.697   5
   0  10 -10 407.309 128.191  59
   0 -10  10 555.956 131.803  52
   0  10 -10 298.128 116.818  51
   0 -10  10 502.971 125.269  45
   0  10 -10 497.885 135.664  48
   0 -10 -10 470.167 95.3896  17
   0 -10 -10 476.098 93.6288  16
   0  10 -10 545.286 103.512  17
   0 -10  10 424.856 110.596  36
   0  10  10 290.207 168.326  29
   0 -10  10 461.550 224.149  22
   0  10  10 613.346 260.890  24
   0 -10  10 481.432 231.647  24
   0 -10  10 432.289 88.9379  21
   0  10 -11 42.6375 69.5008  14
   0  10 -11 130.091 151.919   5
   0 -10 -11 19.7306 108.016   5
   0  10 -11-0.31196 83.1630  59
   0 -10  11-17.2902 60.0844  52
   0  10  11 2.22692 48.6506  45
   0  10 -11 133.458 111.979  48
   0 -10 -11-3.61551 53.1469  16
   0  10 -11-9.16173 62.5959  17
   0 -10 -11-9.18571 70.9603  17
   0 -10  11 61.1650 65.2372  36
   0  10  11 27.1777 105.450  29
   0 -10  11-2.69347 88.2290  22
   0  10  11 249.953 224.598  24
   0 -10  11 91.1156 132.631  24
   0  10 -12 1039.97 192.088  59
   0 -10  12 1108.72 195.845  52
   0 -10 -12 1258.25 166.854  17
   0  10 -12 1097.70 153.891  17
   0 -10  12 1143.48 193.645  36
   0 -10 -12 1184.10 142.416  20
   0  10 -12 1409.28 181.315  14
   0 -10  13-68.2272 94.5470  52
   0 -10 -13 87.2128 73.0699  17
   0  10 -13-0.56211 58.3529  17
   0 -10  13 69.0080 72.2699  42
   0 -10  13 4.51049 78.7516  36
   0  10 -13 21.9905 98.3030  39
   0  10  13-18.0660 62.0886  36
   0  10 -13-14.6408 64.0526  14
   0 -10  14 55.1011 83.3026  52
   0 -10 -14 34.6390 72.8335  17
   0  10 -14 59.0827 62.9379  17
   0 -10  14 37.8264 68.9666  36
   0  10 -14-145.774 111.329  39
   0 -10  14 29.4760 69.2905  42
   0  10  14 60.8148 75.3501  36
   0  10 -14-59.1399 71.2491  14
   0 -10  15 128.020 87.2567  52
   0  10  15 189.393 84.9943  52
   0 -10 -15 28.4080 60.5278  17
   0  10 -15 181.728 66.7602  17
   0  10 -15 150.685 79.6227  39
   0 -10  15 103.743 70.0417  42
   0  10  15 122.226 73.4233  36
   0 -10  15 97.6649 58.1290  56
   0  10 -15 107.372 67.2807  14
   0 -10  16 237.901 82.6676  52
   0  10  16 113.150 60.3827  52
   0  10 -16 152.768 51.6293  17
   0 -10 -16 105.501 58.6372  17
   0  10 -16 166.663 69.4057  39
   0  10  16 101.321 47.8281  36
   0 -10  16 145.321 64.1638  42
   0  10  16 250.408 82.7774  42
   0 -10  16 158.769 54.4424  56
   0 -10  16 214.759 72.9271  58
   0  10 -16 214.592 64.1387  14
   0  10  17 129.164 48.2894  42
   0 -10 -17 208.982 46.7843  17
   0 -10  17 178.753 51.6388  52
   0 -11   0 150.657 96.8951  23
   0 -11   0 111.919 78.1936  22
   0 -11   0 22.0953 24.6396   3
   0  11   0 8.19845 55.7095   2
   0 -11   0 86.0716 71.5702   8
   0  11   0 142.172 101.249  31
   0  11   0 69.2307 51.3840  26
   0  11   0 54.9956 55.6413  33
   0 -11  -1-9.33902 41.3459  22
   0  11   1 24.3132 29.5719  24
   0 -11  -1 2.97690 52.8498  23
   0 -11   1-86.6556 93.3576  23
   0 -11   1 55.5933 30.3131  24
   0 -11   1 67.0681 89.7553  22
   0  11  -1 43.9917 57.4359   2
   0  11   1-35.3023 53.9867   2
   0 -11  -1 10.0464 36.0351   3
   0 -11  -1 14.4695 86.2014   5
   0 -11   1-20.7314 37.4795   8
   0  11  -1-7.40479 57.5346  26
   0 -11  -2 5906.33 154.515  22
   0 -11  -2 6003.02 258.651  23
   0 -11   2 6438.07 381.006  22
   0 -11   2 6417.05 379.597  23
   0 -11   2 6059.48 182.191   8
   0  11  -2 5715.78 331.147   2
   0 -11  -2 5990.47 383.922   6
   0 -11  -2 6466.69 355.604   5
   0 -11   2 6160.28 281.697  24
   0  11   2 6512.01 290.219  24
   0  11  -2 6169.74 359.293  26
   0 -11   3 362.906 105.163  24
   0 -11   3 496.121 162.476  22
   0  11   3 414.065 104.822  24
   0 -11  -3 353.046 71.6603  23
   0  11  -3 605.487 153.881   2
   0 -11  -3 275.914 123.248   7
   0 -11  -3 445.352 140.146   5
   0  11   3 312.272 98.7689  27
   0  11   4 1077.97 177.215  24
   0 -11   4 1356.58 209.211  24
   0 -11  -4 1164.32 124.595  23
   0 -11   4 1479.74 244.100  22
   0  11  -4 1390.47 226.000   2
   0 -11  -4 1356.39 219.522   7
   0 -11  -4 1433.66 209.344   5
   0  11   4 1252.16 177.812  27
   0  11   4 1256.20 173.899  30
   0 -11  -5 477.662 81.8774  23
   0 -11   5 555.854 189.658  22
   0  11   5 548.452 185.330  24
   0 -11   5 569.796 179.845  24
   0  11  -5 478.569 170.613   1
   0 -11  -5 505.129 157.862   7
   0 -11  -5 525.969 151.546   5
   0  11  -5 542.676 180.017   2
   0  11   5 385.027 158.257  32
   0  11   5 425.467 119.903  27
   0  11   5 398.715 102.467  30
   0 -11   6 30.1220 115.614  24
   0  11   6-41.9982 111.312  24
   0 -11  -6 35.1149 42.9691  23
   0 -11   6 76.3542 120.659  22
   0 -11  -6 73.3993 131.622   5
   0 -11  -6 85.7855 105.132   7
   0  11  -6-32.6202 97.4851   1
   0  11   6 253.794 144.210  32
   0 -11   7 341.825 180.000  22
   0 -11   7 352.668 161.103  24
   0  11   7 303.860 176.098  24
   0  11  -7 268.909 163.371   1
   0 -11  -7 324.485 172.084   5
   0  11   7 439.982 183.081  32
   0 -11   8 164.637 159.123  22
   0  11   8-160.105 150.594  24
   0 -11   8-59.4573 126.296  24
   0  11   8-73.8748 140.241  32
   0  11  -8 6.22838 101.856   1
   0 -11  -8 127.813 118.457   5
   0 -11  -9 243.785 173.123   5
   0  11  -9 105.256 108.868   1
   0  11  -9 155.078 108.784  59
   0 -11   9 50.8860 53.0151  45
   0 -11   9 176.808 84.4573  52
   0  11  -9 180.409 85.2545  48
   0 -11  -9 164.284 62.2367  17
   0 -11   9 68.0132 53.8938  36
   0  11   9 83.6970 117.911  29
   0 -11   9 178.280 163.061  24
   0  11   9 95.0127 118.529  24
   0 -11   9-79.9087 154.105  22
   0 -11 -10 1371.53 331.414   5
   0  11 -10 1437.65 365.372   5
   0  11 -10 1553.77 217.519  59
   0  11 -10 1390.20 211.357  51
   0 -11  10 1316.91 189.534  45
   0 -11  10 1353.22 197.284  52
   0  11 -10 1411.93 215.833  48
   0  11 -10 1583.35 165.731  17
   0 -11 -10 1553.38 158.259  16
   0 -11 -10 1604.04 172.496  17
   0 -11  10 1448.43 197.299  36
   0  11  10 1608.59 365.108  29
   0 -11  10 1320.07 352.904  24
   0  11  10 1445.25 380.824  24
   0 -11  10 1352.34 345.262  22
   0  11 -11 223.020 90.8392  14
   0  11 -11 351.879 229.116   5
   0 -11 -11 499.650 213.198   5
   0  11 -11 337.669 133.773  59
   0 -11  11 221.709 101.559  52
   0  11 -11 350.458 135.009  48
   0 -11 -11 386.669 109.927  17
   0 -11 -11 375.352 92.3952  16
   0  11 -11 320.610 88.0652  17
   0 -11  11 258.989 100.959  36
   0  11  11 278.257 164.106  29
   0  11  11 217.476 263.954  24
   0 -11  11 273.775 78.0194  21
   0 -11  11 40.3325 151.959  24
   0 -11  11 21.1996 107.340  22
   0  11 -12 873.874 183.321  59
   0  11 -12 827.305 179.262  48
   0 -11  12 940.414 183.741  52
   0  11 -12 717.149 125.949  17
   0 -11 -12 898.506 127.472  16
   0 -11 -12 959.382 151.653  17
   0 -11  12 1044.05 197.381  36
   0 -11 -12 819.913 126.844  20
   0  11 -12 914.001 155.999  14
   0 -11  13 118.837 91.8868  52
   0 -11 -13 156.329 88.6075  17
   0  11 -13 84.0363 69.1528  17
   0 -11  13 82.2115 88.1289  42
   0 -11  13-10.3783 76.8414  36
   0 -11 -13 62.5441 45.6342  20
   0  11 -13 57.2223 72.7313  14
   0 -11  14 8.35529 75.8138  52
   0 -11 -14 2.92316 65.3515  17
   0  11 -14 0.66777 55.0784  17
   0  11 -14 197.686 114.217  39
   0 -11  14 50.8681 81.5430  42
   0  11  14 22.9062 51.9496  36
   0  11 -14-2.41439 70.9822  14
   0 -11  15 138.791 85.9638  52
   0  11  15 55.9762 69.0677  52
   0 -11 -15 72.6149 67.6993  17
   0  11 -15 85.1685 59.0346  17
   0  11 -15 52.3228 70.7115  39
   0  11  15 52.1394 50.4278  36
   0 -11  15 70.6786 69.5727  42
   0 -11  15 60.3613 53.8744  58
   0 -11  15 32.7829 52.3251  56
   0  11 -15 56.7672 57.5413  14
   0  11  16-57.7096 54.8813  52
   0 -11  16 18.9192 45.5267  52
   0  11 -16-18.3759 34.7659  17
   0 -11 -16-57.4161 51.9878  17
   0 -11  16-11.8539 36.3772  56
   0 -11  16-48.1512 54.9967  58
   0 -11  16-17.2611 39.6495  42
   0  11  16-24.6430 31.9290  36
   0  11 -16-34.9379 45.1942  39
   0  11  16 86.5083 64.5505  42
   0  11 -16-146.561 59.2453  14
   0 -11  17 33.2020 31.2460  52
   0 -12   0 97066.8 1158.74   8
   0 -12   0 100497. 1172.80  22
   0 -12   0 105385. 1281.40  23
   0  12   0 101956. 1406.56  31
   0  12   0 94027.1 1019.56  26
   0  12   0 103795. 1126.67  33
   0  12   1 8011.09 310.522   2
   0 -12  -1 8206.31 254.384   3
   0 -12   1 8021.89 288.651   8
   0  12  -1 8074.94 344.806   2
   0 -12   1 8665.15 401.479  22
   0 -12   1 8240.33 410.148  23
   0 -12  -1 8603.32 289.927  22
   0 -12  -1 8193.63 336.586  23
   0  12  -1 7492.23 341.523  26
   0  12   1 7799.53 205.900  24
   0 -12   1 7524.98 180.423  24
   0 -12  -2 57859.0 1207.92   6
   0 -12  -2 59803.7 1075.16   5
   0  12  -2 53715.4 994.800   2
   0 -12   2 53811.3 576.815   8
   0 -12   2 54935.8 1114.68  22
   0 -12  -2 53696.3 512.027  22
   0 -12   2 57165.2 1140.48  23
   0 -12  -2 54842.1 809.898  23
   0  12  -2 55878.6 1063.82  26
   0  12   2 57339.4 847.599  24
   0 -12   2 55180.7 817.112  24
   0 -12  -3 1812.01 220.581   5
   0  12  -3 1747.33 224.302   2
   0 -12  -3 1768.78 240.183   7
   0 -12  -3 1564.21 140.407  23
   0 -12   3 1401.36 224.174  22
   0  12   3 1360.86 183.738  27
   0  12   3 1649.64 195.800  24
   0 -12   3 1708.04 187.927  24
   0  12  -4 836.418 184.532   2
   0 -12  -4 877.390 174.584   5
   0 -12  -4 707.412 170.667   7
   0  12   4 852.457 170.965  24
   0 -12   4 729.557 161.682  24
   0 -12  -4 711.817 95.7764  23
   0 -12   4 737.212 194.225  22
   0  12   4 870.997 156.903  27
   0  12   4 778.337 148.011  30
   0 -12  -5 5.61921 97.8130   7
   0 -12  -5-66.0295 117.792   5
   0  12  -5-55.4101 123.937   2
   0  12  -5-52.4065 131.312   1
   0 -12   5 83.9819 116.495  24
   0 -12  -5 36.6439 34.4785  23
   0  12   5-28.9178 102.703  24
   0 -12   5 93.0162 155.521  22
   0  12   5 77.3182 77.4174  30
   0  12   5 84.9182 86.5456  27
   0  12   5-10.7312 119.769  32
   0 -12  -6 356.061 160.582   7
   0  12  -6 78.0544 118.894   1
   0 -12  -6 345.056 147.966   5
   0 -12   6 443.464 167.713  22
   0  12   6 473.479 167.891  24
   0 -12   6 381.895 157.654  24
   0  12   6 510.654 134.102  27
   0  12   6 502.176 192.903  32
   0  12  -7 265.411 177.370   1
   0 -12  -7 37.2022 123.132   5
   0  12   7 134.014 137.148  24
   0 -12   7 325.197 190.736  22
   0 -12   7 133.181 140.814  24
   0  12   7 140.013 120.863  32
   0  12  -8 127.138 160.983   1
   0 -12  -8 318.619 159.767   5
   0  12   8 142.754 133.828  32
   0  12   8 95.2015 141.533  24
   0 -12   8 327.103 172.013  24
   0 -12   8 230.254 151.366  22
   0 -12  -9 238.313 68.5645  13
   0  12  -9 150.903 155.031   1
   0 -12  -9-74.5178 146.124   5
   0  12  -9 249.441 106.407  59
   0 -12   9 102.438 64.4969  45
   0 -12   9 199.885 78.3640  52
   0  12  -9 99.2271 79.3258  48
   0 -12  -9 179.679 65.0171  17
   0 -12  -9 240.576 67.3583  16
   0 -12   9 229.298 83.7682  36
   0  12   9 147.009 154.789  29
   0 -12   9 275.822 189.695  22
   0  12   9 211.381 199.428  24
   0 -12   9 22.5039 129.056  24
   0 -12  10 93.9024 75.8259  11
   0 -12 -10-80.3133 151.403   5
   0  12 -10-32.3042 76.0170  59
   0  12 -10 163.225 109.074  51
   0  12 -10-45.0049 107.522  48
   0 -12  10-8.10217 73.3002  52
   0 -12 -10 0.81787 48.3101  16
   0  12 -10 5.84196 51.5323  17
   0 -12 -10 86.1172 59.2733  17
   0 -12  10 56.5359 57.8353  36
   0  12  10-42.6838 130.705  29
   0 -12  10 0.16567 44.7782  21
   0 -12  10 106.542 147.029  24
   0 -12  10-54.1691 97.5172  22
   0  12  10-72.7361 116.467  24
   0  12 -11 225.709 84.3232  14
   0 -12 -11 21.7067 120.369   5
   0  12 -11 270.884 174.090   5
   0  12 -11 149.413 85.1801  59
   0 -12  11 174.970 90.5455  52
   0  12 -11 106.982 100.175  48
   0 -12 -11 290.066 98.2548  17
   0  12 -11 234.349 74.1164  17
   0 -12 -11 221.572 78.6966  16
   0 -12  11 131.548 95.6930  36
   0  12  11-82.2910 175.781  29
   0 -12  11-181.639 197.940  24
   0 -12  11-378.769 247.132  22
   0  12  11 238.780 212.859  24
   0 -12  11 129.978 58.7490  21
   0 -12  12 126.164 90.8560  52
   0  12 -12 171.882 99.7620  48
   0  12 -12 271.027 86.8144  17
   0 -12 -12 310.759 98.6883  17
   0 -12 -12 199.544 74.0946  16
   0 -12  12 247.078 109.611  42
   0 -12  12 107.475 99.9860  36
   0  12 -12 313.996 112.424  14
   0  12 -12 352.482 133.882  59
   0 -12  13-6.14684 90.2570  52
   0  12 -13 201.604 78.4861  17
   0 -12 -13 27.2656 66.9855  17
   0 -12  13 37.0388 64.7770  42
   0 -12  13 106.833 92.1021  36
   0  12 -13 72.5146 105.839  39
   0 -12 -13-7.17132 43.3040  20
   0  12 -13 8.68054 64.7958  14
   0 -12  14-14.6294 86.2668  52
   0  12 -14 25.2550 54.3706  17
   0 -12 -14 56.1160 60.2667  17
   0  12 -14-65.7976 90.5179  39
   0 -12  14 28.7334 57.1485  42
   0  12  14 91.9879 69.9482  36
   0  12 -14-62.7681 72.9569  14
   0  12  15 133.415 82.9441  52
   0 -12  15 107.180 87.7277  52
   0 -12 -15 24.2738 56.4488  17
   0  12 -15 31.4999 50.0321  17
   0 -12  15-18.0349 48.0052  42
   0  12 -15 33.1234 69.0843  39
   0  12  15 124.842 62.7247  36
   0 -12  15 45.7615 62.8166  58
   0 -12  15 85.2382 51.7560  56
   0  12 -15 101.897 68.0217  14
   0 -12  16 90.0471 60.2204  52
   0  12  16 95.4735 55.6912  52
   0 -12 -16 173.440 60.4688  17
   0  12 -16 137.761 48.6450  17
   0  12 -16 94.8146 55.8261  39
   0  12  16 31.4564 36.2061  36
   0 -12  16 229.608 71.1594  42
   0  12  16 104.324 63.6021  42
   0 -12  16 195.643 74.7619  58
   0 -12  16 46.1018 33.5624  56
   0  12 -16 181.516 60.5379  14
   0 -13   0-62.7568 64.0962  22
   0 -13   0 49.0585 80.5005  23
   0 -13   0 35.5264 24.9448   3
   0 -13   0 6.30897 54.9239   8
   0  13   0 27.2685 67.7840   2
   0  13   0-45.1968 51.0457  33
   0  13   0 0.24891 49.0189  26
   0  13   0 61.1340 91.4991  31
   0 -13  -1 2782.50 178.828  22
   0 -13   1 3069.50 266.220  23
   0 -13   1 3038.61 257.611  22
   0 -13  -1 2862.12 214.687  23
   0 -13   1 2634.34 178.735   8
   0  13   1 2816.48 193.614   2
   0  13  -1 3078.76 226.151   2
   0 -13  -1 2724.17 153.751   3
   0  13   1 2638.14 170.053  26
   0  13  -1 2816.82 224.687  26
   0  13  -1 2913.33 279.859  31
   0 -13   1 2279.86 85.1090  24
   0  13   1 2467.86 107.309  24
   0 -13   2 1879.98 230.151  23
   0 -13  -2 1558.70 98.4059  22
   0 -13  -2 1868.02 163.540  23
   0 -13   2 1798.11 226.211  22
   0 -13   2 1750.66 113.179   8
   0 -13  -2 1750.32 238.076   6
   0  13  -2 1886.02 210.424   2
   0 -13  -2 1624.31 196.793   5
   0  13  -2 2024.51 251.958  31
   0  13   2 1618.37 150.709  24
   0 -13   2 1567.03 144.412  24
   0  13  -2 1671.24 208.779  26
   0 -13  -3 2075.82 164.410  23
   0 -13   3 2088.52 262.565  22
   0 -13  -3 2189.00 282.777   6
   0 -13  -3 2349.02 274.657   7
   0 -13  -3 2525.48 264.368   5
   0  13  -3 2316.05 267.663   2
   0  13   3 2227.49 245.737  27
   0  13   3 2175.19 213.099  24
   0 -13   3 2261.94 215.162  24
   0  13   4 229.125 100.470  24
   0 -13  -4 276.644 66.9574  23
   0 -13   4 314.964 162.368  22
   0 -13   4 358.991 123.528  24
   0 -13  -4 323.223 124.481   5
   0  13  -4 168.621 126.756   2
   0 -13  -4 321.873 149.130   7
   0  13   4 213.411 100.961  27
   0  13   4 112.860 75.1131  30
   0 -13   5 3856.51 413.065  22
   0 -13  -5 3616.90 213.778  23
   0  13  -5 3428.51 394.375   1
   0 -13  -5 4024.90 392.667   5
   0  13  -5 3887.74 390.978   2
   0 -13  -5 3692.22 383.207   7
   0  13   5 3684.49 403.785  32
   0  13   5 3012.74 298.063  27
   0 -13   5 3600.21 363.657  24
   0  13   5 3353.45 304.096  30
   0  13   5 3754.84 379.001  24
   0 -13   6 1523.52 295.011  22
   0  13   6 1387.89 271.860  24
   0 -13   6 1452.57 271.522  24
   0 -13  -6 1701.29 280.887   5
   0  13  -6 1111.70 261.282   1
   0 -13  -6 1626.41 296.950   7
   0  13   6 1501.84 276.898  32
   0  13   6 1158.78 194.308  27
   0 -13   7-179.512 145.866  24
   0 -13   7-78.2101 129.398  22
   0  13   7-147.004 146.649  24
   0 -13  -7 89.4945 103.490   5
   0  13  -7-117.725 154.517   1
   0  13   7 34.4210 138.198  32
   0  13   8 243.863 179.043  24
   0 -13   8-94.7116 163.342  22
   0 -13   8-133.575 124.148  24
   0  13   8-146.883 147.612  32
   0  13  -8-97.3041 121.028   1
   0 -13  -8 42.0183 131.750   5
   0 -13  -9 32.1189 45.6611  13
   0 -13  -9 12.3424 129.697   5
   0  13  -9 83.4066 133.975   1
   0  13  -9-9.15441 72.6118  59
   0 -13   9 104.491 77.3479  52
   0  13  -9 8.62475 80.1206  51
   0  13  -9-123.817 113.764  48
   0 -13  -9 16.0307 48.5299  16
   0 -13  -9 112.996 59.6660  17
   0 -13   9 7.89131 51.8524  36
   0  13   9-137.689 148.374  29
   0  13   9 216.452 180.423  24
   0 -13   9 23.2250 127.903  22
   0 -13   9-67.5186 163.520  24
   0 -13  10 188.352 79.6870  11
   0 -13 -10 498.263 211.053   5
   0  13 -10 424.913 126.451  59
   0  13 -10 419.748 136.023  51
   0 -13  10 357.738 117.749  52
   0  13 -10 424.312 140.803  48
   0  13 -10 464.697 99.7772  17
   0 -13 -10 363.275 84.7245  16
   0 -13 -10 372.215 92.5371  17
   0 -13  10 371.819 119.226  36
   0  13  10 504.357 217.860  29
   0 -13  10 252.763 188.613  24
   0  13  10 343.554 196.708  24
   0 -13  10 447.739 217.575  22
   0 -13  10 174.143 65.9795  21
   0  13 -11 789.281 138.698  14
   0  13 -11 750.806 275.699   5
   0 -13 -11 641.405 251.532   5
   0  13 -11 657.929 151.841  59
   0  13 -11 985.755 189.954  48
   0 -13  11 934.367 177.460  52
   0  13 -11 949.996 136.835  17
   0 -13 -11 1070.54 153.236  17
   0 -13 -11 930.052 133.217  16
   0 -13  11 831.199 161.529  36
   0  13  11 1174.81 331.300  29
   0 -13  11 871.120 305.195  24
   0 -13  11 624.238 273.464  22
   0  13  11 1051.89 353.143  24
   0 -13  11 921.002 129.155  21
   0  13 -12 315.439 136.973  48
   0 -13  12 490.237 154.224  52
   0 -13 -12 443.289 112.933  17
   0 -13 -12 342.836 90.1868  16
   0  13 -12 392.329 95.7659  17
   0 -13  12 313.083 114.304  36
   0 -13  12 270.620 118.271  42
   0  13 -12 296.017 114.895  14
   0  13 -12 267.156 109.002  59
   0 -13  13-81.9548 96.4252  52
   0  13 -13 73.7635 61.0521  17
   0 -13 -13 2.17999 64.0840  17
   0  13 -13 71.2165 98.0113  39
   0 -13  13-137.747 115.247  36
   0 -13  13 26.1185 70.1850  42
   0 -13 -13 169.282 66.3127  20
   0  13 -13-14.2474 69.8137  14
   0 -13  14 149.703 71.0422  56
   0 -13  14 114.632 91.2089  52
   0 -13 -14-3.18076 67.0647  17
   0  13 -14 89.1918 50.6017  17
   0 -13  14 189.917 102.070  42
   0  13 -14-21.7890 90.2358  39
   0  13  14 69.4831 63.0715  36
   0  13 -14 147.038 102.540  14
   0  13  15 37.4939 62.4449  52
   0 -13  15 10.4099 71.7357  52
   0  13 -15-18.3448 46.9370  17
   0 -13 -15 29.0579 50.5226  17
   0  13  15 53.5992 48.6951  36
   0  13 -15 51.4396 71.8779  39
   0 -13  15-20.3348 62.7586  42
   0 -13  15-46.7006 49.1895  56
   0 -13  15 33.3897 55.6623  58
   0  13 -15 15.5342 56.9085  14
   0  13  16-23.7720 46.7989  52
   0 -13  16 24.6307 58.5378  52
   0  13 -16 33.5549 31.4398  17
   0 -13 -16-60.7784 45.5896  17
   0  13  16-74.3519 56.0979  42
   0 -13  16 46.8685 43.4285  42
   0  13 -16 50.1056 51.1311  39
   0 -13  16 82.0237 56.3263  58
   0  13 -16 65.9375 51.8070  14
   0 -14   0 10428.9 415.413  22
   0 -14   0 10350.3 449.346  23
   0 -14   0 9677.65 406.271   8
   0 -14   0 9939.50 212.945   3
   0  14   0 9125.23 360.391   2
   0  14   0 10697.6 502.634  31
   0  14   0 10277.8 392.496  33
   0  14   0 9610.37 362.067  26
   0 -14   1 107927. 1538.69  23
   0 -14   1 105816. 1472.99  22
   0 -14  -1 107760. 1135.50  22
   0 -14  -1 108098. 1326.73  23
   0 -14  -1 105808. 1675.83   6
   0 -14   1 100793. 1121.86   8
   0  14   1 104786. 1183.30   2
   0 -14  -1 101815. 921.196   3
   0  14  -1 98524.0 1284.54   2
   0  14  -1 105450. 1629.54  31
   0  14  -1 99544.3 1306.40  26
   0  14   1 102244. 1075.29  26
   0 -14  -2 4503.80 177.526  22
   0 -14   2 5177.36 377.480  23
   0 -14  -2 4500.43 260.819  23
   0 -14   2 4643.38 354.162  22
   0 -14  -2 4662.47 336.684   5
   0  14  -2 4776.72 319.628   2
   0 -14   2 4461.44 190.646   8
   0 -14  -2 4181.18 368.812   6
   0  14  -2 4354.78 378.664  31
   0  14   2 4738.19 246.138  24
   0  14  -2 4772.80 332.684  26
   0 -14   2 4692.68 234.484  24
   0 -14  -3 10443.8 380.638  23
   0 -14   3 10657.2 573.054  22
   0 -14  -3 11170.7 539.790   5
   0 -14  -3 9927.12 588.779   6
   0  14  -3 10419.6 517.730   2
   0 -14  -3 10319.6 577.269   7
   0 -14   3 10599.4 455.294  24
   0  14   3 11193.3 474.831  24
   0 -14   4-19.3762 106.194  22
   0 -14  -4 42.4061 40.7815  23
   0 -14   4 20.0755 72.9902  24
   0  14   4 1.68472 79.3367  24
   0 -14  -4 129.138 110.840   5
   0 -14  -4-16.0081 87.1859   7
   0  14  -4-52.1242 113.403   2
   0  14   4-77.4350 102.393  30
   0  14   4 94.8187 87.0229  27
   0 -14  -5 5807.82 272.859  23
   0 -14   5 5801.54 506.912  22
   0  14  -5 5323.35 510.124   1
   0 -14  -5 6363.15 530.808   7
   0 -14  -5 6258.73 476.556   5
   0  14  -5 6085.92 510.883   2
   0  14   5 5427.11 397.509  30
   0  14   5 6505.27 519.136  32
   0  14   5 5838.36 423.593  27
   0 -14   5 5655.69 463.786  24
   0  14   5 6206.07 485.560  24
   0 -14   6 98.0647 117.624  24
   0 -14   6 323.629 166.274  22
   0  14   6 443.560 179.116  24
   0 -14  -6 254.360 146.738   7
   0  14  -6-0.53383 130.452   1
   0 -14  -6 165.704 118.759   5
   0  14   6 253.030 117.018  27
   0  14   6 145.028 150.517  32
   0  14   7 328.507 174.546  24
   0 -14   7 538.832 197.896  24
   0 -14   7 854.032 250.501  22
   0  14  -7 807.285 236.601   1
   0 -14  -7 416.861 160.632   5
   0  14   7 675.910 228.226  32
   0 -14   8 21.7334 112.882  24
   0  14   8 17.0236 117.734  24
   0 -14   8 241.361 171.404  22
   0  14   8 98.9728 119.222  32
   0 -14  -8 123.232 143.333   5
   0  14  -8 159.618 134.427   1
   0 -14   9 942.384 147.432  11
   0 -14  -9 1008.43 126.492  13
   0  14  -9 979.689 297.723   1
   0 -14  -9 1121.16 297.285   5
   0  14  -9 979.456 173.264  59
   0  14  -9 1318.60 192.102  51
   0  14  -9 1104.10 185.450  48
   0 -14   9 1181.14 178.234  52
   0 -14  -9 1158.20 140.851  17
   0 -14  -9 1120.90 138.867  16
   0 -14   9 1319.78 182.603  36
   0  14   9 1342.42 323.932  29
   0  14   9 778.160 255.343  32
   0 -14   9 1064.68 310.344  24
   0 -14   9 790.066 271.618  22
   0  14   9 804.040 267.231  24
   0 -14   9 575.969 104.468  21
   0 -14  10 638.576 130.435  11
   0 -14 -10 1035.86 287.125   5
   0  14 -10 1057.01 182.585  59
   0 -14  10 1130.69 190.373  52
   0  14 -10 1051.57 188.189  48
   0  14 -10 906.773 176.368  51
   0  14 -10 1044.30 133.329  17
   0 -14 -10 1072.93 151.728  17
   0 -14 -10 1071.53 138.715  16
   0 -14  10 960.315 170.049  36
   0  14  10 951.317 293.413  29
   0  14  10 998.095 310.199  24
   0 -14  10 1303.99 352.243  24
   0 -14  10 831.239 296.141  22
   0 -14  10 992.077 137.357  21
   0  14 -11 32.5526 73.7821  14
   0 -14  11 67.7583 65.7545  11
   0  14 -11-152.035 160.215   5
   0 -14 -11-135.700 142.949   5
   0  14 -11 33.0978 83.0897  59
   0  14 -11-107.597 118.034  48
   0 -14  11-76.9266 76.5581  52
   0 -14 -11-70.6681 61.0984  16
   0  14 -11 62.6014 57.9819  17
   0 -14 -11 22.4020 70.1429  17
   0 -14  11-3.11408 66.3443  42
   0 -14  11-10.3973 85.3682  36
   0  14  11-40.7233 143.020  29
   0 -14  11 40.4020 50.0730  21
   0 -14  11-96.7325 131.351  22
   0  14  11 136.223 168.281  24
   0 -14  11-170.605 113.274  24
   0  14 -12 288.369 131.125  48
   0 -14  12 297.776 125.484  52
   0 -14 -12 366.514 89.0742  16
   0 -14 -12 448.260 118.662  17
   0  14 -12 227.858 77.8073  17
   0 -14  12 300.838 113.175  42
   0 -14  12 493.969 145.671  36
   0  14 -12 236.641 113.139  14
   0  14 -12 317.502 115.097  59
   0 -14  13 56.7364 87.2202  52
   0  14 -13-60.6906 58.2280  17
   0 -14 -13 73.1455 63.9497  17
   0 -14  13 75.1269 81.5256  36
   0 -14  13 56.3646 75.4623  42
   0 -14 -13 58.0324 47.1049  20
   0  14 -13 55.6102 86.7883  14
   0  14 -14 103.397 90.1813  14
   0 -14  14-32.7090 58.8668  56
   0 -14  14-13.6827 71.6495  52
   0  14 -14 59.4171 48.9950  17
   0 -14 -14 9.87600 69.1745  17
   0  14 -14-78.8706 92.6742  39
   0 -14  14 7.85206 51.5503  42
   0  14  14 137.439 70.2245  36
   0 -14 -14-51.6742 45.5514  20
   0 -14  15-53.4553 62.9676  52
   0  14  15-83.0063 60.1379  52
   0  14 -15 40.3484 40.8972  17
   0 -14 -15-47.3451 58.4988  17
   0 -14  15 19.1664 48.8401  42
   0  14 -15 108.078 84.9779  39
   0  14  15-13.1550 42.8197  36
   0 -14  15 14.2950 37.3094  56
   0 -14  15 14.0412 59.8857  58
   0  14 -15 17.3068 59.5472  14
   0 -14  16 211.049 74.0115  52
   0  14  16 205.238 64.8765  52
   0 -14 -16 145.954 54.2523  17
   0  14  16 269.005 73.7329  42
   0 -14  16 174.020 60.5746  42
   0  14 -16 165.170 68.3533  39
   0 -14  16 175.668 59.7421  58
   0  14 -16 224.269 66.5484  14
   0 -15   0-53.4288 88.3257  23
   0 -15   0-90.1244 74.2276  22
   0  15   0 32.9975 69.5675   2
   0 -15   0-3.20047 21.6712   3
   0  15   0 7.80561 51.8189  33
   0  15   0-68.5262 52.7726  26
   0  15   0 152.123 112.815  31
   0 -15   1 6635.09 402.964  23
   0 -15  -1 6767.73 346.249  23
   0 -15   1 6889.47 392.712  22
   0 -15  -1 6709.34 297.360  22
   0 -15  -1 6347.39 233.690   3
   0 -15   1 6647.70 212.501   4
   0 -15   1 6227.25 292.220   8
   0 -15  -1 7083.72 466.518   6
   0  15  -1 7029.57 357.995   2
   0  15   1 7223.26 325.829   2
   0  15  -1 7373.27 455.819  31
   0  15  -1 6390.30 348.067  26
   0  15   1 6352.79 282.414  26
   0 -15   2 3374.88 313.369  22
   0 -15   2 3109.34 312.055  23
   0 -15  -2 2996.00 155.167  22
   0 -15  -2 3047.13 226.186  23
   0 -15  -2 3250.09 287.965   5
   0 -15  -2 3066.83 329.206   6
   0  15  -2 3506.88 280.240   2
   0  15   2 3318.05 199.732  24
   0  15  -2 3471.14 339.384  31
   0  15  -2 3249.74 283.161  26
   0 -15   2 3061.56 184.809  24
   0 -15  -3 1314.39 142.011  23
   0 -15   3 1258.12 222.385  22
   0  15  -3 1535.74 226.930   2
   0 -15  -3 1519.48 249.240   7
   0 -15  -3 1541.73 223.305   5
   0 -15  -3 1360.25 244.777   6
   0  15   3 1386.93 174.814  24
   0 -15   3 1288.50 164.412  24
   0 -15   4 902.159 208.992  22
   0 -15   4 678.032 150.978  24
   0 -15  -4 855.181 115.320  23
   0  15   4 648.999 151.590  24
   0 -15  -4 770.143 182.259   5
   0 -15  -4 905.566 225.597   7
   0 -15  -4 798.643 227.801   6
   0  15  -4 869.025 194.690   2
   0  15   4 583.951 143.071  27
   0  15   4 597.827 151.782  30
   0 -15   5-4.49951 119.506  22
   0 -15  -5 96.4577 51.2787  23
   0  15   5 78.2349 110.198  24
   0 -15   5-11.7308 87.5745  24
   0  15  -5 30.8630 130.594   1
   0 -15  -5 37.7714 112.485   7
   0 -15  -5 94.4354 137.797   5
   0  15  -5 13.0226 117.068   2
   0  15   5 15.7221 118.023  32
   0  15   5 70.3358 74.4374  27
   0  15   5-54.1262 78.2079  30
   0 -15   6 4497.98 493.662  22
   0 -15  -6 4351.62 452.954   5
   0 -15  -6 4647.03 478.189   7
   0  15  -6 3843.73 473.588   1
   0  15  -6 4045.44 466.244   2
   0  15   6 3935.92 442.188  24
   0 -15   6 4351.76 446.046  24
   0  15   6 4173.58 476.235  32
   0  15   6 4560.25 393.537  27
   0 -15   7 3333.12 459.682  22
   0  15  -7 3551.68 476.366   1
   0 -15  -7 3516.67 437.327   5
   0  15   7 3664.02 470.412  32
   0  15   7 3490.80 461.821  24
   0 -15   7 3809.44 454.645  24
   0 -15   8 388.074 211.548  22
   0 -15   8 279.797 186.248  24
   0  15   8 124.127 161.680  24
   0  15   8-31.0216 121.129  32
   0  15  -8 166.684 132.751   1
   0 -15  -8-55.6831 151.048   5
   0 -15  -9 29.7101 37.9292  13
   0 -15   9 160.543 75.4986  11
   0 -15  -9-85.0066 119.270   5
   0  15  -9 56.0482 112.191   1
   0  15  -9 87.6594 91.2028  59
   0  15  -9-28.3538 77.0872  51
   0  15  -9 119.801 98.9813  48
   0 -15   9 93.2655 67.1185  52
   0 -15  -9-107.619 68.1567  17
   0  15  -9 26.2906 43.1094  17
   0 -15  -9 163.748 70.1221  16
   0 -15   9 75.5852 56.9450  36
   0  15   9-10.6093 87.1681  32
   0  15   9 120.784 124.228  29
   0  15   9 127.059 164.817  24
   0 -15   9-11.4194 109.415  22
   0 -15   9 50.4700 55.1217  21
   0 -15   9 27.2238 112.730  24
   0 -15  10 96.0694 84.8353  11
   0 -15 -10 318.751 195.249   6
   0 -15 -10 110.127 147.516   5
   0  15 -10 94.7579 83.7049  59
   0  15 -10 75.6652 86.7024  51
   0  15 -10 8.60359 91.0978  48
   0 -15  10 59.1177 78.3150  52
   0 -15 -10 19.9261 56.2188  16
   0  15 -10 21.8827 41.8351  17
   0 -15 -10-52.0147 69.6099  17
   0 -15  10 52.9457 57.3238  36
   0 -15  10 167.756 86.9716  42
   0  15  10 3.36165 119.862  29
   0 -15  10 52.6804 60.5433  21
   0  15  10-24.2239 113.692  24
   0 -15  10 29.4568 183.564  24
   0 -15  10-42.4745 108.709  22
   0 -15  11 816.028 147.064  11
   0  15 -11 1624.43 194.882  14
   0  15 -11 1476.68 381.705   5
   0 -15 -11 1506.85 362.440   5
   0  15 -11 1578.49 234.043  59
   0  15 -11 1702.17 239.093  51
   0 -15  11 1426.29 217.853  52
   0  15 -11 1500.24 233.579  48
   0  15 -11 1542.60 163.321  17
   0 -15 -11 1635.06 175.431  16
   0 -15 -11 1641.40 183.532  17
   0 -15  11 1503.29 212.028  42
   0 -15  11 1494.32 216.287  36
   0  15  11 1681.12 403.714  29
   0  15  11 1247.01 372.263  24
   0 -15  11 1162.43 149.715  21
   0 -15  11 1143.84 342.022  24
   0 -15  11 1234.72 354.777  22
   0  15 -12 115.457 93.3001  48
   0 -15  12 41.3988 96.0198  52
   0  15 -12-28.1359 52.2864  17
   0 -15 -12 111.502 83.6326  17
   0 -15 -12 39.8812 54.0019  16
   0 -15  12 76.8900 62.1398  36
   0 -15  12-12.8547 57.0819  42
   0  15 -12-71.7033 86.0076  14
   0  15 -12-47.4368 79.5902  59
   0 -15  13-138.281 109.835  52
   0  15 -13 74.2040 58.9751  17
   0 -15 -13 90.5439 80.2148  17
   0 -15  13 83.9949 86.8841  42
   0 -15 -13 26.5002 42.3483  20
   0  15 -13 26.2513 89.3770  14
   0  15 -14 361.842 115.652  14
   0 -15  14 182.958 88.0671  58
   0 -15  14 221.384 71.1550  56
   0 -15  14 264.239 112.211  52
   0 -15 -14 227.305 82.5111  17
   0  15 -14 209.419 67.1360  17
   0  15 -14 187.304 126.753  39
   0 -15  14 331.321 107.541  42
   0  15  14 239.955 82.5559  36
   0 -15 -14 163.903 59.7410  20
   0 -15  15 78.1903 67.9822  52
   0  15  15 46.8315 59.1271  52
   0  15 -15 52.3107 35.6981  17
   0 -15 -15 61.9886 56.9188  17
   0  15  15-69.1722 46.5536  36
   0 -15  15 37.9238 59.9064  42
   0  15 -15 138.204 93.3052  39
   0 -15  15 10.1668 49.5348  58
   0 -15  15-35.3603 43.7017  56
   0  15 -15 98.9220 74.0208  14
   0  15  16 292.286 70.0102  52
   0 -15  16 344.943 84.2753  52
   0 -15 -16 238.509 60.3991  17
   0 -15  16 437.703 80.7468  42
   0  15 -16 189.849 72.2288  39
   0  15  16 388.533 83.9043  42
   0 -15  16 342.931 79.2999  58
   0  15 -16 303.349 69.8734  14
   0 -16   0 69024.5 1137.88  22
   0 -16   0 66433.1 1220.03  23
   0 -16   0 69578.5 566.063   3
   0  16   0 69047.0 1356.72  31
   0 -16  -1 6196.67 300.798  22
   0 -16  -1 6199.11 355.248  23
   0 -16   1 6671.62 399.513  22
   0 -16   1 6330.04 410.305  23
   0 -16   1 6795.34 213.894   4
   0  16  -1 6141.33 340.460   2
   0 -16  -1 5905.31 442.006   6
   0 -16  -1 5376.97 212.186   3
   0  16   1 6053.15 312.333   2
   0  16   1 5812.22 275.583  26
   0  16  -1 5935.35 428.924  31
   0  16  -1 5668.24 334.602  26
   0 -16  -2 29098.0 516.173  22
   0 -16   2 31933.3 967.116  23
   0 -16   2 33200.2 974.211  22
   0 -16  -2 32847.1 758.249  23
   0  16   2 30080.8 700.804   2
   0 -16  -2 33207.4 907.186   5
   0  16  -2 32902.4 860.547   2
   0 -16  -2 33642.1 1057.87   6
   0  16   2 32813.4 609.318  24
   0  16  -2 32845.7 889.331  26
   0  16  -2 32907.4 1037.36  31
   0 -16   2 28575.0 542.648  24
   0 -16  -3-12.2645 118.356   7
   0 -16  -3-172.294 149.536   6
   0 -16  -3 56.9920 109.230   5
   0  16  -3-11.5947 98.7117   2
   0 -16   3 174.442 139.304  22
   0 -16  -3-57.5657 59.3642  23
   0 -16   3 70.6508 72.8494  24
   0  16   3-16.5171 57.1849  24
   0 -16   4 8690.73 599.945  22
   0 -16  -4 8625.66 360.730  23
   0 -16  -4 9419.74 620.938   7
   0 -16  -4 9706.05 582.362   5
   0  16  -4 8494.18 551.762   2
   0 -16  -4 8962.11 607.876   6
   0  16   4 8106.05 476.161  24
   0 -16   4 8240.55 473.865  24
   0  16   4 8266.10 529.979  30
   0  16   4 8007.27 506.061  27
   0 -16   5 367.158 189.570  22
   0  16   5 541.455 154.878  24
   0 -16   5 609.855 163.556  24
   0  16  -5 464.980 181.987   2
   0 -16  -5 561.843 199.427   7
   0 -16  -5 334.677 176.398   6
   0 -16  -5 450.572 157.792   5
   0  16  -5 548.236 221.171   1
   0  16   5 384.850 128.595  27
   0  16   5 394.476 129.400  30
   0 -16   6 538.030 215.893  22
   0 -16   6 786.087 196.077  24
   0  16   6 643.404 189.922  24
   0  16  -6 572.624 208.661   2
   0  16  -6 678.439 223.052   1
   0 -16  -6 924.036 229.379   5
   0 -16  -6 624.134 212.066   7
   0  16   6 832.178 194.968  27
   0  16   6 667.279 211.371  32
   0  16   6 643.620 153.176  30
   0 -16   7 1035.23 278.772  22
   0 -16   7 1066.58 256.945  24
   0  16   7 764.349 229.260  24
   0 -16  -7 1339.08 293.014   5
   0  16  -7 1006.87 276.593   1
   0  16   7 1084.80 284.741  32
   0  16   8 1129.14 298.856  24
   0 -16   8 982.918 268.064  24
   0 -16   8 879.946 273.554  22
   0  16   8 1567.09 344.720  32
   0  16  -8 1065.36 288.981   1
   0 -16  -8 1240.21 294.015   5
   0 -16  -9 124.368 52.7799  13
   0 -16   9-30.7524 63.3573  11
   0  16  -9-10.9989 115.151   1
   0 -16  -9 224.883 147.518   5
   0 -16  -9 452.432 239.095   6
   0  16  -9 139.498 84.7111  59
   0  16  -9 179.377 112.455  51
   0  16  -9 226.651 110.472  48
   0 -16   9 8.78517 63.6147  52
   0 -16  -9 248.714 74.1637  17
   0 -16  -9 106.765 56.5628  16
   0 -16   9 243.696 94.7807  36
   0 -16   9 195.688 84.2129  42
   0  16   9 257.141 158.253  32
   0 -16   9 229.386 170.216  24
   0 -16   9 73.6288 113.543  22
   0 -16   9 132.263 64.0509  21
   0  16   9 78.2419 114.583  24
   0 -16  10-16.2633 62.4680  11
   0 -16 -10 239.279 173.254   6
   0 -16 -10 380.484 227.371   5
   0  16 -10 41.5047 78.4478  59
   0 -16  10 147.622 87.8520  52
   0  16 -10 163.602 99.5339  48
   0  16 -10 270.005 119.516  51
   0 -16 -10 177.497 76.6887  16
   0  16 -10 119.473 56.6564  17
   0 -16 -10 61.9589 54.3432  17
   0 -16  10 51.0969 66.2497  36
   0 -16  10 115.602 71.5072  42
   0  16  10 159.318 165.793  29
   0  16  10 165.828 162.793  24
   0 -16  10-1.77382 131.170  24
   0 -16  10-29.2599 126.665  22
   0 -16  10 79.2304 52.1653  21
   0 -16  11 121.252 90.2616  11
   0  16 -11 193.934 95.4622  14
   0  16 -11 132.590 112.962  59
   0  16 -11 177.496 100.641  51
   0  16 -11 157.581 97.7646  48
   0 -16  11 315.491 115.072  52
   0  16 -11 258.826 79.0948  17
   0 -16 -11 212.633 84.9755  16
   0 -16 -11 205.477 89.2362  17
   0 -16  11 269.634 120.131  36
   0 -16  11 280.342 100.123  42
   0  16  11 421.663 255.232  29
   0 -16  11 95.0251 222.250  24
   0  16  11 131.585 123.928  24
   0 -16  11 146.581 142.577  22
   0  16 -12 393.210 133.834  48
   0 -16  12 278.064 132.692  52
   0  16 -12 350.881 86.1304  17
   0 -16 -12 349.039 101.537  17
   0 -16 -12 330.277 92.8691  16
   0 -16  12 347.183 130.077  36
   0 -16  12 261.978 113.809  42
   0  16 -12 347.122 105.855  14
   0  16 -12 231.955 102.406  59
   0 -16  13 214.427 83.5336  56
   0 -16  13 208.753 103.869  52
   0  16 -13 232.907 68.2236  17
   0 -16 -13 235.373 90.9141  17
   0 -16  13 157.946 80.4812  42
   0 -16 -13 213.708 76.8310  20
   0  16 -13 221.556 113.027  14
   0  16 -14-60.9768 77.4162  14
   0 -16  14-17.8333 52.7980  56
   0 -16  14-93.7830 79.0890  58
   0 -16  14-11.9524 71.0329  52
   0  16 -14-49.5174 40.7970  17
   0 -16 -14-25.9659 55.5513  17
   0  16 -14 39.3995 82.5106  39
   0 -16  14 21.7878 61.4026  42
   0  16  14 45.7181 52.1322  36
   0 -16 -14-8.23912 36.7390  20
   0 -16  15 5.64138 62.4685  52
   0  16  15 34.1789 54.0883  52
   0  16 -15 14.7176 33.6817  17
   0 -16 -15-70.5453 57.2350  17
   0 -16  15 20.8634 58.0779  42
   0  16 -15-2.18241 73.6613  39
   0  16  15 26.1816 43.5140  36
   0 -16  15-32.1493 55.5505  58
   0  16 -15 27.0827 60.9995  14
   0 -16  16 221.098 69.1407  52
   0  16  16 259.894 65.5320  52
   0 -16 -16 199.983 53.9115  17
   0  16 -16 136.409 63.9095  39
   0  16  16 215.609 66.8237  42
   0 -16  16 245.613 61.8538  42
   0 -16  16 277.027 74.3324  58
   0  16 -16 325.769 73.7880  14
   0 -17   0 114.700 83.7582  22
   0 -17   0 79.0310 92.0103  23
   0  17   0-22.0144 66.8245   2
   0 -17   0 61.8501 23.5225   3
   0  17   0 178.513 124.854  31
   0  17   0 94.0588 67.2099  33
   0  17   0 59.0163 52.2714  26
   0 -17   1 2531.53 260.326  22
   0 -17  -1 2209.98 191.704  22
   0 -17  -1 2268.83 239.166  23
   0 -17   1 2475.46 275.815  23
   0 -17   1 2225.56 121.550   4
   0  17   1 2216.25 195.181   2
   0 -17  -1 2384.71 304.937   6
   0  17  -1 2315.88 218.618   2
   0  17  -1 2036.27 209.534  26
   0  17   1 2145.78 178.247  26
   0  17  -1 2355.04 294.959  31
   0 -17  -2 2154.71 151.868  22
   0 -17   2 2439.37 285.907  22
   0 -17  -2 2273.81 216.406  23
   0 -17   2 2054.84 273.056  23
   0  17  -2 2512.56 251.994   2
   0  17   2 2450.24 212.183   2
   0 -17  -2 2819.17 337.489   6
   0  17  -2 2119.66 296.818  31
   0  17   2 2263.48 157.049  24
   0 -17   2 2094.49 136.227  24
   0  17  -2 2137.75 243.542  26
   0 -17   3 10102.7 606.104  22
   0 -17  -3 9801.22 417.946  23
   0 -17  -3 10759.3 592.205   5
   0 -17  -3 10245.9 634.327   6
   0 -17  -3 10672.4 646.458   7
   0  17  -3 10642.9 556.587   2
   0  17   3 10665.4 453.413  24
   0 -17   3 9363.42 411.522  24
   0  17   4 597.322 142.235  24
   0 -17   4 474.149 116.273  24
   0 -17  -4 526.296 101.868  23
   0 -17   4 509.653 173.398  22
   0  17  -4 396.874 164.747   2
   0 -17  -4 512.637 199.701   6
   0 -17  -4 422.379 165.226   7
   0 -17  -4 409.877 145.136   5
   0  17   4 542.965 162.334  30
   0  17   4 345.663 126.128  27
   0 -17   5 4329.92 468.765  22
   0 -17  -5 4731.73 480.593   7
   0  17  -5 4443.96 446.638   2
   0  17  -5 4357.75 486.739   1
   0 -17  -5 4963.11 504.380   6
   0 -17  -5 5093.75 460.501   5
   0 -17   5 4646.71 409.832  24
   0  17   5 4360.68 397.332  30
   0  17   5 4572.04 407.491  27
   0  17   5 4872.74 430.339  24
   0 -17   6 690.495 223.979  22
   0 -17   6 714.953 177.368  24
   0  17   6 882.197 215.879  24
   0 -17  -6 964.095 259.718   6
   0  17  -6 774.408 214.967   2
   0 -17  -6 803.288 212.815   5
   0 -17  -6 1040.02 249.795   7
   0  17  -6 1164.30 299.598   1
   0  17   6 922.239 203.653  27
   0  17   6 1020.00 259.942  32
   0  17   6 664.667 163.707  30
   0 -17   7 957.637 234.338  24
   0  17   7 1045.35 259.517  24
   0 -17   7 1045.16 276.562  22
   0  17   7 1078.65 291.514  32
   0 -17  -7 1538.59 307.068   5
   0 -17  -7 1286.00 307.586   6
   0  17  -7 1121.96 310.752   1
   0 -17   8 1105.50 269.496  24
   0 -17   8 878.587 288.451  22
   0  17   8 754.877 247.156  24
   0 -17   8 929.868 146.585  36
   0  17   8 936.521 267.027  32
   0  17  -8 1122.57 320.073   1
   0 -17  -8 749.527 251.435   6
   0 -17  -8 1145.97 290.262   5
   0 -17  -9 3160.46 223.873  13
   0 -17   9 2857.70 252.202  11
   0  17  -9 3050.13 510.965   1
   0 -17  -9 3174.60 512.817   6
   0 -17  -9 3567.26 500.428   5
   0  17  -9 3057.20 290.197  59
   0 -17   9 3658.87 304.142  52
   0  17  -9 3259.39 311.520  51
   0  17  -9 3141.36 310.551  48
   0 -17  -9 3127.34 231.000  17
   0 -17  -9 3186.96 242.517  16
   0 -17   9 3339.63 274.853  42
   0  17   9 3318.64 521.133  24
   0  17   9 3593.18 547.568  32
   0 -17   9 2969.00 470.947  24
   0 -17   9 3036.17 511.823  22
   0 -17   9 3436.88 238.752  21
   0 -17  10 1217.58 182.168  11
   0 -17 -10 1473.70 375.850   6
   0 -17 -10 1750.42 374.376   5
   0  17 -10 1463.95 214.107  59
   0  17 -10 1898.70 255.540  51
   0 -17  10 1643.28 223.650  52
   0  17 -10 1602.97 236.358  48
   0 -17 -10 1777.96 186.706  17
   0 -17 -10 1375.82 167.070  16
   0  17 -10 1461.15 154.364  17
   0 -17  10 1226.67 191.589  42
   0 -17  10 1586.38 217.677  36
   0  17  10 2189.54 452.019  29
   0 -17  10 1388.22 369.243  22
   0 -17  10 1306.15 167.841  21
   0  17  10 1159.61 336.351  24
   0 -17  10 1332.41 331.979  24
   0  17 -11-37.6933 68.9267  59
   0 -17  11 102.420 88.8648  52
   0  17 -11 193.722 127.972  48
   0  17 -11 172.248 118.542  51
   0  17 -11-38.5398 44.6424  17
   0 -17 -11-55.4812 61.7919  16
   0 -17 -11 5.13174 62.7052  17
   0 -17  11 55.8792 79.3189  36
   0 -17  11 2.07758 59.8578  42
   0  17  11-246.012 152.968  29
   0 -17  11-53.4708 87.3217  11
   0  17 -11 7.95497 60.8241  14
   0 -17  12 44.0677 87.3005  52
   0  17 -12 169.840 104.644  48
   0 -17 -12 89.5036 66.4275  17
   0 -17 -12 59.0879 53.8427  16
   0  17 -12 137.895 68.4920  17
   0 -17  12 111.048 76.6348  42
   0  17 -12-28.8268 96.8604  14
   0  17 -12 296.436 133.497  59
   0 -17  13 62.5947 63.8870  56
   0 -17  13-39.8349 90.5086  52
   0  17 -13-76.2501 53.6176  17
   0 -17 -13 26.3670 64.9833  17
   0 -17  13-24.0984 70.1911  42
   0 -17 -13-8.75485 46.5757  20
   0  17 -13-40.2250 81.6558  14
   0  17 -14 106.133 84.4829  14
   0 -17  14-0.23685 60.1311  58
   0 -17  14 58.4976 50.0539  56
   0 -17  14 20.7419 74.8939  52
   0 -17 -14 11.3299 58.9938  17
   0  17 -14 18.2662 38.4081  17
   0  17 -14 0.93703 95.1211  39
   0 -17  14 146.148 79.2579  42
   0  17  14 44.2098 50.7559  36
   0 -17 -14 81.2398 49.0879  20
   0  17  15 2.15922 42.3241  52
   0 -17  15 18.5727 55.2610  52
   0 -17 -15-40.9200 45.5723  17
   0  17 -15 97.9568 73.4366  39
   0 -17  15-23.4050 41.7424  42
   0 -17  15 11.0232 58.1997  58
   0  17 -15-2.55687 58.2279  14
   0 -17  16 61.3461 48.0992  52
   0  17  16 80.5915 42.2072  52
   0 -17 -16 68.2530 38.4895  17
   0  17 -16 0.15179 42.0454  39
   0  17  16 71.5498 49.0396  42
   0 -17  16 0.10501 28.0941  42
   0 -17  16 29.7622 45.1072  58
   0  17 -16 96.3110 49.1231  14
   0 -17 -16 5.57843 29.8792  15
   0 -18   0 45.1574 70.5237  23
   0 -18   0 5.52585 66.3776  22
   0  18   0 102.677 76.3503   2
   0 -18   0 27.1181 19.6431   3
   0  18   0-6.51382 96.7597  31
   0  18   0 69.9423 54.8269  26
   0  18   0 61.2335 60.5969  33
   0 -18  -1 799.954 155.679  23
   0 -18   1 764.023 165.907  23
   0 -18   1 708.434 158.399  22
   0 -18  -1 687.489 118.659  22
   0  18   1 541.384 116.645   2
   0  18  -1 574.358 130.650   2
   0 -18   1 645.053 64.4512   4
   0 -18  -1 816.153 207.743   6
   0  18   1 551.304 110.915  33
   0  18  -1 418.056 146.306  31
   0  18  -1 581.078 126.389  26
   0  18   1 510.941 96.3020  26
   0  18   1 631.961 153.654  31
   0 -18  -2 379.373 106.374  23
   0  18   2 303.573 59.6517  24
   0 -18   2 254.768 44.9807  24
   0 -18   2 227.137 125.216  22
   0 -18  -2 271.723 62.7714  22
   0  18   2 232.411 78.9862   2
   0 -18  -2 298.624 150.073   6
   0  18  -2 401.370 124.106   2
   0  18  -2 196.183 97.6695  26
   0  18   2 209.353 65.2031  26
   0  18  -2 392.829 170.028  31
   0 -18  -3 429.576 187.385   6
   0 -18  -3 422.892 174.036   7
   0  18  -3 454.468 146.631   2
   0 -18  -3 453.018 143.782   5
   0 -18  -3 314.746 79.4323  23
   0 -18   3 386.406 97.2285  24
   0 -18   3 558.875 173.811  22
   0  18   3 474.808 102.654  24
   0  18   4 1012.20 171.924  24
   0 -18  -4 816.236 118.766  23
   0 -18   4 1246.97 268.719  22
   0 -18  -4 779.852 228.157   6
   0 -18  -4 1201.51 259.582   7
   0 -18  -4 865.817 217.509   5
   0  18  -4 1039.04 226.905   2
   0  18   4 813.133 195.577  30
   0 -18   4 1165.37 176.054  24
   0  18   4 1039.87 198.750  27
   0  18   5 443.174 142.192  24
   0 -18   5 428.907 129.495  24
   0 -18   5 370.125 166.823  22
   0 -18  -5 518.371 184.339   5
   0 -18  -5 334.179 178.577   6
   0  18  -5 324.825 166.293   2
   0 -18  -5 419.718 172.794   7
   0  18  -5 522.781 219.065   1
   0  18   5 388.894 140.481  30
   0  18   5 325.341 128.445  27
   0 -18   6 436.187 197.821  22
   0  18   6 546.826 177.571  24
   0 -18   6 551.550 167.725  24
   0  18  -6 996.711 250.416   2
   0  18  -6 554.466 224.787   1
   0 -18  -6 827.842 219.527   5
   0 -18  -6 731.975 223.135   7
   0 -18  -6 604.815 217.976   6
   0  18   6 662.697 177.174  27
   0  18   6 408.411 208.981  32
   0  18   6 495.363 142.325  30
   0 -18   7 170.923 121.919  24
   0 -18   7 244.066 192.893  22
   0  18   7 167.773 133.036  24
   0  18   7 203.955 169.714  32
   0 -18  -7 140.734 139.949   5
   0 -18  -7-15.7503 129.491   7
   0  18  -7 174.987 158.778   1
   0 -18  -7-17.5607 144.080   6
   0 -18  -8 695.463 269.314   6
   0  18  -8 511.291 204.816   1
   0 -18  -8 581.517 224.834   5
   0  18   8 636.056 218.047  24
   0 -18   8 435.814 185.277  24
   0 -18   8 563.475 225.718  22
   0  18  -8 444.613 125.131  51
   0 -18   8 541.844 127.730  52
   0  18  -8 642.426 146.930  48
   0 -18  -8 606.291 99.8664  16
   0 -18   8 284.736 99.9893  36
   0  18   8 668.671 258.407  32
   0 -18  -8 645.284 102.478  13
   0 -18   9 19.5477 59.8550  11
   0 -18  -9 29.6824 42.2145  13
   0 -18  -9-162.470 172.903   6
   0 -18  -9 147.473 182.169   5
   0  18  -9 395.662 225.661   1
   0  18  -9-44.0670 84.8985  59
   0  18  -9 89.8270 91.4523  51
   0 -18   9-13.8132 64.3274  52
   0  18  -9-3.69183 86.9937  48
   0 -18  -9 8.49789 35.9758  16
   0 -18  -9 82.6245 62.2140  17
   0 -18   9 13.7377 57.6724  42
   0 -18   9-28.3594 72.0916  36
   0  18   9-77.9827 162.963  32
   0 -18   9 193.285 156.986  24
   0  18   9-33.8360 98.2494  24
   0 -18   9 7.03480 104.852  22
   0 -18   9-14.4395 49.8932  21
   0 -18  10 6.48732 78.6165  11
   0 -18 -10 16.1219 103.407   5
   0 -18 -10-18.9707 139.696   6
   0  18 -10 64.3201 77.9885  59
   0  18 -10 89.5664 90.9716  48
   0  18 -10 16.9366 79.3009  51
   0 -18  10 108.817 85.3838  52
   0 -18 -10 56.1433 67.8604  16
   0 -18 -10 126.205 67.0077  17
   0 -18  10 42.2444 66.9358  36
   0 -18  10 108.563 84.3427  42
   0  18  10 86.0038 117.409  29
   0 -18  10 92.6779 74.2914  21
   0  18  10 95.3890 138.585  24
   0 -18  10-226.293 202.701  22
   0 -18  10 105.960 138.078  24
   0  18 -11 1462.75 214.516  59
   0  18 -11 1218.74 214.926  51
   0 -18  11 1657.71 233.226  52
   0  18 -11 1556.83 241.687  48
   0  18 -11 1456.53 153.544  17
   0 -18 -11 1325.55 168.853  16
   0 -18 -11 1507.93 175.102  17
   0 -18  11 1276.38 198.872  42
   0 -18  11 1260.09 225.077  36
   0  18  11 1863.37 418.939  29
   0  18 -11 1615.02 202.124  14
   0 -18  11 1081.76 177.317  11
   0 -18  12 11.1831 64.9416  52
   0  18 -12-65.3751 88.7437  48
   0  18 -12 44.3039 48.7953  17
   0 -18 -12 100.190 80.9115  16
   0 -18 -12 14.6645 59.9891  17
   0 -18  12 2.81112 59.1299  42
   0  18 -12 92.0614 87.6257  14
   0 -18  12 51.2855 62.8114  56
   0  18 -12 50.7074 82.5546  59
   0 -18  13-24.8431 74.9644  58
   0 -18  13 12.2574 59.1192  56
   0 -18  13-33.8019 68.0139  52
   0 -18 -13-43.9462 60.2618  17
   0  18 -13 38.8436 46.4126  17
   0 -18  13 47.9376 66.6016  42
   0 -18 -13 52.0977 46.4088  20
   0  18 -13 40.5988 98.3121  14
   0  18 -14 153.109 95.0710  14
   0 -18  14 43.6835 70.0317  58
   0 -18  14 21.6998 66.5917  52
   0 -18 -14 17.7244 55.4828  17
   0 -18  14 77.4777 62.1366  42
   0  18 -14 30.8896 101.022  39
   0  18  14 12.4597 46.6491  36
   0 -18 -14 17.3254 39.5234  20
   0  18  15 55.9158 52.0453  52
   0 -18  15 142.045 73.1997  52
   0 -18 -15 136.890 59.9415  17
   0  18 -15 0.23477 70.0821  39
   0 -18  15 41.7649 50.4992  42
   0 -18  15 108.161 65.1580  58
   0  18 -15 46.0986 62.0580  14
   0 -18  16 109.357 50.4850  52
   0 -18 -16 148.059 45.5504  17
   0 -18 -16-10.5400 28.6067  15
   0  18  16 95.2811 48.5907  42
   0  18 -16 102.995 55.4580  39
   0 -18  16 242.576 67.7223  58
   0 -18  16 68.1622 27.2616  10
   0 -19   0-59.4123 75.8497  22
   0 -19   0 39.4798 78.7493  23
   0  19   0 21.4382 57.0642   2
   0  19   0-17.5300 46.2946  26
   0  19   0 84.9700 110.263  31
   0  19   0 10.6044 47.5035  33
   0 -19   1 150.435 106.766  22
   0 -19  -1 134.530 71.7324  22
   0 -19   1 64.5891 99.7109  23
   0 -19  -1 103.870 75.4745  23
   0  19   1 82.9723 62.2384   2
   0  19  -1 15.4170 63.6410   2
   0 -19  -1 60.4033 132.685   6
   0  19   1 96.3105 54.8515  26
   0  19   1 86.0301 61.7357  33
   0  19   1 306.852 124.431  31
   0  19  -1 129.127 123.960  31
   0  19  -1 39.8707 60.1939  26
   0 -19   2 2447.47 300.773  22
   0 -19  -2 2132.77 164.925  22
   0 -19  -2 2236.86 232.895  23
   0 -19  -2 2367.72 339.936   6
   0  19   2 2353.07 218.608   2
   0  19  -2 2164.91 252.646   2
   0  19   2 1767.45 111.828  24
   0  19  -2 2538.73 332.324  31
   0 -19   2 1693.15 78.5967  24
   0  19   2 2179.71 182.577  26
   0 -19  -3 214.078 134.437   7
   0 -19  -3 109.856 146.335   6
   0  19  -3 254.884 127.894   2
   0  19   3 193.444 76.7259   2
   0 -19  -3 196.521 116.440   5
   0 -19  -3 205.848 77.6549  23
   0  19   3 178.973 69.0389  24
   0 -19   3 222.704 71.9771  24
   0 -19   3 155.547 144.560  22
   0 -19  -4 261.362 74.2689  23
   0  19   4 367.946 111.651  24
   0 -19   4 349.779 174.998  22
   0 -19   4 246.605 91.1864  24
   0 -19  -4 222.594 151.404   5
   0  19  -4 514.550 170.167   2
   0 -19  -4 300.151 180.134   6
   0 -19  -4 343.550 179.186   7
   0  19   4 381.133 146.652  30
   0  19   4 247.138 133.423  27
   0 -19   5 227.451 99.1911  24
   0 -19   5 80.4415 152.083  22
   0  19   5 126.774 92.7840  24
   0  19  -5 161.337 169.450   1
   0  19  -5 330.265 168.395   2
   0 -19  -5 272.234 158.825   7
   0 -19  -5 406.337 170.433   5
   0 -19  -5 336.925 206.506   6
   0  19   5 240.542 133.652  27
   0  19   5 162.195 104.322  30
   0 -19   6-17.6480 73.3194  24
   0 -19   6 46.3317 131.818  22
   0  19   6-47.0780 95.5795  24
   0  19  -6-65.0341 126.406   2
   0 -19  -6 23.6480 143.239   6
   0 -19  -6-72.8226 130.910   7
   0  19  -6-41.6047 185.470   1
   0 -19  -6-100.344 148.022   5
   0  19   6-30.0666 135.888  32
   0  19   6-0.42976 81.3292  30
   0  19   6-31.4707 82.0590  27
   0 -19   7 253.543 175.188  22
   0 -19   7 419.448 169.904  24
   0  19   7 176.179 128.739  24
   0  19   7 322.929 189.398  32
   0 -19  -7 330.832 186.116   5
   0  19  -7-103.077 154.511   1
   0 -19  -7 404.342 181.730   7
   0 -19  -7 361.183 203.775   6
   0 -19  -8 408.389 206.580   6
   0  19  -8 304.892 193.937   1
   0 -19  -8 428.914 184.346   5
   0 -19   8 216.075 78.7930  21
   0  19   8 242.797 174.867  24
   0 -19   8 67.0856 140.089  22
   0 -19   8 66.7930 114.172  24
   0  19  -8 306.311 119.142  51
   0 -19   8 232.831 94.0003  52
   0  19  -8 302.337 103.794  48
   0 -19  -8 303.796 73.8539  16
   0 -19   8 215.285 84.4334  36
   0  19   8 415.840 208.293  32
   0 -19  -8 362.432 80.7842  13
   0 -19   8 307.989 91.5449  11
   0 -19  -9 1016.33 130.874  13
   0 -19   9 929.858 158.534  11
   0 -19  -9 1079.50 305.897   6
   0  19  -9 840.723 293.563   1
   0 -19  -9 1092.67 311.237   5
   0  19  -9 974.437 175.973  59
   0  19  -9 894.865 177.155  51
   0  19  -9 932.540 183.418  48
   0 -19   9 969.945 169.625  52
   0 -19  -9 1197.58 145.581  17
   0 -19  -9 1027.61 142.588  16
   0 -19   9 1042.52 165.073  42
   0 -19   9 1119.38 176.887  36
   0  19   9 1404.99 364.214  32
   0  19   9 791.814 258.923  24
   0 -19   9 820.231 271.220  24
   0 -19   9 950.501 308.596  22
   0 -19   9 1084.17 145.827  21
   0 -19  10 291.461 101.429  11
   0 -19 -10-4.37661 127.682   6
   0 -19 -10 63.5074 119.828   5
   0  19 -10 179.075 98.1257  59
   0 -19  10 231.739 119.976  52
   0  19 -10 243.786 134.814  51
   0  19 -10 244.377 119.994  48
   0 -19 -10 195.253 66.9677  17
   0 -19 -10 77.7466 58.9517  16
   0 -19  10 129.306 84.3123  42
   0 -19  10 186.844 93.8222  36
   0  19  10 495.248 249.157  29
   0 -19  10 284.954 196.479  22
   0  19  10 247.557 201.524  24
   0 -19  10 349.714 96.1034  21
   0  19 -11 1709.30 253.595  51
   0  19 -11 1411.55 229.930  48
   0 -19  11 1694.63 239.138  52
   0 -19 -11 1781.79 193.374  17
   0 -19 -11 1685.48 185.310  16
   0 -19  11 1670.53 209.912  42
   0  19 -11 1605.42 196.787  14
   0 -19  11 920.377 164.715  11
   0 -19  11 1874.58 211.784  56
   0  19 -11 1185.66 210.714  59
   0  19 -12 22.3547 105.733  48
   0 -19  12 82.1280 106.092  52
   0 -19 -12 50.3677 66.3157  17
   0 -19 -12 56.8327 64.7582  16
   0 -19  12 68.6809 66.1714  42
   0  19 -12 24.4504 76.3628  14
   0 -19  12-64.8747 62.9207  56
   0  19 -12 4.15790 78.2993  59
   0 -19  13 128.193 91.3924  58
   0 -19  13 100.621 95.0207  52
   0 -19 -13 108.346 70.5964  17
   0 -19  13 123.074 81.6015  42
   0 -19 -13 130.131 62.1710  20
   0  19 -13 192.014 100.881  14
   0  19 -14 117.901 78.7646  14
   0 -19  14 11.8314 68.3837  58
   0 -19  14-6.51811 86.0500  52
   0 -19 -14 75.2348 52.8602  17
   0 -19  14 131.580 80.9685  42
   0  19 -14 29.5694 76.7816  39
   0  19  14 8.76970 43.2055  36
   0 -19 -14 60.4392 49.0308  20
   0 -19  15 21.5370 51.9722  58
   0  19  15 43.5535 48.7305  52
   0 -19  15-31.9752 57.6941  52
   0 -19 -15 124.876 51.7853  17
   0 -19  15 0.14633 40.1431  42
   0  19 -15 1.15030 76.8467  39
   0  19 -15 78.4287 66.1030  14
   0 -19 -15-25.7143 29.4045  20
   0  19  16 20.2592 32.5506  42
   0  19 -16 14.9274 41.7293  39
   0 -19 -16 0.07540 23.8574  17
   0 -19  16 37.7644 39.9615  58
   0 -19  16 41.6064 41.0545  52
   0 -20   0 1885.31 250.596  23
   0 -20   0 1552.58 205.426  22
   0  20   0 1670.81 198.400   2
   0  20   0 1548.12 179.082  26
   0  20   0 1716.02 194.595  33
   0  20   0 1838.59 273.815  31
   0 -20  -1 601.540 114.579  22
   0 -20  -1 637.599 146.176  23
   0 -20   1 596.410 159.562  22
   0 -20   1 563.205 165.340  23
   0  20   1 497.760 107.306   2
   0 -20  -1 597.209 191.334   6
   0  20  -1 622.827 137.535   2
   0 -20   1 468.882 41.8260   3
   0  20   1 469.848 97.9774  26
   0  20  -1 474.731 118.782  26
   0  20   1 438.387 108.488  33
   0  20   1 408.091 49.5258  25
   0  20  -1 495.636 173.478  31
   0  20   1 416.514 139.736  31
   0 -20  -2 2894.25 200.974  22
   0 -20   2 3231.22 346.074  22
   0 -20  -2 3195.71 292.302  23
   0  20   2 3592.87 271.175   2
   0 -20  -2 3215.38 394.024   6
   0  20  -2 3374.50 312.298   2
   0 -20   2 3362.99 181.288   4
   0  20  -2 3141.91 366.167  31
   0  20   2 3077.81 221.389  26
   0 -20  -3 163.575 156.870   6
   0  20   3 93.8275 74.8098   2
   0 -20  -3 124.808 142.642   7
   0  20  -3-101.623 104.360   2
   0 -20   3 75.7837 51.0933  24
   0  20   3 127.400 65.0495  24
   0 -20  -3 190.207 75.9452  23
   0 -20   3-105.710 144.349  22
   0 -20   4 9705.19 683.091  22
   0 -20  -4 9263.06 422.711  23
   0 -20  -4 10346.9 718.613   7
   0  20  -4 10464.0 643.664   2
   0 -20  -4 9900.36 703.561   6
   0 -20  -4 10053.5 641.244   5
   0  20   4 9336.16 647.053  30
   0 -20   4 8731.01 460.354  24
   0  20   4 8736.59 483.578  24
   0  20   4 9395.80 625.127  27
   0 -20   5 52.9231 71.7178  24
   0  20   5-31.7441 81.5047  24
   0 -20   5-15.4239 105.811  22
   0  20  -5 459.698 221.243   1
   0  20  -5 149.099 136.846   2
   0 -20  -5 79.3301 124.141   6
   0 -20  -5-202.311 124.593   5
   0 -20  -5 24.0660 127.744   7
   0  20   5-45.3202 97.9584  27
   0  20   5 139.162 115.717  30
   0 -20   6 951.524 207.034  24
   0 -20   6 1076.05 283.599  22
   0  20   6 1126.58 233.223  24
   0 -20  -6 873.197 226.993   5
   0  20  -6 931.722 263.745   1
   0  20  -6 1101.59 284.702   2
   0 -20  -6 1016.04 270.721   7
   0 -20  -6 1037.56 269.096   6
   0  20   6 697.229 180.868  30
   0  20   6 1135.60 284.513  32
   0  20   6 1059.15 230.424  27
   0  20   7 337.303 148.611  24
   0 -20   7 445.938 203.767  22
   0 -20   7 235.268 138.213  24
   0  20   7 595.611 220.209  32
   0 -20  -7 546.865 189.646   5
   0  20  -7 532.967 242.284   1
   0 -20  -7 514.200 198.433   7
   0 -20  -7 242.074 166.359   6
   0  20  -8 588.053 253.879   1
   0 -20  -8 611.125 220.896   6
   0 -20  -8 628.542 228.301   5
   0  20   8 349.845 173.080  24
   0 -20   8 401.789 199.601  22
   0 -20   8 476.030 160.693  24
   0 -20   8 480.960 108.373  21
   0  20  -8 673.354 158.683  51
   0 -20   8 431.578 122.560  52
   0  20  -8 538.819 131.222  48
   0 -20  -8 553.842 96.9236  16
   0 -20   8 531.121 113.109  36
   0 -20   8 481.481 107.314  42
   0  20   8 916.770 298.764  32
   0 -20   8 558.646 119.115  11
   0 -20  -8 547.388 95.2624  13
   0 -20  -8 408.373 107.163   9
   0 -20  -9 285.990 84.1349  13
   0 -20   9 62.7685 61.1988  11
   0 -20  -9 32.6606 122.092   6
   0  20  -9 353.753 228.778   1
   0 -20  -9 332.486 192.481   5
   0  20  -9 290.283 105.051  59
   0  20  -9 250.241 117.224  48
   0 -20   9 183.235 83.2302  52
   0  20  -9 221.763 116.365  51
   0 -20  -9 312.101 86.5448  16
   0 -20  -9 160.894 65.6791  17
   0 -20   9 170.596 81.1311  36
   0 -20   9 242.277 86.8435  42
   0  20   9 388.544 211.179  32
   0  20   9-15.9510 109.953  24
   0 -20   9 227.903 199.603  22
   0 -20   9 255.749 78.1234  21
   0 -20  10 33.3931 71.5741  11
   0 -20 -10-125.170 149.163   6
   0 -20 -10-72.8007 169.548   5
   0  20 -10 268.439 118.070  59
   0  20 -10 39.9541 90.3015  51
   0 -20  10 37.4201 67.4069  52
   0  20 -10 236.583 127.429  48
   0 -20 -10 58.8906 57.4087  17
   0 -20 -10 85.5627 65.6626  16
   0 -20  10-46.2781 67.9113  42
   0  20  10 51.1472 140.448  29
   0 -20  10 141.093 160.798  22
   0 -20  10 149.630 74.2141  21
   0  20 -11 121.428 105.450  51
   0 -20  11 203.879 100.530  52
   0 -20 -11 89.5238 80.5186  16
   0 -20 -11 87.6078 58.7310  17
   0 -20  11 118.218 77.8442  42
   0 -20  11-15.8288 66.6182  11
   0  20 -11 154.150 93.8477  14
   0  20 -11 53.5083 77.8444  59
   0  20 -12-32.3304 92.2715  48
   0 -20  12 63.7949 79.2925  52
   0 -20 -12-33.1703 62.9390  17
   0 -20 -12 73.8716 72.4226  16
   0 -20  12-82.1309 73.3249  42
   0  20 -12 98.5771 99.3940  14
   0 -20  12-79.1552 78.3128  58
   0  20 -12-56.2286 79.7688  59
   0 -20  13 25.7348 59.1081  58
   0 -20  13 182.164 105.754  52
   0 -20 -13 56.1671 59.5562  16
   0 -20 -13 45.3750 59.9855  17
   0 -20  13 60.5662 69.1612  42
   0 -20 -13 56.5755 57.3086  20
   0  20 -13 37.5596 85.5935  14
   0  20 -14 76.8851 80.7431  14
   0 -20  14 41.1276 62.7780  58
   0 -20  14-104.837 79.9536  52
   0 -20 -14 2.49103 49.2514  17
   0 -20  14-16.4643 54.4024  42
   0  20 -14-15.6084 99.1285  39
   0  20  14 8.47883 42.1479  36
   0 -20 -14 23.2363 36.5361  20
   0 -20  15 4.69000 47.2834  58
   0  20  15-10.2406 36.9426  52
   0 -20  15-52.4188 59.9216  52
   0 -20 -15-6.78155 38.7026  17
   0  20 -15-3.14608 65.9000  39
   0 -20  15-48.6131 42.2252  42
   0  20 -15-75.6719 65.4762  14
   0 -20 -15 9.03767 40.3894  15
   0 -20 -15-69.0759 35.3594  20
   0  20  16 8.02873 29.7985  42
   0  20 -16-25.6076 37.3433  39
   0 -20  16 14.3402 40.4418  58
   0 -20  16 70.9542 49.3362  52
   0 -21   0 58.1332 74.1764  22
   0 -21   0 145.776 117.758  23
   0  21   0-103.181 82.6765   2
   0  21   0-2.64887 47.0704  26
   0  21   0 5.66036 103.959  31
   0  21   0-12.8128 61.3570  33
   0 -21  -1 1821.73 199.915  22
   0 -21  -1 1779.85 243.600  23
   0 -21   1 2054.41 286.209  23
   0 -21   1 1972.29 261.091  22
   0 -21  -1 2177.17 336.979   6
   0  21   1 1827.15 203.839   2
   0  21  -1 1802.97 219.436   2
   0  21  -1 1791.69 218.184  26
   0  21   1 2047.92 222.782  33
   0  21  -1 1706.44 282.036  31
   0  21   1 2035.11 280.334  31
   0  21   1 1825.38 180.282  26
   0 -21   2 413.126 147.715  22
   0 -21  -2 506.361 90.9463  22
   0 -21  -2 700.757 150.815  23
   0 -21   2 531.444 69.8293   4
   0 -21  -2 488.086 188.620   6
   0  21  -2 622.246 153.107   2
   0  21   2 554.278 114.109   2
   0  21   2 612.560 104.519  26
   0  21  -2 397.923 197.009  31
   0 -21  -3 333.780 162.796   6
   0  21  -3 291.666 119.010   2
   0  21   3 401.913 103.391   2
   0 -21  -3 425.813 180.752   7
   0 -21  -3 264.873 92.4004  23
   0 -21   3 256.193 128.599  22
   0  21   4 902.536 149.694  24
   0 -21  -4 1489.42 177.827  23
   0 -21   4 1642.86 308.394  22
   0 -21  -4 1389.01 255.026   5
   0  21  -4 1572.10 279.051   2
   0 -21  -4 1559.73 297.466   6
   0 -21  -4 1898.41 344.915   7
   0  21   4 1292.54 253.962  27
   0 -21   4 1366.51 177.075  24
   0  21   4 1446.86 277.071  30
   0 -21   5 153.547 91.7405  24
   0  21   5-111.498 103.780  24
   0 -21   5 372.078 211.905  22
   0 -21  -5-51.9748 159.462   6
   0  21  -5 32.7670 122.109   1
   0 -21  -5 8.01363 146.103   7
   0 -21  -5-29.1518 91.9623   5
   0  21  -5 219.130 161.032   2
   0  21   5 20.4450 84.3063  30
   0  21   5 25.4925 78.5701  27
   0 -21   6 1278.49 307.969  22
   0 -21   6 985.166 208.797  24
   0  21   6 801.793 214.994  24
   0 -21  -6 1190.68 293.313   7
   0  21  -6 1194.28 268.012   2
   0 -21  -6 1269.55 281.994   5
   0  21  -6 778.352 259.698   1
   0 -21  -6 1249.10 297.200   6
   0  21   6 1009.17 228.739  27
   0  21   6 1065.34 269.579  32
   0  21   6 707.683 187.965  30
   0 -21   7 484.144 171.631  24
   0 -21   7 467.370 198.115  22
   0  21   7 602.043 206.127  24
   0  21   7 683.680 257.156  32
   0 -21  -7 552.018 229.915   7
   0 -21  -7 442.663 206.290   6
   0 -21  -7 763.165 235.209   5
   0  21  -7 204.262 195.395   1
   0 -21   8 147.509 78.9947  11
   0 -21  -8 227.164 76.0983  13
   0 -21  -8-1.64698 96.4028   9
   0 -21  -8 133.838 131.378   5
   0 -21  -8 136.984 119.923   6
   0  21  -8-108.173 223.018   1
   0  21  -8-7.32707 82.7594  59
   0 -21   8 188.767 88.9756  52
   0  21  -8 180.116 91.9813  51
   0  21  -8 172.671 93.0914  48
   0 -21  -8 50.1478 43.8586  17
   0 -21  -8 173.508 71.2284  16
   0 -21   8 104.770 68.2021  42
   0  21   8 54.8284 106.884  32
   0 -21   8-118.319 159.449  22
   0  21   8 167.526 126.435  24
   0 -21   8 53.5448 52.6533  21
   0 -21   9 379.936 110.180  11
   0 -21  -9 543.506 106.120  13
   0 -21  -9 281.322 175.419   5
   0 -21  -9 354.620 200.430   6
   0  21  -9 574.037 285.526   1
   0  21  -9 452.328 128.008  59
   0  21  -9 298.433 131.264  51
   0 -21   9 492.313 129.048  52
   0  21  -9 551.944 148.461  48
   0 -21  -9 512.047 98.5398  17
   0 -21  -9 465.011 100.135  16
   0 -21   9 437.428 117.985  42
   0  21   9 296.357 191.937  32
   0 -21   9 409.739 97.1315  21
   0 -21   9 520.399 267.641  22
   0  21 -10 499.992 117.160  14
   0 -21  10 311.518 110.788  11
   0 -21 -10 635.624 240.822   5
   0  21 -10 512.219 135.154  59
   0  21 -10 619.147 158.417  51
   0  21 -10 579.801 159.951  48
   0 -21  10 583.868 144.648  52
   0 -21 -10 564.540 121.982  16
   0 -21 -10 614.368 116.872  17
   0 -21  10 594.756 136.055  42
   0  21  10 655.989 266.323  29
   0 -21  10 133.241 117.124  22
   0  21 -11 65.8443 92.0014  51
   0 -21  11-192.420 120.782  52
   0  21 -11 135.520 123.529  48
   0 -21 -11-19.1177 61.8630  16
   0 -21 -11 37.0307 56.5530  17
   0 -21  11-17.3393 64.7979  42
   0  21 -11 38.8140 66.4704  14
   0 -21  11-17.3266 81.2903  11
   0  21 -11 117.731 103.578  59
   0 -21  12-62.3357 81.0905  52
   0  21 -12 76.1308 97.7870  48
   0 -21 -12 5.37618 56.5149  16
   0 -21 -12-18.7783 59.9960  17
   0 -21  12 52.8292 72.7708  42
   0  21 -12-1.24877 77.1820  14
   0 -21  12 0.28072 69.9878  58
   0  21 -12 44.9995 92.4046  59
   0 -21  13 122.532 93.1014  58
   0 -21  13 14.8765 79.4750  52
   0 -21 -13-48.2543 66.4392  17
   0 -21 -13 158.694 81.9839  16
   0 -21  13 22.9698 47.9128  42
   0  21 -13 146.639 93.0050  14
   0 -21 -13 177.020 74.1851  20
   0 -21  14 0.21677 58.9756  58
   0 -21  14 156.800 92.9942  52
   0 -21 -14 24.0852 48.6062  17
   0 -21  14 39.8061 49.2927  42
   0  21 -14-11.7937 94.4810  39
   0  21 -14 16.0994 58.3971  14
   0 -21 -14 47.3782 47.4683  20
   0 -21  15-13.7502 49.2407  58
   0  21  15 10.2541 39.1754  52
   0 -21  15-47.1795 59.7015  52
   0 -21 -15 72.1824 45.6745  17
   0 -21 -15 117.881 50.5607  15
   0  21 -15-50.9721 73.8499  39
   0 -21  15-13.0607 34.5944  42
   0  21 -15 73.2075 60.6612  14
   0 -21  15 25.7249 30.0653  10
   0 -21 -15 0.08249 29.9831  20
   0 -21  16 39.5390 30.9214  52
   0 -21  16 43.0780 34.0815  58
   0 -22   0 4016.82 345.247  22
   0 -22   0 3841.26 367.269  23
   0  22   0 2968.23 274.670   2
   0  22   0 3814.01 286.403  26
   0  22   0 4466.90 427.739  31
   0  22   0 4417.65 328.277  33
   0 -22   1 44687.0 1207.82  22
   0 -22   1 46457.9 1306.58  23
   0 -22  -1 44881.0 1157.24  23
   0 -22  -1 41633.6 961.871  22
   0  22  -1 42891.7 1050.97   2
   0  22   1 42568.6 971.154   2
   0  22   1 42765.5 873.860  26
   0  22  -1 46447.5 1399.23  31
   0  22  -1 43838.8 1046.73  26
   0  22   1 43933.5 1291.22  31
   0  22   1 44361.9 1030.18  33
   0 -22  -2 5841.12 298.695  22
   0 -22   2 6278.19 500.582  22
   0 -22  -2 6229.60 414.855  23
   0  22  -2 6067.84 436.336   2
   0  22   2 6186.33 368.921   2
   0 -22  -2 5998.02 547.026   6
   0  22  -2 5958.83 539.512  31
   0  22   2 6332.43 487.425  31
   0  22   2 5760.46 309.366  26
   0 -22  -3 939.223 244.927   7
   0  22   3 778.062 144.324   2
   0  22  -3 1048.50 199.448   2
   0 -22  -3 871.076 250.869   6
   0 -22  -3 743.681 157.098  23
   0 -22   3 901.121 219.254  22
   0 -22   4 698.788 230.758  22
   0 -22  -4 432.565 203.640   6
   0 -22  -4 780.648 247.643   7
   0  22   4 635.473 136.407   2
   0 -22  -4 544.033 170.673   5
   0  22  -4 476.471 168.459   2
   0  22   4 531.095 171.603  30
   0  22   4 526.143 187.645  27
   0 -22   5 2457.28 397.129  22
   0 -22  -5 2795.07 376.008   5
   0  22  -5 2258.04 364.537   2
   0  22  -5 2835.73 452.101   1
   0 -22  -5 3447.16 463.638   7
   0 -22  -5 2467.40 399.401   6
   0  22   5 2875.40 380.102  27
   0  22   5 2567.03 356.960  30
   0 -22   6 439.167 189.183  22
   0  22   6 422.373 147.518  24
   0  22   6 484.984 164.529  27
   0  22   6 766.683 206.406  30
   0  22   6 591.629 228.101  32
   0 -22  -6 656.354 221.670   7
   0  22  -6 653.784 221.638   2
   0 -22  -6 777.836 237.840   5
   0 -22  -6 692.213 228.992   6
   0  22  -6 467.849 215.489   1
   0  22  -7-91.3540 177.079   1
   0 -22  -7 123.654 171.374   6
   0 -22  -7 287.483 183.824   7
   0 -22  -7 61.2883 134.922   5
   0 -22   7 97.8847 50.2830  21
   0 -22   7 121.896 183.109  22
   0 -22  -7 94.5920 53.0432  16
   0  22   7 10.2153 133.753  32
   0 -22  -7 140.749 57.3823  13
   0 -22  -8 315.386 112.483   9
   0 -22   8 464.729 124.816  11
   0 -22  -8 385.511 94.8311  13
   0 -22  -8 794.662 266.504   6
   0  22  -8 583.335 266.278   1
   0 -22  -8 571.466 215.164   5
   0  22  -8 473.922 124.304  59
   0 -22   8 540.839 130.518  52
   0  22  -8 449.051 127.302  51
   0  22  -8 457.751 134.001  48
   0 -22  -8 428.407 87.6654  16
   0 -22  -8 446.867 86.7070  17
   0 -22   8 340.877 103.955  42
   0  22   8 766.229 270.316  32
   0 -22   8 339.890 92.0022  21
   0 -22   8 245.055 171.940  22
   0 -22   9-3.77183 60.2419  11
   0 -22  -9 23.9562 60.0593  13
   0  22  -9-125.763 177.640   1
   0 -22  -9 19.5361 105.133   5
   0 -22  -9-11.3683 146.441   6
   0  22  -9 30.2215 89.1831  59
   0  22  -9-107.526 113.807  51
   0 -22   9-68.3514 80.0180  52
   0  22  -9 48.0437 87.1498  48
   0 -22  -9-2.75000 45.1877  17
   0 -22  -9-164.113 82.8263  16
   0 -22   9 24.3627 55.0857  42
   0  22   9-93.7737 107.577  32
   0 -22   9-14.2678 48.8789  21
   0 -22   9 48.3095 160.505  22
   0 -22  10-76.2117 81.6891  11
   0  22 -10-59.1167 67.6080  14
   0 -22 -10-5.10414 127.821   5
   0  22 -10 41.8966 76.0228  59
   0  22 -10 32.0572 81.8777  48
   0 -22  10-12.0243 75.8178  52
   0  22 -10-14.1523 99.0449  51
   0 -22 -10 52.1288 56.1182  17
   0 -22 -10-71.9129 62.4625  16
   0  22 -10-117.982 128.796  41
   0 -22  10 116.761 83.3629  42
   0  22  10 62.7134 152.733  29
   0 -22  10 18.0003 159.354  22
   0  22 -11 1616.88 256.274  48
   0  22 -11 1445.84 240.709  51
   0 -22  11 1205.70 206.581  52
   0 -22 -11 1569.07 175.018  17
   0 -22 -11 1330.49 170.052  16
   0 -22  11 1430.18 200.435  42
   0  22 -11 1553.32 193.425  14
   0 -22  11 960.814 180.449  11
   0 -22  11 1325.93 204.937  58
   0  22 -11 1259.57 200.772  59
   0 -22  12-41.7137 81.2626  52
   0  22 -12-28.4694 83.3489  48
   0 -22 -12 1.60432 60.6892  16
   0 -22 -12-25.2587 58.5147  17
   0 -22  12 87.2650 80.5415  42
   0  22 -12 87.2806 81.7520  14
   0 -22  12 44.2355 69.3953  58
   0 -22  13 78.1244 68.7457  58
   0 -22  13-41.8588 97.2219  52
   0 -22 -13-0.61945 56.2972  16
   0 -22 -13 14.1963 52.5397  17
   0 -22  13 133.281 73.7442  42
   0  22 -13-12.5097 83.7134  14
   0 -22 -13 25.4499 50.0915  20
   0 -22  14 83.2738 60.7468  58
   0 -22  14-19.5717 61.1867  52
   0 -22 -14 42.4095 52.7933  17
   0 -22  14 52.3176 47.5830  42
   0  22 -14-122.188 110.438  39
   0  22 -14 0.78888 67.8085  14
   0 -22 -14-88.8400 49.0961  20
   0 -22  15-10.1629 45.0002  58
   0 -22  15 88.0224 55.5247  52
   0  22  15 76.4196 47.7859  52
   0 -22 -15 117.772 44.9357  17
   0 -22 -15 18.6285 36.0730  15
   0  22 -15-15.7004 69.7961  39
   0  22 -15 37.3465 50.8511  14
   0 -22  15 12.4406 25.6131  10
   0 -22 -15 0.08055 25.9353  20
   0 -22  16-8.44551 27.1644  52
   0 -22  16 82.2339 44.2951  58
   0  23   0 29.7973 65.0269   2
   0 -23   0-137.437 125.144  23
   0 -23   0 31.3973 81.4991  22
   0  23   0-166.599 147.815  31
   0  23   0 23.5474 59.6398  26
   0  23   1 38.7008 56.9590   2
   0  23  -1-24.5383 72.7123   2
   0 -23  -1-98.2208 73.3935  22
   0 -23   1-5.12615 103.820  23
   0 -23  -1 98.7298 95.8005  23
   0 -23   1-67.4191 98.5802  22
   0  23   1 24.5385 47.1673  26
   0  23  -1-6.72875 55.0054  26
   0  23   1-47.4219 65.0692  33
   0  23   1 7.28863 93.0778  31
   0  23  -1 89.4510 138.279  31
   0 -23  -2 6901.77 600.933   6
   0  23  -2 6895.73 476.592   2
   0  23   2 6913.22 403.835   2
   0 -23   2 6828.24 529.806  22
   0 -23  -2 6382.69 430.535  23
   0  23   2 6729.01 427.457  33
   0  23   2 7320.78 536.919  31
   0  23  -2 6624.71 601.319  31
   0 -23   3 82.8470 113.920  22
   0 -23  -3 132.808 76.7219  23
   0  23   3 58.3383 58.7385   2
   0 -23  -3 136.093 168.100   6
   0  23  -3 175.658 111.691   2
   0 -23  -3 62.2702 138.270   7
   0 -23  -4 1463.02 319.752   7
   0  23  -4 1140.40 232.569   2
   0  23   4 1460.19 202.832   2
   0 -23  -4 1366.89 313.101   6
   0 -23   4 1503.94 301.303  22
   0  23   4 1014.12 228.474  27
   0  23   4 1369.21 284.618  30
   0  23  -5 569.807 253.393   1
   0  23  -5 568.143 205.347   2
   0 -23  -5 709.083 214.897   5
   0 -23  -5 616.378 209.185   7
   0 -23  -5 805.886 260.716   6
   0 -23   5 621.120 230.707  22
   0  23   5 686.616 204.069  30
   0  23   5 526.334 186.430  27
   0 -23  -6 4597.67 528.839   5
   0 -23  -6 4566.20 570.499   6
   0 -23  -6 4800.58 579.997   7
   0  23  -6 4066.36 498.535   2
   0  23  -6 4753.38 618.348   1
   0  23   6 3947.29 458.737  30
   0  23   6 3898.77 505.984  32
   0  23   6 3855.81 455.133  27
   0 -23   6 4165.39 537.228  22
   0 -23  -7 268.714 73.3287  13
   0 -23   7 187.539 92.9359  11
   0 -23  -7 91.8636 141.098   7
   0 -23  -7 136.847 133.604   5
   0  23  -7 169.609 139.209   1
   0 -23  -7 385.856 208.310   6
   0 -23   7 264.271 99.9421  58
   0 -23   7 265.436 91.9512  52
   0  23  -7 285.932 102.312  48
   0 -23  -7 246.031 74.9915  16
   0  23   7 199.102 184.698  32
   0 -23   7 274.031 206.565  22
   0 -23   7 198.778 60.7965  21
   0 -23  -8 1063.26 152.443   9
   0 -23   8 972.322 173.046  11
   0 -23  -8 968.503 129.867  13
   0 -23  -8 988.559 306.744   6
   0 -23  -8 991.785 273.222   5
   0  23  -8 445.693 228.834   1
   0  23  -8 664.440 142.300  59
   0 -23   8 936.579 166.838  52
   0  23  -8 1098.96 194.727  48
   0  23  -8 961.825 185.197  51
   0 -23  -8 873.714 123.006  16
   0 -23   8 849.959 140.474  42
   0  23   8 849.881 278.002  32
   0 -23   8 681.467 256.476  22
   0 -23   8 815.075 133.960  21
   0 -23   9 534.480 134.713  11
   0 -23  -9 774.812 121.810  13
   0 -23  -9 703.380 261.931   6
   0  23  -9 534.949 277.604   1
   0 -23  -9 555.477 226.480   5
   0 -23   9 633.164 141.523  58
   0  23  -9 576.789 140.377  59
   0 -23   9 550.935 146.539  52
   0  23  -9 605.075 161.779  51
   0  23  -9 449.869 142.197  48
   0 -23  -9 691.522 123.555  16
   0 -23  -9 753.854 119.324  17
   0 -23   9 655.282 135.827  42
   0  23   9 673.091 268.620  32
   0 -23   9 725.009 280.873  22
   0 -23   9 451.007 103.343  21
   0  23 -10 286.307 114.530  59
   0 -23  10 233.331 97.8943  58
   0  23 -10 364.898 145.655  51
   0  23 -10 134.877 94.5445  48
   0 -23  10 333.251 125.773  52
   0 -23 -10 298.532 95.0822  16
   0 -23 -10 267.353 81.1770  17
   0 -23  10 287.654 101.458  42
   0  23 -10 397.816 135.306  41
   0  23  10 59.6149 104.450  32
   0  23  10 239.239 196.421  29
   0  23 -10 246.145 95.2160  14
   0 -23  10 205.722 114.524  11
   0  23 -11-76.9481 109.791  48
   0  23 -11 100.257 113.502  51
   0 -23  11 62.4914 67.6256  52
   0 -23 -11 0.18984 64.4516  16
   0 -23 -11 54.6969 61.2472  17
   0 -23  11-3.98813 54.3626  42
   0  23 -11 20.1058 79.5199  14
   0 -23  11-69.3143 97.8969  11
   0  23 -11 34.2251 74.4383  59
   0 -23  11-86.5147 84.4737  58
   0  23 -12 187.542 111.236  48
   0 -23  12 519.439 135.838  52
   0 -23 -12 446.617 101.480  17
   0 -23 -12 501.666 118.520  16
   0 -23  12 451.397 112.293  42
   0  23 -12 134.742 93.2498  14
   0 -23  12 371.392 120.233  58
   0 -23  13 2.21580 60.5293  58
   0 -23  13-31.1546 68.2229  52
   0 -23 -13 24.0969 52.0198  17
   0 -23 -13-1.06652 50.4639  16
   0 -23  13-9.60633 48.1972  42
   0  23 -13 101.152 83.6058  14
   0 -23 -13 8.02884 47.8983  20
   0 -23  14-27.4141 62.9527  58
   0 -23  14-87.2935 75.3470  52
   0 -23 -14 119.178 56.5800  17
   0  23 -14-23.4223 92.7004  39
   0 -23  14 48.0021 48.5535  42
   0  23 -14 83.9868 75.9975  14
   0 -23 -14-20.1776 47.4151  15
   0 -23 -14 33.9468 40.5661  20
   0 -23  15 85.3857 64.2775  58
   0  23  15 40.8047 35.3836  52
   0 -23  15 11.3158 37.0913  52
   0  23 -15 1.22947 61.9784  39
   0  23 -15 31.9446 51.0594  14
   0 -23  15 1.64121 22.5660  10
   0 -23 -15 30.8127 31.6430  17
   0 -23 -15-0.07821 24.8363  20
   0 -23  16-48.1370 36.1190  58
   0 -24   0 1011.01 190.707  22
   0 -24   0 957.272 209.471  23
   0  24   0 1034.52 177.377   2
   0  24   0 987.992 235.916  31
   0  24   0 906.447 145.764  26
   0 -24   1 602.693 169.713  22
   0 -24  -1 603.199 159.240  23
   0 -24  -1 546.245 129.830  22
   0  24  -1 617.339 150.250   2
   0  24   1 474.896 122.087   2
   0  24   1 603.072 132.797  33
   0  24   1 671.343 183.287  31
   0  24  -1 629.647 220.187  31
   0  24  -1 833.600 163.871  26
   0  24   1 543.781 107.794  26
   0 -24   2-21.7101 113.120  22
   0 -24  -2-10.5517 63.3592  23
   0 -24  -2-59.9023 101.115   7
   0  24   2-4.17773 64.9068   2
   0 -24  -2-14.1259 149.508   6
   0  24  -2 67.2819 97.7080   2
   0  24   2 11.6078 64.2889  33
   0  24   2 80.8344 96.7628  31
   0  24  -2 39.5297 119.074  31
   0 -24   3 3375.09 418.960  22
   0 -24  -3 2881.00 295.486  23
   0  24   3 3275.10 285.037   2
   0 -24  -3 2790.62 413.132   6
   0  24  -3 3353.42 366.266   2
   0 -24  -3 3098.19 423.085   7
   0  24   3 3509.06 378.667  31
   0 -24   4 23683.8 1149.47  22
   0  24  -4 24037.4 1040.82   2
   0  24   4 22998.6 792.231   2
   0 -24  -4 25432.1 1232.02   7
   0 -24  -4 24402.2 1190.30   6
   0  24   4 23602.8 1158.67  30
   0  24   4 24014.4 1131.36  27
   0 -24   5 912.269 273.765  22
   0  24  -5 792.981 281.036   1
   0 -24  -5 1323.00 315.174   7
   0 -24  -5 1217.05 302.077   6
   0  24  -5 1066.61 252.689   2
   0 -24  -5 1079.28 252.254   5
   0  24   5 1476.60 298.190  27
   0  24   5 882.427 240.914  30
   0 -24   6 12.4229 155.067  22
   0  24   6 149.470 102.511  30
   0  24   6 36.7563 118.374  27
   0  24   6-151.746 174.236  32
   0 -24  -6-232.221 212.819   6
   0 -24  -6 65.8567 142.602   7
   0 -24  -6-69.8907 126.914   5
   0  24  -6 235.572 169.890   2
   0  24  -6 11.5323 148.014   1
   0 -24   7 925.193 160.453  11
   0 -24  -7 1004.14 130.936  13
   0 -24  -7 967.474 124.283   9
   0 -24  -7 727.335 266.047   6
   0 -24  -7 780.790 240.466   5
   0  24  -7 984.592 314.380   1
   0 -24  -7 1087.11 308.498   7
   0 -24   7 928.239 151.484  58
   0  24  -7 1048.36 183.848  48
   0 -24   7 1020.82 162.727  52
   0 -24  -7 806.008 122.542  16
   0  24  -7 847.933 153.699  43
   0  24   7 997.726 288.868  32
   0 -24   7 971.153 130.379  21
   0 -24   7 815.624 283.789  22
   0 -24  -8 2011.50 193.278   9
   0 -24  -8 2365.00 203.601  13
   0 -24   8 2171.83 239.974  11
   0 -24  -8 2260.33 418.371   5
   0 -24  -8 1803.65 405.005   6
   0  24  -8 2506.21 515.775   1
   0  24  -8 1991.22 234.768  59
   0 -24   8 2350.77 263.905  58
   0  24  -8 2256.29 273.042  48
   0  24  -8 2172.58 271.868  51
   0 -24   8 2615.93 269.619  52
   0 -24  -8 2416.58 205.626  16
   0 -24   8 2499.06 240.961  42
   0  24   8 2643.76 478.635  32
   0 -24   8 2349.58 465.567  22
   0 -24   8 2213.21 200.987  21
   0 -24   9 350.312 133.256  11
   0  24  -9 436.646 256.275   1
   0 -24  -9 574.880 242.179   5
   0 -24  -9 194.063 179.727   6
   0  24  -9 226.327 101.382  59
   0 -24   9 217.599 93.1346  58
   0  24  -9 205.692 102.105  51
   0  24  -9 312.824 125.660  48
   0 -24   9 249.541 103.739  52
   0 -24  -9 309.956 89.8553  16
   0 -24  -9 279.118 75.8272  17
   0 -24   9 257.964 87.0021  42
   0  24   9 242.681 184.022  32
   0 -24   9 208.858 177.387  22
   0 -24  10 2396.99 285.914  58
   0  24 -10 2663.91 271.976  59
   0  24 -10 2599.71 315.259  51
   0  24 -10 2338.53 293.475  48
   0 -24  10 2668.70 284.406  52
   0 -24 -10 3041.76 228.810  17
   0 -24 -10 2616.46 227.392  16
   0 -24  10 2598.96 261.195  42
   0  24  10 1989.05 446.245  32
   0  24  10 3229.84 546.828  29
   0 -24  10 2355.78 259.565  11
   0  24 -10 2768.32 250.798  14
   0  24 -11 81.8122 90.3208  48
   0 -24  11 116.320 95.5602  52
   0  24 -11 70.8312 92.1051  51
   0 -24 -11 231.424 79.5494  17
   0 -24 -11 112.220 83.7817  16
   0 -24  11 200.852 95.6077  42
   0 -24  11-8.40512 87.6942  11
   0  24 -11 108.057 78.3199  14
   0 -24  11 69.2007 75.4265  58
   0  24 -11 132.335 85.1559  59
   0  24 -12 431.737 148.824  48
   0 -24  12 395.885 128.995  52
   0 -24 -12 392.245 104.275  16
   0 -24 -12 366.281 88.2487  17
   0 -24  12 355.824 104.358  42
   0  24 -12 363.106 113.317  14
   0 -24  12 401.519 121.646  58
   0 -24  13-0.24066 57.6429  58
   0 -24  13-52.6053 72.9743  52
   0 -24 -13 13.6063 48.7677  17
   0 -24 -13 38.1148 47.9730  16
   0 -24  13-14.9139 43.5290  42
   0  24 -13 55.8883 69.2869  14
   0 -24 -13 4.56861 51.9645  20
   0 -24  14 19.3983 47.3824  58
   0 -24  14 36.5578 60.2436  52
   0 -24 -14 10.2272 36.8858  17
   0 -24 -14 8.55945 40.6236  15
   0  24 -14 193.473 116.294  39
   0 -24  14 7.34151 31.1369  10
   0  24 -14-23.7443 62.9972  14
   0 -24 -14 67.3266 44.7955  20
   0 -24  15 63.0684 53.2696  58
   0 -24  15 10.3907 37.3276  52
   0  24 -15-7.09086 65.0259  39
   0 -24 -15 18.0979 25.0894  17
   0  24 -15 24.7956 45.2753  14
   0 -24  15-19.1868 23.2840  10
   0 -24 -15 0.07550 28.7775  20
   0 -25   0-21.0067 70.6511  22
   0 -25   0 56.5176 80.1369  23
   0  25   0 70.6476 76.5608   2
   0  25   0-12.1813 49.0264  26
   0  25   0 8.10845 104.172  31
   0 -25  -1 3930.01 320.465  22
   0 -25  -1 3807.00 375.099  23
   0 -25   1 3697.31 377.781  22
   0  25   1 4468.21 338.580   2
   0  25  -1 4416.76 367.377   2
   0  25  -1 4194.06 470.566  31
   0  25   1 3899.53 322.150  33
   0  25   1 3788.49 420.974  31
   0 -25   2 4143.11 434.731  22
   0 -25  -2 4519.67 396.716  23
   0 -25  -2 4542.20 507.667   6
   0 -25  -2 4566.27 498.747   7
   0  25  -2 4272.66 393.779   2
   0  25   2 4680.62 340.440   2
   0  25   2 4962.60 378.412  33
   0  25   2 5200.46 482.718  31
   0 -25   3 2609.82 374.169  22
   0 -25  -3 2777.44 294.485  23
   0  25   3 2807.19 268.009   2
   0 -25  -3 2351.86 393.062   6
   0 -25  -3 2946.23 422.647   7
   0  25  -3 2468.47 326.351   2
   0  25   3 2552.31 335.287  31
   0 -25   4 246.645 176.914  22
   0  25  -4 251.212 141.286   2
   0  25  -4 363.841 202.455   1
   0 -25  -4 319.002 188.878   6
   0 -25  -4 375.755 192.071   7
   0  25   4 337.229 162.556  27
   0  25   4 173.420 138.611  30
   0 -25   5 10762.6 846.137  22
   0 -25  -5 12786.6 938.361   7
   0  25  -5 10076.0 884.040   1
   0 -25  -5 11797.8 896.352   6
   0  25  -5 13244.2 852.953   2
   0  25   5 10521.4 797.667  30
   0  25   5 10258.0 768.078  27
   0 -25   6 1802.23 374.211  22
   0  25   6 2308.66 420.229  32
   0  25   6 1504.65 316.713  30
   0  25  -6 1804.82 347.470   2
   0 -25  -6 2188.18 417.558   7
   0 -25  -6 1958.86 361.127   5
   0 -25  -6 1522.49 343.876   6
   0  25  -6 1728.35 396.880   1
   0 -25   7-39.4205 53.3054  11
   0 -25  -7 38.7422 59.9361   9
   0 -25  -7 172.043 71.2881  13
   0  25  -7 312.466 232.763   1
   0 -25  -7 2.44607 141.105   7
   0 -25  -7 62.8306 139.778   6
   0 -25  -7-57.3805 120.088   5
   0 -25   7 78.3349 77.7576  58
   0 -25   7 144.455 78.3504  52
   0  25  -7 133.651 96.9655  48
   0 -25  -7 147.480 68.4516  16
   0  25  -7 122.775 91.5164  43
   0 -25   7 12.8558 49.3563  42
   0  25   7-78.9602 156.754  32
   0 -25   7 94.8916 64.2214  21
   0 -25   7-60.2185 148.911  22
   0 -25   8 273.060 111.714  11
   0 -25  -8 189.134 66.9680  13
   0 -25  -8 158.257 94.1934   9
   0 -25  -8 28.0141 118.082   5
   0  25  -8 241.950 195.672   1
   0 -25  -8-27.9790 176.224   6
   0 -25   8 256.513 108.554  58
   0  25  -8 71.7553 76.4018  48
   0 -25   8 176.535 83.1445  52
   0  25  -8 276.539 123.180  51
   0 -25  -8 184.398 72.5640  16
   0 -25   8 105.620 63.7849  42
   0  25   8 251.544 164.974  32
   0 -25   8 127.135 177.954  22
   0 -25   8 96.7690 56.3103  21
   0 -25   9 1965.18 243.560  11
   0 -25  -9 2046.74 432.161   5
   0 -25  -9 2190.98 472.103   6
   0  25  -9 1490.17 428.440   1
   0 -25   9 1924.62 247.146  58
   0  25  -9 1838.64 232.678  59
   0 -25   9 2244.04 253.564  52
   0  25  -9 1897.31 263.469  51
   0  25  -9 1758.17 253.535  48
   0 -25  -9 1975.33 193.892  16
   0 -25   9 2014.47 220.997  42
   0  25   9 2030.92 439.288  32
   0 -25   9 2136.60 476.371  22
   0  25 -10 68.1922 72.2895  59
   0 -25  10 73.9372 91.7929  58
   0  25 -10 209.593 135.422  51
   0 -25  10-10.3163 64.6272  52
   0  25 -10 1.40854 72.7884  48
   0 -25 -10-28.5977 43.5355  17
   0 -25 -10 55.8939 75.9836  16
   0 -25  10-98.8023 70.4495  42
   0  25  10 24.1950 139.404  32
   0  25 -10-35.4543 69.2599  14
   0 -25  10 126.084 108.893  11
   0 -25  11-119.848 98.3714  52
   0  25 -11-19.8029 90.6801  48
   0  25 -11 98.5085 88.3890  51
   0 -25 -11-16.8113 71.5314  16
   0 -25 -11 13.6576 56.1129  17
   0 -25  11 5.77401 64.8823  42
   0  25 -11-6.71926 60.9779  14
   0 -25  11-50.1795 75.8086  11
   0  25 -11-16.4527 72.6453  59
   0 -25  11 39.0060 73.4308  58
   0 -25  12 45.3997 76.8268  52
   0  25 -12 216.996 115.757  48
   0 -25 -12 169.627 81.2947  16
   0 -25 -12 285.410 82.2082  17
   0 -25  12 177.906 79.7207  42
   0  25 -12 112.458 82.8534  14
   0 -25  12 158.577 84.2985  58
   0 -25  13 7.27726 67.5403  58
   0 -25  13-4.70720 68.9949  52
   0 -25 -13 98.8526 54.4468  17
   0 -25 -13-22.2233 49.6070  16
   0 -25  13-71.8242 55.4512  42
   0 -25 -13-71.0164 59.1997  15
   0  25 -13 16.5809 69.6262  14
   0 -25 -13 11.3838 51.5041  20
   0 -25  14 131.187 78.1343  58
   0 -25  14 9.26793 56.0681  52
   0 -25 -14-0.45230 37.6219  15
   0 -25 -14 23.1475 36.2704  17
   0  25 -14 47.7132 54.0060  14
   0 -25  14-1.62742 31.0096  10
   0 -25 -14-84.4116 49.4289  20
   0 -25  15 48.5874 48.7164  58
   0  25 -15 104.491 70.9803  39
   0 -25  15 93.7288 47.1611  52
   0 -25 -15 0.07241 23.7150  20
   0  25 -15 1.55560 46.0478  14
   0 -25  15 23.2336 21.3191  10
   0  26   0 9910.49 533.554   2
   0 -26   0 9824.28 647.486  23
   0 -26   0 10029.2 586.072  22
   0  26   0 9936.67 707.614  31
   0  26   1 30140.9 901.293   2
   0  26  -1 30807.4 987.352   2
   0 -26  -1 27939.8 877.161  22
   0 -26   1 29358.8 1092.36  22
   0 -26  -1 29924.3 1070.21  23
   0  26  -1 29837.3 1260.01  31
   0  26   1 30405.7 924.506  33
   0  26   1 31044.5 1213.93  31
   0  26   2 2161.06 239.664   2
   0 -26  -2 2585.54 398.027   7
   0  26  -2 2353.64 296.543   2
   0 -26  -2 2532.87 301.381  23
   0 -26   2 2125.40 334.020  22
   0  26   2 2513.36 345.901  31
   0  26   2 2773.95 288.129  33
   0  26  -3 8514.32 597.583   2
   0 -26  -3 9049.92 750.439   7
   0  26   3 8256.86 469.946   2
   0 -26  -3 8325.97 700.732   6
   0 -26   3 8132.04 658.668  22
   0 -26  -3 7893.64 506.081  23
   0  26   3 8987.59 638.795  31
   0 -26  -4 368.673 195.744   7
   0  26  -4 378.102 238.918   1
   0  26  -4 482.627 170.569   2
   0 -26  -4 633.132 255.468   6
   0 -26   4 561.178 213.334  22
   0  26   4 270.004 141.406  27
   0  26   4 429.952 182.068  30
   0  26   4 479.584 162.878  31
   0 -26  -5 7932.98 746.419   7
   0  26  -5 7209.21 666.334   2
   0  26  -5 7438.87 776.069   1
   0 -26  -5 7477.76 722.369   6
   0  26   5 7450.55 585.425  31
   0  26   5 6642.36 650.742  30
   0  26   5 7465.96 672.543  27
   0 -26   5 7204.62 703.228  22
   0 -26  -6 30.0239 42.2514  13
   0 -26   6 62.9222 59.9922  11
   0 -26  -6-45.7591 146.300   7
   0 -26  -6-53.3065 134.695   6
   0  26  -6 315.703 219.000   1
   0  26  -6-76.8693 118.180   2
   0 -26   6-22.3760 57.3172  58
   0  26  -6-120.339 83.6324  48
   0 -26  -6-3.52953 44.5276  16
   0  26   6 126.404 135.482  30
   0  26   6 74.6070 117.980  32
   0 -26   6-44.8390 48.4903  21
   0 -26   6 102.641 156.284  22
   0 -26   7 458.311 127.206  11
   0 -26  -7 346.348 81.9684  13
   0 -26  -7 347.075 85.2908   9
   0 -26  -7 288.827 146.517   7
   0 -26  -7 187.592 166.053   5
   0 -26  -7 403.448 231.462   6
   0  26  -7 328.885 212.146   1
   0 -26   7 363.981 109.972  58
   0 -26   7 381.826 108.866  52
   0  26  -7 443.799 128.940  48
   0 -26  -7 301.616 85.3827  16
   0 -26   7 272.750 78.3536  42
   0  26  -7 332.967 110.893  43
   0  26   7 472.591 216.847  32
   0 -26   7 338.845 85.6718  21
   0 -26   7 288.514 190.004  22
   0 -26  -8 20.9991 58.5094  13
   0 -26  -8-31.2068 90.8210   9
   0 -26   8 18.9050 83.3280  11
   0 -26  -8-167.935 196.302   6
   0 -26  -8-113.452 155.691   5
   0  26  -8-193.866 191.074   1
   0 -26   8 90.3365 85.6606  58
   0 -26   8-3.78618 66.0328  52
   0  26  -8 17.4408 80.8570  51
   0  26  -8 13.2411 69.7624  48
   0 -26  -8-61.4068 53.4233  16
   0 -26   8 60.3926 57.1305  42
   0  26   8 112.065 120.557  32
   0 -26   8 29.9407 139.289  22
   0 -26   9 400.885 130.877  11
   0  26  -9 675.405 123.005  14
   0 -26  -9 397.405 193.161   5
   0 -26  -9 599.936 281.758   6
   0  26  -9 636.039 311.248   1
   0 -26   9 776.022 164.753  58
   0  26  -9 576.493 141.050  59
   0  26  -9 638.742 165.267  51
   0  26  -9 577.222 150.926  48
   0 -26   9 688.989 149.530  52
   0 -26  -9 563.312 116.538  16
   0 -26   9 663.991 133.383  42
   0  26   9 330.886 205.220  32
   0 -26   9 463.492 257.981  22
   0  26 -10 163.106 132.560  51
   0 -26  10 190.369 98.7862  52
   0  26 -10 118.784 107.418  48
   0 -26 -10 83.0369 71.6128  16
   0 -26 -10 80.1078 54.9317  17
   0 -26  10 121.506 84.1335  42
   0  26 -10 147.599 82.3546  14
   0 -26  10 232.178 117.256  11
   0 -26  10 215.693 94.8144  58
   0  26 -10 33.7778 68.3297  59
   0 -26  11 506.214 134.868  52
   0  26 -11 281.736 131.920  51
   0  26 -11 452.834 159.647  48
   0 -26 -11 466.347 118.045  16
   0 -26 -11 424.134 91.8173  17
   0  26 -11 357.038 133.822  41
   0 -26  11 396.394 111.500  42
   0  26 -11 488.777 118.462  14
   0 -26  11 296.612 125.067  11
   0 -26  11 338.834 125.419  58
   0  26 -11 431.080 112.665  59
   0 -26  12 36.7222 75.8308  52
   0  26 -12 18.1657 80.5468  48
   0 -26 -12-33.3797 65.1815  16
   0 -26 -12 65.4542 57.7572  17
   0 -26  12-30.2954 56.2465  42
   0  26 -12-1.87422 65.4767  14
   0 -26 -12-81.0236 62.1608  15
   0 -26  12-56.0681 75.7573  58
   0 -26  13 203.427 96.4175  58
   0 -26  13 173.316 87.3467  52
   0 -26 -13 126.416 58.3238  17
   0 -26 -13-5.24528 52.3597  15
   0 -26 -13 110.647 59.4822  16
   0 -26  13 162.561 53.4101  10
   0  26 -13 274.971 92.5993  14
   0 -26 -13 71.9800 58.6796  20
   0 -26  14 71.2662 67.6374  58
   0 -26  14-25.8040 51.7629  52
   0 -26 -14 56.6103 37.3849  17
   0  26 -14-45.8964 80.3968  39
   0 -26  14 73.5104 36.5555  10
   0  26 -14 8.00833 50.7596  14
   0 -26 -14 84.6195 47.7373  20
   0 -26  15 47.3959 46.4716  58
   0  26 -15 34.6940 62.3346  39
   0 -26  15 54.8080 40.3719  52
   0 -26 -15 40.3931 27.1985  20
   0  26 -15 33.5425 41.6464  14
   0  27   0 58.0296 83.8679   2
   0 -27   0 73.6557 78.5640  22
   0  27   0 101.156 113.130  31
   0  27  -1 117.411 91.7662   2
   0  27   1 63.5023 70.3502   2
   0 -27  -1 141.783 106.091  23
   0 -27   1-69.2916 99.9420  22
   0  27  -1 33.3563 125.246  31
   0  27   1-59.3292 72.1604  33
   0  27   1-48.3159 101.317  31
   0 -27  -2 2105.78 370.228   7
   0  27  -2 2077.48 288.643   2
   0  27   2 1930.98 225.286   2
   0 -27  -2 2237.70 291.847  23
   0 -27   2 1917.00 316.583  22
   0  27   2 2294.02 340.549  31
   0  27   2 1996.41 247.986  33
   0  27  -3 1173.88 238.043   2
   0 -27  -3 1306.06 296.193   7
   0 -27  -3 1286.65 314.773   6
   0 -27  -3 1320.68 219.767  23
   0 -27   3 1311.20 281.816  22
   0  27   3 1566.48 274.839  31
   0  27   3 1061.46 196.482  33
   0  27  -4 147.012 120.985   2
   0 -27  -4-74.2972 111.542   7
   0  27  -4 24.0013 155.121   1
   0 -27  -4 146.039 147.142   6
   0 -27   4-311.015 210.037  22
   0  27   4 130.847 121.749  27
   0  27   4-21.9405 88.6436  31
   0  27   4 23.7911 98.9630  30
   0 -27  -5 254.511 164.433   7
   0  27  -5 472.050 191.972   2
   0  27  -5 225.518 197.112   1
   0 -27  -5 165.644 149.556   6
   0  27   5 228.919 162.133  30
   0  27   5 101.550 90.9601  27
   0 -27   5 179.032 134.769  22
   0 -27   6 49.1054 73.0116  11
   0 -27  -6 194.287 67.4598  13
   0  27  -6 135.903 192.242   1
   0 -27  -6 35.4893 91.6024   7
   0 -27  -6 67.0605 139.695   6
   0 -27  -6 89.6483 67.4059   9
   0  27  -6-134.356 145.449   2
   0 -27   6 262.702 101.952  58
   0 -27   6 172.059 77.9609  52
   0  27  -6 85.9091 83.5998  48
   0 -27  -6 256.785 79.4887  16
   0  27   6 229.225 187.594  32
   0  27   6 215.094 152.088  30
   0 -27   6 258.393 82.8173  21
   0 -27   6 425.458 235.313  22
   0 -27   7-6.39995 59.9810  11
   0 -27  -7-70.8931 76.7438   9
   0 -27  -7-2.70065 51.9558  13
   0 -27  -7-21.5386 53.4732  15
   0 -27  -7 59.1585 134.185   6
   0  27  -7-367.229 263.095   1
   0 -27  -7-44.5789 116.250   7
   0 -27   7 35.6922 63.7249  58
   0  27  -7-81.7707 101.843  51
   0 -27   7 1.00847 60.8068  52
   0  27  -7 20.5316 78.9904  48
   0 -27  -7-108.572 58.3922  16
   0 -27   7-81.0536 65.0968  42
   0  27   7 66.6451 137.700  32
   0 -27   7 147.669 176.174  22
   0 -27   7-0.18196 45.5943  21
   0 -27  -8 436.248 103.114  13
   0 -27  -8 349.121 101.688   9
   0 -27   8 474.953 131.887  11
   0 -27  -8 457.230 253.095   6
   0 -27  -8 261.903 178.744   5
   0  27  -8 434.773 271.883   1
   0 -27   8 390.364 123.954  58
   0  27  -8 430.797 140.701  48
   0  27  -8 404.406 131.071  51
   0 -27   8 473.935 128.794  52
   0 -27  -8 456.490 100.655  16
   0 -27   8 406.738 102.651  42
   0  27   8 264.779 142.209  32
   0 -27   8 483.989 237.436  22
   0 -27  -9-29.9089 136.372   6
   0  27  -9 265.065 223.316   1
   0 -27   9 192.756 100.412  58
   0  27  -9 219.934 112.411  51
   0 -27   9 247.371 111.167  52
   0  27  -9 351.774 136.402  48
   0 -27  -9 160.210 72.3134  16
   0 -27   9 263.256 88.9199  42
   0  27   9 595.480 249.433  32
   0 -27  -9-81.9447 201.762   9
   0 -27   9 317.017 126.985  11
   0  27  -9 286.844 87.2886  14
   0 -27  10 147.084 85.7932  52
   0  27 -10-94.5853 119.591  51
   0  27 -10 70.4814 106.776  48
   0 -27 -10 41.5717 69.0152  16
   0 -27  10 51.5378 69.3686  42
   0  27 -10 12.6939 63.9743  14
   0 -27  10 94.1971 93.8527  11
   0 -27  10 96.4230 93.0529  58
   0  27 -10 0.52039 68.4378  59
   0  27 -11 762.333 180.067  51
   0 -27  11 716.540 159.282  52
   0  27 -11 638.759 178.018  48
   0 -27 -11 648.762 132.979  16
   0 -27 -11 691.693 112.317  17
   0  27 -11 717.801 178.039  41
   0 -27  11 607.629 126.164  42
   0 -27  11 567.160 156.444  11
   0  27 -11 767.859 138.328  14
   0 -27  11 651.207 146.700  58
   0  27 -11 469.107 122.083  59
   0 -27  12-56.7099 84.1909  52
   0  27 -12 52.6901 89.5918  48
   0 -27 -12-18.7359 65.8472  16
   0 -27 -12 25.3721 38.8284  17
   0 -27  12 23.9761 46.3755  42
   0  27 -12 31.9066 63.4802  14
   0 -27 -12 20.4974 52.3308  15
   0 -27  12 71.7491 78.6145  58
   0 -27  13 0.22148 52.6417  58
   0 -27  13-50.8682 67.3969  52
   0 -27 -13-16.8092 37.6473  17
   0 -27 -13-37.2896 49.0403  16
   0 -27 -13-19.0057 41.5619  15
   0 -27  13 43.1870 34.4826  10
   0  27 -13 78.6441 74.8695  14
   0 -27 -13 13.4997 50.7246  20
   0 -27  14 114.752 63.3975  58
   0  27 -14 46.6597 81.9303  39
   0 -27  14 97.1786 63.6884  52
   0  27 -14 108.966 60.6944  14
   0 -27  14 124.030 38.8306  10
   0 -27 -14 0.10767 36.3656  20
   0 -27  15 10.0665 30.7956  52
   0  27 -15 42.8156 60.2201  39
   0 -27  15 18.3369 41.5807  58
   0 -27 -15 0.06507 20.9581  20
   0  28   0 5351.13 556.501  31
   0  28   0 5200.94 403.707   2
   0 -28   0 5098.75 436.067  22
   0  28  -1 3349.16 458.236  31
   0  28   1 3385.37 429.191  31
   0  28  -1 2975.70 323.381   2
   0  28   1 2887.13 298.831   2
   0 -28  -1 3261.72 441.755   7
   0 -28   1 3013.51 367.469  22
   0 -28  -1 3348.63 383.706  23
   0  28   2 6189.24 564.285  31
   0  28  -2 5697.79 474.148   2
   0 -28  -2 6003.69 617.104   7
   0 -28   2 5565.31 533.290  22
   0 -28  -2 5598.58 469.553  23
   0  28   3 55.8744 85.9196  31
   0  28   3 83.6344 67.2841  33
   0 -28  -3 106.643 145.504   6
   0  28  -3 127.320 88.5301   2
   0 -28  -3 72.5274 124.577   7
   0 -28   3 20.1634 85.7414  22
   0  28   4 1054.95 283.901  27
   0  28   4 895.182 276.527  30
   0  28   4 1037.99 231.282  31
   0 -28  -4 817.369 271.045   7
   0  28  -4 1039.03 245.903   2
   0 -28  -4 956.822 269.635   6
   0  28  -4 903.461 301.670   1
   0 -28   4 1021.61 279.934  22
   0 -28  -5 85.4663 149.188   6
   0  28  -5 149.716 142.146   2
   0 -28  -5-61.2249 147.379   7
   0  28  -5-169.957 204.609   1
   0 -28   5-223.954 161.375  22
   0  28   5-84.5363 125.772  30
   0  28   5 140.304 123.675  27
   0 -28   5 34.5563 65.7490  11
   0 -28  -6 424.683 91.1350  13
   0 -28   6 434.154 108.976  11
   0 -28   6 440.611 77.7096  10
   0  28  -6 186.528 135.014   2
   0  28  -6 436.538 218.000   1
   0 -28  -6 314.644 180.072   6
   0 -28  -6 381.211 92.9856   9
   0 -28  -6 716.607 306.554   7
   0 -28   6 564.278 130.745  58
   0  28  -6 504.908 122.085  48
   0 -28   6 481.499 118.732  52
   0 -28  -6 422.071 90.8230  16
   0  28  -6 387.665 101.429  43
   0  28   6 379.374 219.358  32
   0  28   6 629.506 221.255  30
   0 -28   6 582.342 248.814  22
   0 -28  -7 106.668 83.7603   9
   0 -28  -7 120.543 68.4952  13
   0 -28   7-8.04675 82.7779  11
   0  28  -7 111.885 200.843   1
   0 -28  -7 88.5816 131.810   7
   0 -28  -7-30.1083 160.349   6
   0 -28   7 43.7609 74.6048  58
   0 -28   7 54.4508 68.9365  52
   0  28  -7-51.7413 88.1268  48
   0  28  -7 144.012 114.538  51
   0 -28  -7-17.3223 43.8897  16
   0 -28  -7 68.1635 58.7178  15
   0 -28   7 63.3946 47.8119  42
   0  28   7 9.53538 115.397  32
   0 -28   7 64.1372 151.110  22
   0 -28   8 407.676 133.045  11
   0 -28  -8 435.278 106.103  13
   0 -28  -8 310.326 106.491   9
   0  28  -8 431.621 104.688  14
   0 -28  -8 179.897 80.7137  15
   0 -28  -8 215.333 180.474   6
   0  28  -8 216.854 161.732   1
   0 -28   8 461.407 128.508  58
   0 -28   8 623.316 144.263  52
   0  28  -8 401.846 141.561  51
   0  28  -8 462.295 148.425  48
   0 -28  -8 481.673 105.399  16
   0 -28   8 333.333 85.4457  42
   0  28   8 604.756 261.808  32
   0 -28   8 572.501 272.446  22
   0 -28  -9 659.286 296.319   6
   0 -28   9 409.023 120.845  58
   0 -28   9 214.784 96.1748  52
   0  28  -9 312.786 134.146  48
   0  28  -9 203.706 129.564  51
   0 -28  -9 444.931 112.515  16
   0 -28   9 335.669 96.8999  42
   0  28   9 30.3243 120.416  32
   0 -28   9 204.315 113.792  11
   0  28  -9 321.413 89.7535  14
   0 -28  -9 276.095 196.651   9
   0 -28  -9 74.6732 67.7810  15
   0  28 -10 148.492 121.720  51
   0  28 -10 190.089 122.463  48
   0 -28  10 156.766 95.2445  52
   0 -28 -10 102.493 86.1743  16
   0 -28  10 206.794 87.4572  42
   0 -28 -10 62.0109 59.2963  15
   0  28 -10 233.010 92.6536  14
   0 -28  10 159.975 122.134  11
   0 -28  10 256.411 114.938  58
   0  28 -11-102.097 101.195  48
   0  28 -11 5.53758 93.8767  51
   0 -28  11 22.7877 64.4592  52
   0 -28 -11-114.781 66.9166  15
   0 -28 -11 94.9566 83.4562  16
   0  28 -11 37.7406 94.3921  41
   0 -28  11 99.5775 63.0350  42
   0  28 -11-14.4268 71.4296  14
   0 -28  11 51.7213 107.573  11
   0 -28  11 49.8494 70.9268  58
   0 -28 -12 31.9518 69.7360  16
   0 -28 -12 33.6197 47.4626  15
   0  28 -12-36.6115 90.1095  48
   0 -28  12-12.0303 63.5116  52
   0  28 -12 43.4606 64.0743  14
   0 -28  12-22.2182 42.9474  10
   0 -28  12-54.2402 61.5993  58
   0 -28  13 95.0755 60.8944  58
   0 -28  13 175.757 83.3111  52
   0 -28 -13 148.703 63.2308  16
   0  28 -13 96.3259 63.1826  14
   0 -28  13 44.6615 36.3172  10
   0 -28 -13 102.710 64.5090  20
   0 -28  14 4.53634 46.5409  58
   0  28 -14-22.1088 87.5817  39
   0 -28  14-19.0558 47.9669  52
   0  28 -14 20.4674 51.2536  14
   0 -28  14 15.6264 23.8416  10
   0 -28 -14 0.10366 40.0908  20
   0 -28  15-21.1429 30.6373  52
   0  28 -15-15.1090 44.8785  39
   0 -28  15 47.0770 43.0750  58
   0 -28 -15-72.5083 28.1138  20
   0  29   0 9.55352 58.4979   2
   0 -29   0 31.0606 61.7390  22
   0  29   0-126.455 167.845  31
   0 -29  -1 137.326 137.738   7
   0  29   1 214.035 96.5078   2
   0  29  -1 264.298 116.431   2
   0 -29   1 116.482 115.190  22
   0  29  -1 229.241 159.443  31
   0  29   1 338.854 148.939  31
   0 -29  -2 208.023 145.619   7
   0  29  -2 186.878 88.1267   2
   0 -29   2 318.055 165.970  22
   0  29   2 281.147 126.287  31
   0 -29  -3 478.531 203.295   7
   0  29  -3 443.358 166.472   2
   0  29  -3 351.027 229.022   1
   0 -29   3 499.880 214.112  22
   0  29   3 451.795 175.085  31
   0  29   3 638.574 236.632  30
   0  29  -4 123.056 180.037   1
   0  29  -4 308.090 164.595   2
   0 -29  -4 389.425 203.463   7
   0 -29  -4 344.619 225.942   6
   0  29   4 376.462 199.653  30
   0  29   4 299.903 183.106  27
   0  29   4 464.269 165.900  31
   0 -29   4 201.721 163.516  22
   0 -29  -5 1642.13 162.052   9
   0 -29   5 1033.16 162.592  11
   0 -29  -5 1190.18 134.234  13
   0  29  -5 1136.56 348.350   1
   0 -29  -5 1004.88 311.293   6
   0  29  -5 1052.04 264.516   2
   0 -29  -5 1254.14 339.686   7
   0 -29   5 1238.65 170.993  58
   0  29  -5 1079.79 173.637  48
   0  29   5 989.469 282.357  30
   0  29   5 781.774 257.735  27
   0 -29   5 1635.97 370.839  22
   0 -29  -6 757.657 113.036  13
   0 -29   6 614.666 88.5771  10
   0 -29   6 694.033 142.305  11
   0 -29  -6 735.309 121.156   9
   0 -29  -6 823.963 289.518   7
   0 -29  -6 538.791 252.213   6
   0  29  -6 951.877 342.311   1
   0 -29   6 677.058 140.821  58
   0  29  -6 555.411 131.848  48
   0 -29   6 407.680 116.075  52
   0 -29  -6 649.647 113.587  16
   0  29  -6 320.852 90.6376  43
   0  29   6 853.650 279.873  32
   0  29   6 748.015 255.423  30
   0 -29   6 421.726 202.579  22
   0 -29   7 329.969 111.149  11
   0 -29  -7 294.591 90.9646  13
   0 -29   7 282.674 69.3936  10
   0 -29  -7 385.450 106.368   9
   0 -29  -7 259.567 209.028   7
   0  29  -7 631.578 298.679   1
   0 -29  -7 469.576 237.389   6
   0 -29   7 271.960 95.8982  58
   0  29  -7 346.626 126.262  48
   0 -29   7 292.543 107.168  52
   0  29  -7 299.207 133.649  51
   0 -29  -7 322.182 89.4000  16
   0  29   7 570.499 252.731  32
   0 -29   7 288.408 191.400  22
   0 -29  -8 487.486 133.006   9
   0 -29   8 309.101 72.5807  10
   0 -29  -8 236.203 85.8127  13
   0  29  -8 238.986 79.5855  14
   0 -29   8 357.027 123.658  11
   0 -29  -8 265.745 207.644   6
   0  29  -8 195.956 208.028   1
   0 -29   8 367.290 118.579  58
   0 -29   8 288.401 107.470  52
   0  29  -8 195.994 124.360  51
   0  29  -8 383.154 144.630  48
   0 -29  -8 299.177 90.0338  16
   0 -29  -8 364.867 94.2181  15
   0 -29   8 267.870 85.6819  42
   0  29   8 238.627 189.813  32
   0 -29   8 301.292 184.540  22
   0 -29  -9 869.480 329.541   6
   0 -29   9 1166.86 192.134  58
   0 -29   9 1178.53 189.008  52
   0  29  -9 1052.49 217.235  51
   0  29  -9 1063.38 211.415  48
   0 -29  -9 479.129 127.567  15
   0 -29  -9 1219.19 167.983  16
   0 -29   9 937.381 148.535  42
   0  29   9 1014.63 324.359  32
   0 -29  -9 1155.92 232.734   9
   0 -29   9 1041.63 190.773  11
   0  29  -9 1109.83 158.792  14
   0  29 -10 676.702 165.729  51
   0  29 -10 656.232 168.663  48
   0 -29  10 535.278 148.643  52
   0 -29 -10 465.560 105.060  15
   0 -29 -10 644.291 126.539  16
   0 -29  10 600.323 126.656  42
   0  29 -10 676.889 129.018  14
   0 -29  10 811.294 110.592  10
   0 -29  10 840.001 182.670  11
   0 -29  10 910.746 173.850  58
   0  29 -11 820.870 178.225  48
   0 -29  11 889.323 169.138  52
   0  29 -11 782.382 188.179  51
   0 -29 -11 218.401 78.9113  15
   0 -29 -11 857.522 141.110  16
   0  29 -11 923.042 192.232  41
   0 -29  11 876.880 110.630  10
   0 -29  11 584.716 149.128  11
   0  29 -11 893.428 142.601  14
   0 -29  11 664.032 156.247  58
   0 -29  12 86.7914 78.8017  58
   0 -29 -12 42.0675 52.8953  15
   0 -29 -12 30.2437 65.2158  16
   0  29 -12-0.30073 84.3835  48
   0 -29  12 44.3726 56.5160  52
   0 -29  12 90.7053 49.1723  10
   0  29 -12 52.7508 66.6203  14
   0 -29 -12 47.4411 68.3643  20
   0 -29  13 269.270 95.7185  58
   0 -29  13 318.465 100.895  52
   0 -29 -13 284.217 78.5213  16
   0 -29  13 273.995 56.4620  10
   0  29 -13 304.932 82.3019  14
   0 -29 -13 494.227 89.8581  20
   0 -29  14 218.035 73.6508  58
   0  29 -14 105.975 79.6338  39
   0 -29  14 168.880 65.0908  52
   0 -29  14 184.518 40.9136  10
   0  29 -14 108.189 48.8291  14
   0 -29 -14 135.274 53.9660  20
   0  29 -15 58.5091 43.7360  39
   0 -29  15 101.363 48.4178  58
   0  30   0 456.104 136.178   2
   0 -30   0 526.682 196.125   7
   0 -30   0 451.195 153.386  22
   0  30   0 324.843 183.164  31
   0 -30  -1 2.53557 111.220   7
   0  30  -1-13.3931 60.6288   2
   0 -30   1 93.2321 93.3157  22
   0  30   1-10.7229 104.937  31
   0  30  -1 40.8039 138.389  31
   0 -30  -2 751.715 236.707   7
   0  30  -2 693.358 177.209   2
   0 -30   2 890.611 238.905  22
   0  30   2 612.224 203.396  31
   0 -30  -3 3620.38 513.876   7
   0  30  -3 3256.84 418.968   2
   0  30  -3 2584.62 460.172   1
   0 -30   3 2751.68 421.409  22
   0  30   3 3073.34 411.411  31
   0  30   3 3200.99 503.945  30
   0  30   3 3075.85 472.559  27
   0 -30  -4-83.0836 221.325   6
   0  30  -4 147.288 111.771   2
   0 -30  -4 52.9358 57.9487   9
   0  30  -4-24.9393 188.042   1
   0 -30  -4 286.811 200.625   7
   0  30   4-67.4277 124.958  30
   0  30   4 31.8185 69.4013  31
   0  30   4-19.6302 142.169  27
   0 -30   4 134.164 164.833  22
   0 -30   5 92.2302 82.3987  11
   0 -30   5 50.1445 36.7656  10
   0 -30  -5 107.096 54.0459  13
   0  30  -5-15.4104 86.9781   2
   0 -30  -5 99.9473 159.288   6
   0  30  -5 0.96894 186.545   1
   0 -30  -5 192.462 84.4709   9
   0 -30  -5 178.191 174.394   7
   0 -30   5 134.259 76.7737  58
   0  30  -5-82.6385 87.9832  48
   0 -30   5 67.0991 53.0902  52
   0 -30  -5 30.2766 34.8656  16
   0  30   5-71.5962 135.263  30
   0  30   5 134.147 92.3081  27
   0 -30   5 149.218 148.477  22
   0 -30  -5 209.581 67.2862  19
   0 -30  -6 252.246 78.4698  13
   0 -30   6 30.7127 79.8629  11
   0 -30   6 151.015 51.4100  10
   0 -30  -6-24.6001 149.781   6
   0  30  -6 22.0132 173.150   1
   0 -30  -6 117.281 177.280   7
   0 -30  -6 116.698 78.2540   9
   0 -30   6 223.269 93.6267  58
   0  30  -6 215.756 111.443  48
   0 -30   6 145.562 76.4791  52
   0 -30  -6 160.098 65.4970  16
   0  30  -6 150.993 93.9168  43
   0  30   6 259.643 171.238  32
   0  30   6 93.1642 105.032  30
   0 -30   6 257.903 194.814  22
   0 -30  -7 98.6660 82.5587   9
   0 -30  -7 116.449 64.3273  13
   0 -30   7 48.5845 44.1919  10
   0 -30   7-17.9984 78.2242  11
   0 -30   7 197.991 103.169  58
   0  30  -7 80.6868 108.691  48
   0 -30   7-5.75281 59.3520  52
   0  30  -7 222.465 114.681  51
   0 -30  -7-232.137 206.161   7
   0 -30  -7 167.076 187.868   6
   0  30  -7 113.689 184.755   1
   0 -30  -7 9.83060 58.5413  16
   0  30   7 12.7805 156.123  32
   0 -30   7-8.81670 131.973  22
   0 -30   8 387.125 82.0076  10
   0 -30  -8 516.793 136.424   9
   0 -30   8 132.410 112.457  11
   0  30  -8 248.719 81.3661  14
   0 -30   8 343.813 121.209  58
   0 -30   8 181.567 96.1027  52
   0  30  -8 416.698 135.294  48
   0  30  -8 195.715 119.353  51
   0 -30  -8 459.570 245.207   6
   0  30  -8 35.9475 177.727   1
   0 -30  -8 248.236 88.2194  15
   0 -30  -8 440.870 110.719  16
   0  30   8 306.145 206.193  32
   0 -30   8 400.561 255.932  22
   0  30  -9 1931.70 269.025  48
   0  30  -9 2202.36 293.093  51
   0 -30   9 2149.92 248.480  52
   0  30  -9 1831.76 197.738  14
   0 -30  -9 2163.36 253.506   9
   0 -30   9 1932.02 250.727  11
   0 -30   9 1987.38 164.333  10
   0 -30   9 1771.53 235.007  58
   0 -30  -9 2231.39 212.622  16
   0 -30  10 291.133 115.050  52
   0  30 -10 293.929 128.331  51
   0  30 -10 235.570 112.027  48
   0 -30 -10 205.770 85.2069  16
   0 -30 -10 144.892 71.5367  15
   0 -30  10 211.649 67.1693  10
   0  30 -10 225.583 88.4891  14
   0 -30  10 351.123 145.621  11
   0 -30  10 192.229 91.5539  58
   0 -30  11 379.694 117.125  52
   0  30 -11 298.188 130.235  48
   0  30 -11 203.347 117.551  51
   0 -30 -11 42.5521 51.1743  15
   0 -30 -11 236.256 88.2620  16
   0  30 -11 541.694 155.236  41
   0  30 -11 250.005 86.3150  14
   0 -30  11 454.893 143.051  11
   0 -30  11 256.494 62.5716  10
   0 -30  11 313.332 114.010  58
   0 -30  12 29.3865 75.8961  58
   0 -30 -12 79.7600 64.1425  16
   0 -30  12 169.577 80.9472  52
   0  30 -12 73.4978 81.9635  48
   0 -30  12 176.661 55.8006  10
   0  30 -12 174.198 81.8896  14
   0 -30 -12 221.076 82.4806  20
   0 -30  13 27.3434 56.6070  58
   0 -30  13 38.9819 54.7170  52
   0 -30 -13 53.0418 57.7528  16
   0  30 -13-40.3147 54.5509  14
   0 -30  13-99.5539 53.4585  12
   0 -30  13 33.4503 31.8070  10
   0 -30 -13-0.13140 52.4642  20
   0 -30  14 5.27971 43.1553  58
   0  30 -14 7.28611 71.1769  39
   0  30 -14 23.0420 45.5365  14
   0 -30 -14 76.1849 46.8205  20
   0 -30  14-3.79401 34.3251  52
   0 -30  15 73.6177 40.4259  58
   0  31   0 39.8739 156.783  31
   0 -31   0 11.7974 101.843   7
   0  31   1 386.126 185.270  31
   0  31  -1 447.774 142.765   2
   0 -31   1 229.880 104.088  22
   0  31   2 166.844 138.470  31
   0  31  -2 335.414 134.303   2
   0 -31  -2 323.158 197.226   7
   0  31   2 46.5738 79.8390   1
   0  31  -2 271.132 177.750   1
   0 -31   2 117.631 117.848  22
   0  31   3 343.550 197.222  27
   0  31   3 75.3637 83.1561  31
   0  31   3 70.5474 161.525  30
   0  31  -3 257.159 187.756   1
   0  31  -3 84.9302 86.8394   2
   0 -31  -3 71.3312 118.252   7
   0 -31   3 167.737 104.544  22
   0 -31   4 477.359 110.501  11
   0 -31   4 297.192 93.2288  58
   0 -31  -4 305.415 83.7131   9
   0 -31  -4 304.628 205.017   7
   0  31  -4 57.6447 176.220   1
   0  31  -4 260.089 161.395   2
   0  31   4 487.527 237.393  30
   0  31   4 294.722 134.654  31
   0  31   4 89.6095 124.341  27
   0 -31   4 290.497 191.477  22
   0 -31   5 49.9411 37.0166  10
   0 -31   5 107.793 75.9862  11
   0 -31  -5 111.435 58.1808  13
   0 -31   5 55.3260 56.7216  58
   0 -31   5 76.8293 51.9853  52
   0  31  -5 177.751 99.9997  48
   0 -31  -5 32.1985 62.2485   9
   0  31  -5 91.7338 205.350   1
   0 -31  -5 124.931 190.745   7
   0 -31  -5-97.1429 178.692   6
   0  31  -5 326.611 178.339   2
   0 -31  -5-39.0497 53.1513  16
   0  31   5 135.179 119.561  30
   0  31   5 72.3418 153.737  27
   0 -31  -5 91.9506 68.0716  19
   0 -31   5-69.9560 150.881  22
   0 -31   6 243.268 60.9855  10
   0 -31   6 299.120 113.346  11
   0 -31  -6 173.155 70.0520  13
   0 -31   6 204.102 90.5772  58
   0 -31   6 172.318 75.8466  52
   0  31  -6 152.195 89.1572  48
   0 -31  -6-6.36045 151.131   6
   0 -31  -6 84.8917 145.766   7
   0 -31  -6 187.893 89.7874   9
   0  31  -6 90.1221 156.789   1
   0 -31  -6 199.358 74.7110  16
   0  31   6 211.049 131.184  32
   0 -31   6 440.371 217.193  22
   0 -31  -7 884.980 143.066   9
   0 -31   7 733.376 161.251  11
   0 -31  -7 725.170 124.399  13
   0 -31   7 587.296 89.4708  10
   0 -31   7 646.420 151.794  58
   0 -31   7 573.429 130.447  52
   0  31  -7 765.946 178.117  51
   0  31  -7 729.203 173.868  48
   0 -31  -7 590.541 262.874   6
   0  31  -7 645.925 319.290   1
   0 -31  -7 627.501 114.908  16
   0  31   7 412.446 226.424  32
   0 -31   7 378.819 234.469  22
   0 -31  -8-67.6179 168.239   6
   0 -31   8 78.6931 95.7928  58
   0 -31  -8 74.8916 61.7378  16
   0 -31   8 43.1052 69.6119  52
   0  31  -8 30.2315 102.659  51
   0  31  -8 191.411 126.875  48
   0  31   8 323.087 231.179  32
   0 -31   8 82.5862 96.7727  11
   0  31  -8 98.5965 68.2333  14
   0 -31  -8 17.3691 93.2134   9
   0 -31   8-0.93943 40.5700  10
   0  31  -9 559.155 163.472  48
   0  31  -9 432.059 144.951  51
   0 -31   9 627.408 154.236  52
   0 -31  -9 605.527 122.872  16
   0 -31   9 504.461 88.3991  10
   0  31  -9 564.710 114.824  14
   0 -31  -9 801.102 210.405   9
   0 -31   9 549.038 163.178  11
   0 -31   9 468.256 135.165  58
   0 -31  10 53.1880 66.5682  52
   0  31 -10-121.828 123.760  48
   0  31 -10-195.858 135.678  51
   0 -31 -10-7.06417 73.7059  16
   0  31 -10 97.8037 122.872  41
   0 -31  10 21.8070 38.6839  10
   0 -31  10 49.5513 99.9482  11
   0  31 -10 46.2621 58.7270  14
   0 -31  10-33.9979 60.8414  58
   0  31 -11 118.716 97.5814  51
   0  31 -11 282.844 144.099  48
   0 -31  11 178.427 76.1239  52
   0 -31 -11 267.679 91.2315  16
   0  31 -11 486.806 157.393  41
   0 -31  11 258.698 128.924  11
   0 -31  11 356.139 72.7206  10
   0  31 -11 228.211 88.8205  14
   0 -31  11 256.078 105.551  58
   0 -31  12 150.113 86.2383  58
   0 -31 -12 213.717 75.6998  16
   0  31 -12 106.175 105.871  48
   0 -31  12 221.094 95.5182  52
   0  31 -12 196.833 76.4035  14
   0 -31  12 233.909 56.7966  10
   0 -31 -12 190.352 78.6197  20
   0 -31  13 102.487 71.4081  58
   0 -31  13 57.0816 56.1460  52
   0 -31 -13 42.2158 50.4916  16
   0  31 -13-49.5092 54.2182  14
   0 -31  13 21.3695 40.3046  12
   0 -31  13 2.68650 28.4585  10
   0 -31 -13 42.1280 50.2341  20
   0 -31  14-25.6449 49.7504  58
   0 -31  14 57.4406 41.7005  52
   0 -31 -14 0.08961 36.7211  20
   0  31 -14-5.94925 38.5128  14
   0  32   0 807.797 245.640  31
   0 -32   0 906.644 265.856   7
   0  32   1-137.218 140.225  31
   0 -32   1-15.4665 78.6690  22
   0 -32   1-68.1907 143.980   7
   0 -32  -1 60.1429 151.358   7
   0  32   1-75.1701 119.737   1
   0  32   2 877.850 242.624  31
   0 -32   2 551.855 214.655  22
   0 -32  -2 646.640 235.042   7
   0 -32   2 735.240 204.599   7
   0  32  -2 690.806 275.963   1
   0  32   2 373.653 156.413   1
   0  32  -2 513.128 174.074   2
   0 -32   3-126.125 136.554  22
   0 -32  -3-103.615 73.1724  19
   0 -32   3 125.036 72.7816  19
   0  32  -3-97.6228 133.384   1
   0 -32  -3 16.5185 62.6979   9
   0 -32  -3 113.138 192.937   7
   0  32  -3-46.2621 130.623   2
   0  32   3-40.3966 88.2298  31
   0  32   3 213.581 182.616  27
   0  32   3-122.130 165.927  30
   0 -32   3-116.036 72.2540  11
   0 -32  -4-81.6666 56.6899  13
   0 -32   4 51.8403 41.3308  10
   0 -32   4 28.0967 52.8316  11
   0 -32   4-48.9808 69.7189  58
   0 -32   4 53.7163 57.0871  52
   0  32  -4 145.020 141.282   2
   0 -32  -4-70.2386 62.8930   9
   0 -32  -4 3.39048 131.174   7
   0  32  -4 74.6195 151.504   1
   0  32   4 58.1843 160.530  27
   0  32   4-69.6633 141.598  30
   0 -32  -4 44.9772 54.6518  19
   0 -32   4 166.269 123.586  22
   0 -32   5-36.0012 41.9367  10
   0 -32  -5 54.9784 47.5997  13
   0 -32   5-37.3418 71.3073  11
   0 -32   5 61.4770 63.7811  58
   0  32  -5 190.125 116.078  48
   0 -32   5-10.1701 46.0036  52
   0  32  -5-88.3590 108.688   2
   0 -32  -5 211.244 198.658   7
   0 -32  -5-23.5778 67.0823   9
   0  32  -5-24.0840 177.392   1
   0 -32  -5 94.0905 56.6047  16
   0  32   5-197.250 179.078  27
   0  32   5 327.541 196.880  30
   0 -32  -5 1.98306 55.9255  19
   0 -32   5 28.3234 148.232  22
   0 -32   6 1183.98 182.536  11
   0 -32  -6 1303.29 153.534  13
   0 -32   6 1288.36 131.018  10
   0 -32   6 1283.14 187.581  58
   0  32  -6 1483.62 227.603  48
   0 -32   6 1109.94 167.846  52
   0 -32  -6 1304.68 384.794   7
   0 -32  -6 939.329 296.231   6
   0 -32  -6 1228.28 149.954   9
   0  32  -6 915.094 364.458   1
   0 -32  -6 1270.22 160.809  16
   0  32   6 1312.17 354.932  32
   0 -32   6 1374.48 375.582  22
   0 -32   7 98.9724 43.6406  10
   0 -32  -7 281.495 110.641   9
   0 -32  -7 73.7575 66.6731  13
   0 -32   7 74.6787 89.9791  11
   0 -32   7 28.2922 71.2691  58
   0 -32   7 104.594 67.6126  52
   0  32  -7 115.282 92.6271  48
   0  32  -7 82.7903 92.6415  51
   0  32  -7-168.138 216.472   1
   0 -32  -7 253.798 216.752   6
   0 -32  -7 94.2738 70.1591  16
   0  32   7-32.5301 118.411  32
   0 -32   7 299.596 216.160  22
   0 -32  -8 1864.93 455.098   6
   0 -32   8 2443.59 272.333  58
   0 -32  -8 2395.31 222.441  16
   0 -32   8 2312.74 264.239  52
   0  32  -8 2308.50 288.011  48
   0  32  -8 2727.56 328.697  51
   0  32   8 2759.34 538.314  32
   0 -32  -8 2110.31 220.433   9
   0  32  -8 2088.81 190.845  14
   0 -32   8 2337.03 175.350  10
   0 -32   8 2236.24 260.776  11
   0  32  -9 233.085 136.230  51
   0  32  -9 153.447 126.914  48
   0 -32   9 31.4914 65.0212  52
   0 -32  -9 30.9741 74.3685  16
   0 -32  -9 230.168 197.738   9
   0 -32   9 88.5578 130.496  11
   0  32  -9 76.2936 63.4119  14
   0 -32   9 137.817 61.9907  10
   0 -32   9 55.5615 81.8999  58
   0 -32  10 861.962 168.137  52
   0  32 -10 939.506 195.511  48
   0  32 -10 865.611 191.510  51
   0 -32 -10 778.816 141.786  16
   0  32 -10 944.885 205.836  41
   0 -32  10 890.452 110.555  10
   0  32 -10 836.917 131.073  14
   0 -32  10 836.973 179.806  11
   0 -32  10 1009.43 179.206  58
   0  32 -11 213.499 128.595  51
   0  32 -11 313.960 128.639  48
   0 -32  11 283.907 98.1218  52
   0 -32 -11 193.553 90.6671  16
   0  32 -11 302.262 118.600  41
   0 -32  11 367.105 145.223  11
   0  32 -11 273.266 77.9777  14
   0 -32  11 352.617 73.9263  10
   0 -32  11 289.443 105.624  58
   0 -32  12 284.949 97.1002  58
   0 -32 -12 227.639 81.4988  16
   0 -32  12 170.249 49.6403  10
   0  32 -12 133.573 65.9823  14
   0 -32 -12 235.187 83.0804  20
   0 -32  12 224.971 90.8624  52
   0  32 -12 41.3643 81.4594  48
   0 -32  13-77.3663 58.6015  58
   0 -32  13 4.06897 44.0077  52
   0 -32  13-14.4065 26.7266  10
   0 -32  13-55.8414 40.9535  12
   0  32 -13-52.2379 55.5136  14
   0 -32 -13 36.4862 47.3269  20
   0  32 -14-17.9929 57.7405  39
   0 -32  14 86.3085 50.2936  58
   0 -32 -14 4.63206 37.5305  20
   0  33   0 46.6917 95.9401  31
   0  33   0 113.498 126.526   1
   0 -33   0-66.8810 130.126   7
   0 -33   0 60.9962 62.7473  19
   0  33   1 256.206 153.685  31
   0  33  -1 142.355 116.733   1
   0 -33  -1 57.6828 115.468   7
   0  33   1-3.30570 112.849   1
   0 -33   1 138.146 130.900   7
   0 -33  -1 410.080 105.207  19
   0 -33   1 134.072 106.960  22
   0 -33   1 197.898 101.168  19
   0  33   2 277.775 135.474  31
   0 -33   2 140.681 80.1864   7
   0 -33  -2 116.934 125.313   7
   0  33  -2 318.079 236.657   1
   0 -33  -2 266.226 89.2937   9
   0 -33   2 297.601 112.428  19
   0 -33   2 191.532 139.007  22
   0 -33  -2 389.136 97.1613  19
   0 -33   3 373.406 98.7399  11
   0 -33  -3 672.150 113.972   9
   0 -33  -3 460.326 215.199   7
   0  33  -3 412.219 151.649   2
   0  33  -3 520.620 245.059   1
   0 -33   3 524.426 115.902  58
   0  33   3 287.963 156.189  30
   0  33   3 697.903 225.504  31
   0  33   3 535.264 237.421  27
   0 -33  -3 569.746 115.166  19
   0 -33   3 244.276 107.640  19
   0 -33   3 482.408 188.001  22
   0 -33   4 769.304 143.562  11
   0 -33   4 706.218 96.6884  10
   0 -33  -4 730.589 111.095  13
   0 -33   4 670.811 142.161  58
   0 -33  -4 616.580 111.083   9
   0 -33  -4 971.227 313.558   7
   0  33  -4 770.398 302.653   1
   0  33  -4 770.634 230.922   2
   0  33   4 502.873 227.186  27
   0  33   4 468.379 239.815  30
   0 -33   4 447.406 182.892  22
   0 -33  -4 687.752 131.603  19
   0 -33   5 1057.50 167.944  11
   0 -33   5 1133.57 120.264  10
   0 -33  -5 1271.66 145.763  13
   0 -33   5 1207.85 179.922  58
   0 -33   5 1002.07 160.309  52
   0  33  -5 1297.98 207.309  48
   0 -33  -5 1701.42 429.921   7
   0 -33  -5 968.210 145.299   9
   0  33  -5 1434.33 325.290   2
   0  33  -5 1191.10 367.993   1
   0 -33  -5 1161.48 149.901  16
   0  33   5 762.994 265.885  27
   0  33   5 1166.97 320.766  30
   0 -33   5 1317.08 346.739  22
   0 -33  -5 1085.84 152.413  19
   0 -33  -6 158.261 71.9132  13
   0 -33   6 253.337 70.4142  10
   0 -33   6 124.545 91.8408  11
   0 -33   6 273.467 98.2504  58
   0 -33   6 88.2861 66.7258  52
   0  33  -6 236.982 129.969  48
   0 -33  -6 273.253 104.424   9
   0  33  -6 11.5886 226.497   1
   0 -33  -6 214.883 184.686   7
   0 -33  -6 163.571 69.7610  16
   0  33   6 58.4741 124.927  32
   0  33  -6 446.547 237.471  30
   0 -33   6-131.807 164.138  22
   0 -33  -7 2202.79 204.964  13
   0 -33  -7 2472.19 220.940   9
   0 -33   7 2082.49 165.871  10
   0 -33   7 2020.99 249.817  11
   0 -33   7 1949.49 237.206  58
   0 -33   7 2057.68 236.698  52
   0  33  -7 1925.03 254.497  48
   0  33  -7 2205.08 291.668  51
   0  33  -7 1953.77 508.954   1
   0 -33  -7 2156.10 206.025  16
   0  33   7 2757.45 523.266  32
   0 -33   7 2115.07 467.429  22
   0 -33   8 1479.80 215.166  58
   0 -33  -8 1483.28 177.966  16
   0  33  -8 1533.55 247.582  48
   0 -33   8 1257.00 198.414  52
   0  33  -8 1374.69 233.475  51
   0  33   8 865.452 313.095  32
   0 -33  -8 1465.28 189.043   9
   0 -33   8 1270.79 130.070  10
   0 -33   8 1410.64 225.973  11
   0  33  -9 2541.79 310.324  51
   0  33  -9 2555.33 309.991  48
   0 -33   9 2727.26 274.763  52
   0 -33  -9 3071.22 252.846  16
   0 -33   9 2629.89 294.745  11
   0 -33  -9 2507.44 265.074   9
   0 -33   9 2579.64 184.026  10
   0  33  -9 2467.12 205.594  14
   0 -33   9 2550.49 280.703  58
   0  33 -10 1962.57 279.582  51
   0 -33  10 2040.10 239.107  52
   0  33 -10 1906.83 261.433  48
   0  33 -10 1983.11 285.514  41
   0 -33  10 1981.09 158.061  10
   0  33 -10 1901.15 183.791  14
   0 -33  10 1871.56 239.482  11
   0 -33  10 1895.89 236.489  58
   0  33 -11 260.461 132.274  51
   0 -33  11 635.884 139.066  52
   0  33 -11 382.960 137.655  48
   0 -33 -11 642.589 123.877  16
   0  33 -11 575.947 154.329  41
   0  33 -11 521.482 102.751  14
   0 -33  11 493.315 139.930  11
   0 -33  11 523.527 81.6329  10
   0 -33  11 507.782 127.037  58
   0 -33  12 491.249 109.663  58
   0 -33  12 575.218 116.547  52
   0  33 -12 432.833 131.154  48
   0 -33 -12 608.182 100.457  16
   0  33 -12 415.603 82.0864  14
   0 -33  12 433.226 68.6770  10
   0 -33 -12 574.858 107.252  20
   0 -33  13 330.383 87.5415  58
   0  33 -13 224.828 101.297  39
   0 -33  13 374.495 83.5360  52
   0  33 -13 302.274 62.3592  14
   0 -33  13 109.861 38.3687  12
   0 -33 -13 399.596 79.8716  20
   0  33 -14 156.810 73.1292  39
   0 -33  14 139.501 53.4046  58
   0 -33 -14 137.669 47.8417  20
   0 -34   0 2626.56 429.154   7
   0  34   0 2181.31 411.616   1
   0 -34   0 2797.28 247.765  19
   0  34   1 7052.89 705.464  31
   0 -34   1 7576.35 698.226   7
   0  34  -1 6401.90 718.470   1
   0 -34  -1 7269.15 739.411   7
   0  34   1 5820.07 627.241   1
   0 -34  -1 7568.92 391.147  19
   0 -34  -2 2207.99 438.562   7
   0 -34   2 2087.21 355.315   7
   0  34  -2 1417.86 362.496   1
   0 -34  -2 1883.55 199.127  19
   0 -34   2 1694.58 355.571  22
   0  34   2 1609.91 409.259  30
   0  34   2 1788.70 352.518  31
   0 -34   2 1379.69 173.350  11
   0 -34  -2 1612.70 159.551   9
   0 -34   3 1963.33 154.786  10
   0 -34  -3 1902.31 180.625   9
   0 -34   3 1903.49 208.356  11
   0 -34   3 2196.67 229.604  58
   0  34  -3 1740.43 428.139   1
   0 -34  -3 2252.97 453.707   7
   0  34   3 2453.53 401.639  31
   0  34   3 1865.22 396.279  27
   0  34   3 2371.48 477.886  30
   0 -34   3 1673.51 353.801  22
   0 -34  -3 2500.45 227.603  19
   0 -34  -4 475.780 88.2962  13
   0 -34   4 621.130 91.9386  10
   0 -34   4 451.537 108.917  11
   0 -34   4 525.852 122.976  58
   0  34  -4 490.427 142.630  48
   0 -34  -4 418.055 217.421   7
   0  34  -4 527.516 185.015   2
   0  34  -4 408.264 247.866   1
   0 -34  -4 344.140 112.008   9
   0  34   4 791.947 327.375  30
   0  34   4 509.169 223.110  27
   0 -34  -4 498.081 113.179  19
   0 -34   4 724.512 276.964  22
   0 -34   5 3114.68 198.498  10
   0 -34  -5 3319.43 238.935   9
   0 -34  -5 3494.79 235.488  13
   0 -34   5 3314.74 290.146  11
   0 -34   5 3113.95 281.884  58
   0  34  -5 3644.15 327.823  48
   0 -34   5 3263.04 283.394  52
   0  34  -5 3051.34 597.760   1
   0 -34  -5 3391.80 577.699   7
   0  34  -5 2674.61 438.590   2
   0 -34  -5 3506.97 244.800  16
   0  34   5 3102.19 537.486  30
   0  34   5 3005.37 539.756  27
   0 -34  -5 2641.82 253.436  19
   0 -34   5 3086.87 529.464  22
   0 -34   6 333.923 126.909  11
   0 -34  -6 491.493 102.311  13
   0 -34   6 410.035 80.5663  10
   0 -34   6 225.898 95.5251  58
   0  34  -6 417.026 128.133  48
   0 -34   6 179.234 86.8186  52
   0 -34  -6 395.552 114.763   9
   0  34  -6 736.244 322.035   1
   0 -34  -6 740.399 318.720   7
   0 -34  -6 266.482 82.6410  16
   0  34   6 292.855 204.506  32
   0 -34   6 655.593 250.247  22
   0 -34   7 4103.23 339.356  58
   0 -34  -7 4647.41 303.362  16
   0  34  -7 4375.66 404.745  51
   0 -34   7 4302.44 342.197  52
   0  34  -7 4188.60 380.661  48
   0  34   7 4483.84 671.633  32
   0 -34   7 4002.35 229.867  10
   0 -34   7 4333.51 348.644  11
   0 -34  -7 4703.34 286.528   9
   0  34  -8-8.60617 71.2186  48
   0  34  -8-46.7780 110.326  51
   0 -34   8 79.1788 67.4006  52
   0 -34   8 93.9557 55.8059  10
   0 -34  -8 120.828 102.297   9
   0 -34   8-49.9566 108.677  11
   0 -34   8 10.2348 66.3085  58
   0 -34  -8 140.576 88.3342  16
   0  34  -9 5872.74 472.752  51
   0 -34   9 6282.87 412.872  52
   0  34  -9 5641.02 443.914  48
   0 -34  -9 6112.63 348.071  16
   0  34  -9 5238.21 286.766  14
   0 -34   9 6053.95 418.285  11
   0 -34   9 5383.37 259.898  10
   0 -34  -9 6071.71 357.676   9
   0 -34   9 5522.70 393.266  58
   0 -34  10-52.9998 68.9324  52
   0  34 -10 121.186 114.280  51
   0  34 -10-35.1671 83.0975  48
   0 -34 -10-88.6363 84.3937  16
   0  34 -10 179.144 124.995  41
   0 -34  10 0.12140 35.8753  10
   0  34 -10 55.6722 58.2033  14
   0 -34  10 144.315 133.849  11
   0 -34  10 7.52748 72.3795  58
   0 -34  11 2130.62 222.163  52
   0  34 -11 2200.95 273.151  51
   0  34 -11 2080.90 259.482  48
   0 -34 -11 2528.17 210.624  16
   0  34 -11 2601.87 293.782  41
   0  34 -11 1636.60 153.528  14
   0 -34  11 1987.48 236.107  11
   0 -34  11 2212.27 152.875  10
   0 -34  11 1991.85 226.097  58
   0 -34  12 120.517 70.1364  58
   0  34 -12 124.736 81.0916  48
   0 -34  12 59.4660 56.0807  52
   0 -34 -12 91.0416 65.1546  16
   0 -34  12 88.9271 48.6060  12
   0  34 -12 114.001 55.7152  14
   0 -34  12 113.007 41.9173  10
   0 -34 -12 0.42687 57.4889  20
   0 -34  13 519.543 103.068  58
   0  34 -13 407.368 114.810  39
   0 -34  13 528.542 91.6578  52
   0  34 -13 378.926 63.2366  14
   0 -34  13 261.642 53.9934  12
   0 -34 -13 627.474 92.0710  20
   0  34 -14-55.5847 52.7599  39
   0 -34  14-55.5010 45.9983  58
   0 -34 -14 3.46751 26.6433  20
   0 -35   0-96.9475 78.2689  19
   0 -35   0-85.0225 62.0406  12
   0  35   0-107.680 161.803   1
   0 -35   0 28.4347 103.599   7
   0  35   1 54.9028 113.542  31
   0 -35  -1 103.044 66.6688  19
   0 -35   1 152.015 95.1353  19
   0  35   1 16.6171 101.275   1
   0 -35  -1-21.7729 152.432   7
   0 -35   1 135.067 131.297   7
   0  35  -1 87.6952 127.088   1
   0 -35   2 268.729 148.307  22
   0 -35  -2-118.717 78.9543  19
   0 -35   2 28.7431 57.4900  19
   0  35   2 26.1552 108.092  31
   0  35   2 116.827 135.120  30
   0 -35   2-26.6077 59.2699  11
   0 -35   2 53.6224 42.8170  10
   0 -35   2 244.756 153.375   7
   0 -35  -2-45.0312 72.5415   9
   0  35  -2-291.056 242.774   1
   0 -35  -2-126.836 164.531   7
   0 -35   3 418.934 114.920  19
   0 -35  -3 446.929 118.516  19
   0 -35   3 283.827 167.821  22
   0 -35  -3 294.413 110.406   9
   0 -35  -3 597.134 261.614   7
   0  35  -3 674.828 280.776   1
   0  35   3 504.224 197.684  31
   0  35   3 598.995 299.036  27
   0  35   3 434.570 234.200  30
   0 -35   3 245.564 93.1328  11
   0 -35   3 485.066 82.7062  10
   0 -35   4 139.414 51.0548  10
   0 -35   4 11.2781 56.2980  11
   0 -35  -4 152.508 59.1014  13
   0 -35   4 172.742 88.7389  58
   0  35  -4 163.696 107.912  48
   0 -35  -4 278.172 98.7992   9
   0  35  -4 287.532 228.670   1
   0 -35  -4 218.104 222.034   7
   0  35   4 7.56890 163.579  27
   0  35   4 107.708 182.943  30
   0 -35   4 103.920 158.193  22
   0 -35  -4 104.043 70.3749  19
   0 -35   5 345.284 114.415  11
   0 -35   5 334.284 75.3082  10
   0 -35  -5 302.152 82.7845  13
   0 -35   5 336.352 112.648  58
   0  35  -5 569.425 155.198  48
   0 -35  -5 319.065 207.518   7
   0  35  -5 298.494 192.706   1
   0 -35  -5 274.533 112.574   9
   0 -35  -5 386.546 93.9159  16
   0  35   5 782.087 299.284  30
   0 -35   5 346.813 205.187  22
   0 -35  -5 166.454 79.6105  19
   0 -35  -6 1237.86 147.905  13
   0 -35   6 1358.23 135.219  10
   0 -35   6 1178.45 186.942  11
   0 -35   6 1216.04 185.526  58
   0 -35   6 1433.27 196.172  52
   0  35  -6 1309.28 205.990  48
   0 -35  -6 1325.98 387.707   7
   0  35  -6 1190.63 385.461   1
   0 -35  -6 1375.18 173.715   9
   0 -35  -6 1211.54 163.261  16
   0  35   6 1202.92 352.296  32
   0 -35   6 794.944 295.933  22
   0 -35   7 1542.29 215.564  58
   0 -35  -7 1867.27 198.658  16
   0  35  -7 1603.27 252.056  51
   0 -35   7 1679.15 214.933  52
   0  35  -7 2114.36 271.259  48
   0  35   7 2505.90 504.273  32
   0 -35  -7 2156.25 209.279   9
   0 -35   7 1822.04 154.666  10
   0 -35   7 1716.28 233.804  11
   0  35  -8 434.376 155.780  51
   0  35  -8 314.177 126.254  48
   0 -35   8 450.786 118.089  52
   0 -35   8 374.643 134.859  11
   0 -35  -8 642.713 139.913   9
   0 -35   8 525.731 90.8669  10
   0 -35   8 471.509 131.874  58
   0 -35  -8 475.060 117.127  16
   0  35  -9 296.997 124.117  51
   0 -35   9 330.846 111.152  52
   0  35  -9 245.669 130.013  48
   0 -35  -9 296.000 98.4514  16
   0 -35   9 311.619 129.789  11
   0 -35  -9 599.208 218.387   9
   0 -35   9 392.275 75.1498  10
   0 -35   9 321.566 109.933  58
   0  35 -10 283.969 119.626  51
   0  35 -10 326.012 145.306  48
   0 -35  10 227.780 93.6052  52
   0 -35 -10 206.649 81.7481  16
   0  35 -10 25.8813 99.2523  41
   0 -35  10 141.636 116.102  11
   0  35 -10 194.588 67.8195  14
   0 -35  10 191.392 59.9940  10
   0 -35  10 238.579 106.364  58
   0  35 -11 271.584 118.405  48
   0 -35  11 374.280 106.299  52
   0  35 -11 241.030 118.574  51
   0 -35 -11 380.691 99.2380  16
   0  35 -11 230.773 115.452  41
   0 -35  11 270.356 60.8498  10
   0 -35  11 203.282 115.699  11
   0  35 -11 246.198 66.2169  14
   0 -35  11 367.479 105.217  58
   0 -35  12-10.3370 48.9750  58
   0 -35  12 5.22357 49.3057  52
   0  35 -12 51.8911 80.0972  48
   0 -35 -12 29.3752 52.1810  16
   0  35 -12-23.8464 44.6962  14
   0 -35  12-67.6903 49.2429  12
   0 -35 -12-13.9947 56.6405  20
   0 -35  13-22.3520 47.6954  58
   0  35 -13 106.726 81.9598  39
   0 -35  13 4.78791 30.9039  12
   0 -35 -13-24.0878 41.5994  20
   0 -35 -14 107.210 38.5377  20
   0  35 -14 85.1542 53.6078  39
   0 -36   0 7220.49 348.126  12
   0 -36   0 8113.31 779.560   7
   0  36   0 6960.02 756.001   1
   0 -36  -1 2979.96 260.889  19
   0 -36   1 2835.36 265.072  19
   0  36   1 2952.16 562.471  30
   0  36   1 3021.06 487.448  31
   0 -36  -1 3299.74 220.336   9
   0 -36  -1 3008.65 224.994  12
   0  36   1 2324.60 418.267   1
   0  36  -1 2358.97 469.976   1
   0 -36   1 2985.94 458.939   7
   0 -36  -1 3071.33 500.108   7
   0 -36  -2 1808.01 207.790  19
   0  36   2 2157.68 476.184  30
   0  36   2 1332.72 370.284  27
   0  36   2 2193.78 409.830  31
   0 -36  -2 2079.47 184.086   9
   0 -36   2 1557.43 182.650  11
   0 -36  -2 2132.85 438.360   7
   0  36  -2 1656.87 406.707   1
   0 -36  -3-172.523 90.7202  19
   0 -36   3 58.3445 105.432  22
   0 -36   3 9.37542 54.6431  19
   0 -36  -3 149.818 181.678   7
   0 -36  -3-48.4935 78.0119   9
   0  36  -3 30.7305 139.253   1
   0  36   3 39.6930 130.410  30
   0  36   3-223.082 214.563  27
   0 -36   3 17.5213 65.6374  11
   0 -36   3 1.05921 36.5264  10
   0 -36  -4 27.4207 48.6967  13
   0 -36   4-67.4082 76.3313  11
   0 -36   4 54.6285 41.3056  10
   0 -36   4-5.01836 66.1151  58
   0  36  -4 44.9588 83.3103  48
   0 -36  -4-72.7516 139.767   7
   0 -36  -4-107.903 91.6452   9
   0  36  -4-183.110 222.683   1
   0  36   4 45.1598 155.404  27
   0  36   4 122.908 186.979  30
   0 -36   4 77.7998 125.769  22
   0 -36  -4 31.4390 66.8115  19
   0 -36  -5-12.4158 44.5821  13
   0 -36   5 92.8796 90.2615  11
   0 -36   5 205.174 65.0640  10
   0 -36   5 162.561 93.3570  58
   0  36  -5 107.103 97.5057  48
   0  36  -5-124.893 190.598   1
   0 -36  -5 140.286 97.9545   9
   0 -36  -5-63.5799 136.999   7
   0 -36  -5 68.2282 53.3428  16
   0  36   5 117.254 173.340  30
   0  36  -5 222.699 176.265  30
   0 -36   5-70.5022 144.985  22
   0 -36  -5 108.272 81.3299  19
   0 -36  -6 319.371 108.266   9
   0 -36  -6 199.078 165.380   7
   0 -36   6 402.640 116.660  58
   0 -36  -6 197.283 87.4335  16
   0  36  -6 257.100 123.589  51
   0 -36   6 298.544 99.3656  52
   0  36  -6 542.205 155.605  48
   0  36   6 613.230 276.727  32
   0 -36   6 378.945 81.9064  10
   0 -36   6 309.118 125.859  11
   0 -36   7 625.473 138.942  52
   0  36  -7 455.367 159.185  51
   0  36  -7 539.710 148.150  48
   0 -36   7 516.431 85.2865  10
   0 -36   7 204.509 118.010  11
   0 -36  -7 499.631 133.562   9
   0 -36   7 636.232 146.061  58
   0 -36  -7 645.435 126.465  16
   0  36  -8 153.075 109.209  48
   0 -36   8 203.524 87.5991  52
   0  36  -8 122.577 112.289  51
   0 -36   8 273.134 71.9142  10
   0 -36  -8 289.740 133.870   9
   0 -36   8 273.702 122.494  11
   0 -36   8 291.748 106.133  58
   0 -36  -8 257.922 97.1916  16
   0  36  -9-11.1601 100.993  51
   0 -36   9 52.2716 67.4727  52
   0  36  -9-138.416 103.671  48
   0 -36  -9-61.6346 74.1949  16
   0 -36   9-86.1865 47.7135  10
   0 -36   9-163.744 123.008  11
   0 -36   9 8.48274 56.2117  58
   0  36 -10 183.166 109.428  51
   0  36 -10 297.666 137.300  48
   0 -36  10 303.254 105.215  52
   0 -36 -10 328.216 99.2337  16
   0  36 -10 339.039 142.651  41
   0 -36  10 166.695 118.485  11
   0 -36  10 157.725 51.6195  10
   0 -36  10 187.651 97.0538  58
   0 -36  11-5.60140 55.1587  58
   0  36 -11-65.7291 96.8599  51
   0 -36  11 12.3132 50.9373  52
   0  36 -11-108.182 92.7445  48
   0 -36 -11-73.3169 71.6502  16
   0  36 -11-107.697 105.595  41
   0  36 -11 62.1108 49.4631  14
   0 -36  11 7.18488 28.5348  10
   0 -36  11-119.177 99.8337  11
   0 -36 -11-135.908 81.4704  20
   0 -36  12 110.105 68.2138  58
   0  36 -12 251.296 103.008  48
   0  36 -12 213.690 87.8184  41
   0 -36 -12 154.306 63.6653  16
   0 -36  12 76.9921 48.1887  12
   0  36 -12 70.9716 36.6676  14
   0 -36 -12 349.083 84.9844  20
   0 -36  13-17.9037 40.8099  58
   0  36 -13 48.2689 64.9589  39
   0 -36 -13 44.4744 37.9873  20
   0 -36  13 9.45418 27.7243  12
   0 -37   0-86.1257 82.0349  19
   0 -37   0 23.7331 46.3676  12
   0  37   0-162.034 124.928   1
   0 -37   0-68.6906 112.980   7
   0 -37  -1 268.383 108.532  19
   0 -37   1 240.460 106.762  19
   0  37   1 280.400 217.117  30
   0 -37  -1 315.237 79.4837  12
   0 -37   1 221.277 78.8373  12
   0 -37  -1 346.184 86.5679   9
   0 -37  -1 197.169 155.112   7
   0  37  -1 104.792 146.328   1
   0 -37   1 341.431 192.069   7
   0 -37  -2 75.2596 73.7954  19
   0 -37   2 206.570 92.8884  19
   0  37   2-40.0204 99.5467  31
   0  37   2 316.943 210.521  27
   0  37   2-3.15963 172.233  30
   0 -37   2 73.9218 72.6779  11
   0  37  -2-74.4994 178.130   1
   0 -37  -2 100.060 80.0642   9
   0 -37  -2 37.1113 111.501   7
   0 -37   3 436.700 185.799  22
   0 -37  -3 651.053 129.502  19
   0 -37  -3 961.081 318.867   7
   0 -37  -3 888.147 141.250   9
   0  37  -3 511.690 257.611   1
   0  37   3 743.625 302.491  27
   0  37   3 582.215 286.938  30
   0 -37   3 592.841 96.4842  10
   0 -37   3 588.342 123.991  11
   0 -37  -4 943.111 157.958  19
   0 -37   4 1032.51 319.866  22
   0  37  -4 1000.19 179.392  48
   0 -37  -4 638.538 156.144   9
   0  37  -4 712.225 331.838   1
   0 -37  -4 1015.05 328.808   7
   0 -37  -4 812.490 131.027  16
   0  37   4 515.151 248.815  27
   0  37   4 1182.38 371.391  30
   0 -37  -4 912.753 119.591  13
   0 -37   4 972.297 168.241  11
   0 -37   4 1042.64 121.829  10
   0 -37   5 17.6875 36.2205  10
   0 -37   5 191.976 113.900  11
   0 -37   5 193.702 98.0270  58
   0  37  -5 99.5135 98.2465  48
   0  37  -5 240.023 283.166   1
   0 -37  -5-116.701 95.6288   9
   0 -37  -5 54.6105 135.406   7
   0 -37  -5 32.6123 52.7528  16
   0  37  -5 262.035 236.351  30
   0  37   5-139.896 161.356  30
   0 -37   5-134.676 144.356  22
   0 -37  -5 68.7804 78.8595  19
   0 -37   6 29.2415 94.6400  11
   0 -37   6 110.009 52.7089  10
   0 -37   6-63.0568 75.1080  58
   0  37  -6-30.1674 98.5212  48
   0  37  -6-14.4989 97.5525  51
   0 -37  -6 245.434 119.465   9
   0 -37  -6-231.779 197.380   7
   0 -37  -6 60.4792 59.2383  16
   0  37   6 11.0476 127.727  32
   0 -37  -6-39.0601 78.5627  19
   0  37  -7 34.6229 88.0925  48
   0  37  -7 123.234 119.173  51
   0 -37   7-15.1101 61.1651  52
   0 -37   7-175.259 125.750  11
   0 -37  -7-28.8852 90.5407   9
   0 -37   7 16.5380 41.4274  10
   0 -37   7 47.4866 68.1897  58
   0 -37  -7 34.2592 70.5689  16
   0 -37   8 103.119 79.3269  52
   0  37  -8 81.7428 100.224  48
   0  37  -8 82.2770 119.693  51
   0 -37   8 58.0284 51.2334  10
   0 -37  -8 182.491 128.839   9
   0 -37   8 33.4218 107.695  11
   0 -37   8 54.6819 65.2772  58
   0 -37  -8 27.7033 60.3062  16
   0 -37   9 80.6298 72.2098  52
   0  37  -9 319.142 143.182  51
   0  37  -9 71.1878 85.0363  48
   0 -37  -9 34.4766 60.6568  16
   0 -37   9-181.244 129.040  11
   0 -37   9 155.246 56.0579  10
   0 -37  -9 12.5622 197.892   9
   0 -37   9 57.2710 57.2248  58
   0 -37  10-69.5723 67.2286  52
   0  37 -10 49.3770 92.3312  51
   0  37 -10-70.1424 80.6782  48
   0 -37 -10 32.4540 63.9662  16
   0  37 -10 14.4713 79.7097  41
   0 -37  10 12.7020 34.9842  10
   0 -37  10 3.94902 100.377  11
   0 -37  10-49.2345 77.7650  58
   0  37 -11 7.03335 68.2510  51
   0  37 -11-73.4370 87.9615  48
   0  37 -11 15.1512 79.5767  41
   0 -37 -11 27.8401 51.7232  16
   0 -37  11 21.3791 49.1397  58
   0 -37 -11 31.4539 65.0904  20
   0 -37  12 118.002 65.1614  58
   0  37 -12 236.394 91.9990  41
   0 -37 -12 43.3664 53.5062  16
   0 -37  12 48.4008 40.7900  12
   0 -37 -12 138.503 63.5356  20
   0  37 -13 106.988 61.6568  39
   0 -37  13-5.20189 41.8797  58
   0 -37 -13 89.0166 43.7392  20
   0 -38   0 305.273 111.285  19
   0  38   0 227.363 212.883  30
   0 -38   0 449.146 95.9573  12
   0  38   0 167.942 157.565   1
   0 -38   0 504.163 218.484   7
   0 -38  -1 3972.06 309.919  19
   0  38   1 3215.05 588.150  30
   0 -38   1 3003.06 233.578  12
   0 -38  -1 3474.07 231.255   9
   0 -38  -1 3332.21 234.076  12
   0 -38  -1 3537.78 549.280   7
   0  38  -1 2904.26 545.784   1
   0 -38   1 3430.21 504.593   7
   0 -38  -2 2616.24 253.344  19
   0  38   2 2405.59 516.356  30
   0  38   2 2168.17 473.811  27
   0 -38  -2 2469.08 206.628   9
   0 -38   2 2287.78 226.163  11
   0  38  -2 1775.29 439.097   1
   0 -38  -2 2504.36 484.106   7
   0 -38  -3 1775.68 215.927  19
   0 -38  -3 1925.48 442.849   7
   0  38  -3 1344.45 399.407   1
   0  38   3 1775.36 446.012  30
   0  38   3 1668.30 432.370  27
   0 -38   3 1533.07 193.357  11
   0 -38  -3 1865.69 189.998   9
   0 -38  -4 271.176 105.787  19
   0 -38   4 178.214 143.928  22
   0  38  -4 4.78890 87.4616  48
   0  38  -4 433.597 249.529   1
   0 -38  -4 507.791 270.892   7
   0 -38  -4 116.129 94.5411   9
   0 -38  -4 53.5342 64.3648  16
   0  38   4 374.794 243.384  27
   0  38   4-34.9931 198.973  30
   0  38  -4-17.5311 200.627  30
   0 -38   4 84.6502 45.6294  10
   0 -38   4 162.170 98.6748  11
   0 -38  -5 1734.27 186.474   9
   0 -38   5 1445.72 139.237  10
   0 -38   5 1340.17 199.139  11
   0 -38   5 1846.71 233.795  58
   0  38  -5 1622.55 233.825  48
   0 -38  -5 1788.31 423.573   7
   0 -38  -5 1356.65 172.236  16
   0  38   5 1135.20 348.760  30
   0 -38  -5 1301.35 180.914  19
   0 -38   5 1175.35 341.570  22
   0 -38  -6 1237.31 169.529   9
   0 -38   6 1185.20 186.026  58
   0 -38  -6 1054.85 150.482  16
   0  38  -6 1276.30 216.290  48
   0  38  -6 1228.97 216.240  51
   0 -38   6 850.655 171.660  11
   0 -38   6 1053.53 121.180  10
   0  38  -7 254.294 124.161  51
   0  38  -7 249.800 114.047  48
   0 -38  -7 252.138 109.928   9
   0 -38   7 253.202 127.229  11
   0 -38   7 291.889 74.1861  10
   0 -38   7 212.913 92.8225  58
   0 -38  -7 226.182 91.7017  16
   0  38  -8 316.322 128.853  48
   0  38  -8 331.923 145.835  51
   0 -38   8 330.345 75.7607  10
   0 -38   8 188.500 116.033  11
   0 -38  -8 337.140 134.192   9
   0 -38   8 267.626 94.9893  58
   0 -38  -8 318.934 96.9770  16
   0  38  -9 110.567 94.6569  48
   0  38  -9-32.0409 75.3415  51
   0 -38  -9 29.6978 71.2316  16
   0 -38   9-50.3503 116.130  11
   0 -38   9 20.7506 36.5588  10
   0 -38   9 74.9955 68.6064  58
   0  38 -10 78.6288 79.2965  48
   0  38 -10 189.598 116.087  51
   0 -38 -10 178.293 79.0195  16
   0  38 -10 126.224 96.7647  41
   0 -38  10 201.860 115.618  11
   0 -38  10 99.8815 75.1184  58
   0 -38  11 31.6459 54.7870  58
   0  38 -11 6.82062 70.0328  48
   0  38 -11 92.7612 85.9111  41
   0 -38 -11 42.7834 67.3882  16
   0 -38  11 39.9046 59.9244  12
   0 -38 -11 86.0649 66.2740  20
   0 -38  12 33.2695 50.9490  58
   0  38 -12-25.1582 61.2084  41
   0 -38 -12-58.0156 46.0792  20
   0 -38 -12 43.3223 43.1196  16
   0 -38  12 21.0158 41.1602  12
   0  38 -13 87.4495 58.4548  39
   0 -38 -13 187.447 51.5594  20
   0 -39   0-117.163 83.1486  19
   0  39   0 11.3770 223.700  30
   0 -39   0-74.0887 63.5355  12
   0  39   0-275.479 181.172   1
   0 -39   0-43.0826 114.479   7
   0 -39   1 813.328 171.412  19
   0 -39  -1 880.183 158.569  19
   0  39  -1 576.931 285.319  30
   0  39   1 306.789 237.204  30
   0 -39   1 754.663 123.147  12
   0 -39  -1 872.624 133.015  12
   0 -39  -1 831.675 134.608   9
   0 -39  -1 872.747 295.541   7
   0  39  -1 584.799 273.825   1
   0 -39   1 771.945 250.762   7
   0 -39  -2 479.640 127.189  19
   0 -39   2 398.010 127.389  19
   0  39   2 384.465 221.019  30
   0  39  -2 936.865 356.250  30
   0  39   2 344.082 213.106  27
   0 -39   2 313.048 98.5843  11
   0 -39   2 248.141 87.3537  12
   0 -39  -2 464.815 116.140   9
   0 -39  -2 549.796 241.290   7
   0  39  -2 163.950 171.037   1
   0 -39  -3 146.439 90.2045  19
   0 -39  -3 78.1224 154.992   7
   0  39  -3-57.1971 203.491   1
   0 -39  -3 140.429 96.7622   9
   0  39   3 103.607 130.467  30
   0  39  -3 291.749 223.899  30
   0  39   3 38.4881 121.055  27
   0 -39   3 26.6615 72.7840  11
   0 -39  -4 270.682 106.125  19
   0  39  -4-46.6782 85.8579  48
   0 -39  -4 299.160 228.745   7
   0 -39  -4 170.018 96.3755   9
   0  39  -4-33.3322 158.737   1
   0 -39  -4 42.1589 51.4380  16
   0  39   4 563.662 284.595  30
   0  39   4 497.370 283.079  27
   0  39  -4-306.527 253.024  30
   0 -39   4 171.817 61.9808  10
   0 -39   4 62.5726 86.0383  11
   0 -39  -5 70.6118 71.5679  19
   0  39  -5 155.844 96.7807  48
   0 -39  -5 377.823 121.259   9
   0 -39  -5 361.870 236.272   7
   0 -39  -5 182.556 84.6771  16
   0  39  -5 109.168 213.127  30
   0  39   5 20.0905 159.446  30
   0 -39   5 168.484 59.8671  10
   0 -39   5 235.899 114.580  11
   0 -39  -6 357.276 129.298   9
   0 -39   6 256.246 108.687  58
   0 -39  -6 98.8538 74.4283  16
   0  39  -6 245.311 129.490  51
   0  39  -6 64.2919 83.9738  48
   0 -39   6 199.706 64.0931  10
   0 -39   6 207.681 111.769  11
   0 -39  -6 100.380 74.4017  19
   0  39  -7-151.884 112.230  51
   0  39  -7 89.6026 98.8123  48
   0 -39   7 25.6455 101.891  11
   0 -39   7 40.0316 32.9191  10
   0 -39  -7 2.22498 86.6441   9
   0 -39   7 25.1493 60.5288  58
   0 -39  -7-61.1540 63.1570  16
   0  39  -8 1112.20 198.304  48
   0  39  -8 1176.91 222.070  51
   0 -39  -8 943.631 189.046   9
   0 -39   8 930.840 107.878  10
   0 -39   8 821.333 176.689  11
   0 -39   8 969.956 173.437  58
   0 -39  -8 1285.35 168.565  16
   0  39  -9-20.0528 85.7204  51
   0  39  -9 57.4546 87.9738  48
   0 -39  -9-34.0793 70.2500  16
   0 -39   9-188.671 131.000  11
   0 -39   9 25.9736 63.6457  58
   0  39 -10 275.630 119.913  51
   0  39 -10 256.006 107.115  48
   0 -39 -10 364.496 97.5043  16
   0  39 -10 327.909 138.043  41
   0 -39  10 386.402 130.802  11
   0 -39  10 404.726 104.409  58
   0 -39  11 21.4159 57.6094  58
   0  39 -11-4.55266 79.0745  48
   0  39 -11 195.141 100.111  41
   0 -39 -11 201.972 74.1651  20
   0 -39  11 219.216 69.2895  12
   0 -39 -11 200.093 74.4582  16
   0 -39 -12 104.107 51.4276  20
   0 -39 -12 102.399 50.0100  16
   0 -39  12 79.3080 44.2239  12
   0  39 -13 98.7415 51.1400  39
   0 -39 -13 67.8880 34.8379  20
   0 -40   0 53.7018 77.7178  19
   0  40   0-22.3229 156.998  30
   0 -40   0-72.4734 62.7365  12
   0 -40   0 152.324 135.473   7
   0 -40   0 70.6003 85.4094   9
   0 -40  -1 749.728 151.926  19
   0 -40   1 739.106 156.838  19
   0  40   1 1258.10 401.188  27
   0  40   1 716.936 320.251  30
   0  40  -1 608.675 296.176  30
   0 -40  -1 778.086 124.000  12
   0 -40   1 915.448 137.194  12
   0 -40  -1 1084.50 153.448   9
   0  40  -1 786.779 297.526   1
   0 -40  -1 877.462 275.132   7
   0 -40  -2-24.3104 75.6732  19
   0 -40   2-26.7246 79.4063  19
   0 -40  -2 38.1154 138.964   7
   0  40  -2-362.993 222.553   1
   0 -40  -2 47.1938 83.7590   9
   0  40   2 79.8021 139.141  27
   0  40  -2-395.191 281.316  30
   0  40   2-33.6562 132.390  30
   0 -40   2 176.463 86.3306  11
   0 -40   2 11.5783 63.8687  12
   0 -40  -3 492.669 138.026  19
   0 -40  -3 565.902 139.090   9
   0  40  -3 350.440 151.076   1
   0 -40  -3 667.052 289.148   7
   0 -40  -3 658.712 110.197  16
   0  40   3 418.255 235.160  27
   0  40  -3 282.536 188.218  30
   0  40   3 751.408 324.838  30
   0 -40   3 568.192 129.916  11
   0 -40  -4 833.325 156.304  19
   0  40  -4 1040.27 180.533  48
   0 -40  -4 1127.51 344.363   7
   0 -40  -4 976.328 166.564   9
   0 -40  -4 1141.92 149.471  16
   0  40  -4 803.987 313.568  30
   0  40   4 960.050 349.959  27
   0  40   4 1197.08 374.712  30
   0 -40   4 1071.82 174.214  11
   0  40  -5 229.609 118.643  51
   0  40  -5 158.927 99.2380  48
   0 -40  -5 85.0851 65.7565  19
   0 -40  -5 251.859 88.9640  16
   0 -40   5 247.834 116.462  11
   0 -40  -5 341.021 122.208   9
   0 -40  -6 799.694 154.473   9
   0 -40   6 575.740 136.682  58
   0 -40  -6 771.752 133.230  16
   0  40  -6 759.083 180.085  51
   0  40  -6 791.124 169.227  48
   0 -40   6 592.718 142.482  11
   0  40  -7 530.297 164.511  51
   0  40  -7 615.019 159.907  48
   0 -40  -7 341.236 113.654   9
   0 -40   7 192.964 118.958  11
   0 -40   7 407.019 123.746  58
   0 -40  -7 534.084 111.429  16
   0  40  -8 10.9826 77.1350  48
   0  40  -8-53.4124 85.5013  51
   0 -40  -8-143.626 149.585   9
   0 -40   8 0.25905 98.4840  11
   0 -40   8-66.7431 83.1120  58
   0 -40  -8 50.9273 78.3481  16
   0  40  -9 26.2601 85.8129  48
   0  40  -9-135.684 105.780  51
   0 -40  -9 0.67752 68.9465  16
   0 -40   9-113.827 119.409  11
   0 -40   9-63.1475 57.4118  58
   0 -40  10 2.58216 61.0268  58
   0  40 -10-96.5290 98.1280  51
   0  40 -10-28.8858 76.0414  48
   0 -40 -10 45.4473 68.1173  16
   0  40 -10-51.4241 101.688  41
   0 -40  10-12.9976 58.1907  12
   0 -40  10 0.86924 82.5154  11
   0 -40 -10 10.2041 55.6551  20
   0 -40  11 57.7580 61.2623  58
   0  40 -11 0.42158 70.4233  48
   0  40 -11 147.816 85.3571  41
   0 -40 -11 129.169 57.4167  20
   0 -40 -11-33.8679 54.3533  16
   0 -40  11-26.8401 57.1803  12
   0  40 -12-19.9036 59.3746  39
   0 -40 -12 32.3543 36.5668  16
   0 -40 -12 39.1960 43.3767  20
   0 -40  12 34.2219 36.5194  12
   0 -40 -13 7.54233 22.5304  20
   0 -41   0-27.6829 84.3077  19
   0 -41   0 81.6150 64.7852  12
   0 -41   0-143.555 188.038   7
   0 -41   0 5.14099 84.2066   9
   0 -41  -1 1438.96 225.525  19
   0 -41   1 1641.14 211.463  19
   0  41  -1 1865.83 481.793  30
   0  41   1 1189.61 356.939  27
   0  41   1 1717.50 473.796  30
   0 -41   1 1286.13 160.701  12
   0 -41  -1 1519.82 186.588   9
   0  41  -1 1121.77 360.410   1
   0 -41  -1 1309.07 354.795   7
   0 -41  -2-113.154 90.9764  19
   0  41  -2 225.825 170.374   1
   0 -41  -2 166.200 161.250   7
   0 -41  -2 0.67494 83.1758   9
   0  41   2 8.33299 153.636  30
   0  41   2 202.953 246.457  27
   0  41  -2 24.2487 143.953  30
   0 -41   2-34.6913 80.1566  12
   0 -41   2 106.427 75.9980  11
   0 -41  -3-26.6307 93.0663  19
   0 -41  -3 92.1516 177.907   7
   0 -41  -3 136.013 109.618   9
   0 -41  -3 5.82896 49.9416  16
   0  41   3-75.6708 178.894  30
   0  41  -3-316.068 259.681  30
   0  41   3 175.677 170.795  27
   0 -41   3 8.68808 78.3537  12
   0 -41   3-50.1099 69.0480  11
   0 -41  -4-62.1856 85.7173  19
   0  41  -4 50.5220 92.4404  48
   0 -41  -4-121.899 111.058   9
   0 -41  -4 45.4487 46.9025  16
   0 -41   4-116.448 99.3901  11
   0  41  -5-107.494 109.057  51
   0  41  -5 7.94926 69.9108  48
   0 -41  -5 27.1172 74.0906  19
   0 -41  -5 127.839 71.8192  16
   0 -41   5 136.231 86.4814  11
   0 -41  -5 188.802 110.199   9
   0  41  -6 137.552 95.4720  51
   0  41  -6 381.372 129.914  48
   0 -41  -6-31.9566 65.8826  19
   0 -41  -6 253.937 89.4242  16
   0 -41   6 202.056 106.383  11
   0 -41  -6 218.334 112.793   9
   0 -41   7 40.0262 100.091  11
   0 -41  -7 43.3827 85.8873   9
   0  41  -7-22.1594 89.8585  51
   0  41  -7 0.30282 75.6925  48
   0 -41  -7 0.55349 56.3481  16
   0  41  -8-44.7483 83.9958  51
   0  41  -8 228.198 110.322  48
   0 -41  -8 12.9212 62.8657  16
   0 -41  -8 182.552 149.834   9
   0 -41   8 40.7208 101.095  11
   0 -41   8-56.0940 76.2932  58
   0  41  -9 127.257 97.1812  48
   0  41  -9 24.0904 100.629  51
   0 -41  -9 12.8167 56.8492  16
   0  41  -9 45.2977 112.425  41
   0 -41   9 19.8424 102.014  11
   0 -41   9 9.53222 61.5378  58
   0  41 -10 11.1117 61.6185  48
   0  41 -10-86.4857 93.3307  51
   0 -41 -10 28.7500 57.1174  16
   0  41 -10-112.164 107.207  41
   0 -41 -10 26.3522 48.5627  20
   0 -41  10 80.4652 90.8743  11
   0 -41  10 22.5820 62.1870  12
   0  41 -11-52.1497 65.3843  48
   0  41 -11-73.3477 84.0105  41
   0 -41 -11 53.7793 52.8629  20
   0 -41 -11 0.22854 46.1974  16
   0 -41  11 37.7580 54.8183  12
   0  41 -12 295.909 85.0437  39
   0 -41  12 337.443 60.2506  12
   0 -41 -12 463.586 69.3494  20
   0 -42   0 720.546 260.976   7
   0 -42   0 1028.34 145.777   9
   0  42   0 658.179 316.794  30
   0 -42   0 849.483 133.303  12
   0 -42   0 778.886 176.791  19
   0 -42  -1 167.801 158.593   7
   0 -42  -1 130.861 96.1586   9
   0 -42  -1 52.0599 95.0450  19
   0 -42   1 36.8200 78.7011  19
   0  42   1 255.340 271.108  27
   0  42  -1 217.788 239.444  30
   0  42   1 221.398 178.164  30
   0 -42   1 16.6727 65.1208  12
   0 -42  -2 52.8970 91.8388   9
   0 -42  -2 127.865 132.181   7
   0 -42  -2 5.45197 38.2501  16
   0 -42  -2-119.299 106.579  19
   0  42   2 141.567 176.237  30
   0  42  -2-98.0592 186.149  30
   0 -42   2 10.7034 69.8434  12
   0 -42   2 7.90281 65.3692  11
   0 -42  -3 738.162 153.602   9
   0 -42  -3 645.091 139.876  19
   0 -42  -3 571.368 101.458  16
   0  42   3 935.456 342.987  27
   0 -42   3 532.162 118.590  11
   0 -42   3 776.597 136.084  12
   0 -42  -4 131.007 83.7087  19
   0 -42  -4 198.506 63.4275  16
   0  42  -4 331.565 103.677  48
   0 -42  -4 103.567 108.893   9
   0 -42   4 70.3472 65.7029  11
   0 -42   4 131.733 81.6751  12
   0 -42  -5 87.4679 82.2407  19
   0 -42  -5-15.2820 54.8062  16
   0  42  -5-30.8841 90.7238  48
   0  42  -5 68.3864 99.2240  51
   0 -42  -5 78.4917 102.211   9
   0 -42   5 110.124 107.280  11
   0 -42  -6-139.765 76.9980  19
   0  42  -6 108.530 95.0562  51
   0  42  -6-11.4759 72.8748  48
   0 -42  -6 0.51356 96.7591   9
   0 -42  -6-59.1723 64.3170  16
   0 -42   6-225.085 116.772  11
   0 -42  -7 92.9074 74.4328  16
   0  42  -7 196.820 98.7131  48
   0  42  -7 83.8989 102.219  51
   0 -42  -7 56.7118 90.4360   9
   0 -42   7 0.25251 85.4161  11
   0 -42  -8-39.4934 71.0367  16
   0 -42  -8-48.9883 160.326   9
   0 -42   8-47.3999 94.5395  11
   0  42  -8-128.283 96.6915  48
   0  42  -8 84.8973 96.5700  51
   0  42  -9 444.720 149.414  41
   0 -42  -9 611.635 110.104  16
   0 -42   9 715.385 156.993  11
   0 -42   9 489.696 113.540  12
   0  42  -9 671.949 145.168  48
   0  42  -9 492.669 147.911  51
   0  42 -10 75.1494 92.9797  51
   0  42 -10 43.0390 69.2920  48
   0  42 -10-82.6416 92.2323  41
   0 -42 -10 98.4328 63.3002  20
   0 -42 -10 90.4532 62.0154  16
   0 -42  10-63.1004 64.4022  12
   0  42 -11 148.080 81.6468  41
   0 -42 -11 148.403 55.6184  20
   0 -42 -11 145.848 60.4949  16
   0 -42  11 52.3509 45.5891  12
   0 -42  12 40.7535 32.7205  12
   0 -42 -12 61.2178 34.2018  20
   0 -43   0-40.2401 89.9421   9
   0  43   0-37.9854 228.834  27
   0 -43   0-122.168 101.539  19
   0 -43   0-35.0609 67.7703  12
   0 -43  -1 305.327 113.823  19
   0 -43   1 188.830 80.0317  12
   0 -43  -1 275.985 109.244   9
   0 -43   1 247.618 102.030   9
   0 -43  -2 28.2763 87.0132  19
   0 -43   2 26.7006 75.2926  12
   0 -43  -2 155.024 108.432   9
   0 -43  -2-29.0860 43.9965  16
   0 -43  -3 25.2098 81.2365  19
   0 -43  -3-32.3323 45.5868  16
   0 -43   3-61.4119 89.7331  12
   0 -43   3 65.2171 75.3761  11
   0 -43  -3-103.573 114.486   9
   0 -43  -4 255.089 114.741  19
   0 -43  -4 205.553 80.6177  16
   0  43  -4 412.413 146.070  51
   0 -43   4 295.428 111.358  12
   0 -43   4 253.455 106.834  11
   0 -43  -4 100.146 113.052   9
   0 -43  -5-82.7648 77.2961  19
   0 -43  -5 34.4963 54.1768  16
   0  43  -5 51.9771 86.6086  48
   0  43  -5 125.998 96.5908  51
   0 -43   5-7.26553 86.5111  12
   0 -43   5 23.3189 80.7003  11
   0 -43  -5-43.7204 106.450   9
   0 -43  -6 16.3206 59.2205  19
   0  43  -6-21.0142 82.6627  48
   0  43  -6-29.6529 87.3829  51
   0 -43   6 69.6518 99.8857  11
   0 -43  -6 31.7876 97.8121   9
   0 -43  -6-27.9777 60.7818  16
   0 -43  -7 28.5311 51.4969  16
   0  43  -7 43.1424 76.8889  48
   0  43  -7 66.4625 86.9800  51
   0 -43   7 218.790 111.284  11
   0 -43   7-74.4959 90.7817  12
   0 -43  -7-24.6412 89.1004   9
   0 -43  -8 251.335 86.2297  16
   0 -43   8 233.178 94.0909  12
   0 -43  -8 281.674 176.758   9
   0 -43   8-28.2183 96.4472  11
   0  43  -8 254.325 110.691  48
   0  43  -8 141.869 92.2412  51
   0  43  -9 60.6157 74.8371  48
   0  43  -9 85.6273 107.768  51
   0 -43  -9 61.3649 57.2829  16
   0  43  -9-12.6717 91.1356  41
   0 -43   9 84.4259 88.9055  11
   0 -43   9 180.767 76.7365  12
   0 -43  -9 160.133 63.0750  20
   0  43 -10 629.870 126.510  48
   0  43 -10 845.794 150.838  51
   0  43 -10 618.799 145.475  41
   0 -43 -10 829.947 111.984  16
   0 -43  10 826.763 111.530  12
   0 -43 -10 958.807 114.144  20
   0  43 -11 291.852 100.888  41
   0 -43  11 313.768 65.6749  12
   0 -43 -11 337.021 65.8290  20
   0 -43 -11 386.015 73.0878  16
   0 -43 -12 497.571 62.9896  20
   0 -44   0 20.9952 73.7314  19
   0 -44   0-54.1926 101.044   9
   0 -44   0 24.8085 55.3601  12
   0 -44  -1 108.960 101.571  19
   0 -44  -1-16.9189 94.5497   9
   0 -44   1-30.8624 89.1688   9
   0 -44   1 0.19274 67.0109  12
   0 -44  -2 855.709 168.518  19
   0 -44   2 952.549 152.679  12
   0 -44  -2 1180.62 168.134   9
   0 -44  -3 375.430 124.441  19
   0 -44  -3 343.425 84.8571  16
   0 -44   3 442.303 111.086  12
   0 -44   3 430.286 118.324  11
   0 -44  -3 558.921 143.374   9
   0 -44  -4 117.836 86.3937  19
   0 -44  -4 152.753 62.9486  16
   0  44  -4 407.550 130.469  51
   0 -44   4 286.165 106.510  12
   0 -44   4 164.527 82.3000  11
   0 -44  -4 293.050 126.568   9
   0 -44  -5 63.7648 75.1726  19
   0 -44  -5 122.751 66.0644  16
   0  44  -5 121.143 88.8719  48
   0  44  -5-54.1492 76.4700  51
   0 -44   5 23.4802 82.7668  11
   0 -44   5 183.059 93.5694  12
   0 -44  -5-17.1032 105.792   9
   0  44  -6 933.572 174.834  48
   0  44  -6 758.345 176.422  51
   0 -44  -6 940.763 159.064   9
   0 -44   6 891.605 162.080  12
   0 -44   6 686.493 141.995  11
   0 -44  -6 1015.83 140.621  16
   0 -44  -7 236.953 82.9364  16
   0  44  -7 359.016 117.868  48
   0  44  -7 201.895 116.693  51
   0 -44  -7 259.091 105.819   9
   0 -44   7 518.950 122.856  12
   0 -44   7 0.23484 93.8647  11
   0 -44  -8 77.6109 67.0905  16
   0 -44  -8 121.338 167.638   9
   0 -44   8 171.420 105.305  11
   0 -44   8 3.41047 75.8592  12
   0  44  -8 0.29229 77.0022  51
   0  44  -8-10.0505 70.3124  48
   0  44  -9 38.8434 62.1099  48
   0  44  -9 13.8227 76.0679  51
   0 -44  -9 81.0725 63.6297  16
   0  44  -9 98.7970 111.900  41
   0 -44   9 75.7862 85.8784  11
   0 -44   9 75.7846 68.6288  12
   0 -44  -9-30.3805 46.5427  20
   0  44 -10 37.4392 62.7867  48
   0  44 -10-15.8473 72.4665  46
   0  44 -10 100.219 84.2282  41
   0 -44 -10-26.0721 41.3979  16
   0 -44  10 33.7457 50.0037  12
   0 -44 -10 78.4168 46.5621  20
   0  44 -11 123.899 74.3517  41
   0  44 -11 34.7238 53.4912  39
   0 -44  11 161.100 51.5232  12
   0 -44 -11 194.655 51.3691  20
   0 -44 -11 139.080 47.5384  16
   0 -45   0 29.1402 88.6190   9
   0 -45   0-33.7746 57.9922  12
   0 -45  -1 66.3315 103.989  19
   0 -45  -1-69.3623 107.771   9
   0 -45   1 14.3422 90.0634   9
   0 -45   1 26.2267 63.3219  12
   0 -45  -2 154.572 106.969  19
   0 -45   2 186.499 97.2873  12
   0 -45   2 101.922 91.0166   9
   0 -45  -2 23.7251 97.0056   9
   0 -45  -3-98.9742 101.481  19
   0 -45  -3 2.17550 45.4058  16
   0  45  -3 16.5537 78.9185  51
   0 -45   3 40.4004 57.8610  11
   0 -45   3 0.20267 70.1366  12
   0 -45  -3 28.6316 105.351   9
   0 -45  -4 139.019 93.6033  19
   0 -45  -4 200.938 74.8977  16
   0  45  -4 55.6739 95.5504  51
   0 -45   4-8.17823 75.2819  12
   0 -45   4 179.267 97.8873  11
   0 -45  -4-17.7226 101.769   9
   0 -45  -5-17.4417 66.7721  19
   0 -45  -5 114.779 66.2864  16
   0  45  -5 152.017 88.8351  48
   0  45  -5 332.579 134.670  51
   0 -45   5 371.923 115.756  12
   0 -45   5 191.470 97.5867  11
   0 -45  -5 183.851 114.515   9
   0 -45  -6 84.1538 98.6995   9
   0 -45   6-80.7474 93.9187  12
   0 -45   6-108.195 90.8108  11
   0  45  -6-12.1384 86.2684  51
   0  45  -6 176.206 97.4966  48
   0 -45  -6 67.6291 60.5402  16
   0 -45   7 180.584 98.3748  12
   0 -45   7-60.9210 84.2980  11
   0 -45  -7-76.2128 98.3584   9
   0  45  -7 0.29842 84.6499  51
   0  45  -7-16.0311 77.2315  48
   0 -45  -7 95.8736 67.0796  16
   0  45  -8 0.22644 69.0212  48
   0  45  -8-10.1938 85.8232  51
   0 -45  -8-37.9735 50.0366  16
   0 -45   8 51.5084 84.7258  12
   0 -45  -8-10.2551 166.730   9
   0 -45   8 0.20801 73.7897  11
   0 -45  -8 73.4927 51.9093  20
   0  45  -9-70.1108 71.2370  51
   0  45  -9-79.0271 86.1065  48
   0 -45  -9-24.2404 50.1344  16
   0  45  -9 49.1712 91.9377  41
   0 -45   9 131.482 90.2385  11
   0 -45   9-69.7538 70.9717  12
   0 -45  -9-33.2521 43.4122  20
   0  45 -10-19.9402 53.2303  48
   0  45 -10-167.047 91.3278  46
   0  45 -10 28.8447 69.8247  41
   0 -45 -10-31.3632 40.6663  16
   0 -45  10-10.4638 50.7482  12
   0 -45 -10 12.8188 37.1134  20
   0  45 -11 5.59511 36.4968  39
   0 -45  11 88.3768 47.2404  12
   0 -45 -11-0.07426 24.9963  20
   0 -45 -11 67.6014 34.7678  16
   0 -46   0 3402.43 249.542  12
   0 -46   0 4111.41 275.749   9
   0 -46  -1 1906.53 209.083   9
   0 -46   1 1965.53 198.255   9
   0 -46   1 1590.99 182.498  12
   0 -46  -2 79.6787 86.7975  19
   0 -46   2 171.809 84.0257  12
   0 -46   2 221.862 108.138   9
   0 -46  -2 134.482 112.039   9
   0 -46  -3 906.397 172.287  19
   0 -46  -3 718.385 112.731  16
   0  46  -3 1143.99 194.491  51
   0 -46   3 668.810 125.643  11
   0 -46   3 763.112 135.765  12
   0 -46   3 874.809 144.511   9
   0 -46  -4 209.950 98.6563  19
   0 -46  -4 149.202 67.3822  16
   0  46  -4 438.909 140.826  51
   0 -46   4 240.004 103.834  11
   0 -46   4 329.929 112.323  12
   0 -46  -4 386.752 140.254   9
   0 -46  -5 299.607 75.2558  16
   0  46  -5 83.4623 92.6222  51
   0 -46   5 61.1786 76.2617  11
   0 -46   5 271.659 102.414  12
   0 -46  -5 188.491 126.582   9
   0 -46  -6-85.9321 91.8413   9
   0 -46   6-197.347 93.0303  12
   0 -46   6-85.8313 77.4947  11
   0 -46  -6-17.0371 50.4380  16
   0  46  -6-42.6158 71.2543  48
   0  46  -6 39.8535 82.2108  51
   0 -46  -7 106.473 50.3400  20
   0  46  -7 87.8701 77.1769  48
   0  46  -7 141.709 97.7676  51
   0 -46  -7 145.799 70.3610  16
   0 -46  -7 38.4264 101.427   9
   0 -46   7 112.033 94.5185  11
   0 -46   7 103.679 82.2451  12
   0 -46   7 64.5257 52.4841   9
   0  46  -8 20.6126 81.5579  51
   0  46  -8-44.6046 69.0613  48
   0 -46  -8-19.1921 44.4306  16
   0  46  -8-38.4132 96.0253  41
   0 -46  -8 128.949 174.540   9
   0 -46   8 36.1123 83.9358  11
   0 -46   8 18.0528 71.9618  12
   0 -46  -8 16.9173 42.0442  20
   0  46  -9 137.041 74.8403  48
   0  46  -9 334.451 114.029  51
   0 -46  -9 177.463 60.4110  16
   0  46  -9 106.331 93.9110  41
   0 -46   9 186.266 72.5450  12
   0 -46  -9 322.237 67.8538  20
   0  46 -10-71.2638 71.7144  46
   0  46 -10 116.142 83.1952  41
   0 -46  10 63.4059 51.8306  12
   0 -46 -10 41.3725 35.0322  20
   0 -46 -10 15.2394 35.0960  16
   0 -46 -11 104.723 31.9471  20
   0 -46  11 109.262 40.7121  12
   0 -47   0-15.1562 56.6663  12
   0 -47   0-189.818 115.005   9
   0 -47   1 436.070 104.032  12
   0 -47  -1 458.764 130.480   9
   0 -47   1 354.137 121.147   9
   0 -47   2 61.0661 66.5435  12
   0 -47   2-19.8915 89.1072   9
   0 -47  -2-171.116 119.948   9
   0 -47  -3 49.4272 42.1670  16
   0  47  -3 46.3773 84.0628  51
   0 -47   3 142.213 83.3444  12
   0 -47   3 177.382 84.9752  11
   0 -47   3 44.0119 81.7147   9
   0 -47  -3 125.501 101.952   9
   0 -47  -4 129.175 58.7788  16
   0  47  -4 128.529 82.2262  51
   0 -47   4 56.5740 73.9779  11
   0 -47   4 181.263 96.8394  12
   0 -47  -4 105.800 104.591   9
   0 -47   4 42.0195 70.2125   9
   0 -47  -5 555.594 102.331  16
   0  47  -5 323.794 122.465  51
   0 -47   5 355.130 107.103  12
   0 -47   5 238.541 96.4368  11
   0 -47   5 124.992 80.3020   9
   0 -47  -5 328.326 129.870   9
   0 -47  -6 62.9618 38.5944  20
   0 -47  -6 170.745 65.9913  16
   0  47  -6 102.950 66.2585  48
   0  47  -6 93.3315 96.5667  51
   0 -47   6 138.316 92.5748  11
   0 -47   6 123.319 100.063  12
   0 -47  -6 138.384 96.8480   9
   0 -47   6 78.0403 63.6939   9
   0 -47  -7 50.0381 36.3488  20
   0  47  -7 43.9683 78.9849  51
   0  47  -7 80.5539 62.4205  48
   0 -47  -7 182.389 63.5278  16
   0 -47   7 222.223 89.2256  12
   0 -47   7 169.998 92.4162  11
   0 -47  -7 333.090 129.922   9
   0 -47   7 9.50422 47.0382   9
   0  47  -8-0.18526 60.4772  48
   0  47  -8 39.1410 67.3740  51
   0 -47  -8 19.0758 44.5546  16
   0  47  -8-28.2338 73.7553  41
   0 -47   8 95.9900 77.2731  11
   0 -47   8 68.2756 68.9786  12
   0 -47  -8 73.9832 42.3613  20
   0  47  -9 29.7444 55.0553  48
   0  47  -9-6.52222 58.7843  51
   0  47  -9 123.435 98.0474  41
   0 -47  -9 26.9075 42.5616  16
   0 -47   9 33.8559 57.4991  12
   0 -47  -9 65.5197 37.7917  20
   0  47 -10 98.1284 57.3966  39
   0  47 -10-46.1811 61.3977  41
   0 -47  10-67.1755 43.7488  12
   0 -47 -10-22.6266 29.2308  20
   0 -47 -10-22.9679 32.4299  16
   0 -48   0 237.591 107.128   9
   0 -48   0 188.165 74.0332  12
   0 -48   1 279.645 109.971   9
   0 -48  -1 151.891 110.083   9
   0 -48   1 116.179 75.0931  12
   0 -48  -2 423.759 126.672   9
   0 -48   2 371.717 116.261   9
   0 -48   2 364.143 110.904  12
   0  48  -3 479.637 133.923  51
   0 -48   3 604.763 121.503  12
   0 -48   3 567.280 127.869   9
   0 -48  -3 671.366 146.816   9
   0 -48  -4 120.329 52.9310  16
   0  48  -4 169.647 99.3956  51
   0 -48   4 154.696 83.9497  12
   0 -48   4 30.1107 65.0837  11
   0 -48  -4 224.534 114.877   9
   0 -48   4-13.4075 71.3867   9
   0 -48  -5 313.592 75.3498  16
   0  48  -5 378.826 127.785  51
   0 -48   5 268.107 106.392  12
   0 -48   5 278.698 98.8005  11
   0 -48  -5 263.255 117.271   9
   0 -48   5 167.836 77.5040   9
   0 -48  -6 167.534 61.5345  16
   0  48  -6-44.2150 78.9598  51
   0 -48  -6 91.4217 86.2228   9
   0 -48   6-42.9943 75.9281  11
   0 -48   6 139.912 89.9980  12
   0 -48   6-143.444 65.4431   9
   0 -48  -7 461.614 72.9712  20
   0  48  -7 703.770 150.755  51
   0  48  -7 573.767 109.459  48
   0 -48  -7 553.040 93.3812  16
   0 -48  -7 750.319 168.055   9
   0 -48   7 745.601 126.279  12
   0 -48   7 500.833 116.215  11
   0  48  -8 201.297 96.2106  51
   0  48  -8 126.306 67.5589  48
   0  48  -8 29.7913 94.9710  41
   0 -48  -8 73.8880 46.8908  16
   0 -48   8 191.801 74.1839  12
   0 -48  -8 131.254 44.4659  20
   0  48  -9 203.174 92.4569  41
   0 -48  -9 232.283 60.4717  16
   0 -48   9 297.981 74.7642  12
   0 -48  -9 258.423 50.6406  20
   0  48 -10 304.932 88.6933  41
   0 -48  10 560.136 76.3904  12
   0 -48 -10 356.566 50.8230  20
   0 -48 -10 523.932 66.4769  16
   0 -49   0 246.906 113.867   9
   0 -49   0 4.88692 50.8394  12
   0 -49  -1-51.2629 101.468   9
   0 -49   1-42.2960 94.2803   9
   0 -49   1 80.4669 62.5472  12
   0 -49   2 131.540 101.675   9
   0 -49  -2 256.201 118.908   9
   0 -49   2 253.883 94.5633  12
   0  49  -3 426.172 122.708  51
   0 -49   3 521.191 123.451  12
   0 -49  -3 505.133 141.530   9
   0 -49   3 535.191 111.871   9
   0  49  -4 77.0581 79.5899  51
   0 -49   4 40.3376 75.6534  12
   0 -49   4-62.7547 66.5491  11
   0 -49   4 173.838 86.5812   9
   0 -49  -4 78.8247 94.3296   9
   0 -49  -4 6.14992 34.5299  16
   0  49  -5 651.240 147.402  51
   0 -49   5 776.323 139.597  12
   0 -49  -5 747.160 138.123   9
   0 -49   5 259.832 90.7091  11
   0 -49   5 282.470 79.6064   9
   0 -49  -5 563.375 86.9131  16
   0  49  -6 51.9350 84.5423  51
   0 -49  -6 11.8167 41.3364  16
   0 -49  -6-121.154 85.1716   9
   0 -49   6 0.16504 68.5253  12
   0 -49   6-142.781 83.8471  11
   0 -49   6-187.328 65.2535   9
   0  49  -7 429.393 120.394  51
   0 -49  -7 242.743 64.2458  16
   0  49  -7 488.983 145.170  41
   0 -49   7 312.524 99.7894  11
   0 -49  -7 562.518 161.155   9
   0 -49   7 503.960 106.587  12
   0 -49  -7 396.988 63.1909  20
   0  49  -8 39.0239 74.5606  51
   0 -49  -8 72.4328 44.8944  16
   0  49  -8 148.130 90.8058  41
   0 -49   8 48.1404 57.4423  12
   0 -49  -8 88.8516 36.6171  20
   0  49  -9 447.205 119.580  46
   0 -49   9 576.121 91.5891  12
   0 -49  -9 353.325 52.1258  20
   0 -49  -9 374.402 64.9743  16
   0 -49  10-21.7845 34.8725  12
   0 -50   0 95.2461 99.1007   9
   0 -50   1 98.9897 57.0494  12
   0 -50  -1 293.958 119.798   9
   0 -50   1 124.724 93.4286   9
   0 -50   2 17.4581 67.7980  12
   0 -50  -2 138.273 115.086   9
   0 -50   2 164.573 97.7853   9
   0 -50   3-104.510 78.0462  12
   0 -50  -3-44.7523 105.844   9
   0 -50   3-69.1840 79.8030   9
   0  50  -4 128.586 84.2971  51
   0 -50   4 27.3238 71.3883  12
   0 -50   4 32.4356 55.3531  11
   0 -50  -4-3.50600 89.5652   9
   0 -50   4 25.6995 68.9038   9
   0 -50  -4-11.3412 32.3770  16
   0  50  -5-66.0259 85.9137  51
   0 -50   5 24.7383 64.9042  11
   0 -50  -5 140.228 92.0311   9
   0 -50   5 58.6788 74.5905  12
   0 -50   5-22.3217 57.0000   9
   0 -50  -5-54.3551 42.3393  16
   0  50  -6-35.0262 70.5945  51
   0 -50  -6-9.20209 37.3368  16
   0 -50   6 18.4121 62.6758  11
   0 -50  -6-28.2038 79.8977   9
   0 -50   6 23.5875 68.2717  12
   0 -50   6 82.1878 53.6759   9
   0  50  -7 127.105 94.0799  41
   0 -50  -7 98.4517 44.2507  16
   0 -50  -7-46.1334 133.551   9
   0 -50   7 168.000 76.5330  12
   0  50  -7 178.774 79.6603  51
   0 -50  -8 0.08632 28.2603  16
   0  50  -8-54.6594 82.0010  41
   0 -50   8-62.1169 54.3076  12
   0 -50  -8-3.55393 19.8882  20
   0  50  -9 229.331 86.7336  41
   0  50  -9 272.505 94.2322  46
   0 -50   9 358.095 69.9763  12
   0 -50  -9 340.127 54.6317  16
   0 -51   0-147.201 104.820   9
   0 -51   1 3.55848 55.9371  12
   0 -51   1 27.4408 95.1089   9
   0 -51  -1-52.9442 99.8183   9
   0 -51   2-63.3523 62.0698  12
   0 -51  -2 45.5992 96.8166   9
   0 -51   2-37.9103 78.1447   9
   0 -51   3-72.7318 70.1366  12
   0 -51  -3 74.6023 92.5115   9
   0 -51   3 62.2123 76.0361   9
   0  51  -4-66.2671 68.7764  51
   0 -51   4 47.2823 65.0620   9
   0 -51  -4 27.9287 91.2401   9
   0 -51   4-24.6132 64.9821  12
   0 -51   4 102.956 65.3308  11
   0  51  -5-48.5024 66.6106  51
   0 -51   5-36.6557 52.4644   9
   0 -51   5-95.8806 74.7888  12
   0 -51  -5-61.3771 35.6908  16
   0  51  -6 125.767 81.1846  51
   0 -51  -6-0.97871 30.5794  16
   0 -51   6-30.3181 43.1639   9
   0 -51   6 0.14456 60.4759  12
   0 -51  -6-9.06214 80.0728   9
   0  51  -7-96.7929 90.2443  41
   0 -51  -7-56.7548 36.5080  16
   0  51  -7 43.2266 59.3869  51
   0 -51   7 46.3787 56.8545  12
   0 -51  -8 63.7436 32.3066  16
   0 -51   8-68.3471 53.6624  12
   0  51  -8 29.7946 72.7026  41
   0 -51   9-0.08127 33.9922  12
   0  51  -9-7.60718 54.3567  41
   0 -52   0 515.678 126.420   9
   0 -52  -1-43.8942 94.6522   9
   0 -52   1 69.1210 95.1676   9
   0 -52   1 86.9525 60.6516  12
   0 -52  -2 274.684 116.230   9
   0 -52   2 327.545 101.712   9
   0 -52   2 292.680 81.3876  12
   0 -52  -3-67.3229 97.2628   9
   0 -52   3 3.94241 67.6340   9
   0 -52   3-63.1938 63.4997  12
   0 -52   4 38.2828 63.1303   9
   0 -52  -4 220.078 98.0969   9
   0 -52   4 56.2528 59.8411  12
   0  52  -5 260.181 87.9356  51
   0 -52  -5 15.7043 28.3886  16
   0 -52   5 42.9834 54.6490   9
   0 -52  -5 227.348 87.5851   9
   0 -52   5 186.254 78.0956  12
   0  52  -6-80.5705 75.6631  51
   0 -52  -6 24.6127 29.3121  16
   0 -52   6 0.07226 38.3220   9
   0 -52  -6 23.1668 94.3476   9
   0 -52   6 103.451 73.9937  12
   0  52  -6 48.5017 96.2035  41
   0  52  -7-7.25788 81.3990  41
   0 -52  -7 9.78095 28.8296  16
   0 -52   7 0.11623 48.8519  12
   0  52  -8 123.898 79.6488  46
   0 -52   8 37.8820 44.6843  12
   0  52  -8 16.7756 62.0369  41
   0 -53   0 30.6065 88.7891   9
   0 -53  -1 116.076 99.9020   9
   0 -53   1 29.7064 83.1747   9
   0 -53   1 55.5257 51.2751  12
   0 -53   2 131.818 78.6321   9
   0 -53  -2 221.205 102.509   9
   0 -53   2 76.9058 56.5600  12
   0 -53   3-31.4042 64.7432   9
   0 -53  -3-17.7422 79.6345   9
   0 -53   3 0.14188 53.2008  12
   0 -53   4 19.4955 56.4818   9
   0 -53  -4-12.1968 81.5045   9
   0 -53   4-16.3809 51.1306  12
   0  53  -5-3.56524 57.5723  51
   0  53  -5 104.246 92.9977  41
   0 -53   5 25.6530 47.6382   9
   0 -53  -5 123.577 81.8361   9
   0 -53   5 0.26617 51.4604  12
   0  53  -6 67.0432 86.7339  41
   0 -53  -6 2.41826 21.1208  16
   0  53  -6-15.8181 57.8427  51
   0 -53  -6-52.2155 107.527   9
   0 -53   6 23.4705 56.8891  12
   0 -53   7 39.7293 48.4631  12
   0  53  -7 163.004 87.2425  41
   0  53  -8-51.9890 54.0434  46
   0 -53   8-53.8990 38.2288  12
   0 -54   0 172.693 92.7036   9
   0 -54   1 1060.23 133.409   9
   0 -54  -1 642.005 128.666   9
   0 -54   2 177.480 83.2455   9
   0 -54  -2 146.297 88.4574   9
   0 -54   2 17.3249 47.5170  12
   0 -54  -3 269.645 97.7675   9
   0 -54   3 200.770 84.6287   9
   0 -54   3 184.519 65.7857  12
   0 -54   4-49.7053 57.5612   9
   0 -54   4 40.5416 64.0741  12
   0 -54  -4 114.828 75.3901   9
   0  54  -4 122.668 91.9357  41
   0 -54   5-44.5254 43.5073   9
   0 -54   5 82.6790 60.6196  12
   0 -54  -5 105.344 72.9397   9
   0  54  -5 59.6034 81.7289  41
   0 -54   6 223.356 69.3442  12
   0 -54  -6 187.587 110.140   9
   0  54  -6 111.276 85.9519  41
   0 -54   7 30.1042 38.3139  12
   0  54  -7 6.87066 58.6774  41
   0 -55   0-106.735 78.7752   9
   0 -55  -1 129.970 85.4114   9
   0 -55   1 75.7165 77.4480   9
   0 -55  -2 70.0948 78.4523   9
   0 -55   2 0.10674 60.4718   9
   0 -55   2-122.883 51.3311  12
   0  55  -2-101.231 69.4814  41
   0 -55   3 76.0134 61.1102   9
   0 -55  -3 117.742 74.8205   9
   0 -55   3-18.9281 43.7531  12
   0  55  -3 99.2260 82.8985  41
   0 -55   4 38.0193 51.8266   9
   0 -55  -4 97.2682 71.0103   9
   0 -55   4 24.0966 43.6282  12
   0  55  -4 52.6553 84.7510  41
   0 -55   5-35.5534 36.7744   9
   0 -55   5-88.3352 48.9840  12
   0 -55  -5 50.0381 71.2290   9
   0  55  -5-6.59859 68.6345  41
   0 -55   6 18.9271 41.7094  12
   0 -55  -6 65.0830 99.3868   9
   0  55  -6 72.6356 59.0101  41
   0  55  -7 49.8713 61.4791  46
   0 -55   7 29.9065 30.8310  12
   0  55  -7 52.8461 58.5961  41
   0 -56   0-10.5240 67.5653   9
   0 -56  -1 1.40089 67.8372   9
   0 -56   1 35.4953 66.4912   9
   0 -56   2-93.0860 67.1557   9
   0 -56  -2-53.1122 70.6397   9
   0 -56   2-50.6199 37.6628  12
   0  56  -2 2.17432 65.0564  41
   0 -56   3-7.99012 49.0738   9
   0 -56   3 47.4399 40.6262  12
   0 -56  -3 110.857 75.7685   9
   0  56  -3 1.44470 64.0616  41
   0 -56   4 20.3543 40.3337   9
   0 -56   4-0.09803 35.4537  12
   0 -56  -4 139.984 70.3444   9
   0  56  -4 31.2319 72.1671  41
   0 -56  -5-3.48468 75.5654   9
   0 -56   5 9.58806 34.5580  12
   0  56  -5 120.864 74.9467  41
   0 -56   6 19.9857 36.5214  12
   0  56  -6 117.193 70.3686  41
   0 -57   0-35.5641 60.6215   9
   0 -57   1 145.023 66.0581   9
   0 -57  -1 139.098 70.4037   9
   0 -57   2-29.3576 53.5822   9
   0 -57  -2-70.9596 65.2439   9
   0  57  -2-25.1505 65.2777  41
   0 -57   3 156.601 55.6222   9
   0 -57   3 89.8965 52.5579  12
   0  57  -3 263.564 89.8221  41
   0 -57   4 28.1995 36.7852   9
   0 -57   4-0.08131 31.9357  12
   0 -57  -4 76.2519 61.0553   9
   0  57  -4 106.399 71.2327  41
   0 -57  -5 180.166 87.6750   9
   0  57  -5 159.774 70.4074  41
   0 -58   0 332.005 71.8313   9
   0 -58  -1 345.049 75.4467   9
   0 -58   1 208.577 63.9487   9
   0 -58  -2 111.559 61.4557   9
   0 -58   2 106.528 53.8848   9
   0 -58  -3 189.618 61.9269   9
   0 -58   3 60.7361 40.1531   9
   0 -58  -4 203.148 71.6065   9
   0  58  -5 358.425 98.9241  46
   0 -59   0 53.3730 50.0142   9
   0 -59   1 4.60073 41.3132   9
   0 -59  -1-18.5831 45.6886   9
   0 -59   2-18.4975 36.1414   9
   0 -59  -2-76.3675 49.5145   9
   0 -59  -3 154.256 54.8556   9
   0 -59  -4 72.1921 64.7854   9
   0 -60   0 165.612 49.8412   9
   0 -60   1 32.7107 35.4625   9
   0 -60  -1-5.02373 38.9588   9
   0 -60  -2-21.3553 38.7157   9
  -1   0  17 150.696 59.0337  42
   1   0 -17 198.579 55.2875  17
  -1   0  17 225.752 56.8088  58
  -1   0  17 182.331 61.9886  56
  -1   0  17 189.811 62.8309  52
  -1   0  16-26.9156 59.7028  52
   1   0 -16-8.22081 52.9620  17
  -1   0  16-77.3936 67.9602  42
  -1   0  15 1244.64 189.264  42
   1   0 -15 1152.58 175.261  39
  -1   0  15 1207.68 168.879  36
   1   0 -15 1149.65 158.936  17
  -1   0  15 1164.78 188.024  52
   1   0 -15 1093.71 133.891  14
  -1   0  14-8.84359 60.6960  36
   1   0 -14-3.50600 77.3356  39
   1   0 -14 114.467 75.6364  17
  -1   0  14-4.63989 63.3806  52
   1   0 -14 17.6627 57.1045  14
   1   0 -13 77.4631 86.6112  39
  -1   0  13 73.2780 82.2676  36
   1   0 -13-50.9666 75.9186  17
  -1   0  13-70.8300 106.851  52
   1   0 -13 43.1785 68.9682  14
  -1   0  12 177.301 153.660  24
   1   0 -12 9.12162 59.2892  17
   1   0 -12 124.263 98.1762  39
  -1   0  12-26.4359 62.0876  36
   1   0 -12-12.0581 57.4822  14
  -1   0  11 124.644 177.079  24
   1   0 -11 51.1479 66.1395  17
   1   0 -11 35.7286 158.108   5
   1   0 -11 78.8241 78.4775  39
  -1   0  11-37.1795 56.2697  36
   1   0 -11-71.2550 55.2625  14
   1   0 -10-2.29885 56.0142  14
   1   0 -10-23.7606 93.2892   5
   1   0 -10-39.7683 44.8112  17
   1   0 -10 56.2672 66.3924  39
  -1   0  10-79.3185 112.398  29
  -1   0  10 230.151 215.842  24
   1   0 -10-80.8417 82.2220  59
  -1   0   9 326.607 133.989  22
  -1   0   9 17.7898 144.027  24
   1   0  -9 410.693 182.978   5
  -1   0   9 311.231 147.636  29
  -1   0   8 18.4949 167.568  24
  -1   0   8-40.1653 74.2998  22
   1   0  -8 13.5877 89.7119   5
  -1   0   8-92.0457 109.968  29
  -1   0   7 2961.53 313.420  22
   1   0  -7 2914.96 336.503   5
   1   0  -7 2533.85 233.820   1
  -1   0   7 3130.87 349.171  29
  -1   0   7 3164.91 423.313  24
  -1   0   6 64.5429 81.9249  22
   1   0  -6-30.9281 90.6656   5
   1   0  -6 37.4343 58.5515   1
  -1   0   6 94.1754 104.915  29
  -1   0   5 6204.85 364.485  22
   1   0  -5 6541.44 414.736   5
   1   0  -5 5622.89 298.315   1
  -1   0   5 6498.60 413.953  29
  -1   0   4 29.9835 60.8438  22
   1   0  -4 6.23899 89.7172   2
   1   0  -4-34.0407 83.3413   5
  -1   0   4 6.56690 59.6875  29
   1   0  -3 200.284 103.558   3
   1   0  -3 146.614 87.2831   2
   1   0  -2 65.4684 61.4744   3
   1   0  -2 47.8420 47.0647   2
   1   0  -2 23.0838 35.6189   5
  -1   0   2 5.19029 28.2667  23
  -1   0   1 19576.6 319.469  23
   1   0  -1 18976.0 362.806   4
   1   0  -1 19848.4 231.144   5
   1   0  -1 18933.6 316.752   2
   1   0  -1 19594.8 357.407  27
   1   0   0 7.98230 39.0999  24
  -1   0   0-14.5845 32.6890   1
  -1   0   0-14.2178 29.4034  33
  -1   0  -1 40412.2 684.931   1
  -1   0  -1 40798.6 410.097  31
  -1   0  -1 39730.5 602.856  26
   1   0   1 39933.8 671.607  24
   1   0   1 40796.0 592.047  32
   1   0   2-1.46207 53.9309  22
   1   0   2 178.578 91.2484  24
  -1   0  -2 30.2501 75.9338   1
  -1   0  -2 101.274 60.6117   8
   1   0   2-48.1076 67.4763  32
  -1   0  -2 60.1777 56.5017  26
   1   0   3 139531. 1610.35  22
  -1   0  -3 135485. 1119.00   7
   1   0   3 140545. 1678.21  32
   1   0   3 138164. 1768.94  24
   1   0   4 240.109 151.223  24
   1   0   4-74.0411 98.5731  22
  -1   0  -4 158.208 108.270   1
   1   0   4 13.2085 115.749  32
   1   0   5 42257.0 1111.52  22
  -1   0  -5 38795.5 1048.02   1
   1   0   5 42252.6 1266.62  24
  -1   0  -6 83.7383 128.836   5
  -1   0  -6 75.5917 82.7904   1
   1   0   6 33.3235 82.9468  22
   1   0   6 239.926 194.731  24
   1   0   7 16703.0 837.742  22
  -1   0  -7 16657.5 904.413   5
  -1   0  -7 15430.8 740.870   1
   1   0   7 16199.3 784.392  29
   1   0   7 17894.7 1005.46  24
   1   0   8-80.5258 97.7374  22
   1   0   8 118.606 162.226  24
   1   0   8-81.0975 106.981  29
  -1   0  -8-1.72783 139.629   5
   1   0   9 3019.43 394.669  29
   1   0   9 3026.12 511.805  24
  -1   0  -9 3190.01 485.167   5
  -1   0 -10 138.354 183.487   5
  -1   0 -10 112.577 93.8901  59
   1   0  10 129.828 87.5987  45
  -1   0 -10 3.03531 46.0262  17
   1   0  10 10.4106 52.1092  40
   1   0  10-73.6584 114.146  29
   1   0  10 268.887 207.924  24
  -1   0 -11 3629.10 358.944  59
   1   0  11 3914.01 351.684  45
  -1   0 -11 4215.55 298.346  17
   1   0  11 3584.23 324.064  40
   1   0  11 3280.96 465.625  29
   1   0  11 3524.44 605.508  24
  -1   0 -12 752.974 189.933  59
   1   0  12 402.753 143.469  45
   1   0  12 338.584 136.154  36
  -1   0 -12 559.163 130.230  14
  -1   0 -12 233.664 110.332  17
   1   0  13 809.037 162.457  45
  -1   0 -13 799.987 145.842  17
   1   0  13 986.480 202.380  36
  -1   0 -13 690.472 122.040  14
   1   0  14 85.9438 87.6874  36
  -1   0 -14-20.8816 74.8450  17
  -1   0 -14 45.2549 63.0147  14
   1   0  14-47.6329 87.8754  52
   1   0  15 15.3800 49.8334  36
  -1   0 -15-11.1475 45.3795  14
   1   0  15 30.3035 72.6946  52
   1   0  16-25.6901 48.7511  42
  -1   0 -16 23.7543 46.5309  17
   1   0  16 0.16967 51.6332  52
  -1   1  17 10.9459 41.5011  42
  -1  -1  17 50.9773 44.5647  42
   1   1 -17 34.3330 37.9027  17
   1  -1 -17 49.1085 41.8843  17
  -1   1  17 83.8372 48.1358  56
  -1  -1  17 66.3034 46.4085  56
  -1  -1  17 110.346 44.6119  58
  -1   1  17 48.3139 42.5734  52
  -1  -1  17 69.4652 48.1026  52
  -1  -1  16 4.17457 51.5386  52
  -1   1  16-16.6967 58.7104  52
   1  -1 -16 24.3868 61.3117  17
   1   1 -16 4.09742 56.7210  17
  -1  -1  16 145.898 84.6719  42
  -1   1  16 34.6883 50.0697  42
  -1   1  15 244.702 81.5432  36
   1   1 -15 497.193 129.065  39
  -1  -1  15 572.278 141.619  42
  -1  -1  15 294.377 98.5527  36
   1  -1 -15 178.059 89.8171  39
  -1   1  15 302.627 113.989  42
   1  -1 -15 368.993 103.666  17
   1   1 -15 440.370 111.841  17
  -1  -1  15 376.823 123.545  52
  -1   1  15 234.751 108.887  52
   1  -1 -15 296.078 78.1869  14
   1   1 -15 466.241 96.2828  14
   1  -1 -14-48.9090 68.0018  39
   1   1 -14 63.7330 80.3239  39
  -1  -1  14 48.8374 62.0231  36
  -1   1  14 38.2920 67.5020  36
   1   1 -14 1.39217 71.7252  17
   1  -1 -14 27.1746 76.8638  17
  -1   1  14 118.447 86.5676  52
  -1  -1  14 74.2605 89.7449  52
   1   1 -14 20.0745 64.0134  14
   1  -1 -14 40.8695 65.2316  14
  -1  -1  13 137.214 86.7922  36
   1   1 -13 36.4898 89.2893  39
  -1   1  13 74.1827 79.8688  36
   1  -1 -13 161.072 107.547  39
   1   1 -13 82.7952 78.2125  17
   1  -1 -13 80.1598 81.7326  17
  -1  -1  13 78.3534 85.6809  52
  -1   1  13 90.6250 108.255  52
   1  -1 -13 87.9019 67.4756  14
   1   1 -13 139.668 85.8850  14
   1  -1 -12 607.606 234.814   5
   1   1 -12 1096.65 317.443   5
  -1   1  12 877.240 355.592  24
  -1  -1  12 780.001 321.839  24
  -1  -1  12 651.525 128.224  45
   1  -1 -12 633.762 127.322  17
   1   1 -12 773.945 140.551  17
   1  -1 -12 774.362 174.697  39
   1   1 -12 787.361 179.614  39
  -1   1  12 748.852 149.530  36
  -1  -1  12 704.883 145.041  36
   1   1 -12 797.878 138.560  14
   1  -1 -12 782.999 133.520  14
   1  -1 -11 166.083 228.495   5
   1   1 -11 97.0773 127.070   5
  -1  -1  11-117.144 148.301  24
  -1   1  11-187.118 198.299  24
  -1  -1  11 31.8546 44.0674  45
   1   1 -11 132.432 65.4824  17
   1  -1 -11 62.4156 60.2278  17
   1  -1 -11 258.599 116.199  39
   1   1 -11 33.5775 88.8706  39
  -1   1  11 28.7873 100.473  29
  -1   1  11 94.0286 72.7136  36
  -1  -1  11 74.1128 63.7006  36
   1   1 -11 232.156 88.9418  14
   1  -1 -11 166.934 78.3164  14
   1  -1 -10 85.3002 68.6089  14
   1   1 -10-23.0972 47.9591  14
   1   1 -10-50.6647 115.248   5
   1  -1 -10 119.390 158.590   5
   1  -1 -10 76.6196 59.2178  17
   1   1 -10 66.7213 53.8915  17
   1  -1 -10 117.561 87.0816  39
   1   1 -10 1.81923 72.3132  39
  -1  -1  10-48.9955 61.0364  36
  -1   1  10 109.138 140.144  29
  -1  -1  10 195.553 135.681  29
  -1   1  10-128.192 176.531  24
  -1  -1  10 19.1939 162.009  24
   1  -1 -10 31.5536 80.5175  59
   1   1 -10 114.916 73.9153  59
  -1  -1   9 326.014 187.457  24
  -1  -1   9 178.594 133.116  22
  -1   1   9 214.898 173.047  24
   1   1  -9 166.898 122.281   5
   1  -1  -9 212.733 149.557   5
  -1  -1   9 249.563 136.256  29
  -1   1   9 19.4082 102.892  29
  -1  -1   8 101.591 83.7684  22
  -1  -1   8 439.745 238.281  24
  -1   1   8 239.631 107.630  22
  -1   1   8 392.658 218.682  24
   1  -1  -8 314.708 141.482   5
   1   1  -8 340.590 146.417   5
  -1  -1   8 249.383 126.464  29
  -1   1   8 124.112 107.209  29
  -1   1   7 2144.06 266.825  22
  -1  -1   7 1861.79 260.628  22
   1  -1  -7 2252.68 303.150   5
   1   1  -7 2014.12 300.092   5
   1   1  -7 1952.15 224.008   1
  -1  -1   7 1663.85 253.312  29
  -1   1   7 1949.25 280.302  29
  -1   1   7 2035.30 354.922  24
  -1  -1   7 1700.32 317.830  24
  -1   1   6 3233.06 287.666  22
  -1  -1   6 3034.52 297.221  22
   1  -1  -6 3051.63 315.863   5
   1   1  -6 2906.72 254.775   1
   1  -1  -6 2509.45 205.477   1
   1   1  -6 3236.86 325.468   5
  -1   1   6 3089.37 316.672  29
  -1  -1   6 3278.31 326.529  29
  -1   1   5 1065.33 157.452  22
  -1  -1   5 1047.34 174.207  22
   1  -1  -5 977.934 174.442   5
   1  -1  -5 992.447 125.043   1
  -1   1   5 936.009 168.819  29
  -1  -1   5 982.773 178.513  29
  -1   1   4 9553.59 378.896  22
  -1  -1   4 9637.65 411.273  22
   1  -1  -4 8385.03 396.137   5
   1   1  -4 10583.5 477.998   2
  -1  -1   4 9336.60 443.028  29
  -1   1   4 9121.93 431.894  29
   1   1  -3 437.399 126.424   3
   1  -1  -3 466.422 135.966   3
   1  -1  -3 296.688 86.0375   2
   1   1  -3 273.889 95.1960   2
   1  -1  -3 222.973 75.0927   5
  -1  -1   3 299.890 72.5276  23
  -1   1   2 709.077 59.6024  23
  -1  -1   2 670.720 74.2406  23
   1  -1  -2 487.732 79.7755   5
   1  -1  -2 683.453 81.9948   2
   1   1  -2 648.448 93.6530   3
   1   1  -2 676.642 88.5844   2
   1  -1  -2 683.417 102.848   3
   1   1  -2 741.999 59.7009  27
  -1  -1   1 5878.05 188.571  23
  -1   1   1 5859.33 164.132  23
   1  -1  -1 6217.78 209.287   4
   1  -1  -1 5901.95 143.599   5
   1   1  -1 5418.04 187.579   2
   1  -1  -1 5639.97 157.657   2
   1   1  -1 5597.83 190.000  27
  -1  -1   0 10860.8 308.034   1
   1   1   0 11540.2 297.471  24
  -1  -1   0 11392.1 250.415  33
   1  -1   0 11541.2 297.331  24
   1  -1   1 19539.8 466.146  22
  -1  -1  -1 18165.8 450.739   1
  -1  -1  -1 19246.1 238.764   6
  -1   1  -1 19133.9 485.659   1
   1  -1   1 19788.8 473.261  24
   1  -1   1 20373.5 413.484  32
  -1  -1  -1 19031.6 399.378  26
  -1   1  -1 20564.0 449.600  26
  -1   1  -1 19252.2 333.925  31
   1   1   1 18950.9 463.777  24
   1   1   2 35963.7 704.957  22
   1  -1   2 37017.3 756.543  22
  -1  -1  -2 34397.5 711.117   1
  -1   1  -2 37174.3 770.276   1
  -1   1  -2 36550.2 584.893   8
  -1  -1  -2 36309.4 657.266   8
   1   1   2 39452.0 813.197  24
   1  -1   2 39109.2 732.816  32
   1  -1   2 38630.7 803.878  24
  -1   1  -2 37210.9 750.914  26
   1   1   2 37666.6 734.753  32
   1   1   3 50969.1 962.211  22
   1  -1   3 47746.0 967.996  22
  -1   1  -3 46529.3 770.947   8
  -1  -1  -3 43735.3 907.788   1
  -1   1  -3 44685.5 952.779   1
  -1  -1  -3 45529.8 850.987   8
  -1  -1  -3 50520.3 748.918   7
  -1   1  -3 52338.9 622.670   7
   1  -1   3 49540.9 1000.94  32
   1   1   3 51590.1 1028.40  32
   1   1   3 54054.7 1107.80  24
   1  -1   3 53286.9 1109.03  24
   1   1   4 2638.23 258.186  22
   1  -1   4 2478.01 260.509  22
  -1  -1  -4 2432.11 244.402   1
  -1   1  -4 2279.41 255.766   1
  -1  -1  -4 2518.19 195.110   7
   1   1   4 2527.78 269.333  32
   1   1   4 2802.03 303.141  24
   1  -1   4 2824.21 301.320  24
   1   1   5 2575.31 281.819  22
   1  -1   5 2663.73 296.382  22
  -1  -1  -5 2354.26 263.397   1
  -1   1  -5 1938.22 249.209   1
   1   1   5 2405.06 296.582  32
   1  -1   5 2451.93 345.697  24
   1   1   5 3006.70 368.075  24
   1  -1   6 8832.81 576.599  22
   1   1   6 9398.60 584.577  22
  -1  -1  -6 10297.7 642.991   5
  -1  -1  -6 8668.15 512.362   1
  -1   1  -6 9232.40 563.298   1
   1   1   6 9769.54 692.651  24
   1  -1   6 9623.63 678.543  24
   1  -1   7 2115.06 315.033  22
   1   1   7 1990.40 288.352  22
   1  -1   7 2270.66 389.275  24
   1   1   7 2235.33 383.286  24
  -1  -1  -7 1939.26 316.577   5
  -1   1  -7 2510.73 371.491   5
  -1  -1  -7 1821.73 250.289   1
  -1   1  -7 2170.16 291.384   1
   1  -1   7 2275.80 298.730  29
   1  -1   8 3063.66 394.471  22
   1   1   8 2944.93 374.431  22
   1  -1   8 3183.40 475.071  24
   1   1   8 3206.30 479.415  24
   1  -1   8 2889.50 357.231  29
   1   1   8 3361.15 390.938  29
  -1  -1  -8 3163.09 437.014   5
  -1   1  -8 3157.34 439.413   5
   1  -1   9 3494.35 549.583  24
   1   1   9 3410.47 431.800  29
   1   1   9 3667.28 560.001  24
   1  -1   9 3537.23 428.690  29
  -1  -1  -9 3577.52 493.592   5
  -1   1  -9 4202.20 545.720   5
  -1   1 -10 2333.14 438.408   5
  -1  -1 -10 2245.84 416.683   5
  -1   1 -10 2493.99 281.397  59
  -1  -1 -10 2351.68 274.123  59
  -1   1 -10 2051.63 229.155  48
   1  -1  10 2012.69 236.501  45
   1   1  10 2605.00 275.210  45
  -1   1 -10 2430.13 218.317  17
  -1  -1 -10 2297.65 213.047  17
   1   1  10 1571.03 211.507  40
   1  -1  10 2029.71 241.906  40
   1   1  10 2129.31 358.051  29
   1  -1  10 2371.96 369.708  29
   1   1  10 2561.60 509.572  24
   1  -1  10 2366.12 484.503  24
  -1   1 -11 7159.28 792.388   5
  -1  -1 -11 7079.57 780.028   5
  -1   1 -11 6250.62 449.628  59
  -1  -1 -11 6583.29 448.977  59
   1  -1  11 6583.11 444.095  45
   1   1  11 7050.53 463.081  45
  -1  -1 -11 7243.39 385.687  17
  -1   1 -11 7134.46 377.211  17
  -1   1 -11 6053.61 426.081  39
   1  -1  11 5204.21 397.217  40
   1   1  11 7163.29 451.891  40
   1  -1  11 6378.67 814.392  24
   1   1  11 6655.77 830.424  24
   1   1  11 4989.72 569.718  29
  -1  -1 -11 7203.96 370.258  14
   1   1  12 6142.13 434.673  45
   1  -1  12 6424.73 445.332  45
  -1   1 -12 5705.40 348.210  17
  -1  -1 -12 6372.42 371.138  17
   1  -1  12 5678.50 422.846  36
  -1   1 -12 4202.39 357.005  39
  -1   1 -12 4295.94 389.671  59
  -1  -1 -12 5355.00 410.020  59
  -1  -1 -12 5533.59 326.359  14
  -1   1 -12 5584.84 334.089  14
   1  -1  13 954.627 177.498  45
   1   1  13 869.096 163.086  45
  -1  -1 -13 936.189 155.854  17
  -1   1 -13 853.973 144.928  17
   1   1  13 924.431 195.076  36
   1  -1  13 1078.73 202.465  36
  -1  -1 -13 672.423 120.675  14
  -1   1 -13 859.940 142.449  14
   1  -1  14-80.0968 93.5554  52
   1   1  14 22.4820 76.9194  52
  -1  -1 -14 66.7567 70.0140  17
  -1   1 -14 39.2051 67.1216  17
   1  -1  14 6.04146 68.9709  36
   1   1  14 56.7481 65.2193  36
  -1  -1 -14-1.26936 56.9124  14
  -1   1 -14 44.3029 60.6075  14
   1  -1  15-35.7312 65.2732  36
   1  -1  15 67.9442 81.6320  42
   1   1  15 27.2554 58.3515  36
  -1   1 -15-24.1263 60.3551  17
  -1  -1 -15-72.2706 78.2954  17
  -1   1 -15 39.2301 46.6127  14
  -1  -1 -15-7.27741 36.9917  14
   1   1  15 37.2689 68.4595  52
   1  -1  15-21.2210 77.4336  52
   1  -1  16 121.178 63.2130  42
   1   1  16 26.6356 49.9076  36
   1   1  16 49.2876 53.0417  42
  -1  -1 -16 58.7149 51.5253  17
  -1   1 -16 123.530 52.0981  17
   1   1  16 109.866 65.5733  52
   1  -1  16 212.890 84.8452  52
  -1  -2  17 166.832 62.2400  42
  -1   2  17 108.636 56.2858  42
   1  -2 -17 104.115 48.4537  17
   1   2 -17 50.1100 40.9229  17
  -1  -2  17 127.383 51.3060  58
  -1  -2  17 140.700 53.1144  56
  -1   2  17 95.3488 51.1905  56
  -1   2  17 107.279 48.1764  52
  -1  -2  17 93.4312 49.4126  52
   1   2 -16-137.008 71.6184  39
  -1   2  16 12.3582 67.0612  42
  -1  -2  16 105.534 75.4585  42
   1  -2 -16 33.9492 57.6369  17
   1   2 -16 42.4144 54.6168  17
  -1  -2  16 55.1890 53.5716  58
  -1   2  16 129.991 64.1425  52
  -1  -2  16 37.4498 60.3248  52
  -1  -2  15 109.997 98.3624  42
   1  -2 -15 105.954 75.0034  39
   1   2 -15 53.8450 69.7252  39
  -1   2  15 55.3033 87.9975  42
  -1   2  15 68.0776 69.3490  36
  -1  -2  15 37.6320 54.9639  36
   1   2 -15 114.721 73.7848  17
   1  -2 -15 38.2975 70.6961  17
  -1   2  15 29.5938 70.6734  52
  -1  -2  15-23.0976 84.0008  52
   1   2 -15-69.5596 67.7664  14
   1   2 -14 63.2686 96.8043  39
  -1   2  14 20.0390 67.1171  36
  -1  -2  14 67.3364 79.5073  36
   1  -2 -14-73.8620 91.5332  39
   1   2 -14 47.3071 81.8759  17
   1  -2 -14 89.4688 83.6857  17
  -1   2  14-95.0139 106.549  52
  -1  -2  14 65.5364 87.2670  52
   1  -2 -14 104.140 68.1248  14
   1   2 -14-75.0719 68.5032  14
  -1  -2  13 278.167 125.531  52
  -1   2  13 232.320 113.781  52
   1  -2 -13 263.281 103.308  17
   1   2 -13 243.364 88.8101  17
   1  -2 -13 293.830 112.924  39
   1   2 -13 13.5134 95.0728  39
  -1  -2  13 241.288 97.0590  36
  -1   2  13 360.881 122.266  36
   1  -2 -13 457.289 109.343  14
   1   2 -13 178.115 77.3141  14
   1   2 -12 85.2607 127.120   5
   1  -2 -12 343.441 228.175   5
  -1   2  12-209.465 288.735  24
  -1  -2  12-21.4209 155.623  24
  -1  -2  12 124.134 107.077  52
   1  -2 -12 153.201 84.1816  17
   1   2 -12 198.093 87.9321  17
   1   2 -12 174.771 119.643  39
   1  -2 -12 209.548 136.764  39
  -1   2  12 53.3233 80.5309  36
  -1  -2  12 121.566 74.9390  36
   1  -2 -12 166.184 84.6790  14
   1   2 -12 216.805 94.2344  14
   1  -2 -11 3212.98 492.661   5
   1   2 -11 3172.29 505.588   5
  -1  -2  11 2277.69 476.735  24
  -1  -2  11 2627.85 251.621  45
   1  -2 -11 2691.10 225.515  17
   1   2 -11 3134.43 239.825  17
  -1   2  11 2698.97 263.017  36
   1   2 -11 2445.13 292.690  39
  -1  -2  11 2345.61 252.080  36
   1  -2 -11 2420.41 281.424  39
  -1   2  11 2660.55 525.033  24
  -1   2  11 2663.93 423.457  29
   1   2 -11 2734.28 225.753  14
   1  -2 -11 2703.36 217.886  14
   1  -2 -10 93.4639 62.3185  14
   1   2 -10 98.1615 64.7429  14
   1   2 -10 183.610 131.807   5
   1  -2 -10 16.9355 167.350   5
   1   2 -10 73.5426 61.5786  17
   1  -2 -10-14.5992 45.0461  17
   1  -2 -10 58.9273 84.5504  39
  -1   2  10 27.1819 93.0051  29
  -1  -2  10 66.0727 51.8793  36
  -1  -2  10-197.621 165.103  29
  -1  -2  10-180.753 193.790  24
  -1   2  10 243.207 214.654  24
   1   2 -10 73.1788 79.4426  59
  -1  -2   9 640.308 248.779  24
  -1   2   9 520.896 233.101  24
  -1  -2   9 402.249 150.493  22
   1  -2  -9 444.236 190.597   5
   1   2  -9 619.092 229.844   5
  -1   2   9 345.958 168.179  29
  -1  -2   9 380.387 178.855  29
  -1   2   8-34.9388 78.0735  22
  -1   2   8 32.8905 173.711  24
  -1  -2   8-167.001 177.410  24
  -1  -2   8-21.7888 106.363  22
   1   2  -8 96.6706 99.7722   5
   1  -2  -8 206.569 178.164   5
  -1  -2   8-29.1117 89.6998  29
  -1   2   8 70.8825 116.997  29
  -1  -2   7 185.589 115.446  22
  -1   2   7 345.194 116.716  22
   1  -2  -7 255.564 131.167   5
   1   2  -7 217.939 139.249   5
   1   2  -7 71.4164 62.9358   1
  -1   2   7 109.766 132.541  29
  -1  -2   7 325.224 195.371  24
  -1  -2   7 256.554 137.573  29
  -1   2   7 405.145 213.836  24
  -1  -2   6 602.324 163.069  22
  -1   2   6 302.209 120.328  22
   1  -2  -6 371.934 76.0140   1
   1  -2  -6 412.479 149.335   5
   1   2  -6 337.848 107.651   1
  -1   2   6 523.514 153.421  29
  -1  -2   6 388.775 137.884  29
  -1   2   5 2366.00 215.977  22
  -1  -2   5 2361.68 253.871  22
   1  -2  -5 1831.77 148.584   1
   1   2  -5 1964.17 268.109   2
   1  -2  -5 2166.07 248.913   5
  -1   2   5 2255.60 277.130  29
  -1  -2   5 1957.34 228.198  29
  -1   2   4 3278.43 220.885  22
  -1  -2   4 3194.75 254.896  22
   1   2  -4 3272.23 285.257   2
   1  -2  -4 3683.18 268.867   5
  -1  -2   4 3252.95 267.707  29
  -1   2   4 3227.76 271.184  29
  -1   2   3 5486.21 234.941  22
  -1  -2   3 5165.00 276.644  22
  -1  -2   3 5330.57 254.240  23
   1   2  -3 5425.36 307.225   3
   1  -2  -3 5273.45 299.334   3
   1   2  -3 5811.28 311.792   2
   1  -2  -3 5102.62 278.260   2
   1  -2  -3 4997.41 278.879   5
  -1   2   3 5167.99 272.618  32
  -1  -2   3 5464.37 287.650  29
  -1  -2   2 3540.02 173.070  23
  -1   2   2 3724.72 106.831  23
   1  -2  -2 3259.57 166.028   5
   1  -2  -2 3611.51 200.079   3
   1  -2  -2 3083.07 163.743   2
   1   2  -2 3390.38 195.279   2
   1   2  -2 3645.07 192.943   3
  -1   2   2 3621.92 178.432  32
  -1  -2   1 2840.44 140.682  23
   1  -2  -1 2700.71 143.661   4
   1   2  -1 2550.67 124.349   3
   1   2  -1 2555.30 140.979   2
  -1   2   1 2641.04 133.913   1
   1  -2  -1 2672.38 112.958   5
   1  -2  -1 2501.46 91.2096   2
  -1   2   1 2485.75 87.3365  32
   1   2  -1 2805.39 142.001  27
  -1  -2   1 2627.09 140.554  25
  -1   2   0 2319.07 150.395   1
  -1  -2   0 2184.01 77.8670   5
   1  -2   0 2242.68 132.926  24
   1   2   0 2100.95 136.771  24
   1  -2   1 7696.86 304.043  22
  -1  -2  -1 7862.52 295.504   1
  -1  -2  -1 7395.32 185.353   6
  -1   2  -1 7630.77 319.111   1
   1  -2   1 7307.20 296.696  24
  -1   2  -1 7026.06 232.860  31
   1   2   1 8159.60 303.581  24
  -1  -2  -1 7650.97 239.790  26
   1  -2   2 1118.54 147.464  22
  -1   2  -2 1117.51 153.395   1
  -1   2  -2 1346.46 64.1502   7
  -1   2  -2 1176.18 103.652   8
  -1  -2  -2 1336.50 154.507   1
  -1  -2  -2 1236.55 137.960   8
   1   2   2 1457.14 174.739  24
   1   2   2 1214.60 151.590  27
   1  -2   2 1429.96 181.483  24
  -1   2  -2 1269.38 156.244  26
   1   2   2 1254.71 147.883  32
   1  -2   3 5625.08 348.185  22
   1   2   3 5779.09 321.984  22
  -1  -2  -3 5691.77 273.005   7
  -1   2  -3 5259.04 349.821   1
  -1  -2  -3 6091.62 329.239   1
  -1  -2  -3 5367.22 308.982   8
   1   2   3 5962.33 382.066  24
   1   2   3 5754.17 359.071  32
   1  -2   3 5987.60 376.883  24
   1  -2   4 8537.66 478.017  22
   1   2   4 8182.70 423.808  22
  -1   2  -4 7721.24 455.386   1
  -1  -2  -4 7773.17 351.300   7
  -1  -2  -4 7669.48 415.171   1
   1   2   4 8638.87 515.338  24
   1   2   4 8045.08 475.879  32
   1  -2   4 7745.13 505.106  24
   1   2   5 540.988 156.818  22
   1   2   5 553.281 197.107  24
   1  -2   5 610.555 209.980  24
   1  -2   5 508.193 146.513  22
  -1  -2  -5 689.289 195.238   5
  -1   2  -5 453.757 149.837   1
  -1  -2  -5 355.803 117.144   1
   1   2   5 526.769 151.875  32
   1   2   6 7713.28 507.600  22
   1  -2   6 7268.59 532.038  22
  -1  -2  -6 6587.25 437.809   1
  -1  -2  -6 7543.08 552.973   5
  -1   2  -6 7615.44 535.806   1
   1   2   6 7826.81 618.772  24
   1  -2   6 8006.60 628.852  24
   1  -2   6 7432.17 471.974  29
   1  -2   7-28.7782 140.878  24
   1   2   7-21.0984 88.0752  22
   1  -2   7 24.9901 87.2288  22
   1   2   7-7.50898 168.932  24
  -1  -2  -7 150.385 155.782   5
  -1  -2  -7-13.6903 67.5646   1
  -1   2  -7 45.5296 87.1921   1
   1  -2   7 41.1890 79.1803  29
   1  -2   8 3203.93 411.636  22
   1  -2   8 3190.14 365.179  29
   1  -2   8 3130.19 471.597  24
   1   2   8 2999.99 391.351  29
   1   2   8 3543.08 511.546  24
  -1  -2  -8 3473.95 456.030   5
  -1   2  -8 3292.89 462.825   5
  -1   2  -9-6.91255 124.023   5
  -1  -2  -9 90.2812 139.300   5
  -1   2  -9 83.0713 71.2931  59
  -1  -2  -9 90.6177 44.9033  17
   1  -2   9 14.7906 83.7631  29
   1   2   9-14.9725 113.161  29
   1   2   9-58.9662 174.863  24
   1  -2   9-95.2192 173.943  24
   1  -2   9-197.122 141.663  22
  -1   2 -10 1590.62 391.007   5
  -1  -2 -10 1453.44 347.179   5
  -1   2 -10 1300.12 214.807  59
  -1  -2 -10 1015.98 186.419  59
   1   2  10 947.639 167.218  45
  -1   2 -10 1134.62 189.794  48
   1  -2  10 1271.74 200.623  45
  -1   2 -10 1330.30 164.100  17
  -1  -2 -10 1241.13 158.482  17
   1  -2  10 1006.72 172.197  40
   1   2  10 1087.23 177.706  40
   1  -2  10 1057.06 252.024  29
   1   2  10 816.796 226.216  29
   1   2  10 1084.82 336.896  24
   1  -2  10 784.755 289.758  24
  -1  -2 -11 231.000 86.5162  14
  -1  -2 -11 681.999 322.435   5
  -1   2 -11 906.793 353.179   5
  -1  -2 -11 466.780 161.789  59
  -1   2 -11 650.292 188.640  59
   1  -2  11 224.119 114.295  45
   1   2  11 77.7656 67.1129  45
  -1   2 -11 197.514 81.4951  17
  -1  -2 -11 366.516 114.093  17
   1   2  11 231.069 110.494  40
   1  -2  11 94.6372 78.1848  40
   1   2  11 277.499 170.711  29
   1   2  11 118.769 176.957  24
   1  -2  11 422.766 231.766  24
  -1  -2 -12 137.783 88.8714  59
  -1   2 -12 679.681 166.746  59
   1  -2  12 435.093 145.782  45
   1   2  12 320.399 134.750  45
  -1  -2 -12 189.373 96.1794  17
  -1   2 -12 347.043 119.711  17
  -1   2 -12 335.013 116.065  39
   1  -2  12 586.435 162.047  36
  -1   2 -12 578.276 138.303  14
  -1  -2 -12 267.480 91.9742  14
   1   2  13-13.3607 52.7543  45
   1  -2  13 76.8569 77.6392  45
  -1  -2 -13 156.034 87.9492  17
  -1   2 -13-2.25828 84.3272  17
   1  -2  13 45.7278 90.6750  36
   1   2  13 163.082 104.424  36
  -1  -2 -13 71.6174 67.2603  14
  -1   2 -13 53.4737 64.4173  14
   1   2  14-66.4263 95.2666  52
   1  -2  14 166.595 118.402  52
  -1  -2 -14 144.146 90.3047  17
  -1   2 -14-6.14260 57.1660  17
   1  -2  14 48.2305 75.6982  36
   1   2  14 32.7846 78.0004  36
  -1  -2 -14 113.341 66.9826  14
  -1   2 -14 77.1220 59.7445  14
   1  -2  15-51.7312 76.2795  42
   1  -2  15-44.4765 67.1272  36
   1   2  15-57.4086 73.4279  36
  -1   2 -15-88.8882 65.1333  17
  -1  -2 -15-41.4821 62.9549  17
  -1   2 -15 0.13154 46.2052  14
  -1  -2 -15-38.0467 41.2159  14
   1  -2  15 72.0925 86.6223  52
   1   2  15 34.6958 71.2571  52
   1  -2  16 254.598 77.1550  42
   1   2  16 70.7220 52.4268  36
   1   2  16 171.775 68.9072  42
  -1   2 -16 126.461 57.2980  17
  -1  -2 -16 146.459 57.2544  17
   1   2  16 195.138 76.5343  52
   1  -2  16 229.826 79.5458  52
  -1   3  17 25.4473 42.6500  42
  -1  -3  17 51.3315 47.0311  42
   1  -3 -17 15.6220 33.8933  17
   1   3 -17 94.6388 45.4558  17
  -1   3  17 34.0182 38.6685  56
  -1  -3  17 106.286 45.9819  58
  -1  -3  17 123.720 51.5371  56
  -1  -3  17 111.731 48.8466  52
  -1   3  17 48.8711 39.5637  52
  -1   3  16 191.482 89.3367  42
   1   3 -16 36.0281 53.0436  39
  -1  -3  16 184.262 91.1810  42
   1   3 -16 139.216 72.0097  17
   1  -3 -16 164.818 73.9539  17
  -1  -3  16 77.7660 68.0052  58
  -1   3  16 242.272 93.8641  52
  -1  -3  16-52.1780 66.4876  52
  -1   3  15 325.165 86.1711  36
   1   3 -15 479.330 129.882  39
  -1  -3  15 454.240 135.158  42
  -1  -3  15 519.223 115.517  36
   1   3 -15 512.855 116.145  17
   1  -3 -15 346.727 98.6795  17
  -1  -3  15 651.185 153.263  52
  -1   3  15 390.914 117.491  52
   1   3 -15 390.637 94.0525  14
   1   3 -14 76.2696 100.108  39
  -1  -3  14 194.489 98.1950  36
  -1   3  14 166.420 94.9965  36
   1  -3 -14 233.176 110.109  39
   1  -3 -14 244.456 92.8825  17
   1   3 -14 84.5717 77.1331  17
  -1   3  14 190.484 111.790  52
  -1  -3  14 295.876 131.465  52
   1   3 -14 150.573 81.5973  14
   1  -3 -14 235.463 77.5667  14
  -1  -3  13 609.745 177.942  52
   1  -3 -13 784.315 143.584  17
   1   3 -13 809.401 143.929  17
  -1  -3  13 847.898 165.212  36
   1  -3 -13 674.139 165.588  39
   1   3 -13 753.724 178.266  39
  -1   3  13 812.183 155.440  36
   1  -3 -13 772.248 129.580  14
   1   3 -13 760.715 136.674  14
  -1   3  12 1398.30 407.404  24
  -1  -3  12 1909.52 463.586  24
  -1  -3  12 2195.28 271.270  52
   1   3 -12 1942.09 201.795  17
   1  -3 -12 2201.80 222.289  17
   1   3 -12 1967.90 282.500  39
   1  -3 -12 2292.85 284.491  39
  -1  -3  12 2049.02 240.446  36
  -1   3  12 2333.61 253.478  36
   1   3 -12 1995.32 204.441  14
   1  -3 -12 2583.61 232.394  14
   1   3 -12 2135.74 448.195   5
   1  -3 -12 3061.76 518.223   5
   1   3 -11 2144.02 422.718   5
   1  -3 -11 1298.39 322.519   5
  -1  -3  11 1582.16 407.508  24
  -1   3  11 1722.44 429.638  24
  -1  -3  11 1348.68 189.115  45
   1  -3 -11 1525.92 171.086  17
   1   3 -11 1556.48 174.033  17
  -1  -3  11 1422.82 200.665  36
   1  -3 -11 1067.97 192.263  39
   1   3 -11 1638.82 244.437  39
  -1   3  11 1000.47 279.103  29
   1  -3 -11 1267.25 155.375  14
   1   3 -11 1532.10 174.574  14
   1   3 -10 2591.09 210.304  14
   1  -3 -10 2843.92 216.273  14
   1  -3 -10 2870.71 441.699   5
   1   3 -10 2599.19 421.191   5
   1   3 -10 2433.62 206.863  17
   1  -3 -10 2376.61 207.430  17
  -1  -3  10 2617.90 248.630  36
  -1   3  10 2570.78 415.257  29
  -1  -3  10 2578.79 487.926  24
  -1   3  10 2765.88 508.697  24
   1   3 -10 2139.08 243.747  59
  -1  -3   9 2931.01 395.642  22
   1  -3  -9 2951.32 409.021   5
   1   3  -9 2872.20 413.623   5
  -1   3   9 3161.85 419.026  29
  -1  -3   9 2910.81 470.140  24
  -1  -3   9 3126.54 393.005  29
  -1   3   9 3418.69 515.946  24
  -1  -3   8 9058.21 642.210  22
  -1   3   8 8307.53 519.672  22
   1  -3  -8 11457.2 732.498   5
   1   3  -8 8749.77 644.379   5
  -1  -3   8 8713.47 606.866  29
  -1   3   8 9629.45 795.298  24
  -1  -3   8 9034.55 744.578  24
  -1   3   8 9326.40 666.135  29
  -1  -3   7 15195.3 756.120  22
  -1   3   7 14985.9 641.656  22
   1   3  -7 14360.5 761.986   5
   1   3  -7 13018.6 636.570   1
   1  -3  -7 14191.7 726.214   5
  -1  -3   7 14296.1 717.452  29
  -1   3   7 15371.0 768.560  29
  -1  -3   7 15144.5 876.246  24
  -1   3   7 14923.0 869.570  24
  -1   3   6 21645.9 693.091  22
  -1  -3   6 22251.9 833.583  22
   1  -3  -6 22408.4 829.911   5
   1   3  -6 20072.7 719.343   1
  -1   3   6 22658.3 860.409  29
  -1  -3   6 21353.2 803.248  29
  -1   3   5 84348.8 1195.98  22
  -1  -3   5 85520.8 1463.01  22
   1   3  -5 83349.2 1553.88   2
   1  -3  -5 84341.8 1432.77   5
  -1  -3   5 88626.6 1453.18  29
  -1  -3   4 42566.9 914.129  22
  -1   3   4 43887.0 738.436  22
   1  -3  -4 44139.7 907.145   5
   1  -3  -4 41758.7 987.672   3
   1   3  -4 41990.1 960.397   2
  -1   3   4 43662.2 934.651  32
  -1   3   4 44822.8 971.334  29
  -1  -3   4 40971.1 891.681  29
  -1  -3   3 57488.0 935.336  22
  -1  -3   3 56890.1 849.831  23
  -1   3   3 57884.3 706.955  22
   1  -3  -3 56747.8 864.178   5
   1   3  -3 57259.7 955.887   3
   1   3  -3 56175.9 947.976   2
   1  -3  -3 56644.4 963.471   3
  -1   3   3 59396.3 921.691  32
  -1  -3   3 55129.0 896.356  29
  -1  -3   2 13782.5 363.254  23
   1   3  -2 13646.6 396.611   2
   1   3  -2 14051.8 372.629   3
   1  -3  -2 12958.7 307.895   2
   1  -3  -2 13654.2 386.649   3
   1  -3  -2 13683.5 346.281   5
   1   3  -2 13667.9 335.140  30
  -1   3   2 13335.4 346.559  32
  -1  -3   1 2965.22 158.972  23
   1  -3  -1 2913.79 130.899   5
   1   3  -1 2953.93 165.728   2
   1   3  -1 2657.76 125.533   3
   1  -3  -1 2760.27 159.094   4
  -1   3   1 2942.06 145.856   1
   1   3  -1 3078.60 173.232  30
  -1  -3   1 3239.25 156.337  25
  -1   3   1 2968.84 142.018  29
   1   3  -1 2835.38 161.560  27
  -1  -3   0 27060.3 309.636   5
  -1   3   0 28585.9 537.259   1
   1   3   0 27982.7 469.221  24
   1  -3   0 28708.7 463.806  24
  -1   3   0 27647.3 456.742  28
  -1  -3   0 27333.2 460.639  28
   1  -3   1 803.558 115.451  24
   1  -3   1 1025.06 123.075  22
  -1   3  -1 1045.69 134.896   1
  -1  -3  -1 940.209 84.4772   6
  -1  -3  -1 1010.21 96.5595   5
  -1  -3  -1 777.324 98.9129   1
  -1  -3  -1 996.298 85.2804  26
   1   3   1 1007.35 122.033  24
   1  -3   2 116.232 80.9035  24
   1   3   2-35.3172 93.2521  24
   1  -3   2 31.1729 62.4249  22
  -1   3  -2-8.43339 34.6063   8
  -1  -3  -2 24.2080 59.2511   8
  -1  -3  -2 118.793 83.0511   5
  -1   3  -2 58.5995 93.4121   1
  -1  -3  -2-15.7547 65.2023   1
   1   3   2 65.7037 72.7254  32
  -1   3  -2 45.7330 52.9018  31
   1   3   2 137.526 88.1797  27
   1  -3   3 12385.0 526.289  22
  -1  -3  -3 11233.4 455.253   8
  -1   3  -3 12693.3 551.322   1
  -1  -3  -3 12664.5 500.615   5
  -1  -3  -3 12298.8 447.320   1
   1   3   3 12712.7 543.076  24
   1  -3   3 12427.6 544.941  24
   1   3   3 11750.4 511.466  32
   1   3   4 5322.46 349.692  22
   1  -3   4 5873.41 407.783  22
  -1  -3  -4 5372.35 311.260   7
  -1   3  -4 5520.59 401.999   1
  -1  -3  -4 5323.49 333.635   1
  -1  -3  -4 5877.67 399.342   5
   1  -3   4 5587.94 420.658  24
   1   3   4 5782.42 410.712  32
   1   3   4 5412.85 423.991  24
   1   3   5 28084.9 856.138  22
   1  -3   5 26338.5 927.562  22
  -1  -3  -5 25793.1 734.676   7
  -1  -3  -5 27143.1 936.729   5
  -1   3  -5 25301.3 905.114   1
  -1  -3  -5 25357.7 768.844   1
   1  -3   5 26957.0 1015.55  24
   1   3   5 25740.2 992.997  24
   1   3   5 26628.4 949.572  32
   1  -3   6 6779.43 518.196  22
   1   3   6 7278.42 485.368  22
  -1  -3  -6 7275.88 550.712   5
  -1   3  -6 6852.18 521.641   1
  -1  -3  -6 5638.21 389.138   1
   1   3   6 7321.78 550.221  32
   1   3   6 7599.14 604.173  24
   1  -3   6 7456.41 597.363  24
   1  -3   6 7120.34 449.635  29
   1  -3   7 3590.97 424.517  22
  -1  -3  -7 3174.09 407.429   5
  -1   3  -7 3512.53 400.512   1
   1   3   7 3177.11 443.821  24
   1  -3   7 3586.79 354.993  29
   1  -3   7 3362.53 453.908  24
   1   3   8 1503.43 343.092  24
   1  -3   8 1934.81 378.909  24
   1  -3   8 1352.35 289.651  22
   1   3   8 1663.71 306.845  29
   1  -3   8 1516.92 249.749  29
  -1  -3  -8 1554.86 316.861   5
  -1   3  -8 1331.37 250.010   1
  -1   3  -8 1683.05 332.159   5
  -1   3  -9 82.7566 153.288   5
  -1  -3  -9 171.717 170.396   5
  -1   3  -9-43.7416 69.6491  59
  -1  -3  -9 45.2841 55.6981  17
   1   3   9 182.831 127.084  29
   1  -3   9 74.0090 85.3046  29
   1   3   9-67.3082 176.046  24
   1  -3   9 60.1790 129.466  24
   1  -3   9 166.915 134.633  22
  -1   3 -10 953.361 295.764   5
  -1  -3 -10 979.767 278.231   5
  -1  -3 -10 624.973 151.236  59
  -1   3 -10 781.701 169.242  59
  -1   3 -10 754.367 140.210  48
   1  -3  10 849.783 164.371  45
   1   3  10 920.663 175.022  45
  -1  -3 -10 935.315 142.507  17
  -1   3 -10 762.051 121.876  17
   1   3  10 806.475 162.868  40
   1  -3  10 848.923 159.777  40
   1   3  10 939.259 258.114  29
   1  -3  10 823.670 216.485  29
   1   3  10 1155.75 328.587  24
   1  -3  10 897.379 294.347  24
  -1  -3 -11 2419.87 210.179  14
  -1   3 -11 2835.15 513.769   5
  -1  -3 -11 2125.28 440.322   5
  -1  -3 -11 2315.83 272.757  59
  -1   3 -11 2077.98 272.253  59
   1   3  11 1928.25 250.264  45
   1  -3  11 2148.41 257.167  45
  -1   3 -11 2098.03 207.561  17
  -1  -3 -11 2465.67 228.312  17
   1   3  11 1918.22 240.942  40
   1   3  11 2061.41 383.998  29
   1   3  11 1587.67 405.576  24
   1  -3  11 2051.94 460.467  24
  -1   3 -12 50.1747 91.8697  59
  -1  -3 -12 191.405 110.828  59
   1   3  12 123.870 97.4279  45
   1  -3  12 71.8937 81.3100  45
  -1  -3 -12 79.6514 80.0098  17
  -1   3 -12 65.1625 79.8907  17
  -1   3 -12 20.5508 77.4159  39
   1   3  12 155.821 82.7395  40
   1  -3  12 17.5747 58.5769  36
  -1  -3 -12 194.496 82.4848  14
  -1   3 -12 92.2484 70.2327  14
   1  -3  13-10.5671 59.6964  45
   1   3  13 55.7972 66.6024  45
   1  -3  13-16.1351 82.5966  52
  -1  -3 -13-14.2745 71.0196  17
  -1   3 -13-53.9877 80.0194  17
  -1   3 -13 58.9017 63.5225  39
   1   3  13 46.1565 83.4676  36
   1  -3  13 49.3495 83.5913  36
  -1  -3 -13 130.440 68.0602  14
  -1   3 -13 14.3904 70.0109  14
   1  -3  14 14.6290 91.0544  52
   1   3  14 22.6330 47.6813  45
   1   3  14 89.5328 92.6797  52
  -1   3 -14 23.3418 66.9194  17
  -1  -3 -14 28.8520 77.2216  17
   1  -3  14-8.88293 74.6847  36
   1   3  14 72.9241 90.3661  36
  -1   3 -14-121.789 78.4771  14
  -1  -3 -14 54.1139 54.8710  14
   1  -3  15 13.9416 61.3938  42
   1   3  15 60.5738 61.4368  36
   1  -3  15 75.2970 80.9968  36
  -1  -3 -15 86.8509 77.9347  17
  -1   3 -15 91.3909 67.4568  17
  -1   3 -15 61.2408 54.3610  14
   1  -3  15-13.4594 76.9523  52
   1   3  15 62.9796 84.2628  52
   1   3  16 47.5393 50.8255  42
   1   3  16 135.708 62.9999  36
   1  -3  16 0.14636 45.6514  42
  -1   3 -16 20.5555 44.9801  17
  -1  -3 -16 65.7980 48.6961  17
   1   3  16 115.270 63.7893  52
   1  -3  16 43.7292 59.2027  52
  -1   4  17 31.3596 42.5761  42
  -1  -4  17-99.0775 54.8241  42
   1  -4 -17 17.7067 37.9818  17
   1   4 -17 35.9508 41.0544  17
  -1  -4  17 49.1308 43.6647  56
  -1  -4  17 21.0486 38.8366  58
  -1   4  17 11.4008 35.6007  56
  -1   4  17 37.2252 38.7275  52
  -1  -4  17-81.3516 49.9253  52
   1   4 -16 1993.17 203.213  39
  -1  -4  16 2561.45 225.405  42
  -1   4  16 2298.30 213.651  42
   1   4 -16 2204.12 175.652  17
   1  -4 -16 2305.01 183.550  17
  -1  -4  16 2245.43 200.329  56
  -1  -4  16 1870.76 183.479  58
  -1   4  16 2185.40 212.225  52
  -1  -4  16 2477.24 231.214  52
  -1   4  15 149.516 80.4656  36
  -1  -4  15 108.540 88.3711  42
   1   4 -15 78.5312 82.1023  39
   1   4 -15 136.433 80.5582  17
   1  -4 -15 208.578 92.4891  17
  -1   4  15 173.448 93.9793  52
  -1  -4  15 392.392 127.411  52
   1   4 -15 68.7621 66.7806  14
  -1  -4  14 2494.84 264.833  36
  -1   4  14 2173.47 240.451  36
  -1  -4  14 2107.74 260.775  42
   1   4 -14 2304.83 287.055  39
   1  -4 -14 2013.10 243.748  39
   1  -4 -14 2204.29 225.541  17
   1   4 -14 2230.84 219.824  17
  -1  -4  14 2669.63 294.174  52
  -1   4  14 2371.31 273.513  52
   1   4 -14 2016.09 204.508  14
   1  -4 -14 1958.50 182.068  14
  -1  -4  13 197.215 115.204  52
   1  -4 -13 334.165 103.994  17
   1   4 -13 188.964 88.1024  17
   1  -4 -13 298.588 118.177  39
  -1  -4  13 200.965 95.3799  36
   1   4 -13 134.034 85.3527  39
  -1   4  13 215.126 85.3375  36
   1  -4 -13 390.763 96.2128  14
   1   4 -13 351.410 103.110  14
   1  -4 -12 7618.49 366.724  14
   1   4 -12 9157.23 425.141  14
  -1  -4  12 9478.28 533.154  52
   1   4 -12 9536.08 436.915  17
   1  -4 -12 9191.20 428.362  17
   1  -4 -12 8667.00 525.904  39
   1   4 -12 9230.69 576.949  39
  -1   4  12 8695.77 480.131  36
  -1  -4  12 9183.07 500.773  36
  -1   4  12 8681.26 814.094  29
  -1  -4  12 8210.18 943.022  24
   1   4 -12 9778.72 905.042   5
   1  -4 -12 10135.1 913.953   5
   1   4 -11 328.581 94.5331  14
   1  -4 -11 365.196 98.2892  14
   1  -4 -11 502.683 214.600   5
   1   4 -11 553.820 235.155   5
   1   4 -11 451.617 135.901  59
  -1  -4  11 371.005 99.5157  45
   1  -4 -11 251.586 82.1167  17
   1   4 -11 293.883 88.7966  17
   1   4 -11 528.666 168.494  39
   1  -4 -11 255.143 111.660  39
  -1   4  11 503.828 222.726  29
  -1  -4  11 294.114 105.440  36
  -1  -4  11 344.079 219.624  24
  -1   4  11 274.308 202.219  24
   1  -4 -10 13305.5 450.345  14
   1   4 -10 14631.9 492.060  14
   1  -4 -10 14689.1 969.282   5
   1   4 -10 14281.4 987.354   5
   1   4 -10 13348.4 467.602  17
   1  -4 -10 13703.4 479.979  17
   1  -4 -10 12403.3 408.724  16
   1  -4 -10 12378.0 578.120  39
  -1  -4  10 13978.0 563.563  36
  -1  -4  10 12725.5 1053.76  24
  -1   4  10 13836.1 1103.49  24
  -1   4  10 13274.8 917.938  29
  -1  -4  10 12895.5 891.464  22
   1   4 -10 12726.1 563.417  59
  -1   4   9-78.2487 140.960  24
  -1  -4   9 121.460 106.756  22
  -1  -4   9 261.959 203.307  24
   1  -4  -9 193.621 153.079   5
   1   4  -9 366.818 186.882   5
  -1   4   9-90.5387 128.180  29
  -1  -4   8 37385.8 1310.00  22
   1  -4  -8 40947.4 1359.51   5
   1   4  -8 40162.2 1390.88   5
  -1  -4   8 39295.1 1544.22  24
  -1  -4   8 37269.7 1238.29  29
  -1   4   8 37323.2 1504.66  24
  -1   4   8 41118.6 1383.67  29
  -1   4   7 1264.22 185.265  22
  -1  -4   7 1541.49 265.599  22
   1  -4  -7 1443.98 254.881   5
   1   4  -7 1305.20 219.786   1
  -1  -4   7 1530.47 309.261  24
  -1   4   7 1599.39 307.799  24
  -1  -4   7 1419.43 230.933  29
  -1   4   7 1627.30 269.488  29
  -1   4   6 116449. 1539.37  22
  -1  -4   6 121722. 1968.44  22
   1  -4  -6 125453. 1948.28   5
  -1   4   6 124892. 2037.50  29
  -1  -4   6 115571. 1824.20  29
  -1  -4   5 8400.59 477.101  22
  -1   4   5 7732.19 349.820  22
   1   4  -5 7927.15 505.673   2
   1  -4  -5 8142.36 451.867   5
  -1   4   5 7869.75 466.124  32
  -1  -4   5 7758.51 431.667  29
  -1   4   5 8356.25 485.298  29
  -1  -4   4 176196. 1922.40  22
  -1   4   4 181537. 1421.32  22
   1  -4  -4 177170. 2026.04   3
   1   4  -4 172365. 1962.10   2
   1  -4  -4 183929. 1858.74   5
  -1  -4   4 176690. 1831.76  29
  -1   4   4 182583. 1927.51  32
  -1  -4   3 12617.9 458.614  22
  -1  -4   3 12029.9 421.189  23
  -1   4   3 12993.4 309.375  22
   1  -4  -3 12152.3 452.883   3
   1   4  -3 12184.0 470.773   2
   1  -4  -3 12740.2 421.461   5
  -1   4   3 11816.4 421.165  32
   1   4  -3 11727.0 322.257  30
  -1  -4   2 5789.27 256.043  23
   1   4  -2 5885.33 245.664   3
   1   4  -2 5854.28 272.010   2
   1  -4  -2 5604.26 236.606   5
   1  -4  -2 5676.32 255.929   3
   1  -4  -2 5017.27 152.223   1
  -1   4   2 5572.40 228.987  32
   1   4  -2 5489.13 234.742  30
  -1  -4   1 194.461 61.2171  23
   1  -4  -1 134.994 55.4458   4
  -1   4   1 215.798 55.1112   1
   1   4  -1 133.979 37.6141   3
   1  -4  -1 136.124 45.8787   5
   1   4  -1 175.974 65.8641   2
  -1   4   1 167.428 41.3729  29
  -1   4   1 184.311 45.0124  25
  -1  -4   1 271.794 52.2380  25
   1   4  -1 187.418 69.2927  30
  -1  -4   0 3232.69 180.528  23
   1  -4   0 3532.67 186.651  22
  -1  -4   0 3290.47 127.681   5
  -1   4   0 3658.93 202.579   1
   1   4   0 3420.06 169.353  24
  -1  -4   0 3418.88 170.722  28
  -1   4   0 3492.23 165.441  28
   1  -4   0 3694.49 173.634  24
   1   4   1-24.3521 68.6310  24
   1  -4   1 42.6767 59.9259  24
   1  -4   1 41.9915 74.2794  22
  -1  -4  -1 7.66937 41.8272   6
  -1   4  -1-28.6588 76.5721   1
  -1  -4  -1 48.4848 42.9044   5
  -1  -4  -1-14.4169 30.6227  26
   1   4   1 21.5823 61.5267  30
   1   4   2 555.365 122.170  24
   1  -4   2 653.751 129.142  24
   1  -4   2 679.715 129.562  22
  -1   4  -2 686.495 66.3115   8
  -1  -4  -2 606.299 125.148   8
  -1  -4  -2 560.780 108.032   1
  -1   4  -2 669.794 150.726   1
  -1  -4  -2 554.825 102.042   5
   1   4   2 659.791 136.647  27
  -1   4  -2 593.644 97.2446  31
   1  -4   3 152.637 119.664  22
   1   4   3 172.456 107.970  24
   1  -4   3 187.135 119.624  24
  -1   4  -3 114.456 103.478   1
  -1  -4  -3 151.248 102.729   5
  -1  -4  -3 126.969 77.9142   8
  -1  -4  -3 161.519 77.8870   1
   1   4   3 110.945 99.9700  32
   1   4   3 131.068 98.4368  27
   1  -4   4 5608.36 404.784  22
  -1  -4  -4 5477.23 329.477   7
  -1   4  -4 4718.99 390.412   1
  -1  -4  -4 5154.04 383.312   5
  -1  -4  -4 4885.76 305.060   1
   1  -4   4 5601.95 422.358  24
   1   4   4 5705.12 424.284  24
   1   4   4 5175.76 388.103  32
   1  -4   5 881.209 204.002  22
   1   4   5 920.490 215.599  24
   1  -4   5 1074.11 242.319  24
  -1  -4  -5 933.375 155.519   1
  -1  -4  -5 838.144 147.973   7
  -1   4  -5 869.917 203.778   1
  -1  -4  -5 995.938 220.284   5
   1  -4   5 793.260 146.974  29
   1   4   5 870.926 203.379  32
   1  -4   6 1108.07 243.091  22
   1   4   6 916.589 250.050  24
   1  -4   6 907.224 243.102  24
  -1   4  -6 751.546 199.568   1
  -1  -4  -6 1218.96 252.719   5
  -1  -4  -6 745.704 147.942   1
   1  -4   6 1077.93 178.958  29
   1   4   6 1090.69 244.902  32
   1  -4   7 756.926 246.170  24
   1   4   7 1217.89 293.671  24
   1  -4   7 981.785 234.416  22
  -1   4  -7 856.165 210.349   1
  -1  -4  -7 1020.91 237.531   5
   1  -4   7 1042.54 197.126  29
   1  -4   8 237.650 173.706  24
   1  -4   8-115.210 145.344  22
   1   4   8-20.8588 132.222  24
   1   4   8 35.8407 86.2720  29
   1  -4   8 87.3456 96.0733  29
  -1  -4  -8 32.4181 135.823   5
  -1   4  -8 175.670 160.300   5
  -1   4  -8 23.0729 88.1486   1
  -1   4  -9 94.7250 96.8851   5
  -1  -4  -9-12.4762 139.924   5
  -1   4  -9 136.787 88.8901  59
  -1  -4  -9 24.4499 39.8323  17
   1   4   9-5.92371 101.122  29
   1  -4   9 67.2991 86.6825  29
   1  -4   9 59.3400 161.676  24
   1   4   9 18.9252 142.444  24
   1  -4   9-0.64270 113.112  22
  -1  -4 -10 184.519 177.805   5
  -1   4 -10 179.337 157.614   5
  -1   4 -10 280.589 117.620  59
  -1  -4 -10 244.870 106.119  59
   1  -4  10 154.164 82.6849  45
  -1   4 -10 237.585 108.026  48
   1   4  10 92.3061 82.1268  45
  -1   4 -10 211.085 82.2893  17
  -1  -4 -10 206.252 85.8801  17
   1  -4  10 130.292 72.6592  40
   1   4  10 72.9401 57.9189  40
   1   4  10 141.474 126.011  29
   1   4  10 32.4626 124.824  24
   1  -4  10 67.6931 136.497  24
  -1  -4 -11 144.329 68.5829  14
  -1   4 -11 353.877 264.914   5
  -1  -4 -11 228.108 190.741   5
  -1  -4 -11 82.7829 79.2005  59
  -1   4 -11 246.859 119.935  59
   1   4  11 185.049 96.1821  45
   1  -4  11 142.457 89.8910  45
  -1  -4 -11 234.551 90.7089  17
  -1   4 -11 214.621 88.8264  17
   1   4  11 169.397 86.4102  40
   1   4  11 13.6795 93.9522  29
   1  -4  11 206.539 95.4837  36
   1   4  11 27.9157 181.022  24
   1  -4  11 455.130 263.838  24
   1  -4  12 1888.70 246.630  45
   1   4  12 1860.07 245.583  45
  -1   4 -12 1640.20 192.678  17
  -1  -4 -12 1865.66 214.536  17
   1  -4  12 1531.80 229.223  36
  -1   4 -12 1555.99 239.138  39
   1   4  12 1742.76 228.024  40
  -1   4 -12 1488.13 229.079  59
  -1   4 -12 1948.68 211.943  14
  -1  -4 -12 1769.09 183.348  14
   1  -4  13 114.488 80.0267  45
   1   4  13-46.8819 66.7962  45
   1  -4  13 33.5710 84.1964  52
  -1  -4 -13-88.6452 85.1528  17
  -1   4 -13-16.0226 72.6419  17
  -1   4 -13-25.2652 76.2419  39
   1   4  13 49.0840 78.1190  36
   1  -4  13 8.09397 83.5608  36
  -1  -4 -13 78.7454 60.0753  14
  -1   4 -13-30.4726 72.3797  14
   1   4  14 68.7946 62.5651  45
   1  -4  14-87.4060 92.8952  52
  -1   4 -14 2.71554 65.3174  17
  -1  -4 -14 46.4427 72.1991  17
   1  -4  14-35.6497 78.2400  36
   1   4  14 22.6376 74.4941  36
  -1   4 -14 28.0522 52.8917  14
  -1  -4 -14-59.7406 51.5465  14
   1   4  15 35.4098 62.5046  36
   1  -4  15-82.4094 83.9270  36
   1  -4  15-11.5592 60.7728  42
  -1   4 -15-40.6978 54.9377  17
  -1  -4 -15-68.7304 68.8688  17
  -1   4 -15 22.0411 47.6887  14
   1   4  15 148.351 96.7202  52
   1  -4  15 37.1376 81.5235  52
   1   4  16 499.589 98.2656  42
   1   4  16 394.516 84.9163  36
   1  -4  16 411.728 85.3894  42
  -1   4 -16 220.584 59.4291  17
  -1  -4 -16 376.000 75.9782  17
   1  -4  16 428.392 78.6156  56
   1   4  16 501.793 101.991  52
   1  -4  16 400.083 94.2580  52
  -1   5  17 56.1048 45.6844  42
  -1  -5  17 72.3910 50.6205  42
   1  -5 -17 99.1165 47.3973  17
   1   5 -17 36.2671 33.5451  17
  -1  -5  17 121.864 48.4536  56
  -1  -5  17 48.0000 36.2541  58
  -1   5  17 135.526 55.4284  56
  -1  -5  17 27.0816 39.4210  52
  -1   5  17 4.06685 31.3994  52
   1   5 -16 230.727 84.1884  39
  -1  -5  16 77.5151 69.6806  42
  -1   5  16 95.9620 78.1777  42
   1  -5 -16 100.626 65.1261  17
   1   5 -16 38.9850 55.7482  17
  -1  -5  16 27.8448 52.3683  56
  -1  -5  16-5.53680 46.6256  58
  -1   5  16 38.7258 65.1853  52
  -1  -5  16-2.57167 57.2310  52
  -1   5  15 55.0048 54.2194  36
  -1  -5  15 37.1146 76.9314  42
   1   5 -15 104.191 78.9151  39
   1  -5 -15 183.757 90.7149  17
   1   5 -15 113.123 75.8227  17
  -1  -5  15 22.4161 78.2312  52
  -1   5  15 142.981 86.3261  52
   1   5 -15 73.7149 66.4121  14
  -1  -5  14 347.605 129.374  36
  -1   5  14 233.908 94.7301  36
   1  -5 -14 74.5369 76.9586  39
  -1  -5  14 153.075 96.7194  42
   1   5 -14 452.866 173.133  39
   1  -5 -14 56.8429 81.0507  17
   1   5 -14 162.252 93.2054  17
  -1   5  14 219.648 122.933  52
  -1  -5  14 203.451 112.430  52
   1  -5 -14 120.216 62.9026  14
   1   5 -14 394.929 122.549  14
  -1  -5  13 131.622 103.787  52
   1   5 -13 222.154 93.3209  17
   1  -5 -13 238.182 94.7217  17
   1  -5 -13 39.9930 68.7582  39
  -1  -5  13 246.439 106.761  36
   1   5 -13 180.301 125.348  39
  -1   5  13 204.953 91.5828  36
   1  -5 -13 207.720 78.7913  14
   1   5 -13 333.551 112.143  14
   1   5 -12 1850.64 201.843  14
   1  -5 -12 1283.40 158.353  14
  -1  -5  12 1106.45 209.379  52
   1   5 -12 1427.11 181.058  17
   1  -5 -12 1640.24 190.144  17
   1  -5 -12 1322.61 222.656  39
  -1  -5  12 1497.94 217.238  36
   1   5 -12 2274.73 298.964  39
  -1   5  12 1243.00 201.111  36
  -1   5  12 1051.59 300.031  29
   1  -5 -12 1741.69 397.526   5
   1  -5 -11 49.1329 53.9515  14
   1   5 -11-33.4233 66.2726  14
   1   5 -11 332.196 226.399   5
   1  -5 -11-41.4666 107.531   5
   1   5 -11 66.5354 85.1736  59
  -1  -5  11 38.3275 73.6443  52
   1  -5 -11 41.9902 49.2229  17
   1   5 -11 29.9101 53.5604  17
   1  -5 -11 15.1121 70.7240  39
  -1   5  11 144.712 173.275  29
  -1  -5  11-51.6364 59.8957  36
  -1  -5  11 146.616 170.734  24
   1  -5 -11 62.5786 47.0980  20
   1  -5 -10 1916.96 170.023  14
   1   5 -10 2321.20 203.782  14
   1   5 -10 2611.29 469.731   5
   1  -5 -10 2425.70 410.492   5
   1   5 -10 2181.81 251.634  59
  -1  -5  10 1465.09 183.180  45
   1   5 -10 2452.61 273.364  48
  -1  -5  10 2190.45 225.455  36
   1  -5 -10 1724.19 217.492  39
  -1   5  10 2095.86 380.789  29
  -1   5  10 2025.93 431.498  24
  -1  -5  10 2192.53 454.295  24
  -1  -5  10 1856.56 359.236  22
   1   5 -10 2029.43 188.870  17
   1  -5 -10 2236.78 196.658  17
   1  -5 -10 1949.10 165.557  16
  -1  -5   9 1869.11 329.238  22
  -1   5   9 2006.43 411.682  24
  -1  -5   9 1817.60 379.009  24
   1   5  -9 2227.85 393.285   5
   1  -5  -9 1773.17 327.015   5
  -1   5   9 2203.25 363.997  29
  -1  -5   8 8561.61 657.284  22
   1  -5  -8 8833.56 643.155   5
   1   5  -8 10068.8 752.940   5
   1   5  -8 8337.46 580.996   1
  -1   5   8 8923.97 660.771  29
  -1   5   8 8831.76 742.655  24
  -1  -5   8 8759.91 740.480  24
  -1  -5   7 1836.27 287.205  22
  -1   5   7 2114.81 225.675  22
  -1   5   7 2171.75 369.556  24
  -1  -5   7 1781.62 329.681  24
   1  -5  -7 2266.55 304.611   5
   1   5  -7 1839.71 263.454   1
  -1  -5   7 2169.59 282.121  29
  -1   5   7 2098.41 313.766  29
  -1  -5   6 1323.53 249.767  22
  -1   5   6 1133.73 150.586  22
   1  -5  -6 1277.36 214.345   5
   1   5  -6 1520.37 302.412   2
   1   5  -6 1255.50 228.730   1
  -1  -5   6 1179.57 214.437  29
  -1   5   6 1314.75 250.482  29
  -1   5   5 1338.58 140.386  22
  -1  -5   5 1096.67 188.789  22
   1   5  -5 946.166 209.710   2
   1  -5  -5 1169.31 196.162   5
  -1   5   5 1249.33 200.637  32
  -1  -5   5 1101.80 177.642  29
  -1  -5   4 29418.3 809.660  22
  -1   5   4 29910.7 536.549  22
   1  -5  -4 30862.0 776.026   5
   1   5  -4 28954.0 827.623   2
   1  -5  -4 30083.0 839.477   3
  -1   5   4 30059.4 793.635  32
  -1   5   3 18643.5 335.319  22
  -1  -5   3 17530.2 530.811  23
  -1  -5   3 17532.3 560.630  22
   1   5  -3 16582.2 551.598   2
   1  -5  -3 18238.2 554.460   3
   1  -5  -3 16815.0 494.611   5
   1   5  -3 17254.4 427.497  30
  -1   5   3 18095.0 528.245  32
  -1  -5   2 368.572 95.2045  23
  -1   5   2 316.944 43.7334   1
   1   5  -2 356.946 78.7753   3
   1  -5  -2 279.245 40.0997   1
   1  -5  -2 251.560 75.5981   5
   1  -5  -2 422.503 90.5870   3
   1   5  -2 302.638 77.7799   2
   1   5  -2 319.538 77.8001  30
  -1  -5   1 30943.4 567.118  23
   1  -5  -1 30902.6 511.797   5
   1   5  -1 31597.7 587.726   2
  -1   5   1 30734.7 510.135   1
   1   5  -1 29691.5 379.202   3
   1  -5  -1 29200.8 524.688   4
  -1   5   1 27693.8 467.433  25
   1   5  -1 32690.7 626.073  30
  -1  -5   1 31438.3 469.453  25
  -1  -5   0 12306.7 356.464  23
   1  -5   0 12655.1 358.484  22
  -1   5   0 12640.6 388.124   1
   1  -5   0 13216.2 346.403   6
   1  -5   0 13612.5 331.603  24
  -1   5   0 13685.9 324.568  28
  -1   5   0 12908.7 186.227  29
   1  -5   1 298.300 74.7978  24
   1   5   1 246.008 73.2411  24
   1  -5   1 329.501 95.5937  22
  -1  -5  -1 226.114 65.8596   6
  -1   5  -1 245.602 101.287   1
  -1  -5  -1 185.447 62.9175   5
   1   5   1 314.925 35.0152  31
   1   5   1 282.240 78.6984  30
   1  -5   2 5314.90 317.292  22
  -1  -5  -2 5416.64 282.117   5
  -1   5  -2 5464.90 153.596   8
  -1   5  -2 5601.93 340.705   1
  -1   5  -2 5136.46 284.322  31
   1  -5   2 5331.01 311.571  24
   1   5   2 5278.85 321.147  27
   1   5   2 5173.53 300.671  24
   1  -5   3 1799.45 219.579  22
   1   5   3 1757.49 224.567  24
  -1  -5  -3 1732.29 194.158   5
  -1  -5  -3 1282.59 140.672   1
  -1  -5  -3 1818.98 208.054   8
  -1   5  -3 2052.35 247.560   1
   1  -5   3 1915.21 223.302  24
   1  -5   3 1958.13 148.148  29
   1   5   3 1883.85 215.975  27
   1  -5   4-71.0481 93.8734  22
   1   5   4 7.29814 126.223  24
   1  -5   4-16.9597 86.7364  24
  -1  -5  -4-26.2325 67.9633   1
  -1  -5  -4 3.56103 72.2861   5
  -1  -5  -4-23.6322 69.9412   7
  -1   5  -4 112.904 109.210   1
   1   5   4 34.2844 90.9504  32
   1  -5   4 81.0790 63.8314  29
   1  -5   5 2983.63 331.636  22
  -1  -5  -5 2858.81 241.813   1
  -1  -5  -5 3133.86 284.011   7
  -1   5  -5 3262.42 359.421   1
  -1  -5  -5 3227.57 338.714   5
   1  -5   5 2681.14 244.369  29
   1   5   5 3109.26 367.800  24
   1  -5   5 3276.72 366.278  24
   1   5   5 2922.37 338.861  32
   1   5   6 111.968 175.394  24
   1  -5   6 106.479 114.635  22
   1  -5   6 214.002 152.502  24
  -1  -5  -6-56.3915 73.5099   1
  -1  -5  -6 0.39012 97.6938   5
  -1   5  -6 137.765 133.511   1
   1   5   6 152.557 148.781  32
   1  -5   6 85.0195 71.4565  29
   1   5   7 773.908 255.748  24
   1  -5   7 456.699 211.613  24
   1  -5   7 667.876 206.716  22
  -1   5  -7 704.921 205.899   1
  -1  -5  -7 610.772 194.980   5
   1  -5   7 604.486 156.137  29
   1   5   8-121.335 187.015  24
   1  -5   8-48.5077 149.007  24
   1  -5   8-179.160 144.364  22
   1  -5   8-20.4204 57.9659  29
  -1   5  -8 20.5824 78.1797   1
  -1  -5  -8-283.061 190.698   5
  -1   5  -9 107.008 157.525   5
  -1  -5  -9 272.092 180.599   5
  -1   5  -9-26.1954 61.4768  59
   1  -5   9 11.2971 41.7188  45
  -1  -5  -9 101.060 67.6967  17
   1   5   9 58.6224 117.254  29
   1  -5   9 62.0115 81.3303  29
   1   5   9-108.065 172.394  24
   1  -5   9 85.0779 112.623  22
   1  -5   9-130.040 200.624  24
  -1   5 -10 78.1664 110.707   5
  -1  -5 -10 67.2904 113.622   5
  -1   5 -10 64.6500 73.4729  59
  -1  -5 -10 54.8696 64.8150  59
   1  -5  10 48.9832 66.9254  45
  -1   5 -10 147.170 90.5227  48
  -1  -5 -10 97.4184 42.2926  16
  -1  -5 -10 187.245 90.0637  17
  -1   5 -10 113.836 62.0556  17
   1  -5  10 149.181 76.9255  40
   1   5  10 58.8252 53.5179  40
   1   5  10-10.2210 83.1822  29
   1  -5  10 198.094 195.758  24
   1  -5  10-104.187 91.8332  22
   1   5  10 121.493 159.213  24
  -1  -5 -11 155.983 72.7807  14
  -1  -5 -11 112.676 133.207   5
  -1   5 -11 266.513 187.029   5
  -1   5 -11 104.275 106.693  59
  -1  -5 -11 197.869 105.249  59
  -1   5 -11 241.584 123.562  48
   1  -5  11 219.828 104.592  45
   1   5  11 129.590 93.1198  45
  -1  -5 -11-0.20940 54.9938  17
  -1   5 -11 95.6411 75.7387  17
   1   5  11 170.301 83.3615  40
   1  -5  11 76.3868 85.2142  36
   1   5  11-68.0729 131.985  29
   1   5  11 27.9465 142.710  24
   1  -5  11-83.5530 171.437  24
  -1   5 -12 480.015 160.727  59
   1  -5  12 400.999 124.892  45
   1   5  12 529.343 141.153  45
  -1   5 -12 488.669 111.912  17
  -1  -5 -12 537.956 126.864  17
  -1   5 -12 448.786 141.906  39
   1  -5  12 529.885 150.362  36
  -1  -5 -12 459.469 100.993  14
  -1   5 -12 765.931 140.743  14
  -1   5 -13 139.201 107.062  59
   1   5  13 264.285 102.271  45
   1  -5  13 211.996 107.067  52
  -1   5 -13 146.354 76.0227  17
  -1  -5 -13 114.794 81.2841  17
   1  -5  13 208.876 102.723  36
  -1   5 -13 98.9679 81.9879  39
   1   5  13 111.256 95.3795  36
  -1  -5 -13 228.886 71.1226  14
  -1   5 -13 95.2713 84.9466  14
   1  -5  14 104.332 85.0823  52
   1   5  14 94.9540 67.7599  45
  -1   5 -14 74.8574 74.4582  17
  -1  -5 -14 74.6727 85.9160  17
  -1   5 -14-50.5857 66.3294  39
   1  -5  14 37.7793 76.4356  36
   1   5  14 42.4175 67.1937  36
  -1   5 -14-22.7651 65.2223  14
   1  -5  15 318.930 94.9751  42
   1  -5  15 327.668 107.296  36
   1   5  15 271.404 92.4178  36
  -1   5 -15 395.598 88.8195  17
  -1  -5 -15 360.673 97.9654  17
  -1   5 -15 467.006 97.0773  14
   1  -5  15 322.402 112.898  52
   1   5  15 312.466 105.305  52
   1  -5  16 152.608 69.6235  52
   1   5  16 23.6744 50.5654  52
  -1  -5 -16 91.4449 55.5908  17
  -1   5 -16 110.283 53.2520  17
   1   5  16-2.68826 41.9580  36
   1   5  16 35.9495 52.7743  42
   1  -5  16-29.7854 40.0032  42
   1  -5  16 18.5109 34.4553  56
  -1   5 -16 88.1310 42.8847  14
  -1   6  17-34.0544 39.3673  42
  -1  -6  17-18.5545 40.7250  42
   1  -6 -17 33.3172 39.8706  17
   1   6 -17 39.9548 40.5863  17
  -1   6  17 65.2661 47.9460  56
  -1  -6  17-21.9072 35.3079  56
  -1  -6  17 20.7793 32.0365  58
  -1  -6  17-32.4050 43.2473  52
  -1   6  17 22.7912 35.5564  52
   1   6 -16-44.4142 58.0057  39
  -1  -6  16 161.511 78.3829  42
  -1   6  16 10.4716 56.2494  42
   1  -6 -16 77.4052 58.4118  17
   1   6 -16 31.8184 48.7548  17
  -1  -6  16 3.64839 46.8946  56
  -1  -6  16 70.7104 57.4565  58
  -1   6  16 128.406 67.3730  52
  -1  -6  16-50.8787 57.2258  52
  -1   6  15 38.2746 51.1491  36
   1   6 -15 55.3718 77.6963  39
  -1  -6  15 3.23385 72.0845  42
   1   6 -15 17.9905 61.7428  17
   1  -6 -15 10.3829 60.0118  17
  -1  -6  15 36.5529 80.0294  52
  -1   6  15 21.4221 68.4730  52
   1   6 -15 163.486 86.7502  14
  -1  -6  14 145.842 87.6889  42
  -1  -6  14 196.384 97.6168  36
  -1   6  14 149.586 73.8666  36
   1   6 -14 250.224 127.660  39
   1   6 -14 138.060 82.2308  17
   1  -6 -14 248.557 98.4017  17
  -1   6  14 65.7790 86.0774  52
  -1  -6  14 262.951 125.287  52
   1  -6 -14 225.134 72.8626  14
   1   6 -14 146.983 80.9129  14
  -1  -6  13 361.765 133.300  52
   1   6 -13 361.399 101.383  17
   1  -6 -13 418.958 120.404  17
   1   6 -13 262.816 121.943  39
   1  -6 -13 407.124 131.054  39
  -1  -6  13 364.243 119.334  36
  -1   6  13 448.541 127.925  36
   1  -6 -13 335.643 88.0785  14
   1   6 -13 312.694 99.5946  14
   1   6 -12 1233.69 168.020  14
   1  -6 -12 820.788 122.803  14
  -1  -6  12 584.353 151.840  52
   1  -6 -12 1241.84 175.146  17
   1   6 -12 1144.88 162.233  17
   1   6 -12 1114.64 221.508  39
  -1  -6  12 1198.35 190.787  36
  -1   6  12 1187.31 193.252  36
   1  -6 -12 1168.35 202.780  39
  -1   6  12 1135.17 302.590  29
   1   6 -12 907.522 319.906   5
   1  -6 -11 277.619 84.3604  14
   1   6 -11 181.329 79.8623  14
   1  -6 -11 325.488 176.527   5
   1   6 -11 220.101 100.424  59
  -1  -6  11 129.359 83.5265  52
   1   6 -11 154.314 67.0917  17
   1  -6 -11 220.064 85.2547  17
   1  -6 -11 135.363 88.3523  39
  -1  -6  11 84.6014 69.6385  36
  -1   6  11 72.1709 127.833  29
  -1   6  11-188.017 184.536  24
   1  -6 -11 215.468 64.7544  20
  -1  -6  11-119.365 132.115  24
   1  -6 -10 1146.45 136.993  14
   1   6 -10 1179.96 150.774  14
   1  -6 -10 1226.90 297.680   5
   1   6 -10 1471.88 353.997   5
   1   6 -10 1070.98 169.822  59
  -1  -6  10 958.068 152.299  45
   1   6 -10 1248.25 192.278  48
  -1  -6  10 1136.05 172.691  36
   1  -6 -10 1319.22 192.845  39
  -1   6  10 950.375 261.647  29
  -1   6  10 1442.68 389.733  24
  -1  -6  10 870.021 302.423  24
  -1  -6  10 1015.25 277.389  22
   1  -6 -10 1163.56 130.069  16
   1  -6 -10 1231.55 149.107  17
   1   6 -10 1164.11 146.859  17
  -1  -6   9 2757.38 406.723  22
  -1  -6   9 2520.65 438.303  24
   1  -6  -9 2504.98 384.866   5
   1   6  -9 2484.57 396.751   5
  -1   6   9 2489.16 444.200  24
  -1   6   9 2442.05 380.274  29
  -1  -6   8 540.600 226.890  24
  -1  -6   8 760.294 219.452  22
  -1   6   8 695.610 257.672  24
   1   6  -8 334.662 138.812   1
   1  -6  -8 645.296 204.759   5
  -1   6   8 659.603 213.378  29
  -1  -6   7 17629.5 859.150  22
  -1   6   7 17165.5 605.380  22
   1  -6  -7 19596.0 861.123   5
   1   6  -7 17708.7 805.686   1
  -1  -6   7 18877.3 978.032  24
  -1   6   7 18784.1 980.579  24
  -1   6   7 19744.7 920.779  29
  -1   6   6 255.223 81.2259  22
  -1  -6   6 125.044 121.334  22
   1   6  -6 211.441 130.551   2
   1  -6  -6 180.357 102.936   5
  -1   6   6 209.474 126.435  32
  -1   6   6 201.628 129.461  29
  -1  -6   5 6086.19 425.752  22
  -1   6   5 5565.99 264.911  22
   1   6  -5 5262.36 421.185   2
   1  -6  -5 6230.92 408.441   5
  -1   6   5 6109.68 422.261  32
   1   6  -5 4947.03 204.148  30
  -1  -6   4 5.88054 77.3964  22
  -1   6   4 122.613 44.7478  22
   1  -6  -4 42.9629 87.4334   5
   1  -6  -4 141.474 125.744   3
   1   6  -4-0.24450 111.989   2
  -1   6   4 10.4560 27.0584  27
   1   6  -4 26.5814 46.2488  30
  -1   6   4 78.6861 76.9279  32
  -1   6   3 15326.6 264.376  22
  -1  -6   3 14155.8 491.998  23
  -1  -6   3 15100.0 535.603  22
   1   6  -3 14432.5 521.135   2
   1  -6  -3 15641.0 495.326   5
   1  -6  -3 14691.9 511.529   3
  -1   6   3 14141.4 467.560  32
   1   6  -3 14404.3 425.141  30
  -1  -6   2 692.469 109.515  23
   1  -6  -2 659.762 103.626   5
   1  -6  -2 574.077 95.5089   3
  -1   6   2 564.804 61.3788   1
   1   6  -2 595.178 93.0128   3
   1   6  -2 571.851 112.154   2
   1   6  -2 632.330 112.891  30
  -1  -6   1 53537.3 781.986  23
  -1   6   1 49622.8 685.615   1
   1  -6  -1 53566.1 815.760   7
   1   6  -1 50690.0 769.847   2
   1   6  -1 52136.8 489.164   3
   1  -6  -1 52697.8 711.161   4
   1   6  -1 53252.1 851.621  30
  -1  -6   1 54610.5 612.997  25
  -1  -6   0 2513.60 177.921  23
   1  -6   0 2505.13 168.073  22
   1  -6   0 2357.71 151.163   7
   1  -6   0 2528.79 157.514   4
  -1  -6   0 2338.50 129.665   5
  -1   6   0 2622.70 193.966   1
   1  -6   0 2446.40 166.804   6
  -1   6   0 2523.63 141.825  28
   1   6   0 2233.49 135.393  24
   1  -6   0 2656.72 144.515  24
  -1  -6  -1 880.652 115.890  23
   1  -6   1 972.660 141.107  22
  -1  -6  -1 1118.19 129.280   6
  -1   6  -1 1304.33 164.117   1
   1  -6   1 1131.74 78.1568   7
  -1  -6  -1 1064.06 113.503   5
   1   6   1 1185.65 77.9519  31
   1   6   1 1150.58 147.600  30
   1  -6   1 869.075 112.251  24
   1   6   1 1016.47 120.887  24
   1  -6   2 2177.15 216.520  22
  -1  -6  -2 1908.95 187.447   5
  -1   6  -2 2342.59 250.837   1
  -1  -6  -2 1960.78 174.483   6
  -1   6  -2 2189.45 76.5673   8
   1  -6   2 2062.78 107.937  29
   1   6   2 2204.83 220.219  27
  -1   6  -2 2148.76 199.670  31
   1   6   2 1979.77 195.771  24
   1  -6   2 2209.45 206.375  24
   1   6   2 2026.08 192.980  30
   1  -6   3 2828.31 273.670  22
  -1  -6  -3 2463.12 242.958   5
  -1  -6  -3 2463.28 242.809   8
  -1   6  -3 2610.51 279.407   1
   1  -6   3 2868.80 268.092  24
   1  -6   3 2998.65 175.531  29
   1   6   3 2953.95 272.245  24
   1   6   3 3240.97 282.191  27
   1   6   4 649.472 180.973  24
   1  -6   4 428.724 149.865  22
   1  -6   4 501.011 157.502  24
  -1   6  -4 466.306 167.285   1
  -1  -6  -4 515.357 152.740   5
  -1  -6  -4 430.650 118.366   7
   1   6   4 487.313 154.752  32
   1   6   4 522.818 140.675  27
   1  -6   4 449.867 91.9299  29
   1   6   5 118.621 112.450  24
   1  -6   5 270.801 155.439  24
   1  -6   5 99.7804 97.6134  22
  -1  -6  -5 52.5653 78.0053   7
  -1   6  -5-85.3642 116.646   1
  -1  -6  -5 84.4981 124.053   5
   1   6   5 90.8645 117.470  32
   1  -6   5 7.93729 52.3851  29
   1  -6   6 5976.05 510.831  22
  -1  -6  -6 6675.51 518.643   5
  -1   6  -6 5501.07 517.038   1
   1  -6   6 6475.78 555.090  24
   1   6   6 6116.78 530.711  32
   1   6   6 5793.41 533.396  24
   1  -6   6 5728.31 389.844  29
   1  -6   7 419.894 181.039  22
   1  -6   7 504.430 197.803  24
   1   6   7 470.983 210.652  24
  -1   6  -7 525.480 184.360   1
  -1  -6  -7 534.483 195.710   5
   1   6   7 564.724 207.960  32
   1  -6   7 686.574 151.758  29
   1   6   8-18.2809 125.032  24
   1  -6   8 128.347 159.850  24
   1  -6   8 66.8319 113.225  22
   1  -6   8 39.0685 64.4436  29
  -1   6  -8 127.924 121.175   1
  -1  -6  -8-197.308 150.044   5
  -1   6  -9 513.235 215.638   5
  -1  -6  -9 961.386 262.224   5
  -1   6  -9 840.337 170.521  59
   1  -6   9 771.200 144.801  45
  -1  -6  -9 994.436 136.944  17
   1   6   9 922.096 244.956  29
   1  -6   9 840.520 196.080  29
   1  -6   9 665.864 279.330  24
   1  -6   9 781.874 218.634  22
   1   6   9 873.344 301.653  24
  -1  -6 -10 61.5434 107.653   5
  -1   6 -10-115.189 114.507   5
  -1   6 -10-3.69709 84.2747  59
  -1  -6 -10 102.928 71.3971  59
  -1   6 -10 103.345 96.0453  48
   1  -6  10 132.906 73.8801  45
  -1   6 -10 113.846 60.6454  17
  -1  -6 -10 161.706 73.8719  17
  -1  -6 -10 88.2079 46.2934  16
   1   6  10 34.2003 59.8297  40
   1  -6  10 54.8197 59.8012  40
   1  -6  10 157.838 81.6421  36
   1   6  10 98.9818 133.626  29
   1  -6  10 375.634 257.511  24
   1   6  10 300.895 216.437  24
   1  -6  10-19.8622 130.689  22
  -1  -6 -11 1056.02 140.753  14
  -1   6 -11 1331.06 379.553   5
  -1  -6 -11 1160.83 318.458   5
  -1  -6 -11 1053.60 190.364  59
  -1   6 -11 676.972 168.551  59
  -1   6 -11 813.644 174.330  48
   1  -6  11 861.898 166.984  45
   1   6  11 960.711 187.213  45
  -1   6 -11 1007.30 150.695  17
  -1  -6 -11 960.255 119.371  16
  -1  -6 -11 965.341 151.399  17
   1   6  11 761.679 153.875  40
   1   6  11 1005.49 305.889  29
   1  -6  11 982.740 179.427  36
   1   6  11 1000.63 346.312  24
   1  -6  11 809.641 297.124  24
  -1   6 -12 110.092 106.193  59
   1   6  12 15.0234 63.7878  45
   1  -6  12 71.5320 76.1211  45
  -1  -6 -12 0.21622 76.5220  17
  -1   6 -12 7.82494 55.7487  17
   1  -6  12 92.2254 95.9917  36
  -1   6 -12 81.9319 81.4177  14
  -1  -6 -12-5.20645 57.2840  14
  -1   6 -13 530.521 151.002  59
   1  -6  13 616.951 161.623  52
   1   6  13 589.106 143.636  45
  -1   6 -13 553.783 117.292  17
  -1  -6 -13 576.164 132.417  17
  -1   6 -13 496.698 136.943  39
   1  -6  13 537.653 137.104  36
   1   6  13 663.686 171.915  36
  -1   6 -13 569.755 128.783  14
   1  -6  14 372.324 124.876  52
   1   6  14 389.415 108.239  45
  -1   6 -14 467.743 108.438  17
  -1  -6 -14 508.171 125.312  17
  -1   6 -14 240.945 99.0706  39
   1  -6  14 612.736 148.933  36
   1  -6  14 480.152 126.773  42
   1   6  14 380.663 124.053  36
  -1   6 -14 463.440 109.768  14
   1   6  15 246.170 77.4049  36
   1  -6  15 166.735 86.4511  36
   1  -6  15 289.810 87.9261  42
  -1  -6 -15 119.372 74.6742  17
  -1   6 -15 294.527 80.5692  17
  -1   6 -15 368.052 85.9627  14
   1   6  15 303.921 106.607  52
   1  -6  15 346.992 112.841  52
   1  -6  16-58.4894 54.9036  52
   1   6  16 76.4824 52.9856  52
  -1   6 -16 126.272 49.3075  17
  -1  -6 -16 29.5675 45.1764  17
   1  -6  16 88.1552 53.0677  42
   1   6  16 18.9848 42.8679  42
   1   6  16 67.1200 48.5066  36
   1  -6  16 58.0887 54.7501  58
   1  -6  16 22.5135 34.7712  56
  -1   6 -16 55.3579 42.8890  14
  -1  -7  17 33.1590 42.0139  42
  -1   7  17 73.3905 47.7620  42
   1  -7 -17 56.6291 40.0931  17
   1   7 -17 53.2724 35.7555  17
  -1  -7  17 53.9042 40.6981  58
  -1  -7  17 14.0520 32.9091  56
  -1   7  17 18.9769 33.3390  52
  -1  -7  17 49.7991 44.7361  52
   1   7 -16 48.1965 67.2591  39
  -1  -7  16 100.545 69.3236  42
  -1   7  16 0.18100 55.2756  42
   1   7 -16-35.5262 53.6828  17
   1  -7 -16 37.5198 52.8330  17
  -1  -7  16 10.4932 42.8887  56
  -1  -7  16 99.7760 61.7457  58
  -1  -7  16 56.8801 62.7563  52
  -1   7  16 0.17811 45.3554  52
  -1  -7  15 22.8322 76.5694  42
  -1   7  15 51.0205 51.3534  36
   1   7 -15 33.4682 74.4878  39
   1   7 -15 109.366 70.6183  17
   1  -7 -15 0.16837 65.1049  17
  -1   7  15 91.9596 79.2046  52
  -1  -7  15 59.9228 86.5845  52
   1   7 -15 18.5535 55.6417  14
  -1  -7  14 933.576 172.036  42
  -1   7  14 1052.80 168.154  36
  -1  -7  14 939.248 168.276  36
   1   7 -14 884.397 193.871  39
   1   7 -14 858.136 137.617  17
   1  -7 -14 958.392 149.865  17
  -1  -7  14 876.015 177.343  52
  -1   7  14 843.951 171.996  52
   1   7 -14 898.264 152.501  14
  -1  -7  13 837.452 183.371  52
   1   7 -13 843.388 139.182  17
   1  -7 -13 786.654 141.264  17
  -1  -7  13 775.245 161.956  42
   1   7 -13 789.471 189.998  39
   1  -7 -13 760.494 168.361  39
  -1  -7  13 755.516 167.847  36
  -1   7  13 717.633 142.291  36
   1  -7 -13 758.447 118.007  14
   1   7 -13 808.217 141.622  14
   1  -7 -12 246.943 70.0714  20
  -1  -7  12 244.168 140.897  52
   1   7 -12 268.142 94.0102  17
   1  -7 -12 378.919 118.291  17
  -1  -7  12 163.803 93.8338  36
   1  -7 -12 425.897 166.087  39
   1   7 -12 508.819 166.012  39
  -1   7  12 459.566 137.131  36
  -1   7  12 327.500 193.994  29
   1  -7 -12 457.875 102.083  14
   1   7 -12 444.990 120.820  14
   1   7 -11 1679.77 181.479  14
   1  -7 -11 1698.60 167.605  14
   1  -7 -11 1696.76 367.884   5
   1   7 -11 1708.50 384.370   5
   1   7 -11 1301.88 220.815  59
  -1  -7  11 1488.98 214.753  52
   1   7 -11 1669.67 178.181  17
   1  -7 -11 1871.32 195.431  17
  -1  -7  11 1956.68 225.535  36
   1  -7 -11 1754.35 227.775  39
  -1   7  11 1908.50 394.943  29
  -1  -7  11 1696.54 422.363  24
  -1   7  11 1653.17 421.233  24
   1  -7 -11 1700.97 163.298  20
   1   7 -10 794.913 134.266  14
   1  -7 -10 820.028 113.163  14
   1   7 -10 1272.75 332.768   5
   1  -7 -10 871.336 255.884   5
   1   7 -10 588.087 129.866  59
   1   7 -10 909.819 187.379  48
  -1  -7  10 824.254 141.885  45
  -1  -7  10 648.062 134.255  52
   1  -7 -10 745.586 144.752  39
  -1   7  10 803.269 246.279  29
  -1  -7  10 478.837 115.452  36
  -1  -7  10 680.684 230.808  22
  -1   7  10 722.476 268.523  24
  -1  -7  10 708.192 279.635  24
   1  -7 -10 650.133 100.987  16
   1   7 -10 872.606 128.732  17
   1  -7 -10 777.514 120.222  17
  -1  -7   9 978.388 294.916  24
  -1  -7   9 1047.40 276.084  22
  -1   7   9 1203.26 337.516  24
   1   7  -9 1362.72 309.369   5
   1  -7  -9 1136.44 270.465   5
  -1   7   9 1093.82 263.959  29
  -1   7   8-89.0726 128.846  24
  -1  -7   8-2.46462 156.279  24
  -1  -7   8-48.3640 97.2391  22
   1   7  -8 26.5119 85.4004   1
   1  -7  -8 197.046 140.298   5
  -1   7   8 90.6888 119.135  29
  -1  -7   7 60.9736 154.843  24
  -1  -7   7 84.8631 133.199  22
  -1   7   7 42.9565 144.452  24
   1   7  -7-4.03503 82.5955   1
   1  -7  -7-27.3140 104.272   5
  -1   7   7 204.852 164.962  29
  -1  -7   6 5478.95 462.394  22
  -1   7   6 4994.34 277.369  22
   1  -7  -6 5462.19 436.816   5
   1   7  -6 5549.41 487.321   2
  -1   7   6 5271.73 435.973  32
  -1  -7   5 41.0439 114.484  22
  -1   7   5 27.2836 31.7763  22
   1  -7  -5-57.6158 86.3373   5
   1   7  -5 105.153 137.854   2
   1   7  -5 16.4357 35.4751  30
  -1   7   5-25.1937 79.3278  32
  -1   7   5 39.7875 36.8439  30
  -1   7   4 1782.48 104.755  22
  -1  -7   4 1658.88 221.758  22
   1  -7  -4 1750.05 203.500   5
   1  -7  -4 1727.26 227.238   3
   1   7  -4 1699.88 216.662   2
  -1   7   4 1614.90 124.645  27
  -1   7   4 1844.33 215.493  32
   1   7  -4 1709.78 156.251  30
  -1  -7   3 10404.9 462.567  22
  -1  -7   3 10210.0 440.175  23
   1  -7  -3 10500.0 424.309   5
   1   7  -3 10096.4 454.606   2
   1  -7  -3 10354.5 427.645   3
  -1   7   3 10175.4 411.236  32
  -1  -7   2 2275.29 196.519  23
  -1   7   2 2353.71 95.3526  22
   1  -7  -2 2499.50 184.958   5
   1  -7  -2 2393.50 185.612   3
  -1   7   2 2418.30 129.207   1
   1   7  -2 2291.26 196.751   2
  -1  -7   2 2110.92 144.593  25
  -1  -7   1 2812.56 200.491  23
   1   7  -1 2649.84 195.137   2
   1  -7  -1 2803.33 200.960   7
   1   7  -1 2903.17 112.900   3
  -1   7   1 2526.30 176.581   1
   1  -7  -1 2603.90 169.048   4
   1   7  -1 2747.69 225.620  30
  -1   7   1 3354.71 166.437  25
  -1  -7   1 2645.97 135.639  25
   1  -7   0 67392.1 880.102  22
  -1  -7   0 64186.1 889.528  23
   1  -7   0 62213.0 764.637   4
   1  -7   0 63708.4 792.268   7
   1  -7   0 66017.1 914.318   6
  -1   7   0 66751.5 970.563   1
  -1   7   0 70013.3 597.799   2
  -1   7   0 67087.7 715.721  28
   1   7   0 60851.5 694.553  24
  -1   7   0 62128.1 888.981  26
  -1  -7  -1 573.842 106.705  23
   1  -7   1 486.153 119.854  22
   1   7   1 411.005 86.1629  24
   1  -7   1 479.263 89.7975  24
   1  -7   1 507.950 62.0116   7
  -1  -7  -1 574.635 104.868   6
  -1   7  -1 595.556 92.0267   2
  -1   7  -1 643.484 135.197   1
  -1  -7  -1 541.175 86.3388   5
   1   7   1 578.471 65.3060  31
   1   7   1 475.898 123.861  30
   1   7   2 1213.30 166.129  24
   1  -7   2 1008.16 172.882  22
   1  -7   2 968.158 154.912  24
  -1  -7  -2 484.541 126.774  23
  -1   7  -2 957.449 183.799   1
  -1  -7  -2 1066.39 143.927   6
  -1  -7  -2 1031.09 148.647   5
   1   7   2 919.288 152.933  30
  -1   7  -2 1201.69 162.570  31
   1   7   2 833.937 154.099  27
   1  -7   3 1983.72 234.291  22
  -1   7  -3 1920.25 261.626   1
  -1  -7  -3 2209.01 224.577   5
  -1  -7  -3 1858.51 227.514   8
   1   7   3 1979.21 228.158  24
   1  -7   3 1930.33 224.537  24
   1   7   3 1973.55 232.166  27
   1  -7   3 1831.42 135.062  29
   1  -7   4 121.754 122.055  24
   1  -7   4-74.5033 122.991  22
   1   7   4-0.30641 96.8355  24
  -1   7  -4 7.59613 109.161   1
  -1  -7  -4 2.85074 76.8064   5
  -1  -7  -4 7.45962 70.5922   7
   1   7   4-36.4678 82.5915  32
   1  -7   4-11.3580 47.6910  29
   1   7   4 52.6493 91.5265  27
   1  -7   5 3416.22 363.207  22
  -1   7  -5 3344.34 381.589   1
  -1  -7  -5 3379.13 317.286   7
  -1  -7  -5 3470.81 343.503   5
   1  -7   5 3482.96 266.996  29
   1   7   5 3443.10 369.747  32
   1  -7   5 3610.99 378.307  24
   1   7   5 3755.05 398.891  24
   1  -7   6 163.036 135.014  24
   1  -7   6-16.6923 112.554  22
   1   7   6 129.759 162.612  24
  -1  -7  -6 219.557 110.721   7
  -1   7  -6 128.701 122.922   1
  -1  -7  -6 195.670 124.346   5
   1   7   6 169.875 128.634  32
   1  -7   6 178.381 86.1437  29
   1   7   7 1272.15 302.677  24
   1  -7   7 764.567 225.451  22
   1  -7   7 1085.86 285.087  24
  -1   7  -7 1341.45 287.356   1
  -1  -7  -7 959.727 238.781   5
   1   7   7 958.698 245.206  32
   1  -7   7 1143.25 191.752  29
   1  -7   8 100.737 143.904  24
   1   7   8-105.101 137.539  24
   1  -7   8-84.4444 152.875  22
   1  -7   8 26.1422 61.2591  29
  -1   7  -8-11.6319 90.1245   1
  -1  -7  -8 177.348 159.102   5
  -1   7  -9 264.391 181.955   5
  -1  -7  -9 307.471 168.898   5
  -1   7  -9 149.605 80.3806  59
   1  -7   9 257.105 84.7387  45
  -1  -7  -9 212.630 65.9745  17
   1   7   9 276.358 164.623  29
   1  -7   9 5.73428 136.235  24
   1  -7   9 206.739 169.807  22
   1   7   9 208.848 152.367  24
  -1   7 -10 215.164 195.836   5
  -1  -7 -10 271.598 181.200   5
  -1   7 -10 176.869 92.6353  59
  -1  -7 -10 405.256 133.452  59
  -1   7 -10 329.214 124.690  48
   1  -7  10 430.518 125.164  45
  -1   7 -10 226.241 77.7379  17
  -1  -7 -10 313.323 71.4857  16
  -1  -7 -10 290.819 88.0198  17
   1   7  10 349.839 123.338  40
   1  -7  10 112.804 78.2467  36
   1   7  10 240.728 143.619  29
   1   7  10 300.420 180.038  24
   1  -7  10 272.367 182.866  24
   1  -7  10 234.280 72.7017  21
   1  -7  10 283.404 180.636  22
  -1  -7 -11 1588.57 362.590   5
  -1   7 -11 1279.42 370.532   5
  -1  -7 -11 1119.24 196.468  59
  -1   7 -11 1035.48 196.790  59
   1  -7  11 1192.58 202.843  45
  -1   7 -11 1378.86 210.549  48
   1   7  11 1381.56 217.348  45
  -1  -7 -11 1191.09 136.244  16
  -1  -7 -11 1325.39 174.938  17
  -1   7 -11 1387.99 166.147  17
   1   7  11 1085.57 183.719  40
   1  -7  11 1261.53 199.546  36
   1   7  11 904.470 266.972  29
   1   7  11 1099.05 352.411  24
   1  -7  11 1108.33 340.471  24
  -1   7 -12 526.799 147.408  59
   1  -7  12 672.837 155.765  45
   1   7  12 733.444 164.076  45
   1  -7  12 699.690 168.993  52
  -1  -7 -12 802.750 150.027  17
  -1   7 -12 643.726 124.196  17
   1  -7  12 780.786 163.940  36
  -1   7 -12 814.158 153.120  14
   1  -7  13 703.139 168.212  52
   1   7  13 779.904 157.502  45
  -1   7 -13 710.927 129.581  17
  -1  -7 -13 912.868 160.327  17
  -1   7 -13 425.808 133.260  39
   1  -7  13 769.680 168.995  36
  -1   7 -13 683.803 160.731  59
  -1   7 -13 774.679 136.528  14
   1  -7  14 287.926 126.743  52
   1   7  14 310.131 93.3172  45
  -1   7 -14 266.897 87.0620  17
  -1  -7 -14 494.513 121.109  17
  -1   7 -14 125.613 80.5651  39
   1  -7  14 279.318 107.859  36
   1  -7  14 305.455 112.139  42
   1   7  14 428.771 123.888  36
  -1   7 -14 409.338 105.794  14
   1  -7  15 168.028 84.8582  36
   1  -7  15 66.2728 69.1729  42
   1   7  15-50.1642 72.7908  36
  -1   7 -15 185.431 68.6525  17
  -1  -7 -15 81.7117 71.0909  17
  -1   7 -15 128.216 67.8908  14
   1   7  15 47.6546 71.2490  52
   1  -7  15 93.6467 81.7479  52
   1  -7  16-28.5700 50.1414  52
   1   7  16 23.0676 53.3788  52
  -1  -7 -16-35.0438 41.1199  17
  -1   7 -16-27.4887 33.3014  17
   1  -7  16-51.6755 47.2540  42
   1   7  16 27.6698 54.3260  42
   1   7  16-19.3323 35.5661  36
   1  -7  16-6.08565 32.0860  56
   1  -7  16-63.7476 57.3508  58
  -1   7 -16 87.5013 44.6519  14
  -1   8  17 47.1595 43.1330  42
  -1  -8  17 0.35076 35.3894  42
   1   8 -17-0.82968 27.3210  17
   1  -8 -17 108.336 44.2461  17
  -1  -8  17 88.3759 39.5683  56
  -1  -8  17 56.8627 42.6299  58
  -1   8  17 33.7660 32.8668  52
  -1  -8  17 31.8063 38.9529  52
   1   8 -16 188.596 85.2546  39
  -1   8  16 23.1204 52.3617  42
  -1  -8  16 8.09820 60.8799  42
   1  -8 -16 53.2551 49.8794  17
   1   8 -16 99.5688 54.4881  17
  -1  -8  16 50.5485 56.4466  58
  -1  -8  16 69.6781 57.8380  56
  -1  -8  16 103.219 66.1356  52
  -1   8  16 11.7747 49.6548  52
  -1  -8  15 208.112 89.4859  42
   1   8 -15 105.990 81.2516  39
  -1   8  15 68.3384 50.6797  36
   1  -8 -15 240.873 85.6777  17
   1   8 -15 136.683 68.5125  17
  -1  -8  15 216.835 107.900  52
  -1   8  15 194.183 92.9321  52
   1   8 -15 173.610 81.2708  14
   1   8 -14 45.2779 101.221  39
  -1  -8  14 22.3144 81.3077  42
  -1   8  14 3.10310 44.7119  36
  -1  -8  14-108.952 95.9637  36
   1  -8 -14 45.8136 69.9517  17
   1   8 -14-103.471 79.6262  17
  -1   8  14-108.728 93.0055  52
  -1  -8  14 23.5549 80.3992  52
   1   8 -14 92.7652 90.5766  14
  -1  -8  13 21.5836 78.8727  52
   1  -8 -13-32.5924 69.3141  17
   1   8 -13 17.6250 54.6739  17
  -1  -8  13 5.00897 81.5107  36
  -1  -8  13 21.9846 82.1281  42
   1   8 -13 10.5472 97.4741  39
  -1   8  13-3.96431 52.2093  36
   1   8 -13 0.20489 84.2809  14
   1  -8 -12 7888.50 342.977  20
  -1  -8  12 8114.88 506.837  52
   1   8 -12 8136.79 399.813  17
   1  -8 -12 8388.18 411.074  17
  -1  -8  12 7935.72 468.981  36
   1  -8 -12 8142.23 497.245  39
   1   8 -12 8776.06 579.352  39
  -1   8  12 8183.72 818.909  29
   1   8 -12 8500.83 419.212  14
   1  -8 -12 7911.86 358.518  14
   1   8 -11-30.4349 69.2321  14
   1  -8 -11 125.949 60.5119  14
   1  -8 -11 89.8826 125.831   5
   1   8 -11 2.44812 98.3960   5
   1   8 -11-152.155 108.031  59
  -1  -8  11 54.2929 86.1585  52
   1  -8 -11-18.2143 60.6815  17
   1  -8 -11 42.5636 47.8104  16
   1   8 -11 63.2956 54.3033  17
   1  -8 -11 131.571 98.2546  39
  -1  -8  11 52.3931 69.1612  36
  -1   8  11-76.6955 128.071  29
  -1  -8  11-11.9104 129.413  24
  -1   8  11 9.35706 149.894  24
   1  -8 -11-10.7545 42.8766  20
   1   8 -10 3192.26 240.572  14
   1  -8 -10 2955.47 447.292   5
   1   8 -10 3289.21 490.344   5
   1   8 -10 2442.78 255.822  59
  -1  -8  10 3033.98 276.721  52
   1   8 -10 2986.00 294.822  48
  -1  -8  10 2591.24 251.013  36
   1  -8 -10 2901.26 276.145  39
  -1  -8  10 2821.30 504.406  24
  -1   8  10 2756.96 435.912  29
  -1  -8  10 2501.39 429.313  22
  -1   8  10 2883.56 505.148  24
   1   8 -10 2911.95 221.720  17
   1  -8 -10 2607.20 196.257  16
   1  -8 -10 3085.06 226.576  17
  -1   8   9 26.0935 125.832  24
  -1  -8   9 212.768 175.857  24
  -1  -8   9-237.250 182.446  22
   1   8  -9-59.0388 104.895   5
   1  -8  -9 38.2852 130.927   5
  -1   8   9 223.822 153.159  29
  -1  -8   8 9.26509 120.634  24
  -1   8   8 287.169 194.270  24
  -1  -8   8 123.929 135.312  22
   1   8  -8 34.9063 89.6424   1
   1  -8  -8-21.3992 101.996   5
  -1   8   8-86.3933 119.925  29
  -1  -8   7 29.5681 142.950  24
  -1   8   7 284.372 167.397  24
  -1  -8   7 168.998 136.955  22
   1   8  -7 128.776 105.813   1
   1  -8  -7 10.2622 94.4128   5
  -1   8   7 103.216 143.009  32
  -1   8   7 134.713 136.274  29
  -1   8   6 23174.7 513.053  22
  -1  -8   6 24312.6 956.180  22
   1   8  -6 26581.5 1048.78   2
   1  -8  -6 25314.7 909.192   5
  -1   8   6 23565.2 996.163  24
  -1  -8   6 24798.6 1015.96  24
  -1   8   6 23665.9 923.440  32
  -1   8   5 536.187 69.8677  22
  -1  -8   5 490.668 164.896  22
   1   8  -5 593.545 159.686   2
   1  -8  -5 536.704 155.854   5
  -1   8   5 582.044 86.8085  30
   1   8  -5 640.235 104.268  30
  -1   8   5 529.625 148.340  32
  -1   8   5 563.123 77.0525  27
  -1  -8   4 7705.30 439.097  23
  -1  -8   4 7852.60 464.298  22
   1  -8  -4 7843.39 443.344   3
   1   8  -4 7822.64 467.461   2
   1  -8  -4 7901.13 426.823   5
  -1   8   4 6900.15 278.543  27
  -1   8   4 7768.98 429.037  32
   1   8  -4 7209.22 341.303  30
   1  -8  -3 4898.44 297.427   5
   1   8  -3 4851.50 322.953   2
   1  -8  -3 5195.58 318.043   3
  -1  -8   3 4788.31 320.925  23
  -1  -8   3 4916.88 330.944  22
  -1   8   2 1183.53 65.7849  22
  -1  -8   2 960.462 151.014  23
   1   8  -2 864.477 142.496   2
   1  -8  -2 1006.94 129.166   3
  -1   8   2 855.885 90.1539   1
   1  -8  -2 1185.11 152.371   5
  -1  -8   2 903.457 98.5533  25
  -1  -8   1 2981.27 210.390  23
   1  -8  -1 3321.56 169.105  22
   1  -8  -1 3117.66 224.849   7
   1   8  -1 3443.18 119.115   3
  -1   8   1 2987.47 193.135   1
   1  -8  -1 3480.96 196.603   4
   1   8  -1 2903.45 220.622   2
  -1  -8   1 2781.36 146.303  28
  -1   8   1 3594.94 175.714  25
   1  -8   0 242502. 1719.34  22
  -1  -8   0 239554. 1770.09  23
   1   8   0 234621. 1762.60   2
   1  -8   0 246882. 1665.39   7
  -1   8   0 249326. 1954.96   1
   1  -8   0 251600. 1898.89   6
  -1   8   0 240842. 1365.40  28
  -1   8   0 255487. 1879.36  26
  -1   8   0 244978. 1851.33  33
   1   8   0 247758. 1646.79  31
  -1  -8  -1 3853.39 233.836  23
   1  -8   1 3899.74 263.120  22
  -1   8  -1 4038.94 291.749   1
  -1  -8  -1 3671.66 227.446   5
  -1   8  -1 3991.01 210.717   2
  -1  -8  -1 4000.01 257.310   6
   1  -8   1 3701.65 171.226   7
   1  -8   1 3950.30 212.785  24
   1   8   1 3950.49 225.756  24
   1   8   1 4209.68 290.226  30
  -1   8  -1 3711.96 268.095  31
  -1   8  -1 3930.12 270.250  26
   1   8   1 4152.12 185.994  31
   1  -8   2 12943.0 522.030  22
  -1  -8  -2 12269.8 436.711  23
  -1   8  -2 12413.5 549.573   1
  -1  -8  -2 11823.3 449.747   6
  -1  -8  -2 11703.1 432.845   5
   1  -8   2 12104.7 209.428   7
   1   8   2 11967.0 492.999  30
  -1   8  -2 11685.4 488.387  31
   1   8   2 12777.9 472.019  24
   1   8   2 12024.1 502.067  27
   1  -8   2 12605.1 463.951  24
   1  -8   3 2150.92 258.834  22
  -1  -8  -3 2574.45 246.193   5
  -1   8  -3 2028.85 270.542   1
  -1  -8  -3 2336.10 261.551   8
   1  -8   3 2550.68 257.869  24
   1   8   3 2207.12 226.015  30
   1  -8   3 2086.21 136.219  29
   1   8   3 2473.69 251.128  24
  -1   8  -3 2358.01 264.664  26
   1   8   3 2259.46 243.497  27
   1  -8   4 936.398 207.624  22
   1   8   4 1046.11 210.524  24
   1  -8   4 961.572 199.368  24
  -1  -8  -4 868.349 166.713   7
  -1   8  -4 817.190 202.661   1
  -1  -8  -4 875.295 174.563   5
   1   8   4 909.237 186.454  32
   1  -8   4 745.977 110.433  29
   1   8   4 841.953 175.158  27
   1   8   5 10.5201 131.557  24
   1  -8   5 4.65798 94.2824  24
   1  -8   5 45.8649 91.4386  22
  -1  -8  -5-68.3321 87.9924   7
  -1   8  -5 56.7539 128.038   1
  -1  -8  -5 26.1194 117.994   5
   1   8   5 81.1336 131.426  32
   1  -8   5 21.5147 58.4601  29
   1  -8   6 2164.32 328.044  22
  -1  -8  -6 2315.96 282.912   7
  -1  -8  -6 2480.40 333.458   5
  -1   8  -6 2381.04 352.271   1
   1   8   6 2365.36 350.979  24
   1  -8   6 2442.11 246.315  29
   1   8   6 2295.15 348.016  32
   1  -8   6 2508.49 364.361  24
   1   8   7 219.025 162.833  24
   1  -8   7 144.155 136.782  22
   1  -8   7 235.348 166.614  24
  -1  -8  -7 314.447 152.469   5
  -1   8  -7 71.5715 109.143   1
   1  -8   7 212.520 96.0505  29
   1   8   7 322.457 173.717  32
   1  -8   8 612.920 233.125  22
   1   8   8 525.083 225.361  24
   1  -8   8 437.648 225.607  24
  -1  -8  -8 727.363 229.182   5
  -1   8  -8 445.559 187.167   1
  -1  -8  -9-78.0845 132.509   5
  -1   8  -9 75.1598 79.5205  59
  -1   8  -9 37.2615 80.9917  48
   1  -8   9 15.3551 45.3131  45
  -1  -8  -9 8.59240 59.4584  17
   1  -8   9-48.5044 61.5504  40
   1   8   9-44.9334 93.7146  29
   1  -8   9 28.0091 50.3968  36
   1  -8   9 77.8395 153.601  24
   1  -8   9 39.4453 134.048  22
   1   8   9-17.5830 145.801  24
  -1  -8 -10 400.685 211.908   5
  -1   8 -10-123.830 191.558   5
  -1  -8 -10 345.018 123.141  59
  -1   8 -10 568.913 155.481  59
  -1   8 -10 425.669 136.829  48
   1  -8  10 444.937 120.654  45
  -1  -8 -10 384.447 100.906  17
  -1   8 -10 487.269 103.142  17
  -1  -8 -10 347.550 84.7139  16
   1   8  10 353.328 109.061  40
   1  -8  10 327.801 99.6600  36
   1   8  10 421.145 202.774  29
   1   8  10 464.086 252.138  24
   1  -8  10 382.304 85.8416  21
   1  -8  10 319.932 207.291  24
   1  -8  10 401.798 202.315  22
  -1   8 -11 858.294 308.282   5
  -1  -8 -11 502.609 235.436   5
  -1   8 -11 646.056 171.529  59
   1  -8  11 535.452 148.428  45
   1   8  11 608.206 154.517  45
  -1   8 -11 576.129 149.567  48
  -1  -8 -11 664.330 103.503  16
  -1  -8 -11 675.469 130.984  17
  -1   8 -11 648.228 124.130  17
   1   8  11 209.745 175.810  29
   1  -8  11 637.591 153.330  36
   1  -8  11 485.597 259.021  24
   1   8  11 967.179 351.094  24
   1   8  12 437.406 130.530  45
   1  -8  12 631.198 158.142  52
   1  -8  12 644.651 153.881  45
  -1   8 -12 521.443 115.944  17
  -1  -8 -12 601.854 133.900  17
   1  -8  12 396.110 129.803  36
  -1   8 -12 275.042 135.467  59
  -1   8 -12 680.294 145.753  14
   1  -8  13 430.251 151.902  52
   1   8  13 371.302 115.124  45
  -1   8 -13 316.617 91.4082  17
  -1  -8 -13 366.192 119.087  17
  -1   8 -13 257.959 125.086  39
   1  -8  13 363.466 136.542  36
  -1   8 -13 122.535 82.6231  59
  -1   8 -13 389.370 114.563  14
   1  -8  14 1248.13 210.038  52
   1   8  14 823.021 143.727  45
  -1   8 -14 1116.42 146.860  17
  -1  -8 -14 1154.96 158.174  17
   1  -8  14 1068.48 185.592  36
   1  -8  14 861.441 149.500  42
  -1   8 -14 960.268 171.647  39
   1   8  14 945.079 166.928  36
  -1   8 -14 967.491 148.920  14
   1  -8  15 69.2409 66.1055  42
   1   8  15 48.6475 55.4585  36
  -1  -8 -15 42.7895 55.7575  17
  -1   8 -15 42.1800 48.4436  17
  -1   8 -15 46.1946 60.2931  14
   1   8  15-73.9918 83.5282  52
   1  -8  15-88.3284 77.2928  52
   1   8  16 7.63463 45.3830  52
   1  -8  16-44.6188 50.1465  52
  -1   8 -16 26.1703 32.7002  17
  -1  -8 -16-57.1922 48.8324  17
   1  -8  16-60.9905 42.1592  42
   1   8  16 27.7616 49.4720  42
   1   8  16 9.74297 35.8367  36
   1  -8  16 53.2227 54.2416  58
   1  -8  16-23.3268 30.9846  56
  -1   8 -16 7.73008 36.4908  14
  -1  -9  17-9.51752 31.2326  42
  -1   9  17 35.9381 37.9390  42
   1   9 -17-33.2478 31.9424  17
   1  -9 -17 44.9143 36.8700  17
  -1  -9  17-60.9556 40.3492  58
  -1  -9  17 8.53439 36.9571  52
  -1   9  16 18.2967 50.3110  42
  -1  -9  16 32.0717 60.4203  42
   1   9 -16 72.7290 63.6353  39
   1   9 -16 33.4289 46.3565  17
   1  -9 -16 15.9349 49.6962  17
  -1  -9  16 32.2173 46.2004  56
  -1  -9  16 4.24858 50.4853  58
  -1  -9  16 12.9161 48.4007  52
  -1   9  16-29.0420 55.5865  52
  -1  -9  15 319.878 120.466  52
  -1   9  15 203.752 88.5717  52
   1   9 -15 142.147 66.1842  17
   1  -9 -15 107.449 70.9548  17
  -1  -9  15 222.919 98.7190  42
  -1   9  15 108.085 60.3772  36
   1   9 -15 52.5565 78.2360  39
  -1  -9  15 36.7361 67.1345  58
  -1  -9  15 110.640 72.5848  56
   1   9 -15 159.919 80.9987  14
   1   9 -14 39.8721 101.593  39
  -1   9  14 175.884 80.0407  36
  -1  -9  14 106.339 93.1032  42
   1   9 -14 73.4002 71.6894  17
   1  -9 -14 52.5919 70.4999  17
  -1   9  14 102.151 79.8171  52
  -1  -9  14 51.0051 84.1320  52
   1   9 -14 111.148 76.7272  14
   1  -9 -13 487.720 92.0939  20
  -1  -9  13 588.034 160.161  52
   1  -9 -13 670.668 132.484  17
   1   9 -13 562.885 117.938  17
   1   9 -13 612.951 172.471  39
  -1  -9  13 666.313 164.017  42
  -1  -9  13 739.352 164.868  36
  -1   9  13 669.897 139.941  36
   1   9 -13 624.019 133.776  14
   1  -9 -12 117.891 61.0995  20
  -1  -9  12 290.982 129.429  52
   1  -9 -12 155.001 76.4555  17
   1   9 -12 390.546 107.556  17
  -1  -9  12 221.417 96.2361  36
  -1   9  12 13.7305 95.5764  29
   1   9 -11 822.727 146.842  14
   1   9 -11 875.139 289.622   5
   1  -9 -11 848.782 276.942   5
   1   9 -11 803.341 162.971  59
   1   9 -11 703.350 164.128  48
  -1  -9  11 500.978 134.153  52
   1  -9 -11 687.010 120.656  17
   1  -9 -11 735.514 113.262  16
   1   9 -11 548.543 109.509  17
  -1  -9  11 627.593 136.522  36
   1  -9 -11 690.867 155.717  39
  -1   9  11 664.097 242.404  29
  -1   9  11 615.887 276.813  24
  -1  -9  11 641.520 278.584  24
   1  -9 -11 778.658 119.502  20
  -1  -9  11 451.995 211.117  22
   1   9 -10 67.1803 46.8921  14
   1   9 -10 209.639 173.749   5
   1  -9 -10 36.0393 104.697   5
   1   9 -10-91.4606 107.995  59
   1   9 -10 180.544 104.210  48
  -1  -9  10 57.7480 69.9041  52
  -1  -9  10 129.378 78.5740  36
   1  -9 -10 284.422 97.4048  39
  -1   9  10 281.673 184.871  29
  -1   9  10 59.7991 161.447  24
  -1  -9  10 30.3220 135.452  24
  -1  -9  10-7.56267 88.9434  22
   1   9 -10 117.278 65.4214  17
   1  -9 -10 58.8073 55.0645  17
   1  -9 -10 191.258 60.3249  16
  -1  -9   9 4666.12 550.189  22
   1  -9  -9 5125.42 550.131   5
  -1   9   9 4554.51 592.647  24
  -1  -9   9 5131.17 614.347  24
  -1   9   9 5545.88 587.778  29
  -1   9   8-66.2196 128.549  24
  -1  -9   8 103.317 100.541  22
  -1  -9   8-43.3659 133.994  24
   1   9  -8-112.081 87.1491   1
   1  -9  -8-12.4909 86.3984   5
  -1   9   8-24.8599 93.5368  29
  -1   9   7 104.888 161.759  24
  -1  -9   7 99.7968 120.467  24
  -1  -9   7-158.410 128.372  22
   1   9  -7 8.48784 88.9746   1
   1  -9  -7 10.4924 108.772   5
  -1   9   7-65.9536 109.425  29
  -1   9   7 23.0310 103.502  32
  -1  -9   6 1706.86 272.848  22
   1   9  -6 2037.18 332.757   2
   1  -9  -6 1633.01 242.641   5
  -1   9   6 1672.10 267.063  32
  -1  -9   6 1849.37 297.442  24
  -1   9   6 1808.52 295.964  24
  -1  -9   5 129.797 117.880  22
   1  -9  -5 4.20044 92.6894   5
   1   9  -5 65.5996 107.507   2
  -1   9   5 20.7683 48.2873  30
   1   9  -5 25.0784 57.0368  30
  -1   9   5 138.932 101.207  32
  -1   9   5 118.327 48.6002  27
  -1  -9   4-44.2654 99.0539  23
  -1  -9   4 117.413 101.622  22
   1  -9  -4 74.0098 103.881   7
   1  -9  -4 46.6786 91.4764   5
   1   9  -4 218.675 135.174   2
   1  -9  -4 82.9991 93.4033   3
  -1   9   4-24.3134 71.5584  32
  -1   9   4 38.5505 49.5299  27
   1  -9  -3 3204.28 262.622   5
   1  -9  -3 3277.11 257.382   3
   1   9  -3 3023.95 270.139   2
  -1  -9   3 2980.36 264.356  23
  -1  -9   3 3192.53 287.094  22
  -1  -9   2 2263.91 216.340  23
  -1   9   2 2158.97 86.5717  22
   1  -9  -2 1894.70 168.515   3
   1   9  -2 1933.33 198.512   2
   1  -9  -2 2165.12 202.197   5
  -1   9   2 2054.84 142.196   1
  -1  -9   2 1918.81 130.162  25
   1  -9  -1 32303.6 537.522  22
  -1  -9   1 33253.4 717.404  23
   1   9  -1 32158.1 694.901   2
   1  -9  -1 34045.7 744.136   7
  -1   9   1 34330.7 676.381   1
   1  -9  -1 35233.3 618.459   4
  -1  -9   1 32715.9 475.476  28
   1  -9   0 72048.9 982.977  22
  -1  -9   0 69094.3 990.794  23
   1  -9   0 68288.2 1056.98   6
  -1   9   0 71241.4 1086.24   1
   1  -9   0 70709.3 944.612   7
   1   9   0 69801.1 998.393   2
  -1   9   0 64820.2 992.093  26
  -1   9   0 75986.2 1084.48  33
   1   9   0 72161.4 949.679  31
  -1   9   0 71482.6 745.655  28
  -1  -9  -1 2621.13 206.523  23
   1  -9   1 2722.51 237.686  22
   1  -9   1 2541.96 155.860   7
  -1  -9  -1 2694.59 235.207   6
  -1   9  -1 2494.33 250.551   1
  -1  -9  -1 2489.57 189.762   5
   1  -9   1 2585.53 183.097  24
   1   9   1 2643.64 241.029  27
  -1   9  -1 2516.81 227.416  31
  -1   9  -1 2590.71 228.125  26
   1   9   1 2913.03 253.721  30
   1   9   1 2117.11 171.149  24
   1   9   1 2694.55 164.609  31
   1   9   2 77.6443 77.5469  24
   1  -9   2 111.034 115.968  22
   1  -9   2 2.92644 70.6617  24
  -1  -9  -2-27.7734 75.4687  23
  -1   9  -2 74.0205 120.437   1
  -1  -9  -2 31.4858 89.4132   6
  -1   9  -2-2.74664 81.5884   2
  -1  -9  -2 95.2800 86.0764   5
   1  -9   2 58.4700 28.3510   7
   1   9   2 119.594 97.9292  30
   1   9   2 134.183 102.818  27
  -1   9  -2 268.256 117.874  26
  -1   9  -2 133.864 111.708  31
   1  -9   3 10229.5 536.370  22
  -1   9  -3 10578.4 566.289   1
  -1  -9  -3 9724.85 506.463   8
  -1  -9  -3 9766.83 471.548   6
  -1  -9  -3 10219.9 478.965   5
   1   9   3 9582.27 473.562  30
   1  -9   3 9679.91 488.095  24
   1   9   3 10621.7 510.249  24
  -1   9  -3 9709.02 527.562  26
   1   9   3 9646.94 498.343  27
   1  -9   4 245.324 132.390  24
   1  -9   4 394.775 171.789  22
   1   9   4 335.549 146.289  24
  -1  -9  -4 532.792 144.692   7
  -1   9  -4 256.359 135.064   1
  -1  -9  -4 346.393 119.396   5
   1   9   4 415.199 152.623  32
   1   9   4 347.382 123.204  27
   1  -9   5 420.375 149.607  24
   1   9   5 712.490 198.987  24
   1  -9   5 509.855 180.392  22
  -1  -9  -5 526.974 158.379   7
  -1   9  -5 442.359 186.166   1
  -1  -9  -5 648.472 182.958   5
   1   9   5 466.710 177.126  32
   1  -9   5 619.345 114.850  29
   1   9   5 505.880 149.823  27
   1  -9   6 345.854 174.249  22
   1   9   6 460.230 186.161  24
   1  -9   6 657.211 224.609  24
  -1  -9  -6 490.001 176.029   5
  -1   9  -6 469.952 179.469   1
  -1  -9  -6 555.945 158.931   7
   1   9   6 328.867 153.888  32
   1  -9   6 488.181 115.773  29
   1   9   7 1040.89 270.584  24
   1  -9   7 1043.78 262.610  22
   1  -9   7 1239.43 280.649  24
  -1   9  -7 690.669 224.589   1
  -1  -9  -7 1361.90 269.806   5
   1   9   7 1126.05 272.344  32
   1   9   8-68.1491 163.029  24
   1  -9   8 154.690 150.935  24
   1  -9   8-116.601 140.054  22
   1   9   8 158.905 154.779  32
  -1   9  -8 60.2689 119.171   1
  -1  -9  -8 91.1923 130.948   5
  -1  -9  -9-0.66925 118.460   5
  -1  -9  -9-18.8285 66.4662  59
  -1   9  -9 142.781 113.134  59
  -1   9  -9-16.4917 92.5080  48
   1  -9   9-113.762 69.8381  45
  -1   9  -9 59.3494 48.0392  17
  -1  -9  -9-55.8252 59.3143  17
   1  -9   9 33.2437 51.8627  36
   1   9   9 159.633 138.296  29
   1  -9   9 9.77139 95.1912  22
   1  -9   9 4.91669 137.391  24
   1   9   9 16.7788 113.921  24
  -1  -9 -10 69.6680 115.336   5
  -1   9 -10-14.8262 124.056   5
  -1   9 -10-10.9554 83.4274  59
  -1  -9 -10 27.3566 61.4516  59
  -1   9 -10 57.7981 109.028  48
   1  -9  10 55.1400 80.0423  45
  -1  -9 -10 38.3520 68.0901  17
  -1  -9 -10-6.89917 34.6289  16
  -1   9 -10 37.0188 50.6867  17
   1   9  10-54.9193 50.7416  40
   1  -9  10-7.19828 71.5783  36
   1   9  10 108.972 155.761  29
   1  -9  10 31.7937 133.600  22
   1  -9  10 36.6312 127.143  24
   1  -9  10 20.8825 45.7764  21
   1   9  10 176.024 190.049  24
  -1   9 -11-31.3870 167.755   5
  -1  -9 -11 46.5073 112.659   5
  -1   9 -11 17.8242 90.9483  59
   1  -9  11 38.1530 55.0826  45
   1  -9  11-82.7819 96.0016  52
   1   9  11-20.2755 55.9429  45
  -1   9 -11 7.13849 74.8420  48
  -1  -9 -11-22.5710 55.6422  17
  -1   9 -11 70.9114 53.8605  17
  -1  -9 -11 85.2055 56.0804  16
   1  -9  11-33.9171 73.8087  36
   1   9  11-70.0320 136.495  29
   1  -9  11 0.17406 44.5928  21
   1   9  11 32.3987 98.0226  24
   1   9  12 45.6580 53.9706  45
   1  -9  12 3.91350 60.9336  52
  -1   9 -12 37.4777 61.6848  17
[truncated: 3,712,902 more chars]
