# Supplementary material for: NHC‐Terphenyl Radicals and Anions: Tuning Stability and Redox Properties via Substituent Patterning
Source: Angew Chem Int Ed Engl. 2025 Oct 22;64(51):e202520260. doi: 10.1002/anie.202520260 (PMC12707353; doi:10.1002/anie.202520260)
Supplement: Supplementary file 2 — Supporting Information [file ANIE-64-e202520260-s001.zip › ange202520260-sup-0002-SuppMat/4c.cif]

data_4c

_database_code_depnum_ccdc_archive        2471671


# was steffen40


_audit_creation_date               2023-04-15
_audit_creation_method
;
Olex2 1.5-alpha
(compiled 2023.03.06 svn.rbb2c1857 for OlexSys, GUI svn.r6748)
;
_shelx_SHELXL_version_number       '2018/3'
loop_
  _audit_author_name
  _audit_author_email
  _audit_author_address
 'Steffenfauseweh, H.' ''
;
Bielefeld University
Department of Chemistry
Universitaetsstr. 25
Bielefeld
33615
Germany
;

_audit_contact_author_address      ?
_audit_contact_author_email        ?
_audit_contact_author_name         ''
_audit_contact_author_phone        ?
_publ_contact_author_id_orcid      ?
_publ_section_references
;
Dolomanov, O.V., Bourhis, L.J., Gildea, R.J, Howard, J.A.K. & Puschmann, H.
 (2009), J. Appl. Cryst. 42, 339-341.

Sheldrick, G.M. (2015). Acta Cryst. A71, 3-8.

Sheldrick, G.M. (2015). Acta Cryst. C71, 3-8.
;
_chemical_name_common              ?
_chemical_name_systematic          ?
_chemical_formula_moiety           'C47 H53 N2, 1.5[C6H14]'
_chemical_formula_sum              'C56 H74 N2'
_chemical_formula_weight           775.17
_chemical_melting_point            ?
_chemical_oxdiff_formula           'C47 H53 N2'
_chemical_oxdiff_usercomment       'mounted by Henric'
loop_
  _atom_type_symbol
  _atom_type_description
  _atom_type_scat_dispersion_real
  _atom_type_scat_dispersion_imag
  _atom_type_scat_source
 'C' 'C' 0.0181 0.0091 'International Tables Vol C Tables 4.2.6.8 and 6.1.1.4'
 'H' 'H' 0.0000 0.0000 'International Tables Vol C Tables 4.2.6.8 and 6.1.1.4'
 'N' 'N' 0.0311 0.0180 'International Tables Vol C Tables 4.2.6.8 and 6.1.1.4'

_shelx_space_group_comment
;
The symmetry employed for this shelxl refinement is uniquely defined
by the following loop, which should always be used as a source of
symmetry information in preference to the above space-group names.
They are only intended as comments.
;
_space_group_crystal_system        'monoclinic'
_space_group_IT_number             14
_space_group_name_H-M_alt          'P 1 21/c 1'
_space_group_name_Hall             '-P 2ybc'
loop_
  _space_group_symop_operation_xyz
 'x, y, z'
 '-x, y+1/2, -z+1/2'
 '-x, -y, -z'
 'x, -y-1/2, z-1/2'

_cell_length_a                     19.0530(7)
_cell_length_b                     16.4593(6)
_cell_length_c                     15.2155(5)
_cell_angle_alpha                  90
_cell_angle_beta                   100.383(3)
_cell_angle_gamma                  90
_cell_volume                       4693.4(3)
_cell_formula_units_Z              4
_cell_measurement_reflns_used      7794
_cell_measurement_temperature      100.0(1)
_cell_measurement_theta_max        75.2060
_cell_measurement_theta_min        3.5630
_shelx_estimated_absorpt_T_max     0.975
_shelx_estimated_absorpt_T_min     0.895
_exptl_absorpt_coefficient_mu      0.463
_exptl_absorpt_correction_T_max    1.000
_exptl_absorpt_correction_T_min    0.904
_exptl_absorpt_correction_type     gaussian
_exptl_absorpt_process_details
;
CrysAlisPro 1.171.42.89a (Rigaku Oxford Diffraction, 2023)
Numerical absorption correction based on gaussian integration over
a multifaceted crystal model
Empirical absorption correction using spherical harmonics,
implemented in SCALE3 ABSPACK scaling algorithm.
;
_exptl_absorpt_special_details     ?
_exptl_crystal_colour              'metallic dark red'
_exptl_crystal_colour_lustre       metallic
_exptl_crystal_colour_modifier     dark
_exptl_crystal_colour_primary      red
_exptl_crystal_density_diffrn      1.097
_exptl_crystal_density_meas        ?
_exptl_crystal_density_method      ?
_exptl_crystal_description         plate
_exptl_crystal_F_000               1696
loop_
  _exptl_crystal_face_index_h
  _exptl_crystal_face_index_k
  _exptl_crystal_face_index_l
  _exptl_crystal_face_perp_dist
 1 1 -2 0.0903
 -7 -4 8 0.0476
 3 -10 0 0.0270
 11 -4 1 0.0267
 12 0 0 0.0198
 -11 0 -2 0.0338
 10 6 0 0.0555
 -8 7 -2 0.0410
 -10 5 -3 0.0197

_exptl_crystal_size_max            0.244
_exptl_crystal_size_mid            0.129
_exptl_crystal_size_min            0.056
loop_
  _exptl_oxdiff_crystal_face_indexfrac_h
  _exptl_oxdiff_crystal_face_indexfrac_k
  _exptl_oxdiff_crystal_face_indexfrac_l
  _exptl_oxdiff_crystal_face_x
  _exptl_oxdiff_crystal_face_y
  _exptl_oxdiff_crystal_face_z
 0.9996 1.0019 -2.0003 -0.0227 0.0547 -0.2198
 -7.3716 -3.6321 8.1311 0.0162 0.0196 0.9997
 3.4298 -10.2409 0.1427 -0.5913 -0.7718 0.2338
 11.0708 -3.6346 1.1876 0.1791 -0.9647 -0.1932
 12.0582 0.2749 0.3884 0.4327 -0.7967 -0.4221
 -11.4294 0.4778 -2.0261 -0.4621 0.8505 0.2513
 10.0801 5.9631 0.0435 0.7422 -0.3541 -0.5690
 -8.4562 7.1795 -1.5329 0.1299 0.9903 -0.0490
 -9.7905 4.5017 -2.8759 -0.1827 0.9831 -0.0091

_exptl_transmission_factor_max     ?
_exptl_transmission_factor_min     ?
_diffrn_reflns_av_R_equivalents    0.0988
_diffrn_reflns_av_unetI/netI       0.0466
_diffrn_reflns_Laue_measured_fraction_full  1.000
_diffrn_reflns_Laue_measured_fraction_max  1.000
_diffrn_reflns_limit_h_max         22
_diffrn_reflns_limit_h_min         -22
_diffrn_reflns_limit_k_max         19
_diffrn_reflns_limit_k_min         -19
_diffrn_reflns_limit_l_max         18
_diffrn_reflns_limit_l_min         -18
_diffrn_reflns_number              66460
_diffrn_reflns_point_group_measured_fraction_full  1.000
_diffrn_reflns_point_group_measured_fraction_max  1.000
_diffrn_reflns_theta_full          67.684
_diffrn_reflns_theta_max           68.251
_diffrn_reflns_theta_min           3.574
_diffrn_ambient_environment        N~2~
_diffrn_ambient_temperature        100.0(1)
_diffrn_detector                   'CCD plate'
_diffrn_detector_area_resol_mean   10.6228
_diffrn_detector_type              Atlas
_diffrn_measured_fraction_theta_full  1.000
_diffrn_measured_fraction_theta_max  1.000
_diffrn_measurement_details
;
List of Runs (angles in degrees, time in seconds):

  # Type    Start    End  Width  t~exp~   \w     \q     \k     \f   Frames
--------------------------------------------------------------------------
  1  \w   -106.00 -14.00   1.00   22.50    --  -38.50 -57.00 -30.00   92
  2  \w    -69.00 -13.00   1.00   22.50    --  -38.50 -57.00-120.00   56
  3  \w    -26.00  64.00   1.00   22.50    --   42.95 -38.00  60.00   90
  4  \w     49.00 113.00   1.00   22.50    --   42.95  38.00-120.00   64
  5  \w     27.00  74.00   1.00   22.50    --   42.95-125.00  60.00   47
  6  \w      6.00  47.00   1.00   22.50    --   42.95 -99.00-180.00   41
  7  \w     59.00  95.00   1.00   22.50    --   42.95-125.00-180.00   36
  8  \w     54.00  81.00   1.00   80.00    --  111.00 -77.00-120.00   27
  9  \w     76.00 114.00   1.00   80.00    --  111.00 -30.00 150.00   38
 10  \w     55.00 108.00   1.00   80.00    --  111.00-105.00  74.44   53
 11  \w     96.00 123.00   1.00   80.00    --  111.00  30.00 120.00   27
 12  \w    149.00 176.00   1.00   80.00    --  111.00  30.00 120.00   27
 13  \w     97.00 123.00   1.00   80.00    --  111.00  30.00-150.00   26
 14  \w     69.00 107.00   1.00   80.00    --  111.00 -94.00 120.00   38
 15  \w     46.00 129.00   1.00   80.00    --  111.00 -30.00 -60.00   83
 16  \w     79.00 107.00   1.00   80.00    --  111.00 -94.00-180.00   28
 17  \w    152.00 177.00   1.00   80.00    --  111.00  15.00-180.00   25
 18  \w     35.00  75.00   1.00   80.00    --  111.00 -94.00-150.00   40
 19  \w     53.00 129.00   1.00   80.00    --  111.00 -61.00 -30.00   76
 20  \w     62.00 107.00   1.00   80.00    --  111.00 -94.00 150.00   45
 21  \w     75.00 113.00   1.00   80.00    --  111.00-125.00 -30.00   38
 22  \w    119.00 146.00   1.00   80.00    --  111.00  87.00  -4.00   27
 23  \w     34.00 146.00   1.00   80.00    --  111.00 -15.00-150.00  112
 24  \w     37.00 107.00   1.00   80.00    --  111.00 -94.00-120.00   70
 25  \w     42.00 115.00   1.00   80.00    --  111.00 -45.00-120.00   73
 26  \w     34.00  78.00   1.00   80.00    --  111.00 -94.00-180.00   44
 27  \w     96.00 176.00   1.00   80.00    --  111.00  30.00-120.00   80
 28  \w    135.00 160.00   1.00   80.00    --  111.00  30.00-150.00   25
 29  \w     88.00 113.00   1.00   80.00    --  111.00-125.00 -90.00   25
 30  \w     50.00 128.00   1.00   80.00    --  111.00 -45.00  30.00   78
 31  \w     81.00 109.00   1.00   80.00    --  111.00-112.00  38.05   28
 32  \w     71.00 144.00   1.00   80.00    --  111.00  15.00-180.00   73
 33  \w     88.00 113.00   1.00   80.00    --  111.00-125.00 -60.00   25
 34  \w     68.00 109.00   1.00   80.00    --  111.00-110.00 128.05   41
 35  \w     65.00 107.00   1.00   80.00    --  111.00 -94.00 -46.69   42
 36  \w    -38.00 -13.00   1.00   22.50    --  -38.50 -57.00  90.00   25
 37  \w     18.00 111.00   1.00   22.50    --   43.07  57.00-180.00   93
 38  \w     89.00 114.00   1.00   80.00    --  111.00  45.00 -60.00   25
 39  \w     86.00 111.00   1.00   80.00    --  111.00  62.00 -11.44   25
 40  \w     83.00 109.00   1.00   80.00    --  111.00  70.00  -2.60   26
 41  \w     84.00 111.00   1.00   80.00    --  111.00  63.00  34.83   27
 42  \w     86.00 111.00   1.00   80.00    --  111.00  56.00 117.45   25
 43  \w     85.00 110.00   1.00   80.00    --  111.00  60.00 -71.64   25
 44  \w    116.00 154.00   1.00   80.00    --  111.00  60.00 -71.64   38
 45  \w     82.00 108.00   1.00   80.00    --  111.00  71.00 125.20   26
 46  \w     84.00 111.00   1.00   80.00    --  111.00  66.00 -53.44   27
 47  \w     84.00 135.00   1.00   80.00    --  111.00  63.00  65.33   51
 48  \w     85.00 110.00   1.00   80.00    --  111.00  62.00-165.10   25
 49  \w     85.00 110.00   1.00   80.00    --  111.00  60.00-126.43   25
 50  \w     83.00 109.00   1.00   80.00    --  111.00  68.00 -25.70   26
 51  \w     84.00 110.00   1.00   80.00    --  111.00  63.00-118.69   26
 52  \w     86.00 112.00   1.00   80.00    --  111.00  57.00  26.25   26
 53  \w     85.00 110.00   1.00   80.00    --  111.00  59.00 173.70   25
 54  \w     85.00 111.00   1.00   80.00    --  111.00  61.00 161.94   26
 55  \w     82.00 107.00   1.00   80.00    --  111.00  71.00 -38.43   25
 56  \w     84.00  94.00   1.00   80.00    --  111.00  63.00 -39.43   10
;
_diffrn_measurement_device         'four-circle diffractometer'
_diffrn_measurement_device_type    'SuperNova, Dual, Cu at home/near, Atlas'
_diffrn_measurement_method         '\w scans'
_diffrn_orient_matrix_type        
 'CrysAlisPro convention (1999,Acta A55,543-557)'
_diffrn_orient_matrix_UB_11        0.0322917000
_diffrn_orient_matrix_UB_12        0.0694221000
_diffrn_orient_matrix_UB_13        0.0622810000
_diffrn_orient_matrix_UB_21        -0.0661748000
_diffrn_orient_matrix_UB_22        0.0527297000
_diffrn_orient_matrix_UB_23        -0.0340277000
_diffrn_orient_matrix_UB_31        -0.0366255000
_diffrn_orient_matrix_UB_32        -0.0340544000
_diffrn_orient_matrix_UB_33        0.0745283000
_diffrn_radiation_monochromator    mirror
_diffrn_radiation_probe            x-ray
_diffrn_radiation_type             'Cu K\a'
_diffrn_radiation_wavelength       1.54184
_diffrn_source                     'micro-focus sealed X-ray tube'
_diffrn_source_type                'SuperNova (Cu) X-ray Source'
_reflns_Friedel_coverage           0.000
_reflns_Friedel_fraction_full      .
_reflns_Friedel_fraction_max       .
_reflns_number_gt                  5515
_reflns_number_total               8590
_reflns_special_details
;
 Reflections were merged by SHELXL according to the crystal
 class for the calculation of statistics and refinement.
 
 Structure factors included contributions from the .fab file.
 
 _reflns_Friedel_fraction is defined as the number of unique
 Friedel pairs measured divided by the number that would be
 possible theoretically, ignoring centric projections and
 systematic absences.
;
_reflns_threshold_expression       'I > 2\s(I)'
_computing_cell_refinement         'CrysAlisPro 1.171.42.89a (Rigaku OD, 2023)'
_computing_data_collection         'CrysAlisPro 1.171.42.89a (Rigaku OD, 2023)'
_computing_data_reduction          'CrysAlisPro 1.171.42.89a (Rigaku OD, 2023)'
_computing_molecular_graphics      'Olex2 1.5-alpha (Dolomanov et al., 2009)'
_computing_publication_material    'Olex2 1.5-alpha (Dolomanov et al., 2009)'
_computing_structure_refinement    'SHELXL 2018/3 (Sheldrick, 2015)'
_computing_structure_solution      'SHELXT 2018/2 (Sheldrick, 2018)'
_refine_diff_density_max           0.187
_refine_diff_density_min           -0.179
_refine_diff_density_rms           0.035
_refine_ls_extinction_coef         .
_refine_ls_extinction_method       none
_refine_ls_goodness_of_fit_ref     0.987
_refine_ls_hydrogen_treatment      constr
_refine_ls_matrix_type             full
_refine_ls_number_parameters       452
_refine_ls_number_reflns           8590
_refine_ls_number_restraints       0
_refine_ls_R_factor_all            0.0817
_refine_ls_R_factor_gt             0.0517
_refine_ls_restrained_S_all        0.987
_refine_ls_shift/su_max            0.000
_refine_ls_shift/su_mean           0.000
_refine_ls_structure_factor_coef   Fsqd
_refine_ls_weighting_details      
 'w=1/[\s^2^(Fo^2^)+(0.0812P)^2^] where P=(Fo^2^+2Fc^2^)/3'
_refine_ls_weighting_scheme        calc
_refine_ls_wR_factor_gt            0.1331
_refine_ls_wR_factor_ref           0.1496
_refine_special_details
;
A solvent mask was calculated and 301 electrons were 
found in a volume of 1384\%A^3^ in 1 void per unit cell. 
This is consistent with the presence of 
1.5[C6H14] per Asymmetric Unit 
which account for 300 electrons 
per unit cell.
;
_olex2_refinement_description
;
1. Fixed Uiso
 At 1.2 times of:
  All C(H) groups
 At 1.5 times of:
  All C(H,H,H) groups
2.a Ternary CH refined with riding coordinates:
 C30(H30), C33(H33), C42(H42), C45(H45)
2.b Aromatic/amide H refined with riding coordinates:
 C7(H7), C8(H8), C10(H10), C11(H11), C13(H13), C14(H14), C16(H16), C17(H17),
 C19(H19), C20(H20), C21(H21), C22(H22), C23(H23), C26(H26), C27(H27), C28(H28),
  C38(H38), C39(H39), C40(H40)
2.c Idealised Me refined as rotating group:
 C4(H4A,H4B,H4C), C5(H5A,H5B,H5C), C31(H31A,H31B,H31C), C32(H32A,H32B,H32C),
 C34(H34A,H34B,H34C), C35(H35A,H35B,H35C), C43(H43A,H43B,H43C), C44(H44A,H44B,
 H44C), C46(H46A,H46B,H46C), C47(H47A,H47B,H47C)
;
_atom_sites_solution_hydrogens     geom
_atom_sites_solution_primary       dual
_atom_sites_solution_secondary     ?
loop_
  _atom_site_label
  _atom_site_type_symbol
  _atom_site_fract_x
  _atom_site_fract_y
  _atom_site_fract_z
  _atom_site_U_iso_or_equiv
  _atom_site_adp_type
  _atom_site_occupancy
  _atom_site_site_symmetry_order
  _atom_site_calc_flag
  _atom_site_refinement_flags_posn
  _atom_site_refinement_flags_adp
  _atom_site_refinement_flags_occupancy
  _atom_site_disorder_assembly
  _atom_site_disorder_group
 N1 N 0.26808(8) 0.90957(10) -0.09446(10) 0.0387(3) Uani 1 1 d . . . . .
 N2 N 0.21301(9) 0.79434(10) -0.07439(10) 0.0396(3) Uani 1 1 d . . . . .
 C1 C 0.26129(10) 0.85084(11) -0.02992(12) 0.0369(4) Uani 1 1 d . . . . .
 C2 C 0.22426(10) 0.88766(12) -0.17590(12) 0.0414(4) Uani 1 1 d . . . . .
 C3 C 0.19134(10) 0.81861(13) -0.16393(12) 0.0418(4) Uani 1 1 d . . . . .
 C4 C 0.21966(12) 0.93801(14) -0.25806(13) 0.0512(5) Uani 1 1 d . . . . .
 H4A H 0.215655 0.995463 -0.242797 0.077 Uiso 1 1 calc R U . . .
 H4B H 0.177602 0.921827 -0.301589 0.077 Uiso 1 1 calc R U . . .
 H4C H 0.262692 0.929870 -0.283865 0.077 Uiso 1 1 calc R U . . .
 C5 C 0.14171(12) 0.76785(14) -0.22882(13) 0.0493(5) Uani 1 1 d . . . . .
 H5A H 0.162239 0.713589 -0.232197 0.074 Uiso 1 1 calc R U . . .
 H5B H 0.134593 0.793387 -0.287949 0.074 Uiso 1 1 calc R U . . .
 H5C H 0.095740 0.763260 -0.208910 0.074 Uiso 1 1 calc R U . . .
 C6 C 0.29895(10) 0.84836(12) 0.05892(11) 0.0369(4) Uani 1 1 d . . . . .
 C7 C 0.35606(10) 0.90276(13) 0.09110(13) 0.0432(4) Uani 1 1 d . . . . .
 H7 H 0.368583 0.942603 0.051458 0.052 Uiso 1 1 calc R U . . .
 C8 C 0.39348(10) 0.90002(13) 0.17641(13) 0.0428(4) Uani 1 1 d . . . . .
 H8 H 0.430656 0.938384 0.193682 0.051 Uiso 1 1 calc R U . . .
 C9 C 0.37943(10) 0.84251(11) 0.24052(12) 0.0369(4) Uani 1 1 d . . . . .
 C10 C 0.32308(11) 0.78867(12) 0.20940(12) 0.0407(4) Uani 1 1 d . . . . .
 H10 H 0.311279 0.748717 0.249390 0.049 Uiso 1 1 calc R U . . .
 C11 C 0.28431(10) 0.79094(12) 0.12422(12) 0.0404(4) Uani 1 1 d . . . . .
 H11 H 0.246469 0.753215 0.107918 0.048 Uiso 1 1 calc R U . . .
 C12 C 0.42093(10) 0.84036(12) 0.33105(12) 0.0366(4) Uani 1 1 d . . . . .
 C13 C 0.46659(10) 0.90447(12) 0.36613(12) 0.0389(4) Uani 1 1 d . . . . .
 H13 H 0.469623 0.951177 0.330325 0.047 Uiso 1 1 calc R U . . .
 C14 C 0.50710(10) 0.90131(12) 0.45121(12) 0.0392(4) Uani 1 1 d . . . . .
 H14 H 0.538320 0.945129 0.471399 0.047 Uiso 1 1 calc R U . . .
 C15 C 0.50343(10) 0.83510(12) 0.50873(12) 0.0381(4) Uani 1 1 d . . . . .
 C16 C 0.45754(11) 0.77199(12) 0.47443(12) 0.0415(4) Uani 1 1 d . . . . .
 H16 H 0.453204 0.726249 0.511160 0.050 Uiso 1 1 calc R U . . .
 C17 C 0.41818(10) 0.77402(12) 0.38857(12) 0.0408(4) Uani 1 1 d . . . . .
 H17 H 0.388370 0.729161 0.367853 0.049 Uiso 1 1 calc R U . . .
 C18 C 0.54410(10) 0.83444(12) 0.60103(12) 0.0402(4) Uani 1 1 d . . . . .
 C19 C 0.60581(11) 0.88026(13) 0.62559(13) 0.0484(5) Uani 1 1 d . . . . .
 H19 H 0.623032 0.911739 0.581638 0.058 Uiso 1 1 calc R U . . .
 C20 C 0.64285(13) 0.88098(15) 0.71311(15) 0.0567(6) Uani 1 1 d . . . . .
 H20 H 0.684069 0.914077 0.728603 0.068 Uiso 1 1 calc R U . . .
 C21 C 0.62001(13) 0.83370(15) 0.77792(14) 0.0544(5) Uani 1 1 d . . . . .
 H21 H 0.645619 0.833553 0.837585 0.065 Uiso 1 1 calc R U . . .
 C22 C 0.55957(12) 0.78696(14) 0.75440(13) 0.0497(5) Uani 1 1 d . . . . .
 H22 H 0.543720 0.753939 0.798162 0.060 Uiso 1 1 calc R U . . .
 C23 C 0.52162(11) 0.78750(13) 0.66769(13) 0.0432(4) Uani 1 1 d . . . . .
 H23 H 0.479635 0.755505 0.653148 0.052 Uiso 1 1 calc R U . . .
 C24 C 0.29568(11) 0.99114(12) -0.08121(12) 0.0406(4) Uani 1 1 d . . . . .
 C25 C 0.35618(11) 1.01281(12) -0.11672(12) 0.0418(4) Uani 1 1 d . . . . .
 C26 C 0.38008(12) 1.09315(13) -0.10682(13) 0.0480(5) Uani 1 1 d . . . . .
 H26 H 0.420781 1.108893 -0.130732 0.058 Uiso 1 1 calc R U . . .
 C27 C 0.34591(13) 1.14999(14) -0.06314(16) 0.0554(5) Uani 1 1 d . . . . .
 H27 H 0.362861 1.204348 -0.057177 0.066 Uiso 1 1 calc R U . . .
 C28 C 0.28688(13) 1.12743(13) -0.02810(15) 0.0522(5) Uani 1 1 d . . . . .
 H28 H 0.263776 1.166784 0.002412 0.063 Uiso 1 1 calc R U . . .
 C29 C 0.26033(11) 1.04859(13) -0.03629(12) 0.0442(4) Uani 1 1 d . . . . .
 C30 C 0.39803(11) 0.95206(13) -0.16215(13) 0.0458(5) Uani 1 1 d . . . . .
 H30 H 0.370399 0.900132 -0.170713 0.055 Uiso 1 1 calc R U . . .
 C31 C 0.41007(13) 0.98184(16) -0.25428(14) 0.0566(6) Uani 1 1 d . . . . .
 H31A H 0.363980 0.994585 -0.291800 0.085 Uiso 1 1 calc R U . . .
 H31B H 0.433928 0.939179 -0.282891 0.085 Uiso 1 1 calc R U . . .
 H31C H 0.439965 1.030684 -0.246756 0.085 Uiso 1 1 calc R U . . .
 C32 C 0.47041(12) 0.93484(14) -0.10190(15) 0.0511(5) Uani 1 1 d . . . . .
 H32A H 0.497774 0.985432 -0.091502 0.077 Uiso 1 1 calc R U . . .
 H32B H 0.497039 0.895327 -0.131178 0.077 Uiso 1 1 calc R U . . .
 H32C H 0.462525 0.912804 -0.044639 0.077 Uiso 1 1 calc R U . . .
 C33 C 0.19361(11) 1.02675(14) 0.00051(13) 0.0488(5) Uani 1 1 d . . . . .
 H33 H 0.192120 0.966213 0.005448 0.059 Uiso 1 1 calc R U . . .
 C34 C 0.12716(13) 1.05296(19) -0.06450(17) 0.0689(7) Uani 1 1 d . . . . .
 H34A H 0.127289 1.112161 -0.071350 0.103 Uiso 1 1 calc R U . . .
 H34B H 0.084560 1.036374 -0.041352 0.103 Uiso 1 1 calc R U . . .
 H34C H 0.126846 1.027230 -0.122649 0.103 Uiso 1 1 calc R U . . .
 C35 C 0.19411(16) 1.0615(2) 0.09344(17) 0.0829(9) Uani 1 1 d . . . . .
 H35A H 0.237467 1.043855 0.133757 0.124 Uiso 1 1 calc R U . . .
 H35B H 0.152099 1.042017 0.116000 0.124 Uiso 1 1 calc R U . . .
 H35C H 0.193089 1.120966 0.090326 0.124 Uiso 1 1 calc R U . . .
 C36 C 0.17378(10) 0.73164(12) -0.03803(11) 0.0394(4) Uani 1 1 d . . . . .
 C37 C 0.10924(11) 0.75229(14) -0.01082(12) 0.0460(5) Uani 1 1 d . . . . .
 C38 C 0.07077(11) 0.69061(15) 0.02134(13) 0.0507(5) Uani 1 1 d . . . . .
 H38 H 0.027492 0.703300 0.041049 0.061 Uiso 1 1 calc R U . . .
 C39 C 0.09470(11) 0.61077(15) 0.02506(13) 0.0502(5) Uani 1 1 d . . . . .
 H39 H 0.068025 0.569333 0.047495 0.060 Uiso 1 1 calc R U . . .
 C40 C 0.15753(11) 0.59166(14) -0.00401(13) 0.0462(5) Uani 1 1 d . . . . .
 H40 H 0.173080 0.536744 -0.002282 0.055 Uiso 1 1 calc R U . . .
 C41 C 0.19848(10) 0.65157(13) -0.03581(12) 0.0418(4) Uani 1 1 d . . . . .
 C42 C 0.08047(12) 0.83874(15) -0.01551(14) 0.0521(5) Uani 1 1 d . . . . .
 H42 H 0.112393 0.873219 -0.045487 0.062 Uiso 1 1 calc R U . . .
 C43 C 0.00494(14) 0.84368(19) -0.07068(18) 0.0697(7) Uani 1 1 d . . . . .
 H43A H 0.005413 0.824584 -0.131575 0.105 Uiso 1 1 calc R U . . .
 H43B H -0.011678 0.900108 -0.072625 0.105 Uiso 1 1 calc R U . . .
 H43C H -0.027227 0.809502 -0.043130 0.105 Uiso 1 1 calc R U . . .
 C44 C 0.08225(14) 0.87245(16) 0.07862(15) 0.0593(6) Uani 1 1 d . . . . .
 H44A H 0.053053 0.838061 0.110389 0.089 Uiso 1 1 calc R U . . .
 H44B H 0.063272 0.927932 0.074580 0.089 Uiso 1 1 calc R U . . .
 H44C H 0.131565 0.872943 0.111168 0.089 Uiso 1 1 calc R U . . .
 C45 C 0.26760(11) 0.62793(13) -0.06520(13) 0.0444(4) Uani 1 1 d . . . . .
 H45 H 0.288368 0.677801 -0.087993 0.053 Uiso 1 1 calc R U . . .
 C46 C 0.25485(13) 0.56492(14) -0.14126(15) 0.0553(5) Uani 1 1 d . . . . .
 H46A H 0.238163 0.513917 -0.118918 0.083 Uiso 1 1 calc R U . . .
 H46B H 0.299548 0.555241 -0.162922 0.083 Uiso 1 1 calc R U . . .
 H46C H 0.218743 0.585518 -0.190316 0.083 Uiso 1 1 calc R U . . .
 C47 C 0.32136(12) 0.59505(14) 0.01326(15) 0.0518(5) Uani 1 1 d . . . . .
 H47A H 0.330699 0.636358 0.060304 0.078 Uiso 1 1 calc R U . . .
 H47B H 0.365966 0.581503 -0.006931 0.078 Uiso 1 1 calc R U . . .
 H47C H 0.301967 0.546156 0.036819 0.078 Uiso 1 1 calc R U . . .

loop_
  _atom_site_aniso_label
  _atom_site_aniso_U_11
  _atom_site_aniso_U_22
  _atom_site_aniso_U_33
  _atom_site_aniso_U_23
  _atom_site_aniso_U_13
  _atom_site_aniso_U_12
 N1 0.0411(8) 0.0466(9) 0.0280(7) -0.0007(6) 0.0051(6) -0.0013(7)
 N2 0.0435(9) 0.0448(9) 0.0311(8) -0.0036(6) 0.0080(6) -0.0008(7)
 C1 0.0364(9) 0.0430(10) 0.0328(9) -0.0034(7) 0.0099(7) 0.0004(7)
 C2 0.0407(10) 0.0505(11) 0.0326(9) -0.0035(8) 0.0061(7) 0.0028(8)
 C3 0.0423(10) 0.0532(12) 0.0300(9) -0.0035(8) 0.0066(7) 0.0032(9)
 C4 0.0538(12) 0.0627(13) 0.0345(10) 0.0018(9) 0.0005(8) -0.0027(10)
 C5 0.0531(12) 0.0600(13) 0.0334(10) -0.0047(9) 0.0046(8) -0.0054(10)
 C6 0.0374(10) 0.0444(10) 0.0294(9) -0.0021(7) 0.0069(7) 0.0037(8)
 C7 0.0416(10) 0.0519(11) 0.0356(10) 0.0083(8) 0.0052(7) -0.0058(9)
 C8 0.0406(10) 0.0485(11) 0.0385(10) 0.0023(8) 0.0051(7) -0.0076(8)
 C9 0.0393(10) 0.0404(10) 0.0321(9) -0.0013(7) 0.0092(7) 0.0026(8)
 C10 0.0469(10) 0.0438(10) 0.0316(9) 0.0016(7) 0.0078(7) -0.0027(8)
 C11 0.0435(10) 0.0428(10) 0.0343(9) -0.0032(7) 0.0055(7) -0.0035(8)
 C12 0.0350(9) 0.0419(10) 0.0336(9) -0.0028(7) 0.0081(7) 0.0005(7)
 C13 0.0403(10) 0.0432(10) 0.0336(9) 0.0022(7) 0.0078(7) -0.0007(8)
 C14 0.0388(10) 0.0417(10) 0.0373(10) -0.0017(7) 0.0071(7) -0.0050(8)
 C15 0.0388(10) 0.0419(10) 0.0336(9) -0.0013(7) 0.0069(7) 0.0012(8)
 C16 0.0486(11) 0.0408(10) 0.0347(9) 0.0012(7) 0.0062(8) -0.0012(8)
 C17 0.0432(10) 0.0407(10) 0.0378(10) -0.0028(7) 0.0058(7) -0.0036(8)
 C18 0.0434(10) 0.0405(10) 0.0368(10) -0.0014(7) 0.0073(8) 0.0014(8)
 C19 0.0510(12) 0.0542(12) 0.0378(10) 0.0051(9) 0.0023(8) -0.0107(9)
 C20 0.0577(13) 0.0617(14) 0.0456(12) 0.0052(10) -0.0045(9) -0.0170(11)
 C21 0.0624(14) 0.0647(14) 0.0330(10) 0.0003(9) -0.0001(9) -0.0055(11)
 C22 0.0556(12) 0.0587(13) 0.0361(10) 0.0034(9) 0.0116(9) -0.0029(10)
 C23 0.0416(10) 0.0497(11) 0.0390(10) -0.0025(8) 0.0088(8) -0.0036(8)
 C24 0.0473(11) 0.0435(10) 0.0299(9) 0.0020(7) 0.0035(7) 0.0012(8)
 C25 0.0457(10) 0.0447(10) 0.0346(9) 0.0029(8) 0.0058(7) 0.0005(8)
 C26 0.0565(12) 0.0442(11) 0.0430(11) 0.0032(8) 0.0082(9) -0.0037(9)
 C27 0.0646(14) 0.0435(11) 0.0566(13) 0.0020(9) 0.0067(10) -0.0011(10)
 C28 0.0616(13) 0.0458(12) 0.0478(11) -0.0056(9) 0.0059(9) 0.0094(10)
 C29 0.0457(11) 0.0514(12) 0.0341(9) -0.0012(8) 0.0032(8) 0.0041(9)
 C30 0.0521(11) 0.0465(11) 0.0410(10) -0.0013(8) 0.0141(8) -0.0055(9)
 C31 0.0615(14) 0.0690(15) 0.0423(11) -0.0040(10) 0.0174(9) -0.0109(11)
 C32 0.0521(12) 0.0508(12) 0.0517(12) -0.0024(9) 0.0132(9) -0.0003(9)
 C33 0.0469(11) 0.0587(13) 0.0404(11) -0.0039(9) 0.0067(8) 0.0076(9)
 C34 0.0543(14) 0.0909(19) 0.0599(14) 0.0110(13) 0.0066(11) 0.0161(13)
 C35 0.0707(17) 0.130(3) 0.0522(15) -0.0307(16) 0.0222(12) -0.0182(17)
 C36 0.0388(10) 0.0511(11) 0.0277(8) -0.0022(7) 0.0042(7) -0.0025(8)
 C37 0.0427(10) 0.0627(13) 0.0323(9) -0.0013(9) 0.0054(8) 0.0025(9)
 C38 0.0415(11) 0.0742(15) 0.0373(10) -0.0021(9) 0.0092(8) -0.0019(10)
 C39 0.0456(11) 0.0686(15) 0.0361(10) 0.0007(9) 0.0065(8) -0.0138(10)
 C40 0.0478(11) 0.0547(12) 0.0356(10) -0.0019(8) 0.0065(8) -0.0069(9)
 C41 0.0404(10) 0.0526(11) 0.0314(9) -0.0031(8) 0.0040(7) -0.0055(8)
 C42 0.0474(12) 0.0657(14) 0.0439(11) -0.0008(10) 0.0108(9) 0.0118(10)
 C43 0.0587(15) 0.0867(19) 0.0619(15) -0.0035(13) 0.0063(11) 0.0188(13)
 C44 0.0657(15) 0.0681(15) 0.0466(12) -0.0019(10) 0.0169(10) 0.0105(12)
 C45 0.0473(11) 0.0434(10) 0.0446(11) -0.0018(8) 0.0139(8) -0.0028(8)
 C46 0.0652(14) 0.0531(12) 0.0513(12) -0.0081(10) 0.0206(10) -0.0012(10)
 C47 0.0471(11) 0.0569(13) 0.0523(12) 0.0047(9) 0.0115(9) 0.0018(10)

_geom_special_details
;
 All esds (except the esd in the dihedral angle between two l.s. planes)
 are estimated using the full covariance matrix.  The cell esds are taken
 into account individually in the estimation of esds in distances, angles
 and torsion angles; correlations between esds in cell parameters are only
 used when they are defined by crystal symmetry.  An approximate (isotropic)
 treatment of cell esds is used for estimating esds involving l.s. planes.
;
loop_
  _geom_bond_atom_site_label_1
  _geom_bond_atom_site_label_2
  _geom_bond_distance
  _geom_bond_site_symmetry_2
  _geom_bond_publ_flag
 N1 C1 1.400(2) . ?
 N1 C2 1.411(2) . ?
 N1 C24 1.443(3) . ?
 N2 C1 1.394(2) . ?
 N2 C3 1.408(2) . ?
 N2 C36 1.442(3) . ?
 C1 C6 1.412(3) . ?
 C2 C3 1.326(3) . ?
 C2 C4 1.489(3) . ?
 C3 C5 1.494(3) . ?
 C4 H4A 0.9800 . ?
 C4 H4B 0.9800 . ?
 C4 H4C 0.9800 . ?
 C5 H5A 0.9800 . ?
 C5 H5B 0.9800 . ?
 C5 H5C 0.9800 . ?
 C6 C7 1.426(3) . ?
 C6 C11 1.435(3) . ?
 C7 H7 0.9500 . ?
 C7 C8 1.364(3) . ?
 C8 H8 0.9500 . ?
 C8 C9 1.419(3) . ?
 C9 C10 1.407(3) . ?
 C9 C12 1.460(3) . ?
 C10 H10 0.9500 . ?
 C10 C11 1.372(3) . ?
 C11 H11 0.9500 . ?
 C12 C13 1.410(3) . ?
 C12 C17 1.406(3) . ?
 C13 H13 0.9500 . ?
 C13 C14 1.383(3) . ?
 C14 H14 0.9500 . ?
 C14 C15 1.407(3) . ?
 C15 C16 1.397(3) . ?
 C15 C18 1.477(3) . ?
 C16 H16 0.9500 . ?
 C16 C17 1.385(3) . ?
 C17 H17 0.9500 . ?
 C18 C19 1.390(3) . ?
 C18 C23 1.402(3) . ?
 C19 H19 0.9500 . ?
 C19 C20 1.390(3) . ?
 C20 H20 0.9500 . ?
 C20 C21 1.386(3) . ?
 C21 H21 0.9500 . ?
 C21 C22 1.377(3) . ?
 C22 H22 0.9500 . ?
 C22 C23 1.386(3) . ?
 C23 H23 0.9500 . ?
 C24 C25 1.404(3) . ?
 C24 C29 1.407(3) . ?
 C25 C26 1.398(3) . ?
 C25 C30 1.520(3) . ?
 C26 H26 0.9500 . ?
 C26 C27 1.377(3) . ?
 C27 H27 0.9500 . ?
 C27 C28 1.379(3) . ?
 C28 H28 0.9500 . ?
 C28 C29 1.390(3) . ?
 C29 C33 1.522(3) . ?
 C30 H30 1.0000 . ?
 C30 C31 1.541(3) . ?
 C30 C32 1.538(3) . ?
 C31 H31A 0.9800 . ?
 C31 H31B 0.9800 . ?
 C31 H31C 0.9800 . ?
 C32 H32A 0.9800 . ?
 C32 H32B 0.9800 . ?
 C32 H32C 0.9800 . ?
 C33 H33 1.0000 . ?
 C33 C34 1.522(3) . ?
 C33 C35 1.524(3) . ?
 C34 H34A 0.9800 . ?
 C34 H34B 0.9800 . ?
 C34 H34C 0.9800 . ?
 C35 H35A 0.9800 . ?
 C35 H35B 0.9800 . ?
 C35 H35C 0.9800 . ?
 C36 C37 1.408(3) . ?
 C36 C41 1.398(3) . ?
 C37 C38 1.392(3) . ?
 C37 C42 1.522(3) . ?
 C38 H38 0.9500 . ?
 C38 C39 1.389(3) . ?
 C39 H39 0.9500 . ?
 C39 C40 1.385(3) . ?
 C40 H40 0.9500 . ?
 C40 C41 1.397(3) . ?
 C41 C45 1.516(3) . ?
 C42 H42 1.0000 . ?
 C42 C43 1.532(3) . ?
 C42 C44 1.531(3) . ?
 C43 H43A 0.9800 . ?
 C43 H43B 0.9800 . ?
 C43 H43C 0.9800 . ?
 C44 H44A 0.9800 . ?
 C44 H44B 0.9800 . ?
 C44 H44C 0.9800 . ?
 C45 H45 1.0000 . ?
 C45 C46 1.540(3) . ?
 C45 C47 1.525(3) . ?
 C46 H46A 0.9800 . ?
 C46 H46B 0.9800 . ?
 C46 H46C 0.9800 . ?
 C47 H47A 0.9800 . ?
 C47 H47B 0.9800 . ?
 C47 H47C 0.9800 . ?

loop_
  _geom_angle_atom_site_label_1
  _geom_angle_atom_site_label_2
  _geom_angle_atom_site_label_3
  _geom_angle
  _geom_angle_site_symmetry_1
  _geom_angle_site_symmetry_3
  _geom_angle_publ_flag
 C1 N1 C2 108.95(16) . . ?
 C1 N1 C24 128.45(15) . . ?
 C2 N1 C24 120.25(15) . . ?
 C1 N2 C3 109.45(16) . . ?
 C1 N2 C36 129.31(15) . . ?
 C3 N2 C36 119.49(16) . . ?
 N1 C1 C6 126.58(17) . . ?
 N2 C1 N1 104.85(15) . . ?
 N2 C1 C6 128.48(17) . . ?
 N1 C2 C4 122.09(18) . . ?
 C3 C2 N1 108.54(17) . . ?
 C3 C2 C4 129.37(18) . . ?
 N2 C3 C5 121.41(18) . . ?
 C2 C3 N2 108.21(17) . . ?
 C2 C3 C5 130.33(18) . . ?
 C2 C4 H4A 109.5 . . ?
 C2 C4 H4B 109.5 . . ?
 C2 C4 H4C 109.5 . . ?
 H4A C4 H4B 109.5 . . ?
 H4A C4 H4C 109.5 . . ?
 H4B C4 H4C 109.5 . . ?
 C3 C5 H5A 109.5 . . ?
 C3 C5 H5B 109.5 . . ?
 C3 C5 H5C 109.5 . . ?
 H5A C5 H5B 109.5 . . ?
 H5A C5 H5C 109.5 . . ?
 H5B C5 H5C 109.5 . . ?
 C1 C6 C7 122.35(17) . . ?
 C1 C6 C11 123.59(18) . . ?
 C7 C6 C11 114.05(16) . . ?
 C6 C7 H7 118.6 . . ?
 C8 C7 C6 122.77(18) . . ?
 C8 C7 H7 118.6 . . ?
 C7 C8 H8 118.5 . . ?
 C7 C8 C9 123.04(18) . . ?
 C9 C8 H8 118.5 . . ?
 C8 C9 C12 121.85(17) . . ?
 C10 C9 C8 114.58(17) . . ?
 C10 C9 C12 123.58(17) . . ?
 C9 C10 H10 118.3 . . ?
 C11 C10 C9 123.31(18) . . ?
 C11 C10 H10 118.3 . . ?
 C6 C11 H11 118.9 . . ?
 C10 C11 C6 122.24(18) . . ?
 C10 C11 H11 118.9 . . ?
 C13 C12 C9 122.10(17) . . ?
 C17 C12 C9 122.10(17) . . ?
 C17 C12 C13 115.80(17) . . ?
 C12 C13 H13 119.1 . . ?
 C14 C13 C12 121.88(18) . . ?
 C14 C13 H13 119.1 . . ?
 C13 C14 H14 119.0 . . ?
 C13 C14 C15 121.95(18) . . ?
 C15 C14 H14 119.0 . . ?
 C14 C15 C18 121.38(17) . . ?
 C16 C15 C14 116.19(17) . . ?
 C16 C15 C18 122.39(17) . . ?
 C15 C16 H16 119.0 . . ?
 C17 C16 C15 122.05(18) . . ?
 C17 C16 H16 119.0 . . ?
 C12 C17 H17 119.0 . . ?
 C16 C17 C12 122.09(18) . . ?
 C16 C17 H17 119.0 . . ?
 C19 C18 C15 121.68(17) . . ?
 C19 C18 C23 117.28(18) . . ?
 C23 C18 C15 121.04(18) . . ?
 C18 C19 H19 119.3 . . ?
 C18 C19 C20 121.39(19) . . ?
 C20 C19 H19 119.3 . . ?
 C19 C20 H20 119.8 . . ?
 C21 C20 C19 120.4(2) . . ?
 C21 C20 H20 119.8 . . ?
 C20 C21 H21 120.5 . . ?
 C22 C21 C20 118.91(19) . . ?
 C22 C21 H21 120.5 . . ?
 C21 C22 H22 119.6 . . ?
 C21 C22 C23 120.81(19) . . ?
 C23 C22 H22 119.6 . . ?
 C18 C23 H23 119.4 . . ?
 C22 C23 C18 121.16(19) . . ?
 C22 C23 H23 119.4 . . ?
 C25 C24 N1 119.11(17) . . ?
 C25 C24 C29 120.93(19) . . ?
 C29 C24 N1 119.92(18) . . ?
 C24 C25 C30 122.81(18) . . ?
 C26 C25 C24 118.21(19) . . ?
 C26 C25 C30 118.93(18) . . ?
 C25 C26 H26 119.3 . . ?
 C27 C26 C25 121.4(2) . . ?
 C27 C26 H26 119.3 . . ?
 C26 C27 H27 120.2 . . ?
 C26 C27 C28 119.5(2) . . ?
 C28 C27 H27 120.2 . . ?
 C27 C28 H28 119.2 . . ?
 C27 C28 C29 121.7(2) . . ?
 C29 C28 H28 119.2 . . ?
 C24 C29 C33 121.65(19) . . ?
 C28 C29 C24 118.2(2) . . ?
 C28 C29 C33 120.13(19) . . ?
 C25 C30 H30 108.3 . . ?
 C25 C30 C31 112.38(18) . . ?
 C25 C30 C32 109.72(17) . . ?
 C31 C30 H30 108.3 . . ?
 C32 C30 H30 108.3 . . ?
 C32 C30 C31 109.65(18) . . ?
 C30 C31 H31A 109.5 . . ?
 C30 C31 H31B 109.5 . . ?
 C30 C31 H31C 109.5 . . ?
 H31A C31 H31B 109.5 . . ?
 H31A C31 H31C 109.5 . . ?
 H31B C31 H31C 109.5 . . ?
 C30 C32 H32A 109.5 . . ?
 C30 C32 H32B 109.5 . . ?
 C30 C32 H32C 109.5 . . ?
 H32A C32 H32B 109.5 . . ?
 H32A C32 H32C 109.5 . . ?
 H32B C32 H32C 109.5 . . ?
 C29 C33 H33 107.4 . . ?
 C29 C33 C34 110.25(18) . . ?
 C29 C33 C35 112.76(19) . . ?
 C34 C33 H33 107.4 . . ?
 C34 C33 C35 111.2(2) . . ?
 C35 C33 H33 107.4 . . ?
 C33 C34 H34A 109.5 . . ?
 C33 C34 H34B 109.5 . . ?
 C33 C34 H34C 109.5 . . ?
 H34A C34 H34B 109.5 . . ?
 H34A C34 H34C 109.5 . . ?
 H34B C34 H34C 109.5 . . ?
 C33 C35 H35A 109.5 . . ?
 C33 C35 H35B 109.5 . . ?
 C33 C35 H35C 109.5 . . ?
 H35A C35 H35B 109.5 . . ?
 H35A C35 H35C 109.5 . . ?
 H35B C35 H35C 109.5 . . ?
 C37 C36 N2 118.72(18) . . ?
 C41 C36 N2 119.25(17) . . ?
 C41 C36 C37 121.91(19) . . ?
 C36 C37 C42 122.6(2) . . ?
 C38 C37 C36 118.1(2) . . ?
 C38 C37 C42 119.38(19) . . ?
 C37 C38 H38 119.5 . . ?
 C39 C38 C37 121.0(2) . . ?
 C39 C38 H38 119.5 . . ?
 C38 C39 H39 120.1 . . ?
 C40 C39 C38 119.9(2) . . ?
 C40 C39 H39 120.1 . . ?
 C39 C40 H40 119.4 . . ?
 C39 C40 C41 121.3(2) . . ?
 C41 C40 H40 119.4 . . ?
 C36 C41 C45 122.78(18) . . ?
 C40 C41 C36 117.87(19) . . ?
 C40 C41 C45 119.35(19) . . ?
 C37 C42 H42 108.0 . . ?
 C37 C42 C43 111.7(2) . . ?
 C37 C42 C44 110.36(18) . . ?
 C43 C42 H42 108.0 . . ?
 C44 C42 H42 108.0 . . ?
 C44 C42 C43 110.7(2) . . ?
 C42 C43 H43A 109.5 . . ?
 C42 C43 H43B 109.5 . . ?
 C42 C43 H43C 109.5 . . ?
 H43A C43 H43B 109.5 . . ?
 H43A C43 H43C 109.5 . . ?
 H43B C43 H43C 109.5 . . ?
 C42 C44 H44A 109.5 . . ?
 C42 C44 H44B 109.5 . . ?
 C42 C44 H44C 109.5 . . ?
 H44A C44 H44B 109.5 . . ?
 H44A C44 H44C 109.5 . . ?
 H44B C44 H44C 109.5 . . ?
 C41 C45 H45 108.1 . . ?
 C41 C45 C46 111.51(17) . . ?
 C41 C45 C47 110.90(16) . . ?
 C46 C45 H45 108.1 . . ?
 C47 C45 H45 108.1 . . ?
 C47 C45 C46 109.99(18) . . ?
 C45 C46 H46A 109.5 . . ?
 C45 C46 H46B 109.5 . . ?
 C45 C46 H46C 109.5 . . ?
 H46A C46 H46B 109.5 . . ?
 H46A C46 H46C 109.5 . . ?
 H46B C46 H46C 109.5 . . ?
 C45 C47 H47A 109.5 . . ?
 C45 C47 H47B 109.5 . . ?
 C45 C47 H47C 109.5 . . ?
 H47A C47 H47B 109.5 . . ?
 H47A C47 H47C 109.5 . . ?
 H47B C47 H47C 109.5 . . ?

loop_
  _geom_torsion_atom_site_label_1
  _geom_torsion_atom_site_label_2
  _geom_torsion_atom_site_label_3
  _geom_torsion_atom_site_label_4
  _geom_torsion
  _geom_torsion_site_symmetry_1
  _geom_torsion_site_symmetry_2
  _geom_torsion_site_symmetry_3
  _geom_torsion_site_symmetry_4
  _geom_torsion_publ_flag
 N1 C1 C6 C7 -7.3(3) . . . . ?
 N1 C1 C6 C11 173.55(18) . . . . ?
 N1 C2 C3 N2 0.1(2) . . . . ?
 N1 C2 C3 C5 -177.3(2) . . . . ?
 N1 C24 C25 C26 177.03(17) . . . . ?
 N1 C24 C25 C30 -5.3(3) . . . . ?
 N1 C24 C29 C28 -177.38(17) . . . . ?
 N1 C24 C29 C33 1.0(3) . . . . ?
 N2 C1 C6 C7 168.58(18) . . . . ?
 N2 C1 C6 C11 -10.5(3) . . . . ?
 N2 C36 C37 C38 177.88(17) . . . . ?
 N2 C36 C37 C42 -2.0(3) . . . . ?
 N2 C36 C41 C40 -177.11(16) . . . . ?
 N2 C36 C41 C45 3.7(3) . . . . ?
 C1 N1 C2 C3 0.0(2) . . . . ?
 C1 N1 C2 C4 -179.94(18) . . . . ?
 C1 N1 C24 C25 118.7(2) . . . . ?
 C1 N1 C24 C29 -63.8(3) . . . . ?
 C1 N2 C3 C2 -0.1(2) . . . . ?
 C1 N2 C3 C5 177.56(18) . . . . ?
 C1 N2 C36 C37 83.8(2) . . . . ?
 C1 N2 C36 C41 -100.0(2) . . . . ?
 C1 C6 C7 C8 -178.96(19) . . . . ?
 C1 C6 C11 C10 178.24(18) . . . . ?
 C2 N1 C1 N2 -0.04(19) . . . . ?
 C2 N1 C1 C6 176.65(18) . . . . ?
 C2 N1 C24 C25 -80.8(2) . . . . ?
 C2 N1 C24 C29 96.7(2) . . . . ?
 C3 N2 C1 N1 0.12(19) . . . . ?
 C3 N2 C1 C6 -176.50(18) . . . . ?
 C3 N2 C36 C37 -79.4(2) . . . . ?
 C3 N2 C36 C41 96.7(2) . . . . ?
 C4 C2 C3 N2 180.00(19) . . . . ?
 C4 C2 C3 C5 2.6(4) . . . . ?
 C6 C7 C8 C9 0.5(3) . . . . ?
 C7 C6 C11 C10 -0.9(3) . . . . ?
 C7 C8 C9 C10 -0.6(3) . . . . ?
 C7 C8 C9 C12 179.24(19) . . . . ?
 C8 C9 C10 C11 -0.1(3) . . . . ?
 C8 C9 C12 C13 13.6(3) . . . . ?
 C8 C9 C12 C17 -166.02(19) . . . . ?
 C9 C10 C11 C6 0.9(3) . . . . ?
 C9 C12 C13 C14 -178.43(18) . . . . ?
 C9 C12 C17 C16 180.00(18) . . . . ?
 C10 C9 C12 C13 -166.54(18) . . . . ?
 C10 C9 C12 C17 13.8(3) . . . . ?
 C11 C6 C7 C8 0.2(3) . . . . ?
 C12 C9 C10 C11 -179.95(18) . . . . ?
 C12 C13 C14 C15 -2.0(3) . . . . ?
 C13 C12 C17 C16 0.3(3) . . . . ?
 C13 C14 C15 C16 1.2(3) . . . . ?
 C13 C14 C15 C18 -176.75(18) . . . . ?
 C14 C15 C16 C17 0.4(3) . . . . ?
 C14 C15 C18 C19 -24.6(3) . . . . ?
 C14 C15 C18 C23 155.20(19) . . . . ?
 C15 C16 C17 C12 -1.2(3) . . . . ?
 C15 C18 C19 C20 178.3(2) . . . . ?
 C15 C18 C23 C22 -179.81(19) . . . . ?
 C16 C15 C18 C19 157.7(2) . . . . ?
 C16 C15 C18 C23 -22.6(3) . . . . ?
 C17 C12 C13 C14 1.2(3) . . . . ?
 C18 C15 C16 C17 178.30(19) . . . . ?
 C18 C19 C20 C21 1.9(4) . . . . ?
 C19 C18 C23 C22 0.0(3) . . . . ?
 C19 C20 C21 C22 -0.9(4) . . . . ?
 C20 C21 C22 C23 -0.6(4) . . . . ?
 C21 C22 C23 C18 1.1(3) . . . . ?
 C23 C18 C19 C20 -1.4(3) . . . . ?
 C24 N1 C1 N2 162.25(17) . . . . ?
 C24 N1 C1 C6 -21.0(3) . . . . ?
 C24 N1 C2 C3 -164.04(17) . . . . ?
 C24 N1 C2 C4 16.1(3) . . . . ?
 C24 C25 C26 C27 0.3(3) . . . . ?
 C24 C25 C30 C31 129.2(2) . . . . ?
 C24 C25 C30 C32 -108.5(2) . . . . ?
 C24 C29 C33 C34 -97.8(2) . . . . ?
 C24 C29 C33 C35 137.2(2) . . . . ?
 C25 C24 C29 C28 0.1(3) . . . . ?
 C25 C24 C29 C33 178.41(17) . . . . ?
 C25 C26 C27 C28 0.1(3) . . . . ?
 C26 C25 C30 C31 -53.1(3) . . . . ?
 C26 C25 C30 C32 69.2(2) . . . . ?
 C26 C27 C28 C29 -0.5(3) . . . . ?
 C27 C28 C29 C24 0.4(3) . . . . ?
 C27 C28 C29 C33 -177.9(2) . . . . ?
 C28 C29 C33 C34 80.5(3) . . . . ?
 C28 C29 C33 C35 -44.5(3) . . . . ?
 C29 C24 C25 C26 -0.4(3) . . . . ?
 C29 C24 C25 C30 177.24(18) . . . . ?
 C30 C25 C26 C27 -177.4(2) . . . . ?
 C36 N2 C1 N1 -164.45(18) . . . . ?
 C36 N2 C1 C6 18.9(3) . . . . ?
 C36 N2 C3 C2 166.16(17) . . . . ?
 C36 N2 C3 C5 -16.1(3) . . . . ?
 C36 C37 C38 C39 -1.1(3) . . . . ?
 C36 C37 C42 C43 123.9(2) . . . . ?
 C36 C37 C42 C44 -112.5(2) . . . . ?
 C36 C41 C45 C46 -121.7(2) . . . . ?
 C36 C41 C45 C47 115.3(2) . . . . ?
 C37 C36 C41 C40 -1.1(3) . . . . ?
 C37 C36 C41 C45 179.70(17) . . . . ?
 C37 C38 C39 C40 -0.4(3) . . . . ?
 C38 C37 C42 C43 -56.0(3) . . . . ?
 C38 C37 C42 C44 67.6(3) . . . . ?
 C38 C39 C40 C41 1.2(3) . . . . ?
 C39 C40 C41 C36 -0.5(3) . . . . ?
 C39 C40 C41 C45 178.81(18) . . . . ?
 C40 C41 C45 C46 59.0(2) . . . . ?
 C40 C41 C45 C47 -63.9(2) . . . . ?
 C41 C36 C37 C38 1.8(3) . . . . ?
 C41 C36 C37 C42 -178.08(18) . . . . ?
 C42 C37 C38 C39 178.81(18) . . . . ?

_smtbx_masks_special_details
;
A solvent mask was calculated and 301 electrons were 
found in a volume of 1384\%A^3^ in 1 void per unit cell. 
This is consistent with the presence of 
1.5[C6H14] per Asymmetric Unit 
which account for 300 electrons 
per unit cell.
;
loop_
  _smtbx_masks_void_nr
  _smtbx_masks_void_average_x
  _smtbx_masks_void_average_y
  _smtbx_masks_void_average_z
  _smtbx_masks_void_volume
  _smtbx_masks_void_count_electrons
  _smtbx_masks_void_content
 1 0.000 -0.708 -0.176 1383.5 301.3 '6 C6H14'

_smtbx_masks_void_probe_radius     1.2
_smtbx_masks_void_truncation_radius  1.2
_shelx_res_file
;
TITL steffen40_a.res in P2(1)/c
    steffen40.res
    created by SHELXL-2018/3 at 13:53:23 on 15-Apr-2023
REM Old TITL Steffen40 in P2(1)/c
REM SHELXT solution in P2(1)/c: R1 0.237, Rweak 0.076, Alpha 0.035
REM <I/s> 0.353 for 355 systematic absences, Orientation as input
REM Formula found by SHELXT: C50 N4
CELL 1.54184 19.053 16.4593 15.2155 90 100.383 90
ZERR 4 0.0007 0.0006 0.0005 0 0.003 0
LATT 1
SYMM -X,0.5+Y,0.5-Z
SFAC C H N
UNIT 224 296 8

L.S. 6
PLAN  12
SIZE 0.056 0.129 0.244
TEMP -173.15(10)
CONF
BOND $H
list 4
MORE -1
BOND $H
ABIN
fmap 2 53
acta
SHEL 99 0.83
OMIT -1 1 3
REM <olex2.extras>
REM <HklSrc "%.\\Steffen40.hkl">
REM </olex2.extras>

WGHT    0.081200
FVAR       0.31196
N1    3    0.268076    0.909567   -0.094458    11.00000    0.04113    0.04664 =
         0.02798   -0.00072    0.00514   -0.00135
N2    3    0.213007    0.794345   -0.074388    11.00000    0.04348    0.04478 =
         0.03108   -0.00360    0.00795   -0.00083
C1    1    0.261291    0.850838   -0.029923    11.00000    0.03637    0.04302 =
         0.03278   -0.00344    0.00990    0.00040
C2    1    0.224259    0.887663   -0.175901    11.00000    0.04074    0.05052 =
         0.03260   -0.00350    0.00609    0.00278
C3    1    0.191340    0.818611   -0.163929    11.00000    0.04228    0.05320 =
         0.02999   -0.00346    0.00656    0.00317
C4    1    0.219659    0.938009   -0.258061    11.00000    0.05377    0.06266 =
         0.03447    0.00185    0.00055   -0.00271
AFIX 137
H4A   2    0.215655    0.995463   -0.242797    11.00000   -1.50000
H4B   2    0.177602    0.921827   -0.301589    11.00000   -1.50000
H4C   2    0.262692    0.929870   -0.283865    11.00000   -1.50000
AFIX   0
C5    1    0.141712    0.767848   -0.228825    11.00000    0.05313    0.06004 =
         0.03341   -0.00471    0.00458   -0.00538
AFIX 137
H5A   2    0.162239    0.713589   -0.232197    11.00000   -1.50000
H5B   2    0.134593    0.793387   -0.287949    11.00000   -1.50000
H5C   2    0.095740    0.763260   -0.208910    11.00000   -1.50000
AFIX   0
C6    1    0.298954    0.848359    0.058923    11.00000    0.03742    0.04438 =
         0.02937   -0.00213    0.00694    0.00373
C7    1    0.356061    0.902764    0.091095    11.00000    0.04156    0.05187 =
         0.03561    0.00834    0.00523   -0.00578
AFIX  43
H7    2    0.368583    0.942603    0.051458    11.00000   -1.20000
AFIX   0
C8    1    0.393479    0.900017    0.176408    11.00000    0.04059    0.04846 =
         0.03854    0.00234    0.00512   -0.00762
AFIX  43
H8    2    0.430656    0.938384    0.193682    11.00000   -1.20000
AFIX   0
C9    1    0.379433    0.842506    0.240518    11.00000    0.03925    0.04040 =
         0.03206   -0.00127    0.00922    0.00260
C10   1    0.323079    0.788666    0.209398    11.00000    0.04690    0.04378 =
         0.03159    0.00158    0.00775   -0.00266
AFIX  43
H10   2    0.311279    0.748717    0.249390    11.00000   -1.20000
AFIX   0
C11   1    0.284308    0.790944    0.124222    11.00000    0.04349    0.04284 =
         0.03433   -0.00316    0.00547   -0.00350
AFIX  43
H11   2    0.246469    0.753215    0.107918    11.00000   -1.20000
AFIX   0
C12   1    0.420933    0.840357    0.331054    11.00000    0.03504    0.04186 =
         0.03360   -0.00276    0.00815    0.00049
C13   1    0.466590    0.904471    0.366133    11.00000    0.04033    0.04316 =
         0.03358    0.00220    0.00777   -0.00072
AFIX  43
H13   2    0.469623    0.951177    0.330325    11.00000   -1.20000
AFIX   0
C14   1    0.507101    0.901309    0.451210    11.00000    0.03881    0.04166 =
         0.03729   -0.00169    0.00714   -0.00499
AFIX  43
H14   2    0.538320    0.945129    0.471399    11.00000   -1.20000
AFIX   0
C15   1    0.503431    0.835096    0.508732    11.00000    0.03879    0.04191 =
         0.03360   -0.00126    0.00687    0.00125
C16   1    0.457542    0.771986    0.474431    11.00000    0.04863    0.04080 =
         0.03471    0.00117    0.00623   -0.00123
AFIX  43
H16   2    0.453204    0.726249    0.511160    11.00000   -1.20000
AFIX   0
C17   1    0.418182    0.774015    0.388569    11.00000    0.04319    0.04067 =
         0.03781   -0.00279    0.00576   -0.00360
AFIX  43
H17   2    0.388370    0.729161    0.367853    11.00000   -1.20000
AFIX   0
C18   1    0.544104    0.834439    0.601031    11.00000    0.04338    0.04050 =
         0.03681   -0.00137    0.00734    0.00140
C19   1    0.605807    0.880256    0.625586    11.00000    0.05103    0.05420 =
         0.03776    0.00512    0.00229   -0.01071
AFIX  43
H19   2    0.623032    0.911739    0.581638    11.00000   -1.20000
AFIX   0
C20   1    0.642846    0.880977    0.713111    11.00000    0.05771    0.06167 =
         0.04556    0.00522   -0.00452   -0.01703
AFIX  43
H20   2    0.684069    0.914077    0.728603    11.00000   -1.20000
AFIX   0
C21   1    0.620009    0.833705    0.777924    11.00000    0.06236    0.06472 =
         0.03298    0.00034   -0.00015   -0.00546
AFIX  43
H21   2    0.645619    0.833553    0.837585    11.00000   -1.20000
AFIX   0
C22   1    0.559573    0.786956    0.754397    11.00000    0.05560    0.05873 =
         0.03607    0.00340    0.01158   -0.00288
AFIX  43
H22   2    0.543720    0.753939    0.798162    11.00000   -1.20000
AFIX   0
C23   1    0.521624    0.787500    0.667688    11.00000    0.04155    0.04966 =
         0.03905   -0.00251    0.00875   -0.00358
AFIX  43
H23   2    0.479635    0.755505    0.653148    11.00000   -1.20000
AFIX   0
C24   1    0.295683    0.991138   -0.081212    11.00000    0.04729    0.04345 =
         0.02989    0.00205    0.00355    0.00123
C25   1    0.356184    1.012809   -0.116722    11.00000    0.04565    0.04471 =
         0.03457    0.00287    0.00577    0.00054
C26   1    0.380083    1.093154   -0.106817    11.00000    0.05655    0.04418 =
         0.04298    0.00319    0.00821   -0.00368
AFIX  43
H26   2    0.420781    1.108893   -0.130732    11.00000   -1.20000
AFIX   0
C27   1    0.345905    1.149990   -0.063136    11.00000    0.06461    0.04346 =
         0.05660    0.00196    0.00672   -0.00113
AFIX  43
H27   2    0.362861    1.204348   -0.057177    11.00000   -1.20000
AFIX   0
C28   1    0.286879    1.127431   -0.028100    11.00000    0.06161    0.04576 =
         0.04781   -0.00555    0.00591    0.00940
AFIX  43
H28   2    0.263776    1.166784    0.002412    11.00000   -1.20000
AFIX   0
C29   1    0.260334    1.048587   -0.036295    11.00000    0.04571    0.05137 =
         0.03410   -0.00120    0.00318    0.00408
C30   1    0.398028    0.952064   -0.162147    11.00000    0.05213    0.04654 =
         0.04097   -0.00135    0.01407   -0.00548
AFIX  13
H30   2    0.370399    0.900132   -0.170713    11.00000   -1.20000
AFIX   0
C31   1    0.410071    0.981837   -0.254282    11.00000    0.06154    0.06902 =
         0.04226   -0.00400    0.01739   -0.01087
AFIX 137
H31A  2    0.363980    0.994585   -0.291800    11.00000   -1.50000
H31B  2    0.433928    0.939179   -0.282891    11.00000   -1.50000
H31C  2    0.439965    1.030684   -0.246756    11.00000   -1.50000
AFIX   0
C32   1    0.470410    0.934844   -0.101899    11.00000    0.05211    0.05076 =
         0.05173   -0.00240    0.01322   -0.00026
AFIX 137
H32A  2    0.497774    0.985432   -0.091502    11.00000   -1.50000
H32B  2    0.497039    0.895327   -0.131178    11.00000   -1.50000
H32C  2    0.462525    0.912804   -0.044639    11.00000   -1.50000
AFIX   0
C33   1    0.193606    1.026749    0.000511    11.00000    0.04690    0.05867 =
         0.04040   -0.00393    0.00669    0.00755
AFIX  13
H33   2    0.192120    0.966213    0.005448    11.00000   -1.20000
AFIX   0
C34   1    0.127161    1.052962   -0.064496    11.00000    0.05434    0.09095 =
         0.05989    0.01098    0.00658    0.01606
AFIX 137
H34A  2    0.127289    1.112161   -0.071350    11.00000   -1.50000
H34B  2    0.084560    1.036374   -0.041352    11.00000   -1.50000
H34C  2    0.126846    1.027230   -0.122649    11.00000   -1.50000
AFIX   0
C35   1    0.194110    1.061497    0.093438    11.00000    0.07065    0.13009 =
         0.05216   -0.03067    0.02216   -0.01817
AFIX 137
H35A  2    0.237467    1.043855    0.133757    11.00000   -1.50000
H35B  2    0.152099    1.042017    0.116000    11.00000   -1.50000
H35C  2    0.193089    1.120966    0.090326    11.00000   -1.50000
AFIX   0
C36   1    0.173779    0.731640   -0.038034    11.00000    0.03878    0.05113 =
         0.02772   -0.00216    0.00417   -0.00252
C37   1    0.109236    0.752294   -0.010818    11.00000    0.04266    0.06271 =
         0.03226   -0.00132    0.00540    0.00254
C38   1    0.070767    0.690606    0.021343    11.00000    0.04151    0.07415 =
         0.03728   -0.00206    0.00921   -0.00185
AFIX  43
H38   2    0.027492    0.703300    0.041049    11.00000   -1.20000
AFIX   0
C39   1    0.094701    0.610767    0.025058    11.00000    0.04559    0.06865 =
         0.03614    0.00074    0.00652   -0.01379
AFIX  43
H39   2    0.068025    0.569333    0.047495    11.00000   -1.20000
AFIX   0
C40   1    0.157532    0.591656   -0.004007    11.00000    0.04785    0.05467 =
         0.03557   -0.00194    0.00653   -0.00692
AFIX  43
H40   2    0.173080    0.536744   -0.002282    11.00000   -1.20000
AFIX   0
C41   1    0.198476    0.651571   -0.035808    11.00000    0.04041    0.05257 =
         0.03136   -0.00306    0.00403   -0.00555
C42   1    0.080471    0.838743   -0.015507    11.00000    0.04745    0.06572 =
         0.04395   -0.00080    0.01077    0.01177
AFIX  13
H42   2    0.112393    0.873219   -0.045487    11.00000   -1.20000
AFIX   0
C43   1    0.004942    0.843679   -0.070678    11.00000    0.05873    0.08666 =
         0.06192   -0.00355    0.00632    0.01883
AFIX 137
H43A  2    0.005413    0.824584   -0.131575    11.00000   -1.50000
H43B  2   -0.011678    0.900108   -0.072625    11.00000   -1.50000
H43C  2   -0.027227    0.809502   -0.043130    11.00000   -1.50000
AFIX   0
C44   1    0.082250    0.872451    0.078623    11.00000    0.06565    0.06814 =
         0.04658   -0.00186    0.01687    0.01050
AFIX 137
H44A  2    0.053053    0.838061    0.110389    11.00000   -1.50000
H44B  2    0.063272    0.927932    0.074580    11.00000   -1.50000
H44C  2    0.131565    0.872943    0.111168    11.00000   -1.50000
AFIX   0
C45   1    0.267599    0.627934   -0.065201    11.00000    0.04726    0.04342 =
         0.04460   -0.00179    0.01392   -0.00280
AFIX  13
H45   2    0.288368    0.677801   -0.087993    11.00000   -1.20000
AFIX   0
C46   1    0.254854    0.564922   -0.141255    11.00000    0.06521    0.05310 =
         0.05129   -0.00805    0.02063   -0.00116
AFIX 137
H46A  2    0.238163    0.513917   -0.118918    11.00000   -1.50000
H46B  2    0.299548    0.555241   -0.162922    11.00000   -1.50000
H46C  2    0.218743    0.585518   -0.190316    11.00000   -1.50000
AFIX   0
C47   1    0.321363    0.595048    0.013261    11.00000    0.04710    0.05693 =
         0.05231    0.00466    0.01146    0.00183
AFIX 137
H47A  2    0.330699    0.636358    0.060304    11.00000   -1.50000
H47B  2    0.365966    0.581503   -0.006931    11.00000   -1.50000
H47C  2    0.301967    0.546156    0.036819    11.00000   -1.50000
AFIX   0
HKLF 4


REM  steffen40_a.res in P2(1)/c
REM wR2 = 0.1496, GooF = S = 0.987, Restrained GooF = 0.987 for all data
REM R1 = 0.0517 for 5515 Fo > 4sig(Fo) and 0.0817 for all 8590 data
REM 452 parameters refined using 0 restraints

END

WGHT      0.0812      0.0000

REM Highest difference peak  0.187,  deepest hole -0.179,  1-sigma level  0.035
Q1    1   0.3996  0.8410  0.2848  11.00000  0.05    0.19
Q2    1   0.2209  1.0374 -0.0388  11.00000  0.05    0.18
Q3    1   0.5206  0.8419  0.5563  11.00000  0.05    0.16
Q4    1   0.5376  0.8233  0.6198  11.00000  0.05    0.15
Q5    1   0.4993  0.8529  0.4949  11.00000  0.05    0.15
Q6    1   0.4632  0.8582  0.3418  11.00000  0.05    0.15
Q7    1   0.3263  0.8785  0.0751  11.00000  0.05    0.14
Q8    1   0.2577  0.5422 -0.0782  11.00000  0.05    0.13
Q9    1   0.5587  0.8609  0.6127  11.00000  0.05    0.13
Q10   1   0.2218  0.8395 -0.1821  11.00000  0.05    0.13
Q11   1   0.3655  0.8552  0.2332  11.00000  0.05    0.13
Q12   1   0.3192  1.0055 -0.1240  11.00000  0.05    0.13
;
_shelx_res_checksum                32673
_shelx_hkl_file
;
   0   0  -1    0.87    1.03
   0   0   2 2721.14   16.32
   0   0  -2 2787.08   22.33
   0   0   3    0.60    1.68
   0   0  -3   -2.50    3.28
   0   0  -4  172.10    8.80
   0   0   5    3.93    3.87
   0   0  -5   -1.49    4.69
   0   0  -6   29.60    6.13
   0   0   6   18.41    5.18
   0   0   7    2.51    4.86
   0   0  -7   -1.99    4.85
   0   0  -8   90.82    9.63
   0   0   8   93.91    9.63
   0   0   9    2.82    4.86
   0   0  -9    4.96    4.40
   0   0 -10   13.04    5.56
   0   0  10    9.26    4.74
   0   0  11   -1.63    4.24
   0   0 -11    1.30    4.89
   0   0  11    4.57    3.45
   0   0  11   -1.53    3.07
   0   0  12   70.74   10.34
   0   0 -12   67.75   10.75
   0   0  12   83.81    7.05
   0   0  12   81.25    6.74
   0   0  13   -2.22    2.89
   0   0  13    0.96    3.10
   0   0  14   31.50    5.09
   0   0  15   -1.04    2.75
   0   0  16   -4.60    3.09
   0   0 -16    3.58    2.57
   0   0  16   -1.01    2.85
   0   0  17   -0.28    2.18
   0   0 -17    0.90    1.97
   0   0  17   -1.15    2.22
   0   0  18   -2.21    1.68
   0   0 -18   -3.13    1.25
   0   0 -18    2.54    1.72
   0   0  18    2.98    1.61
   0   1   0    1.26    0.95
   0  -1  -1  362.43    6.94
   0   1  -1  381.65    4.66
   0   1  -1  369.93    5.87
   0  -1   1  393.74    6.17
   0  -1   1  373.48    4.92
   0  -1  -2  325.21    8.71
   0   1  -2  321.90    7.03
   0   1  -2  339.08    5.61
   0  -1   2  327.02    7.60
   0   1   2  349.92    8.23
   0   1  -3  185.45    7.05
   0  -1  -3  191.85    8.34
   0  -1   3  164.70    7.06
   0   1   3  178.24    6.87
   0   1  -4   35.72    4.78
   0  -1  -4   38.25    5.71
   0  -1   4   40.16    4.89
   0   1   4   38.33    4.24
   0  -1   5 1733.37   28.32
   0   1  -5 1732.74   27.53
   0  -1  -5 1705.55   29.93
   0   1   5 1673.20   23.78
   0  -1   6   42.26    6.17
   0  -1  -6   56.90    7.71
   0   1  -6   47.84    6.36
   0   1   6   38.30    2.27
   0   1  -7  302.54   14.40
   0   1   7  307.36   15.68
   0  -1  -7  291.37   15.68
   0  -1   7  293.03   14.52
   0   1  -8   53.90    7.55
   0  -1  -8   41.51    7.83
   0  -1   8   46.42    6.94
   0   1   8   54.94    8.56
   0  -1   9    8.90    4.46
   0  -1  -9    5.07    5.41
   0   1   9    8.35    5.12
   0   1  -9    9.51    4.74
   0  -1 -10   -3.84    6.11
   0   1 -10    4.16    4.61
   0   1  10   -2.38    5.20
   0  -1  10   -0.77    4.12
   0   1  11  109.33    7.26
   0  -1  11  121.60    7.49
   0  -1  11  114.88    7.73
   0   1  11  117.17    7.82
   0  -1  11  114.21    7.14
   0   1  11  103.82   12.38
   0   1 -11  113.81   12.07
   0  -1  11  114.36   12.77
   0  -1 -11  119.11   13.36
   0  -1  12    9.44    3.60
   0   1  12    3.19    3.21
   0  -1  12    6.84    3.27
   0   1  12    9.82    3.95
   0  -1  12    7.88    5.02
   0   1  12    0.55    5.41
   0   1 -12   -0.47    4.35
   0  -1 -12   10.61    6.25
   0  -1  13    8.13    3.83
   0  -1  13    3.83    3.22
   0   1  13    7.62    3.34
   0  -1  14   13.80    3.72
   0   1  14   12.82    3.82
   0  -1  14   22.82    4.67
   0  -1 -15   14.88    3.59
   0   1  15   27.13    4.43
   0  -1  15   27.37    4.49
   0  -1  15   28.60    3.71
   0   1  16    3.90    2.85
   0  -1  16    4.52    2.91
   0  -1 -16    1.15    2.38
   0   1 -16   -2.61    2.40
   0   1  16    0.51    2.46
   0   1  17   -1.39    2.19
   0  -1  17   -1.03    2.06
   0  -1 -17   -1.58    1.87
   0  -1  17    4.54    2.69
   0   1  17    0.43    1.94
   0  -1  18   -0.04    1.53
   0   1  18   -2.38    1.71
   0  -1  18    0.23    1.49
   0   1  18    3.00    1.29
   0   1 -18   -1.38    1.21
   0   1 -18    2.42    1.72
   0  -1 -18   -0.86    1.57
   0  -2   0  376.41    6.81
   0   2   0  365.35    7.93
   0   2  -1    3.38    2.26
   0  -2  -1    2.12    1.93
   0   2  -1    2.55    2.10
   0  -2   1    2.25    0.68
   0  -2   1    2.93    1.84
   0   2  -1    2.60    1.40
   0   2  -2    3.61    2.01
   0   2  -2    3.15    2.84
   0   2  -2    6.10    1.57
   0  -2   2    6.36    2.41
   0  -2  -2    3.35    2.87
   0  -2   2    4.78    3.07
   0   2  -2    4.05    0.99
   0   2   2    6.28    3.20
   0  -2   3  907.33   15.91
   0   2  -3  923.06   12.94
   0   2  -3  912.89   13.54
   0  -2  -3  868.24   17.91
   0   2   3  921.03   17.80
   0   2  -4  392.18    8.51
   0  -2   4  372.77   11.70
   0   2  -4  382.37   10.86
   0  -2  -4  373.49   13.62
   0   2   4  395.32   12.82
   0   2  -5   19.67    4.05
   0  -2   5   17.66    4.15
   0  -2  -5   16.11    5.85
   0   2   5   20.91    4.39
   0  -2   6   64.66    6.94
   0   2  -6   61.75    6.32
   0  -2  -6   55.36    8.03
   0   2   6   64.89    6.58
   0  -2   7   17.25    4.95
   0  -2  -7   22.00    6.88
   0   2  -7   21.23    5.24
   0  -2  -8    0.30    5.12
   0   2  -8   -1.07    3.92
   0  -2   8    3.62    4.30
   0   2   8    5.34    5.87
   0  -2  -9    0.55    5.22
   0   2   9    0.78    4.75
   0   2  -9   -7.13    4.80
   0  -2   9   -4.07    4.68
   0   2  10   15.61    6.14
   0   2 -10   24.10    6.05
   0  -2  10   13.52    4.78
   0  -2 -10   16.30    6.32
   0   2  11   32.97    4.44
   0  -2  11   35.55    4.54
   0  -2  11   33.64    4.54
   0   2  11   34.28    4.83
   0  -2  11   29.56    4.12
   0   2 -11   35.87    7.17
   0  -2  11   28.38    6.97
   0  -2 -11   30.35    7.73
   0   2  11   34.33    7.85
   0  -2  12   17.65    3.95
   0  -2  12   16.10    3.89
   0   2  12   18.64    4.23
   0   2  12   15.51    3.11
   0  -2  12   16.27    3.72
   0  -2 -12   22.94    7.77
   0   2  12   12.54    5.36
   0   2 -12   29.35    7.33
   0   2 -12   19.22    6.39
   0  -2  13  138.29    8.77
   0   2  13  137.08    9.08
   0  -2  13  141.21    8.76
   0   2  13  129.79    7.52
   0   2  13  111.53   14.11
   0  -2 -14   -1.78    2.66
   0  -2  14   -0.61    3.00
   0   2  14    1.88    3.16
   0  -2  14    6.99    3.45
   0  -2 -15   32.69    4.60
   0   2  15   46.02    5.63
   0  -2  15   49.42    5.59
   0  -2  15   50.66    4.70
   0  -2  15   44.02    5.35
   0   2  15   50.15    4.95
   0  -2 -16    2.47    2.62
   0   2  16    5.72    2.94
   0  -2  16    3.77    2.61
   0  -2  16    2.28    1.86
   0   2  16    2.27    2.41
   0   2  17    1.88    2.29
   0  -2  17    1.06    2.01
   0   2 -17   -0.81    1.67
   0  -2 -17   -3.55    1.91
   0  -2 -17   -1.18    2.14
   0  -2  17    0.33    2.46
   0   2  17    0.56    1.69
   0  -2 -18    6.58    1.94
   0  -2  18    2.86    1.79
   0   2  18   -0.07    1.68
   0  -2  18   -0.24    1.41
   0  -2 -18    3.91    1.73
   0   2 -18    1.08    1.23
   0  -3   0   -1.72    2.17
   0   3   0   -0.49    2.83
   0  -3   0    1.05    1.44
   0   3   0   -1.86    3.01
   0  -3  -1 1378.70   16.84
   0   3  -1 1399.59   20.63
   0   3  -1 1435.95   18.89
   0  -3   1 1431.26    8.33
   0  -3   1 1434.21   17.37
   0   3  -1 1413.10   17.56
   0  -3  -2   77.04    5.70
   0   3  -2   83.41    2.96
   0   3  -2   83.28    6.21
   0   3  -2   72.56    5.43
   0  -3   2   73.64    5.69
   0   3  -2   79.50    3.96
   0  -3  -3   -0.51    4.14
   0   3  -3    2.67    3.04
   0   3  -3    0.21    1.75
   0   3  -3    2.78    4.58
   0  -3   3    3.63    4.34
   0   3   3    2.39    4.58
   0   3  -3    0.74    1.09
   0   3  -4  406.51   10.78
   0   3  -4  428.79   10.57
   0   3  -4  417.28   14.13
   0  -3   4  399.24   12.62
   0  -3  -4  409.39   14.69
   0   3   4  418.21   14.91
   0   3  -5   16.24    2.70
   0  -3   5   19.06    4.37
   0   3  -5   19.53    3.71
   0  -3  -5   21.24    6.18
   0   3   5   18.52    5.01
   0  -3   6  599.92   18.71
   0   3  -6  626.86   17.13
   0  -3  -6  625.12   22.28
   0   3   6  619.28   19.66
   0  -3  -7  350.58   18.02
   0   3  -7  371.63   14.69
   0  -3   7  362.12   15.90
   0   3   7  372.52   16.18
   0  -3   8   13.30    4.75
   0   3  -8   12.80    3.90
   0  -3  -8   17.43    5.87
   0  -3   9    9.44    4.22
   0   3  -9   19.35    4.96
   0   3   9   21.87    6.51
   0  -3  -9   19.36    5.70
   0   3 -10  102.10   12.03
   0   3 -10  101.81    9.87
   0   3  10   98.19   12.37
   0  -3 -10   97.57   12.30
   0  -3  10  101.17   10.68
   0  -3  11   48.04    5.29
   0  -3  11   37.42    4.83
   0   3  11   46.74    5.39
   0   3  11   36.94    4.28
   0  -3  11   39.78    4.81
   0  -3 -11   36.84    8.26
   0   3  11   44.28    9.59
   0   3 -11   42.95    9.68
   0  -3  12    6.86    3.35
   0   3  12   11.13    3.09
   0  -3 -12    4.20    2.86
   0   3  12    9.08    3.81
   0  -3  12    9.28    3.79
   0  -3  12    6.80    3.00
   0   3 -12    3.49    5.56
   0   3  12    7.02    5.71
   0  -3 -12   -0.51    5.40
   0  -3  13   39.05    5.55
   0   3  13   40.33    4.63
   0  -3 -13   43.45    4.97
   0   3  13   42.45    5.74
   0  -3  13   35.76    5.10
   0  -3  13   37.38    5.26
   0  -3 -14    6.33    2.88
   0   3  14   18.62    4.22
   0  -3  14   11.53    3.38
   0  -3  14   15.58    4.05
   0   3  14   10.79    3.10
   0  -3 -15    5.67    3.07
   0   3  15   -1.40    2.94
   0  -3  15    0.75    2.74
   0  -3  15    5.28    3.25
   0  -3  15    2.88    2.40
   0   3  15   -1.55    2.27
   0  -3 -16    1.84    2.33
   0  -3 -16    0.04    2.44
   0  -3  16    0.48    2.39
   0   3  16    0.69    2.71
   0  -3  16   -2.01    1.94
   0   3  16    4.25    2.01
   0  -3 -17   -1.51    1.55
   0   3 -17   -2.04    1.66
   0  -3 -17   -0.58    2.22
   0  -3  17   -1.44    2.77
   0  -3  17   -0.73    2.01
   0   3  17   -0.67    2.15
   0  -3  17   -2.08    1.41
   0  -3  18   19.05    2.55
   0  -3 -18   17.81    2.25
   0  -3 -18   14.70    2.08
   0  -4   0 4374.20   33.28
   0  -4   0 4332.85   26.38
   0  -4  -1    2.60    2.52
   0   4  -1    2.78    4.49
   0  -4  -1   -1.35    2.87
   0   4  -1   -2.20    4.20
   0  -4   1    0.99    0.83
   0  -4   1   -2.03    2.77
   0   4  -1    2.67    3.47
   0   4  -2  891.10   18.71
   0   4  -2  876.83   19.27
   0  -4  -2  921.53   17.77
   0  -4   2  900.70   18.55
   0   4  -2  912.85   15.45
   0   4  -3   79.83    7.29
   0   4  -3   86.08    6.72
   0  -4  -3   73.21    6.89
   0   4  -3   78.14    3.54
   0  -4   3   73.22    7.20
   0   4   3   74.81    7.78
   0   4  -3   79.97    4.19
   0   4  -4  106.34    6.84
   0   4  -4  102.41    8.27
   0  -4  -4  103.73    8.75
   0   4  -4  102.12    5.02
   0   4   4   98.63    8.95
   0   4  -5    7.88    2.44
   0   4  -5    7.06    2.92
   0   4  -5   11.96    5.89
   0  -4  -5    7.20    5.38
   0   4   5    6.96    5.08
   0   4  -6   13.36    6.13
   0   4  -6    8.06    2.99
   0   4   6    9.18    3.38
   0   4  -6   10.14    2.49
   0  -4  -6    7.50    6.22
   0   4   6    5.15    5.17
   0   4  -7  173.45   13.11
   0  -4  -7  164.46   13.05
   0   4  -7  166.95    9.45
   0   4   7  149.64   11.72
   0   4  -8  251.20   12.58
   0  -4  -8  254.86   17.35
   0   4  -8  252.66   16.43
   0   4  -9   23.30    7.17
   0  -4  -9    9.71    5.67
   0   4  -9   16.67    4.39
   0  -4 -10   10.77    6.54
   0   4 -10   -1.03    5.79
   0   4  10   -3.35    5.54
   0  -4  11    2.34    2.54
   0   4  11    0.98    2.04
   0  -4  11   -0.78    3.54
   0  -4 -11   -1.92    2.94
   0   4  11   -3.26    3.47
   0  -4  11   -2.32    2.86
   0   4  11   -2.07    2.86
   0  -4  11   -3.30    3.16
   0  -4 -11   -1.77    4.71
   0   4  11    0.64    5.65
   0   4 -11    4.27    6.47
   0   4  12   -0.42    2.59
   0  -4  12    1.50    3.00
   0  -4 -12   -7.38    6.33
   0   4  12  -13.19    7.70
   0   4 -12    0.15    5.20
   0  -4 -12   -0.81    2.60
   0   4  12   -0.63    2.91
   0  -4  12    0.51    3.09
   0  -4  12    4.20    3.08
   0   4  12   -0.52    2.74
   0  -4  13   -4.12    3.63
   0   4  13    4.45    2.48
   0   4  13   -0.44    3.05
   0  -4  13   -0.32    2.83
   0  -4  13    2.41    3.50
   0  -4 -13    1.51    2.67
   0  -4  14   -6.58    3.99
   0  -4 -14    2.92    2.93
   0  -4  14   -0.61    2.90
   0   4  14    1.82    3.00
   0  -4  14    1.13    2.75
   0  -4 -15   16.26    3.56
   0  -4 -15    9.63    3.03
   0  -4  15   16.17    3.73
   0   4  15   12.51    3.57
   0  -4  15   16.96    3.60
   0  -4 -16    5.43    2.42
   0  -4 -16    3.61    2.73
   0  -4  16    0.30    2.23
   0   4  16    2.29    2.74
   0  -4  16   -1.27    2.24
   0   4  17   -1.61    1.84
   0   4 -17   -1.25    1.71
   0  -4 -17    2.44    1.93
   0  -4  17   -0.14    2.48
   0  -4 -17    1.42    2.10
   0  -4  17    0.79    1.99
   0   4  17   -2.00    2.23
   0  -4  17    1.71    1.47
   0  -4  18    2.53    1.68
   0  -4 -18    0.35    1.41
   0  -4 -18   -0.72    1.68
   0   4  18   -1.41    1.57
   0   4 -18    0.61    1.10
   0  -5   0    1.24    1.90
   0  -5   0    0.46    2.82
   0   5   0   -3.11    4.29
   0  -5   0   -0.39    1.86
   0   5   0   -1.64    4.34
   0  -5  -1   74.66    5.30
   0   5  -1   76.87    7.76
   0  -5   1   62.00    2.57
   0  -5  -1   74.35    5.32
   0   5  -1   81.82    7.38
   0  -5  -1   74.11    3.04
   0  -5   1   65.88    5.01
   0   5   1   83.61    7.93
   0   5  -1   72.90    6.41
   0  -5  -2   59.35    5.71
   0   5  -2   64.31    7.05
   0   5  -2   67.22    7.08
   0  -5   2   65.37    5.99
   0   5   2   72.50    7.95
   0   5  -2   65.96    5.45
   0  -5  -3    8.96    4.52
   0   5  -3   14.99    4.77
   0   5  -3   14.56    5.38
   0   5   3    8.94    4.99
   0   5  -3   12.81    2.63
   0   5  -4   91.98    8.78
   0  -5  -4   84.75    8.27
   0   5  -4   82.93    3.99
   0   5  -4   92.45    7.71
   0   5   4   81.17    9.16
   0   5  -5  141.37    6.21
   0   5  -5  156.90    8.95
   0  -5  -5  151.71   11.21
   0   5  -5  154.51   11.54
   0   5   5  149.88   11.86
   0   5   6   96.95    8.21
   0  -5  -6   87.33    9.74
   0   5  -6  102.39    7.17
   0   5  -6   98.47    9.96
   0   5  -6   95.88    5.91
   0   5   6   94.27   10.03
   0   5   7   -1.49    2.38
   0  -5  -7   -0.16    5.17
   0   5  -7   -6.17    5.23
   0   5  -7    1.75    2.21
   0   5   7    0.62    4.76
   0  -5  -8   48.00    8.78
   0   5  -8   56.61    9.01
   0   5  -9   66.04    9.95
   0  -5  -9   51.79    9.04
   0  -5 -10   21.77    6.96
   0   5 -10   12.40    6.96
   0  -5  10   14.63    3.47
   0  -5  10   20.07    3.79
   0   5  10   15.61    3.46
   0   5  10   12.77    3.23
   0  -5  10   16.20    3.11
   0  -5  11  148.96    8.69
   0   5  11  135.47    8.11
   0   5  11  140.41   15.97
   0  -5 -11  161.07   16.62
   0   5 -11  137.97   15.37
   0  -5 -11  136.01    8.16
   0  -5  11  160.80    8.77
   0   5  11  149.84    9.19
   0  -5  11  155.75    9.07
   0   5  11  135.63    8.06
   0  -5  11  152.87    8.85
   0   5  12    9.90    3.29
   0  -5  12   13.81    4.19
   0   5  12    1.18    5.85
   0   5  12    4.62    3.54
   0  -5  12    5.48    3.45
   0  -5  12    2.66    3.09
   0   5  12    8.54    3.33
   0  -5 -12   -3.11    3.17
   0  -5  13   33.18    5.39
   0   5  13   33.70    5.07
   0  -5  13   39.43    5.23
   0  -5  13   33.02    4.67
   0   5  13   30.65    4.47
   0  -5 -13   31.68    4.50
   0  -5  14    6.62    4.04
   0  -5 -14    7.84    3.18
   0  -5 -14    9.21    2.98
   0  -5  14    2.87    3.12
   0   5  14    9.30    3.60
   0  -5  14    9.20    3.36
   0  -5 -15   92.16    6.15
   0  -5 -15  103.60    6.80
   0  -5  15  109.15    6.94
   0  -5  15  100.48    6.87
   0   5  16    3.85    2.25
   0  -5 -16    2.12    2.34
   0  -5 -16    2.90    2.24
   0  -5 -16    2.88    1.92
   0   5  16   -1.14    2.37
   0  -5  16    4.94    2.50
   0  -5  16    3.15    2.32
   0  -5  16    4.10    2.60
   0   5  17    7.51    2.01
   0  -5 -17    5.83    2.06
   0  -5 -17    1.66    1.90
   0  -5  17    6.55    2.76
   0  -5  17    1.69    1.70
   0   5  17    0.35    2.10
   0  -5  17    9.37    2.07
   0  -5  18    0.95    1.39
   0   5  18   -0.18    1.38
   0  -5 -18    1.84    1.66
   0   5  18    1.97    1.31
   0   6   0   20.82    5.62
   0   6   0   32.31    7.00
   0  -6   0   29.53    2.90
   0  -6   0   21.07    4.24
   0  -6   0   24.52    2.82
   0   6   1  274.32   13.97
   0   6  -1  254.92   11.92
   0  -6  -1  227.72    8.96
   0   6  -1  270.02   14.22
   0   6   1  274.94   14.20
   0   6  -1  271.45   12.92
   0  -6  -1  256.34    9.86
   0  -6   1  252.83    9.61
   0   6   2   19.57    5.99
   0   6  -2   12.25    3.74
   0   6   2   19.12    6.36
   0   6  -2   16.19    5.66
   0   6  -2   17.73    5.81
   0  -6  -2   17.87    4.09
   0  -6  -2   14.89    3.69
   0  -6   2   10.76    3.30
   0   6  -3    7.06    2.89
   0   6   3   11.66    6.36
   0  -6  -3    2.12    3.49
   0   6  -3    3.62    4.55
   0   6  -3    8.17    5.42
   0   6   4  133.32   12.05
   0   6  -4  108.38    5.57
   0   6   4  113.65   10.18
   0   6  -4  115.44    9.28
   0   6  -4  107.22    9.89
   0  -6  -4  113.35    9.27
   0   6   5  113.00   11.52
   0   6  -5  105.63    9.83
   0   6   5  101.05    9.74
   0  -6  -5   97.75    9.88
   0   6  -5  111.17    8.64
   0   6   6   22.84    7.05
   0   6  -6   21.90    6.53
   0  -6  -6   15.79    5.53
   0   6  -6   26.26    4.79
   0   6   6   18.05    4.87
   0   6   7   40.75    8.03
   0  -6  -7   43.70    7.98
   0   6  -7   33.98    7.50
   0   6   7   51.81    6.78
   0   6   8   24.41    6.65
   0   6  -8   17.42    6.29
   0  -6  -8   22.25    6.35
   0  -6  -9   17.57    7.16
   0   6  -9   13.82    6.40
   0   6  10   29.20    4.26
   0  -6 -10   22.37    3.42
   0  -6  10   34.96    4.51
   0  -6 -10   25.13    7.17
   0   6 -10   25.30    6.86
   0   6  10   36.30    4.58
   0   6  10   38.62    5.07
   0  -6  10   34.27    4.67
   0   6  10   23.84    4.02
   0  -6  11  311.74   12.63
   0   6  11  304.92   12.27
   0   6 -11  340.22   23.32
   0   6  11  322.04   24.52
   0  -6 -11  340.06   23.92
   0  -6 -11  336.46   12.44
   0  -6 -11  314.00   12.48
   0  -6  11  331.18   12.30
   0  -6  11  319.85   12.73
   0   6  11  329.58   13.70
   0  -6  11  309.06   12.59
   0   6  11  308.01   12.09
   0  -6  12    8.39    3.94
   0   6  12   14.83    8.22
   0   6  12    6.66    3.29
   0  -6  12    7.26    3.12
   0   6  12    4.31    3.01
   0  -6  12    2.76    3.18
   0  -6 -12    6.40    3.39
   0  -6 -12    5.12    2.83
   0  -6  13   41.62    5.70
   0   6  13   25.61    5.28
   0  -6  13   37.83    5.13
   0   6  13   32.12    4.27
   0  -6  13   35.39    4.89
   0  -6 -13   29.88    4.32
   0  -6 -13   33.34    4.70
   0  -6  14    8.32    4.09
   0  -6 -14    2.06    2.42
   0  -6 -14    3.44    2.59
   0  -6  14    8.58    3.18
   0   6  14    2.49    3.37
   0  -6  14    6.05    3.28
   0  -6 -15    0.27    2.57
   0  -6 -15   -3.25    2.06
   0  -6 -15    3.09    2.76
   0  -6  15   -5.38    2.65
   0   6  15   -0.46    2.75
   0  -6  15    2.35    2.75
   0  -6  15   -1.33    2.56
   0   6  16    4.41    2.56
   0  -6 -16    1.42    2.34
   0  -6 -16    7.12    2.50
   0  -6  16    3.15    2.04
   0   6  16    0.56    2.37
   0  -6  16    2.24    2.41
   0  -6  16    8.62    2.88
   0   6  17   -1.13    1.62
   0  -6 -17   -5.46    1.96
   0  -6 -17   -0.90    1.93
   0  -6 -17   -1.49    1.77
   0  -6  17   -0.70    2.04
   0   6  17   -0.76    1.87
   0  -6  17    2.24    1.69
   0  -6  18    3.56    1.28
   0  -6 -18    2.37    1.48
   0   6  18    0.90    1.06
   0  -7   0    0.42    1.50
   0   7   0   -0.72    6.45
   0  -7   0   -3.03    3.28
   0   7   0    6.30    5.44
   0   7   1   46.77    8.68
   0   7  -1   53.67    8.70
   0  -7  -1   54.89    4.61
   0  -7  -1   51.18    5.25
   0   7   1   60.42    8.48
   0   7  -1   61.82    7.25
   0   7  -2   63.67    8.64
   0   7   2   53.45    8.48
   0  -7  -2   59.66    5.56
   0   7  -2   54.58    7.86
   0  -7  -2   55.97    5.45
   0   7   2   63.39    9.07
   0   7  -2   59.80    6.56
   0   7  -3  263.61   14.32
   0   7   3  243.72   14.79
   0  -7  -3  245.02   10.38
   0  -7  -3  235.89   12.06
   0   7  -3  245.10   14.11
   0   7   3  258.46   16.51
   0   7  -3  228.17   10.92
   0   7  -4  197.00   12.61
   0   7   4  191.23   13.44
   0   7  -4  188.38   13.10
   0  -7  -4  187.96   12.12
   0   7   4  179.54   14.28
   0   7  -4  188.17    8.49
   0   7   5  120.53   11.06
   0   7  -5  118.08    9.87
   0  -7  -5  113.89   10.27
   0   7  -5  119.89   11.15
   0   7   5  124.21   12.72
   0   7   6   29.69    5.84
   0   7  -6   31.87    7.23
   0  -7  -6   27.72    6.51
   0   7  -6   32.00    5.57
   0   7   6   19.45    6.68
   0   7   7   98.72    9.88
   0  -7  -7  107.49   11.89
   0   7  -7  106.59   11.40
   0   7   7  105.38   12.28
   0   7  -8    0.29    4.95
   0  -7  -8    8.89    6.48
   0   7   8   -0.17    5.18
   0   7   9   12.84    3.05
   0  -7  -9   14.49    3.60
   0  -7   9   20.76    3.54
   0   7  -9   25.85    8.59
   0  -7  -9   14.00    4.91
   0   7   9   20.59    3.54
   0  -7   9   17.79    3.32
   0   7   9   16.10    3.47
   0  -7   9    5.37    6.48
   0   7  10   44.67    5.24
   0  -7 -10   46.11    5.09
   0  -7 -10   37.00    4.42
   0  -7  10   40.19    5.08
   0   7 -10   52.38   10.09
   0  -7 -10   42.20    9.25
   0   7  10   45.20    4.87
   0   7  10   41.99    5.23
   0  -7  10   43.05    5.02
   0   7  10   38.84    4.93
   0  -7  11   14.66    3.64
   0  -7 -11   16.04    4.00
   0  -7 -11   19.85    3.89
   0  -7  11   17.26    4.27
   0   7  11   15.14    3.18
   0   7  11    9.13    3.81
   0   7  11   12.72    7.55
   0   7 -11    8.66    6.14
   0  -7 -11   15.45    6.49
   0  -7  11   17.52    4.06
   0   7  11   13.38    3.76
   0  -7  12   -1.09    3.27
   0  -7 -12    1.97    2.68
   0  -7 -12    4.00    3.05
   0   7  12   -4.80    3.73
   0  -7  12    1.41    2.64
   0  -7  12   -2.89    2.88
   0   7  12    4.96    3.07
   0  -7  13    3.37    3.43
   0  -7 -13    3.31    2.37
   0  -7 -13    2.44    2.87
   0   7  13   -2.20    3.06
   0  -7  13   -0.16    2.77
   0   7  13   -0.02    2.77
   0  -7  13    1.77    2.76
   0  -7 -13    5.23    3.19
   0  -7  14   15.59    4.55
   0  -7 -14   16.21    3.72
   0  -7 -14   10.71    2.71
   0  -7 -14    8.87    2.98
   0   7  14    8.23    3.63
   0  -7  14   19.32    3.60
   0   7  14   16.59    3.43
   0  -7  14   15.67    3.64
   0  -7 -15   -2.34    2.41
   0  -7 -15   -1.96    2.63
   0  -7  15    5.53    2.53
   0   7  15   -1.80    2.60
   0  -7  15    2.33    2.14
   0  -7  15    1.63    2.31
   0   7  16    4.42    2.22
   0  -7 -16    3.13    2.27
   0  -7 -16    6.91    2.76
   0  -7 -16    6.72    2.40
   0  -7  16    3.88    1.81
   0   7  16   -1.86    2.39
   0  -7  16    4.31    2.30
   0  -7  16    3.49    2.47
   0  -7  17   -0.41    1.71
   0  -7  17   -0.52    1.38
   0   7  17   -1.43    1.52
   0  -7 -17   -2.42    1.77
   0  -7 -17   -0.67    1.77
   0   8   0   37.00    8.96
   0   8   0   37.45    7.27
   0  -8  -1   15.65    3.14
   0   8  -1    7.96    5.78
   0  -8  -1   13.98    3.75
   0   8   1   13.88    6.99
   0   8   1    7.38    5.48
   0   8  -1    9.14    4.74
   0  -8  -2   49.70    5.33
   0   8  -2   43.15    7.62
   0  -8  -2   47.92    5.22
   0   8  -2   38.14    7.76
   0   8   2   50.44    8.81
   0   8   2   42.63    8.74
   0   8  -2   41.51    6.11
   0   8  -3   16.27    6.18
   0   8  -3   14.27    6.31
   0  -8  -3   23.40    4.62
   0  -8  -3   21.42    3.80
   0   8   3   27.67    7.36
   0   8  -3   23.08    4.34
   0   8   3   19.13    7.68
   0   8  -4   51.94    8.12
   0  -8  -4   35.46    6.03
   0   8  -4   36.96    7.20
   0   8   4   41.94    7.71
   0   8   4   46.11    9.73
   0  -8  -5   39.17    6.51
   0   8  -5   38.11    7.47
   0   8   5   33.05    7.20
   0   8  -5   34.01    6.54
   0   8   5   41.04    8.93
   0   8  -6    9.22    5.67
   0   8  -6    9.45    4.04
   0   8   6   13.71    5.45
   0  -8  -6    5.78    4.66
   0   8   6   17.75    7.11
   0  -8  -7    9.46    4.39
   0   8  -7   16.41    6.86
   0   8   7   13.71    5.34
   0   8   7   21.63    7.91
   0  -8  -8    4.09    5.46
   0   8  -8   -0.56    4.76
   0  -8   8    5.61    4.02
   0   8   8    4.32    3.00
   0   8   8   10.65    3.21
   0   8   9    6.72    2.83
   0   8  -9    3.63    5.21
   0  -8  -9    4.64    4.79
   0  -8  -9   11.41    3.40
   0  -8  -9    3.69    1.97
   0  -8  -9    0.91    3.04
   0  -8   9    6.04    2.79
   0   8   9    4.66    3.02
   0   8   9    5.08    2.83
   0  -8   9   10.77    3.93
   0   8   9    8.01    3.07
   0  -8   9   17.43    8.38
   0  -8 -10    7.45    5.02
   0   8 -10    3.41    4.81
   0  -8 -10    7.64    3.42
   0  -8 -10    7.91    2.58
   0  -8 -10    6.09    2.96
   0  -8  10    3.38    3.25
   0   8  10    7.38    3.13
   0   8  10    5.46    3.36
   0   8  10    7.26    3.51
   0  -8  10    4.18    3.05
   0  -8  11  115.39    8.47
   0   8  11   97.07   13.92
   0  -8 -11   96.73    6.87
   0  -8 -11  118.46    7.78
   0  -8 -11  119.33    7.76
   0  -8  11  111.84    8.14
   0   8  11  107.53    7.00
   0   8  11   81.77    7.79
   0   8  11  109.52    7.86
   0  -8  11  122.51    8.37
   0  -8  12   26.53    4.82
   0  -8 -12   19.49    4.10
   0  -8 -12   24.15    3.91
   0  -8 -12   21.91    4.17
   0   8  12   23.40    3.55
   0   8  12   22.04    4.73
   0   8  12   25.61    4.27
   0  -8  12   21.43    4.51
   0  -8  12   26.75    4.40
   0  -8  13    1.38    3.34
   0  -8 -13    7.71    3.15
   0   8  13    0.97    3.07
   0  -8  13    2.51    2.61
   0  -8  13   -3.27    3.15
   0   8  13   -2.10    2.81
   0  -8 -13   -1.27    2.83
   0  -8  14    3.57    3.68
   0  -8 -14   -0.18    2.73
   0  -8 -14    1.58    2.76
   0  -8 -14   -4.86    2.97
   0   8  14    2.15    3.08
   0  -8  14    1.30    2.27
   0   8  14   -4.24    2.56
   0  -8  14   -5.55    3.00
   0  -8  15    6.46    3.40
   0   8  15    2.45    2.42
   0  -8 -15   -0.06    2.79
   0  -8 -15    1.95    2.32
   0  -8 -15    0.48    2.14
   0  -8  15    7.46    2.76
   0  -8  15    2.46    1.86
   0   8  15    0.78    2.38
   0  -8  15    6.88    2.83
   0  -8  16    1.74    2.06
   0  -8  16    2.65    1.91
   0  -8 -16    1.48    2.18
   0  -8 -16    4.21    2.13
   0  -8  16    4.44    2.34
   0   8  16   -0.73    2.10
   0   8  16    6.83    2.30
   0  -8  17   -0.80    1.27
   0  -8  17    2.01    1.33
   0   8  17    1.53    1.41
   0   8  17    3.72    1.57
   0  -8 -17    0.50    1.57
   0   9   0   -2.67    4.92
   0   9   0   -3.54    5.98
   0   9   1   37.01    7.95
   0   9  -1   51.42    8.21
   0   9  -1   47.09    8.87
   0   9   1   53.46    9.66
   0   9   2    1.66    6.34
   0   9  -2    2.04    4.10
   0   9   2    4.12    6.03
   0   9  -2    3.36    5.81
   0   9  -3  115.16    9.46
   0   9   3  109.42   13.05
   0  -9  -3  107.09    8.47
   0   9   3  105.07   12.13
   0   9  -3  126.17   12.19
   0   9  -3  115.90   12.03
   0   9   4   35.23    9.07
   0  -9  -4   43.17    6.01
   0   9   4   44.65    9.22
   0   9  -4   29.28    7.01
   0   9  -4   26.75    6.79
   0   9   5   64.71   10.76
   0   9  -5   53.20    8.98
   0   9  -5   55.03    8.73
   0  -9  -5   59.36    7.76
   0   9   5   58.41    9.42
   0   9   6   40.73    9.33
   0  -9  -6   37.28    7.00
   0   9  -6   29.76    7.13
   0   9   6   32.69    7.28
   0   9  -6   30.18    6.58
   0   9   7   -9.73    7.30
   0   9   7    5.82    4.57
   0  -9  -7   -3.82    4.69
   0   9  -7   -0.62    4.80
   0   9   8   26.83    4.15
   0   9  -8   30.06    8.56
   0  -9  -8   22.84    6.50
   0  -9  -8   18.28    3.49
   0   9   8   27.87    4.41
   0  -9  -8   29.44    4.15
   0  -9   8   22.97    3.75
   0  -9   8   18.85    3.56
   0   9   8   26.58    4.06
   0   9   8   23.46    4.07
   0  -9   8   16.13    3.62
   0   9   8   20.08    3.89
   0  -9   8   25.78    5.76
   0   9   9   11.40    3.11
   0  -9  -9   18.50    6.71
   0   9  -9   15.28    7.33
   0  -9  -9   12.80    3.68
   0  -9  -9    8.68    3.32
   0  -9   9    5.21    2.98
   0   9   9    2.74    2.91
   0   9   9    4.13    3.43
   0   9   9   11.75    4.13
   0  -9   9    4.74    2.83
   0  -9 -10    9.69    3.78
   0  -9 -10    6.30    3.41
   0  -9  10    9.25    3.59
   0   9  10    4.21    3.12
   0   9  10   10.06    3.58
   0   9  10    6.29    3.41
   0  -9  10    8.99    3.67
   0  -9  11   64.00    6.55
   0  -9 -11   62.02    5.92
   0  -9 -11   57.24    5.73
   0  -9  11   58.82    6.58
   0   9  11   60.29    5.55
   0   9  11   47.47    6.22
   0  -9  11   66.39    6.30
   0   9  11   63.37    6.16
   0  -9  12   28.76    5.04
   0  -9 -12   27.31    4.71
   0  -9 -12   31.25    4.68
   0  -9 -12   26.93    4.38
   0   9  12   32.80    4.12
   0   9  12   17.32    4.57
   0  -9  12   36.68    5.16
   0   9  12   38.93    4.88
   0  -9  12   33.54    4.71
   0  -9  13    8.27    4.08
   0  -9 -13   11.89    3.36
   0   9  13    3.54    3.32
   0  -9  13    8.17    3.11
   0  -9  13    6.90    3.08
   0   9  13    6.49    2.83
   0  -9 -13   11.03    3.68
   0  -9 -13   11.41    3.39
   0  -9  14    8.97    3.89
   0   9  14    9.41    3.08
   0  -9 -14    8.44    3.01
   0  -9 -14   15.85    3.76
   0  -9 -14    4.72    2.58
   0   9  14    4.92    3.04
   0  -9  14    9.00    2.42
   0   9  14    5.00    2.20
   0  -9  14    3.83    2.45
   0  -9  15   -0.90    2.18
   0  -9  15    0.41    2.60
   0  -9 -15    3.42    2.19
   0  -9 -15    3.05    2.54
   0  -9  15    3.22    2.13
   0   9  15    5.32    2.70
   0   9  15   -0.32    2.36
   0  -9  15    0.41    2.62
   0  -9 -16   -3.28    2.00
   0   9  16   -0.05    1.74
   0  -9  16   -1.52    1.66
   0   9  16    0.57    1.83
   0  -9  16   -0.18    1.69
   0  -9  16    0.75    1.84
   0  -9 -17    2.25    1.20
   0  10   0   -1.55    5.07
   0  10   0   -0.59    6.36
   0  10   1   -0.76    5.17
   0  10  -1    0.75    4.99
   0  10  -1   -0.87    6.27
   0  10   1    1.29    6.78
   0  10   2   63.19   10.25
   0  10  -2   59.48    8.00
   0  10   2   58.49    9.95
   0  10  -2   53.69    9.95
   0  10   3  195.64   17.13
   0  10   3  199.71   17.09
   0  10  -3  203.09   16.59
   0  10   4  168.32   16.31
   0  10  -4  160.03   14.45
   0  10  -4  151.66   14.19
   0  10   4  157.67   15.45
   0  10   5   58.14   10.94
   0  10  -5   39.46    7.84
   0  10  -5   50.46    9.18
   0  10   5   42.75    8.79
   0 -10  -5   48.41    7.03
   0  10   6   -0.17    2.83
   0  10   6    8.11    6.07
   0 -10  -6    0.43    2.60
   0 -10  -6    1.96    2.61
   0  10   6    1.96    2.99
   0  10   6   -1.26    2.94
   0  10  -6   -2.30    3.91
   0  10  -6    7.89    5.59
   0 -10  -6  -12.45    5.19
   0  10   6    4.44    5.11
   0  10   7    0.91    2.54
   0 -10  -7   15.99    5.45
   0  10   7   -3.15    5.65
   0  10  -7    7.82    6.09
   0  10   7   -2.04    3.35
   0 -10  -7   -0.35    2.89
   0  10   7   -4.45    7.21
   0 -10  -7    7.13    2.70
   0 -10   7    1.96    2.57
   0 -10   7    3.33    2.62
   0  10   7   -5.11    3.13
   0  10   7    0.84    2.96
   0 -10   7    0.15    2.36
   0  10   7   -1.64    3.04
   0 -10   7    4.89    4.32
   0  10   8    6.68    3.12
   0 -10  -8    2.23    3.91
   0  10  -8    6.33    5.59
   0 -10  -8   15.92    3.77
   0  10   8    7.08    3.27
   0 -10  -8   13.43    3.74
   0 -10  -8   13.52    4.04
   0 -10   8    6.11    2.72
   0 -10   8   12.99    3.64
   0  10   8    9.12    3.41
   0  10   8   12.59    3.90
   0  10   8    6.44    3.08
   0 -10   8    6.51    2.90
   0 -10   8   13.90    8.82
   0  10   9    0.84    2.60
   0 -10  -9    4.16    4.01
   0 -10  -9   -0.75    3.03
   0 -10  -9    0.65    3.14
   0 -10  -9    4.70    3.29
   0 -10   9   -4.98    3.30
   0  10   9   -1.82    2.98
   0  10   9    0.20    3.16
   0  10   9   -1.24    3.22
   0 -10   9    3.32    3.12
   0  10  10   58.09    5.35
   0 -10 -10   45.78    5.21
   0 -10 -10   55.84    5.70
   0 -10 -10   52.67    5.94
   0 -10  10   50.92    6.19
   0  10  10   53.10    5.55
   0  10  10   44.20    5.62
   0  10  10   50.69    5.76
   0 -10  10   40.22    5.37
   0 -10 -11   56.70    5.67
   0 -10 -11   58.24    5.95
   0 -10 -11   59.49    6.00
   0 -10  11   67.69    6.51
   0  10  11   66.88    5.80
   0  10  11   56.85    5.84
   0 -10  11   60.55    5.99
   0  10  12    1.88    2.74
   0 -10  12    3.55    2.83
   0 -10  12   -0.40    2.67
   0  10  12   -4.22    3.50
   0 -10  12    0.36    3.52
   0 -10 -12   -3.96    3.25
   0 -10 -12    1.68    2.90
   0 -10  13    5.75    2.77
   0  10  13   10.20    3.19
   0 -10  13    5.70    2.37
   0  10  13   -0.65    2.98
   0 -10 -13   12.44    3.54
   0 -10 -13    5.56    2.85
   0 -10  13    2.26    3.57
   0  10  13    5.35    3.21
   0 -10 -14    5.23    2.63
   0 -10 -14    2.50    2.62
   0  10  14    5.46    2.63
   0 -10  14   -2.11    3.18
   0  10  14    5.77    2.31
   0 -10  14    4.24    2.49
   0 -10 -15    4.72    2.40
   0 -10  15    7.18    2.13
   0 -10  15    3.61    1.85
   0  10  15    6.89    2.48
   0 -10  15    2.90    2.52
   0 -10  15    8.52    2.21
   0 -10  15    4.51    2.60
   0  10  16    0.87    1.58
   0  10  16   -0.80    1.30
   0 -10 -16    4.70    1.80
   0 -10 -16    1.63    1.66
   0 -10  16    2.67    1.51
   0  11   0    2.61    4.96
   0  11   0   -8.95    8.21
   0  11   1    4.74    5.33
   0  11  -1    8.91    4.88
   0  11   1   12.06    7.06
   0  11  -1    3.79    5.95
   0  11   2  113.39   13.62
   0  11  -2  111.75   11.24
   0  11  -2  112.97   13.33
   0  11   2  121.01   14.65
   0  11   3  143.17   15.42
   0  11   3  142.35   15.17
   0  11  -3  112.60   13.44
   0  11   4   30.14    9.17
   0  11  -4   39.37    9.17
   0  11   4   26.15    8.17
   0  11  -5   76.14   10.87
   0  11   5   90.16   12.73
   0  11  -5   67.55   10.58
   0  11   5   73.75    6.15
   0 -11  -5   79.29    6.44
   0 -11  -5   74.80    6.03
   0  11   5   89.71   13.59
   0 -11   5   74.33    5.73
   0  11   5   79.29    6.20
   0  11   5   77.00    6.27
   0  11   5   81.73    6.29
   0  11   5   79.69    6.57
   0 -11   5   70.20    5.63
   0 -11   5   73.59    5.97
   0  11  -6   -3.49    5.03
   0  11   6   -4.49    6.03
   0  11   6    3.45    3.61
   0 -11  -6    2.59    2.94
   0  11   6    9.57    7.15
   0 -11  -6   -0.68    3.06
   0 -11   6    0.66    2.94
   0 -11   6    1.50    2.37
   0  11   6    2.04    2.67
   0  11   6    1.04    2.62
   0  11   6   -0.45    2.59
   0 -11   6   -3.29    4.37
   0  11   6   -3.82    3.36
   0  11  -7    7.71    4.95
   0  11   7   21.64    7.05
   0  11   7   16.63    4.17
   0 -11  -7   12.72    3.79
   0 -11  -7   13.94    4.05
   0 -11   7    7.55    2.84
   0 -11   7    7.63    3.36
   0  11   7   11.55    3.81
   0  11   7    7.81    3.05
   0  11   7    4.85    3.22
   0 -11   7   12.67    6.96
   0 -11   7    7.41    3.04
   0  11   8   28.73    4.31
   0 -11  -8   22.02    4.04
   0 -11  -8   20.53    4.12
   0 -11   8   25.20    4.43
   0 -11   8   24.79    4.08
   0  11   8   26.61    4.47
   0  11   8   21.93    4.09
   0 -11   8   27.49    4.52
   0  11   8   28.41    4.76
   0 -11  -9   -0.28    2.95
   0 -11  -9   -4.26    3.34
   0 -11   9    3.53    3.42
   0  11   9   -1.91    3.04
   0 -11   9   -2.46    2.68
   0  11   9    6.88    3.19
   0  11   9    1.81    3.32
   0 -11   9   -0.18    3.21
   0 -11 -10   59.07    5.78
   0 -11 -10   70.23    6.48
   0 -11  10   69.21    6.49
   0  11  10   75.30    6.96
   0  11  10   70.98    6.17
   0  11  10   72.42    5.81
   0 -11  10   57.72    6.12
   0  11  10   62.35    6.16
   0 -11  11   19.87    4.84
   0 -11 -11   16.19    3.73
   0 -11 -11   15.07    3.95
   0  11  11   15.43    3.68
   0 -11  11   18.81    3.95
   0  11  11   21.43    4.37
   0 -11 -12   23.93    4.14
   0 -11 -12   23.53    3.83
   0  11  12   30.07    4.42
   0 -11  12   28.65    4.95
   0 -11  12   20.58    3.27
   0 -11  12   35.27    4.78
   0  11  12   28.62    4.32
   0  11  13   17.23    2.89
   0 -11 -13    8.99    2.93
   0 -11 -13   11.06    3.39
   0 -11  13   13.40    3.96
   0  11  13   11.34    3.14
   0 -11  13   10.43    3.06
   0  11  13    9.85    2.91
   0 -11 -14    3.11    2.37
   0 -11 -14    2.90    2.46
   0  11  14    5.49    2.07
   0  11  14    5.75    2.59
   0 -11  14    8.68    3.07
   0 -11  14    5.84    2.68
   0  11  14    9.20    2.33
   0 -11  14   12.43    2.81
   0 -11 -15   11.16    1.77
   0 -11 -15   17.68    2.66
   0  11  15   14.17    1.98
   0  11  15   12.45    2.50
   0 -11  15   11.62    2.26
   0 -11  15    3.99    1.37
   0 -11 -15   12.86    2.31
   0 -11  15   11.52    2.39
   0 -11  15    8.92    2.01
   0 -11  16    1.35    1.07
   0  12   0   22.09    8.58
   0  12   0   37.24    8.73
   0  12  -1    5.42    6.38
   0  12   1    2.87    5.84
   0  12   1    7.05    3.53
   0  12   1    5.76    2.65
   0  12   1    6.46    2.96
   0 -12   1    9.90    3.08
   0  12   1    1.25    5.96
   0  12  -1    7.74    5.58
   0  12  -2   34.82    9.25
   0  12   2   32.67    8.68
   0  12   2   36.37    4.80
   0 -12  -2   33.50    4.35
   0  12   2   19.05    6.95
   0  12   2   32.14    4.52
   0 -12   2   30.36    4.45
   0  12   2   28.33    4.14
   0  12   3   33.32    9.18
   0  12  -3   14.04    6.47
   0 -12  -3   23.34    3.87
   0  12   3   21.78    3.92
   0  12   3   16.32    7.07
   0 -12  -3   13.01    2.64
   0 -12   3   19.60    3.79
   0  12   3   16.44    3.40
   0  12   3   23.80    4.12
   0  12   3   15.89    3.49
   0 -12   3   16.93    3.74
   0  12  -4   10.72    6.48
   0  12   4   -3.01    6.59
   0 -12  -4    0.79    2.73
   0  12   4    2.81    2.93
   0 -12  -4    2.89    2.73
   0 -12  -4    2.69    2.02
   0  12   4   -3.22    6.57
   0 -12   4    3.03    2.94
   0  12   4    4.29    3.03
   0  12   4   -1.86    2.91
   0  12   4    4.18    2.92
   0 -12   4    2.04    3.02
   0  12   4    4.01    3.26
   0 -12   4    2.25    2.83
   0  12   5   14.97    6.29
   0  12  -5   27.28    7.85
   0  12   5   26.99    4.69
   0 -12  -5   30.34    4.70
   0 -12  -5   27.61    3.94
   0 -12  -5   24.86    4.20
   0  12   5   36.09   10.66
   0 -12   5   17.38    3.11
   0 -12   5   29.39    4.31
   0  12   5   28.96    4.69
   0  12   5   28.12    4.48
   0  12   5   34.23    4.66
   0 -12   5   25.20    3.95
   0 -12   5   26.76    4.79
   0  12   5   30.70    4.80
   0  12   6    4.56    5.16
   0  12   6   -1.60    3.12
   0 -12  -6    1.88    2.83
   0 -12  -6    1.14    3.28
   0 -12  -6   -2.77    2.60
   0 -12   6   -3.42    2.72
   0 -12   6   -1.71    2.99
   0  12   6    0.49    2.90
   0  12   6   -0.91    3.08
   0  12   6    2.28    2.79
   0 -12   6   -5.51    6.88
   0  12   6    3.03    3.28
   0 -12  -7   67.14    6.17
   0  12   7   59.77    6.00
   0 -12  -7   65.38    6.28
   0  12   7   68.66    6.38
   0 -12   7   67.14    5.58
   0 -12   7   70.58    6.11
   0  12   7   65.43    6.23
   0  12   7   59.73    5.99
   0 -12   7   64.25    6.31
   0  12   7   68.63    6.68
   0  12   8   17.05    3.84
   0 -12  -8   25.58    4.66
   0 -12  -8   19.86    4.21
   0 -12   8   22.67    4.17
   0 -12   8   26.34    4.43
   0  12   8   22.47    4.36
   0  12   8   29.19    4.88
   0  12   8   20.67    4.09
   0  12   8   27.47    4.88
   0 -12   8   19.62    4.22
   0 -12  -9    5.16    3.16
   0 -12  -9    1.16    3.30
   0 -12   9    2.49    3.20
   0  12   9    4.39    3.04
   0  12   9    2.72    2.86
   0  12   9    4.95    3.50
   0 -12   9    6.73    2.71
   0  12   9    5.71    3.19
   0 -12   9    2.74    2.72
   0 -12 -10   10.94    3.54
   0 -12  10   14.14    3.81
   0  12  10   21.66    4.53
   0  12  10   17.62    3.41
   0 -12  10   11.83    3.41
   0  12  10   12.40    3.64
   0 -12 -10   18.11    4.20
   0 -12 -11    4.89    3.17
   0 -12  11    5.38    3.80
   0  12  11    3.24    2.48
   0  12  11   -0.35    2.89
   0  12  11    1.20    2.64
   0 -12  11    8.23    3.50
   0 -12 -11   -1.01    2.75
   0 -12 -12   13.25    3.21
   0 -12 -12   13.30    3.34
   0 -12  12   17.40    4.20
   0  12  12   17.58    3.75
   0  12  12   13.62    3.27
   0 -12  12   13.28    3.26
   0 -12 -13   -0.84    2.31
   0  12  13    1.75    1.50
   0  12  13   -0.57    1.73
   0 -12 -13   -1.73    2.47
   0 -12 -13    3.71    2.16
   0  12  13    1.36    2.40
   0 -12  13    0.23    2.77
   0  12  13   -1.11    2.12
   0 -12  13   -1.06    2.19
   0 -12 -14   -0.45    1.98
   0  12  14    1.43    1.22
   0  12  14    4.01    2.13
   0 -12 -14    1.79    2.31
   0 -12 -14    0.19    1.37
   0 -12  14    2.91    2.24
   0 -12  14   -0.44    1.92
   0 -12  14   -1.47    1.85
   0  12  14   -0.41    1.67
   0  12  15    0.09    1.44
   0 -12 -15   -1.82    1.53
   0 -12  15    0.52    1.18
   0  13   0   -2.00    6.86
   0  13   0   -4.67    2.79
   0  13   0   -0.11    2.49
   0  13   0   -1.20    2.93
   0  13   1    3.51    2.94
   0  13  -1   10.21    3.22
   0  13   1   -7.79    7.06
   0  13  -1   10.66    6.61
   0  13   1    9.93    7.66
   0  13   1    5.62    3.08
   0  13  -1    2.89    2.67
   0 -13   1    5.00    2.85
   0 -13  -2   -2.13    2.73
   0  13   2    2.65    2.86
   0  13  -2   -0.87    2.92
   0  13   2   -1.65    6.97
   0 -13  -2    3.29    2.01
   0  13   2   -2.03    6.56
   0 -13   2    5.58    3.33
   0  13  -2    0.89    2.59
   0  13   2    2.40    2.92
   0  13   2    6.09    3.07
   0 -13   2    5.25    2.80
   0 -13  -3    4.80    2.76
   0  13   3    6.97    3.82
   0  13   3   14.86    7.55
   0 -13  -3    4.53    2.58
   0  13   3    2.26    5.96
   0  13  -3   20.07    7.35
   0 -13   3    7.38    2.85
   0  13   3    8.09    3.49
   0  13   3    2.49    3.18
   0 -13   3    4.85    3.56
   0  13   4    6.38    3.20
   0 -13  -4    8.06    3.24
   0 -13  -4    6.94    2.62
   0  13  -4   21.51    7.72
   0  13   4    5.94    6.76
   0 -13   4    6.34    3.34
   0  13   4    8.02    3.64
   0 -13   4    5.16    4.72
   0  13   4    6.20    3.41
   0 -13   4    5.85    3.09
   0  13   5   11.42    4.13
   0 -13  -5    8.75    3.17
   0 -13  -5   11.90    3.15
   0  13   5    9.59    6.10
   0  13  -5   22.33    6.89
   0 -13   5   15.71    3.46
   0  13   5    8.80    2.88
   0  13   5   11.33    3.49
   0  13   5   14.90    4.18
   0  13   6   21.27    4.75
   0 -13  -6   25.69    4.59
   0 -13  -6   28.91    3.98
   0 -13  -6   26.91    4.77
   0  13   6   24.55    6.30
   0 -13   6   32.31    4.24
   0 -13   6   28.92    4.33
   0  13   6   28.46    4.40
   0  13   6   28.38    4.59
   0  13   6   33.02    5.07
   0 -13   6   22.08    3.94
   0 -13  -7   38.72    4.34
   0 -13  -7   41.65    5.32
   0  13   7   40.81    5.46
   0 -13  -7   37.46    5.17
   0 -13   7   38.16    4.45
   0 -13   7   48.73    5.32
   0  13   7   47.38    5.57
   0  13   7   37.90    5.08
   0 -13   7   36.55    5.00
   0  13   7   48.35    5.91
   0 -13  -8    8.46    2.91
   0 -13  -8   11.60    4.01
   0 -13  -8    4.24    3.24
   0  13  -8    6.65    3.03
   0 -13   8   10.47    3.10
   0 -13   8   15.33    3.94
   0  13   8    4.56    3.01
   0  13   8    9.07    3.50
   0 -13   8    9.31    3.54
   0  13   8   13.47    4.05
   0 -13  -9   23.00    4.42
   0 -13  -9   18.38    3.45
   0 -13  -9   22.04    4.20
   0 -13   9   22.84    4.02
   0  13   9   20.20    3.97
   0 -13   9   19.35    3.68
   0  13   9   23.52    3.97
   0 -13   9   21.72    4.02
   0  13   9   21.69    4.40
   0 -13 -10    0.57    2.28
   0 -13 -10    3.86    3.08
   0 -13 -10    1.17    2.81
   0 -13  10   -0.64    3.09
   0  13  10    1.03    2.94
   0  13  10    2.71    2.30
   0 -13  10   -2.98    2.62
   0  13  10    3.18    2.75
   0 -13 -11    9.37    3.27
   0 -13 -11   14.71    2.99
   0 -13 -11   13.23    3.31
   0  13  11    6.10    2.97
   0 -13  11   10.13    3.27
   0 -13  11   15.04    4.44
   0  13  11   14.49    3.76
   0 -13  12    9.61    3.23
   0 -13 -12    7.83    2.16
   0 -13 -12    8.99    2.96
   0 -13 -12    9.27    2.76
   0  13  12    8.33    2.74
   0  13  12    9.98    2.44
   0 -13  12    7.06    2.20
   0 -13  12    7.14    2.66
   0  13  12    9.47    2.73
   0 -13 -13    0.47    2.08
   0  13  13    2.52    1.75
   0  13  13    3.67    2.31
   0 -13 -13    2.11    1.51
   0 -13  13    1.64    2.18
   0 -13  13    0.36    1.84
   0 -13  13    2.07    1.85
   0  13  13    0.62    1.82
   0 -13 -14    1.13    1.54
   0  13  14    2.10    1.64
   0 -13  14    5.92    1.88
   0 -13  14    3.60    1.61
   0 -13  14   -0.58    1.33
   0  14   0   12.54    3.48
   0  14   0   10.48    3.22
   0  14   0    8.66    6.57
   0  14   0   10.09    3.46
   0 -14   0    8.40    3.57
   0  14  -1   17.87    4.00
   0  14   1   19.58    4.37
   0  14   1   15.97    3.27
   0 -14   1   24.86    3.98
   0  14  -1    9.24    7.61
   0  14   1   23.89    7.58
   0  14   1   21.19    4.29
   0  14  -1   23.29    4.16
   0 -14   1   16.74    3.88
   0  14  -2    3.21    3.20
   0  14   2    2.26    3.30
   0  14  -2    5.78    5.15
   0  14   2   -6.07    6.48
   0  14   2    1.93    2.65
   0 -14   2   -3.16    2.84
   0  14  -2   -3.12    2.96
   0  14   2   -1.27    2.73
   0 -14   2    1.13    3.22
   0 -14  -3    4.60    3.22
   0  14   3    4.96    3.54
   0  14  -3   -1.00    3.17
   0 -14  -3   10.23    2.71
   0  14  -3    2.55    4.90
   0  14   3   18.20    8.01
   0 -14   3    5.61    2.83
   0  14   3    4.69    3.26
   0 -14   3    2.81    3.13
   0  14   3    4.60    3.28
   0  14   4    2.16    2.92
   0 -14  -4    3.64    2.52
   0  14   4   -0.77    3.49
   0 -14  -4    2.94    2.92
   0 -14   4   -0.25    2.79
   0  14  -4   -3.36    2.96
   0 -14   4    4.12    3.23
   0  14   4    0.90    2.99
   0 -14  -5   14.13    3.13
   0  14   5   16.99    4.38
   0 -14  -5   18.38    4.01
   0 -14   5   19.73    4.00
   0  14   5   28.56    4.16
   0  14   5   19.22    4.29
   0  14   5   20.57    4.45
   0 -14  -6   66.86    5.55
   0  14   6   59.93    6.33
   0 -14  -6   60.40    5.99
   0 -14   6   72.84    5.99
   0  14   6   68.83    5.83
   0  14   6   61.43    6.25
   0 -14   6   61.16    6.07
   0  14   6   65.45    6.52
   0 -14  -7    5.39    2.71
   0 -14  -7   -3.67    3.24
   0  14   7   -0.36    2.89
   0 -14   7   -0.49    2.09
   0  14   7    2.21    3.18
   0 -14   7    1.86    2.53
   0  14   7   -4.10    2.92
   0  14   7    2.23    2.91
   0 -14   7   -1.11    3.02
   0 -14  -8    4.50    2.26
   0  14  -8    7.71    2.85
   0 -14  -8   -0.72    2.86
   0  14   8    1.04    2.73
   0 -14   8    4.57    2.52
   0 -14   8    3.34    2.52
   0  14   8    2.63    2.91
   0 -14   8    6.45    3.49
   0  14   8    6.76    3.16
   0 -14  -9    3.16    2.37
   0 -14  -9    3.52    3.08
   0  14   9    3.22    2.77
   0 -14   9    6.72    2.87
   0 -14   9    2.09    2.27
   0  14   9    6.77    2.84
   0 -14   9    6.08    3.13
   0  14   9    2.80    3.03
   0 -14 -10    4.54    2.15
   0 -14 -10    7.49    2.80
   0  14 -10    7.97    2.42
   0  14  10    9.57    3.06
   0  14  10    8.81    2.93
   0  14  10    7.42    2.40
   0  14  10    9.39    3.17
   0 -14  10    5.54    2.84
   0 -14 -11   -2.15    1.79
   0  14  11   -0.68    2.06
   0  14  11    0.45    2.32
   0 -14 -11    0.03    2.21
   0 -14  11    2.01    2.87
   0 -14  11    1.60    2.43
   0 -14  11    0.55    1.79
   0  14  11   -2.54    2.49
   0  14  12   -0.95    2.01
   0  14  12   -1.26    1.85
   0 -14 -12    1.70    1.98
   0 -14  12    2.36    2.33
   0 -14  12    1.44    1.52
   0  14  12    3.63    2.23
   0 -14  12    0.37    1.93
   0  14  13    0.56    1.64
   0  14  13   -1.00    1.36
   0 -14 -13   -3.23    1.66
   0 -14  13    1.02    1.81
   0 -14  13    1.60    1.22
   0 -14  13    1.49    1.51
   0  15   0   -6.32    2.83
   0  15   0   -5.47    3.60
   0  15   0    4.52    3.10
   0 -15   0   -4.12    2.97
   0  15   1   55.90    5.24
   0 -15   1   33.74    4.45
   0  15  -1   48.66    5.43
   0  15   1   39.49    5.28
   0  15  -1   50.15    5.24
   0  15   1   35.76    5.07
   0 -15  -1   45.43    5.21
   0 -15   1   40.20    5.22
   0 -15   2    1.07    2.66
   0  15   2   -0.43    2.65
   0  15   2    2.51    3.28
   0  15  -2   -2.20    2.92
   0 -15   2   -3.36    3.36
   0  15   2    3.39    2.89
   0  15   3   20.09    4.24
   0  15   3   24.81    4.73
   0  15  -3   23.12    4.15
   0  15   3   20.06    3.78
   0 -15   3   29.26    3.96
   0  15  -3   18.81    3.65
   0 -15   3   25.14    4.98
   0  15   4   36.44    5.15
   0 -15  -4   39.53    4.37
   0  15   4   43.21    5.71
   0 -15   4   45.45    5.09
   0  15   4   47.03    5.43
   0  15  -4   44.67    4.84
   0 -15   4   36.26    5.49
   0  15   5   11.40    3.86
   0 -15  -5    7.71    2.70
   0 -15  -5    8.03    3.24
   0  15   5    5.51    3.12
   0 -15   5   10.93    3.31
   0  15   5    6.57    3.21
   0  15  -5    5.94    2.89
   0  15   5    8.86    3.74
   0 -15  -6    8.78    2.62
   0 -15  -6   10.45    3.19
   0  15   6    6.38    3.51
   0  15   6   14.89    3.47
   0  15   6   10.92    3.44
   0 -15   6    6.34    2.95
   0  15   6   10.71    3.79
   0 -15   6    8.04    3.27
   0  15   6   16.21    4.16
   0 -15  -7    7.40    2.51
   0 -15  -7    6.68    3.02
   0  15  -7    1.59    2.78
   0 -15   7    5.75    2.79
   0  15   7   11.18    3.28
   0  15   7    3.75    3.06
   0  15   7    1.22    2.87
   0 -15   7    5.12    3.00
   0  15   7    3.75    2.94
   0 -15  -8    2.29    1.97
   0  15  -8    3.31    2.47
   0 -15  -8    3.55    2.75
   0 -15   8    4.15    2.99
   0  15   8    1.14    2.70
   0 -15   8    1.35    2.34
   0  15   8    1.84    2.65
   0  15   8    1.80    2.75
   0  15   8    2.29    2.53
   0 -15   9   -0.01    1.97
   0  15   9    0.79    2.42
   0 -15  -9   -0.14    2.35
   0  15  -9    1.53    2.23
   0  15   9    1.63    2.18
   0  15   9   -3.16    2.88
   0 -15   9   -2.01    2.69
   0  15   9   -0.82    2.26
   0  15   9   -1.97    2.29
   0  15 -10    9.20    2.37
   0 -15 -10   12.98    2.76
   0 -15  10    6.69    2.52
   0  15  10    8.63    2.81
   0  15  10   11.00    2.76
   0  15  10    5.16    2.44
   0 -15 -11   -0.92    1.89
   0 -15  11    0.47    2.41
   0 -15  11   -0.64    1.95
   0  15  11    2.54    2.03
   0  15  11   -0.79    1.88
   0 -15  12    3.36    1.86
   0 -15  12    4.69    1.75
   0  15  12    4.94    1.89
   0  15  12    2.55    1.63
   0 -15  13    2.16    1.22
   0  16   0  133.29    8.35
   0  16   0  125.75    7.71
   0 -16   0  129.01    8.08
   0  16  -1    3.46    3.00
   0  16   1    7.58    3.61
   0 -16  -1   -2.48    3.21
   0 -16   1    0.12    2.80
   0  16   1    5.76    3.29
   0 -16  -1    3.01    2.54
   0 -16   1    7.99    3.08
   0  16   1    4.21    2.46
   0  16   2   12.59    3.80
   0  16  -2   16.77    3.69
   0  16   2   10.53    3.57
   0  16  -2   12.62    3.55
   0 -16  -2    7.70    3.44
   0 -16   2   11.73    3.90
   0 -16   2    8.76    2.96
   0  16   2   14.10    3.34
   0  16   3    3.59    3.17
   0  16   3    1.55    3.09
   0  16  -3    8.61    3.08
   0 -16  -3    2.09    2.93
   0 -16   3    5.66    3.44
   0 -16   3    3.84    2.69
   0  16   3    4.20    2.70
   0  16   4    4.32    3.25
   0  16  -4    4.28    2.36
   0  16   4    2.80    2.96
   0 -16   4    5.35    2.69
   0  16   4    3.49    2.75
   0  16   5   13.66    3.92
   0  16   5   11.90    3.61
   0 -16   5   12.49    3.61
   0  16   5   13.88    3.68
   0 -16   5   11.77    3.17
   0  16  -6    1.52    2.75
   0  16   6   -1.57    2.81
   0 -16   6   -1.19    2.57
   0  16   6   -2.80    2.57
   0 -16   6   -2.80    2.60
   0  16  -7   -1.11    2.59
   0 -16   7    1.40    2.64
   0  16   7    0.12    2.60
   0 -16   7    0.13    2.25
   0  16   7    2.99    2.56
   0  16   7    0.58    2.50
   0 -16   8    0.05    2.16
   0  16  -8   -4.70    2.51
   0  16  -8    2.33    2.49
   0  16   8    3.23    2.27
   0 -16   8    2.95    2.60
   0  16   8    0.93    2.06
   0  16   8   -1.22    2.45
   0  16  -9    2.65    2.14
   0 -16   9    2.55    2.01
   0 -16   9   -0.44    2.24
   0  16   9   -0.10    1.83
   0  16   9   -1.31    2.00
   0 -16  10    3.58    2.37
   0 -16  10   -1.49    1.99
   0  16  10    3.03    1.95
   0  16  10    1.80    1.89
   0 -16  11    0.60    1.76
   0 -16  11    2.85    1.70
   0  16  11    3.26    1.47
   0  16  11    1.61    1.59
   0 -16  12    0.73    1.02
   0  17   0    0.18    2.93
   0 -17   0    2.29    2.93
   0  17   1   16.89    3.82
   0  17  -1   13.93    3.56
   0 -17   1   19.49    4.01
   0 -17  -1   15.79    3.88
   0  17   1   21.30    3.36
   0  17   2   -1.38    2.87
   0  17  -2    1.69    2.54
   0 -17   2    3.58    3.08
   0 -17  -2   -2.74    3.24
   0  17   2   -1.07    2.23
   0  17   3    1.21    2.55
   0  17   3    2.97    2.53
   0  17  -3    1.67    2.57
   0 -17  -3   -2.41    2.75
   0  17   3    2.32    2.46
   0  17   4    0.90    2.45
   0  17   4   -1.83    2.55
   0  17  -4    4.56    2.60
   0 -17  -4    2.36    2.89
   0 -17   4    4.93    2.79
   0  17   4    0.16    2.25
   0  17  -5   10.96    3.29
   0  17   5    8.90    3.11
   0 -17   5   10.22    3.08
   0 -17  -5    8.83    2.99
   0  17   5   11.26    3.14
   0  17  -6   -1.62    2.40
   0 -17   6   -0.89    2.54
   0 -17  -6   -3.31    2.77
   0  17   6    2.84    2.48
   0 -17   7   -2.42    2.17
   0  17  -7    4.23    2.59
   0  17  -7    6.53    2.43
   0  17   7    3.08    2.18
   0 -17   7    8.09    2.48
   0  17   7    4.66    2.39
   0 -17   8    1.48    1.74
   0  17  -8    2.08    1.72
   0  17  -8    3.62    2.16
   0  17   8    6.69    1.96
   0 -17   8    2.33    2.13
   0  17   8    4.15    2.11
   0  17  -9    9.69    2.04
   0 -17   9    7.10    2.17
   0 -17  -9    5.29    2.13
   0  17   9   10.38    2.25
   0 -17 -10    0.78    1.50
   0 -17  10    5.52    1.74
   0  17  10    4.03    1.42
   0 -17  10    7.56    1.87
   0  17  10    2.11    1.56
   0 -18   0   34.59    4.35
   0  18   0   38.20    4.30
   0  18   1   17.16    3.32
   0  18  -1   12.48    3.13
   0  18  -1   17.26    3.32
   0  18   1   13.61    3.30
   0 -18   1   17.19    3.72
   0 -18  -1   13.16    3.37
   0  18  -2    9.81    3.45
   0  18   2    7.05    2.69
   0  18  -2    4.76    2.41
   0  18   2    7.20    2.83
   0 -18  -2    2.99    2.72
   0  18   2   11.52    2.61
   0  18  -3    0.95    2.71
   0  18   3    1.29    2.30
   0  18  -3    1.52    2.15
   0  18   3   -0.47    2.26
   0 -18  -3    3.20    2.76
   0 -18   3   -3.78    2.79
   0  18   3    1.33    1.89
   0  18  -4    4.00    2.78
   0  18   4    1.20    1.95
   0  18   4   -0.53    2.25
   0  18  -4   -0.83    1.85
   0 -18   4   -0.06    2.19
   0 -18  -4   -5.50    2.86
   0  18   4    2.08    2.39
   0  18  -5   -0.13    2.35
   0  18   5   -3.90    2.43
   0 -18  -5   -1.94    2.16
   0 -18   5    1.11    2.17
   0  18   5   -3.71    2.31
   0 -18   6    2.35    2.08
   0  18  -6    3.69    2.34
   0  18  -6   -1.86    2.05
   0  18   6    0.92    1.94
   0 -18   6    1.82    2.15
   0 -18  -6    2.43    2.22
   0  18   6   -0.28    1.87
   0 -18   7    1.18    1.88
   0  18  -7    2.94    2.00
   0  18  -7   -4.28    1.92
   0  18   7    7.35    2.06
   0 -18  -7    0.25    1.90
   0 -18   7    2.94    2.06
   0  18   7    0.80    1.70
   0  18  -8    3.12    1.68
   0 -18   8    1.15    1.56
   0 -18  -8   -1.56    1.65
   0  18   8    2.44    1.57
   0 -18  -9   -0.23    1.21
   0 -18   9    0.90    1.18
   0  18   9   -0.06    1.20
   0  19   0    0.80    2.06
   0  19   0    1.02    1.66
   0 -19   0   -0.33    2.38
   0  19   0   -0.10    2.10
   0  19   0   -3.46    2.44
   0  19   1   -2.85    2.36
   0  19  -1    3.32    2.00
   0 -19  -1    5.46    2.57
   0  19   1    1.44    1.93
   0  19   1    2.90    2.15
   0  19  -1    9.34    2.96
   0  19  -1    2.77    2.18
   0  19   2    0.02    2.06
   0  19  -2   -3.17    2.00
   0 -19  -2   -3.52    2.49
   0 -19   2   -0.23    2.08
   0  19  -2    0.59    2.19
   0  19  -2    1.82    2.28
   0  19   2    2.36    2.06
   0  19   2    1.05    1.90
   0  19  -3    3.70    1.76
   0  19   3   -0.70    1.97
   0 -19   3   -1.81    2.01
   0 -19  -3    3.92    2.52
   0  19  -3    1.64    2.29
   0  19  -3    3.08    2.33
   0  19   3   -1.12    1.73
   0  19   4   -0.51    1.89
   0 -19  -4   -1.64    2.07
   0 -19   4    0.44    1.99
   0  19  -4    0.56    2.13
   0  19  -4    0.03    2.08
   0 -19   5   -3.64    1.78
   0  19   5    4.17    1.86
   0 -19   5    1.88    1.95
   0 -19  -5   -1.02    1.97
   0  19  -5   -2.46    2.09
   0  19  -5    1.21    1.93
   0  19   6   -0.56    1.36
   0 -19  -6   -0.78    1.58
   0 -19   6   -1.27    1.60
   0  19  -6    3.73    1.77
   0  19  -6   -0.52    1.51
   0  19   7    7.41    1.74
   0 -19  -7    3.66    1.55
   0 -19   7    5.24    1.49
   0  19  -7    6.79    1.63
   0  20   0    7.60    1.87
   0 -20   0    9.00    2.23
   0  20   0   11.15    1.98
   0  20   0    8.64    2.19
   0  20  -1   -2.46    1.51
   0  20   1    0.49    1.62
   0  20   1   -2.84    1.55
   0 -20   1   -3.49    1.72
   0  20  -1    0.91    1.87
   0  20  -1    1.53    1.71
   0  20   1    3.62    1.69
   0  20   2    3.40    1.73
   0  20   2    2.09    1.36
   0  20  -2    3.39    1.37
   0 -20   2    3.57    1.78
   0  20  -2    1.92    1.66
   0  20  -2    0.51    1.75
   0 -20   3   -0.80    1.49
   0  20   3    4.54    1.72
   0  20   3   -0.86    1.32
   0 -20   3   -1.81    1.65
   0 -20  -3    3.87    1.84
   0  20  -3    2.72    1.75
   0  20  -3    1.44    1.62
   0 -20   4   -0.84    1.24
   0  20  -4   -0.47    1.47
   0  20  -4    1.13    1.45
   0 -20   4    0.48    1.32
   0 -20  -4    1.71    1.64
   0  20   4    2.22    1.41
   0  20   4   -0.43    1.28
   0  20  -5    3.41    1.36
  -1   0  18   -0.55    1.58
   1   0 -18   -2.01    1.74
  -1   0  18    2.89    1.65
  -1   0  17    2.66    2.21
   1   0 -17   -2.02    2.03
  -1   0  17    2.82    2.60
  -1   0  16    1.50    3.11
  -1   0  16    0.35    2.45
  -1   0  15    1.77    2.85
  -1   0  14   21.78    4.23
  -1   0  14   21.22    4.42
  -1   0  13    0.46    2.72
  -1   0  13    1.18    2.85
  -1   0  13   -4.06    4.77
   1   0 -13    5.36    4.93
  -1   0  12   19.11    4.19
  -1   0  12   13.80    6.10
   1   0 -12   11.51    4.94
  -1   0  12   15.44    3.91
   1   0 -11    4.85    4.91
  -1   0  11    1.83    4.51
  -1   0  11    1.13    2.75
  -1   0  10   41.45    8.07
   1   0 -10   41.95    7.81
  -1   0   9    2.29    5.53
   1   0  -9   -4.56    5.20
  -1   0   8 1212.46   32.50
   1   0  -8 1164.81   31.10
  -1   0   7   -3.72    5.38
   1   0  -7   -2.22    4.89
  -1   0   6   31.72    6.28
   1   0  -6   29.65    6.08
  -1   0   5   -0.57    4.19
   1   0  -5    2.42    4.51
  -1   0   4   37.70    5.05
   1   0  -4   32.92    5.12
  -1   0   4   35.68    5.52
  -1   0   3   -0.97    3.05
  -1   0   3   -0.83    3.24
   1   0  -3    0.23    3.26
  -1   0   2  887.17   13.17
   1   0  -2  878.95    7.30
   1   0  -1   -0.71    0.79
  -1   0   1    0.29    0.77
   1   0   1   -0.37    1.06
   1   0   1   -0.03    0.97
  -1   0  -1    0.51    1.00
  -1   0  -1    0.61    1.30
  -1   0  -2 4853.60   23.30
  -1   0  -2 4879.33   31.53
   1   0   2 4842.13   24.73
  -1   0  -3   -1.03    3.43
  -1   0  -3    0.95    1.51
   1   0   3    1.59    1.83
  -1   0  -4 2070.03   28.47
  -1   0  -4 2081.41   18.06
   1   0   4 2111.27   20.55
  -1   0  -5    0.41    4.49
   1   0   5   -0.64    1.99
   1   0   6  547.50   18.25
  -1   0  -6  584.06   19.11
   1   0   7   -0.39    4.10
  -1   0  -7    6.06    5.34
  -1   0  -8    9.61    5.20
   1   0   8    9.09    4.65
  -1   0  -9    5.30    4.76
   1   0   9    0.21    4.13
   1   0  10   -3.95    4.60
  -1   0 -10    8.01    5.35
   1   0  11    1.49    2.55
   1   0  11    1.51    2.63
  -1   0 -11    0.31    3.95
   1   0  11   -1.78    4.47
   1   0  12   18.64    4.16
   1   0  12   18.37    3.96
  -1   0 -12   19.17    5.87
   1   0  13   -2.79    3.49
   1   0  13    0.86    3.25
   1   0  14  101.79    8.11
   1   0  15    1.59    2.78
  -1   0 -16   -1.91    2.46
   1   0  16    1.93    2.81
   1   0  17   -1.01    2.19
  -1   0 -17   -1.38    2.39
   1   0  17   -1.07    2.11
   1   0  18   16.19    1.88
  -1   0 -18   23.18    2.57
  -1  -1  18    4.20    1.90
  -1   1  18    0.39    1.46
  -1   1  18   -0.62    1.27
  -1  -1  18   -1.14    1.65
  -1   1  18   -0.89    1.71
   1  -1 -18    0.30    1.52
   1   1 -18   -0.77    1.63
  -1   1  17   -1.71    2.38
  -1  -1  17   -1.70    2.07
   1  -1 -17    0.60    1.84
  -1  -1  17    2.17    2.47
  -1   1  17   -0.60    2.32
  -1  -1  16    2.39    2.73
  -1   1  16   -2.08    2.79
   1  -1 -16    0.07    2.30
  -1  -1  16   -2.00    3.46
  -1   1  16    0.82    2.63
  -1   1  15   26.44    4.42
  -1   1  15   24.09    4.33
  -1  -1  15   29.69    4.74
  -1  -1  15   32.36    3.94
  -1  -1  14   -3.15    3.34
  -1   1  14   -1.93    3.33
  -1  -1  14   -2.71    2.45
  -1  -1  14    1.81    3.25
  -1   1  13   23.97    4.31
  -1  -1  13   24.57    4.38
  -1  -1  13   22.90    4.41
  -1   1  13   22.53    4.61
  -1   1  13   22.50    6.37
  -1  -1  12   12.82    3.46
  -1   1  12   16.91    4.16
  -1   1  12   13.96    3.51
  -1  -1  12   19.23    4.11
  -1  -1  12   15.53    3.47
   1   1 -12   17.98    6.50
   1  -1 -12   22.07    7.74
  -1  -1  12    7.57    4.29
  -1   1  12    5.77    4.36
  -1  -1  11   16.76    4.16
  -1   1  11   11.69    3.06
  -1   1  11   13.52    3.93
  -1  -1  11   17.00    3.37
   1   1 -11    8.98    3.84
  -1   1  11   20.56    6.81
  -1  -1  11   13.00    5.45
   1  -1 -11   20.53    7.08
  -1  -1  10    8.78    4.75
   1  -1 -10    9.79    5.00
  -1   1  10    7.93    5.71
   1   1 -10    9.69    4.76
   1  -1  -9   52.94    8.11
  -1  -1   9   59.75    8.38
   1   1  -9   63.40    8.20
  -1   1   9   57.27    8.84
   1  -1  -8   40.37    7.55
  -1   1   8   38.62    7.00
  -1  -1   8   39.44    7.09
   1   1  -8   36.30    6.50
   1   1  -7    1.04    4.23
  -1  -1   7   -0.48    4.54
  -1   1   7    2.24    5.06
   1  -1  -7    8.91    5.71
   1  -1  -6  102.98    9.29
  -1  -1   6   98.91    8.68
  -1   1   6  109.03    9.78
   1   1  -6  109.38    8.33
  -1  -1   5  737.10   19.17
   1   1  -5  762.14   18.13
   1  -1  -5  742.40   19.93
  -1  -1   4  169.96    9.65
  -1  -1   4  164.02    8.62
   1   1  -4  165.49    8.01
   1  -1  -4  159.38    9.05
  -1   1   4  160.43    3.94
  -1   1   3  185.11    4.60
   1   1  -3  201.35    3.33
   1   1  -3  208.07    7.15
   1  -1  -3  188.11    8.55
  -1  -1   3  187.28    7.82
  -1   1   3  198.89    7.44
  -1   1   3  194.89    7.47
  -1   1   2  884.81    9.86
  -1   1   2  898.58   11.98
  -1   1   2  867.36   13.20
  -1   1   1  151.48    4.26
  -1  -1   1  161.12    3.85
   1   1   0 1976.07   11.44
  -1  -1   0 2026.17   11.16
  -1   1   0 2010.37   13.89
  -1   1  -1   52.40    2.64
   1  -1   1   48.85    1.78
  -1   1  -1   47.05    3.23
  -1  -1  -1   43.49    2.95
  -1   1  -2  165.27    5.74
  -1  -1  -2  137.72    6.23
  -1   1  -2  162.78    4.45
  -1   1  -2  159.04    5.09
   1  -1   2  165.40    4.91
  -1  -1  -2  155.22    5.45
   1   1   2  162.13    6.39
   1   1   3 1413.35   12.14
  -1   1  -3 1408.87   12.74
  -1  -1  -3 1386.70   21.56
  -1  -1  -3 1402.22   16.96
   1  -1   3 1378.73   18.03
  -1   1  -3 1400.27   19.40
   1   1   3 1389.21   18.80
  -1   1  -4  314.31    5.97
  -1  -1  -4  319.20   12.35
  -1   1  -4  312.93   11.01
   1  -1   4  285.85   10.25
   1   1   4  311.78   10.08
  -1   1  -5   62.13    6.56
   1  -1   5   55.33    5.81
  -1  -1  -5   50.19    6.91
   1   1   5   59.65    5.16
  -1   1  -6    4.92    4.11
   1  -1   6   11.86    4.50
  -1  -1  -6    4.01    5.30
   1   1   6    5.63    2.88
  -1  -1  -7   42.28    7.24
  -1   1  -7   30.28    6.13
   1  -1   7   30.32    5.42
  -1   1  -8   18.12    5.76
   1  -1   8   14.94    5.47
   1   1   8   12.21    4.91
  -1  -1  -8   17.40    6.64
  -1   1  -9   12.03    5.25
   1   1   9   11.05    4.63
  -1  -1  -9   17.44    6.05
   1  -1   9   12.24    4.66
  -1   1 -10    2.94    4.74
   1   1  10    6.86    5.09
   1  -1  10    8.40    4.95
  -1  -1 -10   -1.84    4.79
  -1  -1 -11   12.02    5.72
  -1   1 -11    2.77    3.81
   1  -1  11    5.73    4.43
   1   1  11    9.29    4.81
   1  -1  11    9.79    3.46
   1   1  11    6.39    3.02
   1  -1  11    1.50    2.90
   1   1  11    5.87    3.22
   1  -1  11    5.16    2.70
   1   1  12   18.67    4.15
   1  -1  12   14.06    3.83
  -1   1 -12   15.32    5.31
   1   1  12   19.11    6.23
  -1  -1 -12   19.61    7.09
   1   1  12   17.38    3.98
   1  -1  12   12.25    3.59
  -1  -1 -13  113.33    7.25
   1   1  13  120.54    8.61
   1  -1  13  117.97    8.43
   1  -1  13  105.22    7.62
   1   1  14    6.63    3.53
   1  -1  14    8.10    3.59
   1  -1  14    7.70    3.40
  -1   1 -15    9.06    2.79
  -1  -1 -15   10.83    3.31
   1  -1  15   18.61    4.07
   1   1  15   15.35    3.90
   1   1  16    1.74    2.41
  -1  -1 -16   -6.49    3.32
  -1   1 -16   -3.64    2.34
   1  -1  16   -0.42    2.59
   1   1  16    3.84    2.85
   1   1  17    4.33    1.91
   1  -1  17    3.47    2.27
  -1  -1 -17   -1.13    2.24
  -1  -1 -17    2.32    1.96
  -1   1 -17    1.30    2.13
   1   1  17    1.57    2.33
   1  -1  17    0.03    2.12
   1  -1  18    0.49    1.38
   1  -1  18    0.01    1.53
   1   1  18   -1.12    1.58
  -1  -1 -18    3.72    1.83
  -1   1 -18    0.00    1.18
  -1  -1 -18    2.18    1.10
  -1   1 -18    3.50    1.68
   1  -2 -18    0.90    1.59
  -1  -2  18    2.34    1.90
  -1   2  18    4.76    1.60
  -1   2  18    0.50    1.61
  -1  -2  18    0.94    1.57
   1   2 -18    1.43    1.18
   1  -2 -18    1.12    1.60
  -1   2  17    1.85    2.41
  -1  -2  17   -1.76    2.26
   1  -2 -17    5.31    2.47
  -1  -2  17    8.16    3.13
  -1   2  17    5.81    2.15
   1  -2 -16   -0.29    2.04
  -1   2  16    0.01    2.34
  -1  -2  16   -2.67    2.11
  -1   2  16    1.79    2.82
  -1  -2  16    1.33    2.43
  -1   2  15    7.90    3.11
  -1   2  15    5.95    3.12
  -1  -2  15    9.84    3.53
  -1  -2  15   14.99    4.06
  -1  -2  15    8.88    2.67
  -1  -2  14   15.29    3.78
  -1   2  14   19.51    4.20
  -1  -2  14   15.00    4.12
  -1   2  13    1.89    2.85
  -1  -2  13    4.91    3.00
  -1  -2  13   -0.05    3.15
  -1   2  13   -4.53    6.61
  -1  -2  12    2.06    3.33
  -1   2  12    6.88    3.14
  -1  -2  12    7.05    3.44
  -1  -2  12    6.90    2.66
   1   2 -12    5.08    4.22
   1  -2 -12   12.63    7.27
  -1   2  12    0.32    7.05
  -1  -2  12    2.61    4.32
  -1  -2  11   15.02    3.76
  -1  -2  11   14.00    3.22
  -1   2  11   19.85    3.93
  -1   2  11   19.88    3.96
  -1  -2  11   13.21    3.24
  -1  -2  11    5.76    4.69
   1   2 -11   17.03    5.64
   1  -2 -11   13.77    7.25
  -1   2  11   11.51    5.54
  -1  -2  10    0.85    4.32
   1  -2 -10   -0.34    5.15
  -1   2  10   -1.64    5.83
   1   2 -10   -7.10    4.83
  -1  -2   9    5.13    4.56
   1   2  -9   -0.71    4.03
  -1   2   9    1.82    5.62
   1  -2  -9   -1.00    5.77
  -1   2   8   11.85    6.12
   1   2  -8   11.72    4.36
   1  -2  -8    9.80    5.88
  -1  -2   8   17.62    5.69
   1   2  -7   24.70    5.06
   1  -2  -7   27.48    7.00
  -1  -2   7   28.32    6.08
   1   2  -6  200.39   10.24
   1  -2  -6  203.90   12.52
  -1  -2   6  195.95   11.33
  -1   2   6  188.57    5.57
  -1  -2   5   37.78    5.74
   1   2  -5   40.42    4.86
   1  -2  -5   43.96    7.13
  -1   2   5   32.46    3.06
  -1  -2   5   37.89    6.73
   1   2  -5   41.34    1.88
  -1   2   5   41.40    5.77
   1  -2  -4   45.15    6.49
  -1  -2   4   55.73    5.70
   1   2  -4   55.96    4.68
   1   2  -4   58.18    3.02
  -1   2   4   46.75    3.68
  -1   2   4   51.39    5.69
   1   2  -4   60.92    2.63
  -1  -2   3  906.41   17.14
   1   2  -3  947.81   13.52
   1   2  -3  949.23   12.59
  -1   2   3  859.96   13.74
   1   2  -3 1015.82   11.04
  -1   2   3  946.52   18.12
  -1   2   2  504.54   10.42
   1   2  -2  499.78   10.58
   1   2  -2  517.29    7.11
   1   2  -2  534.15    8.75
  -1   2   1  201.14    6.75
   1   2  -1  197.99    5.73
   1   2  -1  198.63    6.06
  -1  -2   0    7.28    1.21
  -1   2   0    5.97    2.40
  -1   2   0    6.97    2.09
  -1   2  -1    2.34    1.63
  -1   2  -1    6.73    2.85
  -1  -2  -1    0.88    1.96
  -1   2  -1    2.08    2.34
  -1  -2  -2    5.92    3.46
  -1   2  -2    1.81    1.94
  -1   2  -2    1.03    2.29
  -1   2  -2   -0.48    3.38
   1   2   2    4.71    3.50
  -1  -2  -3 4030.85   38.74
  -1   2  -3 4147.89   31.27
  -1   2  -3 4312.89   31.97
   1  -2   3 4255.06   31.25
  -1   2  -3 4118.98   25.19
   1   2   3 4074.10   38.02
   1  -2   4    0.11    2.71
  -1   2  -4    2.19    1.36
  -1   2  -4    1.56    3.02
  -1  -2  -4    2.77    4.82
   1   2   4    0.49    3.43
   1   2   5  267.82    5.14
   1  -2   5  280.56   11.04
  -1  -2  -5  281.37   13.67
  -1   2  -5  278.62   11.34
  -1   2  -5  269.72    4.64
   1   2   5  297.74   11.99
   1  -2   6   66.51    6.61
  -1  -2  -6   65.61    9.04
  -1   2  -6   62.68    6.66
   1   2   6   64.18    6.39
  -1  -2  -7  524.03   21.45
   1  -2   7  530.92   18.59
  -1   2  -7  525.83   18.66
   1   2   7  563.47   17.85
   1  -2   8   53.59    7.55
  -1  -2  -8   45.57    8.21
  -1   2  -8   53.29    7.48
   1   2   9   57.08    8.79
   1  -2   9   61.20    7.87
  -1   2  -9   61.36    7.96
  -1  -2  -9   64.63    9.80
  -1  -2 -10    3.17    5.13
  -1   2 -10   12.18    4.96
   1   2  10    7.86    5.43
   1  -2  10   11.56    4.36
   1  -2  11   87.15    6.65
   1  -2  11   81.21    6.72
   1   2  11   75.87    6.54
   1   2  11   67.46    5.49
   1  -2  11   85.58    6.49
   1   2  11   67.44   10.06
  -1   2 -11   66.96    9.17
  -1  -2 -11   75.38   11.23
   1  -2  12   -2.01    3.43
   1  -2  12   -4.37    3.17
   1   2  12   -4.15    3.32
   1  -2  12   -0.03    2.90
   1   2  12   -2.31    2.18
  -1   2 -12  -13.52    6.76
  -1  -2 -12   -9.13    7.34
  -1   2 -12    0.32    5.25
   1  -2  13    2.92    3.18
   1   2  13    4.02    3.48
   1   2  13   -3.14    2.61
   1  -2  13   -1.14    3.28
  -1  -2 -14   20.30    3.68
   1   2  14   21.56    4.44
   1  -2  14   21.03    4.51
   1  -2  14   22.14    4.43
  -1  -2 -15    2.33    3.01
  -1  -2 -15   -4.42    2.75
   1   2  15    2.91    3.26
   1  -2  15    2.28    2.93
   1  -2  15    0.59    2.05
   1   2  15    2.32    2.36
   1   2  16    5.74    3.08
   1  -2  16    9.31    3.16
  -1  -2 -16    5.00    2.82
   1   2  16    3.99    2.28
   1  -2  17    1.34    2.06
   1   2  17   -4.79    2.72
  -1  -2 -17   -2.06    2.37
  -1  -2 -17   -0.21    1.84
  -1   2 -17   -0.33    1.75
   1  -2  17    2.11    2.43
   1   2  17   -1.46    1.47
  -1  -2 -18    3.77    1.77
   1  -2  18   -1.12    1.42
   1   2  18    0.79    1.59
   1  -2  18    0.61    1.50
  -1   2 -18    1.70    1.37
  -1  -2 -18   -0.66    1.57
   1  -3 -18   -0.14    1.47
  -1  -3  18    1.58    1.82
   1  -3 -18    3.15    1.47
   1   3 -18   -0.25    1.17
  -1   3  18   -0.75    1.60
  -1   3  18   -0.34    1.42
  -1   3  17    0.77    1.48
  -1  -3  17   -1.67    2.64
   1  -3 -17   -1.00    2.14
  -1   3  17    3.68    2.45
  -1  -3  17   -4.34    2.14
  -1  -3  17    1.99    1.67
  -1   3  16    0.01    2.19
   1  -3 -16   -3.16    2.54
   1  -3 -16    3.36    2.16
  -1  -3  16    1.29    2.38
  -1   3  16   -2.02    2.63
  -1  -3  16    1.91    2.13
  -1   3  16    1.82    2.13
   1  -3 -15   10.23    2.94
  -1  -3  15    9.41    3.10
  -1   3  15   12.35    3.71
  -1   3  15   12.88    2.88
  -1  -3  15    9.08    3.05
  -1  -3  15   10.32    3.71
  -1   3  14    3.36    3.31
  -1  -3  14    6.48    3.60
  -1   3  14   -2.88    2.83
  -1  -3  14   -4.61    3.71
  -1  -3  13    5.67    2.97
  -1  -3  13    5.31    2.87
  -1   3  13    4.13    3.11
  -1  -3  13    5.86    3.37
  -1   3  13    1.27    4.73
  -1  -3  12  313.93   12.75
   1   3 -12  293.94   21.82
   1  -3 -12  312.79   22.52
  -1   3  12  268.48   21.33
  -1   3  12  310.10   12.87
  -1  -3  12  304.84   12.26
  -1   3  12  296.48   11.04
  -1  -3  12  315.33   12.62
  -1  -3  11   43.74    4.98
  -1  -3  11   48.13    5.47
  -1   3  11   41.68    9.22
   1   3 -11   41.81    9.13
   1  -3 -11   47.12    8.91
  -1  -3  11   33.73    7.38
  -1   3  11   54.55    5.55
  -1  -3  11   47.26    5.01
  -1   3  11   41.28    4.27
  -1  -3  11   41.06    4.66
   1  -3 -10   -2.55    4.77
   1   3 -10    2.82    3.55
  -1   3  10   -3.95    6.46
  -1  -3  10    5.56    4.53
   1   3  -9   -0.57    3.39
   1  -3  -9    1.14    5.28
  -1   3   9   -7.50    6.16
  -1  -3   9    4.91    4.92
  -1  -3   8  109.42   10.47
   1  -3  -8  100.21   11.19
   1   3  -8  107.45    8.85
   1  -3  -7   32.23    7.00
   1   3  -7   27.03    4.63
  -1  -3   7   31.47    5.96
  -1   3   6   12.67    2.71
  -1  -3   6   15.63    5.03
   1  -3  -6   19.78    7.05
   1   3  -6   14.79    3.67
  -1   3   6   12.28    4.92
   1   3  -5    3.42    1.80
   1   3  -5    3.21    2.42
  -1  -3   5    3.84    3.78
   1  -3  -5    5.48    5.80
  -1   3   5    5.23    2.54
  -1  -3   5    3.85    5.19
  -1   3   5    4.08    4.15
  -1   3   4    7.51    2.80
   1   3  -4    7.75    2.13
  -1  -3   4    7.21    3.69
   1   3  -4    9.11    2.59
   1  -3  -4    3.65    4.87
   1   3  -4   10.25    4.59
  -1  -3   4   12.23    5.70
   1   3  -4    8.66    1.38
  -1   3   4    7.96    4.30
   1   3  -3  338.90   11.28
  -1   3   3  326.04   10.58
   1  -3  -3  338.07   12.16
   1   3  -3  318.52    6.76
   1   3  -3  334.54    9.97
  -1  -3   3  334.54   12.78
   1   3  -3  333.02    7.70
  -1   3   3  358.00   13.03
  -1   3   2  148.87    7.63
   1   3  -2  139.52    7.02
  -1  -3   2  161.33    7.98
   1   3  -2  148.61    6.07
   1   3  -1 1797.61   19.98
   1  -3  -1 1852.95   13.58
  -1  -3   1 1825.16   22.41
  -1   3   1 1845.08   23.67
   1   3  -1 1799.90   21.48
  -1   3   0   13.19    3.70
  -1  -3   0   14.42    3.15
  -1  -3   0   13.46    1.68
   1   3   0   16.49    3.71
  -1   3   0   12.38    3.43
  -1  -3  -1    9.82    2.76
  -1   3  -1    8.61    3.82
  -1   3  -1   11.32    3.82
  -1   3  -1   11.12    2.74
  -1   3  -2   28.35    5.11
  -1   3  -2   25.92    2.83
  -1  -3  -2   31.50    4.63
  -1   3  -2   26.95    4.36
  -1   3  -3   -1.77    3.07
  -1   3  -3    3.24    4.77
  -1   3  -3   -1.07    2.23
  -1  -3  -3   -3.26    4.41
   1   3   3   -3.76    4.69
  -1   3  -4   49.67    6.70
  -1   3  -4   45.39    4.49
   1  -3   4   46.12    4.68
  -1   3  -4   43.20    3.36
  -1  -3  -4   49.15    6.60
  -1   3  -4   41.39    4.29
   1   3   4   39.70    6.04
   1  -3   5  633.70   16.24
  -1   3  -5  598.67    9.46
  -1  -3  -5  631.96   20.19
  -1   3  -5  611.60   15.64
   1   3   5  645.80   19.46
   1  -3   6  144.51    8.97
  -1   3  -6  137.04    8.71
  -1  -3  -6  138.90   11.45
   1   3   6  150.94   10.24
  -1   3  -7  319.60   13.94
   1  -3   7  302.26   13.94
  -1  -3  -7  308.55   17.21
   1   3   7  311.31   14.99
  -1   3  -8   32.55    5.79
   1  -3   8   32.41    5.78
  -1  -3  -8   44.41    8.99
   1   3   8   32.72    5.75
  -1   3  -9    0.84    5.48
  -1   3  -9    2.19    4.00
  -1  -3  -9    1.21    5.37
   1  -3   9    1.72    3.51
   1   3  10   31.18    7.90
  -1   3 -10   29.71    6.28
  -1  -3 -10   31.78    7.28
  -1   3 -10   28.51    7.15
   1  -3  11   86.35    6.66
   1   3  11   82.15    6.37
   1  -3  11   81.62    6.88
   1   3  11   93.30    7.31
   1  -3  11   87.17    6.56
   1   3  11   76.00    5.91
  -1   3 -11   82.48    9.74
  -1   3 -11   81.98   11.96
   1   3  11   72.22   10.99
  -1  -3 -11   86.73   12.13
   1  -3  12   29.12    4.67
   1   3  12   25.74    4.14
  -1  -3 -12   21.25    4.25
   1   3  12   31.69    4.88
   1  -3  12   27.25    4.42
   1  -3  12   29.91    4.65
   1   3  12   31.01    4.14
  -1  -3 -12   24.80    7.08
   1   3  12   31.95    8.19
  -1   3 -12   32.51    8.60
   1  -3  13   23.55    4.73
   1   3  13   11.56    2.93
  -1  -3 -13   17.24    3.46
   1  -3  13   16.80    3.82
   1  -3  13   15.60    3.88
   1   3  13   19.04    4.32
  -1  -3 -14    1.19    2.96
  -1  -3 -14   -2.50    2.73
   1   3  14   -1.14    2.93
   1  -3  14   -2.18    3.17
   1  -3  14   -6.86    3.41
  -1  -3 -15   10.09    3.49
   1   3  15   16.35    3.12
   1  -3  15   18.02    3.76
   1   3  15   14.99    3.78
   1  -3  15   14.00    3.46
  -1   3 -16   -0.97    2.08
  -1  -3 -16    3.99    2.75
  -1  -3 -16    2.30    2.43
   1  -3  16   -1.99    2.70
   1   3  16   -0.36    2.48
   1  -3  16   -0.75    1.84
  -1   3 -17    2.17    1.79
  -1  -3 -17    5.62    2.07
  -1  -3 -17    3.41    2.08
   1  -3  17    1.25    2.44
   1   3  17    0.50    2.16
   1  -3  17    6.94    2.32
   1   3  17    2.46    1.79
  -1  -3 -18   10.61    1.98
   1  -3  18    7.27    1.78
  -1   3 -18    3.73    1.40
  -1  -3 -18    7.77    1.84
   1  -4 -18    0.09    1.41
  -1   4  18   -0.36    1.48
  -1  -4  18   -2.39    1.87
  -1   4  18   -0.52    1.61
   1   4 -18    0.00    1.01
  -1   4  17   13.95    2.24
   1  -4 -17   16.95    2.83
  -1  -4  17   16.92    3.46
  -1  -4  17   11.60    2.31
  -1  -4  17   17.75    2.54
   1  -4 -17   13.65    2.68
  -1   4  16   -3.69    2.45
   1  -4 -16    3.38    2.61
  -1  -4  16    1.13    2.14
  -1   4  16   -0.02    2.67
  -1  -4  16   -2.80    2.87
  -1  -4  16    2.06    2.44
  -1   4  15   43.75    4.46
   1  -4 -15   43.99    4.58
   1  -4 -15   46.09    4.70
  -1  -4  15   52.15    5.29
  -1   4  15   33.86    4.89
  -1  -4  15   49.60    5.49
  -1  -4  15   49.77    5.20
  -1  -4  14    1.14    3.54
  -1   4  14    0.33    2.23
  -1  -4  14    1.50    2.86
   1  -4 -14    0.98    2.38
  -1  -4  14    4.65    2.89
  -1   4  14    5.24    3.27
  -1  -4  14    2.69    3.36
  -1  -4  13   10.49    3.88
   1  -4 -13    3.32    2.53
  -1  -4  13    8.14    3.16
  -1   4  13   10.27    3.80
  -1   4  13   10.48    3.03
  -1  -4  13    6.61    3.18
   1   4 -12    3.36    4.65
   1  -4 -12   -4.94    5.69
  -1   4  12   -7.18    6.59
  -1  -4  12   -1.02    2.83
  -1  -4  12    0.49    3.01
  -1   4  12    1.49    2.24
  -1   4  12   -0.39    3.06
  -1  -4  12   -4.93    3.22
  -1  -4  11   28.41    4.43
  -1  -4  11   26.88    4.15
   1   4 -11   20.29    6.32
   1  -4 -11   20.02    6.52
  -1   4  11   29.41    8.34
  -1  -4  11   14.54    3.72
  -1   4  11   24.41    4.67
  -1   4  11   32.78    4.21
  -1  -4  11   27.28    4.25
  -1  -4  11   28.41    4.38
   1  -4 -10    1.80    5.55
  -1   4  10   14.99    7.31
   1   4 -10    1.99    5.63
   1  -4  -9   43.64    8.75
   1   4  -9   31.41    5.20
   1   4  -9   40.08    8.30
   1   4  -8   46.76    5.79
   1  -4  -8   48.19    9.11
   1   4  -8   45.06    8.04
   1   4  -7  127.51   11.48
   1  -4  -7  132.44   12.21
   1   4  -7  129.05    8.16
   1   4  -6   18.30    5.84
   1  -4  -6   11.17    6.37
  -1   4   6    9.54    3.03
   1   4  -6   16.99    3.35
   1   4  -6   11.31    2.36
  -1   4   6   15.29    5.66
   1  -4  -5   99.50    9.54
   1   4  -5   90.72    5.91
  -1   4   5   92.27    6.93
   1   4  -5   87.02    8.15
   1   4  -5   89.44    5.22
  -1  -4   5   93.23    9.67
  -1   4   5   96.46    9.01
   1   4  -4  100.34    4.30
   1  -4  -4  110.08    9.12
   1   4  -4   99.48    6.54
   1   4  -4  100.85    8.28
  -1   4   4  106.40    7.50
  -1  -4   4  103.23    9.03
   1   4  -4   92.93    4.16
  -1   4   4   98.72    9.25
  -1   4   3   55.81    6.18
   1   4  -3   52.74    5.49
   1   4  -3   57.63    2.13
   1  -4  -3   54.26    6.73
   1   4  -3   56.70    6.27
  -1  -4   3   56.39    6.42
  -1   4   3   59.38    7.46
   1   4  -3   51.90    4.10
  -1   4   2   -0.29    4.36
   1   4  -2    4.16    3.99
  -1  -4   2    2.49    3.69
   1   4  -2   -1.75    2.97
   1   4  -1 2094.86   26.20
  -1   4   1 2192.39   30.30
   1  -4  -1 2139.08   18.48
  -1  -4   1 2242.53   28.14
  -1  -4   1 2104.15   24.76
   1   4  -1 2175.16   27.37
  -1   4   1 2111.70   29.65
  -1   4   0   10.42    4.60
  -1  -4   0    9.88    1.79
  -1  -4   0   11.88    3.69
   1   4   0   12.41    4.51
  -1   4   0   13.21    4.41
  -1   4  -1  927.40   20.00
  -1   4  -1  941.51   18.98
  -1  -4  -1  930.33   15.04
  -1   4  -1  929.98   17.20
  -1   4  -2   50.04    6.58
  -1   4  -2   50.33    5.98
  -1  -4  -2   50.87    5.23
   1   4   2   45.78    6.22
  -1   4  -2   50.26    3.96
  -1   4  -3   60.42    7.02
  -1  -4  -3   66.10    6.53
  -1   4  -3   59.97    5.92
  -1   4  -3   59.43    4.05
   1   4   3   65.05    7.77
  -1   4  -4   85.67    8.99
  -1  -4  -4   87.20    8.19
  -1   4  -4   93.98    5.42
  -1   4  -4   86.97    6.80
   1   4   4   92.23    8.98
  -1   4  -5    3.48    2.70
  -1   4  -5    4.81    1.69
  -1  -4  -5    8.19    5.55
  -1   4  -5   13.98    6.38
  -1   4  -5    1.87    2.23
   1   4   5    8.15    5.14
  -1   4  -6    8.12    3.34
  -1  -4  -6    2.66    5.73
  -1   4  -6    2.40    5.90
   1   4   6    3.05    5.28
  -1   4  -7    0.75    2.99
  -1  -4  -7   -4.80    6.01
  -1   4  -7    3.12    5.48
   1   4   7    2.57    4.89
  -1   4  -8    6.42    2.62
  -1   4  -8    2.64    5.52
   1   4   8   15.05    5.47
  -1  -4  -9   34.47    7.69
  -1   4  -9   30.96    7.70
  -1   4  -9   31.82    5.06
   1  -4  10    1.73    2.72
   1   4  10    0.75    2.54
  -1  -4 -10   -0.42    5.81
  -1   4 -10   -5.04    6.08
   1   4  10   -6.97    6.45
   1   4  11   11.82    3.03
   1  -4  11    5.49    2.66
  -1  -4 -11    8.32    6.65
   1   4  11    8.50    6.52
  -1   4 -11   13.88    7.38
  -1  -4 -11    3.20    2.78
   1   4  11   10.74    3.75
   1  -4  11    7.50    3.56
   1  -4  11    4.29    2.78
   1   4  11    5.93    2.72
   1   4  12   34.36    4.75
   1  -4  12   32.15    4.68
   1   4  12   27.17    8.02
  -1  -4 -12   36.37    9.42
   1   4  12   34.67    5.43
   1  -4  12   31.71    4.78
   1   4  12   29.26    4.30
   1  -4  12   36.31    4.93
  -1  -4 -12   26.25    4.19
   1   4  13   12.53    3.36
   1  -4  13    9.23    3.58
  -1  -4 -13    8.03    3.47
   1  -4  13    7.58    3.46
   1  -4  13   10.54    3.47
   1   4  13    9.48    3.14
   1   4  13    6.06    3.47
  -1  -4 -14   21.62    4.59
   1  -4  14   26.01    4.16
   1  -4  14   28.84    4.69
   1   4  14   30.86    5.00
  -1  -4 -15    1.47    2.52
  -1  -4 -15   -1.22    2.67
   1  -4  15    0.07    2.55
   1   4  15    0.98    2.73
   1  -4  15    7.46    3.18
  -1  -4 -16    3.01    2.03
  -1  -4 -16    0.37    2.45
   1  -4  16    2.04    2.46
   1   4  16    0.15    2.62
   1  -4  16    2.50    2.29
   1   4  17    3.53    1.90
  -1  -4 -17   -0.55    1.37
  -1   4 -17   -1.93    1.82
  -1  -4 -17   -0.36    1.90
   1  -4  17   -1.14    2.31
  -1  -4 -17    2.59    2.03
   1  -4  17    4.69    1.92
   1   4  17   -1.67    2.08
   1  -4  17    4.24    1.74
  -1  -4 -18   13.55    1.92
  -1  -4 -18   18.28    2.35
   1  -4  18   19.32    2.20
  -1  -5  18   -0.57    1.53
  -1   5  18   -2.26    1.49
   1  -5 -18   -2.41    1.60
  -1   5  17    6.80    2.06
   1  -5 -17    3.85    1.98
   1  -5 -17    2.82    1.76
  -1  -5  17    4.35    2.41
  -1   5  17    0.53    2.12
  -1  -5  17    3.26    1.84
  -1   5  16   -0.97    2.19
   1  -5 -16   -1.98    2.48
   1  -5 -16    1.32    2.33
  -1   5  16   -0.22    2.42
  -1  -5  16   -2.83    2.35
  -1  -5  16    2.48    2.64
  -1  -5  16    1.52    2.52
  -1  -5  15   64.74    5.45
  -1  -5  15   72.62    5.67
  -1  -5  15   64.39    5.92
  -1  -5  15   76.71    6.32
   1  -5 -15   65.57    5.43
  -1  -5  14   17.19    4.29
  -1   5  14    9.61    4.02
  -1  -5  14   14.99    3.48
  -1  -5  14   13.56    3.77
   1  -5 -14   16.07    3.70
   1  -5 -14   12.25    2.97
  -1  -5  13   17.12    4.25
   1  -5 -13   18.24    3.89
  -1   5  13   17.48    4.39
  -1  -5  13   14.87    3.44
  -1  -5  13   10.41    3.79
  -1  -5  12    2.09    3.21
  -1   5  12    6.89    6.18
   1   5 -12   -6.62    5.62
   1  -5 -12    2.51    2.29
  -1  -5  12    4.54    4.15
  -1   5  12    4.24    3.44
  -1  -5  12    1.72    2.67
  -1  -5  12    5.41    2.59
  -1  -5  12    6.28    3.14
  -1  -5  11  424.81   14.27
  -1   5  11  416.23   13.56
   1   5 -11  400.13   24.58
  -1   5  11  417.68   27.25
   1  -5 -11  419.25   25.83
   1  -5 -11  406.74   13.36
  -1  -5  11  407.57   13.60
  -1   5  11  417.70   14.76
  -1  -5  11  425.12   13.97
  -1   5  11  386.08   12.78
  -1  -5  11  430.14   14.42
  -1  -5  10    6.82    2.77
  -1   5  10   10.34    7.60
   1  -5 -10    1.14    5.04
   1   5 -10    0.91    4.93
  -1   5  10    5.70    3.28
  -1  -5  10    6.63    2.45
  -1  -5  10    6.08    2.58
   1   5  -9   37.93    8.45
   1  -5  -9   42.19    9.13
   1   5  -8   68.36    9.45
   1  -5  -8   71.90   10.19
  -1   5   7   60.28    6.16
   1   5  -7   60.49    8.73
   1  -5  -7   63.77    9.60
   1   5  -6    3.45    2.28
  -1   5   6   -0.39    2.72
   1   5  -6    4.42    5.18
   1   5  -6    3.13    2.34
   1  -5  -6   -4.42    5.63
  -1   5   6    5.63    5.24
  -1   5   5    9.05    3.91
   1   5  -5    7.40    1.67
   1   5  -5   15.93    5.65
   1  -5  -5    6.65    5.53
   1   5  -5   12.07    3.78
  -1   5   5   10.11    6.08
   1   5  -4  307.46   13.47
   1  -5  -4  335.97   14.66
   1   5  -4  317.90   12.77
  -1   5   4  301.19   13.35
  -1  -5   4  330.72   14.86
  -1   5   4  338.96   15.80
   1   5  -4  286.70    8.71
   1   5  -3   82.49    7.33
   1  -5  -3   89.84    7.79
  -1   5   3   89.64    8.13
   1   5  -3   90.82    7.67
  -1  -5   3   86.93    7.93
  -1   5   3   95.43    9.19
   1   5  -3   84.79    5.72
   1   5  -2  984.97   22.96
   1   5  -2 1051.48   21.35
   1  -5  -2  990.36   14.56
  -1   5   2 1039.69   24.19
  -1  -5   2 1010.50   21.48
  -1   5   2 1067.01   24.80
   1   5  -2 1042.83   20.20
   1  -5  -1   21.37    3.17
   1   5  -1   23.16    4.98
  -1   5   1   31.22    6.66
  -1  -5   1   24.45    4.95
  -1  -5   1   23.23    3.97
   1   5  -1   27.82    4.95
  -1   5   1   21.66    5.38
  -1  -5   0  393.19    7.82
  -1   5   0  409.34   15.33
  -1  -5   0  373.04   12.31
  -1   5   0  420.45   14.45
   1   5   0  390.48   14.48
  -1  -5  -1   78.22    5.95
  -1   5  -1  104.77    8.30
  -1  -5  -1   94.48    5.38
  -1   5  -1  103.02    8.65
   1   5   1  107.43    9.11
  -1   5  -1   99.54    7.06
  -1   5  -2   10.03    4.84
  -1   5  -2    8.69    5.24
  -1  -5  -2    6.84    3.71
  -1   5  -2    7.49    2.85
   1   5   2   12.94    5.08
  -1   5  -3    4.18    4.99
  -1   5  -3    0.56    3.97
  -1  -5  -3   -2.40    3.98
   1   5   3   -4.62    5.90
  -1   5  -4  147.82    6.52
  -1   5  -4  157.34   10.93
  -1   5  -4  154.22    9.65
  -1  -5  -4  157.45   10.53
   1   5   4  179.01   12.28
  -1  -5  -5   32.68    6.39
  -1   5  -5   31.63    4.81
  -1   5  -5   40.35    7.70
  -1   5  -5   34.54    3.85
   1   5   5   37.88    7.40
  -1   5  -6   19.50    3.73
  -1   5  -6   18.18    3.92
  -1   5  -6   21.92    7.00
  -1  -5  -6   17.02    6.40
   1   5   6   18.93    6.02
  -1   5  -7   21.50    7.02
   1   5   7   13.98    3.79
  -1  -5  -7   10.54    5.59
  -1   5  -7   15.15    3.12
   1   5   7   15.83    5.87
  -1  -5  -8   83.77   10.80
  -1   5  -8   96.59   11.28
   1   5   8   95.70   10.21
  -1  -5  -9   43.86    8.65
  -1   5  -9   52.41    9.25
   1  -5  10   22.18    3.84
   1   5  10   21.47    3.67
  -1   5 -10   29.06    7.89
  -1  -5 -10   35.50    8.68
  -1  -5 -10   21.72    3.83
   1  -5  10   23.65    4.01
   1   5  10   24.67    4.08
   1  -5  10   26.93    4.04
   1   5  10   24.36    3.78
   1  -5  11    1.82    2.55
   1   5  11    3.64    2.82
  -1   5 -11   -1.54    6.14
  -1  -5 -11   -4.61    5.51
   1   5  11   -0.92    5.06
  -1  -5 -11    5.32    3.09
   1   5  11    1.78    2.86
   1  -5  11    5.14    3.46
   1   5  11    5.66    3.01
   1  -5  11    6.68    3.21
   1  -5  12    1.65    3.02
   1   5  12    3.87    3.08
   1   5  12   -2.48    5.53
   1   5  12    0.06    3.15
   1  -5  12   -1.68    2.98
   1  -5  12    1.50    2.87
   1   5  12   -0.63    2.92
  -1  -5 -12   -1.46    2.81
   1   5  13    4.94    3.25
   1  -5  13    6.48    3.77
   1   5  13   -0.67    3.08
   1   5  13   -0.22    3.13
   1  -5  13    8.55    3.42
   1  -5  13    5.24    3.38
  -1  -5 -13    1.53    2.71
   1  -5  14    7.79    3.68
   1   5  14    8.43    3.36
   1  -5  14    6.84    3.10
   1  -5  14    1.40    2.82
   1   5  14    7.43    2.93
  -1  -5 -14    8.30    3.27
  -1  -5 -14    9.00    3.44
   1   5  15    0.28    2.75
   1  -5  15    2.97    2.81
   1  -5  15    2.74    2.66
  -1  -5 -15    2.99    2.57
  -1  -5 -15    3.20    2.79
  -1  -5 -16    0.77    2.40
  -1  -5 -16   -2.22    2.06
  -1  -5 -16   -7.01    2.84
   1   5  16   -0.69    2.64
   1  -5  16   -0.64    2.16
   1  -5  16   -2.52    2.37
   1   5  17   13.42    2.28
  -1  -5 -17   15.17    2.43
  -1  -5 -17    7.19    2.19
   1  -5  17   13.57    2.92
   1  -5  17    8.21    2.16
   1  -5  17   11.13    2.00
   1  -5  18    0.25    1.09
   1   5  18   -0.36    1.07
   1   5  18   -1.22    1.35
  -1  -5 -18   -0.46    1.45
  -1  -6  18    4.19    1.35
  -1   6  18    1.32    1.25
   1  -6 -18    3.21    1.58
   1  -6 -17    0.18    1.73
   1  -6 -17    3.31    2.30
  -1  -6  17   -1.86    1.75
  -1  -6  17   -1.34    2.21
  -1   6  17   -0.59    1.88
  -1   6  17   -2.47    1.72
  -1   6  16    3.44    2.39
   1  -6 -16    9.02    2.76
   1  -6 -16   -0.29    2.09
  -1   6  16   -4.51    2.74
  -1  -6  16   -0.57    2.01
  -1  -6  16    1.70    2.30
  -1  -6  16    5.97    2.79
   1  -6 -15   41.75    4.42
  -1  -6  15   41.63    4.48
  -1  -6  15   42.89    4.56
  -1  -6  15   48.95    5.42
  -1  -6  15   41.85    4.87
   1  -6 -15   40.50    4.31
  -1  -6  14   11.35    4.28
  -1   6  14    4.83    3.32
  -1  -6  14   13.50    3.13
  -1  -6  14   12.52    3.88
   1  -6 -14   11.92    3.42
  -1  -6  13   -0.03    3.52
   1  -6 -13    0.43    2.85
   1  -6 -13   -0.36    2.42
  -1   6  13    1.14    3.00
  -1  -6  13    0.95    2.84
  -1  -6  13   -2.14    3.49
  -1  -6  12   71.35    6.85
  -1   6  12   72.83   12.48
   1  -6 -12   71.74    6.25
   1  -6 -12   60.59    5.36
  -1  -6  12   74.38    7.34
  -1  -6  12   72.43    6.33
  -1  -6  12   70.81    6.50
  -1   6  12   66.50    6.83
  -1  -6  12   84.52    7.03
  -1   6  12   73.55    6.30
  -1  -6  11   87.40    7.01
   1  -6 -11  105.80   14.24
  -1   6  11   86.36   13.04
   1   6 -11   91.88   12.47
   1  -6 -11   91.08    6.78
   1  -6 -11   72.21    5.75
  -1  -6  11   83.12    6.78
  -1   6  11   86.61    7.11
  -1  -6  11   95.61    6.95
  -1  -6  11   86.08    6.98
  -1   6  11   89.43    6.81
  -1   6  10   26.81    3.96
   1  -6 -10   17.49    3.18
  -1  -6  10   23.59    4.30
  -1  -6  10   26.61    6.51
  -1   6  10   21.76    3.80
  -1  -6  10   28.32    4.28
  -1   6  10   20.72    4.02
   1   6 -10   27.56    7.31
   1  -6 -10   23.62    6.94
   1   6  -9   12.41    5.75
   1  -6  -9   12.60    6.41
   1  -6  -8   33.72    6.97
   1   6  -8   39.93    7.59
  -1   6   7   38.91    7.90
   1  -6  -7   34.62    7.88
  -1   6   7   37.08    5.72
   1   6  -7   35.43    7.55
  -1   6   6    6.69    6.59
   1   6  -6   12.06    3.36
   1   6  -6    5.32    4.77
   1  -6  -6   13.10    5.86
  -1   6   6   13.29    4.19
  -1   6   5   -0.03    5.96
   1   6  -5    4.19    3.23
   1  -6  -5    0.61    4.63
   1   6  -5   -0.56    4.71
  -1   6   5    7.62    4.74
   1   6  -4  320.08   10.46
  -1   6   4  326.74   17.64
   1   6  -4  331.27   15.09
  -1   6   4  313.95   15.46
   1   6  -4  319.40   14.30
   1  -6  -4  304.88   15.08
  -1  -6   4  332.00   15.47
  -1   6   3    5.28    5.87
   1   6  -3    8.98    3.25
   1   6  -3   12.75    5.08
   1   6  -3   10.60    4.83
   1  -6  -3    8.37    4.31
   1  -6  -3   11.86    2.44
  -1   6   3   10.83    5.66
  -1  -6   3   10.41    4.26
  -1   6   2  173.84   11.71
   1   6  -2  190.40   10.20
  -1   6   2  186.00   11.85
   1   6  -2  185.83   10.70
   1  -6  -2  173.70    9.18
   1  -6  -2  168.43    6.77
   1   6  -2  169.98   11.44
  -1  -6   2  169.92    9.48
   1   6  -1  190.96   10.71
  -1   6   1  179.18   11.69
   1   6  -1  178.94   10.52
  -1   6   1  172.73   11.95
  -1  -6   1  184.52    8.71
   1  -6  -1  172.81    7.56
  -1  -6   1  204.41   10.81
  -1   6   0   15.21    5.02
   1   6   0   16.94    5.97
  -1  -6   0    9.42    3.81
  -1   6   0   20.81    6.29
  -1  -6   0   14.91    1.99
  -1  -6   0   12.71    2.76
   1   6   1   17.43    5.81
  -1   6  -1   12.01    4.40
  -1   6  -1   11.40    5.70
  -1   6  -1    8.92    5.55
  -1  -6  -1   13.02    2.73
  -1  -6  -1    9.33    3.56
  -1   6  -2   45.06    5.18
   1   6   2   50.71    8.02
  -1  -6  -2   37.32    5.05
  -1   6  -2   36.36    6.79
  -1   6  -2   41.33    6.96
  -1  -6  -2   43.56    4.91
   1   6   3   -8.34    6.59
  -1  -6  -3   -0.82    3.46
  -1   6  -3    2.90    5.58
  -1   6  -3   -2.47    4.63
   1   6   4   54.13    8.89
  -1   6  -4   49.84    6.67
  -1   6  -4   54.10    7.93
  -1  -6  -4   43.43    6.41
   1   6   5    1.22    5.54
  -1   6  -5   -3.71    3.93
  -1   6  -5    4.23    5.87
  -1  -6  -5   -6.30    4.89
   1   6   6   15.32    6.14
  -1   6  -6   27.54    7.30
  -1  -6  -6   17.30    5.66
  -1   6  -6   26.34    4.64
   1   6   7    5.28    4.92
  -1  -6  -7   13.49    5.85
  -1   6  -7    7.41    5.84
   1   6   7   18.70    5.04
   1   6   8    0.04    5.96
  -1   6  -8    6.63    6.01
  -1  -6  -8   -2.09    5.52
  -1  -6  -9    1.11    5.23
  -1   6  -9    6.21    6.25
   1   6  10   14.80    3.50
  -1  -6 -10   19.95    3.85
   1  -6  10   18.30    3.68
   1   6  10   17.19    3.97
   1   6  10   13.48    3.82
   1  -6  10   26.57    4.09
   1   6  10   20.26    4.16
  -1   6 -10   28.79    8.39
  -1  -6 -10   14.61    6.82
   1   6  11  101.64    7.58
   1  -6  11   86.14    7.06
  -1  -6 -11   99.00   13.53
  -1   6 -11   92.67   12.63
   1   6  11   86.09   13.57
   1   6  11   92.42    6.54
   1   6  11   92.40    7.68
   1   6  11   84.10    6.77
   1  -6  11   94.85    7.12
  -1  -6 -11  106.56    7.61
  -1  -6 -11   96.20    7.17
   1  -6  12   -2.31    3.12
   1   6  12   -1.27    2.87
   1   6  12    1.64    2.90
   1  -6  12    1.42    2.75
   1   6  12   -1.45    3.13
   1  -6  12    1.85    2.93
  -1  -6 -12   -1.85    2.68
  -1  -6 -12    2.87    3.31
   1  -6  13   44.72    5.90
   1   6  13   37.90    5.77
   1  -6  13   47.57    5.55
   1  -6  13   43.58    5.43
   1   6  13   41.24    4.93
  -1  -6 -13   40.92    5.11
  -1  -6 -13   40.56    5.20
   1  -6  14    4.85    3.69
  -1  -6 -14    5.06    2.96
  -1  -6 -14    2.83    2.97
   1   6  14    1.79    3.13
   1   6  14    1.01    2.41
   1  -6  14   -0.81    2.65
   1  -6  14    1.50    2.78
  -1  -6 -15   -0.58    2.64
  -1  -6 -15    0.38    2.14
   1   6  15    3.02    2.75
   1  -6  15    3.29    2.62
   1  -6  15    1.43    2.55
  -1  -6 -15   -1.30    2.56
   1   6  16   -3.46    2.38
  -1  -6 -16   -0.49    2.26
  -1  -6 -16   -2.12    2.20
   1   6  16   -0.24    2.40
   1  -6  16   -0.72    2.10
   1  -6  16   -1.04    2.10
   1   6  17   -0.33    1.63
  -1  -6 -17    2.07    1.75
  -1  -6 -17    1.67    1.91
  -1   6 -17   -2.24    1.17
  -1  -6 -17   -0.12    1.72
   1  -6  17    5.03    2.12
   1  -6  17    5.94    1.77
   1   6  17   -1.33    2.02
   1  -6  17    2.19    1.50
  -1  -7  17    5.29    2.06
  -1   7  17    1.97    1.60
  -1   7  17    3.02    1.95
  -1  -7  17    1.44    1.52
   1  -7 -17    3.87    1.58
   1  -7 -17    3.28    2.02
  -1   7  16    0.59    2.18
   1  -7 -16    3.24    2.24
   1  -7 -16   -0.73    2.32
   1  -7 -16    3.71    2.13
  -1  -7  16   -4.73    2.24
  -1   7  16   -1.00    2.41
  -1  -7  16   -3.80    2.47
  -1  -7  16    0.42    2.43
  -1  -7  15   -1.40    3.61
  -1   7  15   -0.07    2.44
   1  -7 -15   -4.09    2.71
   1  -7 -15   -1.26    2.46
  -1  -7  15   -2.82    2.38
  -1  -7  15    0.58    2.30
  -1   7  15   -1.26    2.66
  -1  -7  15    0.42    2.40
  -1  -7  15   -3.95    3.02
  -1  -7  14    8.42    4.06
   1  -7 -14    6.92    2.81
  -1  -7  14    3.05    2.36
  -1   7  14    2.57    2.87
  -1  -7  14    4.11    3.13
   1  -7 -14    4.10    2.94
  -1  -7  13   -0.55    3.19
   1  -7 -13   -2.89    3.31
   1  -7 -13    0.75    2.65
  -1   7  13    3.10    3.16
  -1  -7  13    7.56    2.92
  -1   7  13   -8.58    3.29
  -1  -7  13   -2.00    3.37
  -1  -7  13    2.35    2.67
  -1  -7  12    3.55    3.42
   1  -7 -12   -1.01    2.69
   1  -7 -12   -4.10    3.55
  -1  -7  12    4.76    4.30
  -1  -7  12    6.01    3.01
  -1   7  12   -5.89    3.84
  -1  -7  12   -0.69    2.65
  -1   7  12   -0.36    2.94
  -1  -7  12    6.90    3.44
  -1  -7  11    4.23    3.18
   1  -7 -11   -8.51    6.04
   1   7 -11   10.84    6.77
  -1   7  11   17.09    8.58
  -1  -7  11    1.13    3.26
   1  -7 -11    2.00    2.82
  -1   7  11   -1.55    2.66
  -1   7  11    6.58    3.78
  -1   7  11    1.64    3.08
  -1  -7  11    1.31    2.68
  -1  -7  11   14.34    3.67
   1  -7 -10   27.03    7.46
   1   7 -10   26.90    7.93
  -1  -7  10   27.98    4.17
   1  -7 -10   28.43    4.45
  -1   7  10   27.54    4.33
  -1   7  10   25.58    4.46
  -1   7  10   27.33    4.39
  -1  -7  10   15.83    7.56
  -1  -7  10   25.45    4.14
  -1  -7   9   -3.59    3.00
  -1  -7   9    6.66    3.72
  -1  -7   9    0.92    3.04
  -1  -7   9   -0.80    2.38
  -1   7   9   -5.14    3.40
   1  -7  -9  -10.98    6.16
   1   7  -9   -0.87    4.88
   1   7  -8    5.66    5.60
   1  -7  -8    4.31    5.39
  -1   7   7    9.85    6.56
  -1   7   7    1.20    3.35
   1   7  -7   14.01    5.86
   1  -7  -7    6.33    5.79
  -1   7   6    6.96    5.79
   1   7  -6    9.27    3.63
   1   7  -6    1.80    5.06
   1  -7  -6    5.30    4.52
  -1   7   6    6.59    4.47
  -1   7   5  109.35   12.00
   1   7  -5   99.62   10.05
  -1   7   5   95.97    9.94
   1  -7  -5  115.19   10.65
   1   7  -5  109.85    9.71
  -1   7   4   46.25    8.91
   1   7  -4   56.88    5.45
   1   7  -4   54.53    7.68
   1  -7  -4   46.74    4.36
   1  -7  -4   50.68    7.26
  -1   7   4   50.32    7.89
   1   7  -4   48.92    6.89
  -1   7   3   58.62    9.34
   1   7  -3   60.34    6.04
  -1   7   3   68.79    8.94
   1  -7  -3   55.96    6.82
   1   7  -3   63.47    7.81
   1  -7  -3   63.41    4.68
   1   7  -3   57.04    8.13
  -1  -7   3   60.20    7.25
   1   7  -2  291.95   13.71
  -1   7   2  303.72   16.92
   1   7  -2  291.25   16.12
   1  -7  -2  297.85   12.32
  -1   7   2  309.23   16.73
   1   7  -2  303.21   14.71
  -1  -7   2  308.01   12.97
   1  -7  -2  279.52    9.51
   1   7  -1    3.67    4.21
  -1   7   1    2.88    5.10
   1   7  -1    2.50    5.84
   1  -7  -1    4.86    2.60
  -1   7   1    6.28    6.23
  -1  -7   1    8.23    4.47
  -1  -7   1    4.72    2.73
   1   7   0  313.27   15.50
  -1   7   0  330.81   15.30
   1  -7   0  291.21    9.42
  -1  -7   0  293.50    7.02
  -1   7   0  295.18   15.94
  -1  -7   0  296.44    9.81
  -1  -7   0  292.34   12.88
   1   7   1   64.90    8.70
  -1   7  -1   60.51    6.94
  -1  -7  -1   56.83    6.16
  -1   7  -1   56.86    8.01
  -1   7  -1   78.72    9.77
  -1  -7  -1   59.06    4.55
  -1  -7  -1   61.71    4.01
   1   7   2  241.90   15.47
  -1   7  -2  238.96   11.79
  -1   7  -2  280.13   15.44
  -1   7  -2  242.93   14.21
  -1  -7  -2  257.69   11.48
  -1  -7  -2  241.87   10.49
   1   7   3   13.53    6.90
  -1   7  -3   14.53    5.56
  -1   7  -3   14.65    6.13
  -1  -7  -3   17.88    4.38
  -1  -7  -3   13.78    4.07
   1   7   4  259.59   16.98
  -1  -7  -4  239.19   13.27
  -1   7  -4  259.18   14.69
  -1   7  -4  239.81   14.73
   1   7   5   92.28   11.10
  -1   7  -5   95.76    9.39
  -1   7  -5   99.81   10.54
  -1  -7  -5   88.61    9.41
   1   7   6    2.68    5.72
  -1   7  -6   -5.43    6.24
  -1  -7  -6    0.55    4.60
   1   7   6   -2.96    5.21
  -1   7  -6    2.05    3.03
   1   7   7   14.67    6.22
  -1  -7  -7    4.99    4.56
   1   7   7   10.00    4.34
  -1   7  -7   12.76    6.66
   1   7   8    5.60    6.19
  -1  -7  -8   -1.31    4.33
  -1   7  -8   -1.33    5.27
   1   7   9   41.99    4.69
  -1  -7  -9   45.69    5.02
  -1  -7  -9   43.17    4.77
   1  -7   9   50.95    5.09
  -1   7  -9   39.14    8.76
  -1  -7  -9   36.24    9.03
   1   7   9   39.53    4.84
   1   7   9   46.52    5.46
   1   7   9   43.07    4.95
   1  -7   9   46.49    5.09
   1   7  10   58.28    5.76
  -1  -7 -10   64.54    5.84
  -1  -7 -10   54.07    5.46
   1  -7  10   65.15    5.90
  -1   7 -10   57.42   10.69
  -1  -7 -10   61.73   10.71
   1   7  10   57.44    5.36
   1   7  10   66.54    6.49
   1  -7  10   63.02    5.82
   1   7  10   62.94    6.16
   1   7  11  125.02    8.49
   1  -7  11  119.98    8.52
  -1  -7 -11  115.53    7.84
  -1  -7 -11  119.95    8.14
   1  -7  11  120.05    8.57
   1   7  11  127.11    7.57
   1   7  11  113.27    7.98
   1  -7  11  125.60    8.26
   1   7  11  120.71    8.68
   1   7  11  120.81   15.55
   1  -7  12    0.37    2.91
  -1  -7 -12    0.95    3.15
  -1  -7 -12    2.54    2.78
   1   7  12   -2.82    2.57
   1   7  12    5.67    3.54
   1   7  12    6.04    3.01
   1  -7  12    3.00    3.04
   1  -7  12    2.61    3.18
   1  -7  13    5.34    3.70
  -1  -7 -13    6.56    3.25
  -1  -7 -13    7.29    3.22
   1   7  13   -0.69    3.02
   1  -7  13    4.71    3.04
   1  -7  13    7.35    3.13
   1   7  13    3.09    2.88
  -1  -7 -13    4.45    3.29
   1  -7  14    4.50    3.64
  -1  -7 -14    0.17    2.40
  -1  -7 -14    2.02    2.61
   1   7  14    3.70    3.06
   1  -7  14    7.07    2.98
   1  -7  14    7.17    3.03
   1   7  14    4.36    2.55
  -1  -7 -14    1.56    2.74
  -1  -7 -15    2.13    2.54
   1   7  15    1.47    2.79
   1  -7  15   -2.27    2.44
   1  -7  15    0.15    2.48
   1   7  15    6.01    2.45
  -1  -7 -15   -2.90    2.49
   1   7  16    0.75    2.05
  -1  -7 -16   -1.66    2.46
  -1  -7 -16   -3.07    2.16
  -1  -7 -16    4.94    2.24
   1   7  16    2.09    2.34
   1  -7  16   -1.55    2.08
   1  -7  16    0.49    2.22
  -1  -7 -17   -2.74    1.78
  -1  -7 -17   -1.56    1.47
   1  -7  17   -0.64    1.59
   1  -7  17    1.30    1.26
   1   7  17    0.89    1.45
  -1  -8  17    0.05    1.40
  -1   8  17    0.97    1.45
  -1   8  17   -2.23    1.57
   1  -8 -17    3.61    1.77
  -1  -8  17    2.09    1.42
  -1  -8  16    2.55    1.91
  -1  -8  16    4.90    2.44
  -1  -8  16    6.23    2.47
  -1  -8  16    2.65    2.26
  -1   8  16    3.66    2.20
   1  -8 -16   -1.18    2.33
   1  -8 -16    0.33    1.84
  -1   8  15    4.65    2.70
  -1  -8  15    2.10    3.19
   1  -8 -15    3.15    2.79
   1  -8 -15   -1.82    2.42
   1  -8 -15    2.91    2.24
  -1  -8  15    2.02    2.55
  -1   8  15   -2.38    2.49
  -1  -8  15    1.06    3.08
  -1  -8  15    2.72    2.66
  -1   8  14    1.43    2.67
  -1  -8  14    8.59    3.97
   1  -8 -14    0.64    2.37
  -1   8  14   -4.32    3.21
  -1  -8  14    3.29    2.42
  -1  -8  14    0.42    2.85
  -1   8  14    0.22    2.30
   1  -8 -14    0.46    2.66
  -1  -8  13   -0.42    3.46
   1  -8 -13   -2.77    3.13
   1  -8 -13    0.20    2.69
  -1  -8  13   -0.55    2.79
  -1   8  13    2.28    2.95
  -1  -8  13    4.95    2.76
  -1  -8  13   -4.01    3.53
  -1   8  13   -1.03    2.37
  -1  -8  12   -0.40    3.09
   1  -8 -12   -0.99    2.90
   1  -8 -12   -5.28    3.62
  -1  -8  12    4.66    4.66
  -1   8  12   -0.27    3.13
  -1  -8  12    3.55    3.05
  -1  -8  12    4.27    3.48
  -1   8  12   -2.09    3.06
  -1  -8  11   49.34    5.76
  -1   8  11   57.30   11.58
   1  -8 -11   53.51    5.33
   1  -8 -11   59.35    5.91
  -1  -8  11   53.35    6.36
  -1   8  11   51.22    4.81
  -1   8  11   47.37    5.91
  -1  -8  11   64.74    6.37
  -1   8  11   59.87    5.89
   1  -8 -10   15.73    5.65
   1   8 -10   25.58    8.45
   1  -8 -10   16.54    3.71
   1  -8 -10   16.49    3.77
  -1  -8  10   17.41    4.27
  -1   8  10   14.07    3.50
  -1   8  10   13.90    4.05
  -1   8  10   11.97    3.59
  -1  -8  10   10.10    9.19
  -1  -8  10    9.71    3.50
   1   8  -9   -0.92    4.76
   1  -8  -9   -4.71    6.78
   1  -8  -9   -2.74    2.95
   1  -8  -9    5.74    3.26
  -1   8   9    5.80    3.22
  -1   8   9   -0.91    3.23
  -1   8   9   -0.48    2.82
  -1  -8   9   -0.96    2.88
  -1  -8   9    0.99    4.05
  -1  -8   9   -2.95    3.24
  -1  -8   9    3.64    2.78
   1  -8  -8   28.10    7.27
   1   8  -8   18.67    6.88
  -1   8   7   95.50    9.97
   1  -8  -7   86.44   10.59
   1   8  -7   87.65   10.57
  -1   8   6   37.11    9.04
   1  -8  -6   33.19    6.95
  -1   8   6   35.66    7.04
   1   8  -6   37.51    6.09
   1   8  -6   43.34    8.16
  -1   8   5   10.73    6.17
   1  -8  -5   10.35    4.88
   1   8  -5   15.68    6.02
  -1   8   5    4.47    4.27
   1   8  -5   18.96    5.07
  -1   8   4   -0.01    6.79
  -1   8   4   -0.30    4.95
   1  -8  -4    8.15    4.43
   1   8  -4    5.47    5.50
   1   8  -4   13.68    6.16
  -1   8   3    7.31    7.19
   1   8  -3   15.35    3.96
   1   8  -3   10.30    5.93
   1  -8  -3   11.40    3.98
  -1   8   3   13.45    6.80
   1   8  -3   12.06    5.22
  -1   8   2   50.50    9.13
   1   8  -2   63.23    7.39
   1  -8  -2   62.22    5.92
  -1   8   2   51.08    9.17
   1   8  -2   53.32    8.86
   1  -8  -2   49.03    4.80
  -1  -8   2   56.77    6.20
  -1   8   1   72.38    9.56
   1   8  -1   76.62    9.04
  -1   8   1   78.74   10.04
   1  -8  -1   77.42    5.84
   1   8  -1   84.78   10.39
  -1  -8   1   80.48    6.11
  -1   8   0    2.26    4.83
   1   8   0   -7.90    5.47
  -1   8   0    5.28    6.22
  -1  -8   0   -4.01    3.96
   1  -8   0   -0.56    1.45
   1   8   0   -1.68    6.49
  -1  -8   0   -0.87    1.83
  -1   8  -1   24.08    5.70
   1   8   1   25.47    7.19
  -1  -8  -1   23.61    4.59
  -1  -8  -1   26.09    3.24
  -1   8  -1   24.66    7.21
   1   8   1   17.51    6.67
   1   8   2    6.45    6.66
  -1   8  -2    4.37    3.54
  -1  -8  -2    1.96    3.19
  -1   8  -2   12.55    6.79
  -1   8  -2    2.26    5.28
  -1  -8  -2    2.72    2.37
   1   8   2    8.25    6.72
  -1   8  -3  516.88   21.92
  -1  -8  -3  486.10   17.06
  -1   8  -3  528.55   22.01
   1   8   3  485.98   23.25
  -1  -8  -3  495.92   17.05
   1   8   4   14.21    6.35
   1   8   4   23.77    6.82
  -1   8  -4   18.57    6.12
  -1   8  -4   10.06    6.02
  -1  -8  -4   15.34    3.94
  -1  -8  -4   14.07    4.23
   1   8   5   17.72    7.59
  -1   8  -5   13.64    6.65
  -1   8  -5   16.03    5.30
  -1  -8  -5   14.34    4.84
   1   8   5   12.64    5.80
   1   8   6   62.90    9.57
  -1   8  -6   79.37    8.85
   1   8   6   76.01    9.80
  -1   8  -6   73.37   10.42
  -1  -8  -6   68.57    9.02
   1   8   7   26.39    8.42
  -1   8  -7   35.05    8.49
   1   8   7   37.45    7.36
  -1  -8  -7   34.24    7.56
   1   8   8   20.91    3.72
  -1   8  -8   22.82    7.62
  -1  -8  -8   21.85    6.42
  -1  -8  -8   15.43    3.07
   1   8   8   34.29    8.95
  -1  -8  -8   20.37    4.01
   1  -8   8   19.81    3.48
   1   8   8   18.03    3.80
   1   8   8   14.55    3.95
   1   8   8   14.57    3.74
   1  -8   8   26.74    8.22
   1   8   9   -1.14    2.68
  -1   8  -9    4.33    5.50
  -1  -8  -9    8.26    6.44
  -1  -8  -9   -0.46    2.07
  -1  -8  -9   -3.48    3.36
  -1  -8  -9    4.04    2.69
   1  -8   9    1.63    2.66
   1   8   9    1.70    2.70
   1   8   9   -2.21    3.33
   1   8   9    0.09    2.69
   1  -8   9   -2.28    3.04
   1   8  10  113.78    8.03
  -1  -8 -10  127.37   14.69
  -1   8 -10  107.06   14.19
  -1  -8 -10   88.48    6.98
  -1  -8 -10  101.42    7.40
  -1  -8 -10  104.61    7.35
   1  -8  10  110.81    7.68
   1   8  10  103.27    7.20
   1   8  10   81.40    7.37
   1   8  10  104.31    7.71
   1  -8  10   91.21    6.85
   1  -8  11   38.32    5.29
  -1  -8 -11   41.94    5.35
  -1  -8 -11   32.66    4.97
  -1  -8 -11   38.83    4.98
   1  -8  11   35.09    5.75
   1   8  11   41.04    4.98
   1   8  11   31.18    5.26
   1  -8  11   40.40    5.29
   1   8  11   37.30    5.13
   1  -8  12   11.83    4.17
  -1  -8 -12   12.35    3.78
  -1  -8 -12   11.87    3.37
  -1  -8 -12    9.72    3.43
   1   8  12   13.07    3.65
   1   8  12    8.70    3.97
   1  -8  12   13.02    3.60
   1   8  12    7.97    3.13
   1  -8  12   11.98    3.80
   1  -8  13    4.07    3.84
  -1  -8 -13   -0.77    2.98
   1   8  13   -2.13    3.00
   1   8  13    1.71    3.13
   1  -8  13   -0.94    3.05
   1  -8  13    0.07    2.69
  -1  -8 -13    2.22    2.98
   1  -8  14   -6.40    3.64
  -1  -8 -14    0.58    2.80
  -1  -8 -14    3.39    3.14
  -1  -8 -14   -4.38    2.77
   1   8  14   -0.14    2.86
   1   8  14   -1.93    2.32
   1  -8  14   -0.69    2.30
   1  -8  14    3.30    2.67
   1   8  15   -1.66    2.38
  -1  -8 -15   -0.04    2.63
  -1  -8 -15    2.04    2.27
  -1  -8 -15    2.02    2.18
   1  -8  15    0.79    1.98
   1  -8  15   -2.00    2.14
   1   8  15   -1.90    2.45
   1   8  15    0.74    2.00
   1  -8  15   -1.21    2.25
   1  -8  16    5.62    2.34
  -1  -8 -16    6.67    2.49
  -1  -8 -16    3.86    1.99
   1  -8  16    3.68    1.66
   1   8  16   -0.53    2.03
   1   8  16    3.90    1.99
  -1  -8 -17    0.51    1.43
   1   8  17   -0.37    1.30
   1  -8  17    1.08    1.11
  -1  -8 -17    4.94    1.65
   1  -8  17    1.34    1.03
   1  -9 -17    2.99    1.32
  -1   9  17    2.90    1.13
   1  -9 -17    3.20    1.44
  -1  -9  17    1.69    1.07
  -1  -9  16    1.10    1.60
  -1  -9  16   -1.42    1.64
  -1   9  16    0.92    1.78
  -1   9  16    2.24    1.85
   1  -9 -16   -2.74    2.15
  -1  -9  16   -0.23    1.88
  -1  -9  16    1.01    1.74
  -1  -9  15    5.47    2.57
  -1  -9  15    3.27    2.43
  -1  -9  15    6.45    3.07
  -1   9  15    6.91    2.86
  -1  -9  15    5.33    3.05
   1  -9 -15    4.00    2.37
   1  -9 -15    2.95    2.65
  -1   9  14   10.83    3.01
  -1  -9  14   11.50    3.28
  -1   9  14    3.06    2.88
  -1   9  14   16.61    3.66
  -1  -9  14   13.00    4.03
   1  -9 -14   12.32    3.39
   1  -9 -14   16.47    3.30
  -1  -9  13    9.16    3.78
  -1   9  13    6.62    3.29
   1  -9 -13    5.64    3.32
   1  -9 -13    5.36    2.79
   1  -9 -13    6.07    2.89
  -1   9  13    4.82    3.27
  -1  -9  13    4.50    2.52
  -1  -9  13    4.62    2.29
  -1   9  13    8.93    3.10
  -1  -9  13    8.36    3.35
  -1  -9  12    8.46    3.83
   1  -9 -12    8.23    3.07
   1  -9 -12    7.47    3.75
   1  -9 -12   -0.71    3.05
  -1  -9  12    4.12    3.84
  -1   9  12    3.88    3.08
  -1   9  12    5.28    3.03
  -1  -9  12    7.74    2.93
  -1  -9  12   11.71    3.89
  -1  -9  11   24.61    4.70
   1  -9 -11   14.56    3.41
   1  -9 -11   26.71    4.26
  -1  -9  11   18.58    4.45
  -1   9  11   25.07    4.19
  -1   9  11   15.07    4.18
  -1  -9  11   23.32    4.40
  -1   9  11   28.41    4.59
   1  -9 -10   -0.13    2.96
   1  -9 -10   -2.03    3.12
  -1  -9  10    1.08    3.21
  -1   9  10   -3.05    2.91
  -1   9  10    1.21    3.05
  -1   9  10    3.24    3.05
  -1  -9  10    1.48    3.32
  -1   9   9    1.67    2.56
   1  -9  -9    0.89    4.96
   1   9  -9    0.83    4.57
   1  -9  -9   -0.96    2.89
   1  -9  -9   -0.48    2.98
  -1  -9   9   -1.59    2.93
  -1  -9   9    3.61    2.89
  -1   9   9   -0.87    3.18
  -1   9   9    0.27    2.75
  -1  -9   9   -0.45    2.93
  -1   9   9    3.39    3.16
  -1  -9   9    3.47    5.43
  -1   9   8    4.18    2.81
   1  -9  -8   -5.54    4.84
   1   9  -8    6.85    5.67
   1  -9  -8   -0.48    2.77
  -1   9   8    3.18    2.65
   1  -9  -8    2.66    2.77
   1  -9  -8    1.61    2.95
  -1   9   8    2.84    2.89
  -1   9   8    0.31    2.91
  -1   9   8    0.28    2.74
  -1  -9   8    8.97    4.23
  -1  -9   8    1.04    2.64
  -1  -9   8    4.43    2.69
  -1  -9   8   -1.98    2.52
   1   9  -7    8.64    5.27
   1  -9  -7    6.71    5.36
  -1   9   7   -0.23    3.81
  -1   9   6   -1.00    4.64
   1   9  -6    7.29    4.31
   1   9  -6   -5.79    5.33
   1  -9  -6   -0.51    3.70
  -1   9   6    1.21    6.08
   1   9  -5   -1.26    4.90
   1  -9  -5   -0.07    3.23
  -1   9   5   -2.11    5.49
   1   9  -5   -0.37    3.86
  -1   9   5   11.12    7.16
   1  -9  -4   97.70    9.01
  -1   9   4   91.94   11.06
   1   9  -4   89.07   10.46
   1   9  -4   99.45   10.94
  -1   9   4  116.16   13.03
   1   9  -3   20.10    6.09
   1   9  -3   21.89    7.13
   1  -9  -3   20.02    4.38
  -1   9   3   28.71    7.55
   1   9  -3   26.46    5.49
  -1   9   3   28.99    8.24
   1   9  -2    6.26    6.24
   1  -9  -2    3.45    2.43
  -1   9   2    3.54    6.58
   1   9  -2   -1.20    4.31
  -1   9   2    8.58    6.53
   1   9  -1    4.74    6.25
  -1   9   1    9.35    7.15
  -1   9   1    1.11    5.34
   1   9  -1    1.38    4.66
  -1   9   0  136.07   13.32
   1   9   0  148.46   14.20
  -1  -9   0  143.65   10.44
   1   9   0  134.73   12.02
  -1   9   0  159.57   12.96
  -1  -9  -1   25.16    5.08
  -1   9  -1   32.58    8.55
   1   9   1   25.28    7.78
  -1   9  -1   32.80    6.63
   1   9   1   32.19    7.92
  -1   9  -2   10.40    6.63
   1   9   2   10.05    7.50
  -1  -9  -2    6.20    3.73
  -1   9  -2   10.15    3.73
   1   9   2   11.39    5.92
  -1   9  -3   14.05    6.55
  -1   9  -3   17.94    7.08
   1   9   3    5.19    5.98
  -1  -9  -3    9.54    2.74
  -1  -9  -3   16.26    4.16
   1   9   3   10.18    6.74
  -1   9  -4    0.76    4.75
  -1  -9  -4    3.35    2.98
   1   9   4    5.60    5.89
  -1   9  -4    5.34    5.99
   1   9   4   -3.24    6.82
   1   9   5    6.34    5.46
  -1  -9  -5    2.58    3.19
  -1   9  -5    2.36    5.60
  -1   9  -5    2.18    4.49
   1   9   5    2.10    6.11
  -1  -9  -6   55.77    8.06
   1   9   6   46.59    8.00
  -1   9  -6   63.52    9.02
  -1   9  -6   51.14    8.90
   1   9   6   51.88    9.96
   1   9   7   41.47    4.49
  -1  -9  -7   34.93    7.16
   1   9   7   40.09    7.54
  -1   9  -7   39.35    8.81
   1   9   7   35.39    4.82
   1   9   7   41.47    9.60
  -1  -9  -7   40.17    4.61
  -1  -9  -7   43.47    5.00
   1   9   7   39.51    4.82
   1   9   7   30.46    4.83
   1  -9   7   41.36    7.00
   1   9   7   34.51    4.59
   1   9   8   22.37    3.75
  -1  -9  -8   18.36    6.98
  -1   9  -8   20.99    7.00
  -1  -9  -8   20.51    3.82
  -1  -9  -8   21.15    4.01
   1   9   8   31.67    8.77
   1  -9   8   18.72    3.50
   1  -9   8   28.74    4.08
   1   9   8   22.81    3.96
   1   9   8   19.89    4.50
   1  -9   8   22.61    3.95
   1   9   8   17.85    3.66
   1  -9   9   13.03    3.18
   1   9   9   13.59    3.15
  -1   9  -9   10.16    6.24
  -1  -9  -9   15.52    6.07
  -1  -9  -9   19.87    4.32
  -1  -9  -9   14.46    3.69
   1  -9   9   13.67    3.52
   1   9   9    9.49    3.13
   1   9   9    8.96    3.77
   1  -9   9   14.83    3.80
   1   9   9   15.97    4.03
  -1  -9 -10  181.91    9.57
   1  -9  10  168.49    9.45
   1   9  10  174.02    9.36
  -1  -9 -10  178.99    9.61
   1  -9  10  158.95    9.21
   1   9  10  166.58    9.68
   1  -9  11   59.46    6.43
  -1  -9 -11   50.89    5.75
  -1  -9 -11   56.90    5.94
   1  -9  11   65.97    6.88
   1   9  11   64.84    5.91
   1   9  11   36.67    5.67
   1  -9  11   58.48    5.88
   1   9  11   58.46    5.97
   1  -9  12   -3.80    3.43
  -1  -9 -12   -3.08    3.14
  -1  -9 -12   -0.54    2.85
  -1  -9 -12    6.34    3.32
   1   9  12   -1.99    2.61
   1   9  12   -7.13    3.71
   1   9  12   -3.93    3.39
   1  -9  12    2.64    2.79
   1  -9  12    3.17    2.62
   1  -9  13    7.28    3.50
  -1  -9 -13    5.89    3.05
   1   9  13    1.95    3.07
   1  -9  13    6.97    3.06
   1  -9  13    8.79    2.97
   1   9  13    4.88    2.95
  -1  -9 -13    9.68    3.42
  -1  -9 -13    7.70    3.13
   1   9  14    0.28    2.72
   1  -9  14   -1.41    3.03
  -1  -9 -14    1.86    2.81
  -1  -9 -14    1.40    2.57
  -1  -9 -14   -1.67    2.46
   1   9  14    0.21    2.69
   1  -9  14   -1.84    2.27
   1   9  14    1.72    2.16
   1  -9  14    4.23    2.59
   1   9  15   -0.74    1.81
   1  -9  15    0.79    2.00
   1  -9  15   -2.98    2.23
  -1  -9 -15   -2.74    2.42
  -1  -9 -15    1.58    2.30
   1  -9  15    1.27    1.74
   1   9  15    5.09    2.69
   1   9  15    0.82    2.29
  -1  -9 -16    2.42    1.89
   1  -9  16    0.34    1.55
   1  -9  16   -1.07    1.70
   1 -10 -16    1.92    1.80
  -1  10  16   -0.57    1.35
  -1  10  16    1.77    1.69
  -1 -10  16    0.00    0.96
  -1 -10  16    0.03    1.41
   1 -10 -16   -2.61    1.77
  -1 -10  16    2.92    1.84
  -1 -10  16   -0.21    1.51
   1 -10 -15    9.59    2.74
  -1  10  15   14.12    2.67
  -1 -10  15   12.30    3.06
  -1 -10  15   15.41    2.87
  -1 -10  15   13.75    3.00
  -1  10  15   11.31    2.80
  -1 -10  15    7.20    2.02
  -1 -10  15   11.24    2.61
   1 -10 -14    0.79    2.64
   1 -10 -14   -0.24    2.29
  -1 -10  14    3.25    2.31
  -1 -10  14   -1.13    3.13
  -1  10  14    0.71    1.88
  -1 -10  14   -0.50    3.21
  -1  10  14    0.89    2.54
  -1 -10  13    0.92    2.69
  -1  10  13    2.50    2.57
  -1  10  13    1.96    2.12
   1 -10 -13   11.37    3.26
   1 -10 -13    8.33    3.26
  -1  10  13    3.78    3.13
  -1 -10  13    0.99    2.61
  -1 -10  13    8.00    3.93
  -1  10  13    3.60    3.11
  -1  10  12   26.47    4.22
  -1 -10  12   30.49    4.44
  -1 -10  12   28.46    5.30
   1 -10 -12   32.20    4.51
   1 -10 -12   26.52    4.59
  -1  10  12   23.26    4.57
  -1  10  12   31.35    4.68
  -1 -10  12   33.00    5.37
  -1 -10  11   30.32    4.90
  -1  10  11   29.67    4.60
   1 -10 -11   32.17    4.96
   1 -10 -11   29.41    4.56
  -1 -10  11   25.64    4.84
  -1  10  11   27.59    5.09
  -1  10  11   33.23    4.89
  -1  10  10   45.00    4.64
   1 -10 -10   47.46    5.38
   1 -10 -10   47.31    5.35
   1 -10 -10   45.54    5.54
  -1 -10  10   53.15    5.93
  -1  10  10   47.60    5.27
  -1  10  10   37.79    5.29
  -1  10  10   45.42    5.68
  -1 -10  10   48.28    5.55
  -1  10   9    3.59    2.63
   1  10  -9    2.61    4.07
   1 -10  -9   -7.78    5.61
   1 -10  -9    2.91    3.09
   1 -10  -9    4.14    3.13
   1 -10  -9    6.76    3.72
  -1 -10   9    2.08    3.09
  -1 -10   9    1.31    2.96
  -1  10   9    7.31    3.17
  -1  10   9    5.85    3.31
  -1 -10   9    3.36    8.52
  -1 -10   9    1.19    3.00
  -1  10   9    1.24    2.75
  -1  10   8  108.22    7.11
   1  10  -8  119.54   13.48
   1 -10  -8  121.78   13.52
  -1  10   8  121.07    7.54
   1 -10  -8  115.98    7.18
   1 -10  -8  114.01    7.57
  -1 -10   8  114.49    7.62
  -1 -10   8  121.58    7.53
  -1  10   8  106.77    7.35
  -1  10   8   93.84    7.24
  -1 -10   8  113.33    7.90
  -1  10   8  112.53    7.99
  -1 -10   8  108.62    7.76
  -1  10   7   26.08    4.01
   1 -10  -7   25.43    6.83
  -1  10   7   20.54    6.77
   1  10  -7   15.85    6.47
  -1  10   7   26.14    4.31
   1 -10  -7   18.55    3.94
   1 -10  -7   20.15    3.77
  -1 -10   7   22.13    4.60
  -1 -10   7   15.97    3.23
  -1 -10   7   22.88    3.50
  -1  10   7   18.22    3.60
  -1  10   7   15.06    3.57
  -1 -10   7   24.23    4.14
  -1  10   7   22.07    4.06
  -1  10   6  136.30    7.82
  -1  10   6  126.23    8.06
   1  10  -6  136.55   14.27
  -1  10   6  137.74   13.78
   1 -10  -6  124.71   11.98
   1  10  -6  132.06   12.57
   1 -10  -6  142.32    7.66
   1  10  -5   10.51    5.52
  -1  10   5   11.63    5.72
   1  10  -5   14.98    5.44
   1 -10  -5   16.45    5.02
  -1  10   5    7.88    6.54
   1  10  -4   22.95    6.29
   1  10  -4   10.46    5.03
  -1  10   4   19.98    7.48
  -1  10   4   13.69    6.49
  -1  10   3   33.25    8.51
   1  10  -3   45.01    9.02
   1  10  -3   31.18    5.79
  -1  10   3   35.86    8.79
  -1  10   2    6.20    6.31
   1  10  -2   16.77    6.35
   1  10  -2   15.81    5.46
  -1  10   2   16.52    7.56
   1  10  -1   83.02   12.35
  -1  10   1  102.63   12.52
   1  10  -1   92.13   10.48
  -1  10   1   70.38   10.16
   1  10   0   44.76    9.83
  -1  10   0   46.74    9.73
  -1  10   0   39.43    8.39
   1  10   0   42.44    8.42
  -1 -10  -1   -2.78    2.87
  -1  10  -1   -4.19    6.64
   1  10   1    4.03    6.22
  -1  10  -1   -1.46    4.28
   1  10   1   11.77    6.45
  -1  10  -2    0.78    5.33
   1  10   2    3.33    5.97
   1  10   2   -2.24    6.13
   1  10   3  216.89   17.64
  -1  10  -3  194.26   16.46
   1  10   3  243.32   19.19
  -1  10  -4    3.64    5.69
  -1  10  -4    0.42    5.94
   1  10   4    5.25    5.36
   1  10   4   12.38    7.32
  -1  10  -5    3.91    5.10
  -1  10  -5   -2.86    5.45
   1  10   5   -2.05    5.22
   1  10   5    2.48    6.16
  -1 -10  -6   25.80    6.11
  -1  10  -6   22.18    7.73
  -1  10  -6   16.28    5.37
   1  10   6    8.51    5.75
   1  10   6   23.58    4.10
   1  10   6   21.11    3.66
  -1 -10  -6   19.17    3.82
   1  10   6   39.21    9.36
  -1 -10  -6   24.34    4.19
   1  10   6   20.76    3.84
   1  10   6   14.42    3.98
   1 -10   6   17.07    5.25
   1  10   6   22.06    4.32
  -1 -10  -7   -0.22    3.36
  -1  10  -7    0.32    5.63
  -1 -10  -7    5.90    2.72
   1  10   7    1.23    2.77
   1  10   7    3.84    2.86
   1  10   7    7.39    6.81
  -1 -10  -7   -1.29    3.21
  -1 -10  -7    2.21    2.94
   1 -10   7    4.97    2.67
   1 -10   7    7.74    3.37
   1  10   7    9.98    3.57
   1  10   7    3.90    2.97
   1 -10   7   -0.02    2.50
   1  10   7   -0.18    3.11
  -1 -10  -8  134.08   13.68
  -1  10  -8  138.18   15.62
  -1 -10  -8  127.84    8.13
   1  10   8  121.62    7.14
  -1 -10  -8  137.11    8.14
  -1 -10  -8  134.98    8.17
   1  10   8  146.73   17.01
   1 -10   8  126.67    7.48
   1 -10   8  124.89    8.24
   1  10   8  128.27    8.22
   1  10   8  100.28    8.06
   1 -10   8  132.73    8.27
   1  10   8  130.49    8.77
   1 -10   9    5.59    3.22
   1  10   9    2.13    2.87
  -1 -10  -9    4.50    2.80
  -1 -10  -9   -0.31    2.96
  -1 -10  -9    0.78    3.12
   1 -10   9    9.35    3.57
   1  10   9    1.49    2.79
   1  10   9    2.14    3.24
   1  10   9    7.90    3.70
   1 -10   9    5.41    3.29
   1  10  10   35.43    4.41
  -1 -10 -10   38.67    5.30
  -1 -10 -10   36.87    4.87
  -1 -10 -10   37.32    5.01
   1 -10  10   40.38    5.68
   1  10  10   43.17    5.19
   1  10  10   29.76    4.73
   1  10  10   51.00    5.99
   1 -10  10   30.75    4.59
   1 -10  11   59.73    6.68
  -1 -10 -11   55.52    5.83
  -1 -10 -11   52.35    5.52
  -1 -10 -11   49.06    5.49
   1  10  11   48.73    5.07
   1  10  11   37.06    5.60
   1  10  11   62.89    6.33
   1 -10  11   58.99    5.94
   1 -10  12    0.90    3.54
  -1 -10 -12    2.43    3.29
  -1 -10 -12    4.18    3.01
  -1 -10 -12    3.84    2.93
   1  10  12   -0.47    2.58
   1  10  12    3.98    3.04
   1 -10  12    2.53    2.62
   1  10  12    2.55    2.68
   1 -10  12    1.14    2.77
  -1 -10 -13    6.54    2.82
  -1 -10 -13    3.81    2.93
   1  10  13    7.15    3.15
   1 -10  13    2.15    3.31
   1  10  13    6.35    3.02
   1  10  13    1.79    2.58
   1 -10  13    8.87    2.86
   1 -10  13    4.00    2.48
  -1 -10 -14    0.73    2.24
  -1 -10 -14    0.21    2.48
   1 -10  14    0.15    2.18
   1  10  14   -1.83    2.09
   1 -10  14   -2.00    2.18
   1 -10  14   -2.41    2.82
   1  10  14   -0.31    2.55
  -1 -10 -15   -1.00    2.05
  -1 -10 -15    0.20    2.08
   1 -10  15   -0.28    1.65
   1  10  15    1.03    2.05
   1  10  15    0.92    1.53
   1 -10  15    4.49    1.98
   1 -10  15   -1.54    2.24
  -1 -10 -16    7.83    1.90
   1  10  16    8.99    1.89
   1  10  16    6.06    1.38
   1 -10  16    9.25    1.77
  -1 -10 -16    6.32    1.65
  -1  11  16    4.31    1.52
   1 -11 -16    5.53    1.40
  -1 -11  16    4.09    1.29
   1 -11 -15   -0.66    2.08
   1 -11 -15    2.12    1.57
  -1  11  15    3.79    1.99
  -1  11  15    2.04    1.48
  -1 -11  15    1.28    1.77
  -1 -11  15    4.24    1.17
   1 -11 -15    1.15    1.86
  -1 -11  15    1.96    1.80
  -1 -11  15   -0.67    1.74
   1 -11 -14   -0.80    2.22
   1 -11 -14    5.00    2.59
  -1  11  14    2.27    1.89
  -1 -11  14    0.11    1.49
  -1  11  14    2.62    1.88
  -1 -11  14    3.86    2.37
  -1 -11  14    2.48    2.65
  -1 -11  14    2.51    2.82
  -1  11  14    0.21    2.38
  -1  11  13   -0.51    2.36
  -1 -11  13   -7.18    3.05
  -1  11  13   -1.02    2.00
  -1 -11  13   -4.68    2.58
   1 -11 -13    0.62    2.83
  -1  11  13    2.59    2.76
  -1 -11  13   -1.17    3.32
   1 -11 -12    2.19    3.04
   1 -11 -12    1.62    2.58
  -1 -11  12    4.33    3.72
  -1  11  12    3.01    3.07
  -1  11  12    5.00    2.87
  -1 -11  12    0.36    2.53
   1 -11 -11   25.20    4.21
   1 -11 -11   18.02    4.05
  -1  11  11   27.00    4.62
  -1  11  11   27.41    4.57
  -1 -11  11   26.98    4.67
  -1 -11  11   25.71    4.91
   1 -11 -10    4.03    3.15
   1 -11 -10    2.73    3.53
  -1 -11  10    2.70    3.73
  -1  11  10   -4.83    2.67
  -1  11  10    0.94    2.94
  -1  11  10    1.19    3.00
  -1 -11  10   -2.10    3.27
   1 -11  -9   -0.88    3.16
   1 -11  -9    7.72    3.81
  -1 -11   9    7.78    3.56
  -1 -11   9    1.05    3.03
  -1  11   9    1.14    2.82
  -1  11   9    3.79    3.31
  -1  11   9    5.80    3.37
  -1 -11   9    2.91    3.20
  -1  11   9    6.04    3.29
   1  11  -8   91.26   12.76
  -1  11   8  100.17    7.08
   1 -11  -8  107.49    7.60
   1 -11  -8   97.41    6.96
  -1 -11   8  104.65    7.21
  -1 -11   8   93.77    7.17
  -1  11   8  102.02    7.53
  -1  11   8   92.27    7.07
  -1  11   8   92.14    6.92
  -1 -11   8   96.04    7.72
  -1 -11   8  100.09    8.34
  -1  11   8   98.34    7.61
   1  11  -7   27.79    7.70
  -1  11   7   18.09    4.15
   1 -11  -7   23.28    4.16
   1 -11  -7   23.40    4.15
  -1 -11   7   22.77    3.96
  -1 -11   7   24.11    4.03
  -1  11   7   21.08    4.01
  -1  11   7   28.68    4.71
  -1  11   7   22.01    4.15
  -1 -11   7   22.15    4.44
  -1 -11   7   23.10    4.70
  -1  11   7   20.60    4.09
   1  11  -6   60.15   10.51
  -1  11   6   72.11   10.76
   1 -11  -6   83.25    6.64
  -1  11   6   74.56    6.24
   1 -11  -6   74.50    6.15
  -1 -11   6   85.61    6.52
  -1  11   6   81.10    6.73
  -1  11   6   78.50    6.29
  -1  11   6   71.79    5.90
  -1  11   6   77.33    6.42
  -1 -11   6   73.10    6.29
   1  11  -5   25.27    7.38
  -1  11   5   20.18    6.98
   1 -11  -5   10.58    3.28
  -1  11   5   16.11    3.66
   1 -11  -5   12.66    3.43
  -1 -11   5   18.08    3.98
  -1 -11   5   11.20    3.27
  -1  11   5   10.39    3.15
  -1  11   5   13.35    3.49
  -1  11   5   11.08    3.47
  -1  11   5   17.34    3.95
  -1 -11   5   13.20    3.49
  -1  11   4  293.16   21.22
   1  11  -4  255.76   19.40
  -1  11   4  296.97   22.30
   1  11  -3   31.04    8.09
  -1  11   3   34.10    9.20
  -1  11   3   44.47   10.55
   1  11  -2   10.66    6.80
  -1  11   2    7.70    5.82
   1  11  -2   15.55    5.45
  -1  11   2   21.03    7.45
  -1  11   1   67.97   11.34
   1  11  -1   60.34   10.67
  -1  11   1   60.85   10.15
   1  11  -1   68.76    9.78
  -1  11   0   -4.13    6.68
   1  11   0    1.33    6.95
  -1  11   0    1.98    4.98
   1  11   0    5.34    5.83
  -1  11  -1    4.93    7.13
   1  11   1    1.82    6.59
   1  11   1   -4.14    6.70
   1  11   2    8.49    6.34
  -1  11  -2    9.09    6.39
   1  11   2   17.14    7.56
  -1  11  -3   55.05   10.10
   1  11   3   48.25   10.37
   1  11   3   37.88    9.08
   1  11   4    5.18    2.83
   1  11   4   13.84    3.94
   1  11   4   13.03    3.20
   1  11   4    6.34    6.41
  -1 -11  -4   15.37    3.74
  -1  11  -4   17.00    6.59
   1  11   4   13.64    6.78
   1 -11   4   11.38    3.45
   1  11   4   14.80    3.76
  -1 -11  -5    2.38    2.85
   1  11   5    5.35    3.04
   1  11   5   -0.95    2.83
   1  11   5    6.15    7.15
  -1 -11  -5    7.25    3.36
   1  11   5   -1.10    2.41
  -1  11  -5   -8.73    6.68
   1  11   5    3.60    5.56
  -1  11  -5    3.77    4.85
   1 -11   5   -4.59    4.70
   1 -11   5   -2.39    3.17
   1  11   5    6.68    3.38
   1  11   6    0.50    3.10
   1  11   6    6.87    3.48
  -1 -11  -6    1.48    2.72
   1  11   6   -2.61    6.11
  -1 -11  -6    1.77    2.91
   1 -11   6    1.23    2.19
   1 -11   6    1.68    2.95
   1  11   6    4.34    2.62
   1  11   6    2.06    3.05
  -1  11  -6   -1.60    6.25
   1  11   6    0.56    5.18
  -1  11  -7   12.73    6.97
   1  11   7    9.95    5.72
   1  11   7    5.87    3.56
  -1 -11  -7    6.47    3.15
  -1 -11  -7    4.95    3.13
   1  11   7   -8.82    8.98
   1 -11   7    1.09    2.60
   1 -11   7   -2.65    3.11
   1  11   7    5.10    3.18
   1 -11   7    1.49    2.50
   1  11   7    4.59    3.57
   1  11   7    6.11    3.25
   1  11   8   26.52    4.37
   1  11   8   20.35    4.01
  -1 -11  -8   26.32    4.47
  -1 -11  -8   26.56    4.78
   1 -11   8   28.48    4.50
   1 -11   8   23.14    4.15
   1  11   8   33.10    4.75
   1  11   8   25.07    4.83
   1  11   8   28.31    4.87
   1 -11   8   32.58    4.98
   1 -11   9   27.88    4.24
   1  11   9   27.42    4.32
   1  11   9   28.17    4.22
  -1 -11  -9   26.51    4.36
  -1 -11  -9   29.15    4.56
   1 -11   9   26.06    4.58
   1  11   9   33.31    4.86
   1  11   9   25.25    4.54
   1  11   9   23.80    4.29
   1 -11   9   28.86    4.61
   1  11  10   23.69    4.47
   1 -11  10   19.24    3.97
  -1 -11 -10   23.67    4.27
  -1 -11 -10   28.30    4.70
   1 -11  10   27.53    4.65
   1  11  10   21.48    4.01
   1  11  10   13.43    3.87
   1 -11  10   21.50    3.72
   1  11  10   16.79    3.53
   1  11  11    2.93    2.75
   1 -11  11    6.34    4.07
   1  11  11   -0.24    3.14
   1 -11  11    1.62    2.84
  -1 -11 -11    2.91    3.00
  -1 -11 -11    4.13    3.34
   1 -11  12    5.31    3.75
   1  11  12    2.35    3.07
   1 -11  12    6.31    2.79
   1  11  12    5.70    3.13
   1 -11  12    2.78    2.54
  -1 -11 -12    6.30    3.19
  -1 -11 -12    0.17    2.76
   1 -11  13    1.03    2.98
   1  11  13   -0.81    2.69
   1 -11  13    2.97    2.24
   1  11  13   -1.77    2.34
   1 -11  13   -1.92    2.27
  -1 -11 -13   -0.08    2.69
  -1 -11 -13   -0.68    2.39
  -1 -11 -14   16.18    2.86
  -1 -11 -14   14.06    2.88
   1 -11  14   16.41    3.30
   1  11  14   19.04    3.12
   1  11  14   12.48    2.49
   1 -11  14   14.91    2.73
  -1 -11 -15   -1.81    1.79
   1  11  15   -2.31    1.91
   1  11  15   -2.91    1.30
  -1 -11 -15    2.18    1.62
   1 -11  15   -0.22    1.49
   1 -11  15   -0.96    1.73
   1 -11  15   -3.84    1.18
   1 -11  15    2.23    1.54
  -1  12  15    9.02    2.08
  -1 -12  15   10.56    1.98
   1 -12 -15    6.53    1.79
  -1 -12  15   10.58    1.77
  -1 -12  15    9.87    1.78
   1 -12 -14    0.02    1.63
   1 -12 -14   -0.94    2.01
   1 -12 -14   -3.42    2.24
  -1  12  14    1.04    1.94
  -1  12  14   -0.26    1.27
  -1 -12  14   -1.57    2.02
  -1 -12  14   -1.84    2.03
  -1 -12  14   -1.24    2.10
  -1  12  13    1.39    2.62
  -1 -12  13    0.56    2.88
   1 -12 -13    1.77    2.50
   1 -12 -13   -0.73    2.35
  -1  12  13    3.97    2.08
  -1  12  13   -4.28    2.10
  -1 -12  13   -3.12    2.34
  -1 -12  13   -0.85    2.45
  -1 -12  13   -0.51    2.32
  -1  12  13   -0.01    2.03
   1 -12 -12   17.90    3.66
  -1  12  12   16.65    2.70
  -1  12  12   17.63    3.12
   1 -12 -12   15.32    3.62
  -1  12  12   24.97    4.31
  -1 -12  12   17.75    4.17
  -1  12  12   21.08    3.68
  -1 -12  12   17.41    3.69
   1 -12 -11    3.11    3.05
  -1 -12  11    0.02    3.57
   1 -12 -11    1.96    3.04
  -1 -12  11    4.96    3.85
  -1  12  11   -6.39    3.33
  -1 -12  11    2.93    2.92
  -1  12  11    1.23    2.79
   1 -12 -10   25.13    4.63
  -1 -12  10   23.44    4.75
   1 -12 -10   19.75    4.34
  -1  12  10   21.52    3.70
  -1  12  10   17.87    4.20
  -1  12  10   22.97    4.41
  -1 -12  10   16.81    3.93
   1 -12  -9   36.21    5.46
  -1 -12   9   36.81    5.17
  -1 -12   9   30.65    4.67
   1 -12  -9   30.54    4.75
  -1  12   9   30.03    4.42
  -1  12   9   36.86    5.37
  -1 -12   9   27.91    4.57
  -1  12   9   42.95    5.44
   1 -12  -8    3.60    3.26
   1 -12  -8   11.68    3.99
  -1 -12   8   12.91    3.91
  -1 -12   8    9.44    3.62
  -1  12   8    1.76    3.30
  -1  12   8    7.03    3.41
  -1  12   8    6.85    3.75
  -1 -12   8    5.57    3.03
  -1  12   7    1.03    3.29
   1 -12  -7    9.04    3.59
   1 -12  -7   -0.47    2.95
  -1 -12   7    5.50    3.13
  -1 -12   7    0.40    2.88
  -1  12   7   -2.44    2.75
  -1  12   7    3.08    3.29
  -1  12   7   -0.32    2.98
  -1  12   7    7.29    3.71
  -1 -12   7   -3.15    3.15
  -1 -12   7    1.54    5.39
  -1  12   6   90.25   12.57
  -1  12   6   97.30    7.42
   1 -12  -6   99.25    7.28
   1 -12  -6   98.06    7.20
   1 -12  -6  106.45    7.11
  -1  12   6  113.32    7.79
  -1 -12   6   99.31    6.57
  -1 -12   6  101.49    7.17
  -1  12   6  112.77    7.50
  -1 -12   6  101.77    7.44
  -1  12   6  103.79    7.65
  -1  12   6   99.52    7.33
  -1  12   5   62.03    5.83
  -1  12   5   55.82    5.82
   1 -12  -5   65.28    5.99
   1 -12  -5   59.65    5.88
   1 -12  -5   56.51    5.20
   1  12  -5   46.19    9.09
  -1  12   5   68.65   11.04
  -1  12   5   62.16    5.84
  -1 -12   5   56.40    5.35
  -1 -12   5   62.74    5.50
  -1 -12   5   59.61    5.63
  -1  12   5   63.87    6.31
  -1 -12   5   56.30    5.64
   1  12  -4   16.60    6.88
  -1  12   4   11.79    5.93
   1 -12  -4    6.34    2.51
  -1  12   4    9.98    3.59
   1 -12  -4   14.72    3.90
  -1 -12   4   11.83    3.55
  -1 -12   4    9.85    3.23
  -1  12   4   11.74    3.18
  -1  12   4   16.03    4.08
  -1  12   4    8.78    3.43
  -1 -12   4    9.04    2.99
  -1  12   3   -0.47    6.72
   1  12  -3   -0.37    5.99
   1 -12  -3    3.18    2.18
  -1 -12   3    9.54    3.38
  -1  12   3   -0.37    2.54
  -1  12   3   -0.05    2.98
  -1 -12   3   -0.57    3.16
   1 -12  -3   -5.98    3.54
  -1  12   3    3.59    2.72
  -1  12   2    7.37    5.92
   1  12  -2   21.64    8.22
   1 -12  -2   10.59    3.05
  -1  12   2   13.26    3.33
  -1  12   2   11.16    3.28
  -1 -12   2    8.42    3.37
  -1  12   2    9.62    2.78
   1  12  -1    7.51    7.57
  -1  12   1    8.26    6.94
  -1  12   1    4.31    3.04
  -1  12   1    5.84    2.85
   1  12  -1    8.30    5.17
  -1 -12   1    5.99    2.91
   1  12   0   17.42    7.25
   1  12   0   32.84    9.29
  -1  12   0   34.16    9.43
   1  12   1   -0.76    6.48
   1 -12   1   -2.77    2.94
   1  12   1   -2.01    3.01
   1  12   1   -2.24    2.74
  -1  12  -1   -3.60    6.46
   1  12   1   13.10    8.19
   1  12   2   -2.20    7.35
  -1  12  -2   11.22    7.67
   1  12   2   -0.64    6.48
   1  12   2    0.69    2.71
   1  12   2    7.87    3.20
  -1 -12  -2   -2.56    3.42
   1  12   2   10.29    3.19
   1  12   2    6.97    3.20
   1 -12   2    2.06    2.97
   1  12   2    1.50    2.76
   1  12   3  119.26    7.66
   1  12   3  122.14    7.57
  -1 -12  -3  117.39    7.24
   1  12   3  129.90   16.04
   1  12   3  115.61    7.44
   1  12   3  128.64   15.79
  -1  12  -3  132.94   15.01
   1 -12   3  117.67    7.47
   1  12   3  122.15    7.81
  -1 -12  -4   -2.72    2.87
   1  12   4    6.33    3.32
   1  12   4    2.94    2.73
  -1 -12  -4    3.87    2.95
   1  12   4   -3.49    5.88
   1 -12   4    3.06    2.56
   1  12   4    2.27    2.63
   1 -12   4    5.40    3.17
   1  12   4    6.40    3.34
   1  12   4    2.63    6.86
  -1  12  -4    5.55    5.82
  -1  12  -5   -4.54    5.83
   1  12   5    2.55    6.36
  -1 -12  -5    2.06    3.02
   1  12   5    1.46    3.04
   1  12   5   -6.39    6.66
  -1 -12  -5   -1.05    3.40
   1 -12   5   -4.61    3.20
   1  12   5   -0.48    2.58
   1  12   5   -2.03    3.06
   1  12   5    1.96    2.73
   1  12   5   -1.41    3.14
   1 -12   5    4.43    3.71
   1  12   6   -7.25    6.89
   1  12   6   -0.96    3.25
  -1 -12  -6   -0.16    2.83
   1  12   6  -13.80    8.00
  -1 -12  -6    2.02    2.20
  -1 -12  -6   -2.03    3.00
   1 -12   6    0.19    2.61
   1 -12   6   -0.93    2.10
   1  12   6   -1.23    2.93
   1  12   6    1.17    2.64
   1  12   6   -2.70    3.21
   1  12   6   -1.09    3.11
   1 -12   6    0.02    2.83
   1  12   7   29.03    4.46
  -1 -12  -7   31.24    4.73
  -1 -12  -7   30.14    4.75
   1 -12   7   33.92    4.31
   1 -12   7   33.65    4.65
   1  12   7   34.25    4.96
   1  12   7   36.82    5.16
   1  12   7   31.90    4.78
   1 -12   7   29.32    4.55
   1  12   7   34.40    5.02
  -1 -12  -8    5.22    3.11
   1  12   8   -3.27    2.94
  -1 -12  -8    4.26    3.20
   1 -12   8    2.03    2.65
   1  12   8    0.82    2.80
   1  12   8    3.78    2.85
   1  12   8    3.21    3.08
   1  12   8    7.04    3.29
   1 -12   8   -0.88    2.86
  -1 -12  -9   28.02    4.48
  -1 -12  -9   20.65    4.31
   1 -12   9   28.37    4.30
   1  12   9   30.67    4.82
   1 -12   9   33.89    4.43
   1  12   9   31.05    4.98
   1  12   9   26.00    4.27
   1 -12   9   23.93    4.38
   1  12   9   24.28    4.53
  -1 -12 -10   -4.44    3.06
   1  12  10    0.06    3.06
   1  12  10   -3.81    2.82
   1  12  10   -3.26    3.20
   1 -12  10   -0.38    2.41
  -1 -12 -10    2.57    3.18
   1  12  10   -3.35    3.13
   1 -12  10   -1.67    2.92
  -1 -12 -11   -2.22    2.90
   1  12  11    0.79    2.66
   1 -12  11   -0.30    3.52
   1  12  11   -5.66    2.58
   1 -12  11    0.03    2.60
   1  12  11    0.80    2.97
  -1 -12 -11   -0.28    2.75
  -1 -12 -12    6.46    3.08
  -1 -12 -12    6.63    2.66
   1  12  12    6.91    3.01
   1 -12  12    4.09    3.18
   1 -12  12    3.54    2.30
   1 -12  12    9.44    2.74
   1  12  12   12.37    3.36
  -1 -12 -13    0.98    2.32
  -1 -12 -13   -1.22    1.61
  -1 -12 -13    4.32    2.24
   1  12  13    4.45    1.78
   1  12  13    0.13    1.97
   1 -12  13    4.32    2.72
   1  12  13    3.48    2.50
   1  12  13   -0.06    2.08
   1 -12  13   -4.10    2.38
  -1 -12 -14    2.02    2.06
  -1  12 -14    1.13    1.29
  -1 -12 -14   -3.65    1.96
   1 -12  14    0.10    1.93
   1 -12  14    1.42    1.89
   1 -12  14    0.04    1.56
   1  12  14    1.60    1.67
   1  12  14    2.59    2.20
   1 -12  15    0.75    1.12
   1  12  15    3.63    1.56
   1 -13 -14    0.38    1.62
  -1  13  14   -0.92    1.68
  -1 -13  14   -1.05    1.62
  -1 -13  14    0.67    1.56
  -1 -13  14   -0.68    1.27
   1 -13 -13    6.68    1.92
   1 -13 -13    7.72    2.51
  -1  13  13    3.48    1.76
  -1  13  13    6.71    2.43
  -1 -13  13    1.27    2.38
  -1 -13  13    3.28    2.13
  -1 -13  13    4.61    1.96
   1 -13 -12   61.08    5.05
   1 -13 -12   59.31    4.40
   1 -13 -12   62.68    4.93
  -1  13  12   61.31    4.71
  -1  13  12   66.39    5.35
  -1 -13  12   62.29    5.43
  -1  13  12   61.24    4.74
  -1 -13  12   63.37    5.22
  -1 -13  12   63.22    4.91
   1 -13 -11    2.32    2.45
   1 -13 -11    4.84    2.96
   1 -13 -11   -0.02    2.74
  -1  13  11    3.10    2.48
  -1  13  11    2.66    2.65
  -1 -13  11    4.88    3.48
  -1  13  11    3.48    2.78
  -1 -13  11    5.54    3.15
   1 -13 -10    2.86    3.07
   1 -13 -10    3.41    2.96
   1 -13 -10    1.92    3.08
  -1 -13  10    3.99    2.98
  -1  13  10   -0.15    2.87
  -1  13  10    1.36    2.29
  -1  13  10    5.66    3.26
  -1 -13  10    5.43    3.11
   1 -13  -9   16.30    3.96
   1 -13  -9   16.89    3.59
   1 -13  -9   22.29    3.99
  -1 -13   9   22.16    4.15
  -1  13   9   17.86    3.72
  -1  13   9   19.74    4.18
  -1 -13   9   17.12    3.93
  -1  13   9   19.45    4.17
   1 -13  -8    7.15    3.33
   1 -13  -8    5.52    3.41
   1 -13  -8    6.36    3.44
  -1 -13   8   13.51    3.68
  -1 -13   8    7.29    3.40
  -1  13   8   10.53    3.66
  -1  13   8   12.19    3.33
  -1  13   8    2.14    3.21
  -1 -13   8    6.30    3.18
   1 -13  -7   92.55    7.20
   1 -13  -7   99.26    7.00
  -1  13   7   90.91    7.30
   1 -13  -7  104.55    7.71
  -1 -13   7  100.64    6.91
  -1 -13   7   97.88    7.34
  -1  13   7  101.35    7.58
  -1  13   7   94.96    7.27
  -1  13   7  100.88    7.74
  -1 -13   7   94.51    7.39
  -1  13   6  -12.38    7.57
   1 -13  -6    3.77    2.96
  -1  13   6   -5.77    3.77
   1 -13  -6    1.00    3.04
  -1  13   6    1.04    2.84
  -1 -13   6    0.37    2.93
  -1 -13   6    1.32    2.64
  -1  13   6    0.65    2.71
  -1  13   6    1.14    3.08
  -1 -13   6   -2.26    3.06
  -1 -13   6    7.62    7.06
  -1  13   5   15.14    6.90
   1  13  -5    6.61    4.47
   1 -13  -5    9.40    3.12
   1 -13  -5   13.68    3.83
  -1  13   5    8.60    3.86
  -1  13   5   12.89    3.57
  -1 -13   5   10.53    3.39
  -1  13   5   10.06    3.27
  -1 -13   5   12.27    4.86
  -1  13   5   10.08    3.48
  -1  13   4   54.77   11.10
   1  13  -4   45.68    9.63
   1 -13  -4   44.62    4.79
  -1  13   4   32.58    4.98
   1 -13  -4   43.70    5.43
  -1  13   4   55.01    5.37
  -1 -13   4   37.66    4.57
  -1  13   4   40.66    5.02
  -1 -13   4   39.21    5.12
  -1 -13   4   40.28    4.70
  -1  13   4   45.55    5.49
  -1  13   3   12.59    7.62
   1  13  -3   -1.84    5.22
   1 -13  -3    2.23    2.41
   1  13  -3    3.12    2.96
   1 -13  -3    2.73    2.91
  -1  13   3    4.21    3.52
  -1 -13   3    2.75    2.72
  -1  13   3    3.15    2.83
  -1 -13   3    7.51    4.10
  -1  13   3    6.42    3.49
   1  13  -2   23.27    8.52
  -1  13   2   22.57    8.56
   1 -13  -2   20.82    3.59
   1  13  -2   31.00    4.55
  -1  13   2   19.46    4.06
   1 -13  -2   21.23    4.08
  -1  13   2   28.20    4.30
   1  13  -2   19.16    3.74
  -1  13   2   22.43    4.06
  -1  13   2   16.04    3.84
  -1 -13   2   20.87    4.10
   1  13  -1   11.29    7.22
  -1  13   1   19.12    9.05
   1  13  -1   15.47    6.48
   1 -13  -1   12.70    2.98
  -1  13   1   12.26    3.46
   1  13  -1   14.99    3.91
  -1  13   1   15.90    3.61
  -1  13   1    6.83    3.04
   1  13  -1   14.58    3.44
  -1 -13   1   14.21    3.46
   1  13   0    3.03    7.16
  -1  13   0    4.40    7.44
   1  13   0   -3.77    7.37
   1  13   0    2.04    2.93
  -1  13   0    1.47    2.91
   1  13   0    1.42    2.32
  -1  13   0   -1.29    2.97
   1  13   0    0.77    2.69
  -1  13   0    0.42    2.53
  -1 -13   0   -3.62    2.96
  -1  13  -1   -8.81    8.04
   1  13   1   -5.90    7.47
   1  13   1   -2.97    3.27
  -1  13  -1    1.70    3.13
  -1  13  -1    2.29    2.43
   1  13   1    4.03    2.88
   1  13   1    4.01    3.24
   1 -13   1   -0.50    2.43
   1  13   1    6.22    5.56
   1  13   2    3.34    5.79
  -1  13  -2   -9.99    7.51
  -1 -13  -2   -0.10    3.09
  -1  13  -2   -1.58    2.92
   1  13   2  -10.45    4.20
   1  13   2   11.29    7.09
   1  13   2   -0.42    2.86
  -1  13  -2   -2.39    2.87
   1  13   2    1.51    2.84
   1 -13   2   -3.23    3.20
   1  13   3    6.24    6.72
  -1  13  -3    1.56    5.30
   1  13   3   -0.16    3.16
  -1 -13  -3    5.42    3.09
   1  13   3    1.46    6.20
   1 -13   3    5.67    3.03
   1  13   3   -0.38    3.08
   1  13   3   -0.68    3.13
   1 -13   3    3.71    3.26
   1  13   3   -1.04    2.73
   1  13   4    2.16    3.19
   1  13   4  -11.04    6.78
  -1  13  -4   -3.08    5.06
   1  13   4   -0.49    3.22
  -1 -13  -4   -1.71    3.07
   1  13   4  -11.16    8.27
   1 -13   4   -5.85    3.07
   1  13   4    3.48    2.84
  -1  13  -4   -1.00    2.52
   1  13   4   -2.96    2.79
   1 -13   4    1.78    3.63
   1  13   5    7.25    3.15
   1  13   5    9.17    3.80
   1  13   5   11.32    6.36
  -1  13  -5   15.24    6.80
   1  13   5    1.03    3.25
  -1 -13  -5    6.04    3.12
   1  13   5    8.93    7.32
   1 -13   5   11.72    3.34
   1  13   5   14.79    3.93
  -1  13  -5   11.94    2.90
   1  13   5    7.87    3.31
   1  13   6   36.32    5.09
  -1 -13  -6   35.44    4.84
  -1 -13  -6   25.92    4.73
   1 -13   6   27.51    3.88
   1  13   6   33.32    4.86
   1  13   6   33.27    4.65
   1  13   6   28.77    4.67
   1 -13   6   30.34    4.72
   1  13   6   27.15    4.62
   1  13   7   11.06    3.74
  -1 -13  -7    5.98    3.00
  -1 -13  -7    5.36    3.76
  -1 -13  -7    7.39    2.68
   1 -13   7    3.63    2.60
   1 -13   7    5.10    2.46
   1  13   7    7.28    3.32
   1  13   7    4.68    3.27
   1  13   7    8.37    3.06
   1 -13   7    3.94    2.73
   1  13   7   -0.23    2.95
   1  13   8    1.91    2.86
  -1  13  -8    3.45    2.98
  -1 -13  -8    3.04    2.89
  -1 -13  -8    2.06    3.25
  -1 -13  -8    0.68    2.25
   1 -13   8    1.90    2.94
   1  13   8    2.03    2.68
   1  13   8    2.45    3.04
   1  13   8   -1.04    2.65
   1 -13   8    0.89    2.64
   1  13   8   -3.85    3.49
   1 -13   8   -0.45    2.62
  -1 -13  -9    4.98    3.39
  -1 -13  -9    4.18    2.31
  -1  13  -9    6.15    2.95
  -1 -13  -9    5.38    3.23
   1 -13   9    8.41    3.28
   1  13   9    4.72    2.55
   1 -13   9    9.66    3.31
   1  13   9    3.53    3.12
   1 -13   9    4.87    2.94
   1  13   9    5.61    3.35
  -1 -13 -10    5.01    2.54
  -1 -13 -10    2.99    2.96
   1 -13  10    1.93    2.54
   1  13  10    1.15    2.43
   1  13  10   -3.80    2.92
   1  13  10   -2.34    2.95
   1 -13  10    4.24    2.92
  -1 -13 -10    2.24    2.75
  -1 -13 -11   10.33    3.25
  -1 -13 -11   11.27    2.50
  -1 -13 -11   10.70    3.03
   1 -13  11   15.94    4.31
   1  13  11    8.49    2.56
   1  13  11   12.44    3.41
   1  13  11    9.96    3.19
   1 -13  11   10.92    2.81
   1 -13  11    6.00    2.64
  -1 -13 -12    3.65    2.61
  -1 -13 -12    3.08    2.56
   1 -13  12   -4.28    3.05
   1  13  12   -3.11    2.33
   1  13  12   -0.71    2.21
   1 -13  12    4.44    2.47
   1  13  12    0.21    1.92
  -1 -13 -13    1.66    1.88
   1 -13  13    2.84    2.22
   1  13  13    3.71    2.03
   1 -13  13    2.46    1.86
   1 -13  13    0.83    1.84
   1  13  13    5.43    2.26
   1  13  13    2.56    1.62
  -1 -13 -14   26.66    2.29
   1 -13  14   27.51    2.68
   1 -13  14   26.29    2.45
   1 -14 -13    1.64    1.81
  -1  14  13    0.36    1.29
  -1  14  13   -1.75    1.84
  -1 -14  13   -1.52    1.20
  -1 -14  13    4.78    1.87
  -1 -14  13    1.65    1.86
  -1 -14  12    5.00    2.56
   1 -14 -12    0.76    1.55
   1 -14 -12    5.33    2.24
  -1  14  12    3.83    1.90
  -1  14  12    1.18    2.18
  -1 -14  12    0.88    1.75
  -1 -14  12    2.69    2.19
  -1 -14  12    4.44    1.79
   1 -14 -11    0.70    2.51
  -1  14  11    3.11    2.54
  -1  14  11    2.66    2.43
   1 -14 -11    3.87    2.20
  -1 -14  11    1.23    2.81
  -1  14  11    1.38    2.26
  -1 -14  11    1.78    2.30
  -1 -14  11    5.21    2.01
  -1  14  10   -1.80    2.62
  -1  14  10   -0.59    2.45
  -1 -14  10    4.09    2.90
   1 -14 -10   -0.80    2.30
   1  14 -10   -1.04    2.40
   1 -14 -10    3.65    2.83
  -1 -14  10    1.40    2.76
  -1 -14  10   -2.01    1.95
  -1  14  10    0.01    2.53
   1 -14  -9    4.51    2.93
  -1 -14   9   10.17    3.06
  -1  14   9    6.06    3.13
  -1  14   9    2.84    2.57
   1 -14  -9    1.03    2.57
  -1  14   9    6.62    3.02
  -1 -14   9    6.33    3.27
  -1  14   9    8.11    3.33
   1 -14  -8    8.36    3.39
  -1 -14   8    7.41    3.13
  -1  14   8    8.73    3.47
  -1 -14   8    6.13    2.83
   1 -14  -8    7.04    2.70
  -1  14   8    3.41    3.06
  -1  14   8    7.82    3.46
  -1 -14   8    6.21    3.41
   1 -14  -7   22.48    4.38
  -1 -14   7   24.96    3.92
  -1  14   7   25.60    4.59
  -1 -14   7   28.22    4.20
   1 -14  -7   27.84    4.19
  -1  14   7   25.13    4.27
  -1 -14   7   21.66    4.21
  -1  14   7   24.32    4.70
  -1  14   6    0.67    3.06
   1 -14  -6    3.38    3.19
  -1 -14   6    0.60    2.82
  -1 -14   6    3.19    2.40
  -1  14   6    4.93    3.26
   1 -14  -6    4.03    3.08
  -1  14   6   -2.75    3.38
  -1  14   6    1.88    3.15
  -1 -14   6    2.73    3.42
   1 -14  -5   16.37    4.11
  -1  14   5   20.31    4.64
  -1  14   5   16.42    3.36
  -1 -14   5   12.44    3.62
   1 -14  -5   13.54    3.45
  -1  14   5   14.73    3.97
  -1  14   5   15.56    4.29
  -1  14   4   58.81    6.42
   1 -14  -4   43.60    5.43
   1 -14  -4   61.37    5.39
  -1 -14   4   55.11    5.66
  -1  14   4   55.52    6.22
  -1  14   4   55.52    6.21
  -1 -14   4   56.71    5.79
   1  14  -3   44.29    4.90
  -1  14   3   40.46    5.48
   1 -14  -3   47.66    4.89
   1  14  -3   52.22   10.85
  -1  14   3   46.27   10.80
  -1 -14   3   52.29    5.44
  -1  14   3   40.41    5.25
  -1  14   3   42.10    5.29
  -1 -14   3   47.21    5.37
   1  14  -2    0.35    2.96
  -1  14   2    5.23    3.33
   1 -14  -2    0.02    2.40
  -1  14   2    9.88    3.20
  -1 -14   2    3.18    2.92
   1  14  -2    6.10    5.83
  -1  14   2   -9.61    8.21
   1  14  -2    1.02    2.47
  -1  14   2    2.12    3.14
  -1 -14   2    4.76    3.48
   1  14  -1   42.77    5.06
  -1  14   1   45.95    5.69
  -1  14   1   51.34    5.29
  -1  14   1   61.50   12.57
   1  14  -1   52.20   11.38
   1  14  -1   46.72    5.34
  -1  14   1   52.52    5.75
  -1 -14   1   47.70    5.44
   1  14   0    3.13    3.12
  -1  14   0    8.76    3.80
   1  14   0    1.06    6.06
   1  14   0    0.54    2.44
  -1  14   0    2.81    2.41
   1  14   0    0.46    2.61
  -1  14   0    4.69    3.20
  -1 -14   0    8.90    3.87
   1 -14   0    5.17    3.63
   1  14   1   36.28    5.17
  -1  14  -1   33.10    4.70
   1  14   1   25.83    7.88
  -1  14  -1   17.39    7.79
   1  14   1   26.70    3.91
  -1  14  -1   34.65    4.70
   1  14   1   21.97    4.23
   1 -14   1   30.94    4.84
   1  14   2    6.61    6.64
   1  14   2    1.67    3.04
  -1  14  -2   -4.54    3.23
   1  14   2   -1.81    3.20
   1 -14   2   -2.55    2.76
   1  14   2   -3.81    3.19
  -1  14  -2    3.22    5.92
   1  14   2    3.26    6.32
   1  14   3    1.07    2.75
  -1  14  -3    3.64    4.83
   1  14   3   -0.20    3.42
  -1  14  -3    0.56    2.66
   1 -14   3    6.23    3.36
   1  14   3    2.49    2.95
   1  14   4   11.39    3.61
   1 -14   4    7.23    2.90
   1  14   4    8.27    3.71
  -1 -14  -4   11.46    3.48
  -1  14  -4    6.64    2.75
   1 -14   4   13.01    4.12
   1  14   4    6.97    3.29
   1  14   5   -1.06    2.98
   1 -14   5    0.16    2.57
   1  14   5    5.37    3.67
  -1 -14  -5   -1.41    2.89
  -1  14  -5    1.86    2.55
   1  14   5    4.21    3.28
   1  14   6    0.47    2.92
  -1 -14  -6    1.46    2.90
   1  14   6   -2.95    3.16
   1 -14   6    0.73    2.86
   1  14   6    4.44    3.55
   1 -14   6   -1.29    2.85
   1  14   6    3.25    2.93
   1  14   7    5.62    3.28
  -1 -14  -7   11.44    3.54
  -1  14  -7    8.26    3.29
   1  14   7    7.86    3.38
   1  14   7    7.34    3.27
   1 -14   7    4.98    3.11
   1 -14   7   -0.19    2.74
   1  14   7    7.45    3.06
  -1 -14  -8   -1.55    2.68
  -1  14  -8   -1.99    2.92
   1  14   8    2.10    2.77
   1 -14   8   -0.38    2.50
   1  14   8    2.39    2.75
   1  14   8    0.62    2.84
   1 -14   8    2.41    2.94
   1 -14   8    0.75    2.28
  -1  14  -9   -3.08    2.46
  -1 -14  -9    0.92    2.67
   1  14   9   -3.55    3.03
   1  14   9   -0.68    2.52
   1 -14   9    5.39    2.66
   1 -14   9    5.77    2.94
   1  14   9   -0.18    2.88
  -1 -14 -10   -3.95    2.55
   1  14  10    3.59    2.46
   1 -14  10    0.24    1.99
   1  14  10    0.76    2.47
   1 -14  10    0.58    2.35
   1  14  10    2.68    2.43
  -1 -14 -11   -2.70    2.22
   1 -14  11    0.14    2.74
   1  14  11   -2.36    2.47
   1 -14  11   -1.66    2.20
   1  14  11   -2.49    2.38
   1  14  11    0.67    2.13
  -1 -14 -12    1.63    1.86
   1 -14  12    0.17    2.24
   1  14  12    0.26    1.98
   1 -14  12    1.18    1.57
   1 -14  12    2.13    1.90
   1  14  12    0.40    2.03
   1  14  12    1.46    1.84
  -1 -14 -13    3.35    1.54
   1 -14  13    2.19    1.67
   1 -14  13    3.28    1.32
   1 -14  13    2.87    1.35
   1  14  13    1.89    1.36
   1  14  13    7.06    1.98
  -1 -15  13   -2.62    1.23
   1 -15 -12    6.59    1.92
  -1  15  12   13.20    2.17
  -1  15  12   11.05    2.13
  -1 -15  12   11.13    2.30
  -1 -15  12   10.01    2.16
   1 -15 -11    1.86    1.41
   1 -15 -11    3.75    1.98
  -1  15  11    0.28    1.99
  -1  15  11    0.17    1.80
  -1 -15  11   -2.33    2.18
  -1 -15  11   -1.58    1.97
  -1  15  10   -1.00    2.27
  -1  15  10   -1.92    2.21
   1 -15 -10   -2.23    2.31
   1  15 -10    4.60    2.20
   1 -15 -10   -1.11    1.86
  -1 -15  10    1.17    2.41
  -1 -15   9    9.29    2.74
  -1  15   9    6.23    2.82
  -1  15   9    8.26    3.02
   1 -15  -9    6.08    2.83
  -1 -15   9    4.41    2.70
   1 -15  -9    5.80    2.30
   1 -15  -8    1.88    2.37
   1 -15  -8    1.78    2.95
   1  15  -8    2.75    2.52
  -1  15   8    1.60    2.61
  -1  15   8    3.71    2.73
  -1 -15   8    3.05    2.17
  -1  15   8    2.56    2.63
  -1 -15   8    2.28    2.22
  -1  15   8    1.74    2.69
  -1 -15   8    4.20    2.87
   1 -15  -7    5.09    2.59
   1 -15  -7    6.75    3.25
  -1  15   7    3.88    2.63
  -1  15   7    6.09    3.07
  -1 -15   7   10.97    3.31
  -1 -15   7    4.30    2.33
  -1  15   7    7.86    3.15
  -1 -15   7    6.79    3.11
  -1  15   7    6.59    3.14
   1 -15  -6   -3.43    2.83
   1 -15  -6    4.05    2.86
  -1  15   6    0.02    2.53
  -1  15   6    3.24    2.71
  -1 -15   6    3.52    2.71
  -1  15   6    1.32    3.07
  -1 -15   6    3.46    3.06
  -1  15   6    0.51    3.09
  -1  15   5   15.56    3.47
  -1  15   5   13.74    3.81
  -1 -15   5   15.75    3.61
   1 -15  -5   10.87    3.62
  -1  15   5   12.38    4.12
  -1  15   5    8.58    3.55
   1 -15  -5   13.52    3.37
  -1  15   4   19.69    4.14
   1 -15  -4   19.31    3.78
  -1 -15   4   25.93    4.16
  -1  15   4   19.83    4.05
  -1  15   4   19.80    4.50
   1  15  -4   22.85    3.89
  -1 -15   4   18.00    4.41
  -1  15   3    2.18    2.90
  -1 -15   3    3.09    2.62
   1  15  -3    8.01    2.93
  -1  15   3    1.63    3.28
  -1  15   3   -2.32    3.25
  -1 -15   3   11.46    3.94
  -1 -15   2   19.82    3.97
  -1  15   2   24.99    4.19
   1  15  -2   22.98    4.13
  -1  15   2   12.33    4.05
  -1  15   2   17.77    4.39
   1  15  -2   20.23    3.60
  -1 -15   2   18.17    4.03
  -1 -15   1   26.93    4.11
  -1  15   1   31.51    4.40
  -1  15   1   26.76    4.62
   1  15  -1   34.56    4.89
  -1  15   1   21.88    4.10
   1  15  -1   31.61    4.27
   1 -15  -1   30.09    4.48
  -1 -15   1   29.95    5.11
   1  15   0   29.74    4.19
  -1  15   0   26.24    3.66
  -1  15   0   30.22    4.78
   1  15   0   32.18    4.88
   1  15   0   28.48    4.55
  -1  15   0   23.06    4.22
   1 -15   0   33.15    4.81
  -1 -15   0   28.32    4.71
   1  15   1   30.90    4.12
   1  15   1   24.10    4.58
  -1  15  -1   26.95    4.41
   1  15   1   18.49    4.10
  -1 -15  -1   28.26    4.96
   1 -15   1   24.95    4.83
   1  15   2    3.55    3.02
  -1  15  -2    4.98    2.98
   1  15   2   -1.54    3.17
   1 -15   2   -3.55    3.45
   1  15   2   -0.67    2.84
   1  15   3    1.48    2.82
   1  15   3   -0.44    2.78
  -1  15  -3    4.43    2.88
   1 -15   3    2.50    2.93
   1  15   3    5.81    3.78
   1  15   4    1.62    2.87
  -1  15  -4    2.82    2.51
   1  15   4    4.37    3.53
   1  15   4    1.64    3.05
   1  15   5    6.62    3.59
  -1  15  -5    2.32    2.51
   1  15   5    7.33    3.43
   1 -15   5    6.35    3.30
  -1 -15  -5    7.90    3.23
   1  15   5    5.05    3.41
  -1  15  -6   19.43    3.62
  -1 -15  -6   22.01    3.98
   1  15   6   22.16    4.56
   1  15   6   22.81    4.31
   1 -15   6   15.90    3.70
   1  15   6   17.13    4.00
   1  15   7    5.30    2.51
  -1 -15  -7    4.89    2.77
  -1  15  -7    1.69    2.57
   1  15   7    1.53    2.89
   1  15   7    1.10    2.72
   1 -15   7    7.65    3.05
   1  15   8    1.07    2.21
  -1 -15  -8    1.25    2.46
  -1  15  -8    3.03    2.33
  -1  15  -8   -1.08    2.55
   1  15   8    3.68    2.58
   1 -15   8    0.08    2.48
   1  15   8   -0.62    2.75
   1 -15   8   -4.47    2.84
   1  15   9    5.80    2.69
   1  15   9    5.45    2.60
  -1 -15  -9    6.84    2.77
  -1  15  -9    8.49    2.61
   1  15   9    6.17    2.70
   1 -15   9    7.15    2.82
   1 -15   9    3.39    2.45
   1  15   9    4.72    2.85
   1  15  10    5.31    2.47
   1  15  10    2.49    2.03
  -1 -15 -10    4.02    2.30
   1 -15  10    2.39    2.30
   1  15  10    5.29    2.78
   1  15  11   -2.38    1.91
   1  15  11    0.30    1.75
  -1 -15 -11   -2.08    1.82
   1 -15  11   -0.63    1.81
   1 -15  11   -0.91    1.15
   1 -15  11   -4.85    2.64
   1 -15  12    5.20    1.71
   1 -15  12    8.04    1.97
   1  15  12    8.83    1.95
   1  15  12   10.02    1.97
  -1 -16  12    7.19    1.52
  -1 -16  11    0.50    1.68
  -1 -16  11   -1.45    1.40
  -1  16  11   -2.16    1.65
  -1  16  11   -2.63    1.76
  -1 -16  11   -0.90    1.72
  -1  16  10   -1.71    1.81
  -1  16  10    4.78    2.07
  -1 -16  10    3.58    2.36
  -1 -16  10   -1.20    1.94
  -1  16   9    2.20    2.01
  -1  16   9    1.43    2.14
   1  16  -9    3.15    2.14
  -1 -16   9   -2.20    2.47
   1 -16  -9    5.74    1.84
  -1 -16   8    1.46    2.07
   1 -16  -8    0.01    1.75
   1  16  -8   -0.93    2.02
  -1  16   8    2.67    2.45
  -1  16   8    0.88    2.10
  -1  16   8    0.41    2.10
  -1 -16   8   -4.03    2.80
  -1 -16   7    8.79    2.79
  -1  16   7    8.29    2.85
  -1  16   7    6.12    2.82
   1  16  -7    9.75    2.98
   1 -16  -7    8.86    2.39
  -1 -16   7   11.03    3.17
  -1 -16   6    0.51    2.36
  -1  16   6   -0.24    2.41
  -1  16   6   -0.61    2.86
  -1 -16   6    3.98    3.02
   1 -16  -6    3.11    2.13
  -1  16   6    2.91    2.90
  -1 -16   5    4.37    2.96
  -1  16   5    0.77    2.92
  -1 -16   5    5.79    2.82
  -1  16   5    1.95    2.46
  -1  16   4    0.20    2.58
   1  16  -4    6.64    2.73
  -1  16   4    4.79    2.97
  -1 -16   4    1.89    2.68
  -1  16   4    7.14    2.87
  -1  16   3   19.82    4.23
  -1  16   3   16.33    4.30
   1  16  -3   16.54    3.37
   1  16  -3   11.89    3.18
  -1 -16   3   13.39    3.71
   1 -16  -3   14.71    4.10
  -1  16   3   18.97    3.84
  -1 -16   3   20.35    3.85
   1  16  -2    7.46    3.48
  -1  16   2    7.06    3.42
  -1  16   2    6.63    3.40
  -1 -16   2    3.13    3.38
   1 -16  -2    4.18    3.24
  -1  16   2    3.80    2.64
  -1 -16   2    3.74    2.71
  -1  16   1    3.63    3.26
   1  16  -1   -3.85    3.61
   1  16  -1    3.21    2.60
  -1 -16   1    3.64    3.32
   1 -16  -1    9.29    3.73
  -1  16   1    0.27    2.33
  -1 -16   1   -0.01    2.56
  -1  16   0   80.90    6.71
   1  16   0   76.89    6.75
  -1 -16   0   76.80    6.55
   1 -16   0   75.29    6.40
   1  16   0   74.93    6.29
  -1 -16   0   78.12    6.01
   1  16   1    1.75    2.89
   1  16   1    0.12    3.28
  -1  16  -1    7.99    3.15
  -1  16  -1    3.91    2.97
   1 -16   1    4.65    3.06
  -1 -16  -1   12.40    4.03
   1  16   1    7.71    2.84
   1  16   2    5.65    3.26
   1  16   2    3.87    3.22
  -1  16  -2    0.10    2.61
   1 -16   2    5.44    3.47
  -1 -16  -2   -0.43    3.27
   1  16   2    3.04    2.79
   1  16   3    0.86    2.96
   1  16   3    1.12    2.94
  -1  16  -3    7.05    2.86
   1 -16   3    1.05    3.07
  -1 -16  -3    0.97    3.14
   1  16   3    0.80    2.47
   1  16   4   -0.12    2.84
  -1  16  -4    5.49    2.64
   1  16   4    0.64    2.83
   1  16   4    0.45    2.43
   1  16   5    2.59    2.95
  -1  16  -5   -0.46    3.05
   1  16   5    0.56    2.96
  -1  16  -5    0.06    2.18
   1 -16   5    1.16    2.66
   1  16   5   -0.04    2.41
  -1  16  -6   -0.19    2.81
   1  16   6    2.57    2.69
   1 -16   6   -1.73    2.71
   1  16   6    0.86    2.33
  -1  16  -7    1.75    2.59
  -1  16  -7    0.17    2.34
   1 -16   7    1.81    2.41
   1  16   7    1.36    2.45
   1 -16   7    1.68    2.46
   1  16   7    3.24    2.48
  -1  16  -8    4.01    2.50
  -1  16  -8    0.29    2.09
   1 -16   8    3.19    2.43
   1 -16   8    2.86    2.33
   1  16   8   -1.94    2.35
   1  16   8   -4.05    2.62
   1  16   8    3.97    2.15
   1 -16   9    0.67    1.89
  -1  16  -9    1.87    2.04
   1  16   9   -1.10    1.68
   1 -16   9    2.27    2.22
   1  16   9    4.95    2.52
   1  16   9   -2.50    2.06
   1 -16  10    1.89    1.88
   1 -16  10    1.51    2.08
   1  16  10    2.46    1.87
   1  16  10    2.24    1.64
   1 -16  11    1.41    1.44
   1 -16  11   -1.20    1.65
   1  16  11    0.92    1.44
   1 -17 -10    0.88    1.54
  -1 -17  10    1.52    1.64
  -1  17  10   -0.48    1.24
  -1 -17  10    4.34    1.67
  -1  17  10    1.72    1.54
   1  17  -9   -0.93    1.78
  -1 -17   9   -1.02    1.99
  -1 -17   9   -1.97    1.97
  -1  17   9    0.90    1.68
  -1 -17   8    4.28    1.96
   1  17  -8   -2.47    2.17
   1  17  -8    2.07    1.90
  -1  17   8   -2.79    1.89
  -1 -17   8    0.92    2.01
  -1  17   8    1.15    2.01
  -1 -17   7   -4.58    2.31
   1  17  -7    3.41    2.29
  -1  17   7    3.03    2.12
  -1 -17   7    1.44    2.19
  -1  17   7    2.99    2.34
   1  17  -6   11.91    3.20
  -1  17   6   10.96    2.87
  -1 -17   6   12.04    3.22
   1 -17  -6    5.07    2.86
  -1  17   6   11.07    2.95
  -1 -17   6   11.91    2.85
  -1  17   5    1.43    2.44
  -1 -17   5    0.24    2.57
   1 -17  -5   -1.80    2.95
  -1 -17   5   -4.36    2.38
  -1  17   5   -1.23    2.45
  -1  17   4    1.58    2.32
   1  17  -4    2.20    2.44
  -1 -17   4   -0.35    2.62
   1 -17  -4   -0.85    2.98
  -1 -17   4    2.92    2.36
  -1  17   4    3.04    2.49
  -1  17   3   10.88    2.98
  -1  17   3    8.35    2.89
   1  17  -3    5.89    2.64
   1 -17  -3   10.16    3.47
  -1 -17   3    7.95    2.74
  -1  17   3    6.33    2.69
  -1  17   2   -9.25    3.49
   1  17  -2   -1.99    2.75
   1  17  -2   -0.75    2.50
   1 -17  -2    2.91    3.16
  -1 -17   2   -3.07    3.10
  -1  17   2   -0.23    2.29
  -1 -17   2    7.84    2.92
   1  17  -1   -4.57    3.10
  -1  17   1   -1.49    2.72
  -1 -17   1    5.04    3.19
   1 -17  -1   -1.22    3.00
  -1  17   1   -0.71    2.12
  -1 -17   1    2.65    2.71
   1  17   0    2.26    3.08
  -1  17   0    4.60    2.97
   1 -17   0    6.53    3.31
  -1 -17   0   -3.80    3.62
  -1 -17   0    1.49    2.38
   1  17   1    8.14    3.10
   1  17   1   10.62    3.51
  -1  17  -1    7.34    2.91
  -1 -17  -1    9.03    3.30
   1 -17   1   14.93    3.73
   1  17   1    7.55    2.56
  -1 -17  -1    7.13    2.46
   1  17   2   -1.20    2.76
   1  17   2   -4.48    3.45
  -1  17  -2    1.38    2.45
   1 -17   2    2.54    3.26
  -1 -17  -2   -1.84    2.94
   1  17   2    1.64    2.23
  -1 -17  -2    2.58    2.60
   1  17   3    9.68    3.20
   1  17   3   14.39    3.88
  -1  17  -3   14.28    3.52
  -1  17  -3   20.41    3.35
  -1 -17  -3    8.25    3.32
   1  17   3   12.40    3.00
   1  17   4    1.61    2.71
   1  17   4   -3.96    3.10
  -1  17  -4    4.26    2.97
   1  17   4    0.99    2.37
  -1  17  -4   -0.03    2.12
  -1 -17  -4    1.96    2.88
   1 -17   4    2.21    2.70
   1  17   4    1.73    2.40
  -1  17  -5   -2.21    2.89
   1  17   5    0.56    2.46
  -1 -17  -5   -0.50    2.76
   1 -17   5   -0.41    2.37
   1  17   5   -3.23    2.62
  -1  17  -6    1.26    2.32
  -1  17  -6    7.20    2.98
   1  17   6    3.58    2.45
   1 -17   6    3.72    2.43
   1 -17   6    5.50    2.53
  -1 -17  -6   -2.98    2.71
   1  17   6   -0.32    2.25
  -1  17  -7   -1.04    2.24
  -1  17  -7    1.14    2.23
   1 -17   7    1.84    2.19
  -1 -17  -7    2.10    2.17
   1 -17   7   -1.97    2.10
   1  17   7   -0.36    2.17
   1 -17   8    7.16    2.15
  -1  17  -8   11.11    2.59
  -1  17  -8    9.55    2.15
   1  17   8    5.43    1.97
   1 -17   8    6.09    2.27
  -1 -17  -8    6.07    2.40
   1  17   8    5.97    2.26
  -1  17  -9    3.86    1.78
  -1 -17  -9    2.56    1.74
   1 -17   9    7.81    2.03
   1 -17   9   10.91    2.49
   1  17   9    9.03    2.29
  -1 -17 -10    2.06    1.47
   1 -17  10    1.85    1.34
   1  17  10    2.54    1.48
   1 -18  -9   -0.14    1.33
  -1 -18   9    4.62    1.67
  -1  18   9    2.01    1.16
  -1 -18   9    0.56    1.19
  -1  18   9    5.83    1.69
   1  18  -8    3.35    1.67
   1 -18  -8    2.84    1.84
  -1 -18   8    5.33    2.05
  -1  18   8    6.72    1.90
  -1 -18   7    5.24    1.89
   1  18  -7   10.40    2.51
   1  18  -7    6.19    2.00
  -1  18   7    0.75    1.75
  -1 -18   7    4.42    2.25
   1 -18  -7    1.67    1.95
  -1  18   7    5.17    2.06
  -1 -18   6    0.73    1.98
   1  18  -6    3.84    2.24
  -1  18   6   -0.45    1.88
   1 -18  -6    0.42    2.24
  -1 -18   6   -0.90    2.01
  -1  18   6   -1.54    2.01
   1  18  -5   -3.74    2.60
  -1  18   5   -0.59    2.26
   1 -18  -5   -1.49    2.59
  -1 -18   5    3.80    2.60
  -1  18   5    1.91    2.07
  -1  18   4   -1.38    1.97
   1  18  -4    4.40    2.84
  -1  18   4   -2.53    2.22
   1  18  -4    4.20    1.95
   1 -18  -4    0.04    2.27
  -1 -18   4    1.40    2.24
  -1  18   4    2.24    2.18
  -1  18   3    1.12    2.26
   1  18  -3    3.78    2.09
  -1  18   3    5.68    2.77
  -1 -18   3    6.04    2.86
   1 -18  -3    0.25    2.54
  -1  18   3    1.82    1.94
  -1  18   2    0.37    2.46
  -1  18   2    0.58    2.34
   1 -18  -2    3.43    2.85
   1  18  -2    5.86    2.52
  -1  18   2   -1.68    2.51
  -1  18   1   26.20    3.76
  -1  18   1   27.92    3.85
  -1 -18   1   25.67    4.11
   1 -18  -1   26.76    4.01
  -1  18   1   21.19    3.69
   1  18  -1   22.38    3.56
  -1  18   0   31.35    4.27
   1 -18   0   27.00    3.94
  -1 -18   0   23.69    3.93
   1  18   0   22.64    3.59
  -1  18   0   28.71    3.93
  -1  18  -1    1.79    2.52
   1  18   1    0.39    2.51
  -1  18  -1    0.87    2.08
  -1  18  -1    1.93    2.30
  -1 -18  -1    1.97    2.56
   1 -18   1   -1.80    3.07
  -1  18  -2   -1.36    2.99
   1  18   2   -0.47    2.67
  -1  18  -2   -2.50    2.17
  -1 -18  -2    1.27    2.79
   1  18   2   -3.21    2.09
   1  18   3   12.11    2.87
  -1  18  -3   11.85    3.33
  -1  18  -3    9.46    2.49
   1 -18   3    8.78    2.82
  -1 -18  -3    5.07    2.60
   1  18   3    9.40    2.46
  -1  18  -4    2.71    2.53
  -1  18  -4   -3.98    2.73
   1  18   4   -2.00    1.98
  -1  18  -4    5.13    2.10
  -1 -18  -4    6.66    2.59
   1 -18   4   -1.58    2.13
   1  18   4   -0.38    1.91
  -1  18  -5    9.77    2.86
  -1  18  -5    7.84    2.78
   1  18   5    5.36    2.43
   1 -18   5    4.74    2.40
  -1 -18  -5    7.16    2.40
   1  18   5    7.41    2.32
   1 -18   6    2.55    2.03
  -1  18  -6    4.79    2.48
  -1  18  -6    2.98    2.16
   1  18   6    3.22    2.00
  -1 -18  -6   -0.92    2.16
   1 -18   6    3.80    1.96
   1  18   6    3.82    2.00
   1 -18   7   -4.33    1.85
  -1  18  -7    1.23    1.93
  -1  18  -7    2.49    1.71
   1  18   7   -1.66    1.77
  -1 -18  -7   -0.76    1.78
   1 -18   7   -2.29    1.99
   1  18   7    2.33    1.85
  -1  18  -8    2.18    1.53
  -1 -18  -8    0.04    1.55
   1 -18   8   -0.50    1.51
   1  18   8   -1.88    1.60
   1 -18   9   -0.60    1.11
   1  18   9    1.15    1.17
  -1  19   7   -0.23    1.28
   1 -19  -7   -1.48    1.41
  -1 -19   7   -0.20    1.37
   1  19  -7   -0.60    1.28
  -1 -19   6   -0.07    1.33
  -1  19   6   -0.05    1.35
  -1  19   6    1.24    1.63
  -1 -19   6    3.48    1.81
   1 -19  -6    0.80    1.78
   1  19  -6    1.74    1.53
   1  19  -6    1.15    1.72
  -1 -19   5   -1.62    1.61
   1  19  -5   -0.20    1.92
   1  19  -5    2.19    1.90
   1 -19  -5    1.05    2.01
  -1 -19   5    2.08    1.98
  -1  19   5   -1.91    1.74
   1  19  -4    4.13    2.17
   1  19  -4    2.68    2.26
  -1 -19   4    1.25    1.86
   1 -19  -4    3.18    2.30
  -1  19   4    0.75    1.82
  -1  19   3    2.20    1.85
   1  19  -3    3.22    2.38
   1 -19  -3    5.09    2.31
  -1 -19   3    6.70    2.54
  -1  19   3    2.19    1.91
   1  19  -3    7.17    2.01
   1  19  -2    6.84    2.63
  -1  19   2    2.62    1.77
  -1  19   2    4.22    2.15
   1 -19  -2    6.39    2.67
  -1 -19   2    0.06    2.25
   1  19  -2    6.56    2.20
  -1  19   2    5.64    2.31
  -1  19   2    0.43    1.90
  -1  19   1    6.15    2.34
   1  19  -1    6.36    2.60
  -1  19   1    1.64    1.93
   1 -19  -1    3.06    2.40
  -1  19   1    3.99    2.05
  -1  19   1    1.17    2.03
   1  19  -1    2.56    1.96
  -1  19   0    0.37    2.10
  -1  19   0   -1.14    2.43
   1  19   0    1.91    2.40
   1 -19   0    1.46    2.44
  -1 -19   0    0.89    2.29
   1  19   0    2.35    2.26
   1  19   0   -2.50    2.00
  -1  19   0   -1.22    2.04
  -1  19   0    8.09    2.32
   1  19   1   -3.74    2.34
   1  19   1   -2.08    1.93
  -1  19  -1    0.02    2.29
  -1  19  -1    1.61    2.25
  -1 -19  -1    0.42    2.18
   1  19   1    4.76    2.38
  -1  19  -1    1.14    1.94
   1  19   2    2.02    2.08
  -1  19  -2    0.79    2.06
  -1  19  -2    4.86    2.41
  -1 -19  -2    2.11    2.23
   1 -19   2    3.66    2.24
  -1  19  -2    1.58    1.86
   1  19   2    1.82    2.02
  -1  19  -3    9.62    2.63
   1  19   3    9.04    2.16
  -1  19  -3   11.34    2.71
   1 -19   3   10.86    2.60
  -1 -19  -3   14.27    2.88
  -1  19  -3    9.17    2.00
   1  19   3   11.78    2.70
  -1  19  -4    2.49    2.25
  -1  19  -4   -1.29    2.03
   1  19   4   -1.11    1.78
  -1 -19  -4    3.25    2.08
   1 -19   5    1.48    1.78
  -1  19  -5   -0.40    1.86
  -1  19  -5    4.37    2.07
   1  19   5   -1.79    1.78
  -1 -19  -5    0.30    1.74
   1 -19   5    1.64    1.86
   1  19   5    5.14    1.77
   1 -19   6   -1.59    1.49
  -1  19  -6   -2.33    1.79
  -1  19  -6    1.38    1.49
   1  19   6    1.34    1.38
   1 -19   6    1.04    1.48
  -1 -19  -6    0.47    1.47
   1  19   6   -1.40    1.39
   1  19   7    3.48    1.50
  -1  19  -7    1.21    1.28
  -1  20   5    0.47    1.17
   1  20  -5    1.51    1.26
  -1  20   4    2.22    1.41
  -1  20   4    1.97    1.33
   1 -20  -4    3.26    1.63
  -1 -20   4    1.93    1.45
   1  20  -4    0.46    1.48
   1  20  -4    1.62    1.45
  -1  20   3    0.18    1.37
  -1  20   3   -2.30    1.67
  -1 -20   3   -0.25    1.54
   1 -20  -3   -0.73    1.69
   1  20  -3   -0.08    1.67
   1  20  -3    2.27    1.62
  -1  20   2   -3.72    1.56
   1  20  -2   -0.12    1.24
  -1  20   2   -1.44    1.65
  -1 -20   2    2.99    1.71
   1  20  -2    5.29    2.09
   1  20  -2   -0.66    1.58
  -1  20   2   -1.29    1.44
  -1  20   1    0.71    1.25
   1  20  -1    4.13    1.67
  -1  20   1    2.74    1.71
  -1 -20   1   -0.01    1.69
   1  20  -1    0.44    1.53
   1  20  -1   -0.52    1.67
  -1  20   1    3.75    1.77
   1  20   0   -3.16    1.62
  -1  20   0    0.28    1.52
   1 -20   0    2.48    1.79
  -1 -20   0    0.03    1.64
   1  20   0    1.74    1.50
  -1  20   0    1.62    1.42
  -1  20   0    3.43    1.84
   1  20   0    1.57    1.78
   1  20   1    6.16    1.53
  -1  20  -1    9.22    1.85
   1  20   1    3.00    1.68
   1 -20   1    4.47    1.82
  -1  20  -1   10.08    2.13
   1  20   1    8.94    1.89
  -1  20  -1   10.84    2.18
  -1  20  -2    1.00    1.36
   1  20   2    0.11    1.45
   1  20   2    1.03    1.54
   1 -20   2    0.13    1.49
  -1  20  -2   -0.16    1.55
  -1  20  -2    1.00    1.63
   1 -20   3    0.71    1.49
   1  20   3    0.47    1.42
   1  20   3    5.58    1.63
   1 -20   3    3.15    1.64
  -1  20  -3    6.12    1.88
  -1  20  -3    7.34    2.00
   1 -20   4   -1.99    1.41
  -1  20  -4    6.33    1.65
  -1  20  -4    1.49    1.48
   1  20   4    0.82    1.22
   1  20   4    2.29    1.38
   1 -20   4    3.60    1.42
  -2   0  18   -1.20    1.53
   2   0 -18    2.73    1.66
  -2   0  18    1.72    1.80
  -2   0  17   -0.04    2.05
   2   0 -17    2.45    1.74
  -2   0  17   -3.55    2.71
  -2   0  16    2.96    2.97
  -2   0  16    1.06    2.64
  -2   0  15    5.23    3.08
  -2   0  14   19.71    4.14
  -2   0  14   15.31    4.18
  -2   0  14   18.73    3.28
  -2   0  13   -1.34    2.72
  -2   0  13    0.75    2.84
  -2   0  13   -2.53    2.31
  -2   0  13    1.33    5.19
  -2   0  12   94.97    7.03
   2   0 -12   97.39   12.07
  -2   0  12   81.86   12.25
  -2   0  12   90.40    7.22
   2   0 -11   -7.95    5.67
  -2   0  11   -0.79    5.43
  -2   0  10   15.04    6.04
   2   0 -10    7.03    4.46
  -2   0   9    2.79    5.28
   2   0  -9    4.76    4.96
   2   0  -8    7.67    5.22
  -2   0   8    6.71    5.06
   2   0  -7    2.23    4.75
  -2   0   7    3.56    5.20
  -2   0   6  462.71   17.74
   2   0  -6  490.26   17.01
  -2   0   5   -1.48    4.28
  -2   0   5   -0.22    0.72
   2   0  -5    1.47    4.36
  -2   0   5    2.67    4.36
  -2   0   4  362.93   12.72
  -2   0   4  347.11    6.08
  -2   0   4  357.68   12.58
   2   0  -3   -1.24    1.53
  -2   0   3    0.25    1.47
  -2   0   3   -0.60    3.28
  -2   0   2  173.14    4.74
   2   0  -2  175.28    5.05
  -2   0   1   -2.55    1.52
  -2   0   1    2.14    1.75
   2   0  -1    1.72    1.92
  -2   0   0 1087.82    7.81
  -2   0   0 1068.47   12.44
   2   0   0 1081.90   13.09
  -2   0  -1   -0.12    1.93
  -2   0  -1    0.70    2.18
   2   0   1   -0.49    1.95
  -2   0  -2 2501.01   22.16
  -2   0  -2 2459.62   25.02
  -2   0  -3    1.02    3.83
  -2   0  -3   -0.79    2.13
   2   0   3    1.58    2.43
  -2   0  -4  267.48    8.26
  -2   0  -4  286.04   11.52
   2   0   4  295.84    8.72
  -2   0  -5   -1.27    4.75
  -2   0  -5   -0.07    1.90
   2   0   5   -1.77    2.29
   2   0   6 2348.17   36.37
  -2   0  -6 2424.46   39.08
   2   0   6 2403.86   25.99
  -2   0  -7   -0.44    4.62
   2   0   7   -0.20    3.65
   2   0   8   31.61    5.56
  -2   0  -8   34.20    7.00
  -2   0  -9   -2.59    5.36
   2   0   9    0.08    3.70
  -2   0 -10    3.96    4.87
   2   0  10    1.52    3.72
   2   0  11   -2.95    3.30
   2   0  11   -1.42    2.89
   2   0  12   31.63    4.92
   2   0  12   24.40    4.42
  -2   0 -12   23.95    6.57
   2   0  13    0.54    2.91
  -2   0 -14   -2.77    2.59
   2   0  14   -3.00    3.13
  -2   0 -15   -2.16    2.31
   2   0  15   -4.37    3.30
  -2   0 -16   -0.78    2.13
   2   0  16   -0.29    2.66
   2   0  17    1.11    1.76
   2   0  17   -5.24    2.56
  -2   0 -17    1.00    2.20
   2   0  18   -5.13    1.85
  -2   0 -18    5.57    1.47
   2  -1 -18    1.57    1.74
  -2  -1  18    1.36    1.91
  -2   1  18    2.42    1.71
  -2   1  18   -1.76    1.34
  -2  -1  18   -0.73    1.37
  -2   1  18   -1.38    1.68
   2  -1 -18   -0.13    1.59
   2   1 -18   -0.86    1.64
  -2  -1  17    1.72    2.11
  -2   1  17   -4.94    2.73
  -2  -1  17    4.26    2.77
  -2   1  17    1.47    2.22
   2  -1 -16    3.51    2.25
  -2  -1  16    3.56    3.57
  -2   1  16    4.50    2.97
  -2  -1  16    0.71    1.83
  -2   1  16    3.84    2.85
  -2  -1  16    0.68    2.29
  -2   1  15    9.76    3.64
  -2   1  15   10.16    3.54
  -2  -1  15   12.93    3.62
  -2  -1  15   12.11    4.19
  -2  -1  15    5.94    2.49
  -2   1  14   10.23    3.72
  -2  -1  14   19.33    4.03
  -2  -1  14   19.27    3.56
  -2  -1  14   17.82    4.50
  -2  -1  13   25.36    4.22
  -2   1  13   28.50    4.78
  -2   1  13   30.55    5.17
  -2  -1  13   23.71    4.46
  -2   1  13   27.81    6.09
  -2  -1  13   33.56    8.61
  -2  -1  12   10.30    3.12
  -2  -1  12   14.07    3.20
  -2   1  12   12.06    3.50
   2   1 -12    8.46    4.52
   2  -1 -12   12.19    5.40
  -2  -1  12   -1.10    4.93
  -2   1  12   18.44    7.08
  -2   1  12   10.09    3.33
  -2  -1  12   16.15    4.09
   2   1 -11    8.22    4.44
  -2  -1  11    3.82    5.27
   2  -1 -11    6.17    5.02
  -2   1  11    1.37    4.96
  -2  -1  11    5.59    2.42
  -2   1  11   10.33    3.46
  -2  -1  11   12.03    3.42
  -2  -1  10  110.82   11.88
   2  -1 -10   99.25   11.69
   2   1 -10  105.78   10.98
  -2   1  10  103.08   11.73
  -2  -1   9   -2.24    5.43
   2   1  -9    5.16    4.21
  -2   1   9    0.70    5.57
   2  -1  -9    0.73    5.08
  -2   1   8    6.15    5.67
  -2  -1   8   -0.19    5.04
   2   1  -8   -1.52    4.24
   2  -1  -8    1.16    4.91
  -2   1   7   76.22    9.45
  -2  -1   7   67.62    8.36
   2  -1  -7   66.52    8.70
   2   1  -7   66.50    7.48
  -2  -1   6   -3.93    5.73
  -2  -1   6   -4.20    5.03
   2  -1  -6    2.92    5.12
  -2   1   6   -2.66    5.11
   2   1  -6   -1.68    4.14
   2   1  -5  108.04    3.99
  -2  -1   5  108.53    9.30
   2   1  -5  117.33    7.83
   2  -1  -5   94.17    8.52
  -2  -1   5   94.67    8.06
  -2   1   5   94.92    8.01
  -2   1   4  716.92   16.47
  -2  -1   4  756.70   19.18
  -2   1   4  718.36    8.29
   2   1  -4  744.96   16.22
  -2  -1   4  704.45   17.61
  -2   1   3  317.28    9.80
  -2   1   3  311.05    6.45
  -2  -1   3  329.05    5.56
  -2  -1   2   54.87    4.54
  -2   1   2   48.33    2.95
  -2  -1   2   53.09    2.93
  -2  -1   1 1544.35   14.96
   2   1  -1 1510.02    9.52
  -2   1   1 1474.55   15.50
  -2   1   1 1482.55    9.55
  -2   1   0   74.32    3.42
  -2   1   0   85.91    2.30
  -2  -1   0   78.41    3.52
  -2   1  -1  462.44    9.20
  -2   1  -1  471.68    9.41
  -2  -1  -1  476.64    9.50
   2   1   1  493.59   10.97
  -2   1  -2 1479.13   16.98
  -2   1  -2 1530.57   18.78
  -2  -1  -2 1513.55   18.72
  -2  -1  -2 1518.63   20.07
   2  -1   2 1515.93   13.17
   2   1   2 1468.58   19.82
   2   1   3  174.94    5.92
  -2   1  -3  160.14    6.08
  -2  -1  -3  172.06    8.66
   2  -1   3  159.97    6.14
  -2   1  -3  160.02    7.61
  -2  -1  -3  167.83    7.11
   2  -1   3  170.04    5.03
   2   1   3  167.34    7.69
  -2  -1  -4 1030.03   17.37
  -2   1  -4 1003.79   14.46
   2  -1   4  971.07   17.66
  -2  -1  -4 1063.67   22.27
  -2   1  -4 1029.37   20.58
   2   1   4 1065.05   19.29
   2  -1   4 1066.14   12.07
   2  -1   5   45.88    5.23
  -2   1  -5   45.58    3.41
  -2  -1  -5   53.74    6.95
  -2   1  -5   47.23    5.98
   2   1   5   51.15    5.04
   2  -1   5   42.30    2.40
  -2   1  -6   38.79    6.15
  -2  -1  -6   38.10    7.38
   2  -1   6   40.48    5.42
   2   1   6   42.39    4.82
  -2  -1  -7   47.79    8.07
   2  -1   7   40.29    6.12
  -2   1  -7   36.71    6.23
   2   1   7   43.73    5.02
   2  -1   8   71.30    7.77
  -2  -1  -8   83.47   10.18
   2   1   8   71.63    8.82
  -2   1  -8   74.73    8.86
   2  -1   9    5.36    3.33
   2   1   9   10.94    5.19
  -2  -1  -9    4.27    4.90
  -2   1  -9   10.46    4.87
   2  -1  10   71.32    9.03
   2   1  10   64.47    9.30
  -2  -1 -10   68.38   10.10
  -2   1 -10   62.04    9.41
   2  -1  11   32.12    4.78
   2   1  11   19.67    3.82
   2  -1  11   36.36    4.79
   2   1  11   32.96    4.35
   2   1  11   32.51    4.67
   2  -1  11   29.49    4.40
   2   1  11   28.23    3.80
   2   1  11   18.40    5.07
  -2   1 -11   23.87    6.81
  -2  -1 -11   32.94    8.41
   2   1  12    2.40    2.93
   2  -1  12   -0.77    3.15
   2  -1  12    2.26    2.89
  -2  -1 -12   -6.52    6.36
  -2   1 -12   -0.50    4.19
   2   1  12   -1.47    2.87
   2   1  12    0.76    2.11
   2  -1  13   -2.77    3.28
   2   1  13   -0.96    3.16
   2  -1  13   -0.65    3.06
   2   1  13   -2.22    2.47
  -2  -1 -13   -4.52    2.84
  -2  -1 -14   46.98    5.05
   2  -1  14   55.00    6.17
   2   1  14   56.64    6.37
  -2   1 -15    7.51    2.52
   2   1  15    9.39    3.51
   2  -1  15   15.25    4.03
  -2  -1 -15    5.59    2.54
  -2   1 -16    2.87    1.97
   2   1  16    8.36    3.02
   2  -1  16    8.25    3.10
  -2   1 -16    2.63    2.52
  -2  -1 -16    2.44    2.81
   2   1  16   11.31    2.79
   2   1  17   -0.43    2.06
   2  -1  17   -0.47    2.05
  -2   1 -17    2.78    2.20
  -2  -1 -17    1.97    2.00
  -2  -1 -17   -0.57    2.31
   2   1  17    6.74    1.82
   2  -1  17   -0.17    2.02
  -2  -1 -18   -0.96    1.63
   2  -1  18    0.00    1.13
   2  -1  18   -1.26    1.62
   2   1  18   -1.41    1.68
  -2  -1 -18   -3.74    1.68
  -2   1 -18   -1.11    1.19
  -2   1 -18    0.07    1.48
  -2  -1 -18   -2.08    1.12
  -2   2  18    0.01    1.27
  -2  -2  18   -3.13    1.98
  -2   2  18    1.89    1.57
  -2   2  18    0.45    1.60
   2  -2 -18   -0.28    1.61
   2  -2 -17   10.95    2.55
  -2  -2  17    6.10    2.25
  -2   2  17   -0.09    2.09
  -2  -2  17    8.20    3.29
  -2   2  17   11.44    2.60
  -2  -2  17    4.38    1.71
  -2   2  16   -1.39    2.65
  -2  -2  16    0.79    2.43
  -2  -2  16    4.58    3.69
  -2   2  16    6.50    2.74
  -2  -2  16    0.64    1.99
  -2   2  15   -0.47    2.74
  -2  -2  15   -2.74    2.80
  -2   2  15    1.06    2.84
  -2  -2  15    1.57    3.16
  -2  -2  15    2.89    2.49
  -2   2  14   19.69    4.26
  -2  -2  14   18.70    3.80
  -2   2  14   19.77    4.14
  -2  -2  14   18.75    3.41
  -2  -2  14   15.83    3.95
  -2  -2  13    2.37    3.00
  -2  -2  13    5.96    2.98
  -2  -2  13    1.40    3.01
  -2   2  13    1.19    3.13
  -2  -2  13    5.00    5.51
  -2   2  13   12.57    6.84
  -2  -2  13    7.72    3.90
  -2  -2  12  129.47   14.16
  -2   2  12  129.51   14.93
   2  -2 -12  133.43   14.65
  -2   2  12  131.23    8.53
  -2  -2  12  131.62    8.53
  -2  -2  12  142.38    8.44
  -2  -2  12  135.18    8.05
  -2   2  12  133.81    8.57
  -2  -2  12  134.87    8.40
   2  -2 -11   18.59    6.75
   2   2 -11   20.99    5.69
  -2  -2  11   27.46    7.09
  -2   2  11   23.04    8.04
  -2  -2  11   19.11    3.84
  -2   2  11   14.05    3.67
  -2   2  11   20.39    4.08
  -2  -2  11   17.50    3.46
  -2  -2  11   19.39    3.38
   2  -2 -10   10.24    5.92
  -2   2  10    3.85    5.21
   2   2 -10   -2.83    4.41
  -2  -2  10    5.27    4.86
  -2  -2   9   13.10    5.51
   2  -2  -9   -0.29    5.51
  -2   2   9    5.01    5.35
   2   2  -9   -2.53    4.04
   2  -2  -8  306.66   17.70
   2   2  -8  308.76   14.92
  -2   2   8  328.78   18.70
  -2  -2   8  306.49   16.86
  -2   2   7   40.53    7.79
  -2  -2   7   44.41    7.51
   2  -2  -7   37.28    8.00
   2   2  -7   37.92    5.70
  -2  -2   6   32.07    6.54
   2   2  -6   32.47    4.72
   2  -2  -6   38.21    7.37
  -2   2   6   31.30    2.11
  -2  -2   6   40.72    6.45
  -2  -2   5  160.31   10.84
   2   2  -5  161.04    8.06
  -2  -2   5  157.31    9.75
   2  -2  -5  155.37   10.59
  -2   2   5  144.53    5.38
  -2  -2   4  325.30   13.25
   2   2  -4  307.40    6.83
  -2  -2   4  291.73   12.01
  -2   2   4  292.96    8.05
   2   2  -4  318.50    9.80
  -2   2   3  159.23    6.31
  -2  -2   3  161.37    8.37
  -2   2   3  160.87    6.34
  -2   2   2    0.98    1.54
  -2   2   2    2.29    2.68
   2   2  -2    1.41    1.97
  -2  -2   2    3.37    2.21
   2   2  -1    0.45    2.74
   2   2  -1    0.84    1.45
  -2  -2   1    3.81    2.49
  -2   2   1    4.09    2.80
  -2   2   0  101.22    5.20
  -2  -2   0  104.62    3.91
  -2   2  -1   -0.70    2.21
  -2   2  -1   -0.11    2.97
  -2  -2  -1    2.48    2.65
  -2  -2  -2 1754.21   22.39
  -2   2  -2 1734.99   23.05
  -2   2  -2 1686.38   19.89
  -2  -2  -2 1695.40   22.48
  -2   2  -2 1715.71   22.38
  -2  -2  -3 1451.95   22.45
   2  -2   3 1463.41   16.61
  -2   2  -3 1501.46   21.43
  -2   2  -3 1450.79   18.39
  -2   2  -3 1450.23   20.58
  -2  -2  -3 1486.29   23.87
   2   2   3 1481.42   24.44
   2  -2   3 1522.87   11.36
   2   2   4   21.62    2.84
  -2   2  -4   21.92    2.93
   2  -2   4   21.78    3.25
  -2   2  -4   26.31    4.56
  -2  -2  -4   22.53    5.74
   2   2   4   23.49    4.61
   2   2   5  104.02    4.50
   2  -2   5  112.04    6.92
  -2  -2  -5  101.75    9.30
  -2   2  -5  109.53    8.00
  -2   2  -5  106.12    4.86
   2   2   5  103.91    7.66
  -2  -2  -6   57.94    8.47
   2  -2   6   53.61    5.57
  -2   2  -6   55.57    6.65
   2   2   6   59.30    6.64
  -2  -2  -7   17.24    6.31
   2  -2   7   14.08    3.91
  -2   2  -7    6.83    4.36
   2   2   7   19.91    4.49
  -2   2  -8   57.45    7.95
   2  -2   8   45.48    6.23
  -2  -2  -8   55.71    9.07
   2  -2   9  152.56   11.63
  -2  -2  -9  153.16   14.08
  -2   2  -9  150.62   12.36
   2   2   9  132.93   12.62
  -2   2 -10  116.72   11.47
  -2  -2 -10  128.24   13.33
   2   2  10  114.73   12.34
   2   2  11    2.92    2.89
   2  -2  11    8.06    3.32
   2  -2  11   11.14    3.80
  -2   2 -11    3.44    3.98
   2   2  11    7.51    5.55
  -2  -2 -11   14.11    6.28
  -2   2 -11    7.25    6.41
   2   2  11    9.02    3.31
   2   2  11    2.82    2.14
   2  -2  11    6.30    2.87
  -2  -2 -12   19.50    3.33
   2   2  12   29.74    4.76
   2  -2  12   19.18    4.13
   2  -2  12   22.87    4.28
  -2   2 -12   12.67    6.02
  -2  -2 -12   19.33    6.83
   2   2  12   18.94    4.06
   2   2  12   24.75    4.08
   2  -2  12   19.25    4.28
   2   2  13   17.65    3.83
   2  -2  13   16.12    3.72
   2  -2  13   14.68    4.16
   2   2  13   19.66    4.64
   2   2  13   20.64    3.96
  -2  -2 -13   13.40    3.27
   2   2  14    1.99    2.24
  -2  -2 -14    9.43    3.27
  -2  -2 -14   -2.93    2.58
   2   2  14   -4.25    3.44
   2  -2  14    5.32    3.05
   2  -2  14    0.12    2.68
  -2   2 -15   -4.09    2.86
   2  -2  15    3.39    2.94
   2   2  15   -3.19    3.15
  -2  -2 -15    0.75    3.09
  -2  -2 -15    1.18    2.39
  -2   2 -16   -0.09    1.85
   2  -2  16    4.92    2.64
   2   2  16    4.13    2.61
  -2  -2 -16   -5.46    3.07
   2   2  16   -1.05    1.75
   2   2  17   -2.67    2.28
   2  -2  17    1.17    2.00
  -2  -2 -17   -1.68    2.31
  -2   2 -17   -1.36    1.77
  -2  -2 -17    1.08    2.00
   2  -2  17    0.59    2.04
  -2  -2 -18   -0.34    1.49
   2  -2  18   -1.57    1.22
   2   2  18   -0.28    1.48
   2  -2  18    0.94    1.33
  -2   2 -18    2.01    1.62
  -2  -2 -18    1.83    1.57
  -2   2 -18    0.13    1.17
  -2  -3  18    0.94    1.89
  -2   3  18   -0.99    1.53
  -2   3  18    1.31    1.66
   2  -3 -18    0.12    1.44
   2  -3 -17   -0.16    1.92
  -2  -3  17   -6.28    3.20
  -2   3  17   -0.69    1.61
   2  -3 -17   -2.30    2.07
  -2  -3  17   -2.96    2.03
  -2   3  17   -2.17    2.19
  -2  -3  17    1.48    1.67
   2  -3 -16   -0.26    2.31
  -2  -3  16   -2.39    2.35
  -2   3  16    3.30    2.71
  -2  -3  16   -1.33    2.92
  -2  -3  16    0.54    2.14
  -2  -3  16    0.83    3.46
  -2   3  16   -1.41    2.32
  -2  -3  15    9.66    3.22
  -2   3  15    7.19    3.25
  -2  -3  15    9.23    3.77
  -2  -3  15    4.24    2.84
  -2   3  15    8.85    3.02
   2  -3 -14    3.44    2.68
  -2  -3  14    4.03    2.78
  -2   3  14    2.72    3.35
  -2   3  14   -0.93    2.64
  -2  -3  14    0.52    2.87
  -2  -3  14    1.40    3.13
  -2   3  13   22.34    7.16
  -2   3  13   24.35    4.02
  -2  -3  13   22.87    4.12
  -2   3  13   19.10    4.08
  -2  -3  13   15.57    3.85
  -2  -3  13   22.48    4.66
  -2  -3  13   22.55    4.68
   2  -3 -12  247.14   20.06
   2   3 -12  248.04   19.99
  -2   3  12  216.95   19.74
  -2  -3  12  236.38   11.16
  -2  -3  12  224.94   10.26
  -2  -3  12  238.27   10.51
  -2   3  12  247.59   11.39
  -2  -3  12  244.67   11.12
   2  -3 -11   15.29    6.98
   2   3 -11    5.60    5.10
  -2   3  11    4.52    5.33
  -2  -3  11    6.99    4.57
  -2  -3  11   12.65    3.27
  -2  -3  11   14.82    3.98
  -2  -3  11    2.15    2.72
  -2   3  11   11.32    3.24
  -2  -3  11   10.20    2.63
  -2   3  10   40.19    9.17
  -2  -3  10   41.75    7.76
   2   3 -10   36.22    5.95
   2  -3 -10   46.98    9.35
  -2  -3   9   18.07    5.67
  -2   3   9   12.85    6.63
   2   3  -9   11.51    4.31
   2  -3  -9    0.28    5.72
  -2   3   8  314.72   18.82
   2   3  -8  305.44   14.15
   2  -3  -8  286.10   17.74
  -2  -3   8  321.85   16.94
   2  -3  -7   -2.17    5.70
   2   3  -7   -0.95    2.96
  -2  -3   7    4.83    4.88
  -2  -3   6  144.01   11.79
  -2   3   6  134.17    6.27
   2   3  -6  127.23    7.64
  -2  -3   6  127.60    9.83
   2  -3  -6  141.34   11.76
   2   3  -5   55.25    3.62
   2  -3  -5   55.49    7.96
  -2   3   5   59.65    4.88
   2   3  -5   55.37    4.75
  -2  -3   5   54.27    6.81
   2   3  -5   58.95    3.60
  -2  -3   5   57.07    8.01
   2   3  -4    3.02    2.07
  -2  -3   4   -0.33    4.71
  -2   3   4   -0.29    2.59
   2   3  -4    3.35    2.11
   2   3  -4    4.58    2.15
  -2  -3   4    9.47    4.63
   2   3  -4    2.07    3.53
  -2   3   3  628.53   14.44
   2   3  -3  605.26   14.09
   2   3  -3  630.82    9.69
   2   3  -3  630.85   12.87
  -2  -3   3  644.65   17.44
   2   3  -2    0.36    2.70
   2   3  -2    0.87    0.80
   2   3  -2    3.79    2.85
  -2   3   2    4.51    3.51
  -2   3   1 3177.15   32.49
   2   3  -1 3213.57   25.15
   2   3  -1 3279.35   31.92
  -2  -3   0  539.46    8.48
  -2   3   0  545.36   12.95
  -2   3  -1 1746.18   23.50
  -2  -3  -1 1716.14   19.91
  -2   3  -2   75.88    4.83
  -2   3  -2   69.89    6.14
  -2   3  -2   76.25    6.76
  -2  -3  -2   69.67    5.77
   2   3   2   69.91    7.11
  -2   3  -3   15.63    3.81
  -2  -3  -3   13.05    4.43
  -2   3  -3   18.35    5.49
  -2   3  -3   13.82    3.23
   2   3   3   18.69    5.23
  -2  -3  -4   40.99    6.26
  -2   3  -4   45.88    6.97
  -2   3  -4   45.33    4.08
  -2   3  -4   39.70    4.90
  -2   3  -4   42.36    4.61
   2   3   4   45.37    6.30
   2  -3   5   62.40    5.24
  -2  -3  -5   60.56    8.01
  -2   3  -5   55.40    5.69
  -2   3  -5   53.88    7.92
  -2   3  -5   55.24    4.00
   2   3   5   61.35    7.02
   2  -3   6  242.15   10.72
  -2   3  -6  248.07   14.61
  -2  -3  -6  227.98   14.13
  -2   3  -6  218.64   11.27
   2   3   6  240.49   13.09
  -2  -3  -7  275.26   16.37
  -2   3  -7  283.13   13.72
   2  -3   7  301.41   13.30
   2   3   7  284.34   14.53
  -2   3  -8   -2.75    6.13
  -2  -3  -8   -4.64    5.83
  -2   3  -8    3.92    3.29
   2  -3   8    1.88    2.96
   2   3   8   -2.57    3.18
  -2  -3  -9   38.99    8.35
  -2   3  -9   44.47    8.78
  -2   3  -9   46.26    7.23
  -2   3 -10    2.07    5.62
  -2  -3 -10    7.81    5.06
   2   3  10    2.05    4.62
  -2   3 -10    4.77    3.89
  -2  -3 -11    3.67    2.23
   2   3  11    0.77    3.06
   2  -3  11    4.69    3.29
   2  -3  11   -1.24    3.28
  -2   3 -11   -2.84    3.58
  -2  -3 -11   -4.79    5.83
   2   3  11   -4.94    6.16
   2   3  11   -0.46    2.94
   2  -3  11    2.82    2.64
   2   3  11   -4.82    2.86
   2   3  12   21.04    3.90
   2  -3  12   24.16    4.42
  -2  -3 -12   16.27    3.16
   2   3  12    1.28    5.50
  -2  -3 -12   19.13    6.15
  -2   3 -12   15.05    7.38
   2   3  12   22.78    4.54
   2  -3  12   24.25    4.50
   2   3  12   29.69    4.36
   2  -3  12   21.91    4.27
  -2  -3 -12   21.22    4.23
   2   3  13   38.57    5.01
   2  -3  13   30.47    4.87
   2   3  13   36.46    5.61
   2   3  13   42.48    5.21
   2  -3  13   40.76    5.12
   2  -3  13   37.81    5.31
  -2  -3 -13   31.83    4.54
   2   3  14    2.97    2.46
   2  -3  14    2.41    3.10
   2   3  14    1.91    3.24
   2  -3  14    0.91    2.59
   2   3  14   -7.11    3.03
  -2  -3 -14    0.59    2.54
  -2  -3 -14    0.19    3.15
   2  -3  15    9.75    3.16
   2   3  15   15.93    3.89
  -2  -3 -15   11.70    3.81
  -2   3 -16    1.49    2.06
  -2  -3 -16    2.84    2.57
  -2  -3 -16    5.32    2.60
   2   3  16    2.70    2.78
   2  -3  16    9.00    3.01
   2  -3  16    0.24    1.76
  -2   3 -17   -1.28    1.86
  -2  -3 -17    2.36    2.11
  -2  -3 -17   -0.18    1.65
   2  -3  17   -0.73    2.17
  -2  -3 -17    4.04    2.31
   2   3  17   -2.97    2.27
   2  -3  17   -1.20    2.03
   2   3  17    4.25    1.71
  -2  -3 -18    2.64    1.46
   2  -3  18    1.48    1.33
   2   3  18   -2.46    1.68
  -2  -3 -18    3.31    1.50
  -2   3 -18   -1.19    1.18
  -2  -4  18   -0.17    1.93
  -2   4  18    3.73    1.82
  -2   4  18   -0.52    1.52
   2  -4 -18   -1.67    1.37
   2  -4 -17    9.15    2.38
  -2  -4  17   15.71    3.44
   2  -4 -17   12.36    2.38
  -2  -4  17   16.30    2.67
  -2   4  16   10.56    2.69
  -2   4  16    9.33    2.37
   2  -4 -16   14.64    2.91
  -2  -4  16   13.12    2.91
  -2  -4  16   12.54    3.08
  -2  -4  16    8.51    3.02
  -2  -4  15   11.48    3.22
  -2   4  15    8.14    2.60
   2  -4 -15    9.86    3.04
  -2   4  15    2.84    2.97
  -2  -4  15    6.94    2.90
  -2  -4  15   10.88    3.60
  -2  -4  15    8.95    3.42
  -2  -4  14   22.50    4.54
  -2   4  14   19.57    4.08
  -2  -4  14   24.16    3.80
  -2  -4  14   19.35    3.84
  -2  -4  14   21.14    4.72
  -2  -4  14   31.57    4.60
  -2   4  14   22.87    3.75
  -2  -4  13   58.44    6.05
  -2   4  13   71.16    5.60
  -2  -4  13   65.32    5.88
  -2  -4  13   61.84    6.05
  -2   4  13   58.79    6.15
  -2  -4  13   57.82    6.27
   2  -4 -12   25.08    8.70
  -2   4  12   23.41    7.98
   2   4 -12   30.86    8.97
  -2  -4  12   21.78    4.57
  -2  -4  12   23.91    4.41
  -2  -4  12   23.40    4.15
  -2   4  12   20.48    3.68
  -2   4  12   18.83    4.39
  -2  -4  12   31.11    4.79
  -2  -4  12   24.83    4.44
   2   4 -11   56.28   10.33
   2  -4 -11   58.64   11.04
  -2   4  11   65.76   11.59
  -2  -4  11   51.88    5.33
  -2  -4  11   51.89    5.47
  -2  -4  11   50.45    5.33
  -2  -4  11   58.25    5.56
  -2   4  11   56.71    5.83
  -2  -4  11   53.65    5.32
  -2   4  11   42.70    4.37
  -2   4  10   91.94   12.69
   2   4 -10   79.81   10.62
   2  -4 -10   88.71   12.03
   2  -4  -9   18.69    7.24
  -2   4   9   20.34    6.92
   2   4  -9   16.35    6.33
   2  -4  -8    1.67    5.71
   2   4  -8   -1.10    4.92
   2   4  -8    2.92    3.16
   2   4  -7   80.83    6.46
   2  -4  -7   81.83   10.08
   2   4  -7   80.75    8.96
   2  -4  -6   -0.89    5.91
   2   4  -6   -0.45    4.89
   2   4  -6   -1.95    2.27
   2   4  -6    2.60    1.85
  -2   4   6   -0.71    2.36
  -2  -4   6    4.18    5.65
   2  -4  -5  219.80   13.59
   2   4  -5  220.62    7.62
  -2   4   5  232.75   10.24
   2   4  -5  240.88    9.15
   2   4  -5  233.61   11.76
  -2  -4   5  228.86   13.70
   2   4  -5  218.78    6.86
   2   4  -4   91.30    6.41
   2   4  -4   97.11    7.37
   2   4  -4   90.61    3.96
  -2   4   4   87.64    6.89
  -2  -4   4   93.55    8.73
  -2   4   4   87.29    9.09
   2   4  -4   89.85    5.29
   2   4  -3   14.84    4.09
  -2   4   3   14.47    4.43
  -2  -4   3   11.95    4.76
  -2   4   3    8.04    5.09
   2   4  -3   11.08    2.72
  -2   4   2   30.15    5.05
   2   4  -2   26.57    4.17
  -2  -4   2   30.40    5.78
  -2  -4   2   30.50    5.25
   2  -4  -2   33.07    1.64
   2   4  -2   32.67    4.57
   2   4  -1 2459.26   26.83
  -2  -4   1 2369.77   30.37
   2   4  -1 2437.70   31.47
  -2   4   1 2453.00   32.28
  -2  -4   0   55.24    3.20
  -2   4   0   52.49    6.44
  -2  -4   0   51.90    5.71
  -2   4   0   58.88    6.27
   2   4   0   54.37    6.50
  -2   4  -1    3.86    4.74
  -2  -4  -1    2.24    2.61
  -2   4  -1    0.50    4.49
  -2  -4  -2  190.38    8.86
  -2   4  -2  193.62   10.31
  -2   4  -2  190.60   10.20
   2   4   2  177.09   10.46
  -2   4  -3  128.87    6.51
  -2   4  -3  139.37    9.64
  -2  -4  -3  141.42    8.95
  -2   4  -3  143.71    8.77
   2   4   3  150.39   10.60
  -2   4  -4   99.79    9.18
  -2   4  -4  107.52    6.62
  -2   4  -4  110.29    7.89
  -2  -4  -4  100.41    8.86
   2   4   4  103.95    9.27
  -2   4  -5   84.77    6.88
  -2   4  -5   76.69    6.19
  -2   4  -5   76.94    9.10
  -2   4  -5   78.56    5.28
  -2  -4  -5   69.99    8.34
   2   4   5   83.18    9.16
  -2   4  -6   64.87    6.25
  -2   4  -6   68.09    9.15
  -2  -4  -6   77.46    9.39
   2   4   6   61.05    8.09
  -2   4  -7    6.90    3.66
  -2   4  -7    3.18    5.52
  -2  -4  -7    7.12    5.79
   2   4   7   -1.50    4.30
  -2  -4  -8   35.62    7.93
  -2   4  -8   46.76    8.88
  -2   4  -8   44.06    6.56
   2   4   8   43.00    6.95
  -2   4  -9   13.15    4.52
  -2   4  -9   24.89    7.98
  -2  -4  -9   11.05    6.01
   2   4  10   17.25    3.93
   2   4  10   16.55    6.14
  -2   4 -10    5.89    6.31
  -2  -4 -10   15.73    6.37
   2  -4  10   14.03    3.40
   2   4  10   20.73    3.65
   2   4  11    4.64    2.86
   2  -4  11   11.36    3.19
  -2   4 -11    6.68    5.29
  -2  -4 -11   15.82    6.59
   2   4  11   19.57    7.12
  -2  -4 -11   18.59    4.08
  -2  -4 -11   13.64    3.12
   2   4  11   16.65    4.12
   2  -4  11    3.43    2.66
   2  -4  11    7.45    3.38
   2   4  11    7.96    3.33
   2   4  12    3.54    3.01
   2  -4  12   -0.63    2.57
   2   4  12    2.22    5.18
   2   4  12   -0.91    3.05
   2   4  12    2.54    2.98
   2  -4  12    4.94    3.34
   2  -4  12    3.59    2.97
  -2  -4 -12    3.90    3.24
   2  -4  13   37.65    5.28
   2   4  13   37.71    4.98
   2   4  13   39.39    5.61
   2  -4  13   52.59    5.65
   2   4  13   39.88    4.79
   2  -4  13   40.09    5.58
  -2  -4 -13   43.52    5.90
   2   4  14   30.65    5.08
   2  -4  14   34.24    4.94
   2  -4  14   39.41    4.78
   2   4  14   31.69    4.37
  -2  -4 -14   29.02    4.97
   2  -4  15   -2.33    2.59
   2   4  15    0.46    2.85
   2  -4  15    1.09    2.49
  -2  -4 -15   -0.99    2.90
  -2  -4 -15    2.41    2.81
  -2   4 -16   -0.29    2.03
  -2  -4 -16    0.85    2.41
  -2  -4 -16    1.42    2.34
   2  -4  16    1.34    2.36
   2   4  16   -2.77    2.45
   2  -4  16   -1.56    1.94
   2   4  17    0.20    1.67
  -2  -4 -17    1.93    1.58
  -2  -4 -17   -2.11    1.97
  -2   4 -17   -0.95    1.63
  -2  -4 -17    0.78    2.01
  -2   4 -17    1.48    1.24
   2  -4  17   -0.91    1.92
   2   4  17   -0.32    1.93
   2  -4  17   -1.95    1.19
   2  -4  17    0.41    2.07
   2  -4  18   -0.09    1.02
   2   4  18    0.88    1.30
  -2  -4 -18   -2.38    1.50
  -2  -4 -18    0.16    1.23
  -2  -5  18   -1.58    1.59
  -2   5  18    1.70    1.53
   2  -5 -18    0.70    1.60
  -2  -5  18    1.26    0.92
   2  -5 -17   -0.97    1.91
  -2   5  17   -1.41    1.65
  -2  -5  17    0.27    2.50
  -2   5  17    0.30    2.01
  -2  -5  17    3.09    2.13
  -2   5  16    3.94    2.45
   2  -5 -16   -0.34    2.32
   2  -5 -16    3.64    2.30
  -2   5  16   -2.57    2.50
  -2  -5  16    3.81    2.43
  -2  -5  16    4.05    2.57
  -2   5  15   29.88    4.13
  -2  -5  15   23.67    3.94
  -2   5  15   15.18    3.77
  -2  -5  15   33.43    4.08
  -2  -5  15   23.03    4.31
  -2  -5  15   27.29    4.39
   2  -5 -15   23.03    3.74
  -2  -5  14   -4.35    3.75
  -2   5  14    1.14    2.77
  -2  -5  14    0.88    2.49
  -2  -5  14   -0.08    2.78
  -2  -5  14   -1.09    2.99
   2  -5 -14    0.17    2.77
  -2  -5  13   61.31    6.16
   2  -5 -13   63.51    5.70
  -2  -5  13   66.29    5.91
  -2   5  13   56.60    6.08
  -2  -5  13   64.81    6.10
  -2  -5  13   58.84    6.36
   2   5 -12   81.26   12.47
   2  -5 -12   62.42   11.03
  -2   5  12   73.87   12.58
  -2  -5  12   63.63    6.34
  -2  -5  12   72.24    6.66
  -2  -5  12   76.25    6.39
  -2  -5  12   76.15    6.53
  -2   5  12   72.23    6.79
  -2  -5  12   70.09    6.63
   2  -5 -11   35.92    8.65
  -2   5  11   29.99    8.08
   2   5 -11   48.16    9.46
  -2  -5  11   38.20    4.88
  -2  -5  11   38.22    4.88
  -2  -5  11   34.95    4.23
  -2  -5  11   27.13    8.32
  -2   5  11   36.11    5.19
  -2  -5  11   38.61    5.04
  -2  -5  10   20.27    4.03
  -2  -5  10   14.51    3.16
   2  -5 -10   20.10    7.07
  -2   5  10   14.32    6.61
   2   5 -10   16.07    6.19
  -2  -5  10   20.45    3.72
   2  -5  -9   15.81    7.13
   2   5  -9   18.75    6.90
   2  -5  -8   24.86    7.06
   2   5  -8   18.89    6.34
   2   5  -7    0.33    4.92
   2  -5  -7    1.79    5.84
  -2  -5   6   16.40    6.37
   2  -5  -6    4.30    5.63
   2   5  -6   11.43    4.94
   2   5  -6   10.29    2.84
  -2   5   6    5.33    2.96
   2   5  -5   93.15    3.84
  -2   5   5   86.84    7.49
   2   5  -5   97.13    8.71
   2   5  -5  103.35    7.38
   2  -5  -5  101.06   10.20
  -2  -5   5  104.32   10.76
   2   5  -5   86.31    4.78
  -2   5   5   89.65   10.11
   2   5  -4  368.92   14.10
   2   5  -4  332.67   13.29
  -2   5   4  338.23   14.26
   2  -5  -4  350.91   15.27
  -2  -5   4  325.32   15.51
   2   5  -4  324.01   10.68
  -2   5   4  368.21   17.04
  -2   5   3    4.66    4.55
   2   5  -3    0.15    3.76
   2  -5  -3    3.09    1.44
  -2  -5   3   -1.73    4.52
   2   5  -3   -0.52    2.88
  -2   5   3    0.22    5.51
   2  -5  -2    3.85    1.29
  -2  -5   2    4.99    4.72
   2   5  -2    3.04    3.96
  -2   5   2    4.10    4.74
  -2  -5   2    4.91    3.84
   2   5  -2    4.36    3.97
  -2   5   2   -1.60    5.30
  -2  -5   1  182.84   10.05
   2   5  -1  183.15    9.07
  -2   5   1  192.07   11.33
   2   5  -1  196.16   10.62
  -2   5   1  198.00   11.53
  -2   5   0  598.36   18.35
  -2  -5   0  563.61    9.53
  -2  -5   0  569.03   16.25
  -2   5   0  576.15   17.38
   2   5   0  568.19   17.88
  -2   5   0  586.19   17.34
  -2   5  -1  200.19   11.44
  -2   5  -1  185.80   10.59
  -2  -5  -1  177.92    7.26
   2   5   1  174.19   10.79
  -2  -5  -2  559.05   14.72
  -2   5  -2  604.00   18.12
  -2   5  -2  613.63   18.93
   2   5   2  561.18   19.57
  -2  -5  -3    7.25    3.92
  -2   5  -3    9.18    4.66
  -2   5  -3    7.71    5.37
   2   5   3    8.95    6.08
  -2  -5  -4   55.08    6.98
  -2   5  -4   48.48    8.15
  -2   5  -4   51.20    6.46
   2   5   4   54.07    8.03
  -2   5  -5    5.85    6.11
  -2   5  -5   10.58    4.05
  -2   5  -5    8.07    3.08
  -2   5  -5    7.46    2.43
  -2  -5  -5    8.91    5.12
   2   5   5   15.72    5.97
  -2   5  -6   -3.10    6.31
  -2  -5  -6   -4.12    5.15
  -2   5  -6    4.10    2.79
   2   5   6    4.74    5.64
  -2  -5  -7    7.75    5.07
  -2   5  -7    2.71    5.75
  -2   5  -7    3.85    3.01
   2   5   7    2.11    4.44
  -2   5  -8   -0.37    2.72
  -2  -5  -8    2.63    4.89
  -2   5  -8    3.22    5.52
   2   5   8    6.39    5.69
  -2  -5  -9   11.09    5.96
  -2   5  -9   12.09    6.62
   2   5   9   11.74    5.07
   2  -5  10  142.02    8.08
   2   5  10  138.37    8.01
  -2   5 -10  130.04   14.73
  -2  -5 -10  136.13   14.69
  -2  -5 -10  145.94    8.45
  -2  -5 -10  142.45    8.01
   2   5  10  133.42    7.56
   2   5  10  144.04    8.92
   2  -5  10  137.57    7.87
   2   5  10  130.33    8.10
   2  -5  11    8.37    3.28
   2   5  11    3.71    3.02
   2   5  11   12.65    7.38
  -2  -5 -11   13.66    5.46
  -2   5 -11   11.98    6.21
  -2  -5 -11    9.00    3.43
   2   5  11   11.23    3.71
   2  -5  11   15.41    3.93
   2   5  11    3.83    3.08
   2  -5  11    6.25    3.37
   2   5  12   24.31    4.64
   2  -5  12   19.25    4.66
   2   5  12   23.55    7.48
   2   5  12   24.03    5.03
   2  -5  12   26.00    4.38
   2  -5  12   23.54    4.41
   2   5  12   23.11    4.36
  -2  -5 -12   15.42    3.99
   2   5  13   -0.10    3.01
   2  -5  13    1.35    3.33
   2   5  13    0.04    3.28
   2  -5  13    0.78    2.91
   2  -5  13    3.48    2.89
   2   5  13    0.83    3.04
  -2  -5 -13   -2.14    3.37
   2  -5  14   11.01    3.85
   2  -5  14    8.75    3.15
   2   5  14   14.00    4.13
   2   5  14   14.67    3.37
   2  -5  14   14.93    3.35
  -2  -5 -14   13.60    3.94
  -2  -5 -14    4.56    3.09
   2  -5  15   -0.07    2.40
   2   5  15    0.42    2.90
   2   5  15   -3.02    2.54
   2  -5  15    0.58    2.48
  -2  -5 -15    0.64    2.47
  -2  -5 -15    2.13    2.61
  -2  -5 -16   16.42    3.19
  -2  -5 -16   16.88    3.11
  -2  -5 -16   19.49    3.04
   2  -5  16   18.85    3.31
   2  -5  16   18.36    2.96
   2   5  17    7.17    1.92
  -2  -5 -17    4.76    1.86
  -2   5 -17    0.56    1.51
  -2  -5 -17    8.69    2.19
  -2   5 -17    1.21    1.18
  -2  -5 -17    5.93    2.13
   2  -5  17    5.92    2.21
   2  -5  17    6.02    1.98
   2   5  17   -1.70    1.93
   2  -5  17    4.51    1.50
  -2  -6  18    1.80    1.36
  -2   6  18    2.58    1.29
   2  -6 -18    0.68    1.47
   2  -6 -17    2.38    2.16
   2  -6 -17    2.55    1.69
  -2   6  17    1.57    1.64
  -2  -6  17   -1.07    2.21
  -2   6  17   -0.86    1.87
  -2  -6  17   -0.33    1.87
  -2   6  16   -1.15    2.17
   2  -6 -16   -2.42    2.35
   2  -6 -16    3.64    2.20
  -2  -6  16   -6.19    2.63
  -2  -6  16    3.86    3.32
  -2   6  16   -0.49    2.42
  -2  -6  16    2.60    2.59
  -2  -6  16   -0.86    2.44
  -2   6  15    9.11    3.11
   2  -6 -15    5.02    2.83
   2  -6 -15    6.45    2.56
  -2  -6  15    8.00    2.77
  -2   6  15    3.41    3.10
  -2  -6  15    8.80    3.50
  -2  -6  15    5.10    2.98
  -2  -6  14    2.63    3.62
   2  -6 -14   -0.36    2.57
  -2  -6  14    2.78    2.52
  -2  -6  14    2.76    2.48
  -2   6  14   -1.34    3.08
  -2  -6  14    1.97    3.10
   2  -6 -14    0.06    2.66
  -2  -6  13    0.98    3.56
   2  -6 -13   -0.23    2.80
  -2  -6  13   -4.55    2.93
  -2   6  13    3.12    3.32
  -2  -6  13    5.30    3.08
  -2  -6  13   -1.94    3.49
  -2  -6  12   82.47    7.12
  -2   6  12   81.05   13.27
   2  -6 -12   89.13    6.63
  -2  -6  12   74.88    7.05
  -2  -6  12   83.77    7.10
  -2  -6  12   73.96    6.21
  -2   6  12   58.52    6.83
  -2  -6  12   83.65    7.17
  -2  -6  11    1.10    2.52
   2  -6 -11    1.30    2.73
  -2  -6  11    1.85    3.47
   2   6 -11    2.57    4.67
   2  -6 -11    3.76    5.45
  -2   6  11  -14.02    9.35
  -2   6  11    0.74    3.05
  -2  -6  11    4.01    7.78
  -2  -6  11   -4.96    3.18
  -2   6  11   -2.27    2.78
  -2  -6  11   -0.88    2.96
   2  -6 -10    8.86    3.32
  -2  -6  10   11.88    3.89
  -2  -6  10    8.79    3.53
  -2  -6  10    4.66    2.64
  -2   6  10    6.88    3.00
   2   6 -10    8.59    5.52
   2  -6 -10   -1.32    5.34
  -2   6  10    0.16    5.54
   2  -6  -9  103.90   12.46
   2   6  -9   99.79   11.30
   2   6  -8   91.84   10.28
   2  -6  -8   99.39   11.85
   2   6  -7    0.71    4.73
  -2   6   7    9.81    3.54
   2  -6  -7   10.16    5.38
   2   6  -6   -2.63    3.32
   2   6  -6   -0.15    4.38
   2  -6  -6   -0.90    5.54
  -2   6   6   -0.81    3.18
  -2   6   5  183.21   14.20
   2   6  -5  182.76   10.97
  -2   6   5  172.09   11.37
   2  -6  -5  181.60   13.05
   2   6  -5  187.53   11.75
  -2  -6   5  172.72   12.89
   2   6  -4   83.51    6.52
  -2   6   4   86.22   10.11
   2   6  -4   77.52    7.83
  -2   6   4   79.66    8.30
   2   6  -4   78.69    7.92
   2  -6  -4   80.76    8.54
   2  -6  -4   63.45    3.71
  -2  -6   4   76.27    8.29
  -2   6   3  168.32   12.74
   2   6  -3  145.14    8.69
   2   6  -3  143.66   10.63
  -2   6   3  159.58   11.16
   2   6  -3  168.72   10.25
   2  -6  -3  142.14    4.68
  -2  -6   3  161.58   10.61
  -2   6   2   93.44    9.85
   2   6  -2   84.68    7.77
  -2  -6   2   80.39    8.45
  -2   6   2   79.91    9.50
   2   6  -2   74.40    7.11
  -2  -6   2   82.24    7.38
   2   6  -1   17.01    5.46
  -2   6   1   11.62    5.86
  -2   6   1   15.68    6.08
  -2  -6   1   14.61    5.08
  -2  -6   1    8.25    3.41
   2   6   0   53.36    7.61
  -2   6   0   66.03    7.25
  -2   6   0   65.26    8.43
  -2  -6   0   56.50    3.23
  -2  -6   0   58.01    6.76
   2   6   1  417.34   17.71
  -2   6  -1  434.81   15.64
  -2   6  -1  444.76   17.69
  -2  -6  -1  417.21   11.27
  -2  -6  -1  400.47   14.59
  -2   6  -1  436.15   17.23
   2   6   2   65.75    8.62
  -2   6  -2   64.45    8.35
  -2   6  -2   55.69    7.73
  -2  -6  -2   69.13    5.97
   2   6   3   43.92    8.09
  -2  -6  -3   36.71    5.48
  -2   6  -3   41.89    8.04
  -2   6  -3   45.88    7.18
   2   6   4   22.79    7.61
  -2   6  -4   17.10    6.71
  -2  -6  -4   30.32    5.89
  -2   6  -4   22.09    5.15
   2   6   5   90.28   10.81
  -2   6  -5   97.84    9.15
  -2   6  -5   96.71   10.77
  -2  -6  -5   88.96    9.18
   2   6   6   33.38    7.57
  -2   6  -6   30.34    7.53
  -2  -6  -6   35.11    7.37
  -2   6  -6   36.53    5.88
   2   6   7    6.42    5.71
  -2  -6  -7   14.23    6.10
  -2   6  -7    6.94    5.64
   2   6   8   10.98    4.39
  -2  -6  -8   11.98    6.16
  -2   6  -8    8.17    5.81
   2   6   9   -1.81    2.43
   2   6   9   -9.69    6.03
  -2  -6  -9   -2.48    5.66
   2   6   9    3.13    3.00
   2  -6   9   -3.35    3.00
   2  -6  10  141.63    8.41
   2   6  10  140.03    8.35
  -2  -6 -10  139.98    8.46
   2  -6  10  139.53    8.06
   2   6  10  142.98    8.18
   2  -6  10  134.23    8.03
   2   6  10  128.03    8.21
   2   6  10  139.91    8.71
  -2   6 -10  138.39   15.39
  -2  -6 -10  151.91   15.98
   2   6  11   37.15    5.04
   2  -6  11   35.66    5.13
  -2   6 -11   36.94    9.11
  -2  -6 -11   42.22    9.89
   2   6  11   37.81    9.58
   2   6  11   36.10    4.42
   2   6  11   34.44    5.28
   2  -6  11   35.40    4.62
   2   6  11   38.69    5.10
  -2  -6 -11   36.59    5.09
  -2  -6 -11   31.52    4.68
   2  -6  12    7.32    3.61
   2   6  12    8.73    3.78
   2   6  12   13.48    4.07
   2   6  12   12.22    3.90
   2  -6  12   10.70    3.56
   2  -6  12    4.44    3.16
  -2  -6 -12    6.82    3.74
  -2  -6 -12    3.80    3.36
   2   6  13    4.51    3.14
   2  -6  13   -2.22    3.48
   2   6  13    3.07    3.23
   2  -6  13   -2.29    3.10
   2   6  13   -5.03    3.38
   2  -6  13    3.69    3.10
  -2  -6 -13   -0.72    2.99
  -2  -6 -13    3.25    3.22
   2  -6  14   -2.39    3.12
   2   6  14    5.53    3.33
   2  -6  14   -0.88    2.84
   2  -6  14    0.62    2.64
   2   6  14   -2.01    2.55
  -2  -6 -14   -0.93    2.63
  -2  -6 -14    2.51    2.98
  -2  -6 -15   -2.36    2.70
   2   6  15   -0.32    2.74
   2  -6  15   -1.55    2.37
   2  -6  15    4.37    2.48
   2   6  15   -4.36    2.18
  -2  -6 -15   -2.77    2.60
  -2  -6 -15   -1.99    2.36
  -2  -6 -16    1.60    2.20
  -2  -6 -16    2.66    2.24
   2  -6  16   -0.91    1.92
   2   6  16   -0.70    2.42
   2  -6  16   -2.25    2.15
   2   6  17    9.58    1.92
  -2  -6 -17    4.76    1.74
  -2   6 -17   -3.51    1.72
  -2  -6 -17    7.46    2.08
  -2   6 -17    1.95    1.20
  -2  -6 -17    8.08    1.96
   2  -6  17    6.42    2.01
   2   6  17   -0.70    1.80
   2  -6  17    7.63    1.81
   2  -6  17    6.88    1.54
  -2  -7  17    2.38    1.94
  -2   7  17    1.55    1.60
  -2   7  17    2.80    2.07
  -2  -7  17    0.60    1.68
   2  -7 -17    4.93    1.72
   2  -7 -17    1.76    1.86
   2  -7 -16   23.84    3.06
   2  -7 -16   19.29    3.42
  -2  -7  16   22.61    3.45
  -2  -7  16   25.43    3.79
  -2  -7  16   22.97    3.55
  -2  -7  16   21.23    2.96
  -2   7  16   25.45    3.35
  -2   7  15   -0.19    2.48
  -2  -7  15   -2.07    3.72
   2  -7 -15    0.13    2.30
   2  -7 -15   -2.47    2.19
  -2  -7  15   -0.41    2.34
  -2   7  15   -0.92    2.57
  -2  -7  15    1.68    2.89
  -2  -7  15    1.61    3.53
  -2  -7  14    7.11    4.23
  -2   7  14    9.30    3.56
   2  -7 -14    1.62    2.45
  -2   7  14    5.04    3.50
  -2  -7  14   10.31    3.29
  -2  -7  14    6.28    3.43
   2  -7 -14    0.08    2.73
  -2  -7  13    2.07    3.13
   2  -7 -13    3.63    2.99
   2  -7 -13    6.29    2.84
  -2  -7  13    1.06    2.79
  -2   7  13    4.51    3.35
  -2  -7  13    8.79    3.41
  -2  -7  12    3.82    3.30
   2  -7 -12    1.19    2.69
   2  -7 -12    7.50    3.30
  -2  -7  12    5.07    3.95
  -2   7  12    2.43    3.26
  -2   7  12   -0.95    2.90
  -2  -7  12    1.74    2.86
  -2  -7  11   -0.30    2.83
   2  -7 -11   -2.72    5.44
  -2   7  11   -4.81    5.29
   2   7 -11   -2.24    4.99
   2  -7 -11   -0.29    2.96
   2  -7 -11   -5.43    3.33
  -2  -7  11   -1.23    3.43
  -2   7  11    1.72    2.94
  -2   7  11    3.08    3.60
  -2  -7  11   -3.93    3.97
   2  -7 -10   18.74    7.06
   2   7 -10   15.26    6.64
  -2  -7  10   21.22    4.17
   2  -7 -10   17.05    3.25
  -2   7  10   17.96    3.59
  -2   7  10   11.82    3.29
  -2   7  10   16.16    3.45
  -2  -7  10   18.71    4.80
  -2  -7  10   15.55    3.92
  -2  -7   9   13.26    3.39
  -2  -7   9   19.30    3.88
  -2  -7   9   16.70    3.25
  -2  -7   9   19.71    4.40
  -2  -7   9   11.87    3.22
  -2   7   9   14.84    3.67
   2   7  -9   17.10    6.09
   2  -7  -9   27.20    7.54
   2   7  -8   21.99    6.64
   2  -7  -8   22.28    6.93
  -2   7   7   61.48    7.46
   2  -7  -7   68.41   10.17
   2   7  -7   68.32    9.31
   2   7  -6   -1.15    2.98
   2   7  -6    2.73    4.37
   2  -7  -6   -0.78    4.94
  -2   7   6   -1.13    3.94
  -2   7   5    0.10    6.37
  -2   7   5   -1.24    4.42
   2   7  -5   -5.77    4.40
   2  -7  -5    3.36    4.68
   2   7  -5   -0.86    4.41
  -2  -7   5    2.09    4.89
   2   7  -4  145.08    8.83
  -2   7   4  160.58   13.97
   2   7  -4  143.90   11.07
   2  -7  -4  142.83   11.09
   2   7  -4  151.93   10.93
  -2   7   4  145.92   11.37
  -2  -7   4  153.62   11.90
  -2   7   3    3.53    6.37
   2   7  -3    3.80    3.64
   2   7  -3   -2.13    4.82
  -2   7   3   -1.48    5.22
   2   7  -3    2.66    4.71
   2  -7  -3   -5.03    4.17
  -2  -7   3    3.07    4.04
  -2   7   2   13.74    6.46
   2   7  -2    8.04    4.07
   2   7  -2   12.39    4.96
  -2   7   2    8.25    5.86
  -2  -7   2   12.67    5.39
  -2  -7   2    9.36    3.96
  -2   7   1  253.60   14.40
   2   7  -1  246.70   13.59
  -2   7   1  233.40   14.47
  -2  -7   1  253.66   13.23
  -2  -7   1  233.41   10.78
   2   7   0  119.39   10.58
  -2   7   0  108.27    9.55
  -2   7   0  126.87   11.54
  -2  -7   0   99.86    4.01
  -2  -7   0  107.73    8.97
  -2  -7   0  104.72    6.80
  -2   7  -1   -0.19    3.81
   2   7   1   -0.83    5.83
  -2   7  -1    2.45    5.75
  -2  -7  -1   -1.49    1.97
  -2  -7  -1    5.69    4.08
  -2   7  -1   -5.39    6.34
   2   7   2   11.58    6.57
  -2   7  -2    1.92    5.68
  -2  -7  -2   11.33    3.01
  -2   7  -2   11.44    5.94
  -2  -7  -2    7.95    4.27
   2   7   3   77.41   10.32
  -2   7  -3   86.48    9.41
  -2  -7  -3   70.99    6.66
  -2   7  -3   80.94    9.64
   2   7   4   21.10    7.55
  -2  -7  -4   21.92    5.19
  -2   7  -4   28.66    7.04
  -2   7  -4   26.80    6.03
   2   7   5  357.67   20.50
  -2   7  -5  342.98   16.81
  -2  -7  -5  313.43   16.34
  -2   7  -5  344.23   18.67
   2   7   6    2.74    5.56
  -2  -7  -6    7.36    5.48
  -2   7  -6   -0.17    3.83
  -2   7  -6    5.59    6.22
   2   7   7   -1.33    5.55
  -2  -7  -7   10.91    5.87
   2   7   7    4.36    4.01
  -2   7  -7    6.44    5.68
   2   7   8   -3.40    5.73
  -2   7  -8    6.92    5.85
  -2  -7  -8   -2.64    4.69
   2   7   9    9.53    2.92
  -2  -7  -9    2.21    5.29
  -2   7  -9   16.85    8.31
  -2  -7  -9   10.23    3.69
  -2  -7  -9    0.51    2.71
   2   7   9   12.02    5.90
   2  -7   9    8.10    3.20
   2   7   9    9.11    3.27
   2   7   9    2.22    2.96
   2   7   9    9.62    3.57
   2  -7   9    4.33    2.55
   2   7  10   56.44    6.10
  -2  -7 -10   38.08    4.88
  -2  -7 -10   46.59    5.32
   2  -7  10   62.65    6.11
   2   7  10   40.36    4.87
   2   7  10   45.68    5.70
   2  -7  10   42.25    4.96
   2   7  10   43.81    5.38
  -2  -7 -10   50.25    9.45
  -2   7 -10   52.75    9.87
   2  -7  11    0.45    3.29
   2   7  11   -0.99    3.21
   2   7  11   -1.34    2.91
  -2  -7 -11   -2.78    2.69
  -2  -7 -11   -1.59    3.27
   2   7  11    1.17    3.30
   2  -7  11   -1.52    3.08
   2   7  11   -1.94    3.44
   2  -7  12    4.25    3.36
   2   7  12   -3.70    3.79
  -2  -7 -12   -2.02    2.79
  -2  -7 -12   -3.50    2.73
   2   7  12   -2.34    2.61
   2   7  12    0.05    2.93
   2   7  12    2.96    2.91
   2  -7  12   -3.07    2.98
   2  -7  12   -4.29    2.97
   2  -7  13   -0.22    3.06
  -2  -7 -13   -1.33    2.97
  -2  -7 -13    1.94    3.10
   2   7  13    3.55    3.40
   2  -7  13    0.52    2.68
   2  -7  13    2.13    2.62
   2   7  13   -0.45    2.70
  -2  -7 -13    8.74    3.52
   2  -7  14   -1.50    3.16
  -2  -7 -14   -0.53    2.87
  -2  -7 -14   -3.17    2.72
   2   7  14   -1.62    3.06
   2  -7  14   -2.41    2.89
   2   7  14    0.96    2.58
   2  -7  14    0.88    2.48
  -2  -7 -14    4.81    3.15
  -2   7 -14   -1.34    1.81
  -2  -7 -15    1.10    2.32
   2  -7  15   -1.23    2.30
   2   7  15   -0.37    2.62
   2  -7  15   -0.59    2.11
   2   7  15    1.12    1.97
  -2  -7 -15    3.33    2.61
   2   7  16   -0.35    2.07
  -2  -7 -16   -0.19    2.00
  -2  -7 -16    2.35    2.20
  -2  -7 -16    2.61    2.06
   2  -7  16    1.55    1.74
   2   7  16    1.96    2.29
   2  -7  16    0.83    1.88
  -2  -7 -17   12.82    1.97
  -2  -7 -17   13.22    2.11
   2  -7  17    9.95    1.89
   2  -7  17   12.11    1.67
   2   7  17   13.58    1.87
  -2  -8  17    1.47    1.33
  -2   8  17    0.26    1.44
  -2   8  17    3.57    1.76
   2  -8 -17   -2.61    1.75
  -2  -8  17    1.34    1.48
  -2  -8  16    2.86    2.24
  -2  -8  16    4.49    2.13
  -2  -8  16    2.33    2.37
  -2  -8  16    0.04    2.15
  -2   8  16    4.42    2.27
   2  -8 -16    6.23    2.53
   2  -8 -16    1.59    1.89
   2  -8 -15    1.65    2.31
   2  -8 -15    2.20    2.90
  -2  -8  15    0.43    2.47
  -2  -8  15    0.53    3.15
  -2  -8  15    2.08    2.38
  -2   8  15   -2.06    2.61
  -2  -8  15    5.25    3.51
  -2   8  15   -3.48    2.74
  -2  -8  14    0.32    3.53
  -2   8  14    0.14    2.85
   2  -8 -14   -2.01    3.04
   2  -8 -14   -2.43    2.69
   2  -8 -14    0.59    2.31
  -2   8  14   -0.50    2.67
  -2  -8  14   -2.16    2.56
  -2  -8  14    0.16    2.92
  -2   8  13    7.35    3.21
  -2  -8  13    2.99    3.34
   2  -8 -13    7.70    3.18
   2  -8 -13    3.87    2.59
  -2  -8  13   -1.37    5.04
  -2   8  13    2.75    3.27
  -2  -8  13    3.22    2.67
  -2  -8  13    2.96    3.10
  -2   8  13    5.02    2.67
  -2  -8  12    6.34    3.65
   2  -8 -12   10.68    3.24
   2  -8 -12   11.68    3.47
  -2  -8  12   10.13    4.32
  -2   8  12    7.56    3.61
  -2  -8  12    3.56    3.43
  -2   8  12   15.21    3.49
  -2  -8  11    7.65    3.60
  -2   8  11   15.59    5.17
   2  -8 -11    5.97    2.82
   2  -8 -11   12.49    3.46
  -2  -8  11    9.17    3.99
  -2   8  11    2.83    3.43
  -2  -8  11   14.37    4.18
  -2  -8  11   18.53   11.60
  -2   8  11   10.93    3.52
   2  -8 -10   -3.32    4.86
   2   8 -10   -8.55    5.43
   2  -8 -10   -0.40    2.89
   2  -8 -10    0.15    2.97
  -2  -8  10    3.58    3.22
  -2   8  10    1.04    2.81
  -2   8  10    0.23    2.87
  -2  -8  10    2.47    4.52
  -2  -8  10    2.53    2.64
  -2   8  10    4.09    2.94
  -2  -8   9   15.30    3.44
   2  -8  -9   23.69    7.45
   2   8  -9   13.20    4.75
   2  -8  -9    9.88    2.73
   2  -8  -9   18.77    3.63
  -2   8   9   14.80    3.54
  -2   8   9   15.10    3.87
  -2   8   9   17.77    3.80
  -2  -8   9    7.82    2.92
  -2  -8   9   20.82    4.68
  -2  -8   9   12.09    3.13
  -2  -8   9   19.56    3.79
   2   8  -8    4.42    5.10
   2  -8  -8   -0.77    4.61
   2  -8  -7    4.26    5.33
  -2   8   7    2.04    4.44
   2   8  -7   -2.36    4.47
  -2   8   6   14.56    5.68
   2   8  -6   12.47    4.41
   2  -8  -6   21.28    6.52
   2   8  -6   20.82    6.64
  -2   8   5  442.45   23.76
   2  -8  -5  413.04   19.59
   2   8  -5  376.90   18.55
  -2   8   5  399.89   19.97
   2   8  -5  410.51   19.28
   2   8  -4    2.21    3.32
  -2   8   4   -2.33    6.78
  -2   8   4    4.91    5.02
   2   8  -4    2.20    4.18
   2   8  -4   -2.35    5.37
   2  -8  -4    4.59    3.47
  -2  -8   4    1.76    4.03
  -2   8   3  309.95   18.68
   2   8  -3  272.72   13.81
   2   8  -3  276.85   14.97
  -2   8   3  272.03   16.65
   2  -8  -3  294.42   14.24
   2   8  -3  290.31   16.64
  -2  -8   3  275.25   14.32
   2   8  -2    0.58    4.37
  -2   8   2    5.88    6.07
   2   8  -2   -1.95    5.56
   2  -8  -2    2.67    3.28
  -2   8   2   -1.27    6.08
  -2  -8   2   -1.13    3.01
   2   8  -1   49.60    7.56
  -2   8   1   56.86    9.00
  -2  -8   1   59.31    7.68
  -2   8   1   59.46    9.21
   2  -8  -1   58.06    5.77
   2   8  -1   56.03    9.02
  -2  -8   1   52.12    5.48
  -2   8   0   -1.12    4.70
   2   8   0    5.23    5.25
  -2  -8   0   -0.20    3.97
  -2   8   0   -2.21    6.37
  -2  -8   0    1.81    2.26
   2   8   1   13.80    6.38
  -2  -8  -1   13.39    2.55
  -2   8  -1   13.75    6.84
  -2  -8  -1   11.29    4.26
   2   8   2  301.47   18.39
  -2   8  -2  306.45   17.94
  -2  -8  -2  303.25   11.72
  -2  -8  -2  283.39   13.89
  -2   8  -2  293.48   16.80
   2   8   3  632.15   26.56
  -2   8  -3  555.19   23.19
  -2   8  -3  605.93   23.81
  -2  -8  -3  531.55   19.06
  -2  -8  -3  570.71   18.37
   2   8   4   48.47    9.51
  -2   8  -4   35.26    7.41
  -2  -8  -4   37.41    5.86
  -2   8  -4   32.89    7.53
   2   8   5    6.82    6.48
  -2  -8  -5    4.16    3.26
  -2   8  -5    1.81    4.08
  -2   8  -5    9.09    5.85
   2   8   6   -4.61    6.14
  -2   8  -6    8.25    4.40
  -2   8  -6    2.25    5.47
   2   8   6   -7.79    6.14
  -2  -8  -6    0.42    3.66
   2   8   7    6.57    6.62
  -2   8  -7   -4.49    6.02
   2   8   7    1.53    5.02
  -2  -8  -7    3.54    4.31
   2  -8   8   39.48    5.23
   2   8   8   43.24    4.83
  -2  -8  -8   33.10    6.82
  -2   8  -8   37.85    8.91
   2   8   8   43.73    4.98
  -2  -8  -8   43.34    4.91
  -2  -8  -8   42.42    4.97
  -2  -8  -8   44.34    4.87
   2   8   8   49.43    9.95
   2  -8   8   44.61    4.62
   2   8   8   38.20    4.67
   2   8   8   44.21    5.23
   2   8   8   43.75    5.38
   2  -8   8   39.64    4.58
   2   8   9    0.04    2.52
   2  -8   9    1.59    2.71
  -2  -8  -9    9.98    6.69
  -2   8  -9    2.97    5.09
  -2  -8  -9    2.86    3.05
  -2  -8  -9   -1.67    3.23
   2   8   9   -7.08    7.18
  -2  -8  -9    1.93    2.84
   2  -8   9   -0.94    2.74
   2   8   9    7.38    3.34
   2   8   9   -3.90    3.45
   2   8   9   -1.60    3.32
   2  -8   9   -0.77    3.02
   2   8  10   12.53    3.89
  -2  -8 -10    4.19    4.94
  -2   8 -10   13.39    6.36
  -2  -8 -10   10.63    3.91
  -2  -8 -10    6.60    2.87
  -2  -8 -10   13.59    3.78
   2  -8  10    8.39    3.76
   2   8  10    7.60    3.13
   2   8  10    9.31    3.86
   2  -8  10    4.63    3.17
   2   8  10   10.59    3.82
   2  -8  11    2.69    3.25
   2   8  11    6.94    3.83
  -2  -8 -11    2.11    3.05
  -2  -8 -11    4.45    3.29
  -2  -8 -11    1.30    2.77
   2   8  11    5.19    2.88
   2   8  11    2.56    3.31
   2   8  11    0.54    3.19
   2  -8  11    2.82    2.93
   2  -8  12    1.03    3.31
  -2  -8 -12    4.28    3.27
  -2  -8 -12    1.67    2.72
  -2  -8 -12   -2.23    3.07
   2   8  12    0.83    2.57
   2   8  12   -1.50    3.15
   2  -8  12    0.72    2.88
   2   8  12   -0.91    2.81
   2  -8  12   -1.48    2.80
   2  -8  13   -0.80    3.27
  -2  -8 -13    3.07    3.08
  -2  -8 -13   -6.22    3.33
   2   8  13    0.68    2.63
   2   8  13    3.48    3.29
   2  -8  13   -4.96    2.98
   2   8  13    1.52    2.64
   2  -8  13    1.07    2.52
   2  -8  14   21.58    4.17
  -2  -8 -14   19.02    3.78
   2   8  14    9.87    3.69
   2   8  14   21.40    3.52
   2  -8  14   20.93    3.80
   2  -8  14   18.51    3.26
  -2  -8 -14   12.18    3.33
  -2   8 -14   11.54    2.46
  -2  -8 -14   16.34    3.61
  -2  -8 -15    1.46    2.26
   2   8  15   -1.67    2.55
   2  -8  15    1.96    2.00
  -2  -8 -15   -0.56    2.29
  -2  -8 -15   -0.91    2.27
   2  -8  15   -4.92    2.19
   2   8  15    1.93    1.88
  -2  -8 -16    2.30    1.87
  -2  -8 -16    2.66    1.88
   2  -8  16    0.40    1.48
   2   8  16   -0.16    1.88
   2  -8  16    0.88    1.79
   2   8  16    2.68    2.03
  -2  -8 -17    1.38    1.34
   2  -9 -17    1.14    1.38
  -2   9  17   -1.27    1.22
   2  -9 -17   -0.25    1.44
  -2  -9  17    1.52    1.17
  -2  -9  16    4.29    1.78
  -2  -9  16    0.62    1.92
  -2   9  16    2.51    1.91
  -2   9  16    0.99    1.92
   2  -9 -16    0.07    1.98
  -2  -9  16   -1.67    2.22
  -2  -9  16    1.38    1.93
  -2  -9  15   -1.02    2.41
  -2  -9  15    1.08    2.40
  -2  -9  15   -2.53    2.47
  -2  -9  15    2.07    2.99
  -2  -9  15   -0.75    2.82
  -2   9  15    2.36    2.29
   2  -9 -15    2.21    2.55
   2  -9 -15    0.78    2.04
  -2  -9  14   18.71    4.41
  -2  -9  14   20.38    3.76
  -2  -9  14   14.53    3.36
  -2   9  14    7.62    3.29
  -2  -9  14   18.76    4.36
  -2   9  14   17.07    3.84
   2  -9 -14   14.07    3.26
   2  -9 -14   16.27    3.69
  -2  -9  13    5.29    3.96
  -2   9  13    3.40    3.27
   2  -9 -13    1.89    3.20
   2  -9 -13    7.16    3.00
   2  -9 -13    2.04    2.42
  -2   9  13   -1.25    2.85
  -2  -9  13    1.68    2.41
  -2  -9  13    2.46    2.97
  -2   9  13    1.86    2.68
  -2  -9  12    9.62    3.84
  -2   9  12    9.28    3.47
   2  -9 -12    7.88    3.64
   2  -9 -12   10.35    3.41
   2  -9 -12   13.16    3.39
  -2  -9  12   12.64    4.39
  -2   9  12    4.47    3.53
  -2   9  12   14.61    3.59
  -2  -9  12   10.42    3.93
  -2  -9  11   -1.78    3.38
   2  -9 -11   -0.36    2.52
   2  -9 -11   -1.70    2.83
   2  -9 -11   -3.80    3.33
  -2  -9  11    1.46    3.39
  -2   9  11    2.24    2.98
  -2   9  11   -2.16    2.79
  -2  -9  11    5.03    3.39
   2  -9 -10   -0.64    4.49
   2   9 -10   -1.13    4.77
   2  -9 -10    1.76    2.80
   2  -9 -10    4.16    3.55
   2  -9 -10    5.94    3.19
  -2  -9  10    0.95    3.26
  -2   9  10    5.77    2.87
  -2   9  10    0.21    3.11
  -2  -9  10    3.30    3.08
  -2  -9  10    4.12    6.36
  -2   9  10    3.94    3.32
  -2   9   9   -1.95    3.25
   2  -9  -9   -7.14    5.90
   2   9  -9   -4.64    4.76
   2  -9  -9    6.00    2.86
   2  -9  -9   -1.94    3.03
   2  -9  -9   -0.34    3.19
  -2  -9   9    0.10    2.79
  -2  -9   9   -2.64    3.29
  -2   9   9    1.00    2.67
  -2   9   9    0.87    3.10
  -2  -9   9    2.05    2.49
  -2  -9   9   -2.85    4.78
  -2   9   9   -2.30    3.07
  -2  -9   8   -0.83    2.38
  -2   9   8   -4.04    2.95
   2   9  -8    3.58    4.38
   2  -9  -8   -0.82    4.28
   2  -9  -8   -2.33    2.90
   2  -9  -8   -4.74    3.18
   2  -9  -8   -7.17    3.62
  -2   9   8    3.90    2.48
  -2   9   8   -0.56    3.20
  -2   9   8    0.63    3.16
  -2  -9   8    0.42    2.62
  -2  -9   8    0.26    4.14
  -2  -9   8   -0.25    2.97
  -2  -9   8    0.35    2.57
  -2   9   7    4.07    3.99
   2   9  -7   -2.39    4.62
   2  -9  -7   -6.42    5.17
  -2   9   6    0.61    4.47
   2   9  -6    1.74    4.87
   2  -9  -6   -0.41    4.02
   2   9  -6   -7.81    4.87
   2   9  -5   68.62    9.09
   2   9  -5   78.74    9.77
  -2   9   5   79.19   10.34
   2  -9  -5   80.61    9.48
   2  -9  -4   38.26    6.25
   2   9  -4   30.19    6.85
   2   9  -4   42.78    8.20
  -2   9   4   33.52    7.57
  -2   9   4   45.27   10.01
  -2   9   3   93.90   11.51
   2  -9  -3   95.13    8.59
   2   9  -3   82.51   10.53
  -2  -9   3   97.77    8.84
  -2   9   3  105.06   12.23
   2   9  -3   88.20    9.36
  -2   9   2   58.47    9.77
   2   9  -2   47.78    8.36
   2  -9  -2   54.21    6.05
  -2  -9   2   50.64    6.16
   2   9  -2   47.13    7.53
  -2   9   2   54.30    9.82
  -2   9   1  142.35   13.45
   2   9  -1  159.05   14.71
  -2  -9   1  145.30   11.92
   2   9  -1  140.05   12.45
  -2   9   1  152.79   13.66
   2   9   0    7.02    6.15
  -2   9   0    1.85    6.42
  -2  -9   0    6.86    4.55
   2   9   0    6.95    6.02
  -2   9   0    8.18    5.04
  -2   9  -1   46.46    9.29
  -2  -9  -1   48.35    7.22
   2   9   1   56.39    9.96
   2   9   1   67.27    9.92
  -2   9  -2    6.04    6.54
  -2  -9  -2   11.84    4.35
   2   9   2    7.59    6.45
  -2  -9  -3  117.69    8.51
  -2   9  -3  120.03   12.41
  -2   9  -3  128.68   12.90
  -2  -9  -3  131.01   10.14
   2   9   3  133.54   14.29
  -2   9  -4    1.00    5.50
  -2   9  -4   -6.05    5.33
   2   9   4    5.37    6.37
  -2  -9  -4    6.56    3.31
  -2  -9  -4    6.95    3.41
   2   9   4   16.21    7.65
   2   9   5   -5.10    6.71
  -2  -9  -5   -4.83    3.97
  -2   9  -5   -1.94    5.15
  -2   9  -5   -0.05    5.19
   2   9   5    2.20    6.21
  -2  -9  -6    0.22    3.32
  -2   9  -6   -1.71    4.15
  -2   9  -6    4.99    5.63
   2   9   6   -7.30    5.73
   2   9   6    4.07    6.20
   2   9   7   -1.50    2.60
   2   9   7   -1.20    4.27
  -2  -9  -7   -2.18    4.12
  -2   9  -7    2.26    5.62
   2   9   7   -2.72    2.93
  -2  -9  -7   -2.55    3.29
   2   9   7   -2.39    6.26
  -2  -9  -7    3.69    2.72
  -2  -9  -7    4.68    3.03
   2   9   7    6.28    3.12
   2   9   7    2.35    3.11
   2  -9   7    3.29    2.65
   2   9   7    1.47    2.86
   2  -9   8    5.05    3.01
   2   9   8    3.33    2.92
  -2  -9  -8    4.80    4.52
  -2   9  -8    5.66    6.29
  -2  -9  -8    3.01    3.36
   2   9   8    7.76    3.15
  -2  -9  -8    4.69    3.15
   2   9   8    1.63    5.39
  -2  -9  -8    1.75    2.71
   2  -9   8    5.56    2.87
   2   9   8    5.71    3.27
   2   9   8    1.34    2.97
   2   9   8    5.79    3.67
   2  -9   8   -0.47    2.73
   2  -9   9    5.02    2.98
   2   9   9   11.46    3.54
  -2   9  -9    2.00    6.19
  -2  -9  -9    7.27    5.56
  -2  -9  -9    5.19    3.18
  -2  -9  -9    7.60    3.33
   2   9   9   -0.11    5.36
   2  -9   9    5.04    2.98
   2   9   9    5.48    3.25
   2   9   9    1.54    3.15
   2   9   9   11.75    4.26
   2  -9   9    3.81    2.89
   2  -9  10   53.12    5.30
  -2  -9 -10   45.04    5.63
  -2  -9 -10   52.15    5.74
   2  -9  10   48.05    5.91
   2   9  10   51.52    5.78
   2   9  10   49.86    5.97
   2  -9  10   50.86    5.58
   2   9  10   49.93    5.70
   2  -9  11   29.80    5.20
  -2  -9 -11   29.71    4.78
  -2  -9 -11   27.63    4.61
  -2  -9 -11   27.57    4.75
   2   9  11   30.99    4.45
   2   9  11   31.59    5.23
   2   9  11   25.25    4.75
   2  -9  11   26.71    4.01
   2  -9  12   36.25    5.23
  -2  -9 -12   33.70    4.86
  -2  -9 -12   33.60    4.77
  -2  -9 -12   30.85    4.62
   2   9  12   35.62    4.42
   2   9  12   19.46    4.59
   2  -9  12   29.07    4.60
   2   9  12   39.65    5.16
   2  -9  12   37.01    4.76
   2  -9  13    0.81    3.23
  -2  -9 -13    5.54    3.12
  -2  -9 -13   -3.24    2.82
  -2  -9 -13    1.49    2.56
   2   9  13   -1.71    2.39
   2   9  13    2.97    3.29
   2  -9  13    1.79    2.66
   2   9  13   -1.69    2.82
   2  -9  13    2.14    2.48
   2  -9  14    5.05    3.25
  -2  -9 -14    0.65    2.33
   2   9  14    0.77    2.73
  -2  -9 -14   -0.99    2.50
  -2  -9 -14    4.64    3.01
   2  -9  14    2.54    2.38
   2  -9  14    4.27    2.32
   2   9  14   -2.26    2.28
  -2  -9 -15   -1.63    2.19
  -2  -9 -15   -0.27    2.21
   2  -9  15    2.49    1.73
   2   9  15   -3.09    1.77
   2  -9  15    1.93    1.82
   2   9  15   -1.33    2.42
   2   9  15    3.09    2.39
  -2  -9 -16    3.56    1.78
  -2  -9 -16    4.33    1.82
   2  -9  16    5.61    1.71
   2   9  16    4.97    1.86
   2  -9  16    1.20    1.55
   2 -10 -16   -1.01    1.67
  -2  10  16    2.92    1.49
  -2  10  16    0.15    1.69
  -2 -10  16    0.54    1.44
   2 -10 -16    1.61    1.79
  -2 -10  16    2.17    1.61
  -2 -10  16    2.16    1.71
   2 -10 -15   16.76    2.99
  -2  10  15   20.08    2.91
  -2  10  15   13.15    2.80
  -2 -10  15   11.96    2.56
  -2 -10  15   14.56    2.24
  -2 -10  15   15.31    2.90
  -2 -10  15   16.75    3.19
  -2 -10  15   18.50    3.26
  -2 -10  14   23.11    3.81
  -2  10  14   15.63    2.78
  -2 -10  14   25.30    4.58
   2 -10 -14   18.28    3.07
   2 -10 -14   19.92    3.57
  -2 -10  14   17.84    3.00
  -2  10  14   16.59    3.50
  -2 -10  14   23.30    4.26
  -2  10  13    1.19    2.47
  -2 -10  13   -3.97    3.00
  -2  10  13    3.27    2.39
   2 -10 -13    0.65    2.89
   2 -10 -13   -1.57    2.59
  -2 -10  13    6.65    2.79
  -2  10  13    2.23    2.96
  -2 -10  13   -1.74    3.45
  -2  10  12   64.81    5.85
  -2 -10  12   51.10    5.71
  -2  10  12   60.95    6.30
  -2 -10  12   59.19    6.38
   2 -10 -12   55.66    5.67
   2 -10 -12   55.21    5.40
  -2 -10  12   62.80    6.68
  -2 -10  11    4.11    3.10
  -2  10  11   -0.12    2.76
  -2 -10  11    1.66    3.80
   2 -10 -11    1.16    3.04
   2 -10 -11    4.22    2.93
  -2  10  11    3.72    3.10
  -2 -10  11    1.61    3.33
  -2  10  11   -0.31    3.31
  -2  10  10   12.99    3.86
  -2 -10  10    2.43   10.92
  -2 -10  10   14.49    4.02
   2 -10 -10    8.10    3.23
   2 -10 -10   12.73    3.93
  -2 -10  10    8.64    3.99
  -2  10  10    5.18    3.32
  -2  10  10    9.87    4.02
   2  10  -9   11.84    5.09
   2 -10  -9   23.46    6.34
  -2 -10   9   14.61    5.12
  -2  10   9   17.53    3.82
  -2 -10   9   18.37    3.99
   2 -10  -9   15.58    3.67
   2 -10  -9   21.44    4.51
  -2 -10   9   20.27    4.41
  -2 -10   9   20.83    4.55
  -2  10   9   13.47    3.42
  -2  10   9   20.95    4.30
  -2  10   9   19.13    3.44
  -2  10   9   23.65    4.50
   2  10  -8   -0.79    4.82
   2 -10  -8   -1.15    4.85
  -2 -10   8   -2.52    3.33
  -2  10   8   -5.63    3.40
   2 -10  -8    4.15    3.19
   2 -10  -8   -1.65    2.69
  -2 -10   8   -0.47    2.82
  -2 -10   8   -2.10    3.23
  -2 -10   8    1.38    4.22
  -2  10   8    2.73    2.78
  -2  10   8    2.66    3.43
  -2  10   8   -1.73    2.90
  -2  10   8    1.19    2.76
  -2 -10   7   12.75    3.22
  -2  10   7   14.40    3.66
  -2  10   7   16.62    3.25
  -2  10   7   20.45    6.36
   2  10  -7   14.48    6.03
   2 -10  -7   19.64    6.48
  -2  10   7   18.97    4.08
   2 -10  -7   16.54    3.56
   2 -10  -7   13.94    3.56
  -2  10   7   15.03    3.49
  -2  10   7   17.22    3.80
  -2 -10   7   15.67    3.70
  -2 -10   7   17.02    3.95
  -2 -10   7   12.71    3.35
  -2 -10   7   13.09    4.13
  -2  10   6   16.94    6.16
   2  10  -6   17.15    5.31
   2  10  -6   13.61    6.28
   2 -10  -6   18.77    5.51
  -2  10   6   18.68    3.91
  -2 -10   6   16.51    3.24
  -2  10   6   10.46    3.22
   2  10  -5   45.70    8.14
   2 -10  -5   48.74    7.83
  -2  10   5   51.99    9.23
   2  10  -5   38.29    7.57
  -2  10   4  229.02   18.02
   2  10  -4  240.11   17.30
   2 -10  -4  222.90   14.03
  -2  10   3    5.59    6.34
   2  10  -3    4.95    5.71
  -2  10   3    3.62    5.83
   2  10  -3    3.82    3.88
  -2  10   2   -6.51    6.85
   2  10  -2   -1.30    5.46
  -2  10   2    7.21    6.46
   2  10  -2   -0.89    4.22
  -2  10   1   14.56    6.63
   2  10  -1   14.35    7.01
   2  10  -1    5.30    4.53
   2  10   0   23.10    8.64
  -2  10   0   22.12    8.21
  -2 -10   0    1.59    3.93
   2  10   0    3.38    4.99
  -2  10  -1    8.57    7.18
   2  10   1   -5.70    6.89
  -2 -10  -1   -3.89    3.70
   2  10   1    1.38    5.38
   2  10   2   33.11    8.57
  -2 -10  -2   30.65    5.71
  -2  10  -2   27.03    7.87
   2  10   2   20.41    6.91
   2  10   3   41.56    9.31
  -2  10  -3   56.88    9.57
  -2  10  -3   48.04    9.36
   2  10   3   45.50    9.85
  -2  10  -4    5.76    6.07
   2  10   4   -2.13    5.99
  -2  10  -4    1.43    5.86
   2  10   4   -0.46    6.68
  -2  10  -5   74.07   10.62
   2  10   5   62.84   10.66
  -2  10  -5   67.62   11.28
   2  10   5   64.98   11.86
  -2  10  -6   -8.91    6.00
   2  10   6    3.86    5.62
  -2  10  -6    2.58    4.97
   2  10   6    0.19    3.03
   2  10   6   -1.61    2.80
   2  10   6    6.29    3.26
  -2 -10  -6    0.21    3.00
   2  10   6    1.22    6.75
  -2 -10  -6    0.48    2.82
   2  10   6    5.40    3.06
   2  10   6    4.12    3.21
   2  10   6   -4.08    3.14
   2 -10   6    0.48    2.60
   2  10   7   11.19    5.96
  -2 -10  -7   19.75    6.18
  -2  10  -7   10.97    5.51
   2  10   7   15.75    3.97
  -2 -10  -7   16.20    3.96
   2  10   7   13.82    3.64
   2  10   7   23.23    6.87
  -2 -10  -7   18.65    3.56
  -2 -10  -7   18.55    4.06
   2 -10   7   16.83    4.01
   2 -10   7   10.76    2.79
   2  10   7   20.92    4.22
   2  10   7    8.66    3.51
   2  10   7   15.25    4.38
   2 -10   7   14.01    3.46
   2 -10   8    1.28    3.01
  -2  10  -8    4.63    5.48
  -2 -10  -8   -2.41    3.07
   2  10   8    3.55    2.79
  -2 -10  -8    1.99    3.22
  -2 -10  -8    2.96    2.88
   2  10   8   -9.74    6.36
   2 -10   8    2.94    3.04
   2  10   8    2.10    2.83
   2  10   8   -3.10    3.41
   2  10   8    2.64    3.37
   2 -10   8    1.26    2.49
   2 -10   9    0.20    2.53
   2  10   9    1.26    2.61
  -2 -10  -9   -2.08    3.32
  -2 -10  -9    6.72    3.67
  -2 -10  -9    0.49    2.94
   2 -10   9    0.36    3.03
   2  10   9   -1.64    2.88
   2  10   9   -0.37    3.08
   2 -10   9    1.36    2.94
   2  10   9    1.72    3.00
   2  10  10  371.93   12.25
   2 -10  10  371.42   12.80
  -2 -10 -10  342.84   12.90
  -2 -10 -10  363.14   13.25
  -2 -10 -10  338.10   12.93
   2  10  10  361.71   13.40
   2 -10  10  334.99   12.49
   2  10  10  349.74   13.84
   2 -10  11   20.98    4.71
  -2 -10 -11   17.20    4.14
  -2 -10 -11   16.28    4.15
  -2 -10 -11   12.65    3.63
   2  10  11   15.22    3.69
   2  10  11   10.49    3.77
   2 -10  11   14.98    3.70
   2  10  11   22.16    4.56
   2 -10  12   38.05    5.35
  -2 -10 -12   39.23    5.06
  -2 -10 -12   29.95    4.47
  -2 -10 -12   26.47    4.06
   2  10  12   42.59    4.57
   2  10  12   21.27    4.39
   2 -10  12   39.01    4.65
   2  10  12   29.52    4.43
   2 -10  12   33.13    4.49
   2 -10  13   -3.11    2.50
   2  10  13    0.56    2.66
   2 -10  13    0.27    2.43
   2  10  13    1.67    2.76
   2 -10  13   -0.75    3.01
  -2 -10 -13    1.42    2.78
  -2 -10 -13   -1.87    2.76
   2 -10  14    1.86    2.00
   2 -10  14    2.05    2.11
   2  10  14    1.22    2.09
   2  10  14    5.72    2.69
   2 -10  14    0.13    2.70
  -2 -10 -14    4.92    2.42
  -2  10 -14    2.56    1.90
  -2 -10 -14    4.44    2.48
   2  10  15    3.80    2.22
  -2 -10 -15   -1.24    1.83
  -2 -10 -15   -0.61    1.88
   2 -10  15    1.28    1.57
   2 -10  15    2.53    2.11
   2  10  15    3.83    1.73
   2 -10  16   -1.10    1.23
  -2 -10 -16    2.31    1.45
   2  10  16    3.04    1.49
  -2  11  16    2.91    1.46
   2 -11 -16    3.31    1.55
  -2 -11  16    1.78    1.25
   2 -11 -15    1.70    1.91
  -2  11  15    6.89    2.25
  -2  11  15    2.99    1.59
  -2 -11  15    0.37    1.89
   2 -11 -15    0.37    1.95
  -2 -11  15    6.28    2.20
  -2 -11  15    1.68    1.99
  -2 -11  14   18.90    3.55
   2 -11 -14   16.00    3.14
   2 -11 -14   12.37    3.14
  -2  11  14   18.58    3.37
  -2  11  14   17.89    2.89
  -2 -11  14    9.87    2.18
  -2 -11  14   14.91    2.61
  -2  11  14   11.94    2.25
  -2 -11  14   16.13    3.18
  -2 -11  14   16.73    3.42
  -2 -11  13   18.99    3.79
  -2  11  13   17.70    3.31
  -2 -11  13   16.72    3.88
  -2  11  13   16.98    3.33
  -2  11  13   16.77    2.92
   2 -11 -13   11.58    3.28
  -2 -11  13   11.35    2.95
  -2  11  13   17.60    3.55
  -2 -11  13   21.18    4.36
  -2  11  12    6.24    2.66
  -2 -11  12    1.92    4.02
  -2  11  12   -0.44    2.64
  -2 -11  12    8.59    3.38
  -2 -11  12    6.91    3.80
  -2  11  12    7.25    3.48
   2 -11 -12   -2.17    2.59
   2 -11 -12    3.50    3.22
  -2 -11  11   -1.87    3.83
  -2  11  11    1.93    2.74
  -2 -11  11    6.21    3.06
  -2 -11  11   -0.31    3.23
  -2  11  11    3.62    3.06
   2 -11 -11    2.86    3.18
   2 -11 -11   -1.02    2.75
  -2 -11  10   27.83    4.89
  -2 -11  10   31.83    4.77
  -2  11  10   31.49    4.76
  -2  11  10   34.41    5.18
  -2  11  10   39.07    4.40
   2 -11 -10   24.98    4.11
   2 -11 -10   27.10    4.70
  -2 -11   9    0.37    3.31
  -2 -11   9    2.29    2.71
  -2 -11   9    3.01    3.16
  -2  11   9    4.36    3.14
  -2 -11   9    4.13    6.80
  -2  11   9   -1.76    3.28
  -2  11   9    2.00    2.80
   2 -11  -9    0.24    3.32
   2 -11  -9    2.93    2.79
   2 -11  -8   -0.59    2.73
   2 -11  -8    1.41    3.09
  -2 -11   8   -5.01    3.48
  -2  11   8    0.98    2.85
  -2 -11   8    1.82    4.48
  -2 -11   8   -1.60    3.04
  -2 -11   8    3.46    3.04
  -2  11   8   -0.75    2.95
  -2  11   8    0.68    2.65
   2  11  -8    2.15    4.20
   2  11  -7    3.19    4.25
  -2  11   7   10.89    3.58
   2 -11  -7   12.79    3.97
  -2 -11   7   11.82    4.10
  -2 -11   7   10.38    3.33
  -2 -11   7   13.96    3.64
  -2  11   7    8.68    3.45
  -2  11   7   14.63    3.80
  -2  11   7   12.10    3.87
  -2  11   6   10.59    3.16
  -2  11   6   11.98    3.49
   2  11  -6   15.91    6.44
  -2  11   6   14.15    5.32
  -2  11   6   14.28    3.89
   2 -11  -6   16.67    3.90
   2 -11  -6   13.49    3.55
  -2 -11   6   14.37    4.17
  -2 -11   6   11.31    3.16
  -2  11   6   13.45    3.69
  -2 -11   6   14.05    3.69
  -2  11   6    7.75    3.03
  -2 -11   5   94.15    6.75
  -2  11   5   92.19    6.54
  -2  11   5  110.23   13.13
   2  11  -5   78.37   10.41
   2 -11  -5  102.20    6.91
  -2  11   5  111.91    7.36
  -2 -11   5   99.16    6.75
  -2 -11   5   93.46    6.65
  -2 -11   5   98.91    6.59
  -2  11   5   97.11    7.03
  -2 -11   5  103.21    7.01
  -2  11   5   92.77    6.91
   2 -11  -5  113.43    7.32
  -2  11   4   20.86    3.75
  -2  11   4   23.01    7.42
   2  11  -4   30.04    7.88
   2  11  -3    2.15    5.20
  -2  11   3   13.81    7.79
   2  11  -2   18.80    7.95
  -2  11   2    8.78    7.29
   2  11  -2   18.87    5.97
   2  11  -1   -3.76    6.79
  -2  11   1   -1.07    6.61
   2  11  -1    3.92    4.48
  -2  11   0   16.06    6.94
   2  11   0   10.21    8.82
   2  11   0   -2.75    5.40
  -2  11  -1   10.16    6.67
   2  11   1    8.16    6.52
   2  11   1    4.48    5.99
  -2  11  -2    0.19    6.25
   2  11   2    6.11    6.27
   2  11   2   -2.22    7.16
   2  11   3   37.38    8.66
  -2  11  -3   27.58    7.54
   2  11   3   44.23    9.75
   2  11   4   12.95    3.78
   2  11   4   13.40    3.79
   2  11   4   10.17    3.08
   2  11   4   15.47    7.33
  -2 -11  -4    3.88    3.01
   2  11   4    7.21    5.86
  -2  11  -4   -4.06    5.32
   2  11   4    9.81    3.29
   2 -11   4    4.77    2.88
   2  11   5   25.97    4.46
  -2 -11  -5   18.35    3.32
   2  11   5   27.98    4.50
  -2 -11  -5   22.22    4.03
  -2 -11  -5   26.12    4.35
   2  11   5   27.28    9.39
   2  11   5   33.18    4.53
   2  11   5   23.98    7.89
  -2  11  -5   24.31    7.66
  -2  11  -5   27.33    7.83
   2 -11   5   25.53    4.05
   2  11   5   21.93    4.07
   2  11   6    4.88    3.46
   2  11   6    0.05    3.12
   2  11   6    2.08    6.86
  -2 -11  -6    3.24    2.92
  -2 -11  -6    1.18    2.98
   2 -11   6    4.10    2.39
   2  11   6    3.48    3.31
   2  11   6   -6.35    6.22
  -2  11  -6    4.09    5.51
   2 -11   6    1.90    2.56
   2  11   6    1.82    2.89
   2  11   7   98.84    7.41
   2  11   7  104.03    7.33
  -2 -11  -7   89.02    6.76
  -2 -11  -7   93.74    6.98
   2  11   7  108.42   15.45
   2 -11   7   96.83    6.71
   2 -11   7   96.27    6.54
   2  11   7  107.32    7.65
   2 -11   7   92.81    6.81
   2  11   7  106.08    8.16
  -2  11  -7  105.14   14.43
   2  11   7   85.87   12.13
   2 -11   8    0.24    2.85
   2  11   8   -3.77    3.95
  -2 -11  -8    5.20    3.70
   2  11   8   -7.78    8.40
  -2 -11  -8    4.85    3.40
   2 -11   8    1.66    2.59
   2  11   8    4.55    3.31
   2  11   8    4.34    2.76
   2  11   8    4.56    3.59
   2 -11   8    1.67    2.56
   2 -11   9    3.41    2.62
   2  11   9   -1.00    2.81
  -2  11  -9    5.34    2.92
  -2 -11  -9    1.59    3.18
  -2 -11  -9    4.38    3.48
   2 -11   9    4.58    3.09
   2  11   9    3.26    3.04
   2  11   9   -1.95    3.19
   2  11   9    0.24    2.91
   2 -11   9    6.56    3.31
   2  11  10  110.75    8.08
   2 -11  10  109.59    7.35
   2  11  10  128.83    8.24
  -2 -11 -10  114.47    7.78
  -2 -11 -10  113.06    7.61
   2  11  10   89.71    7.35
   2  11  10  118.53    7.21
   2 -11  10  127.26    7.43
   2  11  11    8.68    3.41
   2 -11  11   12.87    3.66
   2  11  11    8.02    2.95
   2  11  11   10.51    3.68
   2 -11  11   11.59    4.11
  -2 -11 -11   11.48    3.75
  -2 -11 -11    9.36    3.07
   2 -11  12   -0.19    2.54
   2 -11  12    1.50    2.34
   2  11  12    2.02    2.57
   2  11  12    3.10    2.79
   2 -11  12   -1.38    3.37
  -2 -11 -12    5.28    3.01
  -2 -11 -12    0.74    2.78
   2  11  13    2.86    2.52
   2 -11  13    4.50    2.37
   2 -11  13   -1.13    2.14
   2 -11  13    1.72    2.70
   2  11  13    4.27    2.63
  -2 -11 -13    0.96    2.51
  -2 -11 -13    2.56    2.52
   2 -11  14    0.20    2.21
   2  11  14   -4.81    2.45
  -2  11 -14    1.17    1.55
  -2 -11 -14    0.97    2.25
  -2 -11 -14   -1.12    2.01
   2  11  14    2.06    1.66
   2 -11  14   -1.31    1.83
   2  11  14    2.12    1.92
   2 -11  14   -1.13    1.84
  -2 -11 -15    0.11    1.34
  -2 -11 -15    1.82    1.70
   2  11  15    2.19    1.81
   2 -11  15    0.20    1.48
   2 -12 -15    0.38    1.10
  -2  12  15   -1.49    1.64
  -2 -12  15   -3.59    1.86
   2 -12 -15    0.28    1.64
  -2 -12  15   -1.18    1.52
  -2 -12  15   -1.77    1.35
   2 -12 -14    1.62    2.18
   2 -12 -14   -0.49    1.96
   2 -12 -14    2.93    2.15
  -2  12  14    3.95    2.20
  -2  12  14    0.00    1.38
  -2 -12  14    3.26    2.06
  -2 -12  14    7.45    2.33
  -2 -12  14    5.98    2.33
  -2 -12  13    1.30    2.78
   2 -12 -13    0.22    2.45
   2 -12 -13   -3.00    2.73
  -2  12  13   -1.94    2.00
  -2  12  13   -3.81    2.09
  -2  12  13    5.87    2.81
  -2 -12  13    2.12    2.15
  -2 -12  13    3.48    2.67
  -2  12  13   -2.49    2.29
  -2 -12  13    1.36    2.32
   2 -12 -12   11.58    3.56
  -2  12  12    8.98    2.77
  -2 -12  12    5.29    4.12
  -2  12  12   11.39    2.50
   2 -12 -12    9.55    3.21
  -2  12  12    7.36    3.05
  -2 -12  12    8.86    3.57
  -2  12  12   11.88    2.94
  -2 -12  12    8.12    3.14
  -2 -12  12   10.79    3.19
   2 -12 -11    4.34    3.15
  -2  12  11   -3.47    2.33
  -2 -12  11    0.69    3.32
  -2  12  11    0.20    2.33
   2 -12 -11   -1.65    2.86
  -2  12  11   -2.96    2.94
  -2 -12  11    1.15    3.38
  -2 -12  11    0.21    2.98
  -2  12  11    0.62    2.80
   2 -12 -10    6.38    3.47
  -2 -12  10    4.78    3.29
   2 -12 -10    5.05    3.35
  -2  12  10    5.20    2.91
  -2  12  10    6.88    3.40
  -2 -12  10    5.27    3.28
  -2  12  10    5.02    3.11
   2 -12  -9   -0.49    3.27
  -2 -12   9   -2.60    3.59
  -2 -12   9   -0.89    2.88
   2 -12  -9   -4.73    3.64
  -2  12   9    0.79    2.64
  -2  12   9   -0.18    3.20
  -2 -12   9   -2.48    3.36
  -2  12   9    6.13    3.50
  -2 -12   9   -2.56   13.30
   2 -12  -8    9.20    3.48
  -2 -12   8    9.18    3.39
  -2 -12   8   10.31    3.77
   2 -12  -8   18.06    4.40
  -2  12   8   10.98    3.56
  -2  12   8    9.90    3.58
  -2 -12   8    3.86    3.09
  -2  12   8    8.13    3.27
  -2 -12   8    4.77    5.69
  -2  12   7    8.50    3.53
   2 -12  -7   11.27    3.92
   2 -12  -7    6.31    3.19
  -2 -12   7   12.42    4.06
  -2 -12   7    8.31    3.17
  -2 -12   7   10.91    3.46
  -2  12   7    5.44    3.50
  -2 -12   7   12.83    5.09
  -2  12   7   10.45    3.43
  -2  12   7    4.78    3.08
  -2  12   6   17.32    4.07
  -2  12   6   14.37    3.63
  -2  12   6    5.18    3.31
   2 -12  -6   11.78    3.65
   2 -12  -6   13.64    3.68
   2 -12  -6   13.65    3.59
  -2  12   6   24.57    7.86
  -2 -12   6   13.65    3.53
  -2 -12   6    8.28    4.13
  -2 -12   6   14.52    3.71
  -2  12   6   11.66    3.78
  -2  12   5    7.99    3.28
  -2  12   5   10.72    3.95
   2 -12  -5   13.27    3.82
   2 -12  -5    2.70    2.56
   2 -12  -5    8.55    3.50
   2  12  -5    7.26    5.96
  -2  12   5   -0.99    5.16
  -2  12   5    4.64    2.76
  -2 -12   5    8.77    3.70
  -2 -12   5    4.35    3.76
  -2 -12   5    5.10    3.06
  -2  12   5    3.95    3.05
  -2 -12   5    7.32    3.04
  -2  12   4    1.60    2.91
  -2  12   4    0.21    3.17
   2 -12  -4    8.25    3.48
   2 -12  -4    5.62    2.52
  -2  12   4    1.61    5.90
   2  12  -4    3.77    5.19
  -2  12   4    0.02    3.20
  -2 -12   4    4.14    2.92
  -2 -12   4    4.25    3.01
  -2 -12   4    5.69    3.04
  -2  12   4    5.67    2.60
  -2 -12   4    6.65    3.15
   2  12  -3   98.60   13.63
  -2  12   3   83.52   12.67
   2 -12  -3   85.17    5.99
  -2  12   3   93.01    6.70
   2 -12  -3   89.58    6.59
  -2 -12   3   91.39    6.48
  -2  12   3   95.56    6.39
  -2  12   3   97.17    6.85
  -2  12   3   86.52    6.76
  -2 -12   3  100.88    6.79
  -2  12   2   16.52    7.88
   2  12  -2   15.19    7.24
   2  12  -2   15.70    5.88
   2 -12  -2   13.02    2.98
  -2  12   2   14.69    3.25
   2 -12  -2   15.37    3.64
  -2  12   2    9.70    3.10
  -2  12   2   14.27    3.23
  -2  12   2   10.91    3.25
  -2 -12   2   14.03    3.45
  -2  12   1   73.68    6.30
  -2  12   1   62.08   11.16
   2  12  -1   73.73   12.29
   2  12  -1   83.26   11.63
   2 -12  -1   58.96    5.00
  -2  12   1   69.15    5.95
  -2 -12   1   69.26    5.87
   2  12   0   22.01    8.10
  -2  12   0   23.23    8.26
   2  12   0   23.49    7.82
  -2  12   0   27.46    4.21
  -2  12   0   18.67    3.96
  -2  12  -1   -1.93    7.60
   2  12   1    4.30    6.00
   2 -12   1   11.86    3.61
   2  12   1   11.56    3.58
   2  12   1    1.74    5.48
   2  12   2   32.32    9.12
  -2  12  -2   30.04    9.25
   2  12   2   49.92   11.09
   2  12   2   25.69    3.55
  -2 -12  -2   29.08    4.07
   2  12   2   29.41    4.15
   2  12   2   29.50    4.33
   2 -12   2   26.19    3.85
   2  12   3   38.57    9.77
  -2  12  -3   47.66   10.73
   2  12   3   42.05   10.36
   2  12   3   37.55    4.59
  -2 -12  -3   33.66    4.42
   2  12   3   38.67    5.07
   2  12   3   37.12    4.82
   2 -12   3   39.57    4.74
  -2 -12  -4    5.02    2.98
   2  12   4    3.93    3.02
   2  12   4   -2.33    3.34
  -2 -12  -4    1.49    3.11
   2  12   4    7.66    6.97
   2  12   4   -2.20    5.93
  -2  12  -4    4.19    4.79
   2  12   4   -4.71    3.07
  -2  12  -4    0.04    2.44
   2  12   4    0.29    2.74
   2 -12   4    0.60    3.06
   2  12   5   18.71    3.59
  -2 -12  -5   11.80    3.54
   2  12   5   16.29    4.06
   2  12   5   23.32    4.72
  -2 -12  -5   14.03    3.52
   2  12   5   11.98    6.73
  -2  12  -5   12.63    5.43
   2  12   5   19.63    7.43
   2  12   5   15.86    3.60
  -2  12  -5   19.23    3.70
   2  12   5   18.30    3.95
   2  12   6   15.08    5.82
  -2 -12  -6   34.59    4.81
   2  12   6   35.54    5.24
   2  12   6   33.86    4.88
  -2 -12  -6   26.62    4.61
   2  12   6   29.32   10.58
   2  12   6   27.26    4.57
   2  12   6   42.42    5.22
   2 -12   6   32.23    4.75
   2  12   6   31.69    5.06
  -2 -12  -7    7.77    3.12
  -2  12  -7    6.87    3.25
   2  12   7   10.65    3.84
  -2 -12  -7    2.48    3.06
   2 -12   7   10.27    2.90
   2 -12   7   10.50    3.02
   2  12   7    8.43    3.49
   2  12   7    8.02    3.43
   2  12   7    4.95    3.55
   2 -12   7    8.59    3.33
  -2 -12  -8   12.39    3.42
   2  12   8   13.11    3.49
  -2 -12  -8   13.95    4.12
   2 -12   8    5.62    2.83
   2  12   8    9.48    3.22
   2  12   8   14.89    4.02
   2  12   8   14.59    3.87
   2 -12   8   13.85    3.64
   2 -12   8    5.48    3.39
   2  12   8   11.88    4.01
  -2 -12  -9   14.45    3.56
   2  12   9   14.95    3.41
  -2  12  -9   17.74    3.82
   2  12   9   18.04    4.24
  -2 -12  -9    9.30    3.28
  -2 -12  -9   15.20    3.95
   2  12   9   13.07    3.37
   2 -12   9   17.23    3.77
   2  12   9   17.70    4.22
   2  12   9   13.30    3.97
   2 -12   9   17.59    3.90
  -2 -12 -10   21.96    3.92
   2  12  10   17.45    3.89
   2 -12  10   21.55    3.73
   2  12  10   25.07    3.84
   2  12  10   23.00    4.24
  -2 -12 -10   17.93    3.97
  -2 -12 -10   15.14    3.72
   2 -12  10   22.01    4.15
   2  12  10   17.26    4.04
  -2 -12 -11   36.65    4.52
   2  12  11   38.34    4.01
   2  12  11   40.17    4.98
   2 -12  11   39.06    5.37
   2  12  11   38.21    4.85
   2 -12  11   39.70    4.57
  -2 -12 -11   41.60    4.56
  -2 -12 -12   -1.23    2.66
  -2 -12 -12    4.48    2.56
   2  12  12    0.92    2.47
   2 -12  12    7.15    3.37
   2  12  12    8.99    3.13
   2 -12  12   -0.10    2.25
   2 -12  12    6.78    2.31
  -2 -12 -13   13.97    2.93
  -2 -12 -13   12.63    2.41
   2  12  13   16.56    2.71
   2  12  13   19.77    3.41
   2 -12  13   16.28    3.33
   2  12  13   13.95    2.87
   2 -12  13   15.59    2.65
   2 -12  13   11.34    2.28
  -2  12 -14    3.32    1.42
  -2 -12 -14    9.85    2.18
  -2 -12 -14   11.82    2.02
   2  12  14   10.61    2.13
   2 -12  14   14.57    2.46
   2  12  14   10.79    2.27
   2 -12  14   11.33    2.30
   2  12  15    3.57    1.33
   2 -13 -14    0.10    1.30
   2 -13 -14    1.80    1.71
  -2  13  14    2.24    1.83
  -2 -13  14    0.80    1.37
  -2 -13  14    0.74    1.68
  -2 -13  14    1.42    1.70
  -2 -13  13    4.27    2.46
   2 -13 -13    4.95    2.12
   2 -13 -13    5.83    2.38
  -2  13  13    9.84    2.79
  -2  13  13    3.40    1.79
  -2 -13  13    8.04    2.32
  -2 -13  13    5.97    2.32
  -2 -13  13    8.08    2.20
   2 -13 -12   46.87    4.64
  -2  13  12   43.49    4.72
  -2  13  12   44.52    4.09
   2 -13 -12   45.39    4.61
   2 -13 -12   45.95    4.28
  -2 -13  12   44.78    4.89
  -2 -13  12   43.42    4.49
  -2 -13  12   54.91    4.49
  -2  13  12   49.88    4.31
   2 -13 -11   -1.05    2.78
  -2  13  11    1.24    2.60
  -2 -13  11    0.29    2.92
  -2  13  11    1.47    2.25
   2 -13 -11   -2.71    2.82
   2 -13 -11    2.17    2.81
  -2 -13  11   -1.23    3.11
  -2  13  11   -1.67    2.50
  -2 -13  11    2.65    3.02
  -2 -13  11   -1.42    2.24
  -2  13  10   -1.16    2.66
  -2 -13  10   -2.37    3.14
  -2  13  10    0.17    2.82
   2 -13 -10    0.70    2.97
   2 -13 -10   -0.96    3.16
   2 -13 -10   -2.12    3.07
  -2  13  10   -2.27    2.97
  -2 -13  10    2.55    3.22
   2 -13  -9    6.37    3.50
  -2  13   9    5.76    3.25
  -2 -13   9    8.82    3.54
  -2 -13   9   -0.73    3.32
  -2  13   9    6.87    2.90
   2 -13  -9    5.66    3.33
   2 -13  -9    2.65    3.03
  -2  13   9    7.17    3.14
  -2  13   9    2.74    3.04
  -2 -13   9   -0.37    2.91
   2 -13  -8   14.33    4.10
  -2 -13   8   19.03    3.90
  -2  13   8   22.54    4.40
  -2 -13   8   23.43    4.49
   2 -13  -8   21.78    4.21
   2 -13  -8   19.99    4.13
  -2  13   8   17.18    4.00
  -2 -13   8   17.30    4.09
  -2  13   8   16.61    4.15
   2 -13  -7   12.02    3.74
   2 -13  -7   12.98    3.82
   2 -13  -7   10.10    3.46
  -2 -13   7   17.08    3.88
  -2  13   7   11.28    3.30
  -2 -13   7   15.21    3.59
  -2  13   7   13.30    3.65
  -2 -13   7   24.57    6.64
  -2 -13   7   12.86    4.01
  -2  13   7   17.42    4.12
   2 -13  -6    7.63    3.61
  -2  13   6    7.09    3.70
   2 -13  -6    7.34    3.20
  -2  13   6    7.24    5.14
  -2 -13   6    7.35    3.28
  -2  13   6    2.88    2.83
  -2  13   6    6.23    3.55
  -2 -13   6    6.37    3.39
  -2 -13   6    6.19    4.07
  -2  13   6    2.67    3.21
  -2  13   5   10.88    3.52
   2 -13  -5   18.76    4.32
  -2  13   5   12.01    3.87
   2 -13  -5    5.88    2.93
   2  13  -5   -1.94    6.23
  -2  13   5    3.02    6.16
  -2 -13   5    8.45    3.29
  -2  13   5   13.83    3.49
  -2 -13   5   15.82    3.59
  -2 -13   5   10.19    4.01
  -2  13   5   14.60    4.09
  -2  13   4   -3.79    3.21
   2 -13  -4    4.01    3.36
  -2  13   4   -1.58    3.15
   2 -13  -4   -3.86    2.83
  -2  13   4    1.58    5.35
   2  13  -4   -6.08    5.83
  -2 -13   4    2.18    2.94
  -2 -13   4    2.42    3.08
  -2  13   4    2.06    2.99
  -2 -13   4    3.25    2.95
  -2  13   4    1.40    2.86
  -2 -13   4    3.87    3.23
  -2  13   3   49.41   11.34
   2  13  -3   43.79    9.68
   2 -13  -3   30.57    4.18
   2  13  -3   39.08    4.63
   2 -13  -3   33.51    4.71
  -2  13   3   31.65    4.97
  -2 -13   3   36.87    4.73
  -2  13   3   35.65    4.68
  -2  13   3   35.90    4.16
  -2  13   3   35.61    4.82
  -2 -13   3   39.59    5.02
  -2  13   3   38.86    5.28
  -2  13   2   12.42    7.02
   2  13  -2   -1.10    6.70
   2 -13  -2    0.63    2.54
   2  13  -2   -3.58    3.27
  -2  13   2   -2.98    3.49
  -2  13   2    0.13    2.46
  -2  13   2    0.44    2.51
   2  13  -2    5.87    3.21
  -2 -13   2   -2.99    3.39
  -2  13   1   -2.78    6.13
   2  13  -1   -3.15    6.82
   2  13  -1  -16.24    7.65
   2 -13  -1   -0.50    2.35
  -2  13   1   -0.21    3.12
  -2  13   1    1.17    2.61
   2  13  -1   -3.29    3.19
  -2  13   1    5.71    3.17
  -2 -13   1   -5.46    3.54
  -2  13   0    9.61    7.73
   2  13   0    2.25    6.10
   2  13   0   -0.12    5.56
  -2  13   0    4.13    3.29
   2  13   0    1.16    2.97
  -2  13   0    4.81    2.81
  -2  13   0    4.65    2.59
   2  13   0    5.31    2.84
   2 -13   0    0.34    3.41
  -2 -13   0   -0.60    3.04
   2  13   1    2.73    6.42
  -2  13  -1    3.22    6.45
   2  13   1    4.03    2.75
  -2  13  -1   -1.07    2.99
   2  13   1   -7.13    8.08
  -2  13  -1   -0.46    2.46
  -2  13  -1    3.79    2.68
   2  13   1    2.72    2.81
   2  13   1    3.54    2.90
   2 -13   1    7.00    3.56
  -2  13  -2    7.78    2.89
   2  13   2    9.49    3.54
   2  13   2    8.13    3.13
   2  13   2    8.68    5.22
   2  13   2   13.29    7.87
  -2  13  -2   14.74    7.16
   2  13   2    7.78    3.15
   2  13   2    2.24    3.10
   2 -13   2    4.44    2.87
   2  13   2    6.07    3.16
   2  13   3   27.95    4.44
   2  13   3   31.52    4.63
  -2 -13  -3   34.82    4.62
   2  13   3   33.69    4.96
   2  13   3   25.94    9.23
   2  13   3   32.07   10.31
  -2  13  -3   46.57    9.78
   2  13   3   36.60    4.76
  -2  13  -3   28.13    4.16
   2  13   3   31.66    4.85
   2 -13   3   34.60    4.80
   2  13   4   11.36    3.72
   2  13   4   12.29    3.77
  -2 -13  -4   14.17    3.37
   2  13   4    9.60    3.31
   2  13   4   12.83    8.12
   2  13   4   15.42    7.50
  -2  13  -4   16.23    6.45
   2  13   4   11.61    3.82
  -2  13  -4   15.54    3.46
   2  13   4   15.73    4.24
   2 -13   4   15.30    3.82
   2  13   5    7.74    3.62
  -2 -13  -5   13.63    3.72
   2  13   5   11.54    3.82
   2  13   5    0.97    6.32
   2  13   5   11.29    6.31
   2  13   5    3.98    2.98
  -2  13  -5    6.76    2.69
   2  13   5    8.09    3.53
   2  13   6   11.52    4.10
  -2 -13  -6    4.31    2.85
   2  13   6   10.58    3.62
  -2 -13  -6    1.99    3.30
   2  13   6   16.31    3.96
   2  13   6    4.27    3.14
   2  13   6   10.39    3.65
   2 -13   6    5.79    3.09
  -2 -13  -7   -1.39    3.23
   2  13   7    8.54    3.67
  -2  13  -7    1.75    2.95
  -2 -13  -7   -0.21    2.95
   2  13   7    1.17    3.10
   2  13   7   -0.40    2.73
   2  13   7   -0.94    2.88
   2  13   7    1.31    3.40
   2 -13   7   -1.31    2.77
  -2 -13  -8    1.50    2.84
   2  13   8   -6.42    3.44
  -2  13  -8   -2.14    2.90
  -2 -13  -8    1.99    2.86
   2 -13   8    1.30    2.52
   2  13   8    5.36    3.44
   2  13   8    6.10    3.46
   2  13   8    2.82    2.90
   2 -13   8   -0.23    2.90
   2  13   8    1.17    2.97
   2 -13   8    1.04    2.95
  -2 -13  -9   -2.30    2.66
  -2  13  -9   -1.06    2.52
   2  13   9    1.92    3.05
   2  13   9   -1.88    2.46
   2  13   9    0.40    2.74
   2 -13   9   -0.97    2.60
   2 -13   9   -5.27    3.19
   2  13   9   -2.59    2.79
  -2 -13  -9    0.28    3.13
  -2 -13 -10   37.60    4.26
   2  13  10   33.68    4.12
   2 -13  10   37.21    4.20
   2  13  10   38.25    4.81
   2 -13  10   31.88    4.34
   2  13  10   32.50    4.66
  -2 -13 -10   32.78    4.32
  -2 -13 -11   10.11    2.65
   2  13  11   10.71    2.58
   2  13  11    8.40    2.99
   2 -13  11    8.84    3.31
   2 -13  11    9.80    2.82
   2  13  11   12.39    3.42
  -2 -13 -11    9.74    3.18
  -2 -13 -12    0.96    2.04
  -2 -13 -12    0.22    2.33
   2  13  12   -5.57    2.49
   2 -13  12   -2.89    2.76
   2 -13  12   -1.70    1.92
   2  13  12   -3.12    2.38
   2 -13  12    3.51    2.11
  -2 -13 -13    0.78    1.72
   2  13  13   -0.02    1.89
   2  13  13    2.31    1.60
   2 -13  13    3.65    2.17
   2 -13  13    0.07    1.51
   2  13  13    2.80    1.90
   2 -13  13   -1.21    1.70
   2 -13  14    3.60    1.28
   2  13  14    5.38    1.66
  -2 -14  14   -0.66    1.37
  -2  14  14   -1.44    1.37
  -2 -14  13    4.62    2.01
   2 -14 -13    1.64    1.34
   2 -14 -13   -0.21    1.77
  -2  14  13   -1.35    1.91
  -2  14  13    2.34    1.35
  -2 -14  13   -0.55    1.34
  -2 -14  13    1.34    1.20
  -2 -14  13    1.98    1.75
  -2 -14  12   17.53    3.19
   2 -14 -12   17.56    2.53
   2 -14 -12   16.39    2.90
  -2  14  12   20.65    2.82
  -2  14  12   14.35    2.83
  -2 -14  12   19.69    2.94
  -2 -14  12   17.89    3.02
  -2 -14  12   17.02    2.40
   2 -14 -11   23.64    3.48
  -2  14  11   25.92    3.57
  -2  14  11   24.85    3.63
   2 -14 -11   33.21    3.79
  -2 -14  11   27.12    4.10
  -2 -14  11   21.11    3.59
  -2 -14  11   21.47    2.89
  -2 -14  10    4.53    3.05
  -2  14  10    1.75    2.43
  -2  14  10    1.22    2.48
   2 -14 -10   -0.82    2.76
   2 -14 -10    1.62    2.90
  -2 -14  10    3.26    2.67
  -2  14  10    1.06    2.60
  -2 -14  10    3.17    2.09
  -2  14   9   -3.63    3.08
  -2  14   9    1.93    2.82
  -2 -14   9    1.89    2.81
   2 -14  -9   -1.47    2.74
   2 -14  -9   -0.92    2.85
  -2  14   9    3.60    2.96
  -2 -14   9   -2.63    2.88
   2 -14  -8   -0.79    2.90
  -2  14   8   -1.65    2.76
  -2 -14   8    3.27    2.63
  -2 -14   8    3.85    2.80
  -2  14   8   -0.69    3.02
   2 -14  -8    0.01    3.02
  -2  14   8    1.38    2.76
  -2 -14   8   -0.53    2.93
  -2  14   8    0.08    2.74
   2 -14  -7    0.95    2.95
  -2 -14   7    1.41    2.85
  -2 -14   7    2.62    2.76
  -2  14   7   -1.29    2.93
  -2  14   7    4.46    3.25
   2 -14  -7    0.05    2.78
  -2  14   7   -5.17    3.39
  -2 -14   7    5.09    3.00
  -2  14   7   -3.69    3.26
   2 -14  -6    8.62    3.37
  -2  14   6    9.62    3.61
  -2 -14   6    0.59    3.00
  -2 -14   6   -1.07    2.93
  -2  14   6    6.45    3.27
   2 -14  -6    7.23    3.28
  -2  14   6    3.43    2.82
  -2 -14   6    3.74    3.45
  -2 -14   6    1.85    7.06
  -2  14   6    3.43    3.00
  -2  14   5    1.12    3.16
   2 -14  -5    1.92    3.02
  -2  14   5    2.43    2.79
  -2 -14   5   10.21    3.24
  -2  14   5   10.60    3.83
   2 -14  -5    7.92    3.58
  -2  14   5    7.96    3.33
  -2  14   5    6.07    3.37
  -2 -14   5    1.73    4.34
   2 -14  -4    0.55    2.92
  -2  14   4   -1.63    3.43
   2 -14  -4   -3.66    2.78
  -2  14   4   -0.59    2.50
  -2  14   4   -3.04    3.05
  -2 -14   4   -1.67    3.25
  -2  14   4   -1.61    3.12
  -2 -14   4   -2.87    3.13
  -2 -14   4    2.98    3.30
  -2  14   3   62.73    6.39
   2  14  -3   74.24    5.95
   2 -14  -3   63.89    5.64
   2  14  -3   56.58   10.87
  -2  14   3   73.55   12.68
  -2  14   3   62.16    5.97
  -2 -14   3   64.76    5.99
  -2  14   3   57.51    6.08
  -2 -14   3   68.20    6.50
   2  14  -2    6.56    3.34
  -2  14   2    6.98    3.74
   2 -14  -2    2.37    2.48
  -2  14   2    4.34    3.27
  -2 -14   2    3.57    2.67
   2  14  -2    9.09    6.26
  -2  14   2   10.50    7.92
  -2  14   2    4.51    3.27
   2  14  -2    3.70    2.74
  -2 -14   2    5.29    4.01
  -2  14   1   -1.13    3.22
   2  14  -1   -3.01    3.23
  -2  14   1    1.15    5.97
   2  14  -1   -4.89    5.56
  -2  14   1   -1.10    2.57
  -2  14   1    0.38    2.73
   2  14  -1    0.36    2.94
  -2 -14   1    2.77    3.32
   2  14   0   31.08    4.89
  -2  14   0   26.10    4.26
   2  14   0   11.54    6.90
  -2  14   0   12.08    7.95
   2  14   0   13.71    5.87
  -2  14   0   26.02    3.95
   2  14   0   20.69    3.56
   2  14   0   17.06    3.73
  -2  14   0   28.14    4.51
   2 -14   0   22.74    4.10
  -2 -14   0   25.15    4.80
   2  14   1    6.47    3.43
  -2  14  -1   10.44    3.35
   2  14   1   12.96    6.62
   2  14   1    4.04    5.82
  -2  14  -1    9.91    2.66
   2 -14   1    9.37    3.75
  -2 -14  -1    3.73    3.09
   2  14   1   11.37    3.79
   2  14   2   19.42    4.13
   2  14   2   23.82    9.15
  -2  14  -2   31.60    4.43
   2  14   2   23.51    4.70
   2  14   2   43.00    9.79
  -2  14  -2   39.43   10.34
  -2  14  -2   29.79    4.53
   2 -14   2   35.33    5.15
   2  14   2   26.82    4.50
   2  14   3    2.08    3.16
   2  14   3   -5.72    6.80
   2  14   3   -5.61    3.89
  -2  14  -3    3.43    2.96
   2  14   3    4.52    3.16
   2 -14   3    0.54    2.77
  -2  14  -3    1.00    5.84
   2  14   4   -3.38    3.20
   2  14   4   -5.67    3.53
  -2 -14  -4    0.09    2.61
  -2  14  -4    2.88    2.89
   2 -14   4   -4.92    3.70
   2  14   4    1.29    2.95
   2  14   5   -0.27    3.11
   2  14   5   -5.46    3.63
  -2 -14  -5   -0.52    2.69
   2  14   5    2.95    3.24
  -2  14  -5   -3.38    2.51
   2  14   5    2.86    3.05
  -2  14  -6    8.52    3.38
   2  14   6    9.09    3.59
  -2 -14  -6   13.27    3.47
   2  14   6    9.45    3.60
   2  14   6   11.57    3.53
   2  14   6    8.25    3.51
   2 -14   6    8.90    3.28
   2  14   6    9.61    3.66
  -2  14  -7   12.08    3.26
   2  14   7   18.21    4.19
  -2 -14  -7   18.84    3.71
   2  14   7   13.39    3.35
   2  14   7   13.28    3.72
   2  14   7   12.65    4.10
   2 -14   7   14.12    3.60
   2  14   7   16.16    3.92
  -2  14  -8   -2.77    2.82
   2  14   8   -0.22    2.75
  -2 -14  -8    1.58    2.59
  -2  14  -8    2.75    2.68
   2 -14   8    3.62    2.81
   2  14   8   -1.68    2.67
   2  14   8   -0.29    2.71
   2 -14   8   -1.31    2.72
   2  14   8   -2.52    3.36
  -2 -14  -9   42.62    4.36
  -2  14  -9   41.78    4.42
   2 -14   9   37.95    4.31
   2  14   9   37.31    4.49
   2 -14   9   34.67    4.34
   2  14   9   40.60    5.06
   2  14   9   49.92    4.92
  -2 -14 -10   21.38    3.12
   2  14  10   22.53    3.62
   2  14  10   24.62    3.48
   2 -14  10   20.34    3.15
   2 -14  10   19.38    3.32
   2  14  10   23.89    3.98
  -2 -14 -11    1.70    1.98
   2 -14  11    4.20    2.80
   2  14  11    1.16    2.38
   2 -14  11    3.58    2.32
   2 -14  11   -0.64    1.99
  -2 -14 -12    8.74    1.94
   2 -14  12    2.05    1.49
   2  14  12    5.91    2.22
   2 -14  12    4.72    1.86
   2 -14  12    2.09    2.01
   2  14  12    0.71    1.84
   2  14  12    4.18    1.93
  -2  14 -13   -0.46    1.12
   2  14  13   -0.19    1.16
   2  14  13    0.95    1.52
   2 -14  13    1.95    1.04
   2 -14  13    3.51    1.61
  -2  15  13    4.29    1.50
  -2 -15  13    6.12    1.68
  -2 -15  13    4.90    1.45
  -2 -15  13    1.26    1.16
  -2 -15  12   -1.27    1.69
   2 -15 -12    1.76    1.25
   2 -15 -12    4.40    1.88
  -2  15  12    1.20    1.77
  -2  15  12    2.99    1.55
  -2 -15  12   -0.27    1.61
  -2 -15  12    4.05    1.91
  -2 -15  11    0.15    2.20
   2 -15 -11   -2.04    1.67
   2 -15 -11    4.39    2.39
  -2  15  11   -2.85    2.24
  -2  15  11   -0.29    1.81
  -2  15  11    1.15    1.50
  -2 -15  11    3.36    2.11
  -2 -15  10   -1.23    2.28
  -2  15  10    0.92    2.32
  -2  15  10   -0.06    2.18
   2  15 -10    2.72    2.07
   2 -15 -10   -2.49    2.63
   2 -15 -10    0.80    2.12
  -2 -15  10    2.35    2.37
  -2  15   9    1.74    2.40
  -2  15   9   -4.18    2.84
  -2 -15   9    4.90    2.34
   2 -15  -9    3.14    2.74
  -2 -15   9   -0.22    2.48
   2 -15  -9   -2.33    2.58
  -2 -15   8    1.43    2.39
   2 -15  -8    1.21    2.44
   2 -15  -8    0.19    2.85
  -2  15   8    5.24    2.86
  -2 -15   8    2.99    2.67
  -2  15   8    0.53    2.53
  -2 -15   8    6.05    2.83
  -2  15   8    5.10    2.43
  -2 -15   8    3.24    3.05
   2 -15  -7    4.64    2.95
   2 -15  -7    1.52    2.89
  -2 -15   7   -0.83    2.36
  -2  15   7   -1.95    2.62
  -2 -15   7   -0.83    2.60
  -2  15   7    2.41    2.45
  -2  15   7    1.62    2.77
  -2 -15   7    2.79    2.76
   2 -15  -6   10.80    3.01
   2 -15  -6   13.94    3.84
  -2  15   6   12.34    3.32
  -2 -15   6    6.65    2.86
  -2 -15   6    7.90    3.13
  -2  15   6   19.30    3.66
  -2  15   6   12.52    3.75
  -2 -15   6   18.92    4.34
  -2  15   5    1.32    2.90
  -2 -15   5   -0.29    2.80
  -2  15   5    4.78    3.01
   2 -15  -5    4.28    3.08
  -2  15   5   -2.38    3.12
   2 -15  -5    5.76    3.00
   2 -15  -4   16.61    3.67
  -2 -15   4   19.32    3.79
  -2  15   4   18.17    4.00
  -2  15   4   24.63    4.15
  -2  15   4   17.48    4.33
  -2  15   4    7.52    3.38
  -2 -15   4   18.79    4.27
  -2  15   3    3.63    2.75
  -2 -15   3    3.43    2.85
  -2  15   3   -0.63    3.42
   2  15  -3    3.27    2.77
  -2  15   3    7.03    3.51
  -2 -15   3    2.38    3.04
  -2 -15   2    8.38    3.44
  -2  15   2   11.52    3.58
   2  15  -2    9.19    3.52
  -2  15   2   11.83    3.81
   2  15  -2   12.44    3.35
  -2  15   2    5.50    3.06
  -2 -15   2    3.78    3.41
  -2  15   1   45.85    5.00
  -2  15   1   49.69    5.74
   2  15  -1   42.55    5.34
   2  15  -1   49.34    5.15
  -2  15   1   43.24    5.41
  -2 -15   1   49.28    5.77
   2 -15  -1   45.07    5.71
  -2  15   0   22.05    3.66
   2  15   0   18.51    4.24
  -2  15   0   24.02    4.45
  -2 -15   0   14.50    3.65
   2 -15   0   16.94    4.06
   2  15   0   13.43    3.49
   2  15   1    2.29    2.93
   2  15   1   -2.70    2.50
  -2  15  -1   -3.97    3.28
  -2 -15  -1    4.74    3.69
   2 -15   1    6.40    3.29
   2  15   1   -2.38    3.23
  -2  15  -1   -0.48    2.96
   2  15   2   -2.09    2.96
  -2  15  -2   -1.49    2.92
   2 -15   2    6.57    3.59
  -2 -15  -2    4.23    3.40
   2  15   2   -0.89    3.34
   2  15   3    1.95    3.11
  -2  15  -3    3.75    2.75
   2 -15   3    3.55    3.32
   2  15   3    6.13    3.21
   2  15   3   14.05    4.37
   2  15   4   -1.44    3.06
  -2  15  -4   -0.35    2.44
   2  15   4    0.58    3.20
   2  15   4    3.96    3.58
   2  15   5    3.48    3.08
  -2  15  -5   -4.06    2.73
   2  15   5    2.15    2.82
   2 -15   5   -4.62    3.35
   2  15   5    6.75    3.48
  -2  15  -5    2.66    3.18
  -2 -15  -6   -0.87    2.58
  -2  15  -6    2.86    2.87
   2  15   6   -2.93    3.01
   2  15   6   -2.68    3.00
   2 -15   6   -4.87    2.86
   2  15   6   -1.22    2.76
  -2 -15  -7    6.18    2.93
  -2  15  -7    5.59    2.76
  -2  15  -7    5.49    3.13
   2  15   7    4.38    3.01
   2  15   7    5.99    3.09
   2 -15   7    2.16    2.75
   2  15   7    9.19    3.44
   2 -15   7    4.02    2.70
   2  15   7    0.98    2.55
  -2 -15  -8    2.03    2.31
  -2  15  -8    3.63    2.60
  -2  15  -8   -1.34    2.43
   2 -15   8   -2.10    2.36
   2  15   8   -2.98    2.52
   2  15   8   -3.80    2.87
   2 -15   8    0.92    2.46
   2  15   8   -1.12    2.19
  -2 -15  -9    3.17    2.17
  -2  15  -9    5.42    2.44
   2  15   9    3.84    2.34
   2 -15   9    0.88    2.34
   2 -15   9    1.82    2.28
   2  15   9    3.22    2.80
   2  15   9    4.37    2.28
  -2 -15 -10    3.85    2.04
   2  15  10    0.09    2.02
   2  15  10    0.77    1.96
   2  15  10   -1.71    2.37
   2 -15  10    1.29    1.95
   2  15  10   -0.74    2.06
   2 -15  10   -0.26    1.87
   2 -15  10    0.33    2.50
   2  15  11    1.60    2.00
   2  15  11   -0.50    1.62
   2 -15  11    1.38    1.66
   2 -15  11   -3.30    1.24
   2  15  11   -1.46    1.85
   2 -15  11    3.63    2.29
   2  15  12    2.85    1.41
   2  15  12    2.11    1.39
   2 -15  12    2.27    1.74
  -2 -16  12    3.75    1.49
  -2 -16  12    0.70    0.97
  -2  16  11    0.25    1.50
  -2  16  11    1.17    1.61
  -2 -16  11   -0.32    1.58
  -2 -16  11    3.68    1.86
  -2  16  10   32.22    3.30
  -2  16  10   34.18    3.50
  -2 -16  10   28.49    3.58
  -2 -16  10   35.40    3.67
   2 -16 -10   25.13    2.53
  -2  16   9    4.12    2.20
  -2  16   9    0.71    1.99
   2  16  -9   -1.87    2.06
  -2 -16   9   -0.47    2.28
   2 -16  -9    2.56    1.76
  -2 -16   8    1.62    1.91
   2 -16  -8    4.48    2.35
   2  16  -8    1.73    2.18
  -2  16   8    4.24    2.73
  -2 -16   8    1.20    1.92
  -2  16   8    4.64    2.40
  -2  16   8    4.78    2.21
  -2 -16   8    3.99    2.53
  -2 -16   7    1.48    2.44
  -2  16   7    3.12    2.70
  -2  16   7    0.08    2.21
  -2 -16   7   -2.60    2.97
  -2  16   7    0.87    2.21
   2 -16  -7   -0.18    2.20
  -2 -16   6    5.45    2.64
  -2  16   6    3.79    2.28
  -2  16   6    4.53    2.98
  -2 -16   6    8.48    3.38
  -2  16   6    2.12    2.45
   2 -16  -6    4.47    2.45
  -2 -16   5   15.54    3.75
  -2  16   5   13.85    3.64
  -2 -16   5   17.11    3.57
   2  16  -4    2.20    2.34
  -2  16   4    3.50    2.61
  -2 -16   4    8.43    3.08
   2  16  -3    3.32    2.65
  -2  16   3    7.04    3.21
  -2 -16   3    8.86    3.49
   2 -16  -3    8.62    3.19
  -2  16   3   10.82    3.40
  -2 -16   3    2.54    2.62
  -2  16   2   26.48    4.69
   2  16  -2   19.28    3.91
   2 -16  -2   22.32    4.24
  -2 -16   2   15.42    3.85
  -2  16   2   20.09    3.74
  -2 -16   2   18.93    3.71
   2  16  -1   12.91    3.70
   2 -16  -1   19.55    4.37
  -2 -16   1   15.11    4.09
   2  16  -1   14.69    3.36
  -2 -16   1   14.30    3.62
  -2  16   1   15.06    3.29
   2  16   0    4.44    2.79
   2  16   0   12.41    3.69
  -2  16   0   13.03    3.85
   2 -16   0   11.17    3.97
  -2 -16   0    8.22    3.48
  -2  16   0   14.06    3.05
  -2 -16   0    8.09    3.00
   2  16   1   -1.50    2.81
   2  16   1   -2.39    3.33
  -2  16  -1    0.89    2.66
   2 -16   1    3.27    3.29
  -2 -16  -1    4.61    3.39
   2  16   1    3.77    2.35
   2  16   2    2.42    2.70
   2  16   2    2.92    3.60
  -2  16  -2    2.51    2.79
  -2 -16  -2    1.39    2.99
   2 -16   2    5.34    3.46
   2  16   2    1.50    2.36
   2  16   3    3.01    2.79
  -2  16  -3   -1.62    3.31
   2  16   3    0.53    3.19
  -2  16  -3    0.14    2.56
  -2 -16  -3    2.28    3.32
   2 -16   3    9.35    3.62
   2  16   3   -1.59    2.58
   2  16   4   -2.49    2.73
  -2  16  -4   -2.04    3.31
   2  16   4   -2.85    3.36
  -2  16  -4   -4.95    2.73
  -2 -16  -4    0.56    2.79
   2  16   4    4.01    2.88
   2  16   5   -0.40    2.73
  -2  16  -5    0.83    2.71
   2  16   5    1.82    2.85
  -2  16  -5   -1.45    2.14
   2 -16   5   -0.52    2.69
   2  16   5    0.19    2.66
   2  16   6   19.82    4.04
  -2  16  -6   13.32    3.44
  -2  16  -6   13.85    3.69
   2  16   6   13.33    3.31
   2 -16   6   15.29    3.15
   2  16   6   11.67    3.45
   2  16   6   14.88    3.43
  -2  16  -7    2.27    2.50
  -2  16  -7    3.56    2.52
   2 -16   7    0.88    2.42
   2  16   7    2.00    2.45
   2 -16   7    2.82    2.41
   2  16   7    0.08    2.43
   2  16   7    1.12    2.47
  -2  16  -8    1.56    2.15
  -2  16  -8   -2.97    2.36
   2  16   8    4.81    2.83
   2 -16   8    3.44    2.36
   2 -16   8    0.25    2.07
   2  16   8    2.53    2.39
   2  16   8    5.46    2.66
   2  16   9    5.32    2.28
   2 -16   9    8.49    2.18
  -2  16  -9    5.61    2.10
   2  16   9    3.81    1.66
   2 -16   9    6.25    2.26
   2  16   9    8.11    2.53
   2 -16  10   -1.74    1.60
   2 -16  10   -0.26    1.90
   2  16  10    3.68    2.05
   2 -16  11   -2.54    1.42
   2  16  11    2.18    1.48
   2 -17 -10   -2.89    1.82
  -2 -17  10   -2.70    1.69
  -2  17  10   -2.05    1.38
  -2 -17  10   -1.76    1.40
  -2  17  10   -0.69    1.56
  -2 -17   9    2.61    1.79
   2  17  -9    0.58    1.69
  -2  17   9    1.45    1.69
  -2 -17   9    2.41    2.01
  -2  17   9    3.28    1.98
  -2  17   9    2.03    1.64
   2  17  -8   -1.95    1.91
  -2  17   8   -0.39    1.74
  -2 -17   8   -0.43    2.15
  -2  17   8    0.55    2.01
  -2  17   8    2.71    1.85
  -2 -17   7   -1.76    1.86
   2  17  -7   -1.06    2.21
  -2  17   7   -1.32    1.97
  -2 -17   7    2.85    2.40
  -2  17   7   -2.50    2.25
  -2  17   6    0.53    2.22
   2 -17  -6    3.27    2.62
  -2 -17   6   -0.63    2.54
  -2  17   6    4.45    2.54
  -2 -17   6    1.96    2.17
  -2  17   5   12.51    3.24
  -2 -17   5   13.42    3.51
   2 -17  -5   12.66    3.53
  -2  17   5   12.49    3.16
  -2 -17   5    8.02    2.97
  -2  17   4   14.76    3.09
  -2  17   4   10.33    3.04
  -2 -17   4   15.01    3.55
   2 -17  -4   13.53    3.73
  -2 -17   4   10.08    2.89
  -2  17   4   17.03    3.38
   2  17  -3    5.03    2.55
  -2  17   3    3.19    2.61
  -2  17   3    8.87    2.92
   2  17  -3   11.78    3.00
  -2  17   3    7.04    3.08
   2 -17  -3    4.19    2.87
  -2 -17   3    2.09    2.60
  -2  17   3    7.54    2.89
  -2  17   2    3.84    2.95
  -2  17   2    4.53    2.49
   2  17  -2    8.98    3.29
  -2  17   2    6.63    2.98
   2 -17  -2    8.77    3.25
  -2 -17   2    8.32    3.42
  -2 -17   2    9.32    3.33
  -2  17   2    4.29    2.58
   2  17  -1    5.36    2.89
  -2  17   1    3.63    3.14
  -2  17   1    5.71    2.88
  -2 -17   1    4.24    3.02
   2 -17  -1    6.02    3.02
  -2 -17   1    8.90    3.25
   2  17   0   15.13    3.43
   2  17   0    6.09    3.01
  -2  17   0   17.96    4.12
  -2  17   0    7.56    3.14
   2 -17   0   14.54    3.86
  -2 -17   0   10.08    3.67
  -2 -17   0    7.52    3.00
   2  17   1   13.53    3.35
  -2  17  -1    6.43    3.59
   2  17   1   12.42    3.83
  -2  17  -1    7.56    2.63
  -2  17  -1    9.52    3.24
  -2 -17  -1    9.62    3.23
   2 -17   1    9.35    3.42
  -2 -17  -1   13.69    3.21
   2  17   1    6.16    2.59
   2  17   2    4.41    2.79
   2  17   2    3.44    2.87
  -2  17  -2    1.88    2.71
  -2  17  -2    2.92    2.77
  -2  17  -2    0.96    2.32
  -2 -17  -2    4.02    2.81
   2 -17   2    5.56    2.94
   2  17   2    5.87    2.48
   2  17   3    2.02    2.66
   2  17   3    2.86    3.01
  -2  17  -3    6.76    3.46
  -2  17  -3   -1.54    2.47
  -2 -17  -3    4.22    3.20
   2  17   3    4.64    2.48
   2  17   4    2.83    2.64
   2  17   4   -3.20    2.91
  -2  17  -4   -0.52    2.79
  -2  17  -4   -0.16    2.16
   2 -17   4   -0.39    2.43
  -2 -17  -4    1.29    2.75
   2  17   4    1.52    2.34
  -2  17  -5    3.61    2.82
   2  17   5    4.26    3.01
  -2  17  -5    2.36    2.60
   2  17   5    3.75    2.68
  -2 -17  -5    2.80    2.60
   2 -17   5    2.43    2.40
   2  17   5    8.19    2.81
  -2  17  -6    8.89    3.06
  -2  17  -6   12.94    3.04
   2  17   6    8.22    2.76
   2 -17   6    4.40    2.51
   2 -17   6    9.00    2.65
  -2 -17  -6    5.65    2.43
   2  17   6    9.20    2.79
  -2  17  -7    2.73    2.14
  -2  17  -7    1.34    2.28
  -2 -17  -7   -1.24    2.16
   2 -17   7    3.12    2.24
   2 -17   7    3.12    2.24
   2  17   7   -0.95    2.11
   2  17   7    2.58    2.22
   2 -17   8    4.07    1.87
  -2  17  -8    3.21    2.04
   2  17   8    1.06    1.74
   2 -17   8    2.79    1.98
  -2 -17  -8    1.84    2.05
   2  17   8    1.57    2.06
  -2  17  -9   -0.66    1.52
   2 -17   9   -0.77    1.53
  -2 -17  -9   -0.76    1.58
   2 -17   9   -4.56    2.05
   2 -17   9   -3.25    1.55
   2  17   9    2.19    1.75
   2 -17  10    0.12    1.27
   2  17  10   -0.71    1.34
   2 -18  -9    0.43    1.37
  -2 -18   9    0.57    1.47
  -2  18   9    4.09    1.38
  -2 -18   9   -0.11    1.07
   2  18  -8    4.01    1.85
  -2  18   8    4.20    1.79
   2 -18  -8    0.99    1.87
  -2 -18   8    2.00    1.81
  -2  18   8    5.96    1.98
  -2 -18   7    0.75    1.44
   2  18  -7    2.85    1.89
   2  18  -7    0.55    1.93
  -2  18   7   -2.82    1.81
  -2 -18   7    0.96    1.95
   2 -18  -7   -2.30    2.10
  -2  18   7    2.45    1.91
  -2 -18   6    1.11    1.89
   2  18  -6   -1.64    2.16
  -2  18   6   -0.37    1.95
   2 -18  -6    0.42    2.32
  -2 -18   6    0.97    2.04
  -2  18   6    2.24    2.07
   2  18  -5   -0.88    2.49
  -2  18   5    0.47    2.14
   2 -18  -5    0.22    2.56
  -2 -18   5   -1.11    2.29
  -2 -18   5    0.08    1.96
  -2  18   5   -0.03    2.00
  -2  18   4    2.66    2.13
  -2  18   4   -2.42    2.31
   2  18  -4    1.38    1.87
  -2 -18   4    0.22    2.23
   2 -18  -4    0.93    2.44
  -2 -18   4    1.30    2.01
  -2  18   4   -0.27    2.08
  -2  18   3    4.89    2.42
   2  18  -3   -0.34    2.01
  -2  18   3   -2.55    2.52
  -2 -18   3    0.33    2.48
   2 -18  -3   -1.68    2.69
  -2 -18   3    3.67    2.31
  -2  18   2   17.91    3.15
  -2  18   2   21.32    3.67
   2  18  -2   12.01    2.89
  -2  18   2   12.01    3.14
   2 -18  -2   18.98    3.61
  -2 -18   2   12.52    2.98
  -2  18   1   -0.50    2.69
  -2  18   1    0.71    2.26
   2  18  -1    2.33    2.35
  -2  18   1    2.60    2.56
   2 -18  -1   -0.49    2.39
  -2 -18   1   -2.75    2.88
  -2 -18   1    0.58    2.22
  -2  18   0    2.73    2.51
  -2  18   0   10.18    3.03
   2  18   0   10.56    3.17
  -2  18   0    8.44    2.79
  -2  18   0   12.11    2.85
   2 -18   0    9.41    3.21
  -2 -18   0   11.39    3.02
  -2 -18   0    5.63    2.34
  -2  18  -1    4.19    2.75
  -2  18  -1   -1.02    2.61
   2  18   1    4.91    2.98
  -2  18  -1    6.29    2.25
  -2  18  -1    1.27    2.34
  -2 -18  -1    3.03    2.63
   2 -18   1    1.32    2.68
  -2 -18  -1    1.57    2.12
  -2  18  -2    0.64    2.63
  -2  18  -2    3.78    2.95
   2  18   2    2.41    2.91
  -2  18  -2   -0.80    2.37
  -2 -18  -2    0.10    2.76
  -2 -18  -2    4.18    2.23
   2  18   2    2.54    1.88
   2  18   3    9.42    2.77
  -2  18  -3   10.76    3.03
   2  18   3    6.80    2.39
  -2  18  -3    7.46    2.95
  -2  18  -3    9.32    2.56
  -2 -18  -3    5.39    2.52
   2 -18   3   12.03    2.96
  -2 -18  -3    7.30    2.29
   2  18   3   10.42    2.52
   2  18   4    3.25    2.58
  -2  18  -4    1.35    2.30
  -2  18  -4    2.27    2.46
  -2  18  -4   -3.19    1.99
   2 -18   4    0.21    2.19
  -2 -18  -4   -4.30    2.65
  -2 -18  -4    0.77    2.03
   2  18   4   -4.74    2.06
  -2  18  -5    0.66    2.04
  -2  18  -5    3.26    2.39
   2 -18   5   -0.96    2.17
  -2 -18  -5    7.36    2.64
   2 -18   5    0.63    2.08
   2  18   5    2.61    2.12
   2 -18   6    1.78    1.91
  -2  18  -6    2.66    2.23
  -2  18  -6    4.24    2.05
   2  18   6    2.17    2.02
   2 -18   6    0.79    1.80
  -2 -18  -6    4.62    2.26
   2  18   6    1.09    1.87
   2 -18   7    3.15    1.92
  -2  18  -7   -0.19    1.74
   2  18   7   -0.96    1.67
   2 -18   7    3.56    1.76
  -2 -18  -7    1.00    1.80
   2  18   7   -1.01    1.74
  -2  18  -8   -0.10    1.36
  -2 -18  -8    1.54    1.45
   2 -18   8    4.32    1.65
   2  18   8    0.86    1.38
   2 -18   9    0.75    1.13
  -2 -19   7    1.30    1.13
  -2  19   7    2.02    1.37
   2 -19  -7   -1.41    1.56
  -2 -19   7    1.19    1.60
   2  19  -7    0.68    1.40
  -2  19   6    0.38    1.39
  -2  19   6    1.94    1.62
  -2 -19   6   -0.08    1.66
   2 -19  -6    1.71    1.90
   2  19  -6    2.68    1.85
   2  19  -6    0.35    1.55
  -2 -19   5   -0.02    1.68
   2  19  -5    1.42    1.82
   2  19  -5    2.63    2.09
  -2 -19   5    0.53    1.76
   2 -19  -5   -1.37    2.02
  -2  19   5    1.24    1.72
  -2  19   5   -1.79    1.66
   2  19  -4    0.67    1.99
   2 -19  -4    0.78    1.97
  -2 -19   4    1.96    1.83
  -2  19   4   -1.91    1.92
  -2  19   4    1.58    1.89
  -2  19   3    5.80    2.22
   2  19  -3    2.84    2.23
  -2 -19   3    3.23    2.16
   2 -19  -3    5.71    2.50
  -2  19   3    3.25    2.08
   2  19  -3    6.49    1.91
  -2  19   3    5.74    2.26
   2  19  -2   17.56    3.12
  -2  19   2   18.14    2.79
  -2  19   2   15.49    2.38
  -2 -19   2   15.85    2.96
   2 -19  -2   17.29    3.06
   2  19  -2   11.19    2.37
  -2  19   2   18.27    2.79
  -2  19   2   10.51    2.65
   2  19  -1   20.74    3.17
  -2  19   1   18.07    2.78
  -2  19   1   21.76    3.20
   2 -19  -1   18.92    3.15
  -2  19   1   22.07    2.85
   2  19  -1   14.47    2.74
  -2  19   1   21.14    3.14
   2  19   0    3.03    2.24
  -2  19   0    4.23    2.55
  -2  19   0    1.10    2.01
   2  19   0   -1.45    2.16
  -2  19   0    0.92    1.71
  -2  19   0    2.98    2.12
  -2  19  -1    1.81    2.44
   2  19   1    6.34    2.45
  -2  19  -1   -0.94    2.03
  -2 -19  -1   -2.36    2.27
   2  19   1   -0.37    2.05
  -2  19  -1   -2.76    2.12
   2  19   2    0.66    1.96
  -2  19  -2    2.27    2.24
  -2  19  -2   -1.06    2.17
   2 -19   2    1.92    1.94
  -2 -19  -2   -0.47    2.15
   2  19   2    2.83    2.17
  -2  19  -2    1.93    1.88
  -2  19  -3    0.02    2.01
  -2  19  -3   -0.28    2.14
   2  19   3    2.33    1.77
  -2  19  -3    0.51    1.52
   2  19   3    1.41    1.95
   2 -19   3   -2.95    2.05
  -2 -19  -3    3.98    2.26
   2 -19   4   -2.15    1.87
  -2  19  -4    3.41    2.20
  -2  19  -4    0.26    2.02
   2  19   4   -0.69    1.87
   2 -19   4   -1.89    1.72
  -2 -19  -4    2.12    2.05
   2  19   4    4.07    1.72
   2 -19   5    0.28    1.76
  -2  19  -5    1.48    1.80
  -2  19  -5    4.32    1.91
   2  19   5   -1.60    1.81
  -2 -19  -5    3.37    1.82
   2 -19   5    2.06    1.65
   2  19   5    1.54    1.44
   2 -19   6   -4.25    1.64
  -2  19  -6    2.18    1.53
   2  19   6   -1.79    1.48
   2 -19   6    3.05    1.45
  -2 -19  -6    1.94    1.47
   2  19   6   -0.43    1.22
   2 -19   7   -0.76    1.04
  -2  20   5   -1.26    1.14
  -2 -20   5   -0.68    1.16
   2  20  -5    1.64    1.22
  -2  20   4    3.64    1.37
  -2  20   4    4.80    1.46
   2 -20  -4    7.19    1.80
  -2 -20   4    4.07    1.62
   2  20  -4    5.86    1.63
   2  20  -4    4.91    1.74
  -2  20   3    6.07    1.76
  -2  20   3    4.85    1.61
  -2 -20   3    2.49    1.61
   2 -20  -3    4.26    1.77
   2  20  -3    5.06    1.75
   2  20  -3    3.37    1.61
  -2  20   2   10.39    1.78
  -2  20   2    5.64    1.93
  -2 -20   2    7.63    2.05
   2  20  -2    4.12    1.77
   2  20  -2    7.54    2.02
   2  20  -1    2.34    1.54
  -2  20   1    0.35    1.64
  -2  20   1    2.81    1.30
  -2 -20   1    3.32    1.71
   2  20  -1    2.99    1.75
   2  20  -1    2.54    1.65
  -2  20   1    2.36    1.74
   2  20   0   -1.75    1.51
  -2  20   0   -1.23    1.48
  -2 -20   0    3.80    1.83
   2 -20   0   -1.25    1.52
   2  20   0    1.74    1.77
  -2  20   0    0.66    1.38
  -2  20   0    1.62    1.85
   2  20   0    0.68    1.47
  -2  20  -1    5.69    1.71
   2  20   1    4.20    1.75
   2 -20   1    3.45    1.76
  -2  20  -1    5.92    1.89
  -2  20  -1    7.05    1.83
   2  20   1    5.54    1.63
   2 -20   2    0.15    1.54
   2  20   2    2.83    1.68
   2  20   2    0.61    1.33
  -2  20  -2   -3.23    1.54
   2 -20   2   -0.74    1.45
  -2  20  -2    1.69    1.51
  -2  20  -2    1.29    1.57
   2 -20   3    2.69    1.54
   2  20   3   -0.47    1.36
   2  20   3    0.73    1.19
   2 -20   3   -2.23    1.43
  -2  20  -3   -0.64    1.44
  -2  20  -3   -0.29    1.62
  -2  20  -4   -0.27    1.47
   2  20   4    0.43    1.23
   2  20   4    1.19    1.21
   2 -20   4    2.91    1.33
  -3   0  18    7.39    2.10
  -3   0  17    2.57    2.66
  -3   0  17    1.28    2.10
  -3   0  16    4.25    3.26
  -3   0  16    7.93    2.85
  -3   0  15   -6.59    3.86
  -3   0  15    4.28    2.78
  -3   0  14  170.41    9.31
  -3   0  14  161.47    8.09
  -3   0  13    3.78    3.00
  -3   0  13    1.37    3.71
  -3   0  13   -0.75    2.22
  -3   0  13    1.96    4.62
  -3   0  12   94.91    6.88
  -3   0  12   86.93    6.79
  -3   0  12   69.52   11.83
   3   0 -12   70.32   10.21
  -3   0  12   85.32    6.91
  -3   0  12   83.26    5.81
  -3   0  11    0.43    5.03
  -3   0  11    0.23    2.35
  -3   0  10   12.25    6.20
   3   0 -10    8.17    5.18
  -3   0   9    4.01    5.67
   3   0  -9    9.29    5.79
  -3   0   8   79.12    9.98
   3   0  -8   71.57    8.77
  -3   0   7   -4.14    5.57
   3   0  -7   -3.12    4.85
  -3   0   6   77.76    8.79
  -3   0   6   62.73    2.21
   3   0  -6   62.23    7.61
  -3   0   6   67.66    7.94
  -3   0   5   -2.51    4.85
  -3   0   5   -2.38    1.63
  -3   0   5   -5.45    4.68
  -3   0   4   51.19    3.51
  -3   0   4   49.69    6.02
   3   0  -3   -2.68    2.12
  -3   0   3    1.18    2.28
   3   0  -2 2127.38   22.01
  -3   0   2 2167.21   20.96
  -3   0   2 2199.31   21.58
  -3   0   2 2221.68   24.21
   3   0  -1    2.03    2.74
  -3   0   1    2.00    2.64
  -3   0   1   -0.69    1.89
   3   0  -1    0.75    0.90
   3   0   0  222.39    7.73
  -3   0   0  223.22    4.39
   3   0   1   -0.93    2.90
  -3   0  -1    0.85    2.63
  -3   0  -1    1.42    2.95
   3   0   2   -0.42    2.89
  -3   0  -2   -1.58    3.80
  -3   0  -2    0.45    2.95
   3   0   3    3.86    2.82
  -3   0  -3    0.17    2.92
  -3   0  -3    4.46    4.20
   3   0   4  756.88   15.56
  -3   0  -4  780.74   19.62
  -3   0  -4  751.87   15.52
   3   0   5   -1.63    2.43
  -3   0  -5   -0.83    4.82
  -3   0  -5   -0.78    2.53
   3   0   6 2957.58   31.18
   3   0   6 2914.02   39.64
  -3   0  -6 2892.64   44.18
  -3   0  -6 2945.26   31.62
   3   0   7   -0.32    3.35
  -3   0  -7    4.70    5.24
  -3   0  -8  282.89   16.89
   3   0   8  300.46   15.54
   3   0   9    3.17    3.42
  -3   0  -9    5.12    6.04
  -3   0 -10  112.00   12.00
   3   0  11   -1.53    2.91
   3   0  11    0.56    3.34
   3   0  11   -4.19    3.19
   3   0  11   -5.44    2.77
  -3   0 -11   -1.95    3.74
   3   0  12   27.00    4.37
   3   0  12   26.09    4.30
   3   0  12   30.40    4.97
   3   0  12   22.37    3.64
  -3   0 -12   27.43    7.30
   3   0  13    2.68    3.19
   3   0  13    0.38    2.82
  -3   0 -14    2.00    2.50
   3   0  14    2.01    3.06
  -3   0 -15   -1.28    2.28
  -3   0 -15   -3.02    2.64
   3   0  15   -1.40    3.07
  -3   0 -16    4.95    2.53
  -3   0 -16    1.58    1.87
  -3   0 -16    4.02    3.32
   3   0  16    4.90    2.57
   3   0  17    0.01    1.54
   3   0  17    1.08    2.05
  -3   0 -17    0.71    2.07
   3   0  18    0.13    1.38
  -3   0 -18    0.43    1.37
  -3   0 -18    0.58    1.02
  -3   1  18    2.46    1.72
  -3  -1  18    3.55    2.05
  -3   1  18    0.91    1.27
  -3   1  18   -1.09    1.56
   3  -1 -18    3.05    1.68
  -3  -1  17    0.28    1.81
  -3   1  17   -5.56    2.55
   3  -1 -17   -4.99    2.24
  -3   1  17    4.09    2.78
  -3  -1  17   -0.88    2.81
  -3  -1  16   -1.96    3.43
  -3   1  16    1.81    2.91
  -3  -1  16   -3.96    2.03
  -3  -1  16    1.34    2.22
  -3   1  16   -2.45    2.55
  -3   1  15    2.97    3.10
  -3  -1  15   -0.04    3.65
  -3  -1  15    2.13    2.27
  -3  -1  15    6.59    3.73
  -3  -1  15   -0.11    2.70
  -3   1  15    7.72    3.30
  -3   1  14    0.01    3.09
  -3   1  14   -1.36    2.99
  -3  -1  14   -2.58    2.77
  -3  -1  14   -0.33    2.35
  -3  -1  14    2.74    3.17
  -3  -1  13    9.12    3.27
  -3  -1  13   -2.98    6.25
   3  -1 -13   -6.75    6.46
  -3   1  13    4.90    5.07
  -3  -1  13    6.42    2.77
  -3   1  13    8.43    3.29
  -3  -1  13    5.55    3.73
  -3  -1  13    8.42    3.11
  -3   1  13    9.67    4.09
  -3  -1  12    3.60    2.63
  -3  -1  12   10.50    3.59
  -3  -1  12    5.94    3.23
  -3   1  12    3.02    2.98
   3  -1 -12    1.62    5.13
   3   1 -12   -3.59    3.88
  -3  -1  12   10.64    5.46
  -3   1  12    1.07    4.98
  -3  -1  12    6.62    3.51
  -3   1  12    0.76    2.76
  -3   1  11   14.57    6.54
   3   1 -11   15.22    5.82
  -3  -1  11   15.48    6.29
   3  -1 -11   14.04    5.71
  -3  -1  11   12.20    2.78
  -3  -1  11    9.52    3.29
  -3   1  11   12.10    3.36
  -3   1  10   12.55    6.93
  -3  -1  10   13.18    5.97
   3  -1 -10    5.45    4.87
   3   1 -10   12.92    5.07
  -3   1   9  101.73   11.81
   3   1  -9   88.02    9.58
  -3  -1   9   95.72   11.09
   3  -1  -9   95.54   10.83
  -3  -1   8   57.17    8.49
  -3   1   8   66.42    9.69
   3  -1  -8   58.13    8.26
   3   1  -8   45.35    6.57
  -3  -1   7   -6.50    6.97
  -3   1   7    3.78    5.88
   3  -1  -7   -5.11    5.45
   3   1  -7    3.92    4.40
  -3  -1   7    3.78    5.94
  -3  -1   6   -1.51    5.57
  -3   1   6    1.46    4.09
  -3  -1   6    3.70    5.28
   3   1  -6    0.13    4.17
  -3   1   6    1.22    1.60
   3  -1  -6    0.71    5.13
  -3   1   6   -1.60    5.55
   3   1  -5   84.62    4.49
  -3  -1   5   77.64    8.28
  -3   1   5   81.60    7.33
  -3  -1   5   79.54    2.68
   3   1  -5   76.50    6.89
  -3   1   5   79.07    8.13
  -3  -1   5   86.66    8.47
  -3  -1   4   21.20    5.62
  -3   1   4   23.49    4.53
  -3  -1   4   17.89    4.34
  -3   1   4   18.13    4.70
  -3  -1   4   19.07    2.14
  -3   1   3    2.30    3.09
  -3   1   3    6.16    3.70
  -3  -1   3    4.67    2.01
  -3   1   2    2.74    2.86
  -3   1   2    2.58    2.46
  -3  -1   2    1.20    2.32
  -3   1   2    0.77    1.86
  -3  -1   2    2.96    3.16
  -3  -1   1 1898.91   20.84
  -3  -1   1 1911.66   21.13
  -3   1   1 1906.24   21.10
  -3   1   0   27.73    2.89
  -3  -1   0   26.75    3.24
  -3   1   0   32.66    1.89
   3   1   1   13.05    3.94
  -3  -1  -1   14.20    3.43
  -3   1  -1    9.63    3.25
  -3   1  -1   11.08    2.85
  -3   1  -1   12.42    3.54
   3   1   2 2194.73   24.72
  -3  -1  -2 2232.85   26.23
  -3   1  -2 2205.56   24.78
  -3  -1  -2 2267.10   25.98
  -3   1  -2 2358.57   26.32
   3   1   2 2093.27   27.09
   3   1   3   98.63    5.85
  -3   1  -3  106.81    7.09
  -3  -1  -3  104.28    6.60
  -3   1  -3  103.27    6.11
   3  -1   3  109.96    4.76
  -3  -1  -3   98.18    7.52
   3  -1   3  111.76    5.47
   3   1   3  113.89    7.15
  -3  -1  -4 1031.32   22.94
  -3  -1  -4 1027.40   19.50
  -3   1  -4 1024.05   17.47
  -3   1  -4  998.94   21.15
   3  -1   4  996.73   15.14
   3   1   4 1037.41   20.66
  -3   1  -5   66.46    4.89
  -3   1  -5   68.67    7.13
   3  -1   5   66.30    5.48
  -3  -1  -5   72.42    8.27
  -3  -1  -5   74.80    5.95
   3  -1   5   75.66    4.22
   3   1   5   73.36    6.25
   3  -1   6 1000.23   22.02
  -3  -1  -6 1013.59   27.21
  -3   1  -6 1030.01   17.46
  -3   1  -6 1022.74   25.52
   3   1   6 1017.75   21.77
  -3  -1  -7   -7.55    6.06
  -3   1  -7   -2.92    4.84
   3  -1   7   -0.98    2.87
   3   1   7    2.19    2.47
  -3   1  -8  159.35   12.45
  -3  -1  -8  153.68   13.14
   3  -1   8  168.07   11.17
   3   1   8  150.20   11.88
   3   1   9   13.99    4.62
  -3   1  -9   14.95    5.39
  -3  -1  -9   20.44    6.21
  -3   1 -10  167.81   14.51
  -3  -1 -10  184.50   15.82
   3   1  10  165.73   13.82
   3   1  11   19.92    4.04
   3  -1  11   15.28    3.38
   3  -1  11   10.75    3.19
   3  -1  11   15.53    4.02
   3   1  11    9.97    3.55
   3  -1  11   11.14    2.95
   3   1  11    8.36    2.61
  -3   1 -11   16.88    5.89
  -3  -1 -11   12.64    5.92
   3   1  12    1.82    3.32
   3  -1  12    3.07    2.65
   3  -1  12   -1.02    2.78
   3  -1  12    1.77    3.49
  -3  -1 -12    2.98    5.18
  -3   1 -12   -0.44    4.21
  -3   1 -12   -2.49    5.74
   3   1  12    4.94    3.53
   3   1  12    2.51    2.34
   3   1  13   34.78    4.77
   3  -1  13   31.14    4.46
   3  -1  13   28.66    4.82
   3   1  13   38.95    5.56
   3   1  13   29.83    4.16
  -3  -1 -13   33.03    4.58
   3   1  14    2.56    3.20
   3  -1  14    0.33    3.12
   3   1  14   -3.28    2.31
  -3  -1 -14    2.66    2.55
  -3   1 -15    5.31    2.72
   3   1  15    2.10    2.93
   3  -1  15    1.54    2.89
  -3  -1 -15    5.15    2.42
  -3  -1 -15    3.75    2.74
   3  -1  16    9.40    3.05
   3   1  16   12.05    3.28
  -3  -1 -16   13.79    3.68
  -3   1 -16    5.63    2.52
  -3   1 -16    2.89    2.00
   3   1  16    6.60    2.37
   3   1  17    1.00    2.17
   3  -1  17    1.44    2.02
  -3  -1 -17   -3.82    2.28
  -3   1 -17   -1.99    2.26
  -3  -1 -17    1.26    2.02
   3  -1  17    1.49    1.69
   3   1  17    0.00    1.18
  -3  -1 -18    1.09    1.35
   3   1  18   -1.13    1.46
   3  -1  18   -2.10    1.35
  -3   1 -18    0.51    1.07
  -3   1 -18   -2.44    1.53
  -3  -1 -18   -0.33    1.49
  -3   2  18   -0.88    1.53
  -3  -2  18    3.44    2.12
  -3   2  18    0.00    1.29
  -3   2  18   -0.48    1.52
   3  -2 -17    1.55    2.06
  -3  -2  17   -1.53    2.85
  -3   2  17   -4.54    2.29
  -3  -2  17   -1.98    1.65
  -3   2  17    4.47    2.38
  -3   2  16   12.82    3.27
  -3  -2  16   11.80    4.01
  -3  -2  16    8.92    2.59
  -3  -2  16   10.66    2.79
  -3   2  16    0.29    2.46
  -3   2  15    4.88    3.08
  -3  -2  15    4.59    3.52
  -3  -2  15    2.28    2.40
  -3   2  15    1.31    2.66
  -3  -2  15    5.71    2.96
  -3   2  14   21.98    4.07
  -3  -2  14   15.51    3.43
  -3   2  14   18.78    4.10
  -3  -2  14   21.24    4.58
  -3  -2  14   14.29    3.39
  -3  -2  13    9.18    3.23
  -3   2  13   10.01    3.04
  -3  -2  13    7.51    3.27
  -3  -2  13   10.20    3.60
  -3   2  13   14.30    3.55
  -3  -2  13   11.93    3.57
  -3   2  13   12.86    6.86
  -3  -2  13   26.69    8.84
  -3   2  12   40.18    5.08
  -3  -2  12   47.18    5.50
  -3  -2  12   48.72    5.35
  -3  -2  12   54.17    5.65
  -3   2  12   52.67    5.57
  -3  -2  12   53.28    5.58
  -3   2  12   44.34    9.09
  -3  -2  12   37.42    9.04
   3  -2 -12   43.92    9.21
  -3  -2  11   22.84    3.96
  -3   2  11   21.34    3.58
  -3  -2  11   29.54    4.22
  -3  -2  11    6.79    4.66
  -3   2  11   29.23    8.17
   3  -2 -11   35.64    8.24
   3   2 -11   22.46    5.67
  -3  -2  10    4.01    5.24
  -3   2  10    5.98    5.65
   3   2 -10    5.38    4.77
   3  -2 -10   -0.54    4.91
   3   2  -9   82.84    8.90
   3  -2  -9   73.69   10.29
  -3  -2   9   73.22    9.88
  -3   2   9   95.16   11.61
  -3   2   8    0.03    6.24
  -3  -2   8    2.68    5.42
   3   2  -8   -2.22    3.88
   3  -2  -8    0.01    5.34
  -3  -2   7   55.33    8.95
   3   2  -7   57.29    6.80
  -3   2   7   54.32    8.65
   3  -2  -7   62.27    8.92
  -3  -2   7   62.98    8.62
  -3  -2   6   24.08    7.25
  -3   2   6   27.68    6.92
   3  -2  -6   27.42    7.18
   3   2  -6   28.70    4.84
  -3  -2   6   17.94    5.86
  -3   2   5   19.42    4.22
  -3  -2   5   19.73    5.85
   3   2  -5   27.32    4.28
  -3   2   5   19.86    2.73
  -3  -2   5   28.81    6.39
   3   2  -5   21.78    1.78
  -3  -2   4    0.96    4.18
  -3   2   4    3.19    3.17
  -3  -2   4    9.56    5.25
  -3  -2   4    0.25    1.70
  -3   2   4   -0.58    2.10
  -3   2   3  191.01    7.33
  -3   2   3  194.40    7.45
  -3  -2   3  205.42    6.77
   3   2  -2   59.54    3.40
  -3   2   2   62.81    5.00
  -3  -2   2   60.62    4.64
  -3   2   1  271.83    9.08
   3   2  -1  284.57    5.18
  -3  -2   1  291.20    8.94
   3   2  -1  295.38   10.26
  -3   2   0  779.40   13.29
  -3  -2   0  784.36   12.42
  -3   2  -1  753.32   14.35
  -3  -2  -1  720.81   13.65
  -3   2  -2  465.56   13.25
  -3   2  -2  431.93   12.55
  -3  -2  -2  453.84   13.30
  -3   2  -2  472.82   12.28
  -3   2  -2  430.22   12.06
   3   2   2  439.66   14.26
  -3  -2  -3    8.21    4.54
  -3   2  -3    7.08    3.08
  -3   2  -3    9.43    4.91
  -3   2  -3    4.55    3.46
  -3  -2  -3    8.68    3.93
   3  -2   3    4.22    1.40
   3   2   3    3.20    4.14
   3   2   4    1.45    2.44
  -3   2  -4    5.26    2.71
   3  -2   4    5.30    2.20
  -3  -2  -4   -1.26    4.79
  -3  -2  -4    1.67    3.21
  -3   2  -4    4.84    3.73
   3   2   4    5.61    4.20
   3  -2   4    1.97    1.29
   3   2   5    8.90    2.41
   3  -2   5    9.71    2.68
  -3  -2  -5   11.71    5.96
  -3   2  -5   10.20    4.49
  -3  -2  -5    9.65    3.38
  -3   2  -5   10.19    2.64
   3   2   5    9.70    3.63
   3  -2   6  117.74    7.49
  -3   2  -6  114.19    8.95
  -3   2  -6  122.12    5.90
  -3  -2  -6  116.20   10.64
   3   2   6  123.01    9.00
   3  -2   7   59.73    6.13
  -3  -2  -7   54.37    8.47
  -3   2  -7   66.29    8.02
   3   2   7   55.73    6.43
  -3   2  -8   19.76    5.51
  -3  -2  -8   23.90    7.20
   3  -2   8   24.79    4.93
   3   2   9   93.66   10.71
  -3  -2  -9   93.01   11.19
  -3   2  -9   93.70   10.08
  -3   2 -10   24.07    6.10
   3   2  10   17.27    5.52
  -3   2 -10   18.95    6.81
  -3  -2 -10   24.42    7.56
   3   2  10   22.52    4.04
   3  -2  10   19.40    3.74
  -3  -2 -11   10.20    2.93
   3  -2  11   14.65    3.72
   3  -2  11    5.48    2.95
   3  -2  11   11.24    3.09
   3   2  11    6.76    3.09
  -3   2 -11    9.79    6.09
  -3   2 -11   16.53    5.99
  -3  -2 -11    2.28    4.43
   3   2  11   10.50    3.21
   3  -2  11   16.39    3.45
   3   2  11    7.58    2.68
  -3  -2 -12   -3.18    2.69
  -3   2 -12    1.75    3.66
   3   2  12   -0.16    3.14
   3  -2  12    2.96    2.66
   3   2  12    2.30    2.60
   3   2  12    1.22    3.03
   3  -2  12    1.23    2.78
   3  -2  12   -0.63    3.14
   3   2  13   49.61    5.30
   3  -2  13   54.20    6.25
   3   2  13   44.60    5.82
   3   2  13   50.86    5.22
   3  -2  13   53.15    5.45
  -3  -2 -13   48.61    5.25
   3   2  14   23.47    3.69
  -3  -2 -14   13.34    3.60
  -3  -2 -14   11.98    3.06
   3   2  14   14.58    3.97
   3  -2  14   17.67    4.27
   3   2  14   11.07    3.15
  -3   2 -15   -1.15    2.87
  -3  -2 -15    0.88    1.99
  -3  -2 -15   -0.32    3.23
   3  -2  15   -2.66    2.65
   3   2  15    0.09    2.98
  -3   2 -16   13.34    2.77
   3  -2  16   13.78    3.24
   3   2  16   12.49    3.18
  -3   2 -16    3.46    2.65
  -3  -2 -16   15.22    3.53
  -3  -2 -16   10.79    3.10
   3  -2  17   -0.31    1.91
   3   2  17    2.08    2.12
  -3  -2 -17   -0.17    2.01
  -3   2 -17   -1.90    2.34
  -3   2 -17   -0.53    1.66
  -3  -2 -17    4.06    2.11
   3  -2  17    5.11    2.19
  -3  -2 -18    3.77    1.47
   3   2  18    2.35    1.35
   3  -2  18   -1.48    1.27
  -3  -2 -18   -0.58    1.35
  -3   2 -18   -0.52    0.98
  -3   2 -18    2.31    1.36
  -3  -3  18    3.23    2.04
  -3   3  18    4.49    1.85
  -3  -3  17    2.14    2.99
  -3   3  17    2.41    1.83
  -3  -3  17    1.67    1.74
  -3   3  17   -0.92    2.12
   3  -3 -17    0.12    1.96
  -3   3  16    5.47    2.56
  -3  -3  16    2.92    3.68
   3  -3 -16   -1.16    2.40
  -3   3  16    1.94    2.66
  -3  -3  16    4.21    2.57
  -3  -3  16    3.07    2.77
  -3   3  15    7.20    2.99
  -3  -3  15    8.49    3.13
  -3  -3  15    5.78    2.99
  -3  -3  15    7.70    3.80
  -3  -3  15    5.45    2.75
  -3   3  15    5.43    3.15
  -3   3  15    5.45    2.65
  -3   3  14    2.62    2.80
  -3  -3  14    5.62    3.01
  -3  -3  14    1.61    2.62
  -3   3  14    0.96    2.64
  -3  -3  14    1.75    2.84
  -3  -3  14   -1.01    2.75
  -3  -3  14   -7.36    3.80
  -3   3  13   19.98    6.71
  -3  -3  13   18.62    4.45
  -3   3  13   18.90    3.78
  -3  -3  13   27.90    4.68
  -3  -3  13   20.97    4.06
  -3  -3  13   20.89    3.87
  -3   3  13   22.85    4.46
  -3  -3  13   23.22    4.63
  -3   3  12    6.97    7.20
   3   3 -12    2.66    4.33
   3  -3 -12    9.11    5.85
  -3  -3  12    4.25    3.05
  -3  -3  12    5.05    2.96
  -3   3  12    3.03    2.62
  -3  -3  12    1.70    2.99
  -3  -3  12    7.40    3.24
  -3   3  12    1.04    2.79
  -3  -3  12    0.81    2.81
  -3  -3  11   45.17    9.34
  -3   3  11   40.60    9.40
   3   3 -11   35.64    8.33
   3  -3 -11   46.79    9.59
  -3  -3  11   48.55    4.79
  -3  -3  11   47.83    5.21
  -3  -3  11   47.77    5.31
  -3   3  11   42.75    5.01
  -3  -3  11   56.07    5.26
  -3  -3  10    2.44    4.58
  -3   3  10   23.34    8.37
   3   3 -10   17.21    5.28
   3  -3 -10    8.17    5.02
   3  -3  -9   12.63    6.50
  -3   3   9   15.97    7.61
  -3  -3   9   17.24    6.28
   3   3  -9   10.47    3.58
   3   3  -8   38.99    5.47
  -3   3   8   43.68    8.86
  -3  -3   8   42.53    8.21
   3  -3  -8   40.77    8.21
  -3  -3   7  158.76   13.58
  -3  -3   7  154.54   12.02
   3  -3  -7  169.46   13.18
   3   3  -7  163.23    9.66
  -3  -3   6  186.24   11.96
  -3   3   6  190.45    7.46
   3   3  -6  205.56    9.53
   3  -3  -6  212.62   13.86
   3   3  -6  200.12    7.73
  -3  -3   6  186.87   13.71
   3   3  -5    6.24    2.20
  -3  -3   5    9.71    6.30
   3   3  -5    9.32    2.70
   3   3  -5    9.74    2.07
  -3   3   5   12.24    2.99
  -3  -3   5    8.03    4.89
   3   3  -4   14.92    3.09
  -3  -3   4   18.26    5.36
  -3   3   4   19.15    3.29
  -3   3   4   13.90    3.09
   3   3  -4   15.00    2.65
   3   3  -4   16.21    3.76
  -3   3   3  133.85    7.42
  -3  -3   3  127.68    6.29
   3   3  -3  108.22    6.04
  -3  -3   3  137.84    8.82
  -3   3   3  119.16    5.07
  -3  -3   3  139.50    9.49
   3   3  -3  122.94    7.09
   3   3  -2  353.88    8.72
  -3  -3   2  356.07   10.80
  -3   3   2  351.98   11.49
   3   3  -2  369.40   12.07
  -3   3   1 7502.77   51.93
   3   3  -1 7406.11   54.44
  -3   3   0  190.24    8.67
  -3  -3   0  194.71    6.47
  -3  -3  -1    9.48    3.12
  -3   3  -1   11.33    4.69
  -3   3  -1   14.81    5.05
  -3   3  -2  384.76   11.54
  -3   3  -2  410.66   13.65
  -3   3  -2  395.88   13.21
  -3  -3  -2  412.80   13.75
  -3  -3  -2  405.88   12.38
   3   3   2  410.08   15.21
  -3   3  -3  145.03    7.79
  -3   3  -3  144.54    8.60
  -3  -3  -3  146.43    9.00
  -3   3  -3  141.43    7.60
  -3   3  -3  144.13    9.31
  -3  -3  -3  147.12    9.42
   3   3   3  149.38   10.19
  -3   3  -4   61.13    6.09
  -3  -3  -4   60.75    7.35
  -3   3  -4   67.49    7.82
  -3   3  -4   59.81    5.25
   3   3   4   65.94    7.69
   3   3   5  484.37   12.91
  -3  -3  -5  497.10   18.82
   3  -3   5  495.79   12.40
  -3   3  -5  476.33   19.06
  -3   3  -5  495.19   13.06
  -3   3  -5  488.41   16.09
   3   3   5  494.66   18.07
  -3  -3  -6  115.59   10.97
  -3   3  -6  137.85   11.49
  -3   3  -6  124.42    9.47
   3  -3   6  127.21    7.37
   3   3   6  121.33    9.82
  -3   3  -7   74.49    7.85
  -3   3  -7   88.12   10.00
  -3  -3  -7   81.06   10.16
   3  -3   7   72.47    6.39
   3   3   7   80.01    8.30
  -3  -3  -8    5.23    5.97
  -3   3  -8    3.22    6.09
  -3   3  -8   -0.69    3.99
   3   3   8    6.95    4.06
  -3   3  -9    1.33    3.92
  -3   3  -9    3.14    5.30
  -3  -3  -9    8.24    6.31
   3   3  10   31.10    4.48
   3  -3  10   29.16    4.70
   3   3  10   29.08    6.82
  -3   3 -10   24.22    6.58
  -3   3 -10   29.83    5.99
  -3  -3 -10   37.48    8.64
   3   3  10   35.99    5.06
   3  -3  10   27.49    3.74
   3   3  10   27.07    3.92
  -3  -3 -11    4.41    2.50
   3  -3  11    8.79    3.33
   3   3  11    9.80    3.17
   3  -3  11    9.10    3.22
   3   3  11    2.17    4.72
  -3   3 -11    0.26    7.24
  -3   3 -11    7.97    5.13
  -3  -3 -11    9.78    4.95
   3   3  11   13.52    3.81
   3  -3  11    7.92    2.95
   3   3  11   13.66    3.46
   3  -3  12   29.67    4.83
   3   3  12   26.29    4.36
  -3  -3 -12   27.08    5.09
   3   3  12   29.84    5.12
   3  -3  12   25.97    4.71
   3   3  12   42.50    5.32
   3  -3  12   33.08    4.52
  -3  -3 -12   31.26    4.25
  -3   3 -12   20.82    3.56
   3   3  13   33.66    4.65
   3   3  13   29.24    5.03
   3  -3  13   36.40    5.38
   3  -3  13   30.52    4.22
   3   3  13   26.78    4.38
  -3  -3 -13   33.58    4.45
  -3  -3 -13   31.76    4.89
   3   3  14    1.62    2.46
   3  -3  14    1.37    2.76
   3   3  14    0.27    2.81
   3  -3  14    2.74    2.64
   3   3  14    3.71    2.62
  -3  -3 -14   -2.42    3.85
  -3  -3 -14   -1.51    2.78
  -3  -3 -14    1.36    2.33
   3   3  15    5.86    3.25
   3  -3  15    1.83    2.60
   3   3  15    5.43    2.50
  -3  -3 -15   -0.53    3.14
  -3   3 -16    4.80    2.13
  -3  -3 -16    6.60    2.59
  -3  -3 -16    7.46    2.99
   3   3  16    3.97    2.89
   3  -3  16    3.73    2.55
   3  -3  16    6.77    2.05
  -3   3 -17    1.87    1.40
  -3  -3 -17    7.34    2.02
  -3   3 -17    3.24    1.88
  -3  -3 -17   12.60    2.55
   3  -3  17    5.16    2.19
   3  -3  17    6.70    2.28
   3   3  17    1.14    2.07
   3   3  17    0.51    1.67
  -3  -3 -17    9.83    2.50
  -3  -3 -18    5.81    1.57
  -3  -3 -18    2.62    1.26
   3   3  18    1.94    1.40
  -3   3 -18    7.11    1.60
  -3  -4  18    2.30    2.01
  -3   4  18   -0.04    1.51
  -3  -4  18    4.42    1.35
   3  -4 -18   -2.30    1.97
  -3  -4  17    4.00    2.88
  -3  -4  17    3.69    2.09
  -3   4  17   -1.28    2.23
   3  -4 -17    6.19    2.22
  -3   4  16    9.16    2.79
   3  -4 -16    4.71    2.60
  -3   4  16    8.64    2.54
  -3  -4  16    5.37    3.56
  -3  -4  16   -2.46    2.43
   3  -4 -16   -5.46    2.50
  -3   4  16   -1.20    2.56
  -3  -4  16    5.68    2.86
  -3  -4  16    7.36    2.97
  -3   4  15   -3.99    2.80
  -3  -4  15   -0.30    2.58
  -3   4  15    1.61    2.23
   3  -4 -15   -1.17    2.76
  -3   4  15    1.35    2.73
  -3  -4  15   -2.73    3.05
  -3  -4  15    3.02    2.92
  -3  -4  14   51.73    5.82
  -3  -4  14   47.78    5.88
  -3   4  14   33.81    5.32
  -3  -4  14   44.65    5.14
  -3  -4  14   49.90    6.02
  -3  -4  14   55.67    5.66
  -3   4  14   44.51    4.72
  -3  -4  13    4.20    3.47
  -3   4  13    1.19    2.58
  -3  -4  13    6.13    3.48
  -3   4  13    8.79    3.47
  -3  -4  13    4.25    3.27
   3  -4 -12   79.88   12.54
   3   4 -12   62.81   10.05
  -3   4  12   84.14   13.14
  -3  -4  12   67.80    6.40
  -3  -4  12   81.33    6.88
  -3   4  12   72.52    5.93
  -3  -4  12   75.34    6.47
  -3   4  12   64.35    6.23
  -3  -4  12   69.72    6.30
   3  -4 -11  118.30   13.93
  -3   4  11  121.85   14.36
   3   4 -11  118.80   13.18
  -3  -4  11  116.56    7.29
  -3  -4  11  119.67    7.95
  -3   4  11  108.65    7.35
  -3  -4  11  125.61    8.06
  -3  -4  11  112.33    7.27
  -3  -4  11  109.16    6.89
  -3   4  11  101.74    6.30
   3   4 -10   -3.55    5.28
  -3   4  10   -5.38    6.15
   3  -4 -10    2.11    5.23
   3   4  -9   28.32    6.67
  -3   4   9   42.91    9.47
   3  -4  -9   27.38    8.21
   3   4  -8    6.11    2.68
   3   4  -8    5.47    4.64
   3  -4  -8   -5.44    5.95
   3   4  -7   61.14    7.54
   3  -4  -7   64.08    9.62
   3   4  -7   62.62    5.88
  -3  -4   7   64.38    9.88
  -3   4   6   15.27    3.15
   3   4  -6    9.63    2.48
   3   4  -6   12.92    2.24
   3  -4  -6   13.52    6.90
   3   4  -6    5.24    3.87
  -3  -4   6   12.45    6.37
   3   4  -6    8.14    1.72
   3   4  -5   78.25    4.90
  -3   4   5   79.78    6.40
   3   4  -5   85.28    5.76
   3   4  -5   87.64    7.33
  -3  -4   5   88.37    9.71
   3   4  -5   79.71    5.54
   3   4  -4  379.64    8.44
   3   4  -4  399.85   13.08
  -3   4   4  425.34   13.85
  -3  -4   4  434.82   17.10
   3   4  -4  390.13   12.32
   3   4  -3  156.90    7.74
   3   4  -3  146.77    4.07
  -3   4   3  170.00    9.22
  -3  -4   3  162.92   10.45
  -3  -4   3  148.87   10.27
   3   4  -3  150.08    8.28
   3   4  -2  202.10    7.90
  -3   4   2  196.40   10.49
  -3  -4   2  207.28   10.59
   3   4  -2  214.09   10.59
  -3   4   1 1496.45   26.93
  -3  -4   1 1539.17   26.04
   3   4  -1 1577.25   27.52
  -3   4   0  875.65   19.55
  -3  -4   0  864.87   13.14
  -3  -4   0  872.09   21.07
  -3  -4   0  886.86   19.80
   3   4   0  919.47   22.17
  -3   4  -1  127.83    9.10
  -3   4  -1  115.03    8.33
  -3  -4  -1  130.98    8.86
  -3  -4  -1  114.94    6.10
   3   4   1  127.34    9.46
  -3   4  -2   56.02    6.72
  -3  -4  -2   55.76    5.60
  -3   4  -2   50.38    6.63
   3   4   2   59.92    8.03
  -3   4  -3  208.18    9.43
  -3  -4  -3  212.02   10.84
  -3   4  -3  219.93   11.50
  -3   4  -3  210.34   11.68
   3   4   3  226.41   13.22
  -3   4  -4  154.72    9.98
  -3  -4  -4  148.62   10.12
  -3   4  -4  159.92   11.39
  -3   4  -4  147.66    8.32
  -3   4  -4  145.14    8.07
   3   4   4  141.53   10.99
  -3  -4  -5   72.09    8.36
  -3   4  -5   76.39    9.13
  -3   4  -5   77.92    6.99
  -3   4  -5   78.24    5.96
   3   4   5   66.78    8.27
  -3   4  -6  250.08   12.63
  -3   4  -6  268.00   15.82
  -3  -4  -6  261.94   15.38
   3   4   6  250.94   15.00
  -3   4  -7    6.23    6.10
  -3  -4  -7   -1.18    5.30
  -3   4  -7    9.52    4.02
   3   4   7    2.21    4.41
  -3   4  -8   56.34    7.49
  -3   4  -8   60.17    9.59
  -3  -4  -8   56.73    9.22
   3   4   8   74.69    9.13
  -3   4  -9   26.33    7.60
  -3  -4  -9   29.15    7.88
  -3   4  -9   23.05    5.81
   3   4  10   14.97    3.35
   3  -4  10   13.12    3.04
  -3  -4 -10   24.86    3.80
  -3   4 -10    8.08    6.55
   3   4  10   10.99    5.71
  -3  -4 -10   18.61    7.66
  -3  -4 -10   18.57    3.68
   3   4  10   21.95    4.55
   3   4  10   15.29    3.92
   3  -4  10   16.62    3.41
   3   4  11    7.30    3.17
   3  -4  11    4.81    2.61
  -3  -4 -11   -2.12    8.11
   3   4  11   19.10    7.44
  -3   4 -11   11.65    7.18
   3   4  11    3.09    3.36
   3   4  11   10.50    3.61
   3  -4  11    6.69    3.20
   3  -4  11    5.49    3.26
  -3  -4 -11    6.20    2.77
  -3  -4 -11   11.99    3.25
   3   4  12    2.40    2.68
   3  -4  12    5.30    3.38
  -3  -4 -12    4.46    3.13
  -3  -4 -12    5.90    2.82
  -3  -4 -12    5.04    3.72
   3   4  12    5.50    3.74
   3  -4  12    7.67    3.36
   3   4  12    6.55    3.19
   3  -4  12    4.01    2.89
   3   4  13   14.84    3.80
   3  -4  13   10.18    3.58
  -3  -4 -13    9.19    4.03
  -3  -4 -13    8.02    2.81
   3   4  13   12.83    4.28
   3  -4  13   13.01    3.50
   3   4  13    9.86    3.33
   3  -4  13   14.61    4.24
  -3   4 -13    6.84    2.54
   3   4  14    2.18    2.54
   3  -4  14    2.04    2.69
   3   4  14    7.02    3.40
   3  -4  14    1.14    2.49
   3   4  14    2.41    2.84
  -3  -4 -14    3.87    3.23
   3  -4  15    6.97    3.05
   3   4  15    1.57    2.71
   3   4  15   10.22    2.83
  -3  -4 -15    6.75    3.34
  -3  -4 -15    9.50    3.45
  -3   4 -16   -1.23    1.97
  -3  -4 -16    5.10    2.69
  -3  -4 -16    2.46    2.46
   3  -4  16    2.05    2.22
   3   4  16   -2.34    2.40
   3  -4  16   -3.27    1.82
  -3  -4 -17   -0.93    1.97
  -3   4 -17   -0.17    1.61
  -3   4 -17    1.17    1.23
  -3  -4 -17    1.53    1.86
   3  -4  17   -1.61    2.04
   3  -4  17    2.21    1.84
   3   4  17   -4.32    2.06
   3   4  17   -3.05    1.71
  -3  -5  18   14.31    2.20
  -3   5  18   17.15    2.17
  -3  -5  18   13.07    1.67
   3  -5 -18   14.23    2.17
  -3  -5  17   13.79    3.22
  -3  -5  17   12.73    2.60
   3  -5 -17    5.94    1.89
   3  -5 -16   19.62    2.94
  -3  -5  16   17.29    3.53
  -3  -5  16   29.20    4.00
  -3  -5  16   17.65    4.05
  -3  -5  16   21.26    3.11
  -3   5  16   30.00    3.65
  -3   5  15    6.41    2.72
   3  -5 -15    0.93    2.48
  -3  -5  15    9.07    3.17
   3  -5 -15    1.71    2.24
  -3   5  15    2.43    2.81
  -3  -5  15    2.40    2.71
  -3  -5  15   -0.27    3.10
  -3  -5  14   10.98    4.07
   3  -5 -14   20.41    3.68
  -3   5  14   13.48    2.99
  -3  -5  14   18.16    3.97
  -3   5  14   13.61    4.05
  -3  -5  14   20.06    4.02
  -3  -5  14   18.08    4.38
  -3  -5  14   19.62    4.45
  -3  -5  13   21.83    4.72
   3  -5 -13   13.85    3.42
  -3   5  13   15.12    3.04
  -3  -5  13   15.60    4.01
  -3  -5  13   18.61    4.06
  -3   5  13    9.84    3.54
  -3  -5  13   13.28    4.77
   3  -5 -12  112.26   14.08
   3   5 -12  111.10   13.32
  -3   5  12  116.90   15.25
  -3  -5  12  111.19    7.61
  -3  -5  12  111.67    8.12
  -3   5  12  109.58    6.81
  -3  -5  12  103.46    7.74
  -3   5  12   89.36    7.55
  -3  -5  12  106.57    7.75
   3  -5 -11   74.11   12.34
  -3   5  11   53.06   10.83
   3   5 -11   58.64    9.88
  -3  -5  11   57.32    5.45
  -3  -5  11   47.09    5.19
  -3  -5  11   61.26    6.28
  -3   5  11   45.09    4.29
  -3  -5  11   54.97    5.22
  -3   5  11   54.07    5.62
  -3  -5  11   59.41    5.64
  -3  -5  10   22.97    4.03
  -3  -5  10   25.43    3.90
   3   5 -10   19.24    6.67
   3  -5 -10   26.76    8.39
  -3   5  10   26.35    8.32
  -3  -5  10   19.39    3.67
  -3   5   9    6.45    5.39
   3   5  -9    8.34    5.05
   3  -5  -9   10.34    6.25
   3   5  -8   15.10    5.77
   3  -5  -8   11.32    6.02
  -3  -5   7   -1.64    6.87
   3  -5  -7    2.34    5.40
   3   5  -7    2.65    4.63
  -3  -5   6   22.63    6.89
   3   5  -6   23.07    3.43
   3  -5  -6   24.46    7.12
   3   5  -6   25.60    5.43
  -3   5   6   20.25    4.22
   3   5  -5  118.30    7.88
   3   5  -5   99.42    8.19
  -3   5   5  115.55    8.75
  -3  -5   5  123.13   10.99
   3   5  -5  114.63    6.83
  -3   5   4   23.76    4.98
   3   5  -4   26.69    4.69
  -3  -5   4   26.10    6.50
   3   5  -4   23.43    3.85
   3   5  -3   44.21    5.11
  -3   5   3   32.49    6.42
  -3  -5   3   51.00    7.98
  -3  -5   3   32.60    6.30
   3   5  -3   38.01    5.27
  -3   5   2    1.95    4.64
   3   5  -2    9.40    3.47
  -3  -5   2    7.31    5.02
   3   5  -2   10.32    4.41
  -3   5   1    6.60    5.33
  -3  -5   1   -2.75    4.55
   3   5  -1    1.48    4.78
  -3   5   0   71.69    7.87
  -3  -5   0   62.92    6.94
  -3   5   0   73.19    7.91
  -3  -5   0   67.02    3.99
   3   5   0   68.29    8.10
  -3  -5  -1   54.93    4.65
  -3   5  -1   63.93    7.98
  -3   5  -1   54.01    7.34
   3   5   1   56.25    7.53
  -3  -5  -2  143.57    8.20
  -3   5  -2  160.42   10.63
  -3   5  -2  152.43   10.46
   3   5   2  150.31   11.58
  -3  -5  -3  186.02   10.48
  -3   5  -3  194.23   11.91
  -3   5  -3  192.73   12.17
   3   5   3  205.98   13.66
  -3   5  -4  126.35   10.93
  -3   5  -4  126.66    8.26
  -3  -5  -4  129.27    9.78
  -3   5  -4  135.02   10.06
   3   5   4  144.02   12.05
  -3   5  -5    2.52    2.84
  -3   5  -5   -0.50    2.47
  -3  -5  -5   -1.10    4.87
  -3   5  -5   -2.27    5.64
  -3   5  -5   -2.06    3.61
   3   5   5   -0.61    5.37
  -3  -5  -6    4.35    5.12
  -3   5  -6    5.54    5.81
  -3   5  -6    4.61    2.68
   3   5   6    6.86    5.43
  -3  -5  -7    1.20    4.96
  -3   5  -7    5.74    3.25
  -3   5  -7    2.42    5.45
   3   5   7    1.74    4.57
  -3  -5  -8   98.96   11.89
  -3   5  -8   93.32   11.85
  -3   5  -8   85.14    8.59
   3   5   8  101.90   10.71
  -3  -5  -9    3.49    5.49
  -3   5  -9   17.47    7.32
   3   5   9   10.87    5.23
   3  -5  10   75.13    6.17
   3   5  10   77.21    6.42
  -3  -5 -10   93.54   12.74
  -3   5 -10   88.45   12.20
  -3  -5 -10   67.75    5.56
  -3  -5 -10   80.49    6.75
  -3  -5 -10   82.20    6.59
   3   5  10   79.15    6.08
   3   5  10   82.69    7.02
   3   5  10   81.25    6.59
   3  -5  10   78.59    6.31
   3   5  11    6.61    3.33
   3  -5  11    4.93    2.94
   3   5  11   -1.65    5.93
  -3   5 -11    3.49    4.79
  -3  -5 -11   -8.75    6.87
   3   5  11    4.38    2.97
   3   5  11    3.15    3.29
   3  -5  11    5.73    3.51
   3  -5  11    3.68    3.27
   3   5  11    5.10    3.39
  -3  -5 -11    0.37    2.10
  -3  -5 -11   -2.36    3.49
   3  -5  12   -2.10    3.16
   3   5  12   -0.93    3.18
  -3  -5 -12   -0.75    2.18
  -3  -5 -12    0.71    3.27
   3   5  12    0.34    3.13
   3  -5  12    0.01    2.94
   3  -5  12    1.26    2.68
   3   5  12    2.68    3.12
   3   5  13   -0.54    3.14
   3  -5  13    0.24    2.80
  -3   5 -13   -2.20    2.47
   3   5  13    2.35    2.99
   3  -5  13   -0.59    3.25
   3   5  13   -2.23    2.94
   3  -5  13    3.90    2.81
  -3  -5 -13    0.29    3.39
  -3  -5 -13   -1.08    2.89
   3   5  14   -1.54    2.95
   3  -5  14    2.99    3.02
   3  -5  14   -2.47    2.91
   3   5  14    1.05    2.51
  -3  -5 -14   -2.87    2.95
  -3  -5 -14   -0.19    3.13
   3   5  15   -0.75    2.80
   3  -5  15    7.02    2.99
   3   5  15    4.14    2.37
  -3  -5 -15    5.99    2.80
  -3  -5 -15    1.07    2.48
  -3   5 -16    5.10    2.31
  -3  -5 -16   -4.85    2.47
  -3  -5 -16   -2.87    2.21
  -3  -5 -16    0.64    2.17
   3  -5  16   -3.59    2.30
   3   5  16   -3.53    2.34
   3  -5  16    1.57    1.73
   3   5  17    1.10    1.61
  -3  -5 -17    0.54    1.70
  -3   5 -17    0.69    1.43
  -3  -5 -17    2.87    1.91
  -3   5 -17    2.93    1.33
  -3  -5 -17   -0.23    1.74
   3  -5  17    0.40    1.80
   3  -5  17    1.27    1.64
   3   5  17   -0.92    1.86
   3  -5  17   -1.05    0.92
  -3  -6  18    2.55    1.42
  -3   6  18   -1.42    1.37
   3  -6 -18   -0.66    1.43
  -3  -6  18    0.53    0.98
  -3  -6  17   -0.24    2.17
  -3   6  17    1.00    2.33
  -3   6  17    4.46    1.88
  -3  -6  17   -2.49    1.98
   3  -6 -17    3.90    2.30
   3  -6 -17    2.05    1.55
   3  -6 -16   12.24    2.60
  -3  -6  16    7.50    2.93
  -3  -6  16    7.08    2.78
  -3  -6  16    8.90    3.14
  -3  -6  16    7.72    2.55
  -3   6  16    3.09    2.50
  -3   6  16    5.07    2.48
   3  -6 -15   18.21    3.27
  -3  -6  15   14.51    3.78
  -3  -6  15   21.23    4.31
  -3  -6  15   14.35    3.60
  -3  -6  15   17.44    3.37
  -3   6  15   10.71    3.52
  -3   6  15   23.06    3.93
  -3   6  14   15.12    3.81
  -3  -6  14   28.59    5.03
   3  -6 -14   28.47    4.10
   3  -6 -14   17.43    3.77
  -3   6  14   13.76    3.99
  -3  -6  14   21.33    3.70
  -3  -6  14   24.67    4.68
  -3  -6  14   26.69    4.82
  -3  -6  13    1.28    3.19
  -3  -6  13    1.58    3.91
   3  -6 -13    4.30    2.78
  -3  -6  13   -0.04    3.00
  -3   6  13    2.13    3.03
  -3  -6  13    2.51    2.89
  -3  -6  12   30.09    4.71
  -3  -6  12   29.52    5.07
   3  -6 -12   31.20    4.35
  -3   6  12   31.02    8.43
  -3   6  12   30.38    5.19
  -3  -6  12   42.37    5.29
  -3  -6  12   31.32    5.04
  -3  -6  11    3.33    2.77
   3  -6 -11   -5.38    3.07
  -3  -6  11    2.94    3.22
  -3  -6  11   -0.36    3.96
  -3  -6  11    4.17    2.92
  -3   6  11    4.60    3.63
   3  -6 -11   11.29    6.85
   3   6 -11   -5.66    5.39
  -3   6  11    2.46    5.85
   3   6 -10   -0.21    4.90
  -3   6  10   11.98    7.28
  -3  -6  10    8.04    3.60
  -3  -6  10    6.49    2.91
  -3  -6  10    5.30    3.33
  -3   6  10    3.73    3.52
  -3  -6  10    0.45    2.21
  -3  -6  10    6.69    2.75
  -3  -6  10    0.31    2.59
   3   6  -9   14.99    5.41
   3  -6  -9   14.10    5.63
   3   6  -8   38.87    7.08
   3  -6  -8   41.54    9.01
  -3  -6   7  392.37   21.50
   3  -6  -7  365.26   20.75
   3   6  -7  360.27   17.88
  -3   6   7  365.52   15.33
  -3  -6   6  100.00   10.80
   3   6  -6   98.58    9.15
  -3   6   6   99.98    8.44
   3   6  -6  101.71    7.82
   3  -6  -6  102.24   11.19
   3   6  -5  261.32   13.25
  -3   6   5  268.41   13.74
   3   6  -5  265.38   13.14
   3  -6  -5  266.62   15.65
  -3  -6   5  267.71   16.04
   3   6  -5  253.82   10.68
  -3   6   4   83.39    8.67
   3   6  -4   80.03    8.16
   3   6  -4   79.79    7.73
  -3  -6   4   71.76    8.54
   3   6  -4   76.08    6.76
   3   6  -3    1.40    3.50
  -3   6   3    1.65    5.12
  -3  -6   3   -2.07    6.31
  -3  -6   3    0.27    4.62
   3   6  -3   -4.09    4.09
  -3   6   2   -4.73    5.50
   3   6  -2   -3.46    3.69
  -3  -6   2   -6.02    5.38
  -3  -6   2   -0.74    3.78
   3   6  -2   -0.90    4.68
  -3  -6   1  674.53   20.65
  -3   6   1  714.98   22.92
   3   6  -1  691.47   21.78
  -3  -6   0  380.74   15.64
  -3  -6   0  388.44    8.79
  -3   6   0  415.94   17.46
   3   6   0  389.32   17.19
  -3  -6  -1   68.70    7.49
  -3   6  -1   76.29    8.70
  -3  -6  -1   66.44    5.05
  -3   6  -1   70.66    8.66
   3   6   1   60.69    8.21
  -3  -6  -2   30.06    4.60
  -3   6  -2   31.09    6.73
  -3   6  -2   30.15    7.22
   3   6   2   40.21    7.99
  -3   6  -3   18.53    6.25
  -3  -6  -3   17.74    4.59
  -3   6  -3   14.77    6.37
   3   6   3   20.51    7.01
  -3  -6  -4    8.88    4.62
  -3   6  -4   10.06    6.37
  -3   6  -4    2.34    4.27
   3   6   4    1.74    6.10
  -3   6  -5    6.25    3.02
  -3   6  -5   -1.95    3.69
  -3  -6  -5    5.95    4.92
  -3   6  -5   -0.92    5.63
   3   6   5    2.74    5.43
  -3  -6  -6  252.98   15.80
  -3   6  -6  277.41   17.27
   3   6   6  297.65   18.36
  -3   6  -7    2.34    5.49
  -3  -6  -7    2.06    5.17
   3   6   7   -3.07    5.47
  -3   6  -8    2.04    5.33
  -3  -6  -8    3.32    5.17
   3   6   8   -3.34    4.41
   3   6   9   14.39    3.82
  -3  -6  -9   -2.96    3.04
   3   6   9    2.97    4.09
   3   6   9    8.35    3.20
   3   6   9    4.57    2.96
   3   6   9    8.59    3.79
  -3   6  -9    8.69    7.16
  -3  -6  -9    8.77    4.83
   3  -6  10  205.83   10.02
   3   6  10  228.64   10.92
   3  -6  10  246.90   10.44
  -3   6 -10  229.46   19.59
  -3  -6 -10  207.88   18.21
  -3  -6 -10  189.89    9.06
  -3  -6 -10  227.26   11.12
  -3  -6 -10  220.51   10.45
   3   6  10  213.56    9.85
   3   6  10  227.66   11.35
   3  -6  10  218.41    9.95
   3   6  10  211.30   10.76
   3  -6  11    4.01    3.13
   3   6  11    7.83    3.71
   3   6  11    9.10    3.62
  -3  -6 -11   10.89    3.77
  -3  -6 -11    1.08    2.09
  -3  -6 -11    6.37    3.57
   3   6  11    0.59    3.38
   3   6  11    2.11    3.40
   3  -6  11    9.89    3.32
   3  -6  12    3.31    3.14
   3   6  12    5.47    3.50
   3   6  12    4.25    2.81
   3   6  12    2.29    3.19
   3  -6  12    6.11    3.21
   3   6  12    2.12    3.00
   3  -6  12   -2.21    3.12
  -3  -6 -12    6.35    3.35
  -3  -6 -12    3.63    3.29
   3   6  13    1.90    3.27
   3  -6  13    2.58    2.93
  -3  -6 -13    2.92    3.00
  -3  -6 -13    2.72    3.57
   3   6  13    8.02    3.82
   3   6  13    5.30    3.25
   3  -6  13    4.12    2.71
   3  -6  13    6.68    3.47
   3  -6  14   -0.09    2.80
  -3   6 -14   -1.44    2.09
  -3  -6 -14   -2.40    3.03
   3   6  14    1.95    2.98
   3  -6  14   -0.57    2.37
   3  -6  14   -0.07    2.59
   3   6  14   -1.10    2.40
  -3  -6 -14    1.39    2.88
  -3  -6 -14    0.11    2.78
  -3  -6 -15   13.48    3.14
   3   6  15    6.93    3.08
   3  -6  15   13.83    3.09
   3   6  15   16.12    2.94
  -3  -6 -15   19.86    3.69
  -3  -6 -15   11.40    3.02
  -3  -6 -16    2.76    2.18
  -3  -6 -16    5.78    2.52
  -3  -6 -16    7.12    2.52
   3   6  16    0.79    2.24
   3  -6  16    3.85    2.20
   3  -6  16    3.33    1.86
  -3   6 -17   -0.21    1.24
  -3  -6 -17    2.50    1.53
  -3  -6 -17    7.02    1.93
  -3  -6 -17    0.82    1.56
   3  -6  17    0.62    1.47
   3  -6  17    0.20    1.36
   3   6  17   -6.04    2.04
   3   6  17    3.21    1.55
   3  -7 -18    5.68    1.51
  -3   7  18    5.77    1.24
  -3  -7  17   -1.29    1.84
  -3   7  17   -2.04    1.62
  -3   7  17    3.72    2.20
   3  -7 -17   -0.40    1.91
  -3  -7  17    1.60    1.90
  -3  -7  17    1.20    1.91
  -3  -7  16    4.29    2.68
  -3  -7  16    3.75    2.46
  -3  -7  16   -3.13    2.36
  -3  -7  16    2.41    2.74
   3  -7 -16   -0.64    2.41
   3  -7 -16   -1.93    2.11
  -3   7  16    1.19    2.13
  -3   7  16    1.50    2.07
  -3  -7  15    6.44    3.59
  -3  -7  15    6.41    2.89
  -3  -7  15    5.74    2.88
  -3  -7  15    3.86    2.30
  -3   7  15    0.75    2.60
   3  -7 -15    0.00    2.17
  -3   7  15   11.44    3.23
   3  -7 -14   -1.42    2.71
  -3  -7  14   -1.08    2.78
  -3  -7  14   -1.11    3.45
  -3   7  14   -1.25    2.98
  -3  -7  14   -2.94    2.75
  -3   7  14   -4.80    3.15
  -3  -7  14    2.60    3.32
  -3   7  13    1.39    3.25
  -3  -7  13    5.23    3.73
   3  -7 -13    0.60    2.63
   3  -7 -13    0.31    2.45
  -3  -7  13    5.65    4.48
  -3  -7  13   -1.95    2.85
  -3   7  13    2.02    2.96
  -3  -7  13   -0.23    3.18
  -3  -7  12    5.91    3.15
   3  -7 -12    3.53    2.75
   3  -7 -12    9.20    3.39
  -3  -7  12    8.12    3.92
  -3   7  12    3.06    3.07
  -3  -7  12   11.28    3.90
  -3  -7  11   19.34    4.09
   3  -7 -11   27.42    7.95
  -3   7  11   26.19    7.56
   3   7 -11   22.88    6.63
   3  -7 -11   21.03    3.80
   3  -7 -11   22.21    3.88
  -3  -7  11   18.57    4.31
  -3   7  11   14.62    4.08
  -3  -7  11   21.55    5.75
  -3  -7  11   17.76    4.07
  -3   7  10    9.08    6.67
   3   7 -10   20.73    6.46
   3  -7 -10    9.55    4.96
  -3  -7  10   13.09    3.63
  -3   7  10   16.15    3.61
   3  -7 -10   12.12    2.93
  -3  -7  10   16.26    3.58
  -3   7  10    9.69    2.81
  -3  -7  10   14.61    3.00
  -3   7  10    6.68    3.26
  -3  -7  10   13.35    3.81
  -3  -7  10    7.05    3.90
  -3  -7   9    6.44    3.21
  -3  -7   9    5.23    2.83
  -3  -7   9    7.19    3.67
  -3  -7   9    7.14    2.91
  -3   7   9    0.68    2.91
   3   7  -9   -1.60    5.41
   3  -7  -9    0.43    5.66
  -3  -7   9   10.74    3.58
   3   7  -8    9.47    5.27
   3  -7  -8    0.81    5.22
  -3   7   7   30.81    5.60
   3  -7  -7   32.34    7.81
   3   7  -7   33.16    6.71
  -3  -7   6  106.07   11.65
   3   7  -6   97.96    9.50
  -3   7   6   92.35    9.16
   3   7  -6  102.33    8.70
   3  -7  -6   99.65   10.97
  -3  -7   5  460.86   21.01
  -3   7   5  443.71   19.17
   3   7  -5  441.42   18.12
   3  -7  -5  448.52   20.97
   3   7  -5  456.04   18.70
  -3  -7   4   12.34    5.34
  -3   7   4    6.53    4.51
   3  -7  -4    3.84    4.36
   3   7  -4    8.62    4.14
   3   7  -4    6.46    4.49
   3   7  -4    4.66    3.21
  -3  -7   3  172.33   11.76
  -3   7   3  181.22   13.16
   3   7  -3  188.31   11.33
   3   7  -3  167.86   10.97
  -3  -7   2   38.19    6.21
  -3  -7   2   40.30    7.55
  -3   7   2   36.15    7.42
   3   7  -2   37.60    6.59
  -3  -7   1  243.81   11.79
  -3   7   1  261.45   15.28
  -3  -7   1  273.05   14.42
   3   7  -1  253.54   14.38
  -3  -7   0   14.22    4.90
  -3   7   0   14.90    7.09
  -3  -7   0    5.36    1.42
   3   7   0    2.57    5.55
  -3  -7  -1   44.48    4.16
  -3  -7  -1   51.73    7.12
  -3   7  -1   45.10    8.52
  -3   7  -1   36.99    7.80
   3   7   1   55.99    9.14
  -3   7  -2  377.84   18.31
  -3   7  -2  393.66   18.53
  -3  -7  -2  365.10   16.17
  -3  -7  -2  422.64   13.96
   3   7   2  370.42   19.52
  -3   7  -3   72.22    9.04
  -3   7  -3   69.84    9.28
  -3  -7  -3   63.98    6.58
   3   7   3   70.05   10.15
  -3  -7  -4   29.93    5.50
  -3   7  -4   25.69    7.16
  -3   7  -4   30.24    6.92
   3   7   4   33.78    8.80
  -3   7  -5   -1.77    2.93
  -3   7  -5    1.96    3.68
  -3  -7  -5    0.74    3.63
  -3   7  -5   -4.93    6.01
   3   7   5    2.64    6.12
  -3  -7  -6    2.48    4.38
  -3   7  -6    8.18    3.91
  -3   7  -6   14.38    6.74
   3   7   6    3.57    5.80
  -3  -7  -7   44.57    8.32
  -3   7  -7   39.69    8.60
   3   7   7   47.08    8.79
  -3  -7  -8    9.93    6.11
  -3   7  -8   -1.82    5.67
  -3  -7  -8    0.11    2.67
   3   7   8    1.23    4.73
   3   7   8   -1.31    2.94
   3   7   8   -4.75    2.57
   3   7   9    1.68    2.67
   3  -7   9    1.98    2.69
  -3   7  -9   -6.64    6.74
  -3  -7  -9   -5.11    5.26
  -3  -7  -9   -3.56    3.20
   3   7   9    0.67    2.78
  -3  -7  -9    3.60    3.03
   3   7   9   -0.85    4.84
   3  -7   9    0.27    2.89
   3   7   9   -2.01    3.04
   3   7   9    2.89    2.96
   3  -7   9    5.42    3.02
   3   7   9   -0.28    2.94
   3   7  10   30.96    4.99
   3  -7  10   29.99    4.38
  -3   7 -10   43.60    9.53
  -3  -7 -10   42.01    8.48
   3   7  10   24.12    4.35
  -3  -7 -10   32.16    5.02
  -3  -7 -10   23.37    4.27
   3   7  10   28.66    5.02
   3  -7  10   33.39    4.84
   3   7  10   40.51    5.50
   3   7  11    3.70    3.19
   3  -7  11    4.01    3.25
   3   7  11    4.52    3.15
  -3  -7 -11    4.65    3.63
  -3  -7 -11    3.74    3.37
   3   7  11    8.03    3.56
   3   7  11    2.94    3.25
   3  -7  11    2.23    2.62
   3  -7  12    3.18    3.59
   3   7  12   -1.25    3.70
  -3  -7 -12   -4.13    3.44
  -3  -7 -12    1.74    3.31
   3   7  12    2.71    2.65
   3   7  12    3.10    3.25
   3   7  12    0.16    2.92
   3  -7  12   -1.16    3.13
   3  -7  12   -3.17    3.09
   3  -7  13   12.38    3.93
  -3  -7 -13   11.50    3.65
  -3  -7 -13   10.50    3.67
   3   7  13    7.25    3.72
   3   7  13   15.30    3.68
   3  -7  13   11.06    3.61
   3  -7  13   11.02    2.95
  -3  -7 -13   15.02    3.76
  -3   7 -13   10.75    2.85
   3  -7  14   19.34    4.00
  -3  -7 -14   12.64    3.31
  -3  -7 -14   16.02    3.63
   3   7  14    8.37    3.55
   3   7  14   16.07    3.46
   3  -7  14   18.06    3.34
   3  -7  14   15.68    3.51
  -3  -7 -14   15.81    3.55
  -3   7 -14   13.83    2.83
  -3  -7 -15   11.35    3.02
   3  -7  15    9.13    2.83
   3   7  15   12.83    2.65
  -3  -7 -15   14.45    3.20
  -3  -7 -15   13.21    3.13
   3   7  16    2.57    2.10
  -3  -7 -16   -1.33    1.90
  -3  -7 -16   -1.14    2.02
  -3  -7 -16   -0.84    2.01
   3  -7  16   -0.84    1.74
   3   7  16    0.52    2.11
   3  -7  16    2.58    1.84
  -3  -7 -17    6.85    1.78
  -3  -7 -17    4.81    1.62
   3  -7  17    6.56    1.56
  -3  -8  17    1.84    1.34
  -3   8  17    4.26    1.80
  -3   8  17    1.62    1.43
   3  -8 -17    3.19    1.77
  -3  -8  17    2.59    1.62
  -3  -8  16    1.21    2.05
  -3  -8  16   -0.20    1.99
  -3   8  16    2.13    2.14
  -3   8  16    2.24    2.41
   3  -8 -16    0.74    2.11
   3  -8 -16    0.21    1.74
  -3  -8  16    1.60    2.28
  -3  -8  16    0.24    2.39
  -3  -8  15   -2.85    3.40
  -3  -8  15    2.77    2.65
  -3  -8  15    4.02    2.66
  -3  -8  15   -2.36    2.58
  -3  -8  15    3.54    2.41
  -3   8  15    2.61    2.83
   3  -8 -15    5.15    2.50
   3  -8 -15    1.81    2.60
  -3   8  15   -2.04    2.36
  -3  -8  15   -4.64    3.12
   3  -8 -14   15.72    3.46
   3  -8 -14   12.65    3.58
  -3  -8  14   14.75    4.71
  -3  -8  14   12.54    3.47
  -3  -8  14   15.43    3.48
  -3   8  14    8.18    3.25
  -3  -8  14   14.33    4.21
  -3   8  14   16.35    3.71
   3  -8 -13    2.37    2.57
  -3  -8  13    5.81    3.38
  -3  -8  13    3.40    4.31
  -3  -8  13    1.25    2.85
  -3   8  13   -2.19    3.26
  -3   8  13    6.17    3.13
  -3  -8  13    8.44    3.78
  -3   8  12   11.56    3.91
  -3  -8  12   14.27    4.24
   3  -8 -12    9.83    3.32
   3  -8 -12    6.63    3.23
  -3  -8  12   15.26    4.53
  -3   8  12    2.74    3.05
  -3  -8  12   14.42    4.01
  -3   8  12   16.63    3.57
  -3  -8  11    1.64    2.99
   3  -8 -11   -3.90    2.90
   3  -8 -11    0.78    3.04
  -3   8  11   -0.85    3.29
  -3  -8  11    9.59    3.78
  -3  -8  11    3.39    6.04
  -3  -8  11   -1.69    3.42
  -3   8  11   -0.26    3.29
  -3   8  11    4.02    5.31
   3  -8 -10   29.37    7.74
   3   8 -10   29.43    7.57
  -3   8  10   15.24    6.76
  -3   8  10   27.54    4.40
  -3  -8  10   29.62    4.61
   3  -8 -10   21.62    3.67
  -3  -8  10   24.36    5.12
  -3  -8  10   33.72    4.74
  -3  -8  10   18.60    4.11
  -3   8  10   18.76    4.27
  -3  -8  10   20.67    3.99
   3   8  -9    8.85    5.52
   3  -8  -9    8.18    5.66
  -3   8   9    1.43    2.86
  -3  -8   9    3.37    2.50
   3  -8  -9    2.82    2.95
  -3  -8   9    5.50    3.13
  -3   8   9    1.34    2.60
  -3   8   9    8.66    3.72
  -3  -8   9   -1.00    2.65
  -3  -8   9    6.94    2.73
  -3  -8   9    8.05    3.11
  -3  -8   9    4.63    3.78
   3   8  -8    4.54    4.56
   3  -8  -8    0.84    5.05
  -3   8   7   -5.49    3.81
   3  -8  -7   -0.31    5.05
   3   8  -7    3.63    3.93
  -3   8   6   30.71    6.39
   3   8  -6   43.10    6.91
   3  -8  -6   25.17    6.31
   3   8  -6   28.98    5.98
  -3  -8   6   36.16    8.05
   3  -8  -5  165.82   13.09
  -3   8   5  166.81   13.42
   3   8  -5  177.16   13.16
   3   8  -5  173.97   12.47
  -3  -8   5  177.26   14.16
   3   8  -4   10.00    4.19
  -3   8   4    3.41    4.90
   3  -8  -4    8.12    4.15
   3   8  -4   10.35    5.57
   3   8  -4    9.20    4.77
  -3  -8   4   12.16    5.02
   3   8  -3   -1.56    4.07
   3  -8  -3    0.65    3.52
  -3   8   3   -2.05    5.72
   3   8  -3   -1.54    5.63
   3   8  -3   -1.38    4.12
  -3  -8   3   -2.34    3.83
   3   8  -2   10.86    5.12
  -3   8   2    6.51    5.79
  -3  -8   2   19.99    7.18
  -3  -8   2   14.16    4.33
   3   8  -1  266.79   16.15
  -3   8   1  308.46   18.15
  -3  -8   1  294.67   13.43
  -3  -8   1  291.11   15.86
   3   8   0  121.12   12.12
  -3  -8   0  125.32   10.51
  -3   8   0  122.27   12.11
  -3  -8   0  113.84    8.22
   3   8   1   12.61    6.18
  -3   8  -1   20.46    7.23
  -3  -8  -1   13.99    5.00
   3   8   2   25.69    8.36
  -3   8  -2    9.30    6.40
  -3  -8  -2   13.93    3.04
  -3   8  -2   18.02    7.13
  -3  -8  -2   17.75    4.96
   3   8   3  249.87   17.38
  -3   8  -3  274.92   17.02
  -3   8  -3  239.86   16.06
  -3  -8  -3  230.83   11.92
  -3  -8  -3  224.66   13.64
   3   8   4   75.03   11.38
  -3   8  -4   69.93    9.56
  -3   8  -4   66.28    9.42
  -3  -8  -4   65.46    7.71
   3   8   5    1.72    6.22
  -3   8  -5   -5.23    5.13
  -3  -8  -5   -0.98    3.33
  -3   8  -5    1.16    5.27
   3   8   6  114.63   13.65
  -3   8  -6  114.31   12.90
  -3  -8  -6  101.82   10.83
  -3   8  -6  106.58   10.78
   3   8   7   31.83    9.19
   3   8   7   32.43    7.40
  -3   8  -7   30.27    7.77
  -3  -8  -7   26.91    6.53
   3   8   8    2.58    2.65
   3  -8   8   -1.69    2.86
  -3  -8  -8   -3.76    4.06
  -3   8  -8    6.84    5.86
  -3  -8  -8    2.56    3.05
  -3  -8  -8    0.89    2.59
   3   8   8   -1.54    3.20
   3   8   8   -1.96    2.91
   3   8   8    1.96    5.62
  -3  -8  -8   -0.54    2.76
   3  -8   8    0.81    2.33
   3   8   8   -1.42    2.90
   3   8   8   -1.78    2.63
   3  -8   8    1.93    2.64
   3   8   8    3.58    2.99
   3   8   9  223.14   10.67
   3  -8   9  226.86   10.42
  -3  -8  -9  218.21   18.16
  -3   8  -9  231.14   19.56
  -3  -8  -9  215.62   10.33
   3   8   9  201.24    9.90
  -3  -8  -9  212.09   10.74
  -3  -8  -9  212.78    9.89
   3   8   9  206.42   18.71
   3  -8   9  213.26    9.75
   3   8   9  205.61   10.14
   3   8   9  172.44   10.43
   3   8   9  199.83   10.53
   3  -8   9  210.28   10.02
   3  -8  10   66.69    5.88
   3   8  10   66.52    6.90
  -3  -8 -10   60.81    6.03
  -3  -8 -10   59.72    6.28
  -3  -8 -10   62.83    6.12
   3   8  10   54.23    5.88
   3   8  10   55.64    6.22
   3   8  10   68.31    6.78
   3  -8  10   68.67    6.17
   3   8  11   15.10    4.33
   3  -8  11   15.93    3.10
   3  -8  11   15.17    3.97
  -3  -8 -11   14.94    4.08
  -3  -8 -11   14.38    3.90
  -3  -8 -11   17.63    4.32
   3   8  11   16.47    3.87
   3   8  11   12.12    3.83
   3  -8  11   13.86    3.44
   3   8  11    8.02    3.82
   3  -8  12   11.18    3.67
  -3  -8 -12    5.74    3.34
  -3  -8 -12    9.43    3.62
  -3  -8 -12    6.52    3.54
   3   8  12    7.37    2.74
   3   8  12    3.54    3.15
   3  -8  12   12.39    3.47
   3  -8  12    4.86    2.69
   3   8  12    4.96    3.41
   3  -8  13   11.15    3.79
  -3  -8 -13    9.81    3.39
  -3  -8 -13    8.54    3.25
   3   8  13   10.31    2.71
   3   8  13    5.54    3.52
   3  -8  13   14.82    3.30
   3  -8  13   13.25    3.52
   3   8  13    9.83    3.47
   3  -8  14   -1.68    2.89
  -3  -8 -14    1.99    2.58
   3   8  14    1.22    2.91
   3   8  14   -2.30    2.42
   3  -8  14    0.15    2.16
   3  -8  14    0.03    2.33
  -3  -8 -14    1.79    2.60
  -3   8 -14    2.72    2.13
  -3  -8 -14    1.78    2.55
  -3  -8 -15    7.50    2.45
   3  -8  15    3.08    2.06
  -3  -8 -15    7.35    2.44
  -3  -8 -15    6.39    2.54
   3   8  15    8.64    2.52
  -3  -8 -16    3.30    1.97
  -3  -8 -16    5.15    1.98
   3  -8  16    4.87    1.88
   3  -8  16    2.93    1.58
   3   8  16    4.46    1.97
   3  -9 -17    0.54    1.27
  -3   9  17   -0.47    1.12
  -3  -9  17    2.18    1.39
  -3  -9  16    0.90    1.83
  -3  -9  16    4.52    1.84
  -3   9  16    3.38    1.97
  -3   9  16    6.99    2.19
   3  -9 -16    5.96    2.13
  -3  -9  16    2.43    2.18
  -3  -9  16    3.89    2.14
  -3  -9  15   -0.46    2.86
  -3  -9  15    1.69    2.27
   3  -9 -15    2.46    2.63
   3  -9 -15   -4.82    2.33
  -3   9  15    2.58    2.65
  -3  -9  15   -0.29    2.30
  -3  -9  15    3.92    2.48
  -3  -9  15    3.17    1.95
  -3  -9  15   -2.67    2.68
  -3   9  15   -4.59    2.63
   3  -9 -14    2.58    2.63
   3  -9 -14   -0.42    2.78
  -3  -9  14    0.67    3.39
  -3  -9  14    3.22    2.97
  -3  -9  14   -0.29    2.28
  -3  -9  14   -1.90    3.40
  -3   9  14   -4.28    3.04
   3  -9 -13    7.69    2.84
   3  -9 -13   10.38    3.54
  -3  -9  13   11.81    3.54
  -3  -9  13   11.52    4.44
  -3   9  13    9.75    3.60
  -3  -9  13   12.36    3.12
  -3  -9  13   12.96    4.24
  -3   9  13   12.61    3.65
   3  -9 -12   31.72    4.94
   3  -9 -12   31.72    4.37
  -3   9  12   36.71    4.39
  -3  -9  12   30.52    4.98
  -3   9  12   28.87    3.88
  -3  -9  12   36.39    5.89
  -3   9  12   18.83    4.48
  -3   9  12   41.43    5.39
  -3  -9  12   33.55    5.11
  -3  -9  11   -4.07    3.56
  -3   9  11    0.74    3.08
   3  -9 -11   -1.40    2.63
  -3  -9  11    2.72    3.59
  -3   9  11    7.79    3.30
  -3  -9  11   -1.88    3.37
  -3  -9  11    6.40    9.23
  -3   9  11   -0.03    2.99
   3  -9 -11    2.59    3.39
   3  -9 -11    5.59    2.95
   3   9 -10    6.30    3.73
   3  -9 -10    7.12    3.46
   3  -9 -10    3.77    2.84
  -3  -9  10    9.87    3.97
  -3   9  10   10.01    3.19
  -3  -9  10    7.03    4.64
  -3  -9  10   12.77    4.23
  -3  -9  10    8.41    3.35
  -3   9  10    5.16    3.34
  -3   9  10    8.13    3.52
   3   9  -9   25.88    6.16
   3  -9  -9   42.85    9.23
  -3  -9   9   39.84    5.11
  -3   9   9   43.31    5.14
   3  -9  -9   35.51    4.71
   3  -9  -9   39.32    4.36
  -3  -9   9   40.83    5.44
  -3  -9   9   38.13    5.06
  -3  -9   9   39.29    5.01
  -3   9   9   33.14    4.86
  -3   9   9   39.82    4.34
  -3   9   9   47.88    5.64
  -3  -9   9   45.66    4.98
   3   9  -8    1.04    4.04
   3  -9  -8    7.54    6.06
  -3   9   8    4.13    3.14
  -3  -9   8    8.63    3.17
   3  -9  -8    7.58    3.30
   3  -9  -8    2.73    2.57
  -3  -9   8    3.26    3.01
  -3   9   8    6.56    2.70
  -3  -9   8    9.28    3.45
  -3   9   8    1.49    2.52
  -3   9   8    8.52    3.77
  -3  -9   8    8.03    2.75
  -3   9   8    4.97    2.90
  -3  -9   8    7.50    3.39
  -3  -9   8    2.77    3.91
  -3   9   7   44.32    7.89
   3  -9  -7   33.44    7.46
   3   9  -7   32.81    6.90
  -3   9   6   22.12    6.43
   3   9  -6   29.65    6.69
   3  -9  -6   23.05    6.20
   3   9  -6   22.88    5.70
   3   9  -5  174.59   13.49
   3   9  -5  163.84   13.04
  -3   9   5  180.51   14.84
   3  -9  -5  169.02   13.47
  -3  -9   5  159.83   13.34
   3   9  -4    0.47    3.04
   3   9  -4    1.59    4.51
  -3   9   4    4.57    5.66
   3   9  -4   -3.92    4.23
   3  -9  -4   -1.62    3.10
  -3  -9   4    1.25    3.80
   3   9  -3   23.89    5.70
  -3   9   3   25.03    7.95
   3  -9  -3   23.69    4.87
   3   9  -3   27.86    7.34
  -3  -9   3   26.29    5.67
   3   9  -2   -3.99    4.75
  -3   9   2    2.32    5.95
   3  -9  -2    0.39    3.08
   3   9  -2   -6.22    5.79
  -3  -9   2   -1.23    3.06
   3   9  -1   65.10    9.05
  -3   9   1   64.94   10.31
  -3  -9   1   60.24    8.89
  -3  -9   1   48.79    5.92
   3   9   0  129.94   12.97
  -3   9   0  142.52   13.89
  -3  -9   0  124.24   11.28
   3   9   1    4.27    5.86
  -3  -9  -1    2.15    3.99
  -3   9  -1   -1.96    6.48
   3   9   2   67.51   10.10
  -3   9  -2   63.25    9.65
  -3   9  -2   49.31    8.88
  -3  -9  -2   62.69    7.95
   3   9   3  234.77   18.51
  -3   9  -3  257.35   17.53
  -3   9  -3  262.11   17.83
  -3  -9  -3  246.00   14.93
   3   9   4   -2.19    6.27
  -3   9  -4   10.83    5.87
  -3  -9  -4    3.50    3.63
  -3   9  -4    9.00    6.86
  -3  -9  -4   -1.20    3.83
   3   9   5   12.42    6.34
  -3   9  -5    3.40    4.69
  -3  -9  -5   12.40    4.64
  -3   9  -5   19.11    7.42
  -3  -9  -5   12.23    4.89
   3   9   6   -3.27    6.92
  -3  -9  -6   -8.84    3.97
  -3   9  -6    2.91    3.81
   3   9   6   -0.41    4.98
  -3   9  -6    3.27    5.62
   3   9   7    3.61    2.52
  -3  -9  -7   -0.86    3.62
   3   9   7    6.20    5.25
  -3   9  -7   -5.97    5.82
   3   9   7   -2.19    3.58
  -3  -9  -7   11.80    3.87
   3   9   7    4.89    2.97
   3   9   7    7.43    7.01
  -3  -9  -7    3.35    3.08
  -3  -9  -7    2.59    2.92
   3  -9   7    0.99    2.18
   3   9   7    7.24    3.75
   3   9   7    2.38    2.76
   3  -9   7    3.90    2.99
   3   9   7    5.20    3.21
   3  -9   8   72.69    6.02
   3   9   8   60.48    5.98
  -3  -9  -8   56.86    9.59
  -3   9  -8   53.28   10.28
  -3  -9  -8   60.73    5.93
   3   9   8   66.22    6.18
  -3  -9  -8   63.83    5.74
  -3  -9  -8   61.31    5.84
   3   9   8   65.92   12.13
   3  -9   8   52.24    5.18
   3   9   8   60.70    6.01
   3   9   8   50.15    5.51
   3  -9   8   58.17    5.45
   3   9   8   68.47    6.60
   3   9   9   -2.85    3.47
   3  -9   9    5.70    3.17
  -3   9  -9   -0.81    5.77
  -3  -9  -9   -8.82    5.64
  -3  -9  -9    2.13    2.91
  -3  -9  -9    2.48    3.24
  -3  -9  -9    1.48    3.22
   3   9   9   18.20    7.76
   3  -9   9    6.90    3.29
   3   9   9    5.11    3.50
   3   9   9    0.27    3.03
   3   9   9    5.45    3.72
   3  -9   9    6.20    3.26
   3   9  10   13.26    4.16
   3  -9  10   23.39    4.15
  -3  -9 -10   13.46    3.81
  -3  -9 -10   13.42    3.81
  -3  -9 -10   12.48    3.93
   3   9  10   11.27    3.42
   3   9  10    4.70    3.80
   3  -9  10   12.22    3.46
   3   9  10   12.90    3.86
   3  -9  11    8.57    3.44
   3  -9  11    9.63    2.85
  -3  -9 -11   11.85    3.84
  -3  -9 -11    7.43    3.60
  -3  -9 -11    7.21    3.56
   3   9  11   11.14    3.61
   3   9  11    0.56    3.16
   3   9  11    9.10    3.69
   3  -9  11    9.43    3.05
   3  -9  12   25.11    4.59
  -3  -9 -12   20.87    4.09
  -3  -9 -12   22.02    4.12
  -3  -9 -12   17.23    3.77
   3   9  12   24.71    4.09
   3   9  12   17.08    4.15
   3  -9  12   14.06    3.95
   3   9  12   24.82    4.51
   3  -9  12   23.28    3.87
   3  -9  13   31.74    4.77
  -3  -9 -13   25.37    4.11
  -3  -9 -13   25.97    4.20
  -3  -9 -13   19.67    3.96
   3   9  13   24.91    3.37
   3   9  13   22.94    4.01
   3  -9  13   18.07    3.51
   3  -9  13   23.64    3.63
   3  -9  14    0.55    2.51
  -3  -9 -14    1.07    2.37
   3   9  14   -7.93    2.97
   3  -9  14    2.44    2.24
   3   9  14   -4.16    2.61
   3  -9  14    1.25    2.20
  -3  -9 -14   -0.64    2.49
  -3   9 -14    2.67    1.99
  -3  -9 -14   -0.91    2.49
   3   9  15    6.24    2.01
  -3  -9 -15    9.49    2.58
  -3  -9 -15    4.90    2.30
   3  -9  15    7.32    2.21
   3   9  15    4.75    2.20
  -3   9 -16    5.14    1.48
  -3  -9 -16   12.25    1.98
   3  -9  16    6.30    1.64
   3   9  16    9.91    2.00
   3  -9  16    6.86    1.67
   3 -10 -16    9.63    2.04
  -3  10  16   11.68    1.98
  -3  10  16   11.41    2.06
  -3 -10  16   10.95    2.07
   3 -10 -16   10.69    2.30
  -3 -10  16   11.49    2.22
  -3 -10  16    9.45    2.29
  -3 -10  15    0.84    2.36
   3 -10 -15    4.72    2.53
   3 -10 -15    3.38    2.36
  -3  10  15    3.73    2.10
  -3  10  15    5.23    2.33
  -3 -10  15    1.18    2.22
  -3 -10  15    2.75    1.78
  -3 -10  15    4.46    1.97
  -3 -10  15    2.80    2.44
  -3 -10  15    4.51    2.58
  -3 -10  14    9.84    3.20
  -3 -10  14   12.28    3.52
   3 -10 -14    8.40    2.85
  -3  10  14   15.45    3.30
  -3 -10  14    5.21    2.21
  -3 -10  14   16.08    3.31
  -3  10  14   13.29    3.40
  -3 -10  14   16.07    3.77
   3 -10 -13   24.32    3.72
   3 -10 -13   26.15    4.21
  -3 -10  13   28.74    4.30
  -3 -10  13   30.84    5.05
  -3  10  13   28.63    3.62
  -3 -10  13   27.77    5.79
  -3 -10  13   22.93    4.08
  -3  10  13   26.14    4.22
  -3 -10  13   28.20    4.77
  -3 -10  12    3.41    4.01
  -3  10  12   -1.86    2.46
  -3 -10  12    2.88    3.13
  -3  10  12   -0.65    2.58
   3 -10 -12   -2.84    3.19
   3 -10 -12   -0.08    2.60
  -3  10  12    1.46    3.30
  -3 -10  12   -3.40    3.51
  -3 -10  11    3.54    3.71
  -3  10  11   -0.36    2.63
  -3 -10  11   -2.94   13.76
  -3 -10  11    4.54    3.07
  -3 -10  11    0.26    3.07
  -3  10  11    4.10    3.59
   3 -10 -11    1.47    2.86
   3 -10 -11   -1.13    2.93
   3 -10 -10   -8.06    3.50
   3 -10 -10   -0.13    3.38
  -3  10  10   -0.42    2.79
  -3 -10  10    4.59    5.16
  -3 -10  10   -4.71    3.33
  -3 -10  10   -1.01    3.13
  -3 -10  10    2.59    4.04
  -3  10  10   -2.16    3.33
  -3  10  10    3.04    3.61
   3  10  -9    4.31    4.56
   3 -10  -9   -8.85    6.57
   3 -10  -9    2.94    2.92
   3 -10  -9    7.73    3.20
  -3 -10   9    3.60    3.24
  -3  10   9    1.51    2.85
  -3 -10   9    8.62    3.63
  -3 -10   9   -0.62    3.23
  -3 -10   9    6.67    4.72
  -3  10   9    1.74    2.96
  -3  10   9    2.46    2.83
  -3  10   9    2.06    2.68
   3 -10  -8   14.94    3.37
   3 -10  -8    7.70    2.98
  -3 -10   8   10.15    3.45
  -3  10   8   12.64    3.72
  -3 -10   8   21.06    4.71
  -3 -10   8   10.48    3.77
  -3  10   8   16.23    3.48
  -3 -10   8   13.43    3.55
  -3  10   8   12.13    3.49
   3  10  -8   17.67    4.84
   3 -10  -8    9.46    5.58
   3 -10  -7   10.80    5.31
   3  10  -7    7.97    4.76
  -3 -10   7   12.48    3.65
  -3  10   7   11.69    3.17
   3 -10  -7   10.00    3.26
   3 -10  -7   15.02    3.56
  -3 -10   7   11.54    3.46
  -3 -10   7   11.65    4.03
  -3 -10   7   15.09    3.59
  -3  10   7   16.18    3.54
  -3 -10   7   16.10    3.60
  -3  10   7   12.95    3.12
  -3  10   6    3.09    4.68
   3 -10  -6   -5.52    4.21
   3  10  -6    9.77    4.49
  -3  10   6    1.49    2.95
   3 -10  -6   10.65    3.54
  -3 -10   6    5.97    2.81
  -3 -10   6    4.95    2.55
  -3  10   6    6.89    3.07
  -3  10   6    5.00    2.50
  -3  10   6    7.66    3.30
  -3 -10   6    9.21    2.91
  -3  10   5   17.77    6.24
   3  10  -5   11.78    4.91
   3 -10  -5   13.07    4.56
   3  10  -5   12.00    4.91
  -3  10   4    7.48    5.79
   3  10  -4    6.84    5.19
   3 -10  -4   -2.69    3.37
  -3  10   3   29.09    7.43
   3  10  -3   17.15    6.74
   3  10  -3   23.36    5.81
  -3  10   2   81.52   11.98
   3  10  -2   79.69   11.71
   3  10  -2   76.08    9.71
  -3  10   1   -1.49    5.70
   3  10  -1    0.26    6.01
  -3 -10   1    1.69    4.45
   3  10  -1   -0.26    5.04
  -3  10   0   29.69    9.24
  -3 -10   0   31.07    7.23
   3  10   0   21.79    7.40
   3  10   0   20.08    6.65
  -3  10  -1    5.33    5.96
   3  10   1    4.84    6.15
  -3 -10  -1    5.93    3.93
   3  10   1    4.18    5.68
  -3  10  -2   33.72    7.74
  -3 -10  -2   32.60    6.50
   3  10   2   27.10    8.18
   3  10   2   31.62    8.25
   3  10   3   29.56    8.79
  -3  10  -3   30.48    8.25
  -3 -10  -3   20.50    5.24
  -3  10  -3   25.42    7.63
   3  10   3   20.88    8.60
  -3  10  -4    9.76    5.08
  -3  10  -4   12.35    7.13
   3  10   4   16.05    7.56
   3  10   4    2.24    7.09
   3  10   5    0.55    5.88
  -3 -10  -5    8.33    3.22
  -3  10  -5   -7.38    4.82
   3  10   5   11.04    6.20
  -3  10  -5    1.91    6.34
   3  10   5    8.98    2.95
   3  10   5    6.66    3.28
   3  10   5    2.31    2.98
   3  10   5    5.08    2.89
   3  10   6   12.94    3.20
   3  10   6   -2.45    5.13
  -3  10  -6    3.66    5.94
  -3  10  -6    3.18    4.61
   3  10   6    3.89    3.16
   3  10   6    8.46    2.77
  -3 -10  -6    9.97    3.51
   3  10   6    6.23    3.18
  -3 -10  -6    8.93    3.48
  -3 -10  -6    9.87    3.29
   3  10   6   11.52    7.80
[truncated: 1,982,977 more chars]
