# Supplementary material for: NHC‐Terphenyl Radicals and Anions: Tuning Stability and Redox Properties via Substituent Patterning
Source: Angew Chem Int Ed Engl. 2025 Oct 22;64(51):e202520260. doi: 10.1002/anie.202520260 (PMC12707353; doi:10.1002/anie.202520260)
Supplement: Supplementary file 2 — Supporting Information [file ANIE-64-e202520260-s001.zip › ange202520260-sup-0002-SuppMat/5a.cif]

data_5a

_database_code_depnum_ccdc_archive        2471672


# was Steffen29

_audit_creation_date               2025-07-09
_audit_creation_method
;
Olex2 1.5-alpha
(compiled 2025.05.31 svn.r86d253d1 for OlexSys, GUI svn.r7254)
;
loop_
  _audit_author_name
  _audit_author_email
  _audit_author_address
 'Steffenfauseweh, H.' ''
;
Bielefeld University
Department of Chemistry
Universitaetsstr. 25
Bielefeld
33615
Germany
;
 'Stammler, H.' ? ?

_audit_contact_author_address      ?
_audit_contact_author_email        ?
_audit_contact_author_name         ''
_audit_contact_author_phone        ?
_publ_contact_author_id_orcid      ?
_publ_section_references
;
Bourhis, L.J., Dolomanov, O.V., Gildea, R.J., Howard, J.A.K., Puschmann, H.
 (2015). Acta Cryst. A71, 59-75.

Dolomanov, O.V., Bourhis, L.J., Gildea, R.J, Howard, J.A.K. & Puschmann, H.
 (2009), J. Appl. Cryst. 42, 339-341.

Kleemiss, F., Dolomanov, O.V., Bodensteiner, M., Peyerimhoff, N., Midgley, L.,
Bourhis, L.J., Genoni, A., Malaspina, L.A., Jayatilaka, D., Spencer, J.L.,
White, F., Grundkoetter-Stock, B., Steinhauer, S., Lentz, D., Puschmann, H.,
Grabowsky, S. (2021), Chem. Sci., 12, 1675-1692.

Sheldrick, G.M. (2015). Acta Cryst. A71, 3-8.
;
_chemical_formula_moiety           'C45 H51 N2'
_chemical_formula_sum              'C45 H51 N2'
_chemical_formula_weight           619.920
_chemical_oxdiff_formula           'C45 H51 N2'
_chemical_oxdiff_usercomment       'mounted by Henric'
loop_
  _atom_type_symbol
  _atom_type_scat_dispersion_real
  _atom_type_scat_dispersion_imag
  _atom_type_scat_source
  _atom_type_scat_dispersion_source
 C 0.01788 0.00908 'NoSpherA2: Chem.Sci. 2021, DOI:10.1039/D0SC05526C'
 'Brennan, Cowan, Rev. Sci. Instrum., 1992, 63, 850'
 H 0.00000 0.00000 'NoSpherA2: Chem.Sci. 2021, DOI:10.1039/D0SC05526C'
 'Brennan, Cowan, Rev. Sci. Instrum., 1992, 63, 850'
 N 0.03110 0.01806 'NoSpherA2: Chem.Sci. 2021, DOI:10.1039/D0SC05526C'
 'Brennan, Cowan, Rev. Sci. Instrum., 1992, 63, 850'

_space_group_crystal_system        'triclinic'
_space_group_IT_number             2
_space_group_name_H-M_alt          'P -1'
_space_group_name_Hall             '-P 1'
loop_
  _space_group_symop_id
  _space_group_symop_operation_xyz
 1 x,y,z
 2 -x,-y,-z

_symmetry_Int_Tables_number        2
_cell_length_a                     11.6089(6)
_cell_length_b                     13.0703(5)
_cell_length_c                     14.7334(7)
_cell_angle_alpha                  98.346(4)
_cell_angle_beta                   111.514(5)
_cell_angle_gamma                  112.441(4)
_cell_volume                       1813.5(2)
_cell_formula_units_Z              2
_cell_measurement_reflns_used      5097
_cell_measurement_temperature      100.0(1)
_cell_measurement_theta_max        73.1910
_cell_measurement_theta_min        3.3970
_exptl_absorpt_coefficient_mu      0.488
_exptl_absorpt_correction_T_max    1.000
_exptl_absorpt_correction_T_min    0.936
_exptl_absorpt_correction_type     gaussian
_exptl_absorpt_process_details
;
CrysAlisPro 1.171.42.73a (Rigaku Oxford Diffraction, 2022)
Numerical absorption correction based on gaussian integration over
a multifaceted crystal model
Empirical absorption correction using spherical harmonics,
implemented in SCALE3 ABSPACK scaling algorithm.
;
_exptl_crystal_colour              'metallic dark brown'
_exptl_crystal_colour_lustre       metallic
_exptl_crystal_colour_modifier     dark
_exptl_crystal_colour_primary      brown
_exptl_crystal_density_diffrn      1.135
_exptl_crystal_description         block
_exptl_crystal_F_000               671.858
loop_
  _exptl_crystal_face_index_h
  _exptl_crystal_face_index_k
  _exptl_crystal_face_index_l
  _exptl_crystal_face_perp_dist
 -4 8 -1 0.0612
 3 -8 1 0.0459
 0 0 -8 0.0510
 -4 8 2 0.0689
 3 -8 1 0.0459
 -7 1 1 0.0295
 6 0 -1 0.0312
 -4 0 9 0.0459
 6 0 -7 0.0459
 4 0 5 0.0427
 -4 0 -5 0.0411
 1 5 3 0.0489
 7 0 -3 0.0279
 -7 0 3 0.0246
 -3 -6 3 0.0359
 0 1 8 0.0431

_exptl_crystal_size_max            0.12
_exptl_crystal_size_mid            0.1
_exptl_crystal_size_min            0.05
loop_
  _exptl_oxdiff_crystal_face_indexfrac_h
  _exptl_oxdiff_crystal_face_indexfrac_k
  _exptl_oxdiff_crystal_face_indexfrac_l
  _exptl_oxdiff_crystal_face_x
  _exptl_oxdiff_crystal_face_y
  _exptl_oxdiff_crystal_face_z
 -3.7795 8.4081 -0.7286 0.0934 -0.1081 -0.9897
 2.8854 -8.4425 0.5372 0.0263 0.0042 0.9996
 -0.3400 -0.2847 -8.0523 0.9777 0.1816 0.1053
 -4.0170 7.9167 2.0956 -0.1833 -0.2381 -0.9538
 2.7163 -8.4759 1.1684 -0.0267 -0.0359 0.9990
 -6.7148 0.5612 1.1156 0.5662 -0.8230 -0.0464
 6.3953 0.3531 -1.1966 -0.5657 0.8223 -0.0616
 -3.5688 -0.4681 9.4897 -0.6880 -0.7257 -0.0090
 6.4077 0.1949 -7.1819 0.1301 0.9915 0.0090
 3.8166 0.0893 4.5697 -0.9406 0.3326 -0.0677
 -3.8068 -0.1152 -4.5665 0.9404 -0.3325 0.0707
 1.2899 4.9534 3.1268 -0.7324 0.2585 -0.6299
 6.8783 0.0350 -3.1014 -0.3831 0.9237 -0.0090
 -6.8783 -0.0350 3.1014 0.3831 -0.9237 0.0090
 -2.9864 -5.8132 2.7621 0.2766 -0.6683 0.6905
 0.2257 0.6075 7.9860 -0.9730 -0.1809 -0.1431

_diffrn_reflns_av_R_equivalents    0.0357
_diffrn_reflns_av_unetI/netI       0.0504
_diffrn_reflns_Laue_measured_fraction_full  0.9983
_diffrn_reflns_Laue_measured_fraction_max  0.9667
_diffrn_reflns_limit_h_max         14
_diffrn_reflns_limit_h_min         -12
_diffrn_reflns_limit_k_max         10
_diffrn_reflns_limit_k_min         -15
_diffrn_reflns_limit_l_max         18
_diffrn_reflns_limit_l_min         -18
_diffrn_reflns_number              13303
_diffrn_reflns_point_group_measured_fraction_full  0.9983
_diffrn_reflns_point_group_measured_fraction_max  0.9667
_diffrn_reflns_theta_full          67.6840
_diffrn_reflns_theta_max           73.90
_diffrn_reflns_theta_min           3.42
_diffrn_ambient_temperature        100.0(1)
_diffrn_detector_area_resol_mean   5.3114
_diffrn_detector_type              Atlas
_diffrn_measured_fraction_theta_full  0.9983
_diffrn_measured_fraction_theta_max  0.9667
_diffrn_measurement_details
;
List of Runs (angles in degrees, time in seconds):

  # Type    Start    End  Width  t~exp~   \w     \q     \k     \f   Frames
--------------------------------------------------------------------------
  1  \w    -69.00  24.00   1.00    7.50    --  -38.50  77.00-120.00   93
  2  \w    -34.00  -7.00   1.00    7.50    --  -38.50 125.00   0.00   27
  3  \w   -104.00 -13.00   1.00    7.50    --  -38.50 -57.00  90.00   91
  4  \w     38.00  83.00   1.00    7.50    --   42.70-125.00 150.00   45
  5  \w     19.00 110.00   1.00    7.50    --   42.70  57.00   0.00   91
  6  \w     33.00 115.00   1.00   45.00    --  106.24 -30.00  30.00   82
  7  \w     85.00 178.00   1.00   45.00    --  106.24  30.00  30.00   93
  8  \w     33.00  60.00   1.00   45.00    --  106.24 -30.00-150.00   27
  9  \w     50.00 107.00   1.00   45.00    --  106.24 -94.00 -30.00   57
 10  \w    104.00 160.00   1.00   45.00    --  106.24 125.00 -30.00   56
 11  \w     82.00 129.00   1.00   45.00    --  106.24  15.00 -30.00   47
 12  \w    139.00 178.00   1.00   45.00    --  106.24  15.00 -30.00   39
 13  \w     28.00 103.00   1.00   45.00    --  106.24 -94.00 -90.00   75
 14  \w     29.00 105.00   1.00   45.00    --  106.24 -94.00  60.00   76
 15  \w    142.00 171.00   1.00   45.00    --  106.24  45.00-150.00   29
 16  \w     30.00 107.00   1.00   45.00    --  106.24 -94.00-180.00   77
 17  \w     62.00 127.00   1.00   45.00    --  106.24 -30.00-150.00   65
 18  \w     69.00 112.00   1.00   45.00    --  106.24-125.00 154.00   43
 19  \w     37.00  64.00   1.00   45.00    --  106.24 -77.00   0.00   27
;
_diffrn_measurement_device         'four-circle diffractometer'
_diffrn_measurement_device_type    'SuperNova, Dual, Cu at home/near, Atlas'
_diffrn_measurement_method         '\w scans'
_diffrn_radiation_type             'Cu K\a'
_diffrn_radiation_wavelength       1.54184
_reflns_Friedel_coverage           0.0
_reflns_limit_h_max                13
_reflns_limit_h_min                -14
_reflns_limit_k_max                15
_reflns_limit_k_min                -15
_reflns_limit_l_max                18
_reflns_limit_l_min                0
_reflns_number_gt                  5458
_reflns_number_total               7113
_reflns_threshold_expression       I>=2u(I)
_computing_cell_refinement         'CrysAlisPro 1.171.42.73a (Rigaku OD, 2022)'
_computing_data_collection         'CrysAlisPro 1.171.42.73a (Rigaku OD, 2022)'
_computing_data_reduction          'CrysAlisPro 1.171.42.73a (Rigaku OD, 2022)'
_computing_molecular_graphics      'Olex2 1.5-alpha (Dolomanov et al., 2009)'
_computing_publication_material    'Olex2 1.5-alpha (Dolomanov et al., 2009)'
_computing_structure_refinement   
 'olex2.refine 1.5-alpha (Bourhis et al., 2015)'
_computing_structure_solution      'SHELXT 2018/2 (Sheldrick, 2018)'
_refine_diff_density_max           0.2985
_refine_diff_density_min           -0.2502
_refine_diff_density_rms           0.0499
_refine_ls_d_res_high              0.8024
_refine_ls_d_res_low               12.9313
_refine_ls_goodness_of_fit_ref     1.0442
_refine_ls_hydrogen_treatment      refall
_refine_ls_matrix_type             full
_refine_ls_number_constraints      2
_refine_ls_number_parameters       641
_refine_ls_number_reflns           7113
_refine_ls_number_restraints       18
_refine_ls_R_factor_all            0.0561
_refine_ls_R_factor_gt             0.0383
_refine_ls_restrained_S_all        1.0428
_refine_ls_shift/su_max            0.0010
_refine_ls_shift/su_mean           0.0001
_refine_ls_structure_factor_coef   Fsqd
_refine_ls_weighting_details      
 'w=1/[\s^2^(Fo^2^)+(0.0334P)^2^+0.0416P] where P=(Fo^2^+2Fc^2^)/3'
_refine_ls_weighting_scheme        calc
_refine_ls_wR_factor_gt            0.0851
_refine_ls_wR_factor_ref           0.0933
_refine_special_details
;
Refinement using NoSpherA2, an implementation of
NOn-SPHERical Atom-form-factors in Olex2.
Please cite:
F. Kleemiss et al. Chem. Sci. DOI 10.1039/D0SC05526C - 2021
The following options were used:
   SOFTWARE:       ORCA 5.0
   PARTITIONING:   NoSpherA2
   INT ACCURACY:   Normal
   METHOD:         r2SCAN
   BASIS SET:      def2-TZVPP
   CHARGE:         0
   MULTIPLICITY:   2
   DATE:           2025-07-08_14-57-13. 
The position of C7 and its hydrogen atom can not be suitably modeled 
with only one type of carbon atom, 
neither with an aromatic one nor with an non-aromatic one. 
The residual electron density is banana-shaped and is perpendicular 
to the aromatic plane, which indicates a carbanionic component. 
C7 was modelled to be positionally disordered (ratio 64:36), 
the thermal parameters of the disordered 
hydrogen atom h7 were constrained to be same. All other 
hydrogen atoms were refined isotropically.
;
_olex2_refinement_description
;
1. Uiso/Uaniso restraints and constraints
Uiso(H7b) = Uiso(H7a)
2. Rigid body (RIGU) restrains
 C6, C8, C7b, C7a
 with sigma for 1-2 distances of 0.004 and sigma for 1-3 distances of 0.004
3. Others
 Sof(C7b)=Sof(H7b)=1-FVAR(1)
 Sof(C7a)=Sof(H7a)=FVAR(1)
;
_olex2_refine_details
;
Refinement using NoSpherA2, an implementation of
NOn-SPHERical Atom-form-factors in Olex2.
Please cite:
F. Kleemiss et al. Chem. Sci. DOI 10.1039/D0SC05526C - 2021
NoSpherA2 implementation of HAR makes use of
tailor-made aspherical atomic form factors calculated
on-the-fly from a Hirshfeld-partitioned electron density (ED) - not from
spherical-atom form factors.

The ED is calculated from a gaussian basis set single determinant SCF
wavefunction - either Hartree-Fock or DFT using selected funtionals
- for a fragment of the crystal.
This fragment can be embedded in an electrostatic crystal field by employing cluster charges
or modelled using implicit solvation models, depending on the software used.
The following options were used:
   SOFTWARE:       ORCA 5.0
   PARTITIONING:   NoSpherA2
   INT ACCURACY:   Normal
   METHOD:         r2SCAN
   BASIS SET:      def2-TZVPP
   CHARGE:         0
   MULTIPLICITY:   2
   DATE:           2025-07-08_14-57-13
;
_atom_sites_solution_primary       dual
loop_
  _atom_site_label
  _atom_site_type_symbol
  _atom_site_fract_x
  _atom_site_fract_y
  _atom_site_fract_z
  _atom_site_U_iso_or_equiv
  _atom_site_adp_type
  _atom_site_occupancy
  _atom_site_refinement_flags_posn
  _atom_site_refinement_flags_adp
  _atom_site_refinement_flags_occupancy
  _atom_site_disorder_group
 N1 N 0.61018(11) 0.42894(9) 0.73154(8) 0.0200(2) Uani 1.000000 . . . .
 N2 N 0.56778(11) 0.24258(9) 0.71950(9) 0.0207(2) Uani 1.000000 . . . .
 C1 C 0.51681(13) 0.32111(10) 0.72939(9) 0.0187(2) Uani 1.000000 . . . .
 C2 C 0.73370(14) 0.42278(12) 0.73175(11) 0.0247(3) Uani 1.000000 . . . .
 H2a H 0.769(2) 0.4689(17) 0.6831(16) 0.048(5) Uiso 1.000000 . . . .
 H2b H 0.823(2) 0.4634(18) 0.8112(17) 0.053(5) Uiso 1.000000 . . . .
 C3 C 0.68258(15) 0.29088(12) 0.69300(12) 0.0264(3) Uani 1.000000 . . . .
 H3a H 0.765(2) 0.2656(17) 0.7276(15) 0.046(5) Uiso 1.000000 . . . .
 H3b H 0.646(2) 0.2563(16) 0.6092(15) 0.041(5) Uiso 1.000000 . . . .
 C4 C 0.39230(13) 0.29852(11) 0.73490(10) 0.0190(2) Uani 1.000000 . . . .
 C5 C 0.32832(14) 0.37262(11) 0.71348(10) 0.0213(3) Uani 1.000000 . . . .
 H5 H 0.383(2) 0.4525(16) 0.6979(14) 0.039(5) Uiso 1.000000 . . . .
 C6 C 0.20017(13) 0.34680(11) 0.70903(10) 0.0207(2) Uani 1.000000 . U . .
 C8 C 0.19249(13) 0.17057(11) 0.75816(10) 0.0203(2) Uani 1.000000 . U . .
 C9 C 0.32107(14) 0.20018(11) 0.76152(10) 0.0205(2) Uani 1.000000 . . . .
 H9 H 0.3757(19) 0.1491(16) 0.7886(14) 0.038(4) Uiso 1.000000 . . . .
 C10 C 0.13955(14) 0.42657(12) 0.68559(10) 0.0229(3) Uani 1.000000 . . . .
 C11 C 0.22480(15) 0.54854(12) 0.72642(11) 0.0247(3) Uani 1.000000 . . . .
 H11 H 0.3363(19) 0.5844(15) 0.7764(13) 0.033(4) Uiso 1.000000 . . . .
 C12 C 0.16853(17) 0.62399(13) 0.70379(12) 0.0314(3) Uani 1.000000 . . . .
 H12 H 0.235(2) 0.7179(17) 0.7369(15) 0.044(5) Uiso 1.000000 . . . .
 C13 C 0.02604(18) 0.57935(15) 0.63825(13) 0.0348(3) Uani 1.000000 . . . .
 H13 H -0.017(2) 0.6392(19) 0.6233(17) 0.059(6) Uiso 1.000000 . . . .
 C14 C -0.05942(17) 0.45882(15) 0.59744(12) 0.0352(3) Uani 1.000000 . . . .
 H14 H -0.169(2) 0.4235(19) 0.5450(18) 0.059(6) Uiso 1.000000 . . . .
 C15 C -0.00371(15) 0.38335(13) 0.62209(12) 0.0298(3) Uani 1.000000 . . . .
 H15 H -0.072(2) 0.2908(18) 0.5900(16) 0.050(5) Uiso 1.000000 . . . .
 C16 C 0.12632(13) 0.06865(11) 0.78797(10) 0.0206(2) Uani 1.000000 . . . .
 C17 C 0.03729(14) 0.06467(12) 0.83229(11) 0.0253(3) Uani 1.000000 . . . .
 H17 H 0.015(2) 0.1372(16) 0.8441(14) 0.041(5) Uiso 1.000000 . . . .
 C18 C -0.02174(15) -0.03012(13) 0.86219(11) 0.0283(3) Uani 1.000000 . . . .
 H18 H -0.090(2) -0.0292(17) 0.8963(17) 0.051(5) Uiso 1.000000 . . . .
 C19 C 0.00536(15) -0.12442(13) 0.84799(11) 0.0287(3) Uani 1.000000 . . . .
 H19 H -0.047(3) -0.199(2) 0.8708(19) 0.065(6) Uiso 1.000000 . . . .
 C20 C 0.09183(16) -0.12273(13) 0.80282(12) 0.0308(3) Uani 1.000000 . . . .
 H20 H 0.117(2) -0.1941(18) 0.7889(16) 0.052(5) Uiso 1.000000 . . . .
 C21 C 0.15124(15) -0.02792(12) 0.77289(11) 0.0261(3) Uani 1.000000 . . . .
 H21 H 0.216(2) -0.0281(17) 0.7356(16) 0.048(5) Uiso 1.000000 . . . .
 C22 C 0.63717(13) 0.53777(11) 0.79581(10) 0.0196(2) Uani 1.000000 . . . .
 C23 C 0.68477(14) 0.56182(11) 0.90320(10) 0.0230(3) Uani 1.000000 . . . .
 C24 C 0.70509(15) 0.66768(12) 0.96113(11) 0.0278(3) Uani 1.000000 . . . .
 H24 H 0.735(2) 0.6851(16) 1.0417(15) 0.044(5) Uiso 1.000000 . . . .
 C25 C 0.68397(15) 0.74924(12) 0.91514(11) 0.0288(3) Uani 1.000000 . . . .
 H25 H 0.701(2) 0.8302(17) 0.9627(15) 0.044(5) Uiso 1.000000 . . . .
 C26 C 0.64202(14) 0.72574(11) 0.81017(11) 0.0256(3) Uani 1.000000 . . . .
 H26 H 0.629(2) 0.7942(17) 0.7755(15) 0.042(5) Uiso 1.000000 . . . .
 C27 C 0.61713(13) 0.62012(11) 0.74847(10) 0.0214(3) Uani 1.000000 . . . .
 C28 C 0.71652(16) 0.47908(13) 0.95856(11) 0.0283(3) Uani 1.000000 . . . .
 H28 H 0.698(2) 0.4017(16) 0.9015(15) 0.041(5) Uiso 1.000000 . . . .
 C29 C 0.87033(19) 0.53836(17) 1.04135(13) 0.0418(4) Uani 1.000000 . . . .
 H29a H 0.941(2) 0.5731(19) 1.0104(17) 0.058(6) Uiso 1.000000 . . . .
 H29b H 0.897(2) 0.6117(19) 1.1049(17) 0.055(6) Uiso 1.000000 . . . .
 H29c H 0.891(2) 0.4769(19) 1.0776(18) 0.061(6) Uiso 1.000000 . . . .
 C30 C 0.61849(19) 0.43189(15) 1.00618(12) 0.0366(3) Uani 1.000000 . . . .
 H30a H 0.632(2) 0.5006(19) 1.0653(17) 0.056(6) Uiso 1.000000 . . . .
 H30b H 0.508(2) 0.3907(18) 0.9466(17) 0.052(5) Uiso 1.000000 . . . .
 H30c H 0.638(3) 0.366(2) 1.0409(19) 0.068(7) Uiso 1.000000 . . . .
 C31 C 0.57100(14) 0.59622(11) 0.63380(10) 0.0225(3) Uani 1.000000 . . . .
 H31 H 0.5291(17) 0.5012(14) 0.5964(13) 0.026(4) Uiso 1.000000 . . . .
 C32 C 0.69806(15) 0.66043(13) 0.61557(11) 0.0285(3) Uani 1.000000 . . . .
 H32a H 0.669(2) 0.6456(18) 0.5342(17) 0.051(5) Uiso 1.000000 . . . .
 H32b H 0.746(2) 0.7553(17) 0.6549(15) 0.042(5) Uiso 1.000000 . . . .
 H32c H 0.780(2) 0.6333(17) 0.6477(16) 0.048(5) Uiso 1.000000 . . . .
 C33 C 0.45542(15) 0.62878(13) 0.58192(12) 0.0290(3) Uani 1.000000 . . . .
 H33a H 0.492(2) 0.7221(19) 0.6091(17) 0.056(6) Uiso 1.000000 . . . .
 H33b H 0.420(2) 0.6028(18) 0.4994(17) 0.054(5) Uiso 1.000000 . . . .
 H33c H 0.364(2) 0.5834(17) 0.5941(15) 0.045(5) Uiso 1.000000 . . . .
 C34 C 0.48754(14) 0.11769(11) 0.68782(11) 0.0224(3) Uani 1.000000 . . . .
 C35 C 0.37426(15) 0.05194(11) 0.58795(11) 0.0260(3) Uani 1.000000 . . . .
 C36 C 0.30217(18) -0.07002(13) 0.56198(13) 0.0353(3) Uani 1.000000 . . . .
 H36 H 0.214(2) -0.125(2) 0.4823(19) 0.061(6) Uiso 1.000000 . . . .
 C37 C 0.34145(19) -0.12602(13) 0.63136(14) 0.0383(4) Uani 1.000000 . . . .
 H37 H 0.285(2) -0.2225(19) 0.6072(17) 0.054(6) Uiso 1.000000 . . . .
 C38 C 0.45297(19) -0.06046(14) 0.72919(14) 0.0366(4) Uani 1.000000 . . . .
 H38 H 0.482(3) -0.102(2) 0.7838(19) 0.067(6) Uiso 1.000000 . . . .
 C39 C 0.52725(16) 0.06225(13) 0.75969(12) 0.0287(3) Uani 1.000000 . . . .
 C40 C 0.32456(15) 0.10506(12) 0.50608(11) 0.0262(3) Uani 1.000000 . . . .
 H40 H 0.3965(19) 0.1983(15) 0.5372(13) 0.036(4) Uiso 1.000000 . . . .
 C41 C 0.32729(18) 0.05182(14) 0.40754(12) 0.0342(3) Uani 1.000000 . . . .
 H41a H 0.430(2) 0.0616(16) 0.4234(15) 0.043(5) Uiso 1.000000 . . . .
 H41b H 0.255(2) -0.0446(19) 0.3723(17) 0.054(6) Uiso 1.000000 . . . .
 H41c H 0.298(3) 0.093(2) 0.348(2) 0.071(7) Uiso 1.000000 . . . .
 C42 C 0.17662(16) 0.08831(14) 0.48176(12) 0.0320(3) Uani 1.000000 . . . .
 H42a H 0.100(2) -0.0050(18) 0.4516(16) 0.049(5) Uiso 1.000000 . . . .
 H42b H 0.176(2) 0.1300(18) 0.5513(17) 0.052(5) Uiso 1.000000 . . . .
 H42c H 0.141(2) 0.1259(18) 0.4195(17) 0.052(6) Uiso 1.000000 . . . .
 C43 C 0.64587(18) 0.13292(16) 0.86805(13) 0.0379(4) Uani 1.000000 . . . .
 H43 H 0.681(2) 0.223(2) 0.8832(17) 0.062(6) Uiso 1.000000 . . . .
 C44 C 0.7713(3) 0.1115(3) 0.88353(19) 0.0657(6) Uani 1.000000 . . . .
 H44a H 0.746(4) 0.014(3) 0.885(3) 0.120(13) Uiso 1.000000 . . . .
 H44b H 0.809(4) 0.135(3) 0.829(3) 0.114(11) Uiso 1.000000 . . . .
 H44c H 0.850(3) 0.177(2) 0.953(2) 0.075(7) Uiso 1.000000 . . . .
 C45 C 0.6000(3) 0.1064(3) 0.95086(17) 0.0597(6) Uani 1.000000 . . . .
 H45a H 0.508(3) 0.120(2) 0.942(2) 0.084(8) Uiso 1.000000 . . . .
 H45b H 0.573(4) 0.016(3) 0.950(3) 0.115(11) Uiso 1.000000 . . . .
 H45c H 0.677(2) 0.161(2) 1.0209(19) 0.062(6) Uiso 1.000000 . . . .
 C7b C 0.1176(18) 0.2334(12) 0.7118(13) 0.0193(19) Uani 0.36(2) . U P 2
 H7b H 0.019(5) 0.177(4) 0.647(4) 0.028(5) Uiso 0.36(2) . . P 2
 C7a C 0.1227(9) 0.2430(6) 0.7326(7) 0.0185(12) Uani 0.64(2) . U P 1
 H7a H 0.049(3) 0.243(2) 0.754(2) 0.028(5) Uiso 0.64(2) . . P 1

loop_
  _atom_site_aniso_label
  _atom_site_aniso_U_11
  _atom_site_aniso_U_22
  _atom_site_aniso_U_33
  _atom_site_aniso_U_12
  _atom_site_aniso_U_13
  _atom_site_aniso_U_23
 N1 0.0196(5) 0.0189(5) 0.0223(5) 0.0096(4) 0.0105(4) 0.0055(4)
 N2 0.0200(5) 0.0211(5) 0.0262(6) 0.0122(4) 0.0128(4) 0.0089(4)
 C1 0.0183(6) 0.0188(6) 0.0197(6) 0.0091(5) 0.0091(5) 0.0059(5)
 C2 0.0217(6) 0.0263(7) 0.0299(7) 0.0116(5) 0.0155(6) 0.0087(6)
 C3 0.0254(7) 0.0276(7) 0.0326(7) 0.0146(6) 0.0172(6) 0.0105(6)
 C4 0.0189(6) 0.0201(6) 0.0224(6) 0.0115(5) 0.0107(5) 0.0081(5)
 C5 0.0197(6) 0.0214(6) 0.0256(6) 0.0110(5) 0.0115(5) 0.0090(5)
 C6 0.0174(6) 0.0207(6) 0.0242(6) 0.0099(5) 0.0090(5) 0.0070(5)
 C8 0.0189(6) 0.0202(6) 0.0239(6) 0.0097(5) 0.0113(5) 0.0074(5)
 C9 0.0203(6) 0.0220(6) 0.0230(6) 0.0113(5) 0.0120(5) 0.0082(5)
 C10 0.0190(6) 0.0273(7) 0.0259(6) 0.0131(5) 0.0113(5) 0.0094(5)
 C11 0.0250(7) 0.0244(6) 0.0317(7) 0.0150(6) 0.0155(6) 0.0120(6)
 C12 0.0360(8) 0.0301(8) 0.0428(8) 0.0220(7) 0.0239(7) 0.0179(6)
 C13 0.0394(9) 0.0449(9) 0.0435(9) 0.0316(8) 0.0258(7) 0.0254(7)
 C14 0.0278(8) 0.0505(9) 0.0373(8) 0.0263(7) 0.0153(7) 0.0181(7)
 C15 0.0212(7) 0.0340(8) 0.0353(7) 0.0162(6) 0.0108(6) 0.0112(6)
 C16 0.0185(6) 0.0208(6) 0.0226(6) 0.0080(5) 0.0109(5) 0.0067(5)
 C17 0.0238(6) 0.0256(7) 0.0303(7) 0.0110(5) 0.0168(5) 0.0098(5)
 C18 0.0237(6) 0.0308(7) 0.0305(7) 0.0092(6) 0.0159(6) 0.0121(6)
 C19 0.0242(7) 0.0309(7) 0.0313(7) 0.0114(6) 0.0130(6) 0.0148(6)
 C20 0.0306(7) 0.0263(7) 0.0408(8) 0.0144(6) 0.0190(6) 0.0157(6)
 C21 0.0270(7) 0.0245(7) 0.0342(7) 0.0140(6) 0.0189(6) 0.0114(6)
 C22 0.0176(6) 0.0197(6) 0.0205(6) 0.0089(5) 0.0089(5) 0.0039(5)
 C23 0.0229(6) 0.0237(6) 0.0216(6) 0.0114(5) 0.0102(5) 0.0045(5)
 C24 0.0304(7) 0.0245(7) 0.0228(7) 0.0108(6) 0.0114(6) 0.0013(5)
 C25 0.0312(7) 0.0228(7) 0.0281(7) 0.0120(6) 0.0129(6) 0.0017(6)
 C26 0.0272(6) 0.0195(6) 0.0281(7) 0.0105(5) 0.0124(6) 0.0050(5)
 C27 0.0211(6) 0.0195(6) 0.0232(6) 0.0100(5) 0.0100(5) 0.0055(5)
 C28 0.0318(7) 0.0339(7) 0.0218(6) 0.0191(6) 0.0113(6) 0.0093(6)
 C29 0.0364(9) 0.0519(10) 0.0314(8) 0.0251(8) 0.0077(7) 0.0089(8)
 C30 0.0461(10) 0.0425(9) 0.0281(8) 0.0235(8) 0.0197(7) 0.0159(7)
 C31 0.0206(6) 0.0211(6) 0.0238(6) 0.0095(5) 0.0088(5) 0.0068(5)
 C32 0.0246(7) 0.0302(7) 0.0278(7) 0.0100(6) 0.0123(6) 0.0098(6)
 C33 0.0269(7) 0.0328(8) 0.0293(7) 0.0168(6) 0.0112(6) 0.0126(6)
 C34 0.0262(6) 0.0221(6) 0.0298(7) 0.0154(5) 0.0177(6) 0.0127(5)
 C35 0.0286(7) 0.0201(6) 0.0297(7) 0.0098(6) 0.0160(6) 0.0073(5)
 C36 0.0423(9) 0.0205(7) 0.0427(9) 0.0106(7) 0.0235(8) 0.0105(6)
 C37 0.0500(10) 0.0255(8) 0.0503(10) 0.0185(7) 0.0314(8) 0.0173(7)
 C38 0.0514(9) 0.0367(8) 0.0557(10) 0.0325(8) 0.0392(9) 0.0330(8)
 C39 0.0370(8) 0.0341(7) 0.0383(8) 0.0269(7) 0.0256(7) 0.0228(6)
 C40 0.0266(7) 0.0222(6) 0.0256(7) 0.0075(6) 0.0128(6) 0.0061(5)
 C41 0.0387(8) 0.0332(8) 0.0317(8) 0.0150(7) 0.0201(7) 0.0083(6)
 C42 0.0248(7) 0.0333(8) 0.0287(7) 0.0084(6) 0.0106(6) 0.0055(6)
 C43 0.0423(9) 0.0513(10) 0.0374(8) 0.0325(8) 0.0199(7) 0.0270(8)
 C44 0.0496(12) 0.114(2) 0.0521(12) 0.0529(14) 0.0244(11) 0.0334(14)
 C45 0.0631(13) 0.0984(18) 0.0413(11) 0.0493(14) 0.0301(10) 0.0379(12)
 C7b 0.023(3) 0.020(3) 0.019(4) 0.0109(15) 0.0147(18) 0.0047(16)
 C7a 0.0213(16) 0.0209(16) 0.018(3) 0.0109(12) 0.0139(18) 0.0047(15)

loop_
  _geom_bond_atom_site_label_1
  _geom_bond_atom_site_label_2
  _geom_bond_distance
  _geom_bond_site_symmetry_2
  _geom_bond_publ_flag
 N1 C1 1.3992(16) . ?
 N1 C2 1.4654(16) . ?
 N1 C22 1.4385(15) . ?
 N2 C1 1.3815(16) . ?
 N2 C3 1.4621(17) . ?
 N2 C34 1.4314(17) . ?
 C1 C4 1.3964(18) . ?
 C2 H2a 1.10(2) . ?
 C2 H2b 1.11(2) . ?
 C2 C3 1.5281(19) . ?
 C3 H3a 1.102(19) . ?
 C3 H3b 1.101(19) . ?
 C4 C5 1.4336(17) . ?
 C4 C9 1.4361(18) . ?
 C5 H5 1.104(19) . ?
 C5 C6 1.3675(18) . ?
 C6 C10 1.4792(17) . ?
 C6 C7b 1.441(15) . ?
 C6 C7a 1.486(9) . ?
 C8 C9 1.3710(18) . ?
 C8 C16 1.4811(18) . ?
 C8 C7b 1.473(17) . ?
 C8 C7a 1.469(9) . ?
 C9 H9 1.106(18) . ?
 C10 C11 1.4011(19) . ?
 C10 C15 1.3958(19) . ?
 C11 H11 1.084(17) . ?
 C11 C12 1.3921(19) . ?
 C12 H12 1.081(19) . ?
 C12 C13 1.392(2) . ?
 C13 H13 1.08(2) . ?
 C13 C14 1.386(2) . ?
 C14 H14 1.08(2) . ?
 C14 C15 1.394(2) . ?
 C15 H15 1.07(2) . ?
 C16 C17 1.4004(18) . ?
 C16 C21 1.4038(18) . ?
 C17 H17 1.080(18) . ?
 C17 C18 1.389(2) . ?
 C18 H18 1.08(2) . ?
 C18 C19 1.390(2) . ?
 C19 H19 1.11(3) . ?
 C19 C20 1.389(2) . ?
 C20 H20 1.09(2) . ?
 C20 C21 1.391(2) . ?
 C21 H21 1.08(2) . ?
 C22 C23 1.4104(18) . ?
 C22 C27 1.4105(18) . ?
 C23 C24 1.3995(18) . ?
 C23 C28 1.5201(19) . ?
 C24 H24 1.07(2) . ?
 C24 C25 1.394(2) . ?
 C25 H25 1.083(19) . ?
 C25 C26 1.385(2) . ?
 C26 H26 1.123(19) . ?
 C26 C27 1.3979(18) . ?
 C27 C31 1.5146(18) . ?
 C28 H28 1.107(18) . ?
 C28 C29 1.532(2) . ?
 C28 C30 1.531(2) . ?
 C29 H29a 1.07(2) . ?
 C29 H29b 1.09(2) . ?
 C29 H29c 1.08(2) . ?
 C30 H30a 1.07(2) . ?
 C30 H30b 1.10(2) . ?
 C30 H30c 1.11(2) . ?
 C31 H31 1.108(16) . ?
 C31 C32 1.5373(19) . ?
 C31 C33 1.5310(19) . ?
 C32 H32a 1.08(2) . ?
 C32 H32b 1.100(19) . ?
 C32 H32c 1.10(2) . ?
 C33 H33a 1.08(2) . ?
 C33 H33b 1.08(2) . ?
 C33 H33c 1.10(2) . ?
 C34 C35 1.408(2) . ?
 C34 C39 1.4067(19) . ?
 C35 C36 1.399(2) . ?
 C35 C40 1.519(2) . ?
 C36 H36 1.12(2) . ?
 C36 C37 1.385(2) . ?
 C37 H37 1.10(2) . ?
 C37 C38 1.383(3) . ?
 C38 H38 1.06(2) . ?
 C38 C39 1.403(2) . ?
 C39 C43 1.512(2) . ?
 C40 H40 1.083(17) . ?
 C40 C41 1.533(2) . ?
 C40 C42 1.538(2) . ?
 C41 H41a 1.08(2) . ?
 C41 H41b 1.12(2) . ?
 C41 H41c 1.11(3) . ?
 C42 H42a 1.10(2) . ?
 C42 H42b 1.09(2) . ?
 C42 H42c 1.12(2) . ?
 C43 H43 1.05(2) . ?
 C43 C44 1.529(3) . ?
 C43 C45 1.533(3) . ?
 C44 H44a 1.19(4) . ?
 C44 H44b 1.07(4) . ?
 C44 H44c 1.04(3) . ?
 C45 H45a 1.11(3) . ?
 C45 H45b 1.10(4) . ?
 C45 H45c 1.00(2) . ?
 C7b H7b 1.06(5) . ?
 C7a H7a 1.01(3) . ?

loop_
  _geom_angle_atom_site_label_1
  _geom_angle_atom_site_label_2
  _geom_angle_atom_site_label_3
  _geom_angle
  _geom_angle_site_symmetry_1
  _geom_angle_site_symmetry_3
  _geom_angle_publ_flag
 C2 N1 C1 109.51(10) . . ?
 C22 N1 C1 121.01(10) . . ?
 C22 N1 C2 115.85(10) . . ?
 C3 N2 C1 109.92(10) . . ?
 C34 N2 C1 125.33(10) . . ?
 C34 N2 C3 118.22(10) . . ?
 N2 C1 N1 108.64(10) . . ?
 C4 C1 N1 124.66(11) . . ?
 C4 C1 N2 126.69(11) . . ?
 H2a C2 N1 111.6(10) . . ?
 H2b C2 N1 110.8(11) . . ?
 H2b C2 H2a 107.6(15) . . ?
 C3 C2 N1 103.07(10) . . ?
 C3 C2 H2a 113.5(10) . . ?
 C3 C2 H2b 110.3(10) . . ?
 C2 C3 N2 102.60(10) . . ?
 H3a C3 N2 112.9(11) . . ?
 H3a C3 C2 113.7(10) . . ?
 H3b C3 N2 111.4(10) . . ?
 H3b C3 C2 112.7(10) . . ?
 H3b C3 H3a 104.0(14) . . ?
 C5 C4 C1 121.38(11) . . ?
 C9 C4 C1 122.20(11) . . ?
 C9 C4 C5 116.42(11) . . ?
 H5 C5 C4 118.7(9) . . ?
 C6 C5 C4 122.62(12) . . ?
 C6 C5 H5 118.7(9) . . ?
 C10 C6 C5 119.85(12) . . ?
 C7b C6 C5 118.6(7) . . ?
 C7b C6 C10 120.8(7) . . ?
 C7a C6 C5 121.4(4) . . ?
 C7a C6 C10 118.6(4) . . ?
 C7a C6 C7b 11.2(7) . . ?
 C16 C8 C9 119.81(11) . . ?
 C7b C8 C9 117.4(6) . . ?
 C7b C8 C16 122.3(6) . . ?
 C7a C8 C9 121.3(4) . . ?
 C7a C8 C16 118.7(4) . . ?
 C7a C8 C7b 11.3(7) . . ?
 C8 C9 C4 122.93(11) . . ?
 H9 C9 C4 117.5(10) . . ?
 H9 C9 C8 119.5(10) . . ?
 C11 C10 C6 120.81(11) . . ?
 C15 C10 C6 121.40(12) . . ?
 C15 C10 C11 117.78(12) . . ?
 H11 C11 C10 119.3(9) . . ?
 C12 C11 C10 121.05(13) . . ?
 C12 C11 H11 119.7(9) . . ?
 H12 C12 C11 120.1(10) . . ?
 C13 C12 C11 120.42(14) . . ?
 C13 C12 H12 119.5(10) . . ?
 H13 C13 C12 119.5(12) . . ?
 C14 C13 C12 119.06(13) . . ?
 C14 C13 H13 121.4(12) . . ?
 H14 C14 C13 119.5(12) . . ?
 C15 C14 C13 120.52(14) . . ?
 C15 C14 H14 119.9(12) . . ?
 C14 C15 C10 121.13(14) . . ?
 H15 C15 C10 119.9(11) . . ?
 H15 C15 C14 118.9(11) . . ?
 C17 C16 C8 121.68(11) . . ?
 C21 C16 C8 120.87(12) . . ?
 C21 C16 C17 117.45(12) . . ?
 H17 C17 C16 119.2(10) . . ?
 C18 C17 C16 121.27(13) . . ?
 C18 C17 H17 119.5(10) . . ?
 H18 C18 C17 118.6(11) . . ?
 C19 C18 C17 120.62(13) . . ?
 C19 C18 H18 120.8(11) . . ?
 H19 C19 C18 117.7(12) . . ?
 C20 C19 C18 118.90(13) . . ?
 C20 C19 H19 123.4(12) . . ?
 H20 C20 C19 122.6(12) . . ?
 C21 C20 C19 120.64(13) . . ?
 C21 C20 H20 116.7(12) . . ?
 C20 C21 C16 121.11(13) . . ?
 H21 C21 C16 118.5(10) . . ?
 H21 C21 C20 120.4(10) . . ?
 C23 C22 N1 120.75(11) . . ?
 C27 C22 N1 117.99(11) . . ?
 C27 C22 C23 121.25(11) . . ?
 C24 C23 C22 118.08(12) . . ?
 C28 C23 C22 123.08(11) . . ?
 C28 C23 C24 118.84(12) . . ?
 H24 C24 C23 119.1(10) . . ?
 C25 C24 C23 121.24(13) . . ?
 C25 C24 H24 119.6(10) . . ?
 H25 C25 C24 119.0(10) . . ?
 C26 C25 C24 119.76(12) . . ?
 C26 C25 H25 121.2(10) . . ?
 H26 C26 C25 118.4(10) . . ?
 C27 C26 C25 121.21(13) . . ?
 C27 C26 H26 120.4(10) . . ?
 C26 C27 C22 118.40(12) . . ?
 C31 C27 C22 121.31(11) . . ?
 C31 C27 C26 120.29(12) . . ?
 H28 C28 C23 108.9(10) . . ?
 C29 C28 C23 111.24(13) . . ?
 C29 C28 H28 108.0(10) . . ?
 C30 C28 C23 111.84(12) . . ?
 C30 C28 H28 106.3(10) . . ?
 C30 C28 C29 110.39(13) . . ?
 H29a C29 C28 111.9(12) . . ?
 H29b C29 C28 113.2(11) . . ?
 H29b C29 H29a 106.1(17) . . ?
 H29c C29 C28 109.7(12) . . ?
 H29c C29 H29a 111.0(17) . . ?
 H29c C29 H29b 104.6(16) . . ?
 H30a C30 C28 111.9(12) . . ?
 H30b C30 C28 110.0(12) . . ?
 H30b C30 H30a 106.6(16) . . ?
 H30c C30 C28 110.6(13) . . ?
 H30c C30 H30a 108.3(17) . . ?
 H30c C30 H30b 109.3(17) . . ?
 H31 C31 C27 108.3(9) . . ?
 C32 C31 C27 110.20(11) . . ?
 C32 C31 H31 106.6(9) . . ?
 C33 C31 C27 112.62(11) . . ?
 C33 C31 H31 108.0(8) . . ?
 C33 C31 C32 110.79(11) . . ?
 H32a C32 C31 112.3(11) . . ?
 H32b C32 C31 109.0(10) . . ?
 H32b C32 H32a 108.3(15) . . ?
 H32c C32 C31 111.9(11) . . ?
 H32c C32 H32a 107.9(15) . . ?
 H32c C32 H32b 107.3(14) . . ?
 H33a C33 C31 112.1(11) . . ?
 H33b C33 C31 109.4(11) . . ?
 H33b C33 H33a 107.1(16) . . ?
 H33c C33 C31 111.6(10) . . ?
 H33c C33 H33a 109.0(15) . . ?
 H33c C33 H33b 107.4(15) . . ?
 C35 C34 N2 121.55(12) . . ?
 C39 C34 N2 117.55(13) . . ?
 C39 C34 C35 120.89(12) . . ?
 C36 C35 C34 118.31(14) . . ?
 C40 C35 C34 124.14(12) . . ?
 C40 C35 C36 117.55(13) . . ?
 H36 C36 C35 119.9(12) . . ?
 C37 C36 C35 121.45(16) . . ?
 C37 C36 H36 118.6(12) . . ?
 H37 C37 C36 119.5(11) . . ?
 C38 C37 C36 119.68(14) . . ?
 C38 C37 H37 120.8(11) . . ?
 H38 C38 C37 120.3(12) . . ?
 C39 C38 C37 121.12(14) . . ?
 C39 C38 H38 118.5(13) . . ?
 C38 C39 C34 118.53(15) . . ?
 C43 C39 C34 121.00(13) . . ?
 C43 C39 C38 120.46(13) . . ?
 H40 C40 C35 107.4(9) . . ?
 C41 C40 C35 110.60(12) . . ?
 C41 C40 H40 108.9(9) . . ?
 C42 C40 C35 111.08(12) . . ?
 C42 C40 H40 108.2(9) . . ?
 C42 C40 C41 110.56(12) . . ?
 H41a C41 C40 111.5(10) . . ?
 H41b C41 C40 111.8(12) . . ?
 H41b C41 H41a 105.4(14) . . ?
 H41c C41 C40 112.0(13) . . ?
 H41c C41 H41a 107.7(17) . . ?
 H41c C41 H41b 108.2(17) . . ?
 H42a C42 C40 111.1(10) . . ?
 H42b C42 C40 110.4(11) . . ?
 H42b C42 H42a 108.6(16) . . ?
 H42c C42 C40 109.7(11) . . ?
 H42c C42 H42a 106.4(15) . . ?
 H42c C42 H42b 110.6(15) . . ?
 H43 C43 C39 111.8(12) . . ?
 C44 C43 C39 110.53(15) . . ?
 C44 C43 H43 107.6(13) . . ?
 C45 C43 C39 112.21(16) . . ?
 C45 C43 H43 104.3(13) . . ?
 C45 C43 C44 110.23(16) . . ?
 H44a C44 C43 111.3(19) . . ?
 H44b C44 C43 111.0(18) . . ?
 H44b C44 H44a 114(2) . . ?
 H44c C44 C43 102.1(14) . . ?
 H44c C44 H44a 114(2) . . ?
 H44c C44 H44b 103(2) . . ?
 H45a C45 C43 112.6(15) . . ?
 H45b C45 C43 111.9(19) . . ?
 H45b C45 H45a 108(2) . . ?
 H45c C45 C43 110.0(14) . . ?
 H45c C45 H45a 105.6(18) . . ?
 H45c C45 H45b 108(2) . . ?
 C8 C7b C6 117.6(11) . . ?
 H7b C7b C6 118(3) . . ?
 H7b C7b C8 113(3) . . ?
 C8 C7a C6 115.0(6) . . ?
 H7a C7a C6 118.3(15) . . ?
 H7a C7a C8 123.1(15) . . ?

loop_
  _geom_torsion_atom_site_label_1
  _geom_torsion_atom_site_label_2
  _geom_torsion_atom_site_label_3
  _geom_torsion_atom_site_label_4
  _geom_torsion
  _geom_torsion_site_symmetry_1
  _geom_torsion_site_symmetry_2
  _geom_torsion_site_symmetry_3
  _geom_torsion_site_symmetry_4
  _geom_torsion_publ_flag
 N1 C1 N2 C3 -11.92(12) . . . . ?
 N1 C1 N2 C34 -162.77(10) . . . . ?
 N1 C1 C4 C5 18.36(15) . . . . ?
 N1 C1 C4 C9 -162.02(12) . . . . ?
 N1 C2 C3 N2 -24.12(11) . . . . ?
 N1 C22 C23 C24 -178.10(12) . . . . ?
 N1 C22 C23 C28 2.71(15) . . . . ?
 N1 C22 C27 C26 179.50(11) . . . . ?
 N1 C22 C27 C31 -1.04(14) . . . . ?
 N2 C1 N1 C2 -4.93(12) . . . . ?
 N2 C1 N1 C22 -143.75(10) . . . . ?
 N2 C1 C4 C5 -160.61(13) . . . . ?
 N2 C1 C4 C9 19.01(15) . . . . ?
 N2 C34 C35 C36 178.97(13) . . . . ?
 N2 C34 C35 C40 -1.22(15) . . . . ?
 N2 C34 C39 C38 -177.97(12) . . . . ?
 N2 C34 C39 C43 2.93(14) . . . . ?
 C1 N1 C2 C3 18.53(11) . . . . ?
 C1 N1 C22 C23 55.88(13) . . . . ?
 C1 N1 C22 C27 -125.29(12) . . . . ?
 C1 N2 C3 C2 22.75(11) . . . . ?
 C1 N2 C34 C35 64.63(14) . . . . ?
 C1 N2 C34 C39 -116.36(14) . . . . ?
 C1 C4 C5 C6 173.88(12) . . . . ?
 C1 C4 C9 C8 -173.89(12) . . . . ?
 C2 N1 C1 C4 175.94(10) . . . . ?
 C2 N1 C22 C23 -80.52(12) . . . . ?
 C2 N1 C22 C27 98.31(12) . . . . ?
 C2 C3 N2 C34 175.94(10) . . . . ?
 C3 N2 C1 C4 167.18(11) . . . . ?
 C3 N2 C34 C35 -84.06(13) . . . . ?
 C3 N2 C34 C39 94.95(13) . . . . ?
 C3 C2 N1 C22 159.69(10) . . . . ?
 C4 C1 N1 C22 37.12(15) . . . . ?
 C4 C1 N2 C34 16.33(16) . . . . ?
 C4 C5 C6 C10 -179.44(12) . . . . ?
 C4 C5 C6 C7b -8.8(7) . . . . ?
 C4 C5 C6 C7a 3.8(4) . . . . ?
 C4 C9 C8 C16 -179.27(12) . . . . ?
 C4 C9 C8 C7b 8.4(7) . . . . ?
 C4 C9 C8 C7a -3.7(5) . . . . ?
 C5 C4 C9 C8 5.75(14) . . . . ?
 C5 C6 C10 C11 -39.02(15) . . . . ?
 C5 C6 C10 C15 140.76(13) . . . . ?
 C5 C6 C7b C8 23.0(2) . . . . ?
 C5 C6 C7a C8 -1.36(14) . . . . ?
 C6 C5 C4 C9 -5.76(15) . . . . ?
 C6 C10 C11 C12 179.36(13) . . . . ?
 C6 C10 C15 C14 -177.78(13) . . . . ?
 C6 C7b C8 C9 -22.8(13) . . . . ?
 C6 C7b C8 C16 165.1(6) . . . . ?
 C6 C7b C8 C7a 90.3(19) . . . . ?
 C6 C7a C8 C9 1.3(8) . . . . ?
 C6 C7a C8 C16 176.9(4) . . . . ?
 C6 C7a C8 C7b -71.6(18) . . . . ?
 C8 C16 C17 C18 -178.50(13) . . . . ?
 C8 C16 C21 C20 178.58(13) . . . . ?
 C8 C7b C6 C10 -166.4(6) . . . . ?
 C8 C7b C6 C7a -84(2) . . . . ?
 C8 C7a C6 C10 -178.2(4) . . . . ?
 C8 C7a C6 C7b 77(2) . . . . ?
 C9 C8 C16 C17 149.54(13) . . . . ?
 C9 C8 C16 C21 -30.28(15) . . . . ?
 C10 C11 C12 C13 -1.18(17) . . . . ?
 C10 C15 C14 C13 -2.01(18) . . . . ?
 C11 C10 C6 C7b 150.5(7) . . . . ?
 C11 C10 C6 C7a 137.9(4) . . . . ?
 C11 C10 C15 C14 2.00(16) . . . . ?
 C11 C12 C13 C14 1.21(17) . . . . ?
 C12 C11 C10 C15 -0.42(16) . . . . ?
 C12 C13 C14 C15 0.36(18) . . . . ?
 C15 C10 C6 C7b -29.7(7) . . . . ?
 C15 C10 C6 C7a -42.4(4) . . . . ?
 C16 C17 C18 C19 -0.53(16) . . . . ?
 C16 C21 C20 C19 0.39(17) . . . . ?
 C17 C16 C8 C7b -38.6(7) . . . . ?
 C17 C16 C8 C7a -26.1(4) . . . . ?
 C17 C16 C21 C20 -1.25(15) . . . . ?
 C17 C18 C19 C20 -0.38(17) . . . . ?
 C18 C17 C16 C21 1.32(16) . . . . ?
 C18 C19 C20 C21 0.45(17) . . . . ?
 C21 C16 C8 C7b 141.6(7) . . . . ?
 C21 C16 C8 C7a 154.1(4) . . . . ?
 C22 C23 C24 C25 -2.28(15) . . . . ?
 C22 C23 C28 C29 119.77(15) . . . . ?
 C22 C23 C28 C30 -116.28(14) . . . . ?
 C22 C27 C26 C25 -0.66(15) . . . . ?
 C22 C27 C31 C32 -100.21(13) . . . . ?
 C22 C27 C31 C33 135.52(13) . . . . ?
 C23 C22 C27 C26 -1.68(15) . . . . ?
 C23 C22 C27 C31 177.79(12) . . . . ?
 C23 C24 C25 C26 0.03(17) . . . . ?
 C24 C23 C22 C27 3.11(15) . . . . ?
 C24 C23 C28 C29 -59.41(15) . . . . ?
 C24 C23 C28 C30 64.53(14) . . . . ?
 C24 C25 C26 C27 1.48(17) . . . . ?
 C25 C24 C23 C28 176.95(14) . . . . ?
 C25 C26 C27 C31 179.86(13) . . . . ?
 C26 C27 C31 C32 79.25(14) . . . . ?
 C26 C27 C31 C33 -45.02(14) . . . . ?
 C27 C22 C23 C28 -176.08(12) . . . . ?
 C34 C35 C36 C37 -1.03(16) . . . . ?
 C34 C35 C40 C41 123.14(14) . . . . ?
 C34 C35 C40 C42 -113.70(14) . . . . ?
 C34 C39 C38 C37 -1.10(16) . . . . ?
 C34 C39 C43 C44 -111.84(17) . . . . ?
 C34 C39 C43 C45 124.67(16) . . . . ?
 C35 C34 C39 C38 1.05(15) . . . . ?
 C35 C34 C39 C43 -178.05(13) . . . . ?
 C35 C36 C37 C38 0.99(18) . . . . ?
 C36 C35 C34 C39 -0.01(16) . . . . ?
 C36 C35 C40 C41 -57.04(14) . . . . ?
 C36 C35 C40 C42 66.12(14) . . . . ?
 C36 C37 C38 C39 0.11(19) . . . . ?
 C37 C36 C35 C40 179.14(14) . . . . ?
 C37 C38 C39 C43 178.00(14) . . . . ?
 C38 C39 C43 C44 69.07(18) . . . . ?
 C38 C39 C43 C45 -54.41(17) . . . . ?
 C39 C34 C35 C40 179.81(12) . . . . ?

loop_
  _diffrn_refln_index_h
  _diffrn_refln_index_k
  _diffrn_refln_index_l
  _diffrn_refln_intensity_net
  _diffrn_refln_intensity_u
 0 0 -1 96.34 2.44
 0 0 1 95.71 2.37
 0 0 2 4149.62 21.88
 0 0 3 785.55 11.6
 0 0 4 856.2 14.12
 0 0 4 857.37 19.06
 0 0 5 4.13 1.38
 0 0 5 7.12 3.26
 0 0 6 786.24 16.38
 0 0 6 811.51 23.83
 0 0 7 157.03 11.8
 0 0 8 150.25 12.5
 0 0 9 418.22 9.22
 0 0 -9 439.79 12.21
 0 0 -9 410.74 18.91
 0 0 9 427.92 9.83
 0 0 9 428.58 22.99
 0 0 10 15.13 2.28
 0 0 10 13.76 1.97
 0 0 10 14.33 4.78
 0 0 11 -1.58 1.52
 0 0 11 2.43 1.46
 0 0 12 30.23 3.21
 0 0 12 36.71 3.25
 0 0 13 31.98 3.21
 0 0 13 34.68 3.04
 0 0 14 5.12 1.44
 0 0 15 1.82 1.05
 0 0 16 1.22 0.57
 0 0 16 1.56 0.65
 0 -1 16 5.68 0.93
 0 -1 16 2.94 0.93
 0 -1 15 -0.22 0.9
 0 -1 14 18.37 2.19
 0 -1 13 33.98 3.2
 0 -1 13 33.93 3.01
 0 -1 12 52.21 3.75
 0 -1 12 45.75 3.93
 0 -1 11 202.42 17.7
 0 -1 11 181.88 6.62
 0 -1 11 188.83 7.27
 0 -1 10 18.39 2.14
 0 -1 10 14.76 2.27
 0 -1 9 75.32 9.71
 0 -1 8 105.38 10.26
 0 -1 7 4.23 3.21
 0 -1 7 0.23 1.52
 0 -1 6 1228.87 28.45
 0 -1 6 1207.45 23.43
 0 -1 5 139.1 8.5
 0 -1 5 155.63 7.78
 0 -1 4 1439.23 23.75
 0 -1 4 1461.63 21.65
 0 -1 3 608.33 12.49
 0 -1 2 67.88 3.73
 0 -1 1 1191.85 12.59
 0 -1 0 80.98 2.48
 0 -1 -1 648.96 8.3
 0 -1 -1 662.1 9.48
 0 -1 -2 3.43 1.35
 0 1 3 9999 26.58
 0 1 4 254.19 11.27
 0 1 4 251.41 5.27
 0 1 5 562 18.62
 0 -1 -5 564.76 16.21
 0 1 5 555.87 8.5
 0 1 6 335.57 16.19
 0 -1 -6 325.48 13.54
 0 1 7 105.74 10.15
 0 -1 -7 117.9 8.88
 0 1 8 140.6 12.81
 0 -1 -8 136.8 10.5
 0 -1 -9 158.33 7.76
 0 1 9 162.96 6.28
 0 1 9 156.87 14.41
 0 1 10 21.64 2.57
 0 1 10 22.11 2.54
 0 1 10 21.25 6.2
 0 1 11 127.33 5.77
 0 1 11 125.5 6
 0 1 12 18.37 2.49
 0 1 12 18.72 2.53
 0 1 13 9.54 1.86
 0 1 13 9.85 1.91
 0 1 14 -0.21 1.09
 0 1 15 3.38 0.92
 0 -2 16 9.25 1.11
 0 -2 16 8.66 1.37
 0 -2 15 13.91 1.73
 0 -2 14 5.29 1.53
 0 -2 13 23.81 3.03
 0 -2 13 20.96 2.4
 0 -2 12 9.6 2.26
 0 -2 12 10.75 1.85
 0 -2 11 36.88 3.35
 0 -2 11 38.35 3.01
 0 -2 10 82.62 4.58
 0 -2 10 85.57 4.27
 0 -2 9 0.25 2.75
 0 -2 9 0.87 2.46
 0 -2 8 168.77 12.94
 0 -2 8 178.39 11.35
 0 -2 7 8.51 3.29
 0 -2 7 7.08 2.74
 0 -2 6 304.62 14.13
 0 -2 6 305.35 13.03
 0 -2 5 418.74 14.69
 0 -2 5 405.55 13.98
 0 -2 4 2.27 2
 0 -2 4 3.37 2.05
 0 -2 3 539.56 13.57
 0 -2 2 3.84 1.91
 0 -2 1 45.69 3.3
 0 -2 0 1735.59 19.59
 0 -2 0 1733.94 15.8
 0 2 1 24.81 2.93
 0 -2 -1 25.45 1.49
 0 2 2 1147 20.01
 0 -2 -2 1127.64 18.08
 0 2 3 46.91 5.16
 0 -2 -3 44.58 4.33
 0 2 4 98.34 7.81
 0 -2 -4 97.42 6.78
 0 2 5 172.93 11.26
 0 -2 -5 173.46 9.69
 0 2 6 175.94 12.61
 0 -2 -6 186.63 10.87
 0 2 7 26.29 5.28
 0 -2 -7 25.05 4.77
 0 -2 -8 83.69 5.48
 0 2 8 74.21 9.8
 0 -2 -8 84.52 8.77
 0 -2 -9 33.4 4.13
 0 2 9 32.04 3.01
 0 2 9 31.48 7.14
 0 -2 -10 57.02 5.37
 0 2 10 65.49 4.27
 0 2 10 68.38 4.22
 0 2 10 69.45 10.42
 0 2 11 61.41 4.1
 0 2 11 68.01 4.31
 0 2 12 6.16 1.67
 0 2 12 5.78 1.69
 0 2 13 2.66 1.43
 0 2 14 12.01 1.62
 0 2 15 5.04 0.88
 0 -3 16 0.6 0.65
 0 -3 16 0.47 0.99
 0 -3 15 27.76 2.25
 0 -3 14 17.13 2.1
 0 -3 13 6.41 1.61
 0 -3 12 27.93 2.62
 0 -3 12 23.27 3.01
 0 -3 11 8.72 1.7
 0 -3 11 12.66 2.23
 0 -3 10 3.48 1.04
 0 -3 10 1.95 1.34
 0 -3 9 -3.21 3.02
 0 -3 8 3.82 2.71
 0 -3 7 4.23 2.54
 0 -3 6 381.24 15.96
 0 -3 5 5.17 2.81
 0 -3 4 80.83 6.71
 0 -3 3 13.89 3.1
 0 -3 2 1674.72 24.08
 0 -3 1 156.58 6.97
 0 -3 0 34.15 2.96
 0 3 1 1106.06 20.41
 0 -3 -1 1129.83 12.66
 0 3 2 80.39 6.37
 0 3 3 338.2 14.07
 0 3 4 29.85 4.94
 0 3 5 12.97 4.01
 0 3 6 7.53 3.18
 0 3 7 301.1 18.9
 0 -3 -8 -1.35 2.04
 0 3 8 -0.86 3.17
 0 3 8 0.72 1.1
 0 -3 -9 122.93 7.25
 0 3 9 118.77 5.42
 0 3 10 22.62 2.77
 0 3 10 29.23 3.01
 0 -3 -10 18 3.38
 0 3 11 15.14 2.32
 0 3 11 12.42 1.99
 0 3 12 28.43 2.76
 0 3 12 28.55 2.54
 0 3 13 4.83 1.42
 0 3 14 0.37 0.69
 0 -4 17 2.69 0.78
 0 -4 16 23.74 1.64
 0 -4 16 25.27 2.21
 0 -4 15 1.07 1
 0 -4 15 3.15 1.57
 0 -4 14 14.52 1.83
 0 -4 13 1.74 1.17
 0 -4 12 4.81 1.46
 0 -4 11 1.08 1.56
 0 -4 11 -0.55 1.04
 0 -4 10 25.58 2.71
 0 -4 10 22.55 2.13
 0 -4 10 20.53 5.26
 0 -4 9 99.75 10.44
 0 -4 8 -1.16 2.34
 0 -4 7 1.19 2.22
 0 -4 6 286.72 14.83
 0 -4 5 377.63 16.31
 0 -4 4 34.31 5.2
 0 -4 3 13.52 3.44
 0 -4 2 111.69 7.31
 0 -4 1 429.07 12.74
 0 -4 0 1001.78 17.3
 0 -4 -1 210.88 6.5
 0 4 1 207.93 10.45
 0 4 2 20.16 4.04
 0 4 3 78.9 7.75
 0 4 4 58.47 7.22
 0 4 5 34.26 6.14
 0 4 6 62.41 8.8
 0 -4 -7 0.66 1.72
 0 4 7 -1.05 3.22
 0 -4 -8 65.21 5.35
 0 4 8 96.83 12.03
 0 -4 -9 3.47 2.5
 0 4 9 13.18 5.97
 0 4 10 16.61 2.36
 0 4 11 6.89 1.67
 0 4 12 33.68 2.74
 0 4 13 11.48 1.44
 0 -4 -13 9.86 1.47
 0 -5 17 41.23 2.05
 0 -5 16 4.39 1.25
 0 -5 15 0.93 1.35
 0 -5 15 1.38 0.79
 0 -5 14 17.89 2.5
 0 -5 14 15.74 1.85
 0 -5 13 12.39 2.29
 0 -5 13 12.48 1.77
 0 -5 12 36.78 2.78
 0 -5 11 53.4 8.69
 0 -5 11 66.64 3.65
 0 -5 10 12.74 1.55
 0 -5 10 15.83 4.51
 0 -5 9 30.72 6.4
 0 -5 8 2.5 2.58
 0 -5 7 4.63 2.77
 0 -5 6 654.59 24
 0 -5 5 16.28 4.07
 0 -5 4 11.27 3.76
 0 -5 3 318.55 14.37
 0 -5 2 -1.1 1.95
 0 -5 1 67.49 5.79
 0 -5 0 70.6 5.16
 0 -5 -1 3.63 1.34
 0 5 1 2.14 2.11
 0 5 2 476.51 18.81
 0 5 3 87.43 9.1
 0 5 4 -4.12 2.93
 0 5 5 12.92 4.55
 0 5 6 8.08 4.46
 0 -5 -6 9.81 2.47
 0 5 7 33.33 7.39
 0 -5 -7 23.75 3.31
 0 5 8 322.35 22.58
 0 -5 -8 269.26 10.23
 0 -5 -9 52.47 4.76
 0 5 10 5.6 1.73
 0 5 11 6.99 1.54
 0 5 12 1.05 0.98
 0 -5 -12 0.32 1.06
 0 5 13 28.67 1.67
 0 -5 -13 18.02 1.54
 0 -6 17 7.58 0.97
 0 -6 16 1 1.12
 0 -6 15 36.22 2.97
 0 -6 14 95.99 4.98
 0 -6 13 19.44 2.77
 0 -6 12 115.79 5.66
 0 -6 11 149.03 6.38
 0 -6 11 149.85 15.07
 0 -6 10 23.07 6.3
 0 -6 10 12.15 2.16
 0 -6 9 30.05 6.53
 0 -6 9 34.96 2.87
 0 -6 8 97.21 11.08
 0 -6 7 -1.25 3
 0 -6 6 176.06 13.5
 0 -6 5 322.41 17.32
 0 -6 4 118.88 10.1
 0 -6 3 75.98 7.57
 0 -6 2 3 2.52
 0 -6 1 211.17 10.89
 0 6 0 818.38 24.72
 0 -6 0 847.35 19.14
 0 6 1 39.51 6.22
 0 6 2 188.22 13.15
 0 6 3 39.65 6.73
 0 6 4 109.74 11.56
 0 6 5 1.39 3.54
 0 -6 -5 -0.21 1.45
 0 -6 -5 1.02 1.37
 0 -6 -6 32.21 3.52
 0 -6 -6 39.23 3.11
 0 6 6 35.9 7.58
 0 -6 -7 -0.08 2.15
 0 -6 -7 0.01 0.99
 0 6 7 -1.23 2.52
 0 -6 -8 37.65 3.97
 0 6 9 3.03 1.39
 0 6 10 90.78 4.26
 0 -6 -11 16.9 2.26
 0 6 11 20.8 1.95
 0 -6 -12 -0.41 0.97
 0 6 12 0.9 0.62
 0 -7 16 70.01 3.18
 0 -7 15 23.71 2.43
 0 -7 14 5.26 1.84
 0 -7 13 40.79 3.59
 0 -7 12 0.78 1.65
 0 -7 11 228.34 7.79
 0 -7 10 2.46 2.91
 0 -7 10 1.77 1.31
 0 -7 10 2.19 1.57
 0 -7 9 9.86 4.5
 0 -7 9 12.42 2.15
 0 -7 9 11.49 1.98
 0 -7 8 60.8 3.74
 0 -7 8 55.1 3.73
 0 -7 8 60.6 9.38
 0 -7 7 -1.2 2.77
 0 -7 6 -0.04 3.1
 0 -7 5 83.43 9.46
 0 -7 4 1.67 2.47
 0 -7 3 6.2 2.87
 0 -7 2 2.95 2.24
 0 -7 1 54.39 6.07
 0 7 0 2.37 2.47
 0 7 1 98.23 10.43
 0 7 2 58.32 8.45
 0 7 3 10.77 4.18
 0 -7 -3 13.28 2.09
 0 7 4 43.87 7.86
 0 -7 -4 49.13 3.77
 0 7 5 6.79 4.2
 0 -7 -5 6.75 1.99
 0 -7 -5 8.08 1.83
 0 -7 -6 96.76 5.81
 0 -7 -6 106.97 5.17
 0 -7 -7 -0.33 1.68
 0 -7 -7 1.01 1.11
 0 -7 -8 4.44 2.02
 0 7 9 15.64 1.9
 0 -7 -10 0.79 1.47
 0 7 10 1.14 0.81
 0 -7 -11 2.49 1.08
 0 7 11 -0.13 0.48
 0 -8 16 5.23 1.12
 0 -8 15 0.85 1.21
 0 -8 14 23.02 2.7
 0 -8 13 2.17 1.66
 0 -8 12 59.6 4.31
 0 -8 11 3.08 1.9
 0 -8 11 1.49 1.15
 0 -8 10 13.25 2.26
 0 -8 10 11.99 1.88
 0 -8 10 17.65 2.49
 0 -8 9 5.81 1.75
 0 -8 9 4.62 1.46
 0 -8 9 7.67 1.79
 0 -8 9 5.86 3.59
 0 -8 8 9.08 1.84
 0 -8 8 6.84 1.64
 0 -8 8 5.74 1.69
 0 -8 8 7.78 3.9
 0 -8 7 1.66 1.16
 0 -8 7 0.78 2.38
 0 -8 7 2.15 1.33
 0 -8 7 1.2 1.07
 0 -8 6 187.92 6.71
 0 -8 6 184.23 6.21
 0 -8 6 173.76 15.19
 0 -8 6 180.25 6.64
 0 -8 6 176.29 6.11
 0 -8 5 100.08 10.94
 0 -8 4 97.88 10.45
 0 -8 3 0.07 2.36
 0 -8 2 61.56 7.22
 0 8 -1 11.51 3.7
 0 -8 1 13.63 1.92
 0 -8 0 30.03 2.72
 0 -8 0 30.78 3.15
 0 8 0 28.08 6.14
 0 -8 0 35.11 3.19
 0 8 1 9.55 4.03
 0 -8 -1 9.11 2.12
 0 -8 -1 10.69 1.91
 0 -8 -2 -2.2 1.44
 0 8 2 2.17 2.36
 0 -8 -3 1.3 1.33
 0 8 3 -2.47 3.72
 0 -8 -4 69.91 4.76
 0 -8 -4 71.09 4.46
 0 8 4 74.78 10.83
 0 -8 -5 11.38 2
 0 -8 -5 10.36 2.12
 0 -8 -6 15.92 2.3
 0 -8 -7 5.43 1.37
 0 8 8 6.21 1.25
 0 -8 -9 10.83 1.94
 0 8 9 12.58 1.32
 0 -8 -10 0.71 1.12
 0 -9 16 8.02 1.13
 0 -9 15 2.57 1.25
 0 -9 14 2.05 1.4
 0 -9 13 1.69 1.54
 0 -9 12 54.41 3.93
 0 -9 12 44.94 3.29
 0 -9 11 14.33 2.26
 0 -9 11 13.82 2.42
 0 -9 11 16.09 2.18
 0 -9 10 26.54 3.12
 0 -9 10 22.41 2.39
 0 -9 10 24.85 2.94
 0 -9 9 22.11 2.57
 0 -9 9 27.12 3.03
 0 -9 9 25.55 2.97
 0 -9 8 0.3 1.29
 0 -9 8 -1.05 3.46
 0 -9 8 -0.55 1.49
 0 -9 8 0.57 1.34
 0 -9 7 26.35 2.71
 0 -9 7 22.49 2.64
 0 -9 7 21.21 2.74
 0 -9 6 71.75 4.31
 0 -9 6 79.34 10.73
 0 -9 6 72.14 4.23
 0 -9 6 74.98 4.8
 0 -9 5 43.68 3.67
 0 -9 5 35.06 6.89
 0 -9 5 37.83 3.16
 0 -9 5 41.11 3.23
 0 -9 5 42.57 3.71
 0 -9 4 8.15 1.87
 0 -9 4 5.41 3.29
 0 -9 4 5.99 1.66
 0 -9 4 6.97 1.69
 0 -9 4 7.12 1.87
 0 -9 3 52.24 3.69
 0 -9 3 46.82 3.83
 0 -9 3 50.55 3.74
 0 -9 2 83.92 4.68
 0 -9 2 82.61 5.14
 0 9 -2 76.69 9.85
 0 -9 2 88.1 5.11
 0 -9 1 245.95 7.86
 0 -9 1 247.32 8.48
 0 -9 1 224.83 8.53
 0 9 -1 249.57 17.83
 0 -9 0 8.28 1.84
 0 -9 0 5 1.91
 0 9 0 7.2 3.79
 0 9 1 23.89 5.93
 0 -9 -1 42.27 3.65
 0 9 2 8.31 3.89
 0 -9 -2 5.56 1.82
 0 -9 -2 6.05 1.86
 0 -9 -3 106.99 5.5
 0 -9 -3 113.14 5.85
 0 -9 -4 46.7 3.76
 0 -9 -4 49.19 4.1
 0 -9 -5 89.18 4.81
 0 -9 -6 9.12 1.78
 0 -9 -6 8.63 2.04
 0 -9 -7 20.5 2.01
 0 -9 -7 19.56 2.62
 0 -9 -8 11.32 1.8
 0 -9 -9 0.89 0.86
 0 -10 15 9 1.33
 0 -10 14 39.44 2.77
 0 -10 13 1.39 1.31
 0 -10 12 23.53 2.43
 0 -10 12 24.53 2.74
 0 -10 11 1.71 1.27
 0 -10 11 2.43 1.36
 0 -10 11 -0.46 1.52
 0 -10 10 3 1.56
 0 -10 10 5.51 2.15
 0 -10 10 6.28 2.12
 0 -10 9 85.73 4.67
 0 -10 9 86.36 5.26
 0 -10 9 85.2 5.04
 0 -10 8 3.53 1.46
 0 -10 8 8.22 2.41
 0 -10 8 4.27 1.81
 0 -10 7 100.6 5.12
 0 -10 7 102.07 5.33
 0 -10 7 91.28 5.48
 0 -10 6 627.34 12.83
 0 -10 6 657.88 31.33
 0 -10 6 626.57 12.61
 0 -10 6 635.07 14.13
 0 -10 5 101.66 5.25
 0 -10 5 86.43 11.11
 0 -10 5 98.44 5.06
 0 -10 5 103.5 6.1
 0 -10 4 6.88 2
 0 -10 4 5.23 1.35
 0 -10 4 6.64 2.03
 0 -10 3 33.95 3.3
 0 -10 3 33.45 2.84
 0 10 -3 26.67 6.04
 0 -10 3 42.07 4.01
 0 -10 2 81.4 4.86
 0 -10 2 75.77 4.44
 0 10 -2 70.48 10.06
 0 -10 2 75.28 5.29
 0 -10 1 17.75 2.76
 0 -10 1 11.26 1.91
 0 10 -1 14.28 4.96
 0 -10 1 17.34 2.76
 0 -10 0 64.77 4.27
 0 -10 0 69.66 4.64
 0 -10 -1 8.38 2.05
 0 -10 -1 7.54 2.01
 0 -10 -2 6.71 1.83
 0 -10 -2 6.62 2.06
 0 -10 -2 3.27 1.88
 0 -10 -3 47.64 3.7
 0 -10 -3 45.82 3.67
 0 -10 -3 44.91 3.85
 0 -10 -4 9.6 2
 0 -10 -4 8.8 2.05
 0 -10 -4 14.09 2.39
 0 -10 -5 3.12 1.42
 0 -10 -5 3.59 1.48
 0 -10 -6 15.62 1.84
 0 -10 -6 14.56 2.08
 0 -10 -7 22.84 1.69
 0 -10 -7 19.69 2.14
 0 -10 -8 18.66 1.59
 0 -11 14 11.72 1.52
 0 -11 13 3.51 1.39
 0 -11 12 3.29 1.53
 0 -11 12 -1.61 1.16
 0 -11 11 18.41 2.41
 0 -11 11 17.37 1.92
 0 -11 11 15.43 2.36
 0 -11 10 25.65 2.8
 0 -11 10 21.58 2.38
 0 -11 10 24.6 2.87
 0 -11 9 1.35 1.51
 0 -11 9 1.26 1.29
 0 -11 9 1.01 1.57
 0 -11 8 14.01 2.42
 0 -11 8 15.72 2.47
 0 -11 8 19.47 2.92
 0 -11 7 20.62 2.66
 0 -11 7 25.39 2.94
 0 -11 7 21.93 3.33
 0 -11 6 -0.02 1.47
 0 -11 6 1.99 1.99
 0 -11 5 4.43 1.78
 0 -11 5 6.34 2.3
 0 -11 4 -1.15 1.13
 0 -11 4 1.43 1.77
 0 -11 4 -2.23 2.02
 0 -11 3 288.65 8.32
 0 -11 3 282.67 9.34
 0 -11 2 11.23 1.91
 0 -11 2 10.66 2.39
 0 -11 2 10.46 2.47
 0 -11 1 52.67 3.9
 0 -11 1 53.85 4.12
 0 -11 0 0.35 1.36
 0 -11 0 2.05 1.79
 0 -11 -1 48.85 3.78
 0 -11 -1 48.76 4
 0 -11 -2 1.47 1.63
 0 -11 -2 2.02 1.72
 0 -11 -3 57.42 3.51
 0 -11 -3 57.57 3.81
 0 -11 -3 51.69 3.84
 0 -11 -4 85.09 4.19
 0 -11 -4 72.17 3.74
 0 -11 -5 0.04 0.93
 0 -11 -5 1.04 0.98
 0 -11 -6 3.5 0.86
 0 -11 -6 2.61 0.89
 0 -12 13 -0.5 0.78
 0 -12 12 4.57 1.34
 0 -12 12 1.22 0.95
 0 -12 11 68.19 3.66
 0 -12 11 61.18 3.06
 0 -12 11 59.3 3.77
 0 -12 10 6.92 1.65
 0 -12 10 9.12 1.77
 0 -12 10 7.32 1.9
 0 -12 9 3.17 1.62
 0 -12 9 1.12 1.22
 0 -12 9 0.58 1.52
 0 -12 8 6.1 1.67
 0 -12 8 5.83 2.19
 0 -12 7 23.92 2.76
 0 -12 7 22.88 3.26
 0 -12 6 14.24 2.45
 0 -12 6 15.59 2.86
 0 -12 5 21.2 2.84
 0 -12 5 18.01 3.1
 0 -12 4 1.54 0.98
 0 -12 4 -0.82 1.66
 0 -12 4 -2.61 2.02
 0 -12 3 9.74 1.74
 0 -12 3 15.04 2.66
 0 -12 3 13.57 2.77
 0 -12 2 111.34 5.16
 0 -12 2 116.98 6.07
 0 -12 1 18.72 2.37
 0 -12 1 14.62 2.51
 0 -12 0 24.03 2.64
 0 -12 0 19.96 2.76
 0 -12 -1 2.67 1.41
 0 -12 -1 4.76 1.78
 0 -12 -2 3.4 1.47
 0 -12 -2 2.9 1.58
 0 -12 -3 0.45 1.05
 0 -12 -4 23.17 1.92
 0 -13 11 10.97 1.67
 0 -13 10 3.72 1.05
 0 -13 10 3.6 1.43
 0 -13 9 -1.53 1.05
 0 -13 9 0.32 1.5
 0 -13 8 23.58 2.42
 0 -13 8 25.51 2.9
 0 -13 7 10.66 1.94
 0 -13 7 10.31 2.4
 0 -13 6 7.57 1.81
 0 -13 6 5.69 2.1
 0 -13 5 7.35 1.87
 0 -13 5 8.78 2.19
 0 -13 4 12.08 2.32
 0 -13 3 -0.42 0.85
 0 -13 3 0.73 1.69
 0 -13 2 0.73 0.92
 0 -13 2 1.57 1.6
 0 -13 1 0.37 0.97
 0 -13 1 0.17 1.48
 0 -13 0 2.99 1.14
 0 -13 0 4.85 1.6
 0 -13 -1 0.64 0.86
 0 -13 -1 1.59 1.18
 0 -13 -2 0.35 0.77
 0 -13 -3 3.51 0.81
 0 -14 9 1.02 0.78
 0 -14 8 17.4 1.74
 0 -14 7 15.98 1.83
 0 -14 6 9.47 1.63
 0 -14 5 15.21 2
 0 -14 4 1.26 1.23
 0 -14 3 -0.51 0.56
 0 -14 3 -0.25 1.11
 0 -14 2 2.21 0.74
 0 -14 2 0.92 1.09
 0 -14 1 2.66 0.77
 0 -14 1 1.02 1.01
 0 -14 0 1.44 0.63
 0 -15 5 46.51 2.23
 1 -15 2 0.42 0.83
 1 -15 3 5.15 1.17
 1 -15 4 -0.4 0.85
 1 -15 5 -0.03 0.77
 1 -15 6 17.87 1.57
 1 -14 -2 -1.14 0.66
 1 -14 -1 0.65 0.7
 1 -14 0 1.5 0.84
 1 -14 0 0.68 1.11
 1 -14 1 1.08 0.84
 1 -14 1 4 1.47
 1 -14 2 2.52 0.9
 1 -14 2 0.8 1.27
 1 -14 3 -0.74 0.67
 1 -14 3 -1.75 1.44
 1 -14 4 6.48 1.62
 1 -14 5 25.39 2.46
 1 -14 5 27.41 2.87
 1 -14 6 18.56 2.05
 1 -14 6 15.65 2.24
 1 -14 7 2.21 1.16
 1 -14 7 0.68 1.46
 1 -14 8 0.31 0.81
 1 -14 8 -0.64 1.34
 1 -14 9 6.94 1.57
 1 -14 10 28.62 2.3
 1 -14 11 31.65 1.97
 1 -13 -4 0.19 0.67
 1 -13 -3 2.04 1
 1 -13 -2 10.35 1.57
 1 -13 -1 13.55 1.89
 1 -13 -1 13.3 2.33
 1 -13 0 11.44 1.84
 1 -13 0 16.12 2.6
 1 -13 1 2.18 1.29
 1 -13 1 5.06 1.88
 1 -13 2 26.93 2.44
 1 -13 2 27.82 3.13
 1 -13 3 22.92 2.18
 1 -13 3 24.26 2.93
 1 -13 3 25.81 3.14
 1 -13 4 0.14 1.52
 1 -13 4 2.62 1.94
 1 -13 5 2.66 1.58
 1 -13 5 4.91 2.34
 1 -13 6 0.64 1.33
 1 -13 6 2.17 1.93
 1 -13 7 4.93 1.64
 1 -13 7 5.68 2.14
 1 -13 8 62.03 3.51
 1 -13 8 67.11 4.34
 1 -13 9 8.46 1.41
 1 -13 9 12.79 2.16
 1 -13 10 3.53 1.54
 1 -13 11 -0.29 0.99
 1 -13 12 28.05 1.9
 1 -12 -6 1.02 0.6
 1 -12 -5 2.29 1.02
 1 -12 -4 32.98 2.57
 1 -12 -4 27.44 2.16
 1 -12 -3 0.42 1.51
 1 -12 -3 -0.14 1.23
 1 -12 -2 -0.1 1.64
 1 -12 -2 1.06 1.44
 1 -12 -1 14.35 2.61
 1 -12 -1 14.27 2.19
 1 -12 0 7.22 2.21
 1 -12 0 6.48 1.64
 1 -12 1 18.76 2.84
 1 -12 1 12.87 2.14
 1 -12 2 3.48 1.91
 1 -12 2 5.42 2.26
 1 -12 2 5.95 1.54
 1 -12 3 3.14 1.9
 1 -12 3 2.07 1.87
 1 -12 3 -0.32 0.93
 1 -12 4 21.8 2.89
 1 -12 4 17.56 2.93
 1 -12 5 120.94 5.75
 1 -12 5 109.18 6.13
 1 -12 6 5.34 1.91
 1 -12 6 1.78 1.77
 1 -12 7 2.74 1.51
 1 -12 7 1.23 2.03
 1 -12 8 34.66 3.29
 1 -12 8 33.81 2.98
 1 -12 8 36.53 3.77
 1 -12 9 7.09 2.06
 1 -12 9 6.38 1.36
 1 -12 9 10.13 2.24
 1 -12 10 33.08 2.98
 1 -12 10 29.49 3.06
 1 -12 11 23.85 2.49
 1 -12 11 22.46 2.41
 1 -12 12 1.99 1.21
 1 -12 12 3.68 1.14
 1 -12 13 3.16 1.13
 1 -12 14 1.39 0.71
 1 -11 -7 2.79 0.73
 1 -11 -7 2.82 1.04
 1 -11 -6 2.89 1.07
 1 -11 -6 2.86 1.17
 1 -11 -5 12.41 1.9
 1 -11 -5 7.68 1.69
 1 -11 -4 2.02 1.74
 1 -11 -4 5.46 1.8
 1 -11 -4 1.47 1.26
 1 -11 -3 32.86 3.49
 1 -11 -3 27.63 2.98
 1 -11 -3 24.18 2.62
 1 -11 -2 21.83 2.95
 1 -11 -2 17.85 2.51
 1 -11 -2 14.02 2.04
 1 -11 -1 133.29 6.09
 1 -11 -1 130.22 6.39
 1 -11 0 10.34 2.18
 1 -11 0 14.8 2.56
 1 -11 1 1.94 1.51
 1 -11 1 -0.64 1.92
 1 -11 1 2.52 1.77
 1 -11 2 17.16 2.34
 1 -11 2 16.23 2.67
 1 -11 2 16.74 2.78
 1 -11 3 1.97 1.73
 1 -11 3 0.83 1.68
 1 -11 3 3.49 2.09
 1 -11 3 0.95 0.97
 1 -11 4 174.67 7.14
 1 -11 4 182.46 8.02
 1 -11 4 175.31 7.8
 1 -11 5 0.9 1.53
 1 -11 5 0.51 1.41
 1 -11 5 1.52 1.83
 1 -11 6 199.39 7.49
 1 -11 6 194.96 7.16
 1 -11 6 194.84 8.18
 1 -11 7 89.84 5.12
 1 -11 7 89.39 4.78
 1 -11 7 87.09 5.51
 1 -11 8 277.98 8.77
 1 -11 8 271.7 7.98
 1 -11 8 267.7 9.42
 1 -11 9 16.83 2.62
 1 -11 9 17.36 2.16
 1 -11 9 14.56 2.64
 1 -11 10 6.86 2.1
 1 -11 10 3.2 1.58
 1 -11 11 38.12 3.38
 1 -11 11 36.73 3.25
 1 -11 12 -1.89 1.62
 1 -11 12 -0.77 1.18
 1 -11 13 35.41 2.69
 1 -11 14 8.83 1.36
 1 -10 -9 -0.02 0.71
 1 -10 -8 12.31 1.79
 1 -10 -7 32.69 2.92
 1 -10 -7 39.03 2.51
 1 -10 -6 14.18 2.28
 1 -10 -6 17.39 2.24
 1 -10 -5 6.93 2.04
 1 -10 -5 3.7 1.67
 1 -10 -4 0.42 1.54
 1 -10 -4 2.56 1.58
 1 -10 -4 -0.87 1.68
 1 -10 -3 15.54 2.53
 1 -10 -3 8.17 1.97
 1 -10 -3 13.3 2.7
 1 -10 -2 29.84 2.99
 1 -10 -2 25.47 2.99
 1 -10 -2 27.79 3.3
 1 -10 -1 157.33 6.57
 1 -10 -1 169.49 7.19
 1 -10 0 46.93 4.18
 1 -10 0 47.9 4.1
 1 -10 0 45.04 3.6
 1 -10 0 51.73 3.95
 1 -10 1 90.41 5.63
 1 -10 1 93.79 5.49
 1 -10 1 101.99 5.01
 1 -10 1 99.32 5.36
 1 -10 2 299.71 9.65
 1 -10 2 296.35 9.74
 1 -10 2 291.62 8.18
 1 -10 2 293.79 8.84
 1 -10 3 44.28 4.03
 1 -10 3 39.17 3.41
 1 -10 3 42.74 4.03
 1 -10 3 34.94 2.85
 1 -10 4 235.28 8.61
 1 -10 4 239.77 7.7
 1 -10 4 243.5 7.88
 1 -10 4 228.97 8.54
 1 -10 5 26.46 3.03
 1 -10 5 23.17 2.73
 1 -10 5 18.64 2.56
 1 -10 5 24.57 2.98
 1 -10 6 7.51 2.21
 1 -10 6 10.28 1.95
 1 -10 6 9.28 2.03
 1 -10 6 7.55 2.16
 1 -10 7 1.87 1.5
 1 -10 7 1.15 2.67
 1 -10 7 1.62 1.51
 1 -10 7 1.08 1.49
 1 -10 8 35.55 3.04
 1 -10 8 40.71 3.74
 1 -10 8 34.2 3.36
 1 -10 9 5.07 1.56
 1 -10 9 8.68 2.23
 1 -10 9 4.5 2.03
 1 -10 10 8.95 2.27
 1 -10 10 7.99 1.87
 1 -10 11 30.98 3.12
 1 -10 11 22.67 2.68
 1 -10 12 0.28 1.61
 1 -10 12 1.08 1.22
 1 -10 13 6.77 1.89
 1 -10 14 16.98 1.95
 1 -10 15 5.41 1.16
 1 -9 -10 1.84 0.98
 1 -9 -9 -0.53 1.17
 1 -9 -8 13.89 2.36
 1 -9 -8 13.69 1.6
 1 -9 -7 2.42 1.96
 1 -9 -7 -1.69 1.4
 1 -9 -6 17.87 2.72
 1 -9 -6 15.81 2.25
 1 -9 -5 85.84 5.39
 1 -9 -5 84.98 4.78
 1 -9 -5 80.14 5.44
 1 -9 -4 4.67 1.62
 1 -9 -4 3.59 1.77
 1 -9 -3 11.34 2.27
 -1 9 3 10.9 3.46
 1 -9 -3 10.96 2.19
 1 -9 -3 11.05 2.36
 1 -9 -2 7.36 1.84
 1 -9 -2 4.51 1.46
 1 -9 -2 5.87 1.69
 -1 9 2 10.71 3.55
 1 -9 -2 9.78 1.83
 1 -9 -1 1.76 1.52
 1 -9 -1 0.37 1.13
 1 -9 -1 0.98 1.48
 1 -9 -1 1.19 1.22
 -1 9 1 3.26 2.75
 1 -9 -1 1.61 1.14
 1 -9 0 0.65 1.37
 1 -9 0 -2.07 1.34
 1 -9 0 1.65 1.38
 -1 9 0 -0.85 2.34
 1 -9 0 -0.34 1.09
 1 -9 1 33.15 3.38
 1 -9 1 28.5 2.92
 1 -9 1 28.95 3.04
 -1 9 -1 25.95 5.65
 1 -9 1 26.91 2.5
 1 -9 2 2.59 1.68
 1 -9 2 2.53 1.51
 1 -9 2 1.82 1.31
 1 -9 2 1.71 1.01
 -1 9 -2 0.2 2.08
 1 -9 3 1.55 1.35
 1 -9 3 0.88 1.23
 1 -9 3 4.31 1.48
 1 -9 3 4.22 1.33
 1 -9 3 5.04 2.99
 1 -9 4 1.57 1.19
 1 -9 4 1.11 1.31
 1 -9 4 -0.39 1.02
 1 -9 4 -0.5 1.17
 1 -9 4 0.57 2.65
 1 -9 5 86.73 4.88
 1 -9 5 80.7 4.79
 1 -9 5 78.12 4.21
 1 -9 5 84.38 4.54
 1 -9 5 81.28 10.17
 1 -9 6 131.47 6.07
 1 -9 6 133.77 6.11
 1 -9 6 117.74 5.11
 1 -9 6 109.91 5.12
 1 -9 6 111.66 12.87
 1 -9 7 361.47 10.06
 1 -9 7 345.87 9.65
 1 -9 7 345.42 8.75
 1 -9 7 350.08 9.38
 1 -9 7 367.88 23.74
 1 -9 8 18.47 2.22
 1 -9 8 20.05 2.65
 1 -9 8 26.14 6.89
 1 -9 8 19.02 2.62
 1 -9 9 24.53 3
 1 -9 9 27.79 3.09
 1 -9 10 6.86 1.9
 1 -9 10 8.14 1.9
 1 -9 11 42.89 3.81
 1 -9 11 40.82 3.33
 1 -9 12 1.06 1.73
 1 -9 12 -0.92 1.04
 1 -9 13 38.56 3.32
 1 -9 14 26.49 2.53
 1 -9 15 15.77 1.75
 1 -8 -11 0.19 0.91
 1 -8 -10 6.7 1.69
 -1 8 9 7.72 1.34
 1 -8 -9 4.57 1.87
 -1 8 8 4.64 1.2
 1 -8 -8 3.07 1.04
 -1 8 7 28.6 2.54
 1 -8 -7 34.08 3.01
 1 -8 -6 20.85 2.53
 1 -8 -5 32.93 3.5
 1 -8 -5 36.46 3.37
 -1 8 5 37.59 7.88
 1 -8 -4 7.24 1.81
 1 -8 -4 8.43 1.8
 1 -8 -3 3.58 1.38
 -1 8 3 3.29 2.9
 1 -8 -3 4.18 1.51
 1 -8 -2 -0.31 1.2
 1 -8 -2 -0.01 0.95
 -1 8 2 -0.65 1.88
 1 -8 -2 -0.88 1.09
 -1 8 1 0.85 1.88
 1 -8 -1 2.58 1.45
 -1 8 0 23.35 4.93
 -1 8 -1 25.29 5.18
 1 -8 1 27.56 4.78
 1 -8 2 34.43 5.7
 1 -8 3 3.08 2.64
 1 -8 4 0.72 2.71
 1 -8 5 6.99 4.23
 1 -8 6 125.23 13.1
 1 -8 6 138.27 5.45
 1 -8 6 135.48 5.89
 1 -8 7 34.42 3.12
 1 -8 7 28.29 2.69
 1 -8 7 38.26 2.81
 1 -8 7 40.98 3.17
 1 -8 7 48.92 8.64
 1 -8 8 65.35 4.08
 1 -8 8 71.36 10.75
 1 -8 8 67.83 4.44
 1 -8 9 26.14 7.09
 1 -8 9 19.13 2.67
 1 -8 9 23.43 2.84
 1 -8 10 36.64 3.49
 1 -8 10 38.09 3.37
 1 -8 11 153.01 6.57
 1 -8 11 139.84 6.09
 1 -8 12 19.01 2.84
 1 -8 13 37.21 3.39
 1 -8 14 18.04 2.29
 1 -8 15 94.48 3.98
 1 -8 16 0.06 0.77
 1 -7 -12 -1.7 1.01
 -1 7 11 10.07 1.28
 1 -7 -11 8.65 1.79
 -1 7 10 5.86 1.23
 1 -7 -10 4.78 1.84
 -1 7 9 48.98 3.23
 -1 7 8 3.9 1.29
 1 -7 -8 3.04 1.29
 1 -7 -7 81.58 4.41
 1 -7 -6 232.37 7.49
 -1 7 6 240.66 18.44
 1 -7 -5 111.89 5.13
 -1 7 5 105 11.78
 1 -7 -5 96.22 5.3
 1 -7 -4 16.35 2.17
 -1 7 4 13.32 4.38
 1 -7 -4 16.14 2.3
 -1 7 3 6.93 3.63
 -1 7 2 39.03 6.38
 -1 7 1 42.31 5.93
 1 -7 0 56.61 5.53
 -1 7 0 49.31 6.28
 1 -7 1 155.09 10.12
 1 -7 2 18 4.09
 1 -7 3 21.71 4.59
 1 -7 4 96.49 9.77
 1 -7 5 119.45 11.53
 1 -7 6 -0.67 3.22
 1 -7 7 39.02 7.43
 1 -7 8 61.31 3.72
 1 -7 8 62.34 9.65
 1 -7 8 63.59 4.21
 1 -7 9 279.39 8.24
 1 -7 9 301.8 21.08
 1 -7 9 278.95 8.51
 1 -7 10 21.83 6.48
 1 -7 10 14.92 2.22
 1 -7 10 20.58 2.68
 1 -7 11 222.15 7.78
 1 -7 11 219 7.44
 1 -7 12 1.38 1.8
 1 -7 13 12.71 2.44
 1 -7 14 5.91 1.86
 1 -7 15 19.75 2.07
 1 -7 16 1.96 0.89
 1 -6 -13 -0.51 0.71
 -1 6 12 1.02 0.78
 1 -6 -12 -0.7 1.15
 -1 6 11 1.77 1.09
 1 -6 -11 -0.45 1.49
 -1 6 10 1.65 1.11
 -1 6 9 0.15 1.16
 1 -6 -8 153.57 7.42
 -1 6 8 165.91 16.14
 1 -6 -7 194.44 8.16
 1 -6 -7 221.15 6.9
 -1 6 7 195.84 16.59
 1 -6 -6 44.79 3.19
 -1 6 6 48.79 8.16
 -1 6 5 23.61 5.66
 1 -6 -5 20.78 2.55
 -1 6 4 0.23 2.47
 -1 6 3 173.16 12.25
 -1 6 2 283.76 14.53
 1 -6 -1 0.9 1.36
 -1 6 1 -0.23 1.79
 1 -6 0 614.18 16.9
 1 -6 1 0.82 1.87
 1 -6 2 -0.14 2.04
 1 -6 3 37.47 5.49
 1 -6 4 22.62 4.88
 1 -6 5 8.09 3.71
 1 -6 6 213.52 14.73
 1 -6 7 2.34 2.96
 1 -6 8 3.67 1.36
 1 -6 8 2.22 3.34
 1 -6 9 26.02 2.57
 1 -6 9 27.05 2.44
 1 -6 9 23.16 2.41
 1 -6 10 2.86 2.79
 1 -6 10 1.61 1.4
 1 -6 10 2.9 1.41
 1 -6 11 1.22 1.62
 1 -6 12 2.09 1.76
 1 -6 13 7.68 1.98
 1 -6 14 8.24 1.95
 1 -6 15 20.69 2.15
 1 -6 16 6.17 1.14
 1 -5 -13 -0.66 0.94
 -1 5 13 -0.83 0.83
 1 -5 -12 32.86 2.97
 -1 5 12 26.42 2.3
 -1 5 11 14.06 1.94
 -1 5 10 0.16 1.21
 1 -5 -9 2.94 2.42
 -1 5 9 1.89 1.16
 1 -5 -8 30.75 3.6
 -1 5 8 31.46 6.72
 1 -5 -7 17.6 2.85
 -1 5 7 24.06 5.99
 -1 5 6 17.85 4.96
 -1 5 5 55.67 7.56
 -1 5 4 610.99 22.09
 -1 5 3 6.96 2.83
 -1 5 2 135.84 9.09
 -1 5 1 1.63 1.73
 1 -5 -1 2.03 2.12
 1 -5 -1 2.25 1.12
 -1 5 1 3.82 0.85
 1 -5 0 32.97 5.03
 1 -5 0 30.35 3.7
 1 -5 1 30.37 4.5
 1 -5 1 28.84 3.84
 1 -5 2 36.29 4.93
 1 -5 2 37.13 4.79
 1 -5 3 14.74 3.65
 1 -5 4 280.54 14.36
 1 -5 5 -1.18 2.67
 1 -5 6 79.15 8.63
 1 -5 7 244.02 15.85
 1 -5 8 66.42 8.72
 1 -5 9 171 14.3
 1 -5 9 150.52 5.8
 1 -5 10 204.34 15.99
 1 -5 10 203.24 7.12
 1 -5 11 13.62 2.26
 1 -5 11 16.18 1.88
 1 -5 12 102.79 4.46
 1 -5 13 0.46 1.82
 1 -5 13 3.22 1.22
 1 -5 14 0.73 1.5
 1 -5 14 1.5 0.95
 1 -5 15 2.67 1.53
 1 -5 16 22.18 1.78
 -1 4 14 13.07 1.38
 -1 4 13 106.93 4.33
 1 -4 -13 88.77 4.22
 -1 4 12 11.36 1.94
 -1 4 11 1.04 1.36
 -1 4 10 19.9 2.52
 1 -4 -9 528.88 14.06
 -1 4 9 519.33 27.61
 1 -4 -8 60.68 4.69
 -1 4 8 69.33 9.65
 -1 4 7 321.52 19.2
 -1 4 6 9.4 3.89
 -1 4 5 38.02 6.01
 -1 4 4 9.87 3.33
 1 -4 -3 40.23 4.39
 -1 4 3 37.11 4.82
 1 -4 -2 118.58 7.55
 -1 4 2 116.23 7.49
 1 -4 -1 20.21 3.43
 -1 4 1 22.71 3.29
 -1 4 1 23.51 1.93
 1 -4 -1 23.97 2.66
 1 -4 0 440.16 13.92
 1 -4 0 439.96 11.92
 1 -4 1 172.57 8.96
 1 -4 1 169.63 8.24
 1 -4 2 573.37 15.96
 1 -4 2 572.48 16.28
 1 -4 3 375.8 13.07
 1 -4 3 371.24 14.21
 1 -4 4 142.19 9.57
 1 -4 5 130.2 9.64
 1 -4 6 4.66 2.8
 1 -4 7 10.18 3.68
 1 -4 8 77.28 8.85
 1 -4 9 10.45 3.47
 1 -4 9 7.79 1.69
 1 -4 10 42.01 3.4
 1 -4 10 40.34 2.81
 1 -4 11 36.76 3.43
 1 -4 11 36.43 2.82
 1 -4 12 11.69 2.2
 1 -4 12 16.36 1.96
 1 -4 13 12.72 1.73
 1 -4 14 0.75 1.41
 1 -4 14 1.45 0.89
 1 -4 15 4.7 1.5
 1 -4 15 3.72 0.86
 1 -4 16 1.19 0.87
 -1 3 15 77.54 2.78
 -1 3 14 32.28 2.4
 -1 3 13 120.98 5.04
 1 -3 -13 96.33 4.62
 -1 3 12 13.62 2.21
 -1 3 11 91.33 4.69
 -1 3 11 94.08 4.97
 -1 3 10 56.85 3.71
 -1 3 10 53.33 3.74
 -1 3 10 56.82 9.84
 1 -3 -9 96.37 6.08
 -1 3 9 95.2 4.63
 -1 3 9 99.46 11.95
 1 -3 -8 12.54 2.56
 -1 3 8 10.6 3.79
 1 -3 -8 9.72 3.57
 -1 3 7 273.54 16.68
 1 -3 -7 295.91 15.91
 -1 3 6 1179.51 31.69
 1 -3 -6 1134.01 29.05
 -1 3 5 51.04 6.25
 1 -3 -5 48.53 5.69
 -1 3 4 409.38 15.08
 1 -3 -4 401.68 11.37
 1 -3 -4 425.6 15.23
 -1 3 3 1.21 1.8
 1 -3 -3 0.06 1.39
 1 -3 -3 3 2.59
 -1 3 3 1.48 0.49
 1 -3 -2 97.02 5.85
 -1 3 2 102.58 6.15
 -1 3 2 102.41 3.57
 -1 3 1 41.92 3.45
 1 -3 -1 38.48 3.9
 -1 3 1 42.62 2.44
 1 -3 -1 42.37 3.01
 1 -3 0 814.65 14.13
 1 -3 1 250.99 9.1
 1 -3 2 1793.73 23.58
 1 -3 2 1765.4 25.87
 1 -3 3 171.37 7.44
 1 -3 3 174.2 8.92
 1 -3 4 27.56 4.21
 1 -3 5 80.11 6.69
 1 -3 5 87.24 7.3
 1 -3 6 27.72 4.82
 1 -3 6 31.45 4.9
 1 -3 7 43.01 6.37
 1 -3 7 40.25 5.65
 1 -3 8 7.28 3.75
 1 -3 8 7.48 2.85
 1 -3 9 5.78 2.78
 1 -3 9 9.87 1.79
 1 -3 10 134.73 5.97
 1 -3 10 136.36 5.28
 1 -3 11 68.66 4.65
 1 -3 11 67.51 3.91
 1 -3 12 24.54 3
 1 -3 12 24.03 2.52
 1 -3 13 3.85 1.64
 1 -3 13 3.06 1.33
 1 -3 14 8.69 1.45
 1 -3 15 -0.83 0.9
 1 -3 15 -0.56 1.21
 1 -3 16 0.82 0.82
 -1 2 15 10.4 1.36
 -1 2 14 7.63 1.58
 -1 2 13 0.89 1.42
 -1 2 12 193.17 7.04
 -1 2 12 183.02 6.79
 -1 2 11 51.56 9.4
 -1 2 11 47.51 3.54
 -1 2 11 49.01 3.66
 -1 2 10 43.65 3.45
 -1 2 10 48.73 3.55
 -1 2 9 4.07 1.28
 1 -2 -9 9.68 2.53
 1 -2 -9 5.99 3.37
 -1 2 9 6.52 3.98
 -1 2 9 7.05 1.43
 1 -2 -8 14.11 3.84
 -1 2 8 12.52 3.99
 1 -2 -7 70.93 7.62
 -1 2 7 79.02 8.66
 1 -2 -6 35.14 5.19
 -1 2 6 25.33 4.88
 -1 2 5 16.53 1.21
 1 -2 -5 17.73 3.61
 -1 2 5 22.13 4.15
 1 -2 -4 476.05 14.56
 -1 2 4 451.74 7.1
 -1 2 4 457.75 14.77
 1 -2 -4 470 9.78
 -1 2 3 1727.44 19.11
 1 -2 -3 1777.28 25.37
 -1 2 3 1764.59 24.62
 1 -2 -2 141.92 6.68
 -1 2 2 143.45 4.62
 1 -2 -2 138.34 5.54
 -1 2 2 136.84 5.93
 1 -2 -1 1115.29 16.08
 1 -2 -1 1113.7 12.58
 -1 2 1 1116.56 11.61
 -1 2 1 1117.57 13.11
 1 -2 -1 1103.56 15.29
 1 -2 0 30.05 2.53
 1 -2 1 2.05 1.54
 1 -2 1 2.24 1.18
 1 -2 2 11.73 2.35
 1 -2 2 10.64 1.78
 1 -2 2 12.05 2.02
 1 -2 3 265.9 9.77
 1 -2 3 241.7 7.17
 1 -2 3 274.66 9.29
 1 -2 4 91.03 6.33
 1 -2 4 103.11 6.82
 1 -2 5 103.14 7.18
 1 -2 5 103.78 7.82
 1 -2 6 230.75 11.36
 1 -2 6 227.33 12.59
 1 -2 7 162.36 10.19
 1 -2 7 179.22 12.45
 1 -2 8 -0.42 1.57
 1 -2 8 -1.51 2.46
 1 -2 9 115.02 5.19
 1 -2 9 117.55 4.78
 1 -2 9 115.97 11.92
 1 -2 10 104.32 5.32
 1 -2 10 100.73 4.68
 1 -2 10 102.6 12.07
 1 -2 11 0.98 1.78
 1 -2 11 -0.13 1.12
 1 -2 12 3.36 1.78
 1 -2 12 5.89 1.6
 1 -2 13 0.37 1.58
 1 -2 13 0.59 1.08
 1 -2 14 33.41 2.54
 1 -2 15 0.01 0.73
 1 -2 15 0.36 0.96
 -1 1 16 22.74 1.59
 -1 1 15 -0.67 1.07
 -1 1 14 8.54 1.91
 -1 1 13 2.89 1.62
 -1 1 12 2.94 1.63
 -1 1 12 2.94 1.52
 -1 1 11 63.12 10.26
 -1 1 11 59.07 4.04
 -1 1 11 61.11 4.03
 1 -1 -10 -1.51 3.38
 -1 1 10 1.42 3.34
 -1 1 10 0.51 1.07
 -1 1 10 0.29 1.19
 1 -1 -9 34.56 6.03
 -1 1 9 27.09 5.99
 -1 1 9 32.99 2.68
 1 -1 -8 56.83 7.05
 -1 1 8 58.79 7.87
 -1 1 7 21.16 4.69
 -1 1 6 1.01 1.15
 -1 1 6 -0.02 2.33
 -1 1 5 52.58 3.68
 -1 1 5 49.28 5.46
 1 -1 -5 46.26 1.89
 -1 1 4 783.86 12.9
 1 -1 -4 755.59 10.16
 -1 1 4 787.96 17.62
 -1 1 3 32.48 3.24
 -1 1 3 33.54 3.5
 -1 1 2 692.08 10.65
 -1 1 2 684.54 10.98
 1 -1 -1 34.37 2.3
 -1 1 1 30.58 1.59
 -1 1 1 33.64 2.08
 1 -1 0 886.45 10.68
 1 -1 1 2222.83 19.03
 1 -1 1 2206.23 16.35
 1 -1 2 132.67 5.43
 1 -1 2 126.95 5.43
 1 -1 2 129.11 4.02
 1 -1 3 3803.37 32.09
 1 -1 3 3859.53 35.6
 1 -1 3 3860.52 18.65
 1 -1 4 176.94 7.71
 1 -1 4 199.75 9.74
 1 -1 5 368.1 11.88
 1 -1 5 369.36 14.75
 1 -1 6 2.87 1.71
 1 -1 6 3.25 2.92
 1 -1 7 132.52 11.12
 1 -1 8 -1.64 2.88
 -1 1 -9 10.06 2.38
 1 -1 9 10.49 1.82
 1 -1 9 10.62 1.63
 1 -1 9 5.03 3.6
 1 -1 10 5.96 1.75
 1 -1 10 4.41 1.47
 1 -1 10 4.57 3.21
 1 -1 11 2.73 1.62
 1 -1 11 1.6 1.44
 1 -1 11 -2.52 3.72
 1 -1 12 22.89 2.95
 1 -1 12 26.98 2.78
 1 -1 13 0.28 1.6
 1 -1 13 1.81 1.24
 1 -1 14 -1.16 1.03
 1 -1 15 -0.18 0.67
 1 -1 15 -0.92 0.87
 -1 0 16 1.25 0.87
 -1 0 15 36.61 2.68
 -1 0 14 23.17 2.53
 -1 0 13 113.94 5.39
 -1 0 12 8.11 1.96
 -1 0 12 11.1 2.42
 -1 0 11 2.97 1.53
 -1 0 11 3.96 1.57
 1 0 -10 21.33 4.87
 -1 0 10 21.81 5.31
 -1 0 10 23.85 2.41
 -1 0 10 28.42 2.83
 -1 0 9 47.54 7.24
 -1 0 8 40.55 6.65
 -1 0 7 85.29 8.33
 -1 0 7 99.18 6.93
 -1 0 6 1059.6 25.67
 -1 0 6 1090.19 20.74
 -1 0 5 18.92 3.66
 -1 0 5 17.59 2.72
 -1 0 4 655.55 15.36
 -1 0 4 637.07 13.36
 -1 0 3 382.28 10
 -1 0 2 1288.88 15.16
 -1 0 1 8.96 1.22
 -1 0 0 1588.08 12.68
 1 0 1 212.69 6.28
 1 0 2 340.38 9.72
 1 0 2 329.91 6.92
 1 0 3 4068.06 39.88
 1 0 3 4123.7 27.43
 1 0 4 887.4 21.49
 1 0 4 933.5 14.47
 1 0 5 281.35 13.76
 1 0 5 286.09 8.6
 1 0 6 242.17 14.2
 1 0 7 16.86 5.11
 -1 0 -7 18.26 3.44
 1 0 8 1.14 2.46
 -1 0 -9 -0.26 1.96
 1 0 9 4.69 1.63
 1 0 9 2.03 2.51
 -1 0 -10 3.9 2.37
 1 0 10 2.14 1.42
 1 0 10 4.15 1.55
 1 0 10 0.16 2.61
 1 0 11 48.81 3.88
 1 0 11 52.43 3.84
 1 0 12 21.15 2.76
 1 0 12 19.52 2.44
 1 0 13 10.58 2
 1 0 13 10.64 1.91
 1 0 14 14.83 1.65
 1 0 15 0.33 0.6
 1 0 15 0.47 0.66
 -1 -1 17 2.67 0.72
 -1 -1 16 1.13 0.88
 -1 -1 15 57.22 3.41
 -1 -1 14 2.8 1.45
 -1 -1 13 28.06 2.78
 -1 -1 12 32.87 3.02
 -1 -1 12 36.4 3.49
 -1 -1 11 82.26 4.33
 -1 -1 11 79.64 4.64
 -1 -1 10 4.63 3.6
 -1 -1 10 5.78 1.47
 -1 -1 10 5 1.53
 -1 -1 9 44.36 7.07
 -1 -1 8 216.65 14.11
 -1 -1 8 230.65 11.94
 -1 -1 7 658.78 22.34
 -1 -1 7 682.98 19.62
 -1 -1 6 617.44 19.48
 -1 -1 6 617.23 17.43
 -1 -1 5 38.63 4.58
 -1 -1 5 31.35 3.8
 -1 -1 4 908.05 17.84
 -1 -1 3 1704.15 21.88
 -1 -1 2 5.15 1.78
 -1 -1 1 301.71 6.6
 -1 -1 0 186.06 4.17
 -1 -1 -1 992.57 9.93
 -1 -1 -2 266.82 7.19
 1 1 3 108.68 7.33
 -1 -1 -3 121.34 5.71
 1 1 4 884.66 23.06
 -1 -1 -4 838.11 17.05
 1 1 5 43.34 6.39
 -1 -1 -5 43.04 4.41
 1 1 6 1442.8 36.31
 -1 -1 -6 1411.66 27.36
 1 1 7 13.93 4.48
 -1 -1 -8 80.37 5.5
 1 1 8 72.74 10.02
 1 1 8 83.11 4.44
 -1 -1 -9 1.51 2.18
 1 1 9 4.67 1.58
 1 1 9 7.31 4.2
 -1 -1 -10 0.55 2.27
 1 1 10 1.64 1.26
 1 1 10 -1.42 1.48
 1 1 10 -2.3 3.79
 1 1 11 11.92 2.14
 1 1 11 8.88 1.96
 1 1 12 0.76 1.33
 1 1 12 -0.71 1.47
 1 1 13 -0.28 1.1
 1 1 13 -1.67 1.23
 1 1 14 65.68 3.08
 -1 -2 17 1.1 0.53
 -1 -2 17 0.02 0.72
 -1 -2 16 3.34 1.06
 -1 -2 16 4.53 1.5
 -1 -2 15 27.22 2.48
 -1 -2 14 13.27 2.13
 -1 -2 13 29.23 2.88
 -1 -2 12 472.11 10.46
 -1 -2 12 458.46 11.45
 -1 -2 11 14.61 1.97
 -1 -2 11 12.41 1.97
 -1 -2 10 24.11 2.33
 -1 -2 10 25.64 2.63
 -1 -2 9 23.81 4.6
 -1 -2 8 34.44 5.21
 -1 -2 7 88.46 7.87
 -1 -2 6 289.78 13.16
 -1 -2 5 1.01 2.26
 -1 -2 4 2225.65 30.96
 -1 -2 3 486.22 13.53
 -1 -2 2 6.12 2.16
 -1 -2 1 1304.44 17.67
 -1 -2 0 672.93 8.01
 -1 -2 0 692.05 11.41
 -1 -2 -1 115.53 3.75
 -1 -2 -2 86.33 2.27
 1 2 2 102.92 7.26
 -1 -2 -3 133.72 4.15
 1 2 3 141.77 9.32
 1 2 4 126.96 9.66
 1 2 5 8.51 3.57
 1 2 6 -1.88 3.33
 1 2 7 17.59 5.19
 -1 -2 -7 27.03 3.38
 -1 -2 -8 7.05 2.46
 1 2 8 6.12 3.65
 1 2 8 9.42 1.85
 -1 -2 -9 45.36 4.88
 1 2 9 45.41 3.58
 1 2 9 35.48 7.28
 1 2 10 31.32 3.06
 1 2 10 34.66 3.22
 -1 -2 -10 29.75 4.1
 1 2 11 -1.6 1.47
 1 2 11 3.81 1.46
 1 2 12 13.5 2.15
 1 2 12 14.82 2.01
 1 2 13 7.72 1.46
 1 2 14 0.28 0.64
 -1 -3 17 17.79 1.32
 -1 -3 17 16.55 1.49
 -1 -3 16 12.74 1.54
 -1 -3 16 12.68 1.89
 -1 -3 15 9.78 1.63
 -1 -3 14 8.19 1.61
 -1 -3 13 22.9 2.45
 -1 -3 12 121.87 5.23
 -1 -3 11 0.56 1.37
 -1 -3 11 1.47 1.09
 -1 -3 10 71.53 4.13
 -1 -3 10 74.4 9
 -1 -3 10 66.24 3.63
 -1 -3 9 325.56 17.71
 -1 -3 8 -1.69 2.86
 -1 -3 7 10.77 3.17
 -1 -3 6 78.87 7.9
 -1 -3 5 21.74 3.66
 -1 -3 4 9.83 3.02
 -1 -3 3 4.31 2.23
 -1 -3 2 4.24 1.94
 -1 -3 1 415.82 11.57
 -1 -3 0 3.42 1.31
 1 3 1 622.42 17.81
 -1 -3 -1 617.39 9.67
 1 3 2 78.37 7.18
 1 3 3 2.42 2.71
 1 3 4 0.92 3.12
 1 3 5 -3.82 3.61
 1 3 6 13.81 3.88
 -1 -3 -7 4.34 2.11
 1 3 7 3.17 3.05
 1 3 7 0.65 0.92
 -1 -3 -8 32.03 4.06
 1 3 8 42.75 8.59
 1 3 8 33.65 3.05
 1 3 9 2.94 1.48
 -1 -3 -9 6.19 2.65
 1 3 10 14.46 2.33
 1 3 10 15.75 2.36
 -1 -3 -10 17.05 3.59
 1 3 11 56.62 3.63
 1 3 11 66.4 4.11
 1 3 12 -0.15 0.87
 1 3 12 -1.31 1.33
 1 3 13 3.27 0.97
 -1 -3 -13 1.25 0.92
 -1 -4 17 26.15 1.9
 -1 -4 16 26.34 2.02
 -1 -4 16 23.84 2.33
 -1 -4 15 20.52 2.1
 -1 -4 15 22.06 2.69
 -1 -4 14 0.35 1.07
 -1 -4 13 27.46 2.68
 -1 -4 12 5.11 1.55
 -1 -4 11 11.86 4.44
 -1 -4 11 11.97 1.73
 -1 -4 10 45.48 7.66
 -1 -4 10 44.21 3
 -1 -4 9 17.42 4.95
 -1 -4 8 1.01 2.21
 -1 -4 7 10 3.82
 -1 -4 6 71.25 7.86
 -1 -4 5 81.37 8
 -1 -4 4 106.6 8.44
 -1 -4 3 12.54 3.21
 -1 -4 2 81.71 6.44
 -1 -4 1 283.48 10.76
 -1 -4 0 57.27 4.3
 1 4 1 92.7 8.27
 -1 -4 -1 91.61 4.1
 1 4 2 26.3 4.99
 1 4 3 6.85 2.93
 1 4 4 48.15 7.14
 1 4 5 33.73 5.86
 1 4 6 7.23 4.29
 -1 -4 -6 8.29 2.15
 -1 -4 -7 34.59 4.16
 1 4 7 39.39 7.73
 1 4 7 42.25 3.21
 -1 -4 -8 3.11 2.08
 1 4 8 1.62 1.22
 1 4 9 304.1 8.26
 -1 -4 -9 283.79 10.97
 1 4 10 31.1 3.02
 1 4 10 32.5 2.66
 1 4 11 83.33 4.21
 1 4 12 9.29 1.46
 1 4 13 13.85 1.23
 -1 -5 17 0.16 0.84
 -1 -5 16 27.06 1.86
 -1 -5 16 27.33 2.47
 -1 -5 15 -0.81 0.9
 -1 -5 15 -0.03 1.43
 -1 -5 14 3.99 1.26
 -1 -5 14 5.72 2.04
 -1 -5 13 1.25 0.98
 -1 -5 13 1.04 1.75
 -1 -5 12 0.26 1.04
 -1 -5 11 50.8 3.24
 -1 -5 11 51.66 8.86
 -1 -5 10 246.38 6.75
 -1 -5 10 254.28 18.46
 -1 -5 9 11.03 4.85
 -1 -5 8 23.92 5.21
 -1 -5 7 70.62 8.82
 -1 -5 6 60.15 7.6
 -1 -5 5 97.54 9.21
 -1 -5 4 381.5 16.79
 -1 -5 3 749.68 21.7
 -1 -5 2 623.66 18.64
 -1 -5 1 520.82 15.71
 1 5 0 152.15 11.06
 -1 -5 0 164.28 7.82
 1 5 1 3.88 2.61
 1 5 2 4.14 2.91
 1 5 3 251.13 16.5
 1 5 4 160.23 14.02
 -1 -5 -5 65.69 3.87
 1 5 5 56.12 8.94
 -1 -5 -5 67.5 4.85
 1 5 6 3.1 3.81
 -1 -5 -6 2.14 1.83
 1 5 7 253.05 20.33
 -1 -5 -7 211.02 9.37
 -1 -5 -8 12.97 2.86
 -1 -5 -9 120.44 7.13
 1 5 10 2.65 1.38
 1 5 11 21.32 2.02
 -1 -5 -12 37.79 2.36
 1 5 12 42.19 2.16
 -1 -6 17 11.36 1.29
 -1 -6 16 0.79 1.16
 -1 -6 15 8.18 1.2
 -1 -6 15 10.56 1.95
 -1 -6 14 16.37 1.87
 -1 -6 14 12.76 2.32
 -1 -6 13 6.11 1.34
 -1 -6 13 2.54 1.57
 -1 -6 12 -0.84 1.01
 -1 -6 12 -2.09 1.43
 -1 -6 11 49.06 3.81
 -1 -6 11 57.47 9.56
 -1 -6 11 47.51 3.15
 -1 -6 10 229.23 7.36
 -1 -6 10 223.85 6.45
 -1 -6 10 217.07 18.04
 -1 -6 9 8.42 1.66
 -1 -6 9 8.4 4.37
 -1 -6 8 23.76 6.13
 -1 -6 7 13.44 4.03
 -1 -6 6 100.55 10.56
 -1 -6 5 106.7 10.39
 -1 -6 4 0.34 1.95
 -1 -6 3 41.7 5.78
 -1 -6 2 35.82 5.06
 -1 -6 1 156.97 9.38
 1 6 0 34.74 6.26
 1 6 1 269.81 16.59
 1 6 2 20.26 5.29
 1 6 3 179.19 14.91
 -1 -6 -3 181.89 6.33
 1 6 4 38.74 7.32
 -1 -6 -4 28.96 3.12
 -1 -6 -4 34.08 2.92
 1 6 5 4.18 4.06
 -1 -6 -5 0.26 1.73
 -1 -6 -5 0.71 1.24
 -1 -6 -6 40.22 4.12
 -1 -6 -6 45 3.4
 1 6 6 46.6 8.76
 -1 -6 -7 84.52 5.94
 -1 -6 -7 91.74 4.49
 -1 -6 -8 4.56 2.47
 1 6 9 19.5 2.2
 1 6 10 29.66 2.28
 -1 -6 -11 0.47 0.87
 1 6 11 3.07 0.86
 -1 -7 17 3.45 0.83
 -1 -7 16 2.45 1.12
 -1 -7 15 -0.56 1.4
 -1 -7 14 12.35 2.17
 -1 -7 13 16.76 2.63
 -1 -7 12 184.49 6.99
 -1 -7 11 36.84 3.29
 -1 -7 10 37.11 3.19
 -1 -7 10 28.41 2.71
 -1 -7 10 39.58 8.7
 -1 -7 9 -0.3 1
 -1 -7 9 2.07 3.69
 -1 -7 9 2.46 1.25
 -1 -7 8 -0.33 1.1
 -1 -7 8 -0.13 1.05
 -1 -7 8 -0.1 3.7
 -1 -7 7 224.73 17.23
 -1 -7 6 241.96 17.01
 -1 -7 5 1.07 2.53
 -1 -7 4 5.48 3.02
 -1 -7 3 57.15 7.01
 -1 -7 2 15.44 4.03
 1 7 -1 0.7 2.59
 1 7 0 10.59 3.89
 1 7 1 245.02 17.45
 -1 -7 -1 252.09 7.42
 1 7 2 7.25 3.94
 -1 -7 -2 13.93 2.05
 1 7 3 2.34 3.03
 -1 -7 -3 9.35 2.16
 -1 -7 -3 5.21 1.71
 1 7 4 7.53 2.44
 -1 -7 -4 9.94 2.13
 -1 -7 -4 5.09 1.67
 -1 -7 -5 25.63 2.95
 -1 -7 -5 29.75 3.59
 -1 -7 -6 17.17 3.06
 -1 -7 -6 15.45 2.19
 -1 -7 -7 40.21 4.1
 -1 -7 -7 45.45 3.12
 -1 -7 -8 -0.71 1.75
 1 7 8 1.43 1.12
 1 7 9 1.34 0.92
 -1 -7 -10 0.46 0.95
 1 7 10 0.07 0.58
 -1 -8 16 3.15 1.18
 -1 -8 15 4.44 1.45
 -1 -8 14 6.29 1.71
 -1 -8 13 -0.09 0.99
 -1 -8 13 -0.31 1.46
 -1 -8 12 6.83 1.6
 -1 -8 12 8.25 2.21
 -1 -8 11 2.4 1.25
 -1 -8 11 2.98 1.53
 -1 -8 10 120.68 5.58
 -1 -8 10 111.12 5.53
 -1 -8 9 0.05 1.22
 -1 -8 9 1.92 3.43
 -1 -8 9 0.67 1.24
 -1 -8 8 78.33 4.45
 -1 -8 8 85.7 11.76
 -1 -8 8 84.69 4.87
 -1 -8 8 81.48 4.42
 -1 -8 7 3.05 1.7
 -1 -8 7 1.4 1.16
 -1 -8 7 2.24 1.3
 -1 -8 6 6.23 1.63
 -1 -8 6 4.5 1.4
 -1 -8 6 3.21 1.39
 -1 -8 5 -0.73 1.34
 -1 -8 5 1.73 3.05
 -1 -8 5 3.78 1.37
 -1 -8 5 2.63 1.26
 -1 -8 4 59.79 3.9
 -1 -8 4 54.84 4.04
 -1 -8 4 66.24 8.77
 -1 -8 3 1.96 1.23
 -1 -8 3 -0.99 1.38
 -1 -8 3 0.91 1.61
 1 8 -2 0.04 2.74
 -1 -8 2 2.06 1.51
 -1 -8 2 1.09 1.18
 1 8 -1 5.36 3.86
 -1 -8 1 5.81 1.75
 -1 -8 1 9 1.76
 -1 -8 0 68.62 4.31
 1 8 0 64.54 9.36
 -1 -8 -1 16.09 2.49
 1 8 1 15.25 5.54
 -1 -8 -2 69.4 4.44
 1 8 2 68.72 10.29
 -1 -8 -3 3.84 1.84
 1 8 3 2.91 3.56
 -1 -8 -4 124.64 6.16
 -1 -8 -5 20.17 2.64
 -1 -8 -6 7.28 1.67
 -1 -8 -7 7.86 1.38
 -1 -8 -8 15.64 2.16
 1 8 8 19.47 1.69
 -1 -8 -9 12.13 1.62
 -1 -9 16 0.42 0.75
 -1 -9 15 0.06 1
 -1 -9 14 3.22 1.54
 -1 -9 13 36.53 2.72
 -1 -9 13 31.92 2.98
 -1 -9 12 1.39 1.4
 -1 -9 12 0.64 1.09
 -1 -9 11 25.43 2.78
 -1 -9 11 25.42 2.9
 -1 -9 11 24.31 2.72
 -1 -9 10 8.06 2
 -1 -9 10 8.59 2.05
 -1 -9 10 9.2 2.1
 -1 -9 9 -1.03 1.56
 -1 -9 9 -2.19 1.62
 -1 -9 9 0.77 1.43
 -1 -9 8 10.68 2.03
 -1 -9 8 11.24 5.1
 -1 -9 8 6.72 1.71
 -1 -9 8 9.42 2.2
 -1 -9 7 2.16 1.6
 -1 -9 7 0.68 1.32
 -1 -9 7 2.95 1.69
 -1 -9 6 32.27 3.01
 -1 -9 6 31.97 6.95
 -1 -9 6 29.53 2.85
 -1 -9 6 29.32 3.41
 -1 -9 5 5.96 1.69
 -1 -9 5 4.05 1.76
 -1 -9 5 5.97 1.7
 -1 -9 4 7.6 2
 -1 -9 4 8.35 1.96
 -1 -9 3 1.5 1.5
 -1 -9 3 0.01 1.58
 1 9 -3 -0.66 2.68
 -1 -9 2 52.03 3.84
 -1 -9 2 47.54 4.14
 1 9 -2 44.19 7.67
 -1 -9 1 7.19 2
 -1 -9 1 3.33 1.89
 1 9 -1 -0.28 3.14
 1 9 0 2.6 2.91
 -1 -9 0 5.17 1.93
 1 9 1 7.36 4.16
 -1 -9 -1 20.04 2.6
 -1 -9 -2 24.13 2.85
 -1 -9 -3 37.41 3.47
 -1 -9 -3 39.33 3.56
 -1 -9 -4 3.05 1.49
 -1 -9 -4 6.92 1.96
 -1 -9 -5 35.04 3.05
 -1 -9 -6 0.97 0.97
 -1 -9 -6 0.59 1.26
 -1 -9 -7 7.78 1.15
 -1 -9 -7 6.68 1.59
 -1 -9 -8 2.05 0.86
 -1 -10 15 60.02 2.72
 -1 -10 14 1.3 1.08
 -1 -10 13 45.74 2.78
 -1 -10 13 52.52 3.32
 -1 -10 12 14.56 2
 -1 -10 12 14.92 1.96
 -1 -10 12 12.74 2.06
 -1 -10 11 17.71 2.27
 -1 -10 11 17.82 2.4
 -1 -10 11 15.54 2.3
 -1 -10 10 -0.16 1.37
 -1 -10 10 -1.75 1.56
 -1 -10 10 0.76 1.45
 -1 -10 9 9.54 2.09
 -1 -10 9 9.02 2.27
 -1 -10 9 10.87 1.93
 -1 -10 8 231.04 7.83
 -1 -10 8 214.58 8.26
 -1 -10 8 224.29 7.52
 -1 -10 7 0.11 1.46
 -1 -10 7 0.05 1.8
 -1 -10 7 0.21 1.33
 -1 -10 6 53.86 4.02
 -1 -10 6 47.48 4.49
 -1 -10 6 50.06 3.62
 -1 -10 5 51.17 4.03
 -1 -10 5 38.22 4.22
 -1 -10 4 1.2 1.45
 -1 -10 4 1.84 1.03
 -1 -10 4 -1.2 1.78
 -1 -10 3 129.65 6.05
 -1 -10 3 111.37 6.51
 1 10 -3 112.95 13.29
 -1 -10 2 42.61 3.75
 -1 -10 2 27.29 3.59
 -1 -10 1 130.41 6.18
 -1 -10 0 16.32 2.52
 -1 -10 -1 84.31 4.99
 -1 -10 -1 88.62 5.1
 -1 -10 -2 24.33 2.88
 -1 -10 -2 29.94 3.12
 -1 -10 -3 0.28 1.01
 -1 -10 -3 -0.38 1.36
 -1 -10 -3 -2.14 1.54
 -1 -10 -4 35.2 2.88
 -1 -10 -4 36.89 2.89
 -1 -10 -5 12.25 1.82
 -1 -10 -5 12.94 1.75
 -1 -10 -6 0.67 0.7
 -1 -10 -6 0.2 0.82
 -1 -11 14 4.92 1.05
 -1 -11 13 31.25 2.31
 -1 -11 12 69.19 3.62
 -1 -11 12 67.62 3.4
 -1 -11 12 62.97 3.49
 -1 -11 11 8.56 1.79
 -1 -11 11 8.02 1.61
 -1 -11 11 7.7 1.7
 -1 -11 10 49.38 3.4
 -1 -11 10 40.72 3.27
 -1 -11 10 44.89 3.74
 -1 -11 9 65.33 4.01
 -1 -11 9 72.74 4.33
 -1 -11 9 64.66 4.69
 -1 -11 8 22.2 2.85
 -1 -11 8 22.92 3.1
 -1 -11 7 34.78 3.33
 -1 -11 7 31.54 3.85
 -1 -11 6 9.1 2.14
 -1 -11 6 9.1 2.44
 -1 -11 5 21.75 2.94
 -1 -11 5 20.06 3.43
 -1 -11 4 72.16 4.92
 -1 -11 4 67.88 5.22
 -1 -11 4 73.76 4.16
 -1 -11 3 64.41 4.73
 -1 -11 3 62.08 3.96
 -1 -11 2 67.78 4.61
 -1 -11 2 62.54 4.13
 -1 -11 1 11.96 2.28
 -1 -11 1 10.8 1.99
 -1 -11 0 28.87 3.11
 -1 -11 0 32.43 3.11
 -1 -11 -1 7.72 1.92
 -1 -11 -1 8.1 1.95
 -1 -11 -2 16.18 2.33
 -1 -11 -2 14.22 2.1
 -1 -11 -3 31.73 2.63
 -1 -11 -4 2.69 1.03
 -1 -11 -5 5.06 0.91
 -1 -12 12 19.35 1.7
 -1 -12 12 23.21 1.94
 -1 -12 11 0.14 1.02
 -1 -12 11 0.39 1.03
 -1 -12 10 68.08 3.73
 -1 -12 10 62.79 4.08
 -1 -12 9 59.05 3.69
 -1 -12 9 54.44 4.06
 -1 -12 8 9.2 2.03
 -1 -12 8 10.38 2.28
 -1 -12 7 -0.28 1.53
 -1 -12 7 2.81 1.97
 -1 -12 6 2.89 1.73
 -1 -12 6 5.12 2.17
 -1 -12 5 22.31 3.11
 -1 -12 5 24.04 3.29
 -1 -12 4 18.08 2.91
 -1 -12 4 20.35 2.19
 -1 -12 3 9.37 2.34
 -1 -12 3 7.09 1.44
 -1 -12 2 36.04 3.41
 -1 -12 2 37.97 3.03
 -1 -12 1 9.58 2.12
 -1 -12 1 8.45 1.79
 -1 -12 0 0.11 1.36
 -1 -12 0 -0.1 1.14
 -1 -12 -1 45.19 3.08
 -1 -12 -1 47.52 3.05
 -1 -12 -2 10.52 1.56
 -1 -12 -3 0.92 0.77
 -1 -13 11 1.57 0.88
 -1 -13 10 25.64 2.09
 -1 -13 9 0.7 1.1
 -1 -13 8 35.99 2.95
 -1 -13 7 2.87 1.48
 -1 -13 6 0.98 1.46
 -1 -13 5 3.38 1.66
 -1 -13 4 11.24 2.19
 -1 -13 4 12.03 1.37
 -1 -13 3 -0.85 1.27
 -1 -13 3 1.44 0.88
 -1 -13 2 -1.49 1.28
 -1 -13 2 1.69 0.94
 -1 -13 1 -0.17 1.14
 -1 -13 1 -0.36 0.86
 -1 -13 0 3.58 1.14
 -1 -13 0 3.84 0.99
 -1 -13 -1 3.59 0.86
 -1 -14 9 3.95 1.01
 -1 -14 8 16.66 1.64
 -1 -14 7 1.75 0.9
 -1 -14 6 -0.71 0.93
 -1 -14 5 0.57 0.92
 -1 -14 4 1.23 0.9
 -1 -14 3 2.34 1.01
 -1 -14 2 0.5 0.73
 2 -15 1 11.47 1.49
 2 -15 2 4.84 1.29
 2 -15 3 -2.07 1.09
 2 -15 4 21.77 1.96
 2 -15 5 33.77 2.2
 2 -15 6 3.21 0.87
 2 -15 6 3.55 1.25
 2 -15 7 12.81 1.72
 2 -15 8 0.71 0.9
 2 -15 9 4.98 1.06
 2 -14 -3 26.58 1.78
 2 -14 -2 35.78 2.22
 2 -14 -1 11.65 1.89
 2 -14 -1 11.47 1.53
 2 -14 0 2.95 1.39
 2 -14 0 3.81 1.18
 2 -14 1 6.91 1.77
 2 -14 1 6.92 1.33
 2 -14 2 20.01 2.31
 2 -14 2 20.14 1.88
 2 -14 3 1.74 1.48
 2 -14 3 1.3 1.42
 2 -14 4 4.82 1.5
 2 -14 4 2.89 1.52
 2 -14 5 2.54 1.16
 2 -14 5 3.48 1.79
 2 -14 6 0.47 0.98
 2 -14 6 1.76 1.64
 2 -14 7 10.35 1.53
 2 -14 7 9.38 2.06
 2 -14 8 1.9 1.48
 2 -14 9 13.32 1.92
 2 -14 10 22.19 2.08
 2 -14 11 2.94 0.86
 2 -13 -5 0.62 0.65
 2 -13 -4 25.83 2.08
 2 -13 -3 0.78 1.05
 2 -13 -2 30.57 3.07
 2 -13 -2 29.91 2.66
 2 -13 -1 1.41 1.75
 2 -13 -1 2.93 1.48
 2 -13 0 9.94 2.15
 2 -13 0 11.4 1.93
 2 -13 1 6.99 2.21
 2 -13 1 8.52 1.79
 2 -13 2 3.18 1.61
 2 -13 2 4.94 1.82
 2 -13 2 2.4 1.2
 2 -13 3 -0.86 1.46
 2 -13 3 0.5 1.57
 2 -13 3 -1.22 0.97
 2 -13 4 8.62 2
 2 -13 4 10.12 2.24
 2 -13 5 0.67 1.26
 2 -13 5 2.2 1.87
 2 -13 6 21.75 2.44
 2 -13 6 21.84 3
 2 -13 7 2.62 1.24
 2 -13 7 1.73 1.74
 2 -13 8 0.18 1.59
 2 -13 9 3.4 1.66
 2 -13 10 28.98 2.64
 2 -13 10 29.5 2.86
 2 -13 11 1.09 1.05
 2 -13 11 -0.19 1
 2 -13 12 -0.55 0.85
 2 -12 -6 11.37 1.4
 2 -12 -5 11.47 1.7
 2 -12 -5 11.27 1.67
 2 -12 -4 2.82 1.51
 2 -12 -4 0.47 1.19
 2 -12 -3 83.38 5
 2 -12 -3 91.57 4.77
 2 -12 -3 80.09 4.26
 2 -12 -2 14.4 2.32
 2 -12 -2 17.57 3.01
 2 -12 -1 118.09 5.64
 2 -12 -1 116.78 6.09
 2 -12 0 31.85 3.11
 2 -12 0 42.09 3.82
 2 -12 0 40.65 3.59
 2 -12 1 28.97 2.83
 2 -12 1 25.7 3.25
 2 -12 1 23.88 3.02
 2 -12 2 65.95 4.58
 2 -12 2 55.29 4.83
 2 -12 2 57.04 4.57
 2 -12 2 60.35 3.88
 2 -12 3 40.25 3.51
 2 -12 3 36.74 3.75
 2 -12 3 39.33 3.96
 2 -12 3 49.46 3.29
 2 -12 4 4.64 1.92
 2 -12 4 4.38 1.83
 2 -12 4 3.87 1.99
 2 -12 5 2.12 1.51
 2 -12 5 -1.26 1.79
 2 -12 5 3.19 1.94
 2 -12 6 7.03 2.14
 2 -12 6 7.29 1.7
 2 -12 6 7.16 2.12
 2 -12 7 27.41 3.05
 2 -12 7 27.83 2.57
 2 -12 7 34.32 3.68
 2 -12 8 46.7 3.87
 2 -12 8 45.6 3.96
 2 -12 9 2.67 1.69
 2 -12 9 5.06 1.9
 2 -12 10 17.95 2.55
 2 -12 10 17.75 2.5
 2 -12 11 -2.22 1.55
 2 -12 11 2.54 1.19
 2 -12 12 -0.03 1.13
 2 -12 12 2.21 1.06
 2 -12 13 0.56 0.93
 2 -11 -8 15.6 1.68
 2 -11 -7 22.11 1.98
 2 -11 -7 14.71 1.95
 2 -11 -6 4.79 1.43
 2 -11 -6 6.3 1.7
 2 -11 -5 15.85 2.26
 2 -11 -5 14.87 2.4
 2 -11 -4 188.3 7.55
 2 -11 -4 188.77 7.03
 2 -11 -4 168.08 6.89
 2 -11 -3 6.11 2.29
 2 -11 -3 6.2 2.05
 2 -11 -3 6.84 1.7
 2 -11 -2 157.39 6.96
 2 -11 -2 159.99 6.48
 2 -11 -2 156.46 6.62
 2 -11 -1 -2.61 1.99
 2 -11 -1 -0.31 1.57
 2 -11 -1 0.98 1.68
 2 -11 -1 -1.19 1.39
 2 -11 0 433.21 11.17
 2 -11 0 427.73 11.72
 2 -11 0 436.69 11.84
 2 -11 0 409.62 10.39
 2 -11 1 38.31 3.54
 2 -11 1 20.2 3.02
 2 -11 1 22.55 3.17
 2 -11 1 34.14 3.11
 2 -11 2 1084.74 17.05
 2 -11 2 1085.09 18.31
 2 -11 2 1056.15 18.9
 2 -11 2 1088.65 15.83
 2 -11 3 37.51 3.37
 2 -11 3 46.74 4.15
 2 -11 3 47.84 4.53
 2 -11 3 35.11 2.84
 2 -11 4 605.77 12.35
 2 -11 4 621.14 14.02
 2 -11 4 605.75 14.15
 2 -11 5 94.2 5.06
 2 -11 5 98.84 4.83
 2 -11 5 100.9 5.81
 2 -11 5 109.84 5.6
 2 -11 5 91.19 5.59
 2 -11 6 17.46 2.38
 2 -11 6 15.89 2.66
 2 -11 6 14.02 2.52
 2 -11 6 12.82 2.46
 2 -11 7 14.28 2.66
 2 -11 7 12.74 1.96
 2 -11 7 15.73 2.86
 2 -11 8 37.45 3.74
 2 -11 8 42.82 4.02
 2 -11 9 7.88 2.26
 2 -11 9 6.96 2.2
 2 -11 10 7.64 2.06
 2 -11 10 9.29 2.11
 2 -11 11 111.88 5.27
 2 -11 11 98.76 4.99
 2 -11 12 -0.75 1.5
 2 -11 12 0.82 1.01
 2 -11 13 7.38 1.56
 2 -11 14 16.22 1.66
 2 -10 -10 3.85 0.98
 2 -10 -9 14.66 1.87
 2 -10 -8 1.95 1.67
 2 -10 -8 0.92 0.81
 2 -10 -7 8.42 2.11
 2 -10 -7 9.88 1.67
 2 -10 -6 8.11 2.13
 2 -10 -6 9.1 1.9
 2 -10 -5 47.54 4.08
 2 -10 -5 51.3 3.91
 2 -10 -5 52.72 4.41
 2 -10 -4 20.59 2.94
 2 -10 -4 15.74 2.37
 2 -10 -4 20.32 3.13
 2 -10 -3 10.14 2.3
 2 -10 -3 9.44 1.96
 2 -10 -3 8.67 2.3
 2 -10 -2 27.89 3.02
 2 -10 -2 27.5 3.05
 2 -10 -2 24.56 2.76
 2 -10 -2 23.23 3.01
 2 -10 -1 39.44 3.66
 2 -10 -1 41.18 3.32
 2 -10 -1 39.88 3.61
 2 -10 -1 41.31 3.4
 2 -10 -1 41.47 3.79
 2 -10 0 43.68 3.84
 2 -10 0 49.94 4.02
 2 -10 0 48.3 3.55
 2 -10 0 52.17 3.99
 2 -10 1 70.42 4.56
 2 -10 1 73.11 4.87
 2 -10 1 66.76 4
 2 -10 1 67.42 4.3
 2 -10 2 62.74 4.4
 2 -10 2 52.9 3.75
 2 -10 2 65.4 4.61
 2 -10 2 49.38 3.37
 2 -10 3 375.58 10.57
 2 -10 3 390.59 10.47
 2 -10 3 408.07 22.05
 2 -10 3 385.18 9.62
 2 -10 3 382.93 9.84
 2 -10 3 360.03 8.51
 2 -10 4 147.26 6.63
 2 -10 4 154.34 5.82
 2 -10 4 165.85 6.27
 2 -10 4 145.46 6.59
 2 -10 5 366.86 9.36
 2 -10 5 382.42 10.65
 2 -10 5 367.75 22.94
 2 -10 5 380.04 9.29
 2 -10 5 348.4 9.63
 2 -10 5 378.44 10.72
 2 -10 6 1.26 1.64
 2 -10 6 -1.57 3.42
 2 -10 6 2.36 1.06
 2 -10 6 2.95 1.78
 2 -10 6 0.39 1.54
 2 -10 7 113.8 5.71
 2 -10 7 126.28 6.05
 2 -10 7 122.93 6.35
 2 -10 8 5.71 2.22
 2 -10 8 6.58 2.15
 2 -10 9 14.49 2.5
 2 -10 9 14.53 2.51
 2 -10 10 18.64 2.73
 2 -10 10 15.16 2.45
 2 -10 11 32.14 3.4
 2 -10 11 29.55 2.92
 2 -10 12 23.37 2.69
 2 -10 12 22.79 2.37
 2 -10 13 7.97 1.72
 2 -10 14 23.28 2.08
 2 -10 15 19.2 1.46
 2 -9 -11 -0.9 0.79
 2 -9 -10 20.12 2.18
 2 -9 -9 0.97 1.48
 2 -9 -8 69.22 4.82
 2 -9 -8 75.95 3.89
 2 -9 -7 2.31 1.97
 2 -9 -7 1.32 1.13
 2 -9 -6 51.19 4.37
 2 -9 -6 47.38 3.69
 2 -9 -5 44.9 4
 2 -9 -5 48.16 3.77
 2 -9 -5 46.33 4.32
 2 -9 -4 4.07 1.49
 2 -9 -4 5.95 1.69
 2 -9 -4 6.26 2.18
 2 -9 -3 -1.11 1.21
 2 -9 -3 0.44 1.16
 2 -9 -3 -0.34 1.19
 2 -9 -3 -1 1.53
 2 -9 -2 14.21 2.04
 2 -9 -2 18.38 2.45
 2 -9 -2 18.79 2.33
 2 -9 -2 20.95 2.67
 2 -9 -1 2.47 1.35
 2 -9 -1 1.05 1.14
 2 -9 -1 4.98 1.41
 2 -9 -1 3.93 1.39
 2 -9 -1 3.69 1.42
 2 -9 0 112.11 5.27
 2 -9 0 119.75 5.63
 2 -9 0 106.73 4.88
 2 -9 0 117.06 5.22
 2 -9 1 -0.36 1.17
 2 -9 1 -1.52 1.39
 2 -9 1 1.63 1.19
 2 -9 1 0.17 0.92
 2 -9 2 105.34 5.15
 2 -9 2 122.15 11.22
 2 -9 2 112.83 4.87
 2 -9 2 103.22 4.83
 2 -9 2 106.41 5.28
 2 -9 3 99.38 5.09
 2 -9 3 96.17 10.38
 2 -9 3 99.37 4.5
 2 -9 3 92.12 4.55
 2 -9 3 103.93 5.24
 2 -9 4 10.01 1.75
 2 -9 4 12.64 4.38
 2 -9 4 13.21 1.97
 2 -9 4 11.92 1.79
 2 -9 4 13.56 2.11
 2 -9 4 12.8 2.14
 2 -9 5 13.05 2.18
 2 -9 5 5.94 3.01
 2 -9 5 10.06 1.7
 2 -9 5 13.96 2.19
 2 -9 5 11.14 2.04
 2 -9 5 11.19 2.02
 2 -9 6 46.24 8.36
 2 -9 6 44.82 3.5
 2 -9 6 48.92 3.81
 2 -9 6 50.46 3.68
 2 -9 6 53.68 3.82
 2 -9 7 95.33 5.47
 2 -9 7 98.55 5.08
 2 -9 7 83.87 4.59
 2 -9 8 85.17 4.84
 2 -9 8 90.18 11.97
 2 -9 8 94.18 5.36
 2 -9 9 2.68 1.63
 2 -9 9 4.04 1.96
 2 -9 10 43.42 3.83
 2 -9 10 42.8 3.72
 2 -9 11 6.56 1.81
 2 -9 11 5.09 2.01
 2 -9 12 5.05 1.44
 2 -9 12 6.04 2.01
 2 -9 13 35.55 3.07
 2 -9 14 34.56 2.64
 2 -9 15 5.15 1.11
 2 -8 -12 0.14 0.75
 2 -8 -11 5.36 1.53
 2 -8 -10 23.39 2.86
 2 -8 -9 2.67 2.02
 2 -8 -8 5.3 2.05
 2 -8 -8 8.77 1.63
 2 -8 -8 9.84 1.81
 2 -8 -7 27.58 2.74
 2 -8 -7 29.18 2.74
 2 -8 -6 14.03 2.07
 2 -8 -6 13.37 2.04
 2 -8 -5 3.76 1.54
 -2 8 5 3.28 2.33
 2 -8 -5 3.89 1.51
 2 -8 -5 3.98 1.88
 2 -8 -4 5.39 1.71
 -2 8 4 5.14 3.34
 2 -8 -4 4.7 1.56
 2 -8 -4 4.12 1.69
 2 -8 -3 -0.03 0.98
 -2 8 3 0.95 1.98
 2 -8 -3 2.15 1.43
 2 -8 -2 8.4 1.51
 2 -8 -2 6.75 1.64
 -2 8 2 8.43 3.66
 -2 8 1 132.97 10.35
 2 -8 0 1.64 1.49
 -2 8 0 6.11 2.33
 2 -8 1 39.08 5.7
 -2 8 -1 39.78 5.37
 2 -8 2 9.51 3.47
 2 -8 3 -0.67 2.06
 2 -8 4 8.42 3.67
 2 -8 5 19.09 5.44
 2 -8 6 31.77 2.73
 2 -8 6 28.19 2.64
 2 -8 6 35.73 3.11
 2 -8 6 32.95 6.86
 2 -8 7 1.49 1.25
 2 -8 7 -0.68 2.35
 2 -8 7 2.3 1.5
 2 -8 8 16.77 2.46
 2 -8 8 24.8 6.23
 2 -8 8 19.89 2.55
 2 -8 9 107.98 5.36
 2 -8 9 114.61 5.91
 2 -8 9 112.19 13.44
 2 -8 10 -0.17 1.54
 2 -8 10 -0.26 1.29
 2 -8 11 51.83 3.91
 2 -8 11 51.1 4.05
 2 -8 12 17.1 2.58
 2 -8 12 13.89 1.93
 2 -8 13 15.62 2.32
 2 -8 14 22.77 2.4
 2 -8 15 -0.64 0.98
 -2 7 12 0.25 0.54
 2 -7 -12 -1.07 1.1
 -2 7 11 -0.59 0.74
 2 -7 -11 0.88 1.63
 2 -7 -11 -1.67 1.15
 -2 7 10 17.97 1.97
 2 -7 -10 14.29 2.53
 2 -7 -10 15.09 2.06
 2 -7 -9 6.37 1.67
 -2 7 9 7.82 1.62
 2 -7 -8 11.35 1.79
 2 -7 -8 12.93 2.06
 -2 7 8 10.16 1.68
 2 -7 -7 48.34 3.43
 -2 7 7 49.77 8.3
 2 -7 -7 50.01 3.54
 2 -7 -6 250.89 7.63
 -2 7 6 252.92 17.43
 2 -7 -6 248.71 7.41
 2 -7 -5 11 1.82
 2 -7 -5 7.05 1.61
 2 -7 -5 9.45 1.96
 -2 7 5 4.36 2.68
 2 -7 -4 48.78 3.37
 -2 7 4 42.04 6.3
 -2 7 3 10.33 2.97
 -2 7 2 36.28 5.5
 2 -7 -1 7.95 3.43
 -2 7 1 6.78 2.3
 2 -7 0 36.45 6.03
 -2 7 0 35.28 4.67
 2 -7 0 32.01 4.63
 2 -7 1 64.83 8.04
 2 -7 1 62.62 6.93
 2 -7 2 114.77 10.3
 2 -7 2 108.25 9.35
 2 -7 3 10.29 3.81
 2 -7 3 4.87 2.53
 2 -7 4 57.05 7.67
 2 -7 5 36.78 6.66
 2 -7 6 52.63 8.08
 2 -7 7 5.91 1.51
 2 -7 7 3.9 2.65
 2 -7 7 6.48 1.43
 2 -7 8 56.2 3.76
 2 -7 8 53.18 8.7
 2 -7 8 59.7 4.14
 2 -7 9 4.28 1.65
 2 -7 9 9 4.3
 2 -7 9 7.7 1.78
 2 -7 10 2.52 1.84
 2 -7 10 -0.63 1.47
 2 -7 11 0.17 1.63
 2 -7 11 0.27 1.21
 2 -7 12 57.15 4.05
 2 -7 13 2.55 1.48
 2 -7 14 10.7 1.78
 2 -7 15 55.32 2.9
 -2 6 13 38.52 2.14
 2 -6 -13 34.13 2.36
 2 -6 -12 28.04 2.35
 -2 6 12 33.83 2.38
 2 -6 -12 28.65 2.75
 -2 6 11 31.58 2.6
 2 -6 -11 29.38 3.28
 -2 6 10 17.47 2.19
 -2 6 9 1.08 1.1
 -2 6 8 29.85 2.67
 -2 6 8 40.65 7.73
 2 -6 -7 -0.52 0.86
 -2 6 7 -2.31 2.83
 2 -6 -6 12.21 1.73
 -2 6 6 6.58 3.3
 2 -6 -6 9.6 2.06
 -2 6 5 143.68 11.57
 -2 6 4 1.78 1.84
 -2 6 3 930.4 24.97
 2 -6 -3 928.07 26.07
 -2 6 2 89.28 7.18
 2 -6 -2 103.85 8.9
 2 -6 -1 120.04 7.43
 -2 6 1 117.55 5.91
 -2 6 1 116.67 7.69
 2 -6 -1 118.57 9.63
 2 -6 0 240.17 11.4
 -2 6 0 274.85 10.55
 2 -6 0 268.95 14.26
 2 -6 1 201.03 11.13
 2 -6 1 212 12.36
 2 -6 2 21.54 4.66
 2 -6 2 16.68 4.16
 2 -6 3 923.88 26.57
 2 -6 3 910.96 25.5
 2 -6 4 42.39 6.33
 2 -6 4 43.55 5.78
 2 -6 5 8.45 3.77
 2 -6 6 28.81 5.95
 2 -6 7 14.36 4.53
 2 -6 8 18.78 2.25
 2 -6 8 18.54 5.43
 2 -6 8 14.74 2.24
 2 -6 9 30.12 2.88
 2 -6 9 29.85 2.75
 2 -6 9 35.21 7.14
 2 -6 9 26.75 2.89
 2 -6 10 212.21 7.44
 2 -6 10 202.69 7.17
 2 -6 10 202.64 16.63
 2 -6 10 210.48 7.56
 2 -6 11 74.79 4.47
 2 -6 11 73.34 4.5
 2 -6 11 75.72 4.6
 2 -6 12 22.47 2.88
 2 -6 13 33.09 3.04
 2 -6 14 2.85 1.62
 2 -6 15 86.9 3.57
 2 -5 -14 2.66 0.88
 -2 5 14 3.1 0.82
 2 -5 -13 7.88 1.54
 -2 5 13 8.49 1.4
 2 -5 -12 69.7 4.42
 -2 5 12 74.37 3.91
 -2 5 11 1.73 1.19
 -2 5 10 3.83 1.49
 -2 5 9 277.66 19.9
 -2 5 9 265.66 7.96
 2 -5 -8 20.01 2.88
 -2 5 8 18.49 5.27
 -2 5 8 18.56 2.13
 -2 5 7 24.81 5.69
 -2 5 6 186.86 13.25
 -2 5 5 2.47 2.3
 2 -5 -4 45.3 5.37
 -2 5 4 41.55 5.4
 -2 5 3 260.31 11.95
 2 -5 -3 273.39 12.8
 -2 5 2 1230.63 17.21
 2 -5 -2 1196.9 26.31
 -2 5 2 1180.77 22.85
 -2 5 1 6.21 1.55
 2 -5 -1 6.39 2.16
 -2 5 1 4.23 1.8
 2 -5 -1 6.28 2.64
 2 -5 0 202.34 9.73
 2 -5 0 202.32 11
 -2 5 0 202.18 8.53
 2 -5 1 61.04 5.95
 2 -5 1 56.16 5.96
 2 -5 2 82.22 7.31
 2 -5 2 83.91 7.1
 2 -5 3 159.96 10.69
 2 -5 3 156.64 9.6
 2 -5 4 1043.19 27.57
 2 -5 4 1060.19 24.54
 2 -5 5 213.96 13.42
 2 -5 6 186.31 13.03
 2 -5 7 15.63 4.66
 2 -5 8 5.65 3.5
 2 -5 9 39.76 3.21
 2 -5 9 39.68 3.27
 2 -5 9 44.12 7.28
 2 -5 10 57.51 3.98
 2 -5 10 62.21 4.13
 2 -5 11 9.23 2.07
 2 -5 12 54.18 3.9
 2 -5 12 54.08 4
 2 -5 13 13.22 2.3
 2 -5 14 2.04 1.26
 2 -5 15 26.54 2.06
 -2 4 15 57.83 2.34
 -2 4 14 33.42 2.35
 2 -4 -13 8.5 1.68
 -2 4 13 13.23 1.87
 -2 4 12 57.77 3.74
 -2 4 11 31.19 2.95
 -2 4 10 41.65 8.25
 -2 4 10 33.78 2.99
 -2 4 9 190.43 16
 -2 4 9 210.31 6.79
 -2 4 8 4.52 3.69
 -2 4 8 1.94 1.06
 2 -4 -7 32.5 6.09
 -2 4 7 33.71 5.9
 2 -4 -6 100.7 9.68
 -2 4 6 100.66 9.21
 2 -4 -5 90.11 8.55
 -2 4 5 93.39 8.02
 2 -4 -5 103.61 6.86
 -2 4 4 21.76 2.72
 2 -4 -4 23.32 4.55
 -2 4 4 26.82 4.2
 2 -4 -4 22.98 3.49
 -2 4 3 471.96 10.74
 -2 4 3 458.72 13.93
 2 -4 -3 465.46 14.7
 -2 4 2 64.1 4.1
 2 -4 -2 65.02 5.68
 -2 4 2 63.64 4.64
 -2 4 1 10.77 2.04
 2 -4 -1 9.22 2.19
 2 -4 -1 10.92 2.89
 -2 4 1 7.51 1.75
 2 -4 0 119.13 6.84
 2 -4 0 120.22 7.61
 2 -4 1 339.71 12.22
 2 -4 1 356.54 12.81
 2 -4 2 19.49 3.7
 2 -4 2 18.93 3.33
 2 -4 3 314.26 13.38
 2 -4 3 301.59 11.64
 2 -4 4 94.19 7.96
 2 -4 4 85.53 6.2
 2 -4 5 336.56 15.47
 2 -4 6 110.33 9.48
 2 -4 7 -3.07 3.22
 2 -4 8 5.68 2.78
 2 -4 9 93.78 4.79
 2 -4 9 87.31 3.96
 2 -4 10 2.88 1.46
 2 -4 10 2.39 1.14
 2 -4 11 103.7 5.61
 2 -4 11 106.39 4.67
 2 -4 12 12.95 2.4
 2 -4 12 18.77 2.01
 2 -4 13 -0.92 1.57
 2 -4 13 1.32 1.54
 2 -4 13 -0.19 1
 2 -4 14 3.3 1.38
 2 -4 14 5.86 1.05
 2 -4 15 28.43 2.01
 -2 3 15 0.96 0.81
 -2 3 14 11.69 1.84
 -2 3 13 -0.98 1.4
 2 -3 -13 0.7 1.02
 -2 3 12 12.26 2.06
 -2 3 11 1.24 3.16
 -2 3 11 0.48 1.07
 -2 3 11 -1.54 1.3
 2 -3 -10 66.63 9.58
 -2 3 10 78.63 10.93
 -2 3 10 65.31 3.87
 -2 3 10 70.25 4.19
 2 -3 -9 -0.95 2.6
 -2 3 9 2.55 3.11
 -2 3 9 3.81 1.31
 2 -3 -8 82.14 9.33
 -2 3 8 94.41 9.98
 2 -3 -7 1.23 2.47
 -2 3 7 -0.1 2.31
 2 -3 -6 10.56 3.75
 -2 3 6 10.09 3.27
 2 -3 -5 128.82 9.42
 -2 3 5 122.75 5.07
 2 -3 -5 138.64 7.1
 -2 3 5 135.6 8.95
 2 -3 -4 100.21 7.67
 -2 3 4 100.77 5.74
 2 -3 -4 86.46 5.78
 -2 3 4 89.92 6.47
 2 -3 -3 71.76 6.36
 -2 3 3 69.67 4.55
 2 -3 -3 68.37 5.47
 -2 3 3 72.13 5.04
 2 -3 -2 282.46 10.68
 2 -3 -2 265.46 10.07
 -2 3 2 269.49 8.16
 -2 3 2 276.97 7.92
 -2 3 1 495.17 11.19
 2 -3 -1 492.39 13.37
 -2 3 1 502.04 8.39
 2 -3 0 317.67 10.11
 2 -3 1 1276.42 21.54
 2 -3 1 1311.46 21.16
 2 -3 2 31.39 4.05
 2 -3 2 32.8 3.64
 2 -3 3 267.95 11.41
 2 -3 3 270.75 9.69
 2 -3 3 272.62 9.6
 2 -3 4 381.65 14.5
 2 -3 4 373.24 10.88
 2 -3 4 372.59 13.19
 2 -3 5 26.31 4.16
 2 -3 5 24.97 4.15
 2 -3 6 10.63 3.18
 2 -3 6 14.99 3.42
 2 -3 7 56.18 6.82
 2 -3 7 49.35 6.95
 2 -3 8 49.3 6.33
 2 -3 8 50.22 7.6
 2 -3 9 60.69 3.96
 2 -3 9 57.51 3.39
 2 -3 9 60.25 8.96
 2 -3 10 236.97 7.14
 2 -3 10 230.49 8.07
 2 -3 11 4.57 1.47
 2 -3 11 5.95 1.99
 2 -3 12 25 2.42
 2 -3 12 24.65 2.94
 2 -3 13 26.88 2.36
 2 -3 13 28.5 3
 2 -3 14 -0.82 0.86
 2 -3 14 0.8 1.05
 2 -3 15 23.92 1.8
 -2 2 16 0.56 0.78
 -2 2 15 1.17 0.98
 -2 2 14 0.46 1.25
 -2 2 13 39.81 3.3
 -2 2 12 12.7 1.87
 2 -2 -11 9.65 4.41
 -2 2 11 8.39 4.31
 -2 2 11 2.26 1.37
 -2 2 11 2.09 1.45
 2 -2 -10 168.77 14.27
 -2 2 10 166.03 14.95
 -2 2 10 161.87 6.13
 -2 2 10 163.13 6.07
 2 -2 -9 154.92 12.83
 -2 2 9 167.35 13.99
 -2 2 9 163.39 5.68
 2 -2 -8 177.72 12.88
 -2 2 8 184.24 13.47
 2 -2 -7 4.93 2.79
 -2 2 7 2.52 2.17
 -2 2 6 235.36 8.52
 2 -2 -6 232.35 12.45
 -2 2 6 236.94 12.65
 2 -2 -6 234.37 7.85
 2 -2 -5 7.15 2.96
 -2 2 5 5.82 2.19
 -2 2 5 4.01 1.86
 2 -2 -5 2.27 1.25
 -2 2 4 218.06 8.65
 2 -2 -4 216.09 10.05
 -2 2 4 212.1 9.11
 -2 2 3 49.8 4.04
 2 -2 -3 51.51 5.16
 -2 2 3 52.07 3.87
 2 -2 -2 2610.2 27.4
 -2 2 2 2601.71 24.85
 -2 2 2 2599.97 19.8
 -2 2 1 1.79 1.68
 2 -2 -1 1.24 1.43
 2 -2 0 986.56 16.09
 2 -2 1 120.14 6.23
 2 -2 1 127.21 4.37
 2 -2 2 326.31 10.69
 2 -2 2 325.92 9.11
 2 -2 3 58.19 5.07
 2 -2 3 57.45 4.04
 2 -2 3 62.22 5
 2 -2 4 379.05 13.07
 2 -2 4 366.82 8.85
 2 -2 4 388.12 13.83
 2 -2 5 75.87 6.35
 2 -2 5 79.78 7.18
 2 -2 6 112.54 7.98
 2 -2 6 96.17 8.93
 2 -2 7 336.03 14.39
 2 -2 7 300.52 17
 2 -2 8 10.82 1.73
 2 -2 8 9.68 3.11
 2 -2 8 8.66 1.5
 -2 2 -9 66.04 5.2
 2 -2 9 67.09 4.24
 2 -2 9 64 3.8
 2 -2 9 73.59 10.02
 2 -2 10 12.59 2.03
 2 -2 10 17.58 2.1
 2 -2 10 21.54 6.04
 2 -2 11 0.08 1.12
 2 -2 11 2.1 1.61
 2 -2 12 28.08 2.68
 2 -2 12 25.11 2.95
 2 -2 13 34.97 2.62
 2 -2 13 37.73 3.24
 2 -2 14 1.79 0.87
 2 -2 14 4.79 1.29
 2 -2 15 19.36 1.42
 -2 1 16 2.36 0.97
 -2 1 15 3.42 1.31
 -2 1 14 -1.27 1.33
 -2 1 13 5.97 1.78
 -2 1 12 -1.07 1.58
 2 -1 -11 8.45 3.88
 -2 1 11 2.79 2.72
 -2 1 11 5.86 1.74
 -2 1 11 5.67 1.55
 2 -1 -10 326.38 19.4
 -2 1 10 349.43 21.29
 -2 1 10 336.03 8.47
 -2 1 10 343.97 8.85
 -2 1 9 20.97 5.39
 -2 1 8 34.81 6.15
 -2 1 7 863.93 25.32
 -2 1 7 876.47 19.72
 -2 1 6 23.7 4.1
 -2 1 6 29.26 3.79
 -2 1 5 350.83 12.67
 -2 1 5 342.64 12.73
 -2 1 4 2583 29.39
 -2 1 4 2569.98 30.26
 -2 1 3 840.3 14.38
 -2 1 3 840.21 15.76
 -2 1 2 2580.31 24.66
 -2 1 1 2866.9 24.92
 2 -1 -1 2879.94 20.23
 -2 1 0 191.85 6.73
 2 -1 0 190.96 4.73
 2 -1 1 316.54 8.02
 2 -1 2 12.06 2.35
 2 -1 2 18.52 2.75
 2 -1 3 4.95 2.29
 2 -1 3 3.24 1.68
 2 -1 4 55.91 5.89
 2 -1 4 49.22 2.16
 2 -1 4 56.27 4.7
 2 -1 5 920.58 25.37
 2 -1 5 956.22 19.64
 2 -1 6 73.53 8.01
 2 -1 7 254.49 16.32
 -2 1 -8 87.85 5.61
 2 -1 8 98.63 11.05
 2 -1 8 92.4 4.8
 -2 1 -9 37.12 4.08
 2 -1 9 43.33 3.64
 2 -1 9 39.1 7.79
 2 -1 10 35.83 3.53
 2 -1 10 34.8 3.05
 2 -1 10 32.19 7.5
 2 -1 11 17.29 2.29
 2 -1 11 19.66 2.71
 2 -1 12 86.67 4.47
 2 -1 12 89.36 5
 2 -1 13 0.14 1.16
 2 -1 13 -0.47 1.22
 2 -1 14 3.88 1.07
 2 -1 14 4.75 1.04
 -2 0 17 1.59 0.71
 -2 0 17 2.38 0.68
 -2 0 16 0.68 1.07
 -2 0 15 57.44 3.54
 -2 0 14 6.59 1.81
 -2 0 13 63.09 4.16
 -2 0 12 3.74 1.44
 2 0 -12 2.83 2.07
 2 0 -11 8.73 3.78
 -2 0 11 11.52 1.84
 -2 0 11 13 2.21
 -2 0 10 18.32 5.3
 -2 0 10 17.01 1.99
 -2 0 10 15.69 2.04
 -2 0 9 2.12 2.81
 -2 0 8 7.04 3.26
 -2 0 8 12.29 3.23
 -2 0 7 6.2 3.38
 -2 0 7 7.17 2.55
 -2 0 6 19.76 3.75
 -2 0 6 16.81 3.1
 -2 0 5 99.36 7.07
 -2 0 5 95.6 7.2
 -2 0 5 104.68 6.77
 -2 0 4 2066.41 28.09
 -2 0 3 571.48 13.27
 -2 0 2 1733.23 20.94
 -2 0 1 4728.09 31.73
 2 0 0 191.62 6.57
 -2 0 0 195.92 6.49
 2 0 1 2447.95 26.66
 -2 0 -1 2434.81 23.92
 2 0 2 99.1 6.39
 2 0 3 568.18 16.92
 -2 0 -3 580.17 9.95
 2 0 4 1.15 2.22
 -2 0 -4 1.4 1.12
 2 0 5 426.03 18.45
 2 0 6 215.12 14.53
 2 0 7 51.04 7.89
 -2 0 -8 5.86 2.5
 2 0 8 9.18 3.85
 2 0 8 6.65 1.88
 -2 0 -9 29.36 3.87
 2 0 9 32.25 3.27
 2 0 9 32.41 7.02
 2 0 10 32.02 3.42
 2 0 10 34.24 3.28
 -2 0 -10 38.02 4.63
 2 0 11 33.74 3.13
 2 0 11 33.5 3.31
 2 0 12 21.98 2.46
 2 0 12 20.59 2.68
 2 0 13 8.16 1.54
 2 0 13 6.27 1.43
 2 0 14 4.53 1
 2 0 14 5.05 0.93
 -2 -1 17 0.49 0.69
 -2 -1 17 1.47 0.83
 -2 -1 16 37.78 2.58
 -2 -1 15 3.9 1.51
 -2 -1 14 18.16 2.43
 -2 -1 13 -0.94 1.43
 -2 -1 12 3.98 1.45
 -2 -1 11 3.31 1.41
 -2 -1 11 2.77 1.29
 -2 -1 10 1.49 1.08
 -2 -1 10 -0.86 1.27
 -2 -1 9 0.05 2.01
 -2 -1 8 247.98 13.37
 -2 -1 7 3.64 2.46
 -2 -1 6 301.18 13.09
 -2 -1 5 109.44 7.42
 -2 -1 4 681.29 16.9
 -2 -1 3 207.19 8.48
 -2 -1 2 1298.6 18.47
 -2 -1 1 2125.34 21.49
 -2 -1 0 186.82 6.17
 -2 -1 -1 288.02 7.69
 2 1 1 304.46 11.05
 -2 -1 -2 383.51 9.54
 2 1 2 341.38 13.21
 2 1 3 41.86 5.65
 -2 -1 -3 44.82 3.74
 2 1 4 0.38 2.28
 2 1 5 2.49 2.4
 2 1 6 139.32 12.44
 2 1 7 7.57 3.59
 -2 -1 -7 4.81 1.89
 -2 -1 -8 26.89 3.9
 2 1 8 29.68 6.57
 2 1 8 31.02 3.17
 -2 -1 -9 57.17 5.27
 2 1 9 62.59 4.34
 2 1 9 61.78 10.14
 2 1 10 -0.45 1.46
 2 1 10 1.03 1.34
 -2 -1 -10 3.01 2.76
 2 1 11 3.98 1.69
 2 1 11 1.79 1.39
 2 1 12 0.64 1.25
 2 1 12 1.45 1.32
 2 1 13 2 1.05
 2 1 14 8.82 1.01
 -2 -2 17 10.64 1.45
 -2 -2 17 9.68 1.23
 -2 -2 16 68.25 3.42
 -2 -2 15 0.09 1.17
 -2 -2 14 16.34 2.35
 -2 -2 13 61.47 3.97
 -2 -2 12 125.61 5.44
 -2 -2 11 18.18 2.08
 -2 -2 10 0.35 0.86
 -2 -2 10 -0.78 2.84
 -2 -2 9 43.97 6.46
 -2 -2 8 15.36 3.96
 -2 -2 7 142.29 10.25
 -2 -2 6 28.48 4.59
 -2 -2 5 13.25 3.39
 -2 -2 4 95.69 7.26
 -2 -2 3 78.92 5.53
 -2 -2 3 71.27 5.98
 -2 -2 2 426.89 11.38
 -2 -2 1 25.34 2.64
 -2 -2 0 73.94 3.81
 2 2 1 19.13 3.85
 -2 -2 -1 21.49 1.95
 2 2 2 20.27 4.24
 -2 -2 -2 20.27 1.92
 -2 -2 -2 21.02 1.71
 2 2 3 38.22 5.8
 2 2 4 1.16 2.32
 2 2 5 77.34 9.17
 2 2 6 158.72 14.19
 -2 -2 -6 144.77 6.84
 2 2 7 39.18 7.44
 -2 -2 -7 33.97 3.88
 -2 -2 -8 40.6 4.73
 2 2 8 49.38 8.84
 2 2 8 41.11 3.51
 2 2 9 0.47 1.25
 -2 -2 -9 5.38 2.7
 2 2 10 40.3 3.45
 2 2 10 42.57 3.47
 -2 -2 -10 39.09 4.76
 2 2 11 61.06 3.91
 2 2 11 55.63 3.67
 2 2 12 19.06 2.03
 2 2 12 21.63 2.05
 2 2 13 8.08 1.18
 -2 -3 17 -1.94 1.05
 -2 -3 17 -0.07 0.69
 -2 -3 16 15.11 2.09
 -2 -3 16 11.87 1.68
 -2 -3 15 17.95 2.24
 -2 -3 14 111.28 5.17
 -2 -3 13 170.9 6.44
 -2 -3 12 195.28 6.7
 -2 -3 11 -0.51 1.24
 -2 -3 11 1.5 2.13
 -2 -3 10 6.25 1.39
 -2 -3 10 7.51 3.54
 -2 -3 9 -0.22 2.46
 -2 -3 8 492.69 21.17
 -2 -3 7 5.54 3.34
 -2 -3 6 718.81 23.17
 -2 -3 5 33.48 5.38
 -2 -3 4 6.75 2.92
 -2 -3 3 23.01 3.83
 -2 -3 2 35.87 4.41
 -2 -3 1 130.29 7.26
 -2 -3 0 -1.39 1.52
 2 3 1 156.97 10.5
 -2 -3 -1 162.24 6.02
 2 3 2 470.69 19.2
 2 3 3 18.74 4.44
 2 3 4 39.81 6.71
 2 3 5 8.5 3.63
 2 3 6 5.09 2.56
 -2 -3 -6 5.23 2.1
 -2 -3 -7 -0.09 2
 2 3 7 -1.13 2.78
 2 3 7 0.9 1.05
 2 3 8 11.57 1.91
 -2 -3 -8 10.69 2.94
 2 3 9 10.77 2
 -2 -3 -9 9.92 3.12
 2 3 10 0.51 1.05
 2 3 10 0.82 1.44
 2 3 11 5.29 1.59
 2 3 11 5.23 1.3
 2 3 12 15.41 1.7
 2 3 13 1.12 0.52
 -2 -4 17 10.5 1.47
 -2 -4 17 7.07 1.04
 -2 -4 16 21.26 2.32
 -2 -4 16 24.73 2.04
 -2 -4 15 11.21 1.98
 -2 -4 15 14.26 2.01
 -2 -4 14 9.19 1.76
 -2 -4 13 67.26 3.96
 -2 -4 12 -1.43 3.23
 -2 -4 12 2.14 1.29
 -2 -4 11 3.88 3.03
 -2 -4 11 4.96 1.36
 -2 -4 10 53.92 8.67
 -2 -4 10 48.73 3.11
 -2 -4 9 123.87 11.99
 -2 -4 8 257.4 16.34
 -2 -4 7 236.8 14.99
 -2 -4 6 275.8 15.25
 -2 -4 5 527.64 20.34
 -2 -4 4 347.64 15.55
 -2 -4 3 122.52 8.91
 -2 -4 2 156.71 9.14
 -2 -4 1 202.22 9.59
 2 4 0 5.28 3.3
 -2 -4 0 -0.1 0.96
 2 4 1 63.72 7.88
 2 4 2 1.02 2.65
 2 4 3 23.05 5.66
 2 4 4 33.38 6.74
 2 4 5 8.23 4.44
 -2 -4 -5 8.57 2.26
 2 4 6 18.67 5.83
 -2 -4 -6 14.75 3.06
 -2 -4 -7 138.92 7.76
 2 4 7 146.85 15.64
 2 4 7 139.26 5.95
 2 4 8 27.3 2.68
 -2 -4 -8 19.85 3.61
 2 4 9 10.31 1.67
 -2 -4 -9 10.66 3.01
 2 4 10 2.25 1.56
 2 4 11 6.61 1.34
 2 4 12 2.19 0.73
 -2 -4 -12 -0.31 0.78
 -2 -5 17 7.07 0.97
 -2 -5 17 6.76 1.2
 -2 -5 16 14.82 1.59
 -2 -5 16 16.88 2.07
 -2 -5 15 73.46 3.75
 -2 -5 15 77.7 4.32
 -2 -5 14 0.76 1.18
 -2 -5 14 -0.26 1.52
 -2 -5 13 101.18 5.16
 -2 -5 13 98.37 4.72
 -2 -5 12 15.97 5.14
 -2 -5 12 16.23 2.43
 -2 -5 12 16.18 2.11
 -2 -5 11 2.61 2.38
 -2 -5 11 3.55 1.45
 -2 -5 11 2.92 1.15
 -2 -5 10 127.13 5.18
 -2 -5 10 119.32 4.9
 -2 -5 10 125.82 13.42
 -2 -5 9 53.37 8.18
 -2 -5 8 38.04 7.35
 -2 -5 7 5.76 4
 -2 -5 6 323.34 17.85
 -2 -5 5 5.59 2.62
 -2 -5 4 881.25 26.18
 -2 -5 3 -0.3 2.2
 -2 -5 2 1179.86 26.89
 -2 -5 1 513.29 16.34
 2 5 0 18.59 4.74
 2 5 1 12.63 4.2
 2 5 2 190.84 14.7
 2 5 3 119.29 12.45
 -2 -5 -3 122.81 6.02
 2 5 4 402.75 23.56
 -2 -5 -4 337.36 10.53
 2 5 5 157.45 15.54
 -2 -5 -5 144.63 7.4
 2 5 6 83.21 11.68
 -2 -5 -6 101.29 6.6
 -2 -5 -7 237.87 9.8
 -2 -5 -8 0.12 2.42
 -2 -5 -9 5.87 2.26
 2 5 10 0.24 1.01
 2 5 11 30.65 1.94
 -2 -6 17 1.68 0.85
 -2 -6 16 22.32 1.76
 -2 -6 16 26.81 2.32
 -2 -6 15 14.2 2.2
 -2 -6 15 17.86 1.79
 -2 -6 14 21.36 2.19
 -2 -6 14 26.95 2.91
 -2 -6 13 1.64 1.71
 -2 -6 13 0.59 1.06
 -2 -6 12 134.81 5.46
 -2 -6 12 132.82 5.85
 -2 -6 11 59.69 10.03
 -2 -6 11 52.14 3.38
 -2 -6 11 54.23 3.71
 -2 -6 10 81.87 11.29
 -2 -6 10 78.71 4.22
 -2 -6 10 73.68 3.91
 -2 -6 9 2.93 1.22
 -2 -6 9 2.36 1.1
 -2 -6 9 3.9 3.18
 -2 -6 8 29.61 6.69
 -2 -6 7 -1.26 2.72
 -2 -6 6 169.34 13.68
 -2 -6 5 45.55 7.06
 -2 -6 4 101.33 9.7
 -2 -6 3 43.92 6.39
 -2 -6 2 52.93 6.33
 2 6 -1 99.4 10.43
 2 6 0 -0.92 3.07
 2 6 1 290 19
 2 6 2 48.07 8.39
 -2 -6 -2 59.62 4.22
 -2 -6 -2 54.87 3.63
 2 6 3 110.3 12.89
 -2 -6 -3 122.95 6.39
 -2 -6 -3 117.65 5.25
 -2 -6 -4 43.58 4.14
 2 6 4 48.54 9.54
 -2 -6 -5 53.93 4.73
 -2 -6 -6 1.57 2.24
 -2 -6 -6 2.27 1.14
 -2 -6 -7 80.68 5.72
 -2 -6 -8 7.84 2.41
 2 6 9 26.09 2.26
 2 6 10 6.41 1
 -2 -7 17 1.61 0.75
 -2 -7 16 21.98 2
 -2 -7 15 0.31 1.17
 -2 -7 14 63.45 3.9
 -2 -7 14 66.98 3.41
 -2 -7 13 4.93 1.74
 -2 -7 13 5.13 1.15
 -2 -7 12 110.39 5.33
 -2 -7 12 114.15 4.86
 -2 -7 11 15.76 1.95
 -2 -7 11 18.6 2.41
 -2 -7 10 3.85 1.23
 -2 -7 10 5.2 1.72
 -2 -7 10 6.65 4.64
 -2 -7 9 1.95 1.39
 -2 -7 9 0.73 1.19
 -2 -7 9 0.29 3.4
 -2 -7 8 9.67 1.79
 -2 -7 8 7.86 1.56
 -2 -7 8 7.32 3.07
 -2 -7 7 18.73 2.4
 -2 -7 7 22.95 6.11
 -2 -7 6 3.44 2.73
 -2 -7 6 3.35 1.23
 -2 -7 6 -0.1 1.16
 -2 -7 5 61.08 8.45
 -2 -7 4 5.59 2.9
 -2 -7 3 4.1 2.35
 -2 -7 2 42.26 3.12
 -2 -7 2 32.88 3.2
 2 7 -1 146.63 13.59
 -2 -7 1 158.8 5.85
 -2 -7 1 144.56 6.47
 2 7 0 14.52 4.72
 -2 -7 0 18.81 2.27
 -2 -7 0 21.77 2.67
 2 7 1 -1.28 3
 -2 -7 -1 3.9 1.86
 -2 -7 -1 -0.17 1.2
 2 7 2 7.94 2.88
 -2 -7 -2 12.07 2.34
 -2 -7 -2 9.76 1.88
 2 7 3 9.79 4.55
 -2 -7 -3 11.31 1.98
 -2 -7 -3 8.69 2.49
 -2 -7 -4 29.28 2.93
 -2 -7 -4 23.68 3.22
 -2 -7 -5 20 3.25
 -2 -7 -6 8.97 2.46
 -2 -7 -6 12.42 1.9
 -2 -7 -7 -2.39 1.64
 2 7 8 -0.77 0.84
 -2 -7 -9 0.08 0.94
 2 7 9 2.2 0.77
 -2 -8 16 1.73 0.91
 -2 -8 15 1.11 1.02
 -2 -8 14 1.39 1.16
 -2 -8 14 3.48 1.35
 -2 -8 13 7.05 1.7
 -2 -8 13 4.73 1.74
 -2 -8 12 7.35 1.77
 -2 -8 11 1.97 1.52
 -2 -8 10 13.98 2.17
 -2 -8 10 13.95 2.14
 -2 -8 9 -0.1 2.6
 -2 -8 9 3.5 1.54
 -2 -8 9 1.93 1.21
 -2 -8 8 51.23 3.77
 -2 -8 8 62.06 10.42
 -2 -8 8 49.31 3.88
 -2 -8 8 50.21 3.49
 -2 -8 7 5.27 3.56
 -2 -8 7 2.27 1.36
 -2 -8 7 4.08 1.72
 -2 -8 7 2.81 1.12
 -2 -8 6 4.58 3.62
 -2 -8 6 3.34 1.18
 -2 -8 6 2.89 1.39
 -2 -8 6 7.31 1.81
 -2 -8 5 0.6 1.22
 -2 -8 5 3.25 2.15
 -2 -8 5 1.53 1.4
 -2 -8 5 3.39 1.16
 -2 -8 4 3.59 1.54
 -2 -8 4 4.27 1.66
 -2 -8 3 19.2 2.4
 -2 -8 3 12.29 2.51
 2 8 -2 21.99 6.11
 -2 -8 2 26.49 2.75
 -2 -8 2 22.07 3.25
 2 8 -1 3.09 3.46
 -2 -8 1 4.08 1.58
 2 8 0 27.05 6.42
 -2 -8 0 35.98 3.34
 -2 -8 0 37.34 3.28
 -2 -8 -1 35.63 3.3
 -2 -8 -1 42.29 3.81
 -2 -8 -2 15.45 2.34
 -2 -8 -2 14.3 2.42
 -2 -8 -3 0.72 1.46
 -2 -8 -3 1.71 1.82
 -2 -8 -4 3.76 1.98
 -2 -8 -5 33.01 3.36
 -2 -8 -5 34.87 2.96
 -2 -8 -6 11.71 2.08
 -2 -8 -6 11.12 1.66
 2 8 7 -0.11 0.7
 -2 -8 -8 2.75 0.99
 -2 -9 16 6.62 0.99
 -2 -9 15 8.7 1.38
 -2 -9 14 4.73 1.2
 -2 -9 14 4.95 1.41
 -2 -9 13 69.9 3.84
 -2 -9 13 71.11 3.9
 -2 -9 12 3.7 1.44
 -2 -9 12 8.67 1.97
 -2 -9 11 40.01 3.51
 -2 -9 11 39.11 3.31
 -2 -9 11 45.57 3.42
 -2 -9 10 158.23 6.59
 -2 -9 10 161.38 6.82
 -2 -9 10 157.15 6.21
 -2 -9 9 86.59 5
 -2 -9 9 76.1 4.97
 -2 -9 9 79.51 4.4
 -2 -9 8 233.97 7.93
 -2 -9 8 219.15 7.16
 -2 -9 8 222.13 8.62
 -2 -9 7 56.76 4.13
 -2 -9 7 49.72 8.97
 -2 -9 7 51.13 3.52
 -2 -9 7 52.51 4.19
 -2 -9 6 4.99 1.82
 -2 -9 6 6.01 2.02
 -2 -9 5 7.17 2.25
 -2 -9 5 4.22 1.73
 -2 -9 4 1.7 1.86
 -2 -9 4 5.8 1.79
 -2 -9 3 -0.81 1.55
 -2 -9 3 0.39 1.7
 2 9 -3 -1.35 3.8
 2 9 -2 -1.36 3.59
 -2 -9 2 1.75 1.56
 2 9 -1 4.67 3.93
 -2 -9 1 4.43 1.77
 -2 -9 0 0.98 1.56
 -2 -9 -1 3.18 1.53
 -2 -9 -2 73.77 4.48
 -2 -9 -3 7.99 1.89
 -2 -9 -3 8.48 1.74
 -2 -9 -4 89.62 4.53
 -2 -9 -5 7.27 1.56
 -2 -9 -5 4.57 1.33
 -2 -9 -6 -0.09 0.64
 -2 -9 -6 1.98 0.97
 -2 -9 -7 1.89 0.74
 -2 -10 15 4.36 0.86
 -2 -10 14 0.26 0.78
 -2 -10 14 -0.33 0.8
 -2 -10 13 0.92 1.07
 -2 -10 13 1.66 1.12
 -2 -10 12 5.37 1.34
 -2 -10 12 6.94 1.67
 -2 -10 11 1.83 1.2
 -2 -10 11 2.37 1.71
 -2 -10 11 -0.25 1.21
 -2 -10 10 28.56 2.67
 -2 -10 10 26.32 2.94
 -2 -10 10 21.25 2.84
 -2 -10 9 55.12 3.56
 -2 -10 9 56.72 4.18
 -2 -10 9 60.83 4.43
 -2 -10 8 26.37 2.61
 -2 -10 8 29.6 3.25
 -2 -10 8 28.05 3.44
 -2 -10 7 90.14 5.29
 -2 -10 7 83.69 5.7
 -2 -10 6 28.8 3.26
 -2 -10 6 26.72 3.7
 -2 -10 5 11.64 2.34
 -2 -10 5 13.18 2.95
 -2 -10 4 111.32 5.81
 -2 -10 4 97.28 6.46
 -2 -10 3 3.17 1.83
 -2 -10 2 120.88 5.94
 -2 -10 1 42.48 3.67
 -2 -10 0 -0.23 1.48
 -2 -10 -1 27.87 2.92
 -2 -10 -1 26.73 2.92
 -2 -10 -2 -2.83 1.39
 -2 -10 -2 -1.19 1.51
 -2 -10 -3 1.99 1.15
 -2 -10 -4 0.19 0.94
 -2 -10 -4 -0.32 0.78
 -2 -10 -5 9.53 1.2
 -2 -11 13 0.99 0.8
 -2 -11 12 1.75 1.16
 -2 -11 11 2.85 1.43
 -2 -11 11 1.23 1.22
 -2 -11 10 7.13 1.88
 -2 -11 10 9.26 2
 -2 -11 9 27.35 2.9
 -2 -11 9 28.77 3.12
 -2 -11 8 7.7 2.14
 -2 -11 8 8.97 2.38
 -2 -11 7 4.57 2.25
 -2 -11 7 3.49 2.12
 -2 -11 6 40.87 3.82
 -2 -11 6 38.1 4.21
 -2 -11 5 27.38 2.53
 -2 -11 5 26.45 2.83
 -2 -11 4 51.98 3.43
 -2 -11 4 50.24 4.06
 -2 -11 3 23.55 2.65
 -2 -11 3 26.41 2.93
 -2 -11 2 14.35 2.26
 -2 -11 2 17.03 2.55
 -2 -11 1 -0.99 1.49
 -2 -11 1 0.51 1.46
 -2 -11 0 9.23 1.82
 -2 -11 0 12.43 2.06
 -2 -11 -1 16.21 2.07
 -2 -11 -1 17.43 2.04
 -2 -11 -2 52.28 3.11
 -2 -11 -3 23.68 1.9
 -2 -11 -4 49.54 2.11
 -2 -12 12 38.25 2.28
 -2 -12 11 15.26 1.78
 -2 -12 10 23.8 2.45
 -2 -12 9 -0.44 1.41
 -2 -12 8 2.15 1.54
 -2 -12 7 -0.45 1.54
 -2 -12 6 0.57 1.58
 -2 -12 5 5.62 1.81
 -2 -12 4 10.63 1.55
 -2 -12 4 5.31 1.6
 -2 -12 3 19.71 2.08
 -2 -12 3 19.57 2.52
 -2 -12 2 1.25 1.16
 -2 -12 2 0.34 1.31
 -2 -12 1 -0.79 1.01
 -2 -12 1 -0.51 1.15
 -2 -12 0 -1.01 0.93
 -2 -12 0 1.29 0.98
 -2 -12 -1 2.1 0.84
 -2 -12 -2 39.3 2.03
 -2 -13 11 1.26 0.8
 -2 -13 10 0.26 0.88
 -2 -13 9 0.9 0.99
 -2 -13 8 11.89 1.75
 -2 -13 7 20.23 2.21
 -2 -13 6 1.02 1.21
 -2 -13 5 -0.34 1.08
 -2 -13 4 20.51 2.16
 -2 -13 3 17.43 1.47
 -2 -13 3 16.41 1.82
 -2 -13 2 0.25 0.67
 -2 -13 2 1.05 1
 -2 -13 1 -1.08 0.67
 -2 -13 1 1.24 0.81
 -2 -14 7 8.77 1.13
 -2 -14 6 6.63 1.02
 3 -15 -1 5.91 0.94
 3 -15 0 20.01 1.58
 3 -15 1 3.82 0.84
 3 -15 1 3.14 1.12
 3 -15 2 -0.4 1.07
 3 -15 3 3.04 1.04
 3 -15 4 11.18 1.49
 3 -15 4 14.2 1.94
 3 -15 5 10.53 1.3
 3 -15 5 12.9 1.9
 3 -15 6 5.55 1.42
 3 -15 7 -1.35 1.14
 3 -15 8 -1.39 1.01
 3 -15 9 -0.54 0.78
 3 -14 -4 32.11 1.94
 3 -14 -3 17.82 1.76
 3 -14 -2 128.47 4.59
 3 -14 -1 4.26 1.26
 3 -14 -1 3.07 1.42
 3 -14 0 12.4 1.7
 3 -14 0 12.32 2.15
 3 -14 1 -0.91 0.91
 3 -14 1 0.83 1.39
 3 -14 2 14.56 1.7
 3 -14 2 11.54 1.87
 3 -14 2 11.45 2.04
 3 -14 3 -0.1 1.17
 3 -14 3 0.42 1.62
 3 -14 4 16.83 2.09
 3 -14 4 15.86 2.53
 3 -14 5 2.18 1.09
 3 -14 5 1.81 1.69
 3 -14 6 7.16 1.99
 3 -14 7 -0.5 1.4
 3 -14 8 5.09 1.66
 3 -14 9 0.93 1.26
 3 -14 10 7.64 1.37
 3 -14 11 5.23 1
 3 -13 -6 37.95 2.06
 3 -13 -5 4.94 1.32
 3 -13 -4 54.48 3.27
 3 -13 -3 37.22 2.91
 3 -13 -2 3.54 1.61
 3 -13 -2 1.19 1.68
 3 -13 -1 8.82 1.84
 3 -13 -1 7.09 2.06
 3 -13 0 32.86 2.95
 3 -13 0 30.28 3.24
 3 -13 1 5.64 1.81
 3 -13 1 2.95 1.57
 3 -13 1 3.46 1.79
 3 -13 1 6.85 1.64
 3 -13 2 1.94 1.5
 3 -13 2 2.15 1.45
 3 -13 2 4.5 2.06
 3 -13 2 4.14 1.34
 3 -13 3 3.28 1.53
 3 -13 3 2.61 1.63
 3 -13 3 4.55 2.33
 3 -13 4 5.44 1.53
 3 -13 4 4.22 1.87
 3 -13 4 3.68 1.95
 3 -13 5 1.55 1.11
 3 -13 5 7.22 2.12
 3 -13 6 30.4 3.41
 3 -13 7 0.36 1.77
 3 -13 8 19.32 2.6
 3 -13 8 18.3 2.58
 3 -13 9 18.29 2.4
 3 -13 9 20.12 2.56
 3 -13 10 -1.65 1.38
 3 -13 10 0.69 1.16
 3 -13 11 2.31 1.11
 3 -13 11 2.9 1.21
 3 -13 12 0.3 0.74
 3 -12 -7 4.63 1
 3 -12 -6 2.43 1.12
 3 -12 -5 11.37 1.88
 3 -12 -5 15.35 2.2
 3 -12 -4 23.99 2.69
 3 -12 -4 22.53 2.57
 3 -12 -3 13.66 2.3
 3 -12 -3 13.29 2.64
 3 -12 -2 1.92 1.53
 3 -12 -2 3.11 1.92
 3 -12 -1 10.98 2.46
 3 -12 -1 9.99 2.05
 3 -12 -1 11.43 2.35
 3 -12 -1 5.61 1.76
 3 -12 0 155.69 6.85
 3 -12 0 152.21 6.76
 3 -12 0 151.61 7.3
 3 -12 0 149.92 6.3
 3 -12 1 10.28 2.39
 3 -12 1 4.65 2.03
 3 -12 1 4.2 1.93
 3 -12 1 8.23 1.81
 3 -12 2 87.06 5.01
 3 -12 2 88.4 5.44
 3 -12 2 85.77 5.64
 3 -12 2 90.14 4.56
 3 -12 3 61.52 4.14
 3 -12 3 62.51 3.95
 3 -12 3 64.24 4.8
 3 -12 3 57.07 4.64
 3 -12 4 2.99 1.39
 3 -12 4 7.53 1.86
 3 -12 4 7.16 2.18
 3 -12 4 9.03 2.38
 3 -12 5 168 6.28
 3 -12 5 172.95 7.15
 3 -12 5 153.97 7.46
 3 -12 5 176.87 7.6
 3 -12 6 0.85 1.85
 3 -12 6 2.22 1.69
 3 -12 6 1.56 1.78
 3 -12 7 3.18 1.94
 3 -12 7 3.54 2.11
 3 -12 8 9.14 2.33
 3 -12 8 10.46 2.48
 3 -12 9 5.25 1.81
 3 -12 9 8.91 2.31
 3 -12 10 1.98 1.64
 3 -12 10 -1.03 1.46
 3 -12 11 17.16 2.15
 3 -12 11 18.68 2.25
 3 -12 12 0.91 1.1
 3 -12 12 -0.33 0.8
 3 -12 13 -0.79 0.71
 3 -11 -8 3.09 1.38
 3 -11 -8 4.32 1.06
 3 -11 -7 12.07 2.12
 3 -11 -7 10.75 1.64
 3 -11 -6 -0.82 1.46
 3 -11 -6 -0.54 1.28
 3 -11 -5 10.06 2.15
 3 -11 -5 13.56 2.26
 3 -11 -4 95.71 5.45
 3 -11 -4 93.24 5.17
 3 -11 -4 86.91 5.61
 3 -11 -3 8.14 2.09
 3 -11 -3 5.43 1.74
 3 -11 -3 2.87 1.63
 3 -11 -3 5.81 2.11
 3 -11 -2 123.36 5.89
 3 -11 -2 119.96 6.04
 3 -11 -2 122.27 5.95
 3 -11 -2 118.74 6.32
 3 -11 -1 275.9 8.73
 3 -11 -1 280.46 7.97
 3 -11 -1 280.11 8.61
 3 -11 -1 273.18 9.28
 3 -11 -1 282.68 8.74
 3 -11 -1 282.09 9.25
 3 -11 0 40.58 3.57
 3 -11 0 34.93 3.07
 3 -11 0 37.1 3.83
 3 -11 0 26.15 2.78
 3 -11 0 33.44 3.38
 3 -11 1 133.68 6.35
 3 -11 1 131.6 5.59
 3 -11 1 137.91 6.83
 3 -11 1 126.82 5.71
 3 -11 1 128.1 6.02
 3 -11 2 19.98 2.82
 3 -11 2 23.74 3.31
 3 -11 2 9.37 1.86
 3 -11 2 15.29 2.18
 3 -11 2 13.36 2.29
 3 -11 3 121.63 5.53
 3 -11 3 120.96 6.32
 3 -11 3 126.12 5.58
 3 -11 3 126.27 6.58
 3 -11 4 59.19 4.04
 3 -11 4 61.39 4.61
 3 -11 4 52.79 3.73
 3 -11 4 47.57 3.95
 3 -11 4 65.26 4.8
 3 -11 5 353.92 9.99
 3 -11 5 341.18 10.26
 3 -11 5 327.57 9.36
 3 -11 5 341.71 10.44
 3 -11 6 35.4 3.47
 3 -11 6 44.51 4.08
 3 -11 6 47.57 4.28
 3 -11 7 22.02 3.08
 3 -11 7 19.26 2.63
 3 -11 7 20.54 2.98
 3 -11 8 13.13 2.44
 3 -11 8 16.33 2.67
 3 -11 9 3.92 1.92
 3 -11 9 2.57 1.58
 3 -11 10 0.01 1.72
 3 -11 10 4.15 1.67
 3 -11 11 9.79 2.14
 3 -11 11 9.62 1.86
 3 -11 12 0.22 1.32
 3 -11 12 0.77 0.99
 3 -11 13 2.36 1.09
 3 -11 14 13.57 1.28
 3 -10 -10 1.84 1.06
 3 -10 -9 0.33 0.7
 3 -10 -9 0.25 1.31
 3 -10 -8 14.29 1.75
 3 -10 -8 14.27 2.49
 3 -10 -7 1.1 1.16
 3 -10 -7 2.51 2
 3 -10 -6 91.27 4.46
 3 -10 -6 96.42 5.66
 3 -10 -6 87.12 4.86
 3 -10 -5 13.07 2.51
 3 -10 -5 10.34 2.1
 3 -10 -5 11.86 1.97
 3 -10 -5 11.95 2.93
 3 -10 -4 24.08 2.93
 3 -10 -4 20.38 2.7
 3 -10 -4 17.98 2.86
 3 -10 -4 20.13 2.4
 3 -10 -3 11.31 2.2
 3 -10 -3 9.72 1.83
 3 -10 -3 11.45 2.05
 3 -10 -3 12.87 2.42
 3 -10 -3 10.99 2.06
 3 -10 -2 3.5 1.63
 3 -10 -2 3.21 1.56
 3 -10 -2 1.88 1.3
 3 -10 -2 -0.22 1.72
 3 -10 -2 0.69 1.26
 3 -10 -1 195.87 7.25
 3 -10 -1 192.32 6.71
 3 -10 -1 195.04 7.7
 3 -10 -1 195.34 7.12
 3 -10 -1 198.66 7.03
 3 -10 -1 202.2 7.42
 3 -10 0 68.18 4.36
 3 -10 0 68.04 3.98
 3 -10 0 73.86 4.77
 3 -10 0 64.12 4.01
 3 -10 0 62.78 4.17
 3 -10 1 6.23 1.64
 3 -10 1 4.74 1.38
 3 -10 1 7.01 1.75
 3 -10 1 6.1 1.74
 3 -10 1 5.92 1.52
 3 -10 2 279.44 7.92
 3 -10 2 288.7 8.88
 3 -10 2 302.4 18.62
 3 -10 2 287.01 8.16
 3 -10 2 293.63 9.27
 3 -10 2 292.25 7.73
 3 -10 3 9.61 1.91
 3 -10 3 16.14 4.66
 3 -10 3 13.09 2.16
 3 -10 3 10.03 1.65
 3 -10 3 14.29 2.29
 3 -10 3 11.34 2.25
 3 -10 4 422.08 11.24
 3 -10 4 411.93 10
 3 -10 4 387.9 8.99
 3 -10 4 394.47 10.06
 3 -10 4 422.55 11.03
 3 -10 5 229.16 8.28
 3 -10 5 217.82 7.42
 3 -10 5 255.23 8.18
 3 -10 5 214.24 7.9
 3 -10 5 257.69 19.4
 3 -10 6 307.27 9.72
 3 -10 6 275.43 8.73
 3 -10 6 299.64 9.19
 3 -10 6 290.58 21.31
 3 -10 7 12.17 2.34
 3 -10 7 7.47 1.82
 3 -10 8 216.7 8.36
 3 -10 8 219.29 7.84
 3 -10 9 6.57 1.9
 3 -10 9 7.17 2.22
 3 -10 10 98.66 5.46
 3 -10 10 106.84 5.53
 3 -10 11 5.84 1.56
 3 -10 11 6.2 2.14
 3 -10 12 10.5 1.75
 3 -10 12 6.81 1.75
 3 -10 13 0.09 1.11
 3 -10 14 0.6 0.8
 3 -9 -11 4.85 1.39
 3 -9 -10 1.06 1.37
 3 -9 -9 3.89 1.91
 3 -9 -9 0.97 0.92
 3 -9 -9 4.15 1.33
 3 -9 -8 159.98 7.33
 3 -9 -8 155.3 5.84
 3 -9 -8 149.24 5.64
 3 -9 -7 78 5.36
 3 -9 -7 76.67 4.47
 3 -9 -7 80.97 4.44
 3 -9 -6 0.99 1.85
 3 -9 -6 2.76 1.51
 3 -9 -6 0.16 1.25
 3 -9 -5 27.82 3.29
 3 -9 -5 33.3 3.29
 3 -9 -5 30.38 2.87
 3 -9 -5 29.51 3.5
 3 -9 -4 16.13 2.63
 3 -9 -4 13.26 2.18
 3 -9 -4 14.04 2.21
 3 -9 -4 13.28 2.82
 3 -9 -3 16.81 2.26
 3 -9 -3 17.11 2.63
 3 -9 -3 17.66 2.28
 3 -9 -3 16.41 2.26
 3 -9 -3 17.96 2.61
 3 -9 -2 -1.11 1.16
 3 -9 -2 -0.73 1.26
 3 -9 -2 0.6 1.13
 3 -9 -2 -0.51 1.25
 3 -9 -2 -0.06 1.14
 3 -9 -1 58.13 3.58
 3 -9 -1 64.23 4.15
 3 -9 -1 67.45 4.06
 3 -9 -1 69.51 3.98
 3 -9 -1 63.37 3.95
 3 -9 0 14.52 2.18
 3 -9 0 15.14 2
 3 -9 0 13.03 1.87
 3 -9 1 129.12 5.79
 3 -9 1 133.38 11.41
 3 -9 2 154.31 6.04
 3 -9 2 155.29 12.89
 3 -9 2 146.96 5.7
 3 -9 2 177.4 6.61
 3 -9 3 10.89 1.86
 3 -9 3 7.33 3.38
 3 -9 3 10.42 1.78
 3 -9 3 13.47 2.02
 3 -9 3 11.32 1.88
 3 -9 4 38.6 3.15
 3 -9 4 42.72 3.5
 3 -9 4 33.5 6.98
 3 -9 4 36.8 3.05
 3 -9 4 41.39 3.25
 3 -9 5 3.09 1.46
 3 -9 5 -0.09 2.99
 3 -9 5 1.58 1.32
 3 -9 5 2.72 1.51
 3 -9 5 2.44 1.3
 3 -9 6 1.35 1.26
 3 -9 6 0.51 3.69
 3 -9 6 2.26 1.5
 3 -9 6 4.3 1.77
 3 -9 6 1.75 1.26
 3 -9 7 49.14 3.78
 3 -9 7 46.81 8.42
 3 -9 7 60.13 4.49
 3 -9 8 29.51 3.09
 3 -9 8 25.98 3.04
 3 -9 9 89.11 5.09
 3 -9 9 94.92 5.56
 3 -9 10 76.73 4.81
 3 -9 10 62.5 4.46
 3 -9 11 14.52 2.33
 3 -9 11 12.64 2.31
 3 -9 12 1.2 1.38
 3 -9 12 2.47 1.59
 3 -9 13 15.98 2.07
 3 -9 14 10.89 1.5
 3 -8 -12 -1.11 0.95
 3 -8 -11 28.16 2.8
 3 -8 -11 23.97 2.04
 3 -8 -10 9.32 2.2
 3 -8 -10 13.49 2.08
 3 -8 -9 50.39 4.32
 3 -8 -9 53.47 3.38
 3 -8 -9 57.98 3.79
 3 -8 -8 113.26 6.31
 3 -8 -8 121.27 5.31
 3 -8 -8 111.7 5.43
 3 -8 -7 15.02 2.68
 3 -8 -7 17.47 2.28
 3 -8 -7 13.72 2.19
 3 -8 -6 2.96 1.77
 3 -8 -6 2.5 1.3
 3 -8 -6 2.87 1.54
 3 -8 -5 11.18 2.38
 3 -8 -5 7.56 1.71
 3 -8 -5 9.03 1.71
 3 -8 -5 6.68 2.01
 3 -8 -4 36.88 3.47
 3 -8 -4 33.06 2.87
 3 -8 -4 33.08 2.95
 3 -8 -4 34.54 3.27
 3 -8 -3 32.83 3.03
 3 -8 -3 31.95 2.73
 3 -8 -3 32.96 2.86
 3 -8 -2 91.68 10.19
 3 -8 -1 66.9 8.83
 3 -8 0 32.19 6.24
 3 -8 1 77.38 8.34
 3 -8 1 83.71 9.81
 -3 8 -1 81.72 7.47
 3 -8 2 0.12 2.07
 3 -8 2 2.07 2.48
 3 -8 3 17.63 4.61
 3 -8 3 21.45 5.23
 3 -8 4 118.25 11.58
 3 -8 5 28.4 2.83
 3 -8 5 19.5 5.05
 3 -8 6 2.78 1.68
 3 -8 6 3.4 1.43
 3 -8 6 5.98 1.68
 3 -8 7 30.62 2.96
 3 -8 7 33.64 3.23
 3 -8 7 38.23 7.29
 3 -8 8 3.58 1.6
 3 -8 8 7.5 2.92
 3 -8 8 4.38 1.71
 3 -8 9 52.47 4.19
 3 -8 9 43.03 3.7
 3 -8 10 4.23 1.92
 3 -8 10 1.86 1.39
 3 -8 11 19.66 2.7
 3 -8 11 16.07 2.35
 3 -8 12 16.64 2.38
 3 -8 12 14.29 1.94
 3 -8 13 30.46 2.68
 3 -8 14 1.2 1.08
 3 -7 -13 5.83 1.13
 3 -7 -13 5.3 1
 3 -7 -12 7.42 1.81
 3 -7 -12 7.46 1.56
 -3 7 11 0.18 0.84
 3 -7 -11 -1.64 1.54
 3 -7 -11 -0.15 1.42
 -3 7 10 15.45 1.94
 3 -7 -10 18.19 2.84
 3 -7 -10 16.13 2.41
 3 -7 -9 20.16 3.1
 3 -7 -8 7.86 2.24
 3 -7 -8 1.43 1.03
 3 -7 -7 0.61 1.15
 3 -7 -6 79.57 4.17
 3 -7 -5 65.08 3.71
 -3 7 5 58.3 7.33
 3 -7 -5 53.34 3.73
 3 -7 -5 61.4 3.68
 -3 7 4 3.62 2.29
 3 -7 -4 2.99 2.75
 -3 7 3 7.82 2.57
 3 -7 -3 5.77 2.87
 -3 7 2 7.5 2.6
 3 -7 -2 3.12 2.56
 3 -7 -1 53.1 7.26
 -3 7 1 54.4 5.19
 -3 7 1 53.13 5.04
 3 -7 0 162.78 10.89
 3 -7 0 170.15 12.31
 -3 7 0 172.54 9.71
 -3 7 0 173.09 8.62
 3 -7 1 81.99 8.17
 3 -7 1 77.58 8.47
 -3 7 -1 77.9 7.23
 3 -7 2 40.84 6.29
 3 -7 2 50.91 7.16
 3 -7 3 33.58 5.84
 3 -7 3 46.74 6.98
 3 -7 4 29.74 5.79
 3 -7 4 25.18 4.77
 3 -7 5 14.9 4.66
 3 -7 6 11.11 3.62
 3 -7 7 8.29 1.7
 3 -7 7 6.54 3.61
 3 -7 7 9.82 2.05
 3 -7 8 9.58 1.82
 3 -7 8 7.31 4.12
 3 -7 8 13.29 2.32
 3 -7 9 -0.38 1.57
 3 -7 9 -0.88 1.11
 3 -7 9 1.09 2.72
 3 -7 9 2.53 1.64
 3 -7 10 15.34 2.57
 3 -7 10 12.16 2.17
 3 -7 10 13.55 1.95
 3 -7 11 60.15 4.23
 3 -7 11 70.25 4.33
 3 -7 12 14.72 2.34
 3 -7 12 9.82 1.75
 3 -7 13 50.14 3.37
 3 -7 14 59.16 3.05
 3 -7 15 8.21 1.02
 3 -6 -14 5.69 0.95
 3 -6 -13 10.1 1.59
 3 -6 -13 9.04 1.54
 -3 6 13 12.15 1.45
 3 -6 -12 10.61 1.98
 -3 6 12 10.93 1.62
 3 -6 -11 10.06 2.24
 -3 6 11 17.95 2.1
 3 -6 -10 2.6 1.77
 -3 6 10 2.56 1.21
 -3 6 9 30.1 2.66
 -3 6 8 14.93 1.9
 -3 6 8 15.11 4.63
 3 -6 -8 17.06 2.07
 -3 6 7 3.44 2.73
 3 -6 -7 0.27 0.79
 -3 6 6 40.7 6.36
 -3 6 5 6.55 2.82
 3 -6 -5 6.76 2.6
 3 -6 -4 69.17 7.38
 -3 6 4 63.05 6.4
 -3 6 3 91.96 6.88
 3 -6 -3 85.24 8.16
 -3 6 2 120.67 7.11
 3 -6 -2 105 9.12
 -3 6 2 113.31 6.85
 3 -6 -1 267.79 14.24
 -3 6 1 285.97 11.44
 -3 6 1 274.59 9.64
 3 -6 0 74.4 7.82
 -3 6 0 71.2 6.15
 -3 6 0 65.9 4.51
 3 -6 0 67.5 6.76
 3 -6 1 285.34 14.51
 3 -6 1 288.67 14.08
 3 -6 2 48.48 6.44
 3 -6 2 48.32 6.2
 3 -6 3 1.96 2.01
 3 -6 3 3.92 2.75
 3 -6 4 68.13 7.22
 3 -6 4 60.54 7.82
 3 -6 5 254.05 13.47
 3 -6 5 242.93 15.49
 3 -6 6 85.44 9.85
 3 -6 7 20.71 2.25
 3 -6 7 24.05 5.58
 3 -6 8 29.32 2.47
 3 -6 8 29.86 2.73
 3 -6 8 33.43 2.88
 3 -6 8 34.25 6.83
 3 -6 9 73.37 4.28
 3 -6 9 79.23 4.44
 3 -6 9 71.21 4.71
 3 -6 10 2.25 1.5
 3 -6 10 -0.9 1.48
 3 -6 10 0.7 1.42
 3 -6 11 66.65 4.34
 3 -6 11 69.79 4.32
 3 -6 11 67.77 4.32
 3 -6 12 19.98 2.41
 3 -6 12 22.24 2.72
 3 -6 13 4.64 1.52
 3 -6 14 37.15 2.44
 3 -5 -14 1.36 1.16
 -3 5 14 0.05 0.74
 3 -5 -13 -0.63 1.23
 -3 5 13 0.38 0.95
 3 -5 -12 36.54 3.35
 -3 5 12 33.97 2.81
 -3 5 11 2.81 1.43
 3 -5 -11 2.04 1.52
 -3 5 10 46.85 8.29
 -3 5 10 41.89 3.14
 -3 5 9 165.09 14.41
 -3 5 9 145.29 5.53
 -3 5 8 63.91 8.58
 -3 5 8 60.49 3.45
 -3 5 7 9.71 3.73
 -3 5 6 3.36 2.36
 3 -5 -5 61.17 6.32
 -3 5 5 59.87 6.4
 -3 5 4 87.45 6.01
 3 -5 -4 96.27 8
 -3 5 4 101.29 7.31
 -3 5 3 204.35 9.02
 3 -5 -3 219.06 12.07
 -3 5 3 231.26 9.56
 -3 5 2 158.13 7.98
 3 -5 -2 176.92 10.7
 -3 5 2 170.7 7.05
 3 -5 -1 110.22 8.46
 -3 5 1 121.2 7.33
 -3 5 1 107.1 4.85
 3 -5 0 388.27 15.46
 -3 5 0 378.25 13.52
 3 -5 1 45.73 5.56
 3 -5 1 48.63 5.66
 3 -5 2 9.08 3.55
 3 -5 2 8.72 2.89
 3 -5 3 270.1 13.95
 3 -5 3 274.05 12.88
 3 -5 4 4.01 2.91
 3 -5 4 7.27 2.55
 3 -5 5 0.32 2.19
 3 -5 5 0.44 1.5
 3 -5 6 35.27 5.96
 3 -5 7 10.13 4.23
 3 -5 8 30.62 2.56
 3 -5 8 30.95 2.75
 3 -5 8 31.42 6.1
 3 -5 9 164.8 6.53
 3 -5 10 20.41 2.68
 3 -5 11 12.31 2.19
 3 -5 11 13.07 2.15
 3 -5 11 10.32 2.23
 3 -5 12 16.11 2.37
 3 -5 12 15.83 2.25
 3 -5 13 29.39 2.56
 3 -5 14 -0.36 0.92
 -3 4 15 21.69 1.72
 -3 4 14 -0.41 1.04
 3 -4 -13 34.83 2.98
 -3 4 13 46.28 3.21
 -3 4 12 53.98 3.61
 3 -4 -12 41.24 3.52
 -3 4 11 7.01 1.66
 -3 4 10 105.98 4.95
 -3 4 10 108.39 12.1
 -3 4 9 8.18 1.68
 -3 4 9 4.08 2.3
 -3 4 8 409.53 20.47
 3 -4 -8 405.69 21.57
 -3 4 7 197.26 13.01
 3 -4 -7 186.1 13.99
 3 -4 -6 27.8 3.97
 -3 4 6 19.2 3.8
 3 -4 -6 23.25 5.1
 3 -4 -5 129 8.18
 -3 4 5 119.79 8.24
 3 -4 -5 121.11 10.05
 -3 4 5 127.17 7.59
 3 -4 -4 193.68 10.18
 -3 4 4 178.39 8.71
 3 -4 -4 187.28 11.64
 -3 4 4 182.67 8.64
 -3 4 3 98.87 5.46
 3 -4 -3 108.03 7.78
 3 -4 -3 107.85 8.24
 -3 4 3 105.21 6.35
 -3 4 2 7.47 1.35
 3 -4 -2 8.78 3.12
 -3 4 2 4.95 1.94
 -3 4 1 6.6 0.85
 3 -4 -1 6.36 2.62
 -3 4 1 6.72 2.28
 3 -4 0 -0.28 2.29
 -3 4 0 1.65 2.27
 3 -4 0 2.41 2.22
 3 -4 1 4.47 2.15
 3 -4 1 6.07 2.78
 3 -4 2 13.93 3.05
 3 -4 2 12.13 3.59
 3 -4 3 274.67 11.61
 3 -4 3 269.53 13.11
 3 -4 4 6.39 2.12
 3 -4 4 4.44 2.52
 3 -4 5 155.57 9.97
 3 -4 5 156.7 8.31
 3 -4 5 148.8 10.68
 3 -4 6 2.7 2.16
 3 -4 6 0.1 2.01
 3 -4 7 1.88 2.15
 3 -4 8 16.02 2.03
 3 -4 8 17.32 4.42
 3 -4 8 16.86 2.29
 3 -4 9 369.58 9.9
 3 -4 10 58.45 4.11
 3 -4 10 67.79 3.67
 3 -4 11 28.15 3.14
 3 -4 11 29.01 2.47
 3 -4 12 52 3.59
 3 -4 12 52.69 3.85
 3 -4 12 54.38 3.06
 3 -4 13 4.07 1.45
 3 -4 13 5.04 1.48
 3 -4 14 1.46 0.89
 -3 3 16 -0.33 0.58
 -3 3 15 0.25 0.87
 -3 3 14 90.68 4.35
 -3 3 13 0.25 1.31
 3 -3 -12 6.31 1.58
 -3 3 12 6.02 1.66
 -3 3 11 1.92 1.34
 -3 3 11 -1.46 3.95
 3 -3 -11 5.45 4.31
 -3 3 10 223.07 6.98
 -3 3 10 217.01 16.98
 3 -3 -10 206.86 16.51
 -3 3 9 3.17 1.06
 -3 3 9 3.15 3.17
 3 -3 -9 2.29 2.45
 -3 3 8 7.57 3.22
 3 -3 -8 3.72 3.47
 -3 3 7 102.16 8.98
 3 -3 -7 108.08 10
 3 -3 -6 78.64 6.14
 -3 3 6 75.76 6.9
 3 -3 -6 66.75 7.53
 -3 3 6 73.65 6.77
 -3 3 5 9.05 2.66
 3 -3 -5 9.43 3.38
 -3 3 5 8.66 2.51
 -3 3 4 63 4.77
 3 -3 -4 63.07 6.2
 -3 3 4 65.22 5.5
 -3 3 3 0.9 0.96
 3 -3 -3 -1.01 2.21
 -3 3 3 1.09 1.84
 -3 3 2 268.21 5.18
 -3 3 2 292.18 10.38
 3 -3 -2 285.42 10.8
 -3 3 1 174.75 8.16
 -3 3 0 -2.28 2.67
 3 -3 1 2.7 2.61
 3 -3 2 76.23 4.62
 3 -3 2 77.86 6.5
 3 -3 3 117.41 6.87
 3 -3 3 123.49 6.99
 3 -3 3 116.98 8.29
 3 -3 4 307.86 10.61
 3 -3 4 299.27 12.55
 3 -3 4 289.98 13.22
 3 -3 5 22.34 4.08
 3 -3 5 22.56 4
 3 -3 6 63.18 7.3
 3 -3 6 60.75 6.77
 3 -3 7 6.9 2.95
 3 -3 8 75.32 4.07
 3 -3 8 65.05 3.54
 -3 3 -8 71.84 4.99
 3 -3 8 73.03 4.33
 3 -3 8 75.15 9.5
 3 -3 9 1.79 1.41
 3 -3 9 3.28 3.18
 3 -3 9 0.46 0.89
 3 -3 10 76.75 4.08
 3 -3 10 76.71 4.96
 3 -3 11 18.19 2.08
 3 -3 11 13.37 2.45
 3 -3 12 44.67 2.9
 3 -3 12 48.77 3.81
 3 -3 13 7.65 1.23
 3 -3 13 5.74 1.27
 3 -3 13 5.02 1.48
 3 -3 14 0.16 0.69
 -3 2 16 8.96 1.29
 -3 2 15 1.29 1.15
 -3 2 14 -0.01 1.32
 -3 2 13 0.99 1.32
 -3 2 12 14.98 2.13
 -3 2 11 4.44 1.36
 -3 2 11 1.33 2.66
 3 -2 -11 1.46 2.92
 -3 2 10 13.43 1.93
 -3 2 10 13.96 4.45
 3 -2 -10 14.22 4.77
 -3 2 9 13.79 4.38
 3 -2 -9 10.71 3.87
 -3 2 8 56.79 7.12
 3 -2 -8 46.43 6.97
 -3 2 7 517.87 19.17
 -3 2 7 487.19 15.6
 -3 2 6 1.99 2.27
 -3 2 6 0.26 2
 -3 2 5 211.95 9.68
 -3 2 5 227.43 10.74
 -3 2 4 1275.17 19.7
 -3 2 4 1308.11 23.31
 3 -2 -3 2.53 2.01
 -3 2 3 0.9 2.05
 -3 2 2 1782.66 24.83
 3 -2 -2 1736.32 22.88
 -3 2 1 626.7 14.89
 3 -2 -1 631.69 12.06
 3 -2 0 11.89 1.35
 -3 2 0 13.92 2.96
 3 -2 1 7.52 1.73
 3 -2 2 276.5 9.64
 3 -2 3 17.01 2.89
 3 -2 4 286.75 12.93
 3 -2 4 276 8.94
 3 -2 5 6.31 2.62
 3 -2 6 5.54 2.88
 3 -2 7 280.58 7.4
 3 -2 7 304.15 18
 3 -2 8 42.45 3.3
 -3 2 -8 42.69 4.11
 3 -2 8 44.83 3.46
 3 -2 8 53.46 8.56
 3 -2 9 25.99 2.52
 -3 2 -9 33.43 4.13
 3 -2 9 31.77 3.27
 3 -2 9 30.03 6.87
 3 -2 10 71.49 4.07
 3 -2 10 63.35 4.6
 3 -2 11 2.05 1.18
 3 -2 11 1.25 1.55
 3 -2 12 0.11 0.99
 3 -2 12 0.38 1.49
 3 -2 13 26.18 2.04
 3 -2 13 22.92 2.01
 3 -2 13 27.09 2.52
 3 -2 14 45.68 1.97
 -3 1 17 0.51 0.67
 -3 1 16 6.88 1.34
 -3 1 15 -0.03 1.29
 -3 1 14 6.25 1.76
 -3 1 13 6.65 1.89
 3 -1 -12 4.56 3.79
 -3 1 12 1.14 1.3
 3 -1 -11 28.27 6.27
 -3 1 11 34.96 2.89
 -3 1 10 22.04 2.22
 -3 1 9 5.84 3.48
 -3 1 8 16.67 3.35
 -3 1 8 23.41 5.19
 -3 1 7 919.94 23.03
 -3 1 7 938.22 25.1
 -3 1 6 26.75 4.32
 -3 1 6 21.93 3.83
 -3 1 5 12.36 3.36
 -3 1 4 186.26 9.19
 -3 1 3 0.18 2.18
 -3 1 2 22.8 3.42
 3 -1 -1 1612.95 15.67
 -3 1 1 1594.56 23.05
 -3 1 0 297.28 10.36
 3 -1 0 301.56 8.31
 -3 1 -1 339.42 11.43
 3 -1 1 344.42 10.44
 3 -1 2 35.67 4.21
 3 -1 3 503.5 16.46
 3 -1 4 661.62 21.06
 3 -1 5 92.99 8.93
 3 -1 6 133.44 11.61
 3 -1 7 53.04 3.39
 -3 1 -7 52.25 4.34
 3 -1 7 50.96 8.01
 3 -1 8 28.42 2.67
 -3 1 -8 16.91 3.01
 3 -1 8 33.72 6.95
 3 -1 8 27.57 3
 -3 1 -9 23.92 3.62
 3 -1 9 33.32 3.35
 3 -1 9 32.7 7.12
 3 -1 10 84.72 4.57
 3 -1 10 85.67 5.16
 3 -1 11 1.22 1.32
 3 -1 11 0.57 1.61
 3 -1 12 41.31 2.89
 3 -1 12 47.76 3.55
 3 -1 13 4.07 1.06
 3 -1 13 2.53 0.96
 3 -1 13 4.29 1.39
 -3 0 17 3.35 1.02
 -3 0 16 2.16 1.1
 -3 0 15 2.17 1.39
 -3 0 14 1.2 1.5
 -3 0 13 20.23 2.5
 -3 0 12 -0.75 1.38
 3 0 -12 -1.79 2.71
 -3 0 11 0.06 1.1
 -3 0 10 27.41 2.43
 -3 0 9 6.35 2.74
 -3 0 8 197.72 11.96
 -3 0 7 153.6 10.28
 -3 0 6 13.96 3.45
 -3 0 5 793.84 20.56
 -3 0 4 2016.24 30.13
 -3 0 3 483.07 13.69
 -3 0 2 253.63 9.66
 -3 0 1 10.13 2.36
 -3 0 0 1448.62 21.68
 3 0 0 1422.42 21.93
 -3 0 -1 178.44 7.91
 3 0 1 172.53 8.63
 3 0 2 640.2 18.34
 -3 0 -2 633.34 15.71
 -3 0 -3 23.18 3.27
 3 0 3 18.75 4.17
 3 0 4 494.35 19.78
 -3 0 -4 502.8 16.1
 3 0 5 110.7 10.4
 -3 0 -5 107.58 7.95
 3 0 6 47.76 7.81
 3 0 7 25.72 2.48
 3 0 7 18.27 5.46
 -3 0 -8 22.6 3.6
 3 0 8 26.01 6.68
 3 0 8 23.08 2.74
 3 0 9 48.36 4.1
 -3 0 -9 44.48 4.9
 3 0 10 7.7 2.03
 -3 0 -10 5.5 2.94
 3 0 10 7.39 1.73
 3 0 11 15.96 2.17
 3 0 11 10.81 2.1
 3 0 12 1.95 1.06
 3 0 12 0.36 1.18
 3 0 13 6.76 1.13
 3 0 13 6.57 1.22
 -3 -1 17 7.9 1.3
 -3 -1 17 7.62 1.25
 -3 -1 16 0.65 1.14
 -3 -1 15 29.44 2.73
 -3 -1 14 91.54 4.86
 -3 -1 13 0.65 1.29
 -3 -1 12 10.74 1.99
 -3 -1 11 204.04 6.65
 -3 -1 10 12.3 3.63
 -3 -1 10 15.17 1.88
 -3 -1 9 23.24 4.78
 -3 -1 8 90.79 8.75
 -3 -1 7 864.01 24.96
 -3 -1 6 400.34 16.11
 -3 -1 6 378.71 16.09
 -3 -1 5 135.56 8.95
 -3 -1 4 -1.15 2.35
 -3 -1 3 570.34 15.5
 -3 -1 2 1465.59 23.22
 -3 -1 1 43.7 3.97
 -3 -1 0 15.4 2.43
 3 1 0 12.28 3.05
 -3 -1 -1 3.93 1.58
 3 1 1 2.93 2.35
 3 1 2 45.17 5.86
 -3 -1 -2 45.38 3.99
 -3 -1 -3 238.58 9.32
 3 1 3 225.14 13.4
 3 1 4 624.71 23.92
 3 1 5 33.87 6.37
 3 1 6 0.61 0.94
 -3 -1 -6 2.62 1.88
 3 1 7 28.44 6.71
 -3 -1 -7 28.94 3.83
 -3 -1 -8 18.72 3.37
 3 1 8 27.36 6.55
 3 1 8 21.35 2.77
 3 1 9 57.32 4.29
 -3 -1 -9 50.89 5.3
 3 1 10 13 2.26
 -3 -1 -10 12.78 3.38
 3 1 10 13.81 2.15
 3 1 11 5.75 1.55
 3 1 11 3.68 1.5
 3 1 12 1.2 0.89
 3 1 12 1.26 0.91
 3 1 13 0.63 0.6
 -3 -2 17 -2.89 1.25
 -3 -2 17 -0.91 0.92
 -3 -2 16 20.82 2.21
 -3 -2 15 17.66 2.28
 -3 -2 14 20.82 2.49
 -3 -2 13 139.88 5.97
 -3 -2 12 1.15 1.11
 -3 -2 11 -0.41 2.5
 -3 -2 11 0.2 0.97
 -3 -2 10 70.83 3.7
 -3 -2 10 69 8.69
 -3 -2 9 161.59 12.74
 -3 -2 8 139.16 11.4
 -3 -2 7 61.13 7.36
 -3 -2 6 170.35 11.26
 -3 -2 5 36.93 5.43
 -3 -2 5 39.31 5.25
 -3 -2 4 22.85 4.24
 -3 -2 3 0.37 1.78
 -3 -2 2 836.92 17.86
 -3 -2 1 33.34 3.47
 -3 -2 0 1.25 1.4
 3 2 0 3.3 2.92
 -3 -2 -1 11.49 1.92
 3 2 1 8.2 3.34
 3 2 2 68.6 7.74
 3 2 3 -0.08 2.58
 3 2 4 0.53 2.81
 -3 -2 -5 -0.39 1.69
 3 2 5 3.98 3.48
 3 2 5 3.34 1.29
 3 2 6 9.75 3.58
 -3 -2 -6 10.19 2.65
 3 2 7 68.92 10.4
 -3 -2 -7 77.18 5.95
 3 2 8 -1.11 1.29
 -3 -2 -8 1.67 2.5
 3 2 9 5.34 1.71
 -3 -2 -9 8.27 3.05
 3 2 10 8.28 1.74
 -3 -2 -10 3.35 2.73
 3 2 10 6.87 1.82
 3 2 11 24.74 2.31
 3 2 11 25.5 2.27
 3 2 12 2.48 0.87
 -3 -3 17 16.4 1.65
 -3 -3 17 14.07 1.63
 -3 -3 16 10.41 1.64
 -3 -3 16 7.48 1.66
 -3 -3 15 5.34 1.55
 -3 -3 14 13.19 1.92
 -3 -3 13 6.39 1.72
 -3 -3 12 -1.28 1.31
 -3 -3 12 -2.97 3.23
 -3 -3 11 2.11 1.14
 -3 -3 11 1.86 2.54
 -3 -3 10 292 7.58
 -3 -3 10 294.18 19.03
 -3 -3 9 19.82 5.02
 -3 -3 8 324.02 18.22
 -3 -3 7 193.99 13.53
 -3 -3 6 36.96 6.08
 -3 -3 5 21.22 4.44
 -3 -3 4 33.31 5.37
 -3 -3 3 154.24 8.64
 -3 -3 3 146.29 9.67
 -3 -3 2 222.78 9.6
 -3 -3 2 213.53 11.08
 -3 -3 1 11.7 2.64
 -3 -3 1 14.73 2.42
 -3 -3 0 17.49 2.88
 3 3 0 15.47 3.91
 3 3 1 10.06 3.76
 3 3 2 2.89 3.23
 3 3 3 3.89 3.33
 3 3 4 11.85 4.56
 -3 -3 -4 12.68 2.19
 -3 -3 -5 51.38 4.27
 3 3 5 52.52 8.75
 3 3 5 59.25 3.77
 3 3 6 4.38 4.04
 -3 -3 -6 1.52 2.02
 3 3 7 8.58 1.84
 -3 -3 -7 1.96 2.23
 3 3 8 21.44 2.63
 -3 -3 -8 24.55 3.94
 3 3 9 6.48 1.69
 -3 -3 -9 11 3.2
 3 3 10 39.74 3.08
 3 3 10 35.4 2.64
 3 3 11 0.11 0.87
 3 3 11 1.29 0.74
 3 3 12 9.06 1
 -3 -4 17 1.32 0.88
 -3 -4 17 3.11 0.93
 -3 -4 16 28.62 2.34
 -3 -4 16 30.45 2.55
 -3 -4 15 -0.44 1.32
 -3 -4 15 -0.04 1.2
 -3 -4 14 76.73 4.54
 -3 -4 14 75.88 4.27
 -3 -4 13 26.26 2.68
 -3 -4 12 0.1 1.21
 -3 -4 12 -2.45 3.24
 -3 -4 11 3.56 1.28
 -3 -4 11 4.74 3.25
 -3 -4 10 50.48 3.27
 -3 -4 10 48.64 8.44
 -3 -4 9 8.78 4.17
 -3 -4 8 158.74 13.52
 -3 -4 7 118.98 11.38
 -3 -4 6 -1.52 3.27
 -3 -4 5 214.53 13.85
 -3 -4 4 91.77 8.67
 -3 -4 3 58.84 6.72
 -3 -4 2 17.71 3.68
 -3 -4 1 62.01 5.9
 3 4 0 -0.07 2.28
 3 4 1 -0.41 2.61
 3 4 2 5.93 3.76
 3 4 3 16.37 5.05
 -3 -4 -3 22.16 2.88
 -3 -4 -4 112.13 6.31
 3 4 4 129.01 13.36
 3 4 4 111.5 4.92
 3 4 5 8.67 4.75
 -3 -4 -5 10.14 2.62
 -3 -4 -6 0.57 2.33
 3 4 7 0.69 1.15
 -3 -4 -7 -4.88 2.77
 3 4 8 135.2 5.35
 -3 -4 -8 122.17 7.33
 3 4 9 7.12 1.36
 -3 -4 -9 8.57 2.7
 3 4 10 2.92 1.07
 3 4 11 10.72 1.16
 -3 -5 17 34.55 2.06
 -3 -5 17 34.59 2.19
 -3 -5 16 -0.63 1.11
 -3 -5 16 0.77 0.91
 -3 -5 15 22.06 2.3
 -3 -5 15 23.6 2.53
 -3 -5 14 -0.58 1.31
 -3 -5 14 -2.2 1.34
 -3 -5 13 -0.87 1.39
 -3 -5 13 -0.86 1.31
 -3 -5 12 80.6 4.39
 -3 -5 12 84.55 4.54
 -3 -5 11 177.26 6.24
 -3 -5 11 180.06 6.31
 -3 -5 10 5.36 1.38
 -3 -5 10 6.91 1.41
 -3 -5 10 10.63 4.84
 -3 -5 9 3.02 3.57
 -3 -5 9 2.8 1.2
 -3 -5 8 93.57 11.08
 -3 -5 7 3.13 2.96
 -3 -5 6 81.3 9.76
 -3 -5 5 123.52 11.04
 -3 -5 4 18.11 4.51
 -3 -5 3 33.29 5.42
 -3 -5 2 39.83 5.47
 3 5 -1 73.91 9.15
 3 5 1 79.09 10.28
 3 5 2 51.33 8.28
 -3 -5 -2 46.56 3.9
 3 5 3 3.54 3.37
 -3 -5 -3 6.39 2.16
 3 5 4 8.08 4.33
 -3 -5 -4 -0.09 2.02
 -3 -5 -5 31.32 3.98
 -3 -5 -6 27.75 4.02
 -3 -5 -7 1.93 2.27
 -3 -5 -8 108.65 6.29
 3 5 9 15.75 1.81
 3 5 10 1.5 0.75
 -3 -6 17 0.19 0.53
 -3 -6 17 -3.07 0.87
 -3 -6 16 12.22 1.51
 -3 -6 16 14.69 1.77
 -3 -6 15 5.05 1.29
 -3 -6 15 4.48 1.38
 -3 -6 14 79.06 4.26
 -3 -6 14 74.17 4
 -3 -6 13 6.17 1.73
 -3 -6 13 7.16 1.72
 -3 -6 12 124.64 5.32
 -3 -6 12 131.35 5.51
 -3 -6 11 77.7 4.22
 -3 -6 11 83.5 4.36
 -3 -6 11 83.01 12.16
 -3 -6 10 7.24 1.45
 -3 -6 10 9.73 5.19
 -3 -6 10 5 1.24
 -3 -6 9 -0.97 2.91
 -3 -6 9 -0.59 0.89
 -3 -6 8 11.51 4.5
 -3 -6 8 14.56 1.84
 -3 -6 7 4.74 2.53
 -3 -6 6 41.65 7.29
 -3 -6 5 50.93 7.59
 -3 -6 4 62.07 7.99
 -3 -6 3 20.7 4.06
 3 6 -1 26.11 6.5
 -3 -6 1 24 2.33
 3 6 0 17.05 5.17
 -3 -6 0 21.48 2.38
 -3 -6 0 16.39 2.31
 3 6 1 21.97 6.31
 -3 -6 -1 25.31 3.04
 -3 -6 -1 23.92 2.45
 -3 -6 -2 18.78 3.01
 3 6 2 25.29 6.6
 -3 -6 -3 50.07 4.51
 3 6 3 36.38 8.01
 -3 -6 -4 25.55 3.64
 -3 -6 -5 9.01 2.56
 -3 -6 -6 71.76 5.32
 -3 -6 -6 69.53 3.8
 -3 -6 -7 6.86 2.38
 3 6 8 -0.03 0.88
 -3 -6 -8 0.96 1.64
 3 6 9 1.22 0.64
 -3 -7 16 -1.51 0.85
 -3 -7 16 1.18 0.95
 -3 -7 15 5.8 1.44
 -3 -7 15 5.95 1.23
 -3 -7 14 19.9 2.14
 -3 -7 14 20.13 2.08
 -3 -7 13 0.19 1.18
 -3 -7 13 0.69 1
 -3 -7 12 0.52 1.46
 -3 -7 12 0.65 1.03
 -3 -7 11 165.93 6.08
 -3 -7 11 157.73 5.86
 -3 -7 10 0.87 1.05
 -3 -7 10 -0.16 1.09
 -3 -7 10 -0.96 3.64
 -3 -7 9 20.6 2.67
 -3 -7 9 19.16 2.13
 -3 -7 8 265.26 8.46
 -3 -7 8 267.07 7.41
 -3 -7 8 283.41 20.88
 -3 -7 7 0.8 0.89
 -3 -7 7 -0.2 1.22
 -3 -7 6 18.65 2.37
 -3 -7 6 17.44 2.43
 -3 -7 6 21.37 5.64
 -3 -7 5 12.34 2.18
 -3 -7 5 7.27 3.54
 -3 -7 5 13.21 2.08
 -3 -7 5 11.79 1.71
 -3 -7 4 20.16 2.42
 -3 -7 4 22.07 2.27
 -3 -7 4 15.34 2.74
 -3 -7 4 21.1 4.99
 -3 -7 3 66.64 3.68
 -3 -7 3 69.92 4.13
 -3 -7 2 39.31 3.26
 3 7 -2 41.99 8.04
 -3 -7 2 41.2 3.13
 3 7 -1 2.46 2.68
 -3 -7 1 4.77 1.68
 -3 -7 1 3.13 1.76
 3 7 0 9.1 4.97
 -3 -7 0 3.54 1.64
 -3 -7 0 7.48 1.69
 -3 -7 -1 0.87 1.12
 -3 -7 -1 0.49 1.61
 -3 -7 -2 18.92 2.41
 -3 -7 -2 20.86 3.23
 -3 -7 -3 18.82 3.06
 -3 -7 -4 18.38 3.12
 -3 -7 -5 8.93 1.7
 -3 -7 -5 4.16 1.93
 -3 -7 -6 8.67 1.38
 -3 -7 -6 9.04 2.17
 -3 -7 -7 -0.24 1.31
 3 7 8 3.59 0.78
 -3 -7 -8 1.61 0.9
 -3 -8 16 2.07 0.7
 -3 -8 15 0.96 0.93
 -3 -8 15 4.85 1.11
 -3 -8 14 -1.13 1.19
 -3 -8 14 -0.52 1.18
 -3 -8 13 25.99 2.85
 -3 -8 13 32.69 2.72
 -3 -8 12 17.02 2.08
 -3 -8 11 4.34 1.45
 -3 -8 11 3.28 1.19
 -3 -8 10 77.63 4.66
 -3 -8 10 80.85 4.11
 -3 -8 10 80.84 4.85
 -3 -8 9 25.4 3.14
 -3 -8 9 26.88 2.95
 -3 -8 9 26.48 2.55
 -3 -8 8 29.96 3.22
 -3 -8 8 37.52 3.51
 -3 -8 7 29.49 3.11
 -3 -8 7 31.8 7.23
 -3 -8 7 26.72 3.14
 -3 -8 7 27.01 2.55
 -3 -8 6 0.62 1.47
 -3 -8 6 2.43 1.34
 -3 -8 6 -0.04 1.67
 -3 -8 5 14.58 2.3
 -3 -8 5 14.46 1.95
 -3 -8 5 14.62 2.58
 -3 -8 4 9.21 2.06
 -3 -8 4 10.33 1.92
 -3 -8 4 5.03 1.94
 -3 -8 3 12.88 2.33
 3 8 -3 6.35 3.87
 -3 -8 3 12.65 1.93
 -3 -8 2 0.07 1.24
 3 8 -2 0.89 3.95
 -3 -8 2 3.64 1.79
 3 8 -1 10.78 4.38
 -3 -8 1 12.12 2.5
 -3 -8 1 13.49 2.16
 -3 -8 0 16.29 2.77
 -3 -8 0 16.29 2.35
 -3 -8 -1 40.74 3.9
 -3 -8 -1 40.94 3.24
 -3 -8 -2 15.1 2.75
 -3 -8 -2 15.6 2.28
 -3 -8 -3 21.82 3.14
 -3 -8 -4 14.17 2.45
 -3 -8 -4 13.81 1.96
 -3 -8 -5 -0.46 1.35
 -3 -8 -5 1.32 1.05
 -3 -8 -6 5.93 1.33
 -3 -8 -6 3.75 1.3
 -3 -8 -6 5.15 0.9
 -3 -8 -7 14.74 1.43
 -3 -9 15 3.54 1.03
 -3 -9 14 2.66 1.18
 -3 -9 13 16.26 2.21
 -3 -9 12 0.46 1.43
 -3 -9 11 -0.47 1.56
 -3 -9 10 50.76 4.16
 -3 -9 10 62.27 4.31
 -3 -9 9 0.46 1.19
 -3 -9 9 3.2 1.59
 -3 -9 9 0.56 1.84
 -3 -9 8 146.11 5.5
 -3 -9 8 139.23 6.42
 -3 -9 7 32.17 2.8
 -3 -9 7 30.55 3.62
 -3 -9 7 26.41 3.05
 -3 -9 6 40.23 3.01
 -3 -9 6 32.21 3.93
 -3 -9 6 44.42 3.75
 -3 -9 5 9.99 1.73
 -3 -9 5 5.68 2.24
 -3 -9 5 8.2 2.04
 -3 -9 4 2.49 1.57
 -3 -9 3 21.81 2.67
 -3 -9 3 20.78 2.69
 -3 -9 2 4.19 1.7
 -3 -9 2 3.18 1.37
 -3 -9 1 6.54 2.03
 -3 -9 1 6.58 1.92
 -3 -9 0 4.25 1.81
 -3 -9 0 2.94 1.55
 -3 -9 -1 7.11 1.8
 -3 -9 -1 8.56 1.69
 -3 -9 -2 1.66 1.38
 -3 -9 -3 1.25 1.15
 -3 -9 -3 0.17 0.88
 -3 -9 -4 1.44 1.16
 -3 -9 -4 1.6 0.89
 3 9 5 -0.11 0.5
 -3 -9 -5 1.53 0.71
 -3 -9 -5 1.88 0.83
 -3 -10 14 28.65 2.17
 -3 -10 13 10.44 1.66
 -3 -10 12 35.47 2.99
 -3 -10 11 26.54 2.85
 -3 -10 11 25.37 2.54
 -3 -10 10 70.84 4.43
 -3 -10 10 54.33 4
 -3 -10 9 2.56 1.93
 -3 -10 9 0.67 1.36
 -3 -10 8 53.74 4.05
 -3 -10 8 43.52 3.91
 -3 -10 7 -1.08 1.68
 -3 -10 6 2.03 1.86
 -3 -10 5 50.95 4.24
 -3 -10 4 298.02 8.96
 -3 -10 3 106.15 5.52
 -3 -10 2 137.32 6
 -3 -10 1 21.34 2.47
 -3 -10 0 24.2 2.68
 -3 -10 0 22.42 2.33
 -3 -10 -1 0.17 1.14
 -3 -10 -1 0.54 1
 -3 -10 -2 0.48 1.01
 -3 -10 -3 48.11 2.71
 -3 -10 -4 6.6 0.94
 -3 -11 14 40 2
 -3 -11 13 0.75 0.86
 -3 -11 12 9.94 1.65
 -3 -11 11 6.86 1.76
 -3 -11 10 1.77 1.41
 -3 -11 9 14.56 2.41
 -3 -11 8 13.18 2.39
 -3 -11 7 4.59 1.82
 -3 -11 6 0.25 1.53
 -3 -11 5 2.72 1.05
 -3 -11 5 2.67 1.53
 -3 -11 4 6.91 1.48
 -3 -11 4 8.39 1.98
 -3 -11 3 57.75 3.57
 -3 -11 3 55.91 3.72
 -3 -11 2 2.72 1.33
 -3 -11 2 -1.51 1.43
 -3 -11 1 13.98 1.96
 -3 -11 1 13.03 1.9
 -3 -11 0 15.11 1.9
 -3 -11 0 11.5 1.55
 -3 -11 -1 2.12 0.91
 -3 -11 -2 22.74 1.68
 -3 -12 12 2.47 0.89
 -3 -12 11 8 1.35
 -3 -12 10 -0.48 1.08
 -3 -12 9 2.59 1.41
 -3 -12 8 2.68 1.53
 -3 -12 7 -0.17 1.27
 -3 -12 6 4.02 1.53
 -3 -12 5 5.97 1.59
 -3 -12 4 1.55 0.87
 -3 -12 4 2.16 1.33
 -3 -12 3 36.24 2.32
 -3 -12 3 33.32 2.55
 -3 -12 2 29.65 2.06
 -3 -12 2 28.85 2.1
 -3 -12 1 2.02 0.8
 -3 -12 1 1.93 0.82
 -3 -12 0 2.26 0.68
 -3 -13 10 -1 0.78
 -3 -13 9 0.35 0.82
 -3 -13 8 3.2 1.08
 -3 -13 7 1.76 0.95
 -3 -13 6 7.32 1.26
 -3 -13 5 1.91 0.92
 -3 -13 4 15.62 1.51
 4 -15 -2 1.1 0.71
 4 -15 -1 19.83 1.65
 4 -15 0 16.25 1.59
 4 -15 1 38.95 2.21
 4 -15 2 7.61 1.31
 4 -15 3 -2.11 1.03
 4 -15 3 -1.15 1.02
 4 -15 4 4.05 1.4
 4 -15 5 4.72 1.5
 4 -15 6 3.19 1.31
 4 -15 7 1.04 1
 4 -15 8 19.79 1.93
 4 -15 9 1.79 0.9
 4 -14 -5 19.21 1.53
 4 -14 -4 1.76 0.97
 4 -14 -3 1.55 1.03
 4 -14 -2 3.34 1.24
 4 -14 -1 12.02 1.84
 4 -14 -1 9.87 1.98
 4 -14 0 1.13 1.01
 4 -14 0 -0.86 1.28
 4 -14 1 2.81 1.09
 4 -14 1 0.89 1.24
 4 -14 1 4.46 1.41
 4 -14 2 -0.56 0.89
 4 -14 2 1.18 1.13
 4 -14 2 0.92 1.18
 4 -14 3 3.17 1.93
 4 -14 3 0.98 1.14
 4 -14 3 0.04 1.42
 4 -14 4 11.49 2.14
 4 -14 5 4.54 1.7
 4 -14 6 7.65 1.87
 4 -14 7 -1.31 1.39
 4 -14 8 11.07 1.99
 4 -14 9 3.3 1.21
 4 -14 10 -1.97 1.06
 4 -13 -7 13.54 1.22
 4 -13 -6 13.4 1.56
 4 -13 -5 7.67 1.38
 4 -13 -4 10.21 1.75
 4 -13 -3 0.92 1.35
 4 -13 -2 16.05 2.58
 4 -13 -2 16.86 2.35
 4 -13 -1 3.31 1.76
 4 -13 -1 -0.13 1.43
 4 -13 -1 1.92 1.4
 4 -13 0 7.16 1.9
 4 -13 0 5.71 1.47
 4 -13 0 8.3 1.8
 4 -13 0 7.55 2.28
 4 -13 0 7.91 1.83
 4 -13 1 6.3 1.74
 4 -13 1 3.98 1.32
 4 -13 1 8.26 1.95
 4 -13 1 8.26 2.46
 4 -13 1 6.44 1.6
 4 -13 2 40.32 3.34
 4 -13 2 41.05 3.49
 4 -13 2 40.75 3.25
 4 -13 2 33.26 3.78
 4 -13 2 45.74 3.14
 4 -13 3 3 1.42
 4 -13 3 2.98 1.52
 4 -13 3 1.58 1.63
 4 -13 3 -0.56 1.74
 4 -13 4 3.79 1.61
 4 -13 4 1.04 1.74
 4 -13 4 2.89 1.62
 4 -13 5 2.81 1.52
 4 -13 5 -0.79 1.78
 4 -13 6 2.22 1.45
 4 -13 6 4.98 2.02
 4 -13 7 4.89 2.03
 4 -13 8 12.51 2.29
 4 -13 8 8.63 1.9
 4 -13 9 1.18 1.25
 4 -13 9 1.33 1.38
 4 -13 10 1.72 1.25
 4 -13 10 3.64 1.21
 4 -13 11 0.96 0.94
 4 -13 11 -0.41 0.9
 4 -12 -8 1.36 0.68
 4 -12 -7 27.12 2.24
 4 -12 -6 1.5 1.23
 4 -12 -5 32.47 3
 4 -12 -4 -2.21 1.32
 4 -12 -4 0.04 1.37
 4 -12 -3 8.61 1.73
 4 -12 -3 12.32 2.67
 4 -12 -3 14.85 2.32
 4 -12 -3 12.8 2.27
 4 -12 -2 81.68 5
 4 -12 -2 71.58 4.16
 4 -12 -2 85.56 4.88
 4 -12 -2 72.91 4.78
 4 -12 -1 -0.69 1.51
 4 -12 -1 0.43 1.23
 4 -12 -1 1.87 1.78
 4 -12 -1 -0.15 1.29
 4 -12 0 46.75 3.77
 4 -12 0 54.28 3.98
 4 -12 0 45.74 3.46
 4 -12 0 48.02 4.41
 4 -12 0 47.78 3.59
 4 -12 1 17.35 2.45
 4 -12 1 17.43 2.39
 4 -12 1 15.3 2.27
 4 -12 1 15.5 2.74
 4 -12 1 20.55 2.39
 4 -12 2 6.21 1.62
 4 -12 2 6.54 1.68
 4 -12 2 9.02 2.13
 4 -12 2 11.85 2.71
 4 -12 2 7.66 1.65
 4 -12 3 1.4 1.31
 4 -12 3 -1.76 1.52
 4 -12 3 0.51 1.45
 4 -12 3 1.64 2.12
 4 -12 4 3.38 1.85
 4 -12 4 3.33 1.89
 4 -12 4 2.81 1.81
 4 -12 5 22.44 3.19
 4 -12 5 22.56 3.15
 4 -12 5 25.74 3.4
 4 -12 5 24.05 3.13
 4 -12 6 64.76 4.44
 4 -12 6 56.74 4.45
 4 -12 6 65.29 4.84
 4 -12 7 42.37 3.7
 4 -12 7 42.26 3.5
 4 -12 7 40.54 3.95
 4 -12 8 74.37 4.68
 4 -12 8 62.21 4.5
 4 -12 9 9.85 2.16
 4 -12 9 10.34 2.27
 4 -12 10 15.61 2.21
 4 -12 10 14.53 2.18
 4 -12 11 2.02 1.39
 4 -12 11 -0.01 1.11
 4 -12 12 10.27 1.42
 4 -12 12 7.68 1.25
 4 -11 -9 0.01 0.68
 4 -11 -8 0.71 1.03
 4 -11 -8 -0.65 1.39
 4 -11 -7 1.36 1.11
 4 -11 -7 1.52 1.29
 4 -11 -7 1.05 1.53
 4 -11 -6 11.18 1.84
 4 -11 -6 13.6 2.11
 4 -11 -6 13.4 2.5
 4 -11 -5 1.02 1.3
 4 -11 -5 -0.26 1.55
 4 -11 -5 1.26 1.71
 4 -11 -4 5.45 1.56
 4 -11 -4 5.76 2.49
 4 -11 -4 3.9 1.64
 4 -11 -4 6.52 1.96
 4 -11 -4 6.76 1.63
 4 -11 -3 21.88 3.14
 4 -11 -3 18.42 2.43
 4 -11 -3 16.92 2.54
 4 -11 -3 19.59 2.57
 4 -11 -3 25.9 2.97
 4 -11 -2 48.53 4.21
 4 -11 -2 50.02 3.75
 4 -11 -2 41.49 3.73
 4 -11 -2 45.83 3.78
 4 -11 -1 25.06 2.99
 4 -11 -1 25.61 2.92
 4 -11 -1 25.33 3.11
 4 -11 -1 28.32 2.99
 4 -11 0 58.47 4.15
 4 -11 0 52.62 3.9
 4 -11 0 59.11 4.09
 4 -11 0 52.48 4.3
 4 -11 0 59.81 4.02
 4 -11 1 478.04 10.86
 4 -11 1 479.41 11.51
 4 -11 1 475.33 10.87
 4 -11 1 470.08 12.32
 4 -11 1 470.73 10.54
 4 -11 2 123.48 5.47
 4 -11 2 109.43 5.74
 4 -11 2 118.96 5.59
 4 -11 2 112.73 6.1
 4 -11 2 133.38 5.39
 4 -11 3 3.67 1.84
 4 -11 3 1.93 1.57
 4 -11 3 3.16 2.04
 4 -11 3 1.51 1.8
 4 -11 4 5.24 1.88
 4 -11 4 4.89 2.06
 4 -11 4 8.02 2.22
 4 -11 4 6.23 2.09
 4 -11 5 -0.26 1.59
 4 -11 5 0.33 1.71
 4 -11 5 2.1 1.51
 4 -11 5 0.03 1.51
 4 -11 6 87.06 5.51
 4 -11 6 79.07 4.85
 4 -11 6 78.24 4.86
 4 -11 7 9.42 2.49
 4 -11 7 8.18 1.86
 4 -11 7 14.14 2.55
 4 -11 8 17.96 2.82
 4 -11 8 21.49 2.75
 4 -11 9 131.32 6.25
 4 -11 9 134.55 5.95
 4 -11 10 7.15 1.74
 4 -11 10 3.69 1.73
 4 -11 11 83.64 4.29
 4 -11 11 88.3 4.3
 4 -11 12 4.09 1.15
 4 -11 12 4.29 1.21
 4 -11 13 15.21 1.46
 4 -10 -10 8.9 1.68
 4 -10 -9 0.86 1.04
 4 -10 -9 1.89 1.08
 4 -10 -9 0.59 1.42
 4 -10 -8 1.77 1.3
 4 -10 -8 1.56 1.28
 4 -10 -8 0.31 1.73
 4 -10 -7 11.53 2.28
 4 -10 -7 8.18 1.97
 4 -10 -7 10.6 2.49
 4 -10 -6 43.11 3.44
 4 -10 -6 39.65 3.37
 4 -10 -6 41.14 3.92
 4 -10 -5 15.34 2.39
 4 -10 -5 14.66 2.43
 4 -10 -5 17.25 2.86
 4 -10 -4 3.53 1.53
 4 -10 -4 3.36 1.9
 4 -10 -4 5.31 1.56
 4 -10 -4 3.53 1.81
 4 -10 -4 1.73 1.62
 4 -10 -3 35.13 3.43
 4 -10 -3 34.82 3.16
 4 -10 -3 35.56 3.47
 4 -10 -3 36.6 3.32
 4 -10 -3 31.65 3.09
 4 -10 -2 43.48 3.83
 4 -10 -2 40.03 3.55
 4 -10 -2 37.18 3.54
 4 -10 -2 42.77 3.76
 4 -10 -2 45.42 3.57
 4 -10 -1 46.11 3.61
 4 -10 -1 45.59 3.53
 4 -10 -1 46.84 3.94
 4 -10 -1 49.03 3.58
 4 -10 0 8 1.73
 4 -10 0 5.67 1.57
 4 -10 0 7.58 1.71
 4 -10 0 9.65 2.01
 4 -10 0 11.18 1.74
 4 -10 1 173.33 6.35
 4 -10 1 181.84 7.34
 4 -10 1 176.12 6.17
 4 -10 1 171.73 6.48
 4 -10 1 179.36 6.85
 4 -10 2 162.15 6.86
 4 -10 2 152.07 6.39
 4 -10 2 149.07 6.11
 4 -10 2 146.83 6.06
 4 -10 2 140.49 5.25
 4 -10 3 64.61 4.1
 4 -10 3 65.14 4.46
 4 -10 3 64.04 9.73
 4 -10 3 54.35 3.82
 4 -10 3 69.31 4.52
 4 -10 4 0.52 1.61
 4 -10 4 -2.55 3.38
 -4 10 -4 6.19 2.46
 4 -10 4 -0.09 1.43
 4 -10 4 -1.65 1.77
 4 -10 4 1.6 1.49
 4 -10 5 1.63 1.68
 4 -10 5 -3.11 2.33
 4 -10 5 0.81 1.66
 4 -10 5 -0.28 1.3
 4 -10 5 2.65 1.71
 4 -10 6 1.07 1.43
 4 -10 6 0.81 1.54
 4 -10 6 -1.38 1.69
 4 -10 7 26.66 2.96
 4 -10 7 33.8 3.7
 4 -10 8 16.08 2.66
 4 -10 8 13.18 2.49
 4 -10 9 85.65 4.87
 4 -10 9 95.46 5.58
 4 -10 10 2.46 1.51
 4 -10 10 3.82 1.8
 4 -10 11 17.51 2.32
 4 -10 11 14.3 2.12
 4 -10 12 18.77 2.1
 4 -10 12 22.38 2.18
 4 -10 13 1.44 0.96
 4 -9 -11 10.72 1.75
 4 -9 -11 12.98 1.52
 4 -9 -10 18.14 2.51
 4 -9 -10 15.33 2.05
 4 -9 -9 20.33 3.08
 4 -9 -9 20.85 2.2
 4 -9 -9 23.54 2.61
 4 -9 -8 74.75 5.24
 4 -9 -8 80.88 4.45
 4 -9 -8 72.13 4.45
 4 -9 -7 51.06 4.56
 4 -9 -7 50.34 3.73
 4 -9 -7 48.26 3.76
 4 -9 -6 0.94 1.63
 4 -9 -6 1.09 1.3
 4 -9 -6 0.5 1.56
 4 -9 -5 55.48 4.45
 4 -9 -5 56.72 4.01
 4 -9 -5 55.2 4
 4 -9 -4 0.32 1.11
 4 -9 -4 -0.64 1.41
 4 -9 -4 1.36 1.34
 4 -9 -4 2.73 1.84
 4 -9 -4 -1.08 1.37
 4 -9 -3 7.98 1.67
 4 -9 -3 8.72 2.1
 4 -9 -3 8.16 1.83
 4 -9 -3 6.26 1.77
 4 -9 -3 5.85 3.38
 4 -9 -3 6.04 1.64
 4 -9 -2 97.96 4.81
 4 -9 -2 105.76 5.28
 4 -9 -2 109.26 5.28
 4 -9 -2 101.51 4.96
 4 -9 -2 103.08 11.51
 4 -9 -2 113.12 5.09
 4 -9 -1 29.85 2.92
 4 -9 -1 37.33 3.15
 4 -9 -1 40.82 3.34
 4 -9 -1 30.93 2.68
 4 -9 -1 36.86 7.37
 4 -9 -1 30.78 2.67
 4 -9 0 100.78 5.1
 4 -9 0 90.94 4.27
 4 -9 0 98.46 11.36
 4 -9 0 94.29 4.6
 4 -9 1 125.29 5.66
 4 -9 1 114.1 5.09
 4 -9 1 110.19 4.84
 -4 9 -1 100.06 9.48
 4 -9 1 108.66 11.73
 4 -9 2 26.87 2.79
 4 -9 2 26.31 2.62
 4 -9 2 30.55 2.82
 4 -9 2 15.09 4.31
 -4 9 -2 31.02 5.81
 4 -9 2 23.98 2.33
 4 -9 2 22.9 5.65
 4 -9 3 1.55 1.11
 4 -9 3 -0.02 1.18
 -4 9 -3 1.2 2.41
 4 -9 3 1.02 3
 4 -9 3 0.38 1.19
 4 -9 3 -0.38 1.15
 4 -9 3 1.63 2.54
 4 -9 4 8.32 1.93
 4 -9 4 7.03 4.11
 4 -9 4 7.68 1.81
 4 -9 4 6.54 1.54
 4 -9 4 8 1.66
 4 -9 5 45.81 8.36
 4 -9 5 47.43 3.8
 4 -9 5 48.89 3.97
 4 -9 5 47.93 3.59
 4 -9 5 44.6 3.44
 4 -9 6 137.44 14.54
 4 -9 6 141.34 6.68
 4 -9 6 133.69 5.8
 4 -9 6 128.27 5.62
 4 -9 7 10.9 2.44
 4 -9 7 11.03 2.24
 4 -9 7 8.41 3.85
 4 -9 8 17.06 2.9
 4 -9 8 15.37 2.38
 4 -9 9 3.52 1.76
 4 -9 9 6.59 1.88
 4 -9 10 13.54 2.47
 4 -9 10 12.07 2.2
 4 -9 11 0.23 1.2
 4 -9 11 0.28 1.42
 4 -9 12 1.47 1.23
 4 -9 12 0.16 0.96
 4 -9 13 -0.82 0.95
 4 -8 -12 -0.19 1.15
 4 -8 -12 0.46 0.99
 4 -8 -11 118.33 5.6
 4 -8 -11 114.24 5.02
 4 -8 -10 59.52 4.59
 4 -8 -10 56.39 4.02
 4 -8 -9 43.82 3.98
 4 -8 -9 42.37 3.17
 4 -8 -9 43.99 3.66
 4 -8 -8 112.95 6.39
 4 -8 -8 114.07 5.27
 4 -8 -8 110.25 5.66
 4 -8 -7 33.99 3.58
 4 -8 -7 38.76 3.28
 4 -8 -7 37.85 3.58
 4 -8 -6 91.11 5.46
 4 -8 -6 83.13 4.56
 4 -8 -6 86.26 4.93
 4 -8 -5 81.66 5
 4 -8 -5 70.56 9.03
 4 -8 -5 82.57 4.46
 4 -8 -5 70.38 4.33
 4 -8 -4 184.82 7.1
 4 -8 -4 179.26 6.4
 4 -8 -4 171.76 14.02
 4 -8 -4 165.98 6.51
 4 -8 -4 172.92 6.31
 4 -8 -3 1.53 1.13
 4 -8 -3 1.51 2.72
 4 -8 -2 215.52 15.66
 4 -8 -1 34.9 6.84
 -4 8 0 41.41 5.73
 4 -8 0 36.4 6.74
 4 -8 1 50.56 7.21
 4 -8 1 54.9 8.02
 -4 8 -1 62.72 7.48
 4 -8 2 116.28 11.42
 -4 8 -2 119.11 10.56
 4 -8 2 114.8 11.39
 4 -8 3 51.93 8.09
 4 -8 3 54.97 8.03
 4 -8 4 3.83 4.09
 4 -8 4 3.67 3.32
 4 -8 4 3.29 1.38
 4 -8 5 5.01 1.73
 4 -8 5 5.85 1.64
 4 -8 5 4.84 1.51
 4 -8 5 6.13 3.57
 4 -8 6 8.61 1.85
 4 -8 6 8.17 1.81
 4 -8 6 3.06 3.15
 4 -8 7 -0.23 1.61
 4 -8 7 1.33 1.42
 4 -8 7 -0.35 3.17
 4 -8 8 18.22 2.77
 4 -8 8 19.99 2.52
 4 -8 8 18.57 5.88
 4 -8 9 15.69 2.81
 4 -8 9 17.51 2.58
 4 -8 10 27.36 3.25
 4 -8 10 25.06 2.95
 4 -8 11 1.37 1.53
 4 -8 11 4.64 1.65
 4 -8 12 7.61 1.49
 4 -8 12 9.14 1.68
 4 -8 13 6.79 1.29
 4 -7 -13 4.76 1.15
 4 -7 -13 10.46 1.6
 4 -7 -12 11.67 2.01
 4 -7 -12 8.57 1.9
 4 -7 -11 25.34 3.04
 4 -7 -11 28.45 2.97
 4 -7 -10 8.32 2.24
 4 -7 -10 7.9 2.12
 4 -7 -9 -0.24 1.61
 4 -7 -9 -2.34 1.2
 4 -7 -8 -0.19 1.52
 4 -7 -8 -0.06 1.14
 4 -7 -7 23.31 2.93
 4 -7 -7 17.5 2.17
 4 -7 -6 75.07 4.68
 4 -7 -6 65.52 3.83
 4 -7 -6 71.99 4.15
 4 -7 -5 160.06 6.46
 4 -7 -5 143.73 11.68
 4 -7 -4 124.9 11.19
 4 -7 -3 233.05 14.96
 4 -7 -2 58.53 7.75
 -4 7 2 49.12 5.41
 -4 7 1 -0.4 1.89
 4 -7 -1 0.77 2.51
 -4 7 0 43.2 5.8
 4 -7 0 46.45 6.94
 4 -7 1 32.48 5.85
 -4 7 -1 32.54 5.05
 4 -7 1 33.73 5.74
 4 -7 2 243.87 15.18
 4 -7 2 241.17 14.99
 4 -7 3 39.07 6.61
 4 -7 3 33.08 5.78
 4 -7 4 10.79 4.44
 4 -7 4 9.15 3.41
 4 -7 5 5.22 3.74
 4 -7 5 3.41 2.65
 4 -7 6 53.4 3.39
 4 -7 6 54.79 8.67
 4 -7 7 49.44 3.14
 4 -7 7 57.14 4.19
 4 -7 7 47.99 3.44
 4 -7 7 49.96 7.99
 4 -7 8 86.42 4.21
 4 -7 8 83.08 4.62
 4 -7 8 85.62 11.49
 4 -7 8 79.75 5.34
 4 -7 9 8.7 2.13
 4 -7 9 8.84 1.86
 4 -7 9 7.52 1.56
 4 -7 10 31.65 3.35
 4 -7 10 35.1 3.16
 4 -7 10 35.84 2.9
 4 -7 11 19.86 2.5
 4 -7 11 20 2.46
 4 -7 11 16.46 2.08
 4 -7 12 0.96 1.12
 4 -7 12 1.94 1.22
 4 -7 13 0.5 1
 4 -6 -14 3.06 1.16
 -4 6 14 2.56 0.62
 4 -6 -13 0.7 1.01
 4 -6 -13 0.88 1.39
 -4 6 13 0.12 0.72
 4 -6 -12 22.9 2.66
 -4 6 12 23.84 2.17
 4 -6 -11 81.33 5.03
 -4 6 11 84.35 4.18
 4 -6 -10 1.19 1.67
 -4 6 10 0.65 0.87
 4 -6 -9 152.85 6.9
 4 -6 -8 35.42 2.7
 4 -6 -8 34.55 3.37
 4 -6 -7 93.82 4.33
 4 -6 -7 103.3 5.32
 4 -6 -6 5.46 2.06
 4 -6 -5 186.76 12.45
 4 -6 -4 118.48 10.14
 -4 6 4 106.01 7.43
 4 -6 -3 47.52 6.63
 -4 6 3 42.08 4.79
 4 -6 -2 385.7 17.77
 -4 6 2 355.58 14.29
 -4 6 1 127.88 8.74
 4 -6 -1 126.88 10.25
 -4 6 0 1014.51 25.75
 4 -6 0 1245.14 31.65
 4 -6 1 430.86 18.4
 -4 6 -1 418.55 17.44
 4 -6 1 436.09 18.54
 4 -6 2 17.19 4.11
 4 -6 2 18.13 4.53
 4 -6 3 256.28 14.16
 4 -6 3 249.98 15.25
 4 -6 4 12.18 3.28
 4 -6 4 15.24 4.22
 4 -6 5 24.66 4.41
 4 -6 5 26.33 5.48
 4 -6 6 21.89 5.84
 4 -6 7 144.26 5.33
 4 -6 7 144.51 13.42
 4 -6 7 152.34 5.65
 4 -6 7 158.67 5.74
 4 -6 8 119.38 5.3
 4 -6 8 124.62 5.39
 4 -6 8 115.18 4.98
 4 -6 9 490.86 10.91
 4 -6 9 503.67 11.14
 4 -6 10 69.61 4.69
 4 -6 10 69.46 4.27
 4 -6 10 65.69 4.17
 4 -6 11 9.62 1.92
 4 -6 11 11.74 1.94
 4 -6 11 14.25 2.22
 4 -6 12 4.33 1.37
 4 -6 12 6.11 1.47
 4 -6 12 7.27 1.65
 4 -6 13 5.68 1.23
 -4 5 15 24.94 1.58
 4 -5 -15 22.63 1.95
 -4 5 14 19.44 1.78
 4 -5 -13 7.23 1.68
 -4 5 13 7.76 1.55
 4 -5 -12 11.26 2.08
 -4 5 12 12.03 1.87
 4 -5 -11 36 3.56
 -4 5 11 35.83 2.9
 -4 5 10 35.35 2.79
 4 -5 -10 33.79 3.46
 -4 5 9 4.22 1.13
 4 -5 -9 5.88 1.79
 -4 5 8 22.13 4.59
 4 -5 -8 35.13 3.16
 -4 5 7 18.15 3.98
 4 -5 -7 18.27 5.04
 4 -5 -6 0.97 1.8
 -4 5 6 2.61 1.91
 4 -5 -6 1.68 2.82
 -4 5 6 3.24 1.96
 -4 5 5 1.97 1.9
 4 -5 -5 -1.79 2.35
 -4 5 5 2.25 1.95
 -4 5 4 707.02 15.76
 4 -5 -4 688.36 22.4
 -4 5 4 712.5 19.63
 4 -5 -3 1.62 2.67
 -4 5 3 0.71 1.99
 4 -5 -2 106.55 8.84
 -4 5 2 108.27 7.78
 4 -5 -1 40.23 5.72
 -4 5 1 42.8 5.25
 -4 5 0 75.26 7.01
 4 -5 0 78.19 7.58
 4 -5 1 685.66 21.64
 -4 5 -1 683.97 21.27
 4 -5 2 1567.02 32.42
 4 -5 2 1525.45 33.83
 4 -5 3 611.83 20.1
 4 -5 3 577.52 21.7
 4 -5 4 360.66 15.12
 4 -5 4 347.3 17.54
 4 -5 5 24.73 5.23
 4 -5 6 30.97 5.85
 4 -5 7 130 5.1
 4 -5 7 130.15 5.41
 4 -5 7 128.14 5.22
 4 -5 8 94.42 4.66
 4 -5 8 91.59 4.9
 4 -5 8 97.47 4.81
 4 -5 9 1.33 1.29
 4 -5 9 -0.26 1.24
 4 -5 10 5.42 1.7
 4 -5 10 4.23 1.54
 4 -5 11 46.62 3.61
 4 -5 11 55.47 3.96
 4 -5 11 57.05 3.62
 4 -5 12 6.82 1.38
 4 -5 12 9.27 1.84
 4 -5 13 27.61 1.98
 4 -4 -16 2.02 1
 -4 4 15 0.71 0.86
 -4 4 14 5.98 1.38
 -4 4 13 1.1 1.15
 -4 4 12 2.52 1.34
 4 -4 -12 3.06 1.3
 4 -4 -11 49.3 3.8
 -4 4 11 46.38 3.29
 -4 4 10 206.09 6.59
 4 -4 -10 204.17 7.56
 4 -4 -10 204.49 17.31
 -4 4 10 194.25 15.68
 -4 4 9 1.24 0.88
 4 -4 -9 0.52 1.14
 -4 4 9 0.91 2.21
 4 -4 -9 3.1 3.53
 -4 4 8 13.04 3.38
 4 -4 -8 15.54 4.38
 -4 4 7 3.81 2
 4 -4 -7 2.54 2.25
 4 -4 -7 1.07 2.68
 -4 4 7 -0.71 1.86
 -4 4 6 0.64 1.77
 4 -4 -6 0.23 1.42
 4 -4 -6 1.33 2.93
 -4 4 6 -0.68 2.46
 -4 4 5 45.76 4.55
 4 -4 -5 44.52 6.35
 -4 4 5 44.5 5.27
 -4 4 4 6.42 1.67
 4 -4 -4 7.55 3.53
 -4 4 4 5.63 2.46
 4 -4 -3 45.89 5.8
 -4 4 3 46.41 5.36
 -4 4 2 129.73 8.46
 -4 4 1 246.81 11.53
 -4 4 0 23.33 4.28
 -4 4 -1 98.47 8.04
 4 -4 2 3.07 2.25
 4 -4 3 -0.27 1.48
 4 -4 3 -1.21 2.02
 4 -4 3 4.11 2.64
 4 -4 4 64.3 5.9
 4 -4 4 62.47 5.96
 4 -4 5 140.32 9.83
 4 -4 6 -1.75 1.85
 4 -4 7 42.62 3.13
 -4 4 -7 36.69 3.54
 4 -4 7 41.8 3.24
 4 -4 8 103.83 4.95
 4 -4 8 92.2 5
 4 -4 9 51.17 4.04
 4 -4 10 0.19 1.14
 4 -4 10 -0.73 1.5
 4 -4 11 18.28 2.11
 4 -4 11 19.65 2.64
 4 -4 12 1.65 1.12
 4 -4 12 -1.39 1.34
 4 -4 13 6.57 1.12
 4 -4 13 6.61 1.41
 -4 3 16 4.35 0.96
 -4 3 15 0.84 0.98
 -4 3 14 18.82 2.18
 -4 3 13 2.17 1.47
 -4 3 12 9.06 1.88
 4 -3 -11 18.85 5.48
 -4 3 11 11.55 2
 -4 3 10 0.57 0.96
 4 -3 -10 0.77 1.02
 -4 3 10 -0.6 2.21
 4 -3 -10 -0.97 3.19
 -4 3 9 17.35 4.41
 4 -3 -9 11.21 4.09
 -4 3 8 15.54 3.79
 4 -3 -8 15.34 4.51
 -4 3 7 3.77 2.39
 4 -3 -7 3.83 3.02
 -4 3 7 1.75 2.04
 -4 3 6 30.27 4.35
 4 -3 -6 34.63 5.78
 -4 3 6 26.44 4.42
 -4 3 5 0.84 1.41
 4 -3 -5 1.59 2.44
 -4 3 5 -0.22 2.1
 4 -3 -4 25.14 4.22
 -4 3 4 26.84 4.15
 4 -3 -3 63 5.95
 -4 3 3 69.55 6.23
 -4 3 2 118.06 8
 4 -3 -2 116.66 7.05
 -4 3 1 930.06 21.6
 -4 3 0 99.47 7.47
 4 -3 1 21.13 2.23
 -4 3 -1 26.01 4.48
 4 -3 2 192.53 8.18
 4 -3 3 4.07 1.86
 4 -3 4 5.12 2.52
 4 -3 4 2.58 1.33
 4 -3 5 11.22 3.25
 4 -3 6 5.57 3.11
 4 -3 7 67.12 3.81
 -4 3 -7 65.5 4.68
 4 -3 7 67.31 4.16
 4 -3 7 60.02 8.12
 4 -3 8 -2.23 1.58
 -4 3 -8 3.32 2.19
 4 -3 8 -0.2 1.24
 4 -3 8 0.99 2.2
 4 -3 9 6.78 1.96
 4 -3 9 6.84 4.04
 4 -3 9 7.3 1.41
 4 -3 10 26.54 2.45
 4 -3 10 22.38 2.88
 4 -3 11 33.34 2.48
 4 -3 11 34.45 3.31
 4 -3 11 34.74 2.7
 4 -3 12 -0.73 0.8
 4 -3 12 -0.51 0.92
 4 -3 12 0.7 1.3
 4 -3 13 11.76 1.61
 -4 2 17 6.99 0.91
 -4 2 16 1.04 0.97
 -4 2 15 3.02 1.31
 -4 2 14 13 1.96
 -4 2 13 2.93 1.59
 -4 2 12 24.73 2.63
 4 -2 -11 34.87 7.3
 -4 2 11 27.49 2.69
 4 -2 -10 38.56 7.19
 -4 2 10 52.9 3.26
 4 -2 -9 179.9 14.29
 -4 2 8 158.36 10.32
 -4 2 7 37.4 5.57
 -4 2 6 -1.67 2.15
 -4 2 5 117.48 8.55
 -4 2 4 26.77 4.69
 -4 2 3 146.77 8.86
 4 -2 -3 148.47 7.81
 4 -2 -2 967.95 17.33
 -4 2 2 993.39 21.8
 -4 2 1 48.9 5.46
 4 -2 -1 51.86 2.79
 -4 2 0 28.87 4.28
 4 -2 0 32.77 2.82
 -4 2 -1 -1.31 2.61
 4 -2 1 0.62 1.18
 -4 2 -2 27.9 4.55
 4 -2 2 24.14 3.42
 -4 2 -3 26.52 4.6
 4 -2 3 23.49 3.84
 4 -2 4 135.33 9.77
 4 -2 5 78.56 8.17
 4 -2 6 41.69 7.07
 4 -2 6 33.15 2.74
 -4 2 -7 10.85 2.63
 4 -2 7 13.92 4.47
 4 -2 7 13.54 2.07
 -4 2 -8 10.52 2.56
 4 -2 8 16.94 2.6
 4 -2 8 13.17 4.36
 4 -2 8 14.79 2.24
 4 -2 9 6.5 1.59
 -4 2 -9 7.76 2.75
 4 -2 9 6.07 1.99
 4 -2 10 69.85 4.76
 4 -2 10 64.88 3.79
 4 -2 11 1.69 1.8
 4 -2 11 0.17 0.9
 4 -2 12 3.04 1.39
 4 -2 12 1.22 0.81
 4 -2 13 5.04 1.12
 -4 1 17 4.86 1.04
 -4 1 16 2.25 1.11
 -4 1 15 3.3 1.6
 -4 1 14 0.1 1.34
 -4 1 13 0.08 1.29
 -4 1 12 63.15 4
 4 -1 -12 55.24 9.5
 4 -1 -11 -4.61 3.18
 -4 1 11 0.74 1.12
 -4 1 10 -0.48 0.88
 -4 1 9 1.01 1.68
 -4 1 8 151.13 10.92
 -4 1 7 38 5.83
 -4 1 6 40.82 5.67
 -4 1 5 995.96 24.5
 -4 1 4 126.4 8.77
 -4 1 3 558.54 16.8
 -4 1 2 106.48 7.29
 4 -1 -1 301.96 6.51
 -4 1 1 308.79 12.19
 4 -1 -1 315.11 9.47
 -4 1 0 377.42 13.55
 4 -1 0 373.07 11.41
 -4 1 -1 1026.39 22.75
 4 -1 1 990.33 20.76
 -4 1 -2 39.34 5.04
 4 -1 2 35.9 4.44
 4 -1 3 97.5 8.34
 -4 1 -3 101.29 7.9
 4 -1 4 102.68 9.28
 -4 1 -4 111.37 8.81
 -4 1 -5 6.3 2.41
 4 -1 5 7.1 3.32
 4 -1 6 13.97 2
 -4 1 -6 13.44 2.66
 4 -1 6 7.2 2.53
 4 -1 7 121.62 5.42
 -4 1 -7 113.26 6.73
 4 -1 7 119.95 12.72
 4 -1 8 26.22 2.75
 -4 1 -8 28.6 3.96
 4 -1 8 24.94 5.96
 4 -1 8 24.45 3.12
 4 -1 9 6.38 2.16
 -4 1 -9 6.03 2.81
 4 -1 10 1.14 1.24
 4 -1 10 -0.92 1.85
 4 -1 11 6.07 1.45
 4 -1 11 1.43 1.37
 4 -1 12 4.54 1.02
 4 -1 12 2.32 1.13
 -4 0 17 6.48 1.19
 -4 0 16 5.83 1.4
 -4 0 15 35.64 3.1
 -4 0 14 3.57 1.62
 -4 0 13 53.96 3.72
 -4 0 12 23.83 2.65
 -4 0 11 46.85 3.33
 -4 0 10 4.45 1.26
 -4 0 10 8.85 3.51
 -4 0 9 425.77 19.63
 -4 0 8 323.59 16.68
 -4 0 7 0.93 2.56
 -4 0 6 -0.72 2.65
 -4 0 5 36.17 5.31
 -4 0 4 147.16 9.33
 -4 0 3 232.89 10.94
 -4 0 2 16.67 3.43
 -4 0 1 53.56 5.28
 4 0 -1 53.4 4.84
 4 0 0 247.57 10.89
 -4 0 0 254.96 10.88
 -4 0 -1 132.6 8.02
 4 0 1 125.21 8.61
 -4 0 -2 13.65 3.05
 4 0 2 13.46 3.37
 -4 0 -3 27.44 3.86
 4 0 3 23.09 4.7
 4 0 4 529.04 22.45
 -4 0 -5 99.98 5.65
 4 0 5 98.04 4.68
 4 0 6 17.78 2.22
 -4 0 -6 17 3.09
 4 0 6 12.48 4.42
 4 0 7 72.46 4.29
 4 0 7 73.16 10.36
 -4 0 -7 87.24 6.19
 4 0 8 0.03 1.52
 -4 0 -8 1.2 2.44
 4 0 9 11.16 2.35
 -4 0 -9 9.92 3.04
 4 0 10 108.03 4.81
 4 0 10 113.49 5.59
 4 0 11 1.74 1.07
 4 0 11 3.54 1.47
 4 0 12 7.93 1.13
 4 0 12 5.41 1.11
 -4 -1 18 9.44 1.09
 -4 -1 17 3.97 1.1
 -4 -1 17 5.46 1.21
 -4 -1 16 176.59 5.87
 -4 -1 15 20.86 2.57
 -4 -1 14 44.85 3.64
 -4 -1 13 6.33 1.74
 -4 -1 12 7 1.61
 -4 -1 11 52.43 7.96
 -4 -1 11 56.61 3.53
 -4 -1 10 6.92 1.52
 -4 -1 10 1.7 2.3
 -4 -1 9 586.84 24.52
 -4 -1 8 1.26 2.44
 -4 -1 7 5.69 3.4
 -4 -1 7 4.61 3.12
 -4 -1 6 174.61 11.79
 -4 -1 5 223.78 12.19
 -4 -1 4 21.57 4.11
 -4 -1 3 80.74 6.9
 -4 -1 2 187.28 9.55
 -4 -1 1 12.17 2.93
 4 1 0 76.7 7.3
 -4 -1 0 80.8 6.04
 4 1 1 106.67 8.89
 -4 -1 -1 115.5 7.1
 4 1 2 31.21 5.57
 4 1 3 20.93 4.89
 4 1 4 13.74 4.38
 4 1 5 2.5 1.18
 -4 -1 -5 2.09 1.7
 4 1 5 0.41 1.26
 4 1 5 3.22 2.93
 4 1 6 171.87 6.04
 4 1 6 175.9 15.79
 -4 -1 -6 171.71 8.26
 4 1 7 83.78 11.55
 -4 -1 -7 63.69 5.47
 4 1 8 5.13 1.77
 -4 -1 -8 -0.07 2.8
 4 1 9 1.35 1.45
 -4 -1 -9 2.57 2.65
 4 1 10 20.83 2.33
 4 1 10 22.83 2.43
 4 1 11 8.14 1.32
 4 1 11 8.15 1.49
 4 1 12 1.05 0.57
 4 1 12 1.01 0.61
 -4 -2 18 0.78 0.56
 -4 -2 17 62.8 2.99
 -4 -2 17 74.28 3.39
 -4 -2 16 30.65 2.57
 -4 -2 16 35.29 2.8
 -4 -2 15 58.51 3.91
 -4 -2 14 52.37 3.74
 -4 -2 13 43.51 3.52
 -4 -2 12 17.83 4.93
 -4 -2 12 15.04 2.15
 -4 -2 11 129.66 13.12
 -4 -2 11 137.97 5.49
 -4 -2 10 1.02 1.08
 -4 -2 10 -1.4 2.41
 -4 -2 9 3.94 2.31
 -4 -2 8 133.98 12.07
 -4 -2 7 1.68 3.08
 -4 -2 6 8.43 3.33
 -4 -2 6 10.47 3.29
 -4 -2 5 17.5 4.07
 -4 -2 4 34.85 5.08
 -4 -2 3 157.86 9.32
 -4 -2 2 23.13 3.61
 -4 -2 1 5.96 1.85
 4 2 -1 5.89 3.03
 -4 -2 0 11.2 2.45
 4 2 0 10.04 3.45
 4 2 1 8.78 3.17
 4 2 2 67.49 8.34
 4 2 3 -2.44 2.9
 -4 -2 -4 9.42 2.39
 4 2 4 4.71 1.31
 4 2 4 5.61 2.86
 4 2 5 49.77 3.18
 -4 -2 -5 44.17 4.32
 4 2 5 41.18 8.06
 4 2 5 53.72 3.72
 4 2 6 2.23 2.94
 -4 -2 -6 4.45 2.57
 -4 -2 -7 111.42 7.23
 4 2 8 8.01 2.02
 -4 -2 -8 8.19 3.09
 4 2 9 16.63 2.27
 -4 -2 -9 16.35 3.41
 4 2 10 8 1.51
 4 2 10 7.7 1.45
 4 2 11 11.73 1.35
 4 2 11 8.47 1.11
 -4 -3 18 16.03 1.31
 -4 -3 17 7.91 1.32
 -4 -3 17 10.46 1.49
 -4 -3 16 10.06 1.69
 -4 -3 16 9.14 1.69
 -4 -3 15 33.71 2.96
 -4 -3 15 28.74 2.59
 -4 -3 14 1.09 1.35
 -4 -3 13 49.6 3.64
 -4 -3 12 144.42 14.82
 -4 -3 12 152.02 6.11
 -4 -3 11 80.67 10.78
 -4 -3 11 85.95 4.41
 -4 -3 10 9.95 1.6
 -4 -3 10 9.71 3.88
 -4 -3 9 22.19 5.17
 -4 -3 8 73.5 9.32
 -4 -3 7 10.82 4.02
 -4 -3 6 10.28 3.91
 -4 -3 5 30.85 5.55
 -4 -3 4 101 9.33
 -4 -3 4 96.19 8.18
 -4 -3 3 125.36 8.63
 -4 -3 3 127.27 9.75
 -4 -3 2 15.12 3.42
 -4 -3 2 13.78 3.04
 -4 -3 1 8.01 2.32
 4 3 -1 12.33 3.95
 4 3 0 19.71 4.97
 4 3 1 16.05 4.44
 4 3 2 23.18 5.48
 -4 -3 -3 4.01 1.94
 4 3 3 0.36 2.73
 4 3 3 4.45 1.31
 -4 -3 -4 1.18 1.77
 4 3 4 3.44 3.19
 4 3 4 5.34 1.68
 4 3 5 31.36 7.42
 -4 -3 -5 32.48 3.98
 -4 -3 -6 3.33 2.73
 4 3 7 65.77 4.37
 -4 -3 -7 76.12 6.08
 4 3 8 4.08 1.39
 -4 -3 -8 4.89 2.72
 4 3 9 8.03 1.47
 -4 -3 -9 9.83 2.78
 4 3 10 12.22 1.53
 4 3 10 10.2 1.26
 -4 -4 17 1.88 0.85
 -4 -4 17 3.37 1.05
 -4 -4 16 28.6 2.45
 -4 -4 16 28.58 2.36
 -4 -4 15 11.59 1.84
 -4 -4 15 12.31 2
 -4 -4 14 -0.16 1.25
 -4 -4 14 -1.73 1.59
 -4 -4 13 3.25 1.44
 -4 -4 13 3.46 1.43
 -4 -4 12 1.67 1.21
 -4 -4 12 -3.49 4.92
 -4 -4 12 -0.21 1.16
 -4 -4 11 33.41 2.96
 -4 -4 11 35.71 7.75
 -4 -4 10 4.99 3.01
 -4 -4 10 6.93 1.55
 -4 -4 9 112.24 12.58
 -4 -4 9 98.93 4.57
 -4 -4 8 123.68 12.62
 -4 -4 7 14.33 4.85
 -4 -4 6 296.21 17.82
 -4 -4 5 280.68 16.66
 -4 -4 4 1.31 2.16
 -4 -4 3 98.52 9.12
 -4 -4 2 112.39 9.32
 4 4 -1 3.27 2.89
 4 4 0 127.3 12.21
 -4 -4 -1 2.02 1.57
 4 4 1 1.85 2.45
 -4 -4 -2 8.37 2.39
 4 4 2 5.85 3.81
 4 4 2 8.13 1.63
 -4 -4 -3 87.43 5.65
 4 4 3 94.49 12.01
 4 4 3 75.92 4.28
 -4 -4 -4 103.84 6.55
 4 4 4 96.21 12.44
 4 4 4 94.81 4.83
 -4 -4 -5 62.54 5.2
 4 4 6 39.82 3.32
 -4 -4 -6 37.9 4.55
 4 4 7 1.93 1.13
 -4 -4 -7 -5.09 2.82
 4 4 8 10.96 1.5
 -4 -4 -8 13.8 2.73
 4 4 9 13.88 1.7
 4 4 10 0.11 0.56
 -4 -5 17 -0.38 0.73
 -4 -5 17 -0.01 0.74
 -4 -5 16 15.4 1.67
 -4 -5 16 17.38 1.91
 -4 -5 15 8.27 1.44
 -4 -5 15 7.65 1.64
 -4 -5 14 13.91 1.95
 -4 -5 14 12.37 2.03
 -4 -5 13 27.69 2.76
 -4 -5 13 24.72 2.42
 -4 -5 12 35.04 3.18
 -4 -5 11 24.8 6.83
 -4 -5 11 22.88 2.56
 -4 -5 10 11.5 5.29
 -4 -5 10 9.07 1.76
 -4 -5 9 12.38 4.94
 -4 -5 9 16.53 2.16
 -4 -5 8 6.61 4.27
 -4 -5 8 6.31 1.62
 -4 -5 7 145.99 13.83
 -4 -5 6 37.59 7.18
 -4 -5 5 311.09 18.52
 -4 -5 4 98.01 10.04
 -4 -5 3 1.25 1.85
 4 5 -2 152.5 13.8
 4 5 -1 14.55 4.76
 -4 -5 1 16.77 1.96
 4 5 0 81.52 10.68
 4 5 0 101.97 4.53
 -4 -5 -1 118.75 6.26
 4 5 1 114.55 12.81
 4 5 1 118.4 5
 -4 -5 -2 266.45 9.68
 4 5 2 265.47 20.16
 4 5 2 257.72 7.49
 -4 -5 -3 -0.77 2.18
 4 5 3 -0.78 3.78
 4 5 3 0.14 1.2
 -4 -5 -4 26.77 3.76
 -4 -5 -5 5.9 2.52
 -4 -5 -6 89.5 6.02
 -4 -5 -7 5.72 2.5
 -4 -5 -8 5.78 1.97
 4 5 9 -0.05 0.6
 -4 -6 17 2.58 0.79
 -4 -6 17 10.44 1.1
 -4 -6 16 9.5 1.35
 -4 -6 15 19.08 1.92
 -4 -6 15 19.43 2.03
 -4 -6 14 1.93 1.07
 -4 -6 14 3.28 1.2
 -4 -6 13 120.89 5.3
 -4 -6 12 1.65 1.13
 -4 -6 11 152.52 6.02
 -4 -6 10 30.48 7.45
 -4 -6 10 26.36 2.65
 -4 -6 9 0.41 2.91
 -4 -6 9 0.83 1
 -4 -6 8 -0.47 2.55
 -4 -6 8 1.11 1.12
 -4 -6 8 -2.94 1.31
 -4 -6 7 12.4 4.35
 -4 -6 7 10.35 1.77
 -4 -6 7 14.22 2.2
 -4 -6 6 59.53 3.75
 -4 -6 6 58.56 8.95
 -4 -6 5 6.72 1.8
 -4 -6 5 7.2 1.69
 -4 -6 5 6.71 1.47
 -4 -6 5 4.28 2.78
 -4 -6 4 6.54 1.53
 -4 -6 4 7.48 1.59
 -4 -6 4 6.98 3.07
 -4 -6 3 4.93 1.46
 -4 -6 3 6.61 1.52
 4 6 -2 3.9 3.05
 -4 -6 2 1.16 1.35
 -4 -6 2 3.5 1.4
 -4 -6 1 88.42 4.52
 -4 -6 1 96.85 5.51
 4 6 -1 84.41 11.49
 -4 -6 0 9.59 2.39
 4 6 0 8.01 4.64
 -4 -6 -1 3 1.8
 4 6 1 10.94 5.19
 -4 -6 -2 57.88 4.95
 -4 -6 -3 4.53 2.13
 -4 -6 -4 62.65 5.2
 -4 -6 -5 9.2 2.82
 -4 -6 -6 3.59 1.96
 -4 -6 -7 37.63 3.22
 4 6 8 -0.57 0.59
 -4 -7 16 15.61 1.83
 -4 -7 16 28.26 1.86
 -4 -7 15 44.01 2.64
 -4 -7 14 48.75 3.1
 -4 -7 13 19.17 2.15
 -4 -7 12 -0.02 1.15
 -4 -7 11 25.5 2.57
 -4 -7 10 29.03 2.76
 -4 -7 9 14.38 2.15
 -4 -7 9 14.04 2.37
 -4 -7 8 45.16 3.73
 -4 -7 8 39.83 3.63
 -4 -7 8 40.05 3.15
 -4 -7 8 45.4 8.57
 -4 -7 7 11.08 5.09
 -4 -7 7 6.29 1.88
 -4 -7 7 6.26 1.85
 -4 -7 6 123.85 5.72
 -4 -7 6 122.19 12.83
 -4 -7 6 124.06 5.29
 -4 -7 6 116.19 6.36
 -4 -7 5 50.58 3.63
 -4 -7 5 49.23 3.71
 -4 -7 4 17.51 2.22
 -4 -7 4 19.13 2.36
 -4 -7 3 2.34 1.32
 4 7 -3 1.05 3.26
 -4 -7 3 2.15 1.33
 -4 -7 2 5.87 1.61
 -4 -7 2 4.94 2
 4 7 -2 2.74 3.33
 -4 -7 1 11.25 1.98
 4 7 -1 14.34 5.64
 -4 -7 1 9.09 2.45
 -4 -7 0 28.04 3.41
 -4 -7 -1 41.98 4.19
 -4 -7 -2 4.71 2.28
 -4 -7 -3 -0.74 1.93
 -4 -7 -4 1.35 1.75
 -4 -7 -5 30.63 3.19
 -4 -7 -5 39.99 2.65
 -4 -7 -6 0.12 1.25
 -4 -8 16 1.71 0.8
 -4 -8 15 3.44 1.2
 -4 -8 14 3.87 1.54
 -4 -8 14 3.19 0.99
 -4 -8 13 17.13 2.4
 -4 -8 13 15.82 1.84
 -4 -8 12 10.62 2.39
 -4 -8 12 6.83 1.49
 -4 -8 11 88.81 5
 -4 -8 11 79.53 4.16
 -4 -8 10 99.89 5.41
 -4 -8 10 87.3 4.48
 -4 -8 9 3.02 1.6
 -4 -8 9 1.95 1.78
 -4 -8 8 11.45 2.01
 -4 -8 8 12.71 2.5
 -4 -8 8 8.46 2.29
 -4 -8 7 2.07 1.65
 -4 -8 7 1.87 1.19
 -4 -8 6 -0.86 1.42
 -4 -8 6 1.72 1.16
 -4 -8 5 0.25 1.45
 -4 -8 5 0.54 1.26
 -4 -8 4 40.16 3.41
 -4 -8 4 42.63 3.35
 -4 -8 3 62.06 4.67
 -4 -8 3 61.01 4.12
 -4 -8 2 8.05 2.3
 -4 -8 2 7.98 1.7
 -4 -8 1 21.82 2.53
 -4 -8 1 18.7 2.93
 -4 -8 0 15.23 2.02
 -4 -8 0 15.13 2.79
 -4 -8 -1 1.04 1.97
 -4 -8 -2 3.74 2.04
 -4 -8 -3 0.63 1.65
 -4 -8 -4 -1.17 0.93
 -4 -8 -4 -1.34 1.39
 -4 -8 -5 14.46 1.25
 -4 -8 -5 13.18 1.41
 -4 -8 -5 13.51 1.65
 -4 -9 15 11.45 1.19
 -4 -9 15 7.68 1.29
 -4 -9 14 1.4 0.87
 -4 -9 14 2.36 1.25
 -4 -9 13 2.13 1.37
 -4 -9 12 7.48 1.53
 -4 -9 12 6.48 1.83
 -4 -9 11 32.72 2.64
 -4 -9 11 32.66 3.26
 -4 -9 10 -0.59 1.4
 -4 -9 10 1.39 1.65
 -4 -9 9 4.75 1.48
 -4 -9 9 3.73 1.98
 -4 -9 8 23.89 2.37
 -4 -9 8 30.2 3.23
 -4 -9 7 1.18 1.38
 -4 -9 7 0.51 1.61
 -4 -9 6 21.16 2.41
 -4 -9 6 25.26 3.06
 -4 -9 5 2.67 1.59
 -4 -9 4 5.15 1.73
 -4 -9 4 1.66 1.63
 -4 -9 3 28.83 2.98
 -4 -9 3 27.89 3.16
 -4 -9 2 -0.32 1.41
 -4 -9 2 -3.24 1.77
 -4 -9 1 0.43 1.1
 -4 -9 1 0.58 1.36
 -4 -9 0 7.45 1.91
 -4 -9 -1 20.81 2.52
 -4 -9 -2 10.91 1.64
 -4 -9 -2 7.45 1.74
 -4 -9 -3 35.82 2.38
 -4 -9 -3 27.23 2.22
 -4 -9 -4 0.82 0.56
 -4 -10 14 24 1.94
 -4 -10 13 2.59 1.25
 -4 -10 12 13 1.92
 -4 -10 11 2.63 1
 -4 -10 11 4.02 1.52
 -4 -10 10 38.32 2.64
 -4 -10 10 41.59 3.54
 -4 -10 9 8 1.5
 -4 -10 9 5.58 2.08
 -4 -10 8 0.82 1.04
 -4 -10 8 0.38 1.57
 -4 -10 7 38.07 3.41
 -4 -10 6 0.64 1.33
 -4 -10 6 0.77 1.59
 -4 -10 5 -1.03 1.5
 -4 -10 5 -0.83 1.27
 -4 -10 4 21.93 2.49
 -4 -10 4 20.06 2.43
 -4 -10 3 4.03 1.62
 -4 -10 2 -0.85 1.13
 -4 -10 1 2.55 1.03
 -4 -10 0 -0.1 1.16
 -4 -10 -1 1.63 0.98
 -4 -10 -2 22.17 1.71
 -4 -11 13 -0.52 0.77
 -4 -11 12 6.03 1.31
 -4 -11 11 1.49 1.08
 -4 -11 10 2.44 1.4
 -4 -11 9 3.13 1.5
 -4 -11 8 9.11 1.87
 -4 -11 7 -1.44 1.31
 -4 -11 6 22.51 2.48
 -4 -11 5 3.78 1.01
 -4 -11 5 4.37 1.46
 -4 -11 4 36.38 2.51
 -4 -11 4 40.53 2.85
 -4 -11 3 31.33 2.37
 -4 -11 3 32.97 2.46
 -4 -11 2 11.9 1.53
 -4 -11 2 12.03 1.48
 -4 -11 1 -0.35 0.79
 -4 -11 0 1.09 0.68
 -4 -12 11 0.75 0.78
 -4 -12 10 2.82 1.02
 -4 -12 9 4.64 1.26
 -4 -12 8 3.12 1.08
 -4 -12 7 0.17 0.91
 -4 -12 6 0.86 0.92
 -4 -12 5 1.64 0.86
 -4 -12 4 27.6 1.81
 5 -15 -3 5.2 0.94
 5 -15 -2 14.55 1.5
 5 -15 -1 14.03 1.52
 5 -15 0 2.63 0.91
 5 -15 1 0.08 0.7
 5 -15 2 18.42 1.85
 5 -15 3 0.22 0.96
 5 -15 4 15.97 1.92
 5 -15 5 35.14 2.72
 5 -15 6 0.15 1.08
 5 -15 7 30.33 2.37
 5 -15 8 2.76 0.98
 5 -14 -6 10.62 1.12
 5 -14 -5 0.23 0.84
 5 -14 -4 10.8 1.53
 5 -14 -3 1.78 1.09
 5 -14 -2 11.82 1.77
 5 -14 -1 -0.19 1.07
 5 -14 -1 0.91 1.12
 5 -14 -1 0.37 1.18
 5 -14 0 0.44 1.04
 5 -14 0 0.35 1.21
 5 -14 0 0.81 1.58
 5 -14 0 1.74 1.2
 5 -14 1 39.1 2.93
 5 -14 1 33.67 3.53
 5 -14 1 34.69 2.93
 5 -14 1 37.5 2.83
 5 -14 1 38.14 2.7
 5 -14 2 1.25 1.27
 5 -14 2 1.68 1.69
 5 -14 2 -1.31 1.33
 5 -14 3 13.88 2.2
 5 -14 3 11.95 2.52
 5 -14 3 14.79 2.03
 5 -14 4 15.08 2.56
 5 -14 4 14.58 2.2
 5 -14 5 3.25 1.46
 5 -14 5 0.93 1.33
 5 -14 6 3.61 1.53
 5 -14 7 2.55 1.41
 5 -14 8 32.28 2.67
 5 -14 9 5.9 1.28
 5 -14 10 4.42 0.92
 5 -13 -7 6.5 1.11
 5 -13 -6 14.2 1.73
 5 -13 -5 22 1.9
 5 -13 -5 26.98 2.48
 5 -13 -4 17.06 1.94
 5 -13 -4 19.97 2.47
 5 -13 -3 9.94 1.67
 5 -13 -3 9.14 1.95
 5 -13 -3 7.15 1.81
 5 -13 -2 13.31 1.98
 5 -13 -2 14.26 2.37
 5 -13 -2 14.86 2.26
 5 -13 -2 11.68 2.19
 5 -13 -1 2.61 1.63
 5 -13 -1 4.18 1.49
 5 -13 -1 4.04 1.54
 5 -13 -1 6.5 2.15
 5 -13 0 14.18 2.33
 5 -13 0 10.86 2.07
 5 -13 0 12.2 2.7
 5 -13 0 10.15 1.84
 5 -13 1 29.71 2.85
 5 -13 1 24.33 3.17
 5 -13 1 28.04 2.58
 5 -13 1 26.79 2.82
 5 -13 1 24.48 2.56
 5 -13 2 37.71 3.95
 5 -13 2 35.84 3.25
 5 -13 2 35.61 3.3
 5 -13 2 37.15 2.78
 5 -13 3 18.97 2.69
 5 -13 3 14.49 2.57
 5 -13 3 10.75 2.03
 5 -13 4 7.87 2.03
 5 -13 4 7.4 1.99
 5 -13 4 8.89 2.27
 5 -13 5 20.45 2.83
 5 -13 5 15.53 2.58
 5 -13 6 54.92 4.13
 5 -13 6 44.23 3.64
 5 -13 7 43.44 3.69
 5 -13 8 1 1.44
 5 -13 8 -1.13 1.19
 5 -13 9 12.51 1.96
 5 -13 9 10.14 1.66
 5 -13 10 4.39 1.25
 5 -13 11 9.21 1.24
 5 -12 -8 0.89 0.8
 5 -12 -7 -0.43 1.1
 5 -12 -7 0.85 0.95
 5 -12 -6 2.88 1.43
 5 -12 -6 2.49 1.26
 5 -12 -5 26.8 2.85
 5 -12 -5 21.23 2.46
 5 -12 -4 73.6 4.25
 5 -12 -4 84.1 4.98
 5 -12 -3 6.75 1.73
 5 -12 -3 7.95 2.15
 5 -12 -3 7.75 2.28
 5 -12 -3 5 1.8
 5 -12 -2 -0.66 1.65
 5 -12 -2 -2 1.78
 5 -12 -2 1.8 1.41
 5 -12 -2 0.29 1.5
 5 -12 -1 15.86 2.41
 5 -12 -1 14.06 2.35
 5 -12 -1 17.36 2.91
 5 -12 -1 15.97 2.4
 5 -12 0 3.55 1.71
 5 -12 0 0.98 1.5
 5 -12 0 3.53 2.17
 5 -12 0 0.67 1.24
 5 -12 0 1.37 1.23
 5 -12 1 65.19 4.05
 5 -12 1 58.64 4.65
 5 -12 1 58.42 3.76
 5 -12 1 61.05 4.22
 5 -12 1 56.29 4.02
 5 -12 2 60.42 4.65
 5 -12 2 70.35 3.93
 5 -12 2 62.79 4.45
 5 -12 2 68.68 4.56
 5 -12 3 143.66 6.99
 5 -12 3 145.99 6.41
 5 -12 3 137.8 6.73
 5 -12 4 26.28 3.09
 5 -12 4 24.08 3.13
 5 -12 4 23.96 3.08
 5 -12 5 9.06 2.34
 5 -12 5 9.32 2.17
 5 -12 5 11.72 2.57
 5 -12 5 12.19 2.2
 5 -12 6 -0.12 1.44
 5 -12 6 0.13 1.69
 5 -12 6 2.24 1.62
 5 -12 7 1.13 1.25
 5 -12 7 2.1 1.75
 5 -12 7 1.66 1.72
 5 -12 8 4.22 1.68
 5 -12 8 7.3 2.06
 5 -12 9 17.2 2.07
 5 -12 9 21.39 2.73
 5 -12 10 1.37 1.11
 5 -12 10 3.07 1.36
 5 -12 11 11.38 1.44
 5 -12 11 9.33 1.44
 5 -11 -9 1.35 0.95
 5 -11 -9 3.41 1
 5 -11 -8 3.32 1.27
 5 -11 -8 3.61 1.18
 5 -11 -7 1.59 1.61
 5 -11 -7 -0.31 1.28
 5 -11 -7 1.1 1.67
 5 -11 -6 2.18 1.44
 5 -11 -6 2.01 1.53
 5 -11 -6 3.1 1.84
 5 -11 -5 111.45 6.12
 5 -11 -5 109.99 5.39
 5 -11 -5 105.71 5.48
 5 -11 -4 3.38 1.73
 5 -11 -4 2.74 1.53
 5 -11 -4 5.48 1.82
 5 -11 -3 29.77 3.42
 5 -11 -3 36.07 3.56
 5 -11 -3 34 3.42
 5 -11 -3 38.03 3.5
 5 -11 -2 102.48 5.48
 5 -11 -2 99.28 5.6
 5 -11 -2 98.04 5.33
 5 -11 -2 110.66 5.55
 5 -11 -1 203.04 7.38
 5 -11 -1 221.7 8.34
 5 -11 -1 212.9 7.5
 5 -11 -1 204.72 7.35
 5 -11 0 86.26 4.76
 5 -11 0 85.05 5.34
 5 -11 0 76.89 4.5
 5 -11 0 84.63 4.9
 5 -11 0 87.74 4.84
 5 -11 1 107.56 6.13
 5 -11 1 97.98 4.8
 5 -11 1 106.76 5.49
 5 -11 1 107.57 5.52
 5 -11 2 214.47 8.27
 5 -11 2 203.91 6.57
 5 -11 2 206.9 7.67
 5 -11 2 217.59 7.77
 5 -11 3 28.53 3.21
 5 -11 3 24.52 3.18
 5 -11 3 20.63 2.83
 5 -11 3 27.61 3.05
 5 -11 4 74.49 4.92
 5 -11 4 63.42 4.34
 5 -11 4 70.24 4.83
 5 -11 4 70.63 5
 5 -11 5 0.52 1.92
 5 -11 5 2.9 1.69
 5 -11 5 2.03 1.73
 5 -11 5 2.75 1.71
 5 -11 6 66.9 4.35
 5 -11 6 71.53 5
 5 -11 6 70.3 4.53
 5 -11 7 0.04 1.66
 5 -11 7 1.58 1.64
 5 -11 8 7.36 2.34
 5 -11 8 6.76 1.8
 5 -11 9 4.9 1.85
 5 -11 9 5.64 1.79
 5 -11 10 -0.31 1.26
 5 -11 10 2.04 1.23
 5 -11 11 1.17 1.15
 5 -11 11 0.54 0.98
 5 -11 12 7.42 1.17
 5 -11 12 5.47 0.99
 5 -10 -11 11.33 1.31
 5 -10 -10 22.76 2.58
 5 -10 -10 24.36 2.25
 5 -10 -9 0.28 1.4
 5 -10 -9 0.27 0.99
 5 -10 -9 -0.35 1.62
 5 -10 -8 7.38 1.83
 5 -10 -8 7.88 1.86
 5 -10 -8 5.09 2.28
 5 -10 -7 47.7 3.69
 5 -10 -7 51.05 3.77
 5 -10 -7 47.59 4.23
 5 -10 -6 3.36 1.78
 5 -10 -6 2.64 1.52
 5 -10 -6 3.36 1.91
 5 -10 -5 170.84 6.88
 5 -10 -5 174.65 7.62
 5 -10 -5 186.48 7.25
 5 -10 -4 2.06 1.39
 5 -10 -4 1.19 1.64
 5 -10 -4 3.41 1.65
 5 -10 -4 1.92 1.81
 5 -10 -4 1.45 1.6
 5 -10 -3 10.36 2.24
 5 -10 -3 12.37 2.3
 5 -10 -3 12.55 2.23
 5 -10 -3 9.79 2.08
 5 -10 -3 14.98 5.7
 5 -10 -3 15.29 2.32
 5 -10 -2 154.2 6.7
 5 -10 -2 155.2 6.46
 5 -10 -2 156.71 6.49
 5 -10 -2 166.83 6.53
 5 -10 -1 46.47 3.83
 5 -10 -1 39.23 3.3
 5 -10 -1 41.95 8.09
 5 -10 -1 42.96 3.36
 5 -10 -1 42.66 3.51
 5 -10 0 89.63 5.19
 5 -10 0 84.71 4.52
 5 -10 0 90.3 4.92
 5 -10 0 88.31 11.82
 5 -10 0 91.02 4.59
 5 -10 1 1.04 1.45
 5 -10 1 1.58 1.35
 5 -10 1 -1.94 1.61
 5 -10 1 0.72 1.19
 5 -10 1 -3.63 4.06
 5 -10 2 6.17 1.82
 5 -10 2 4.78 1.64
 5 -10 2 5.27 1.75
 5 -10 2 4.26 1.5
 5 -10 2 9.76 4.91
 5 -10 3 5.15 1.66
 5 -10 3 4.25 1.74
 -5 10 -3 11.59 4.53
 5 -10 3 7 2.19
 5 -10 3 5.27 1.68
 5 -10 3 3.06 3.16
 5 -10 4 14.38 2.54
 -5 10 -4 13.66 4.2
 5 -10 4 16.84 2.66
 5 -10 4 17.44 2.53
 5 -10 4 16.17 2.31
 5 -10 5 40.62 3.79
 5 -10 5 36.97 3.75
 5 -10 5 36.08 3.33
 5 -10 5 44.71 3.53
 -5 10 -5 41.66 8.16
 5 -10 6 101.86 5.2
 5 -10 6 104.7 6.08
 5 -10 6 97.55 5.23
 5 -10 7 33.14 3.62
 5 -10 7 32.53 3.18
 5 -10 8 33.95 3.59
 5 -10 8 44.06 3.59
 5 -10 9 8.75 2.21
 5 -10 9 9.31 1.99
 5 -10 10 -0.59 1.51
 5 -10 10 1.95 1.36
 5 -10 11 33.85 2.75
 5 -10 11 40.68 2.74
 5 -10 12 30.34 2.22
 5 -10 12 31.56 2.05
 5 -9 -12 5.12 1.19
 5 -9 -11 0.17 1.33
 5 -9 -11 1.13 1.25
 5 -9 -10 23.56 3.01
 5 -9 -10 30.78 2.33
 5 -9 -10 22.3 2.62
 5 -9 -9 11.42 2.56
 5 -9 -9 12.11 1.76
 5 -9 -9 7.75 2
 5 -9 -8 0.72 1.86
 5 -9 -8 0.68 1.16
 5 -9 -8 2.65 2.03
 5 -9 -7 -0.26 1.72
 5 -9 -7 0.91 1.43
 5 -9 -7 0.2 1.68
 5 -9 -6 30.5 3.6
 5 -9 -6 26.74 2.89
 5 -9 -6 28.1 3.15
 5 -9 -5 70.93 4.87
 5 -9 -5 65.12 4.02
 5 -9 -5 75.78 10.12
 5 -9 -5 74.76 4.58
 5 -9 -5 69.71 4.5
 5 -9 -4 2.09 1.43
 5 -9 -4 1.82 1.58
 5 -9 -4 2.38 2.48
 5 -9 -4 3 1.38
 5 -9 -4 2.66 1.64
 5 -9 -4 1.06 1.59
 5 -9 -3 1.38 1.12
 5 -9 -3 2.04 1.41
 5 -9 -3 1.41 1.5
 5 -9 -3 1.42 1.19
 5 -9 -3 4.44 3.76
 5 -9 -3 2.07 1.38
 5 -9 -2 58.53 4.04
 5 -9 -2 51.18 3.57
 5 -9 -2 53.72 3.76
 5 -9 -2 51.34 8.28
 5 -9 -2 54.63 3.67
 5 -9 -1 8.04 1.84
 5 -9 -1 11 2.19
 5 -9 -1 9.57 1.57
 5 -9 0 44.12 3.51
 5 -9 0 41.28 3.26
 5 -9 0 35.23 2.78
 5 -9 0 33.27 7.01
 -5 9 0 37.1 6.26
 5 -9 1 1.43 1.38
 5 -9 1 -1.46 1.29
 -5 9 -1 -0.81 2.03
 5 -9 1 -1.75 1.43
 5 -9 1 -0.1 1.04
 5 -9 1 2.29 1.04
 5 -9 2 5.2 1.72
 5 -9 2 7.31 1.82
 -5 9 -2 0.15 2.6
 5 -9 2 5.11 1.68
 5 -9 2 4.21 1.41
 5 -9 2 7.02 4.5
 5 -9 3 39.69 3.22
 5 -9 3 37.45 3.3
 5 -9 3 38.02 3.26
 -5 9 -3 35.14 7.06
 5 -9 3 36.43 2.98
 5 -9 3 43.31 7.59
 5 -9 4 6.68 1.6
 5 -9 4 6.87 1.82
 -5 9 -4 10.45 3.83
 5 -9 4 7.4 1.77
 5 -9 4 7.73 1.73
 5 -9 4 7.96 3.74
 5 -9 5 11 2.37
 -5 9 -5 6 3.45
 5 -9 5 9.94 2.12
 5 -9 5 7.49 1.69
 5 -9 5 8.14 1.7
 5 -9 6 2.42 1.68
 5 -9 6 2.45 1.38
 5 -9 7 4.15 1.99
 5 -9 7 5.9 1.86
 5 -9 8 14.72 2.62
 5 -9 8 14.91 2.28
 5 -9 9 90.49 5.41
 5 -9 9 89.21 4.69
 5 -9 10 -0.67 1.52
 5 -9 10 -1.6 1.36
 5 -9 11 20.26 2.36
 5 -9 11 23.31 2.23
 5 -9 12 2.95 1.07
 5 -9 12 4.42 1.13
 5 -8 -13 4.65 1.2
 5 -8 -12 6.94 1.57
 5 -8 -12 5.79 1.57
 5 -8 -11 12.52 2.4
 5 -8 -11 18.72 2.63
 5 -8 -10 99.98 5.74
 5 -8 -10 103.59 5.37
 5 -8 -9 19.84 3.03
 5 -8 -9 20.42 2.29
 5 -8 -9 23.98 3
 5 -8 -8 47.54 4.25
 5 -8 -8 51.34 3.73
 5 -8 -8 46.65 3.98
 5 -8 -7 6.89 2.18
 5 -8 -7 6.31 1.6
 5 -8 -7 8.14 2.02
 5 -8 -6 32.05 3.46
 5 -8 -6 36.98 3.17
 5 -8 -6 37.38 3.39
 5 -8 -5 37.18 3.4
 5 -8 -5 33.93 2.9
 5 -8 -5 36.83 6.85
 5 -8 -5 34.05 2.94
 5 -8 -5 37.33 3.26
 5 -8 -4 27.62 2.84
 5 -8 -4 18.8 4.82
 5 -8 -4 21.22 2.31
 5 -8 -4 20.78 2.73
 5 -8 -4 27.83 2.9
 5 -8 -3 138.93 5.92
 5 -8 -3 124.93 5.16
 5 -8 -3 112.32 11.63
 5 -8 -3 124.82 5.26
 -5 8 2 -0.32 1.53
 5 -8 -2 4.14 3
 -5 8 1 9.6 2.95
 5 -8 -1 14.03 4.94
 5 -8 0 210.06 15.68
 -5 8 0 210.98 13.67
 -5 8 -1 -3.72 2.99
 5 -8 1 1.29 2.41
 -5 8 -2 4.86 3.09
 5 -8 2 0.33 2.72
 5 -8 3 15.51 2.09
 -5 8 -3 7.09 3.24
 5 -8 3 20.16 2.57
 5 -8 3 12.06 4.54
 5 -8 4 24.25 2.46
 5 -8 4 26.82 3
 -5 8 -4 26.3 6.01
 5 -8 4 22.78 2.67
 5 -8 4 26.25 2.47
 5 -8 4 21.14 5.22
 5 -8 5 13.38 2.34
 5 -8 5 13.25 1.95
 5 -8 5 17.48 2.61
 5 -8 6 0.63 1.44
 5 -8 6 -0.3 1.17
 5 -8 7 -3.86 1.91
 5 -8 7 1.24 1.37
 5 -8 8 7.25 2.25
 5 -8 8 6.7 1.72
 5 -8 9 2.55 1.78
 5 -8 9 0.52 1.29
 5 -8 10 31.93 3.25
 5 -8 10 36.77 2.89
 5 -8 11 58.8 3.85
 5 -8 11 66.18 3.52
 5 -8 12 63.47 3.29
 5 -8 12 72.51 3.2
 5 -7 -14 21.89 1.85
 5 -7 -13 19.54 2.31
 5 -7 -12 0.17 1.23
 5 -7 -12 2.12 1.89
 5 -7 -11 2.02 1.7
 5 -7 -11 4.84 2.14
 5 -7 -10 59.53 4.55
 5 -7 -10 61.52 4.4
 5 -7 -9 8.74 2.36
 5 -7 -9 7.17 1.71
 5 -7 -9 9.16 2.33
 5 -7 -8 100.36 5.75
 5 -7 -8 99.03 4.93
 5 -7 -8 108.55 5.64
 5 -7 -7 3.78 1.56
 5 -7 -7 1.96 1.07
 5 -7 -7 4.41 1.8
 5 -7 -6 42.25 3.57
 5 -7 -6 39.89 6.81
 5 -7 -6 38.65 3.03
 5 -7 -6 37.74 3.23
 5 -7 -5 0.86 2.79
 5 -7 -5 -1.8 1.33
 5 -7 -5 -0.62 1.4
 5 -7 -4 83.42 9.55
 -5 7 3 76.77 7.59
 5 -7 -3 73.46 9.07
 5 -7 -2 235.59 15.71
 -5 7 2 224.43 12.93
 -5 7 1 15.63 3.92
 5 -7 -1 13.74 4.19
 5 -7 0 66.28 8.5
 -5 7 0 69.32 8.02
 -5 7 -1 39.9 6.73
 5 -7 1 41.9 6.65
 5 -7 2 130.74 11.53
 -5 7 -2 134.44 11.58
 5 -7 3 86.76 9.38
 -5 7 -3 93.29 10.3
 5 -7 4 129.97 11.26
 5 -7 5 5.14 1.31
 5 -7 5 6.81 1.53
 5 -7 5 5.58 1.89
 5 -7 6 8.21 1.63
 5 -7 6 9.53 1.7
 5 -7 7 11.01 1.96
 5 -7 7 9.39 1.64
 5 -7 8 22.51 2.51
 5 -7 8 17.91 2.2
 5 -7 9 0.86 1.59
 5 -7 9 0.05 1.31
 5 -7 9 2.99 1.27
 5 -7 10 14.81 2.5
 5 -7 10 17.25 2.14
 5 -7 10 12.57 1.77
 5 -7 11 28.12 2.36
 5 -7 11 35.61 2.62
 5 -7 11 31.84 2.99
 5 -7 12 16.64 1.67
 5 -7 12 9.38 1.41
 5 -6 -15 0.26 0.88
 5 -6 -14 4.02 1.5
 5 -6 -13 19.6 2.64
 5 -6 -13 15.28 2.06
 -5 6 13 19.96 1.82
 5 -6 -12 7.12 1.86
 -5 6 12 6.25 1.36
 5 -6 -11 0.91 1.57
 5 -6 -10 17.59 2.94
 5 -6 -9 9.63 1.69
 5 -6 -9 11.74 2.33
 5 -6 -8 8.05 1.53
 5 -6 -8 4.38 1.48
 5 -6 -7 7.68 1.48
 5 -6 -7 9.21 1.98
 5 -6 -6 33.77 5.82
 -5 6 5 132.62 9.7
 5 -6 -5 144.42 11.92
 -5 6 4 10.44 3.59
 5 -6 -4 15.46 4.41
 -5 6 3 8.7 3.42
 5 -6 -3 4.9 2.44
 5 -6 -2 164.47 12.37
 -5 6 2 166.23 11.07
 -5 6 1 14.55 4.05
 5 -6 -1 14.96 4.41
 -5 6 0 0.54 2.25
 5 -6 0 1.99 2.78
 5 -6 1 118.68 10.39
 -5 6 -1 132.89 11.12
 -5 6 -2 7.37 3.62
 5 -6 2 6.63 2.85
 5 -6 3 835.62 27.02
 5 -6 4 12.89 3.44
 5 -6 5 5.34 1.07
 5 -6 6 3.96 1.29
 5 -6 6 2.71 1.18
 5 -6 7 168.28 6.25
 5 -6 7 160.41 5.86
 5 -6 7 166.89 6.1
 5 -6 8 132.35 5.77
 5 -6 8 129.91 5.43
 5 -6 8 135.2 5.66
 5 -6 9 43.7 3.43
 5 -6 9 50.6 3.47
 5 -6 10 28.05 3.06
 5 -6 10 33.48 2.99
 5 -6 10 31.94 2.68
 5 -6 11 1.26 1.27
 5 -6 11 0.76 0.92
 5 -6 11 -0.07 1.01
 5 -6 12 8.11 1.43
 5 -5 -16 26.5 1.73
 -5 5 15 4.07 0.84
 5 -5 -15 3.55 1.34
 -5 5 14 14.19 1.61
 -5 5 13 59.42 3.41
 5 -5 -13 51.02 3.39
 -5 5 12 0.34 1.07
 5 -5 -12 0.31 1.28
 -5 5 11 31.82 2.67
 5 -5 -11 32.8 3.26
 -5 5 10 52.21 3.25
 5 -5 -10 51.98 4.1
 5 -5 -9 42.44 3.76
 5 -5 -9 35.38 7.49
 5 -5 -8 18.43 2.44
 5 -5 -8 16.75 4.99
 5 -5 -7 4.94 2.47
 5 -5 -7 -0.65 3.01
 -5 5 7 6.71 2.68
 5 -5 -6 98.27 9.28
 5 -5 -6 96.27 10.09
 -5 5 6 79.37 7.94
 5 -5 -5 16.23 4.09
 -5 5 5 18.76 4.13
 -5 5 4 4.15 2.61
 -5 5 3 33.63 5.25
 -5 5 2 58.75 6.84
 -5 5 1 0.23 2.62
 -5 5 0 87.33 8.58
 5 -5 1 158.17 11.31
 -5 5 -1 154.44 11.51
 5 -5 2 17.15 4.03
 -5 5 -2 18.06 4.61
 5 -5 3 74.93 7.59
 -5 5 -3 83.2 9.22
 5 -5 4 0.99 1.92
 5 -5 5 123.24 4.95
 5 -5 6 400.67 9.48
 5 -5 6 393.22 9.25
 5 -5 7 11.41 1.88
 -5 5 -7 8.3 4.05
 5 -5 7 10.57 1.85
 5 -5 8 8.61 1.88
 5 -5 8 12.16 2.25
 5 -5 9 77.95 4.7
 5 -5 9 80.98 4.17
 5 -5 10 -0.46 1.12
 5 -5 10 0.39 1.28
 5 -5 11 7.77 1.68
 5 -5 11 6.64 1.6
 5 -5 12 1.95 1.16
 -5 4 16 2.89 0.79
 5 -4 -16 -1.12 1.16
 -5 4 15 1.51 0.99
 -5 4 14 24.45 2.29
 -5 4 13 0.66 1.17
 -5 4 12 22.54 2.48
 -5 4 11 60.02 3.74
 5 -4 -11 67.72 4.3
 5 -4 -10 102.96 12.35
 -5 4 10 102.28 4.58
 5 -4 -10 100.94 5.06
 5 -4 -9 64.27 9.85
 -5 4 9 56.43 3.27
 5 -4 -9 55.61 3.77
 5 -4 -8 21.13 5.92
 -5 4 8 21.73 4.68
 5 -4 -7 2.07 2.68
 -5 4 7 -0.28 2.21
 5 -4 -6 176.49 12.7
 -5 4 6 170.29 11.47
 5 -4 -5 66.38 7.62
 -5 4 5 52.58 6.49
 5 -4 -4 5.32 2.39
 -5 4 4 3.74 2.69
 -5 4 3 292.12 14.17
 -5 4 2 347.34 15.28
 -5 4 1 22.47 4.8
 -5 4 0 68.83 7.53
 -5 4 -1 7.8 3.25
 -5 4 -2 14.72 4.21
 5 -4 3 179.59 11.02
 -5 4 -3 165.07 12.4
 -5 4 -4 8.6 3.8
 5 -4 5 54.75 3.4
 -5 4 -5 50.16 7.73
 -5 4 -6 1.08 3.02
 5 -4 6 0.5 1.29
 -5 4 -7 -2.13 1.75
 5 -4 7 -0.02 1.27
 -5 4 -7 -2.95 3.67
 5 -4 7 0.03 1.23
 5 -4 8 325.02 9.04
 5 -4 8 320.61 9.5
 5 -4 9 5.86 1.85
 5 -4 10 2.31 1.5
 5 -4 11 4.09 1.6
 5 -4 11 2.1 1.25
 5 -4 12 -0.34 0.99
 5 -3 -17 -1.41 0.81
 5 -3 -16 17.15 1.6
 -5 3 16 23.56 1.86
 -5 3 15 7.94 1.41
 -5 3 14 0.94 1.09
 -5 3 13 3.31 1.4
 -5 3 12 5.34 1.56
 5 -3 -11 99.43 12.91
 -5 3 11 83.23 4.36
 -5 3 10 1.02 1.1
 5 -3 -10 -0.47 3.14
 5 -3 -9 54.15 8.24
 5 -3 -8 3.22 3.84
 -5 3 8 1.12 2.49
 5 -3 -7 9.01 3.25
 -5 3 7 8.18 3.56
 5 -3 -6 34.16 5.76
 -5 3 6 23.82 4.7
 5 -3 -5 6.11 2.57
 -5 3 5 10.53 3.71
 5 -3 -4 211.32 11.23
 -5 3 4 221.72 12.35
 5 -3 -3 4.85 2.49
 -5 3 3 -0.05 2.61
 -5 3 2 4.26 3.51
 -5 3 1 151.97 10.15
 -5 3 0 170.42 11.07
 -5 3 -1 99.51 8.85
 5 -3 1 105.93 5.71
 -5 3 -2 115.71 9.85
 5 -3 2 94.79 6.46
 -5 3 -3 2.82 2.21
 5 -3 3 3.84 2.04
 -5 3 -4 1.27 2.13
 5 -3 4 5.25 2.24
 5 -3 5 5.13 1.29
 -5 3 -5 4.88 2.84
 5 -3 5 3.03 1.36
 5 -3 5 2.41 1.61
 -5 3 -6 54.46 4.35
 5 -3 6 81.45 9.3
 -5 3 -6 79.09 9.45
 5 -3 6 77.01 4.25
 -5 3 -7 5.13 1.9
 5 -3 7 9.78 2.01
 5 -3 8 2.28 1.66
 -5 3 -8 6.13 2.21
 5 -3 8 1.22 1.08
 5 -3 8 1.54 1.67
 5 -3 9 12.77 1.79
 5 -3 9 10.15 2.33
 5 -3 10 6.74 1.27
 5 -3 10 4.96 1.74
 5 -3 11 12.47 1.96
 5 -3 12 8.84 1.5
 -5 2 17 4.14 0.89
 5 -2 -17 1.11 0.7
 -5 2 16 2.8 1.03
 -5 2 15 1.13 1.21
 -5 2 14 0.63 1.34
 -5 2 13 2.46 1.56
 -5 2 12 4.88 1.55
 -5 2 11 12.1 1.93
 5 -2 -11 8.69 4.5
 5 -2 -10 101.3 11.5
 -5 2 10 101.56 4.47
 -5 2 9 137.95 11.04
 5 -2 -9 139.43 12.78
 -5 2 8 -0.55 2.69
 -5 2 7 203.69 13.44
 -5 2 6 375.77 17.19
 -5 2 5 4.87 3.47
 -5 2 4 294.57 14.17
 5 -2 -4 263.02 11.77
 5 -2 -3 535.06 14.89
 -5 2 3 558.21 19.12
 5 -2 -2 59.61 4.41
 -5 2 2 59.2 6.51
 5 -2 -2 60.91 3.59
 -5 2 1 104.84 8.4
 5 -2 -1 105.46 5.23
 -5 2 0 179.32 11.06
 5 -2 0 180.17 7.81
 -5 2 -1 20.29 4.12
 5 -2 1 21.26 3.23
 -5 2 -2 98.88 8.77
 5 -2 2 100.88 7.56
 -5 2 -3 12.75 3.66
 5 -2 3 12.45 3.07
 -5 2 -4 59.26 7.39
 5 -2 4 65.52 7.61
 5 -2 5 9.01 1.68
 -5 2 -5 15.83 2.58
 -5 2 -5 9.52 3.3
 5 -2 5 12.65 2.07
 5 -2 5 7.98 3.25
 -5 2 -6 67.66 5.12
 5 -2 6 50.86 7.71
 5 -2 6 53.29 3.63
 -5 2 -7 3.18 1.86
 5 -2 7 4.63 3.26
 5 -2 7 8.12 1.8
 5 -2 8 3.47 1.73
 5 -2 8 1.56 1.57
 -5 2 -8 3.22 2.21
 5 -2 9 -0.35 1.6
 5 -2 9 2.82 1.18
 -5 2 -9 3.28 2.49
 5 -2 10 53.07 3.14
 5 -2 10 51.5 3.97
 5 -2 11 13.49 1.49
 5 -2 11 11.14 1.91
 5 -2 12 1.4 0.97
 -5 1 17 -0.15 0.77
 -5 1 16 1.09 1.04
 -5 1 15 15 2.12
 -5 1 14 29.27 2.88
 -5 1 13 9.85 1.95
 -5 1 12 3.57 1.66
 5 -1 -12 0.84 2.91
 -5 1 11 158.45 6.02
 -5 1 10 37.37 2.82
 -5 1 10 33.58 5.85
 -5 1 9 3.35 2.63
 -5 1 8 417.91 20.47
 -5 1 7 230.37 14.39
 -5 1 6 1045.2 29.02
 -5 1 5 24.9 5.12
 -5 1 4 2278.33 38.83
 -5 1 3 73.95 7.18
 5 -1 -2 1596.1 23.92
 5 -1 -2 1569.39 19.16
 -5 1 2 1539.5 30.67
 -5 1 1 549.85 18.32
 5 -1 -1 545.09 14.86
 -5 1 0 591.52 19.36
 5 -1 0 607.07 17.08
 -5 1 -1 328.74 14.68
 5 -1 1 338.11 13.92
 -5 1 -2 250.77 13.29
 5 -1 2 260.63 13.42
 -5 1 -3 49.34 6.37
 5 -1 3 41.63 5.96
 5 -1 4 51.24 3.39
 5 -1 4 60.15 7.79
 -5 1 -5 52.17 4.33
 5 -1 5 51.44 3.68
 5 -1 5 44.08 7.11
 5 -1 5 48.18 3.44
 -5 1 -6 1.53 1.88
 5 -1 6 -3.04 3.15
 5 -1 6 0.27 1.31
 -5 1 -7 72.7 5.63
 5 -1 7 81.74 4.56
 5 -1 8 19.35 2.85
 -5 1 -8 21.13 3.71
 5 -1 9 4.26 1.87
 5 -1 9 3.01 1.3
 -5 1 -9 8.06 2.51
 5 -1 10 37.23 2.76
 5 -1 10 37.25 3.17
 5 -1 11 28.99 2
 5 -1 11 33.39 2.56
 5 -1 12 12.24 1.37
 -5 0 18 2.29 0.71
 -5 0 17 2.01 0.96
 -5 0 17 -0.13 0.77
 -5 0 16 1.5 1.31
 -5 0 15 23.65 2.65
 -5 0 14 71.39 4.32
 -5 0 13 21.47 2.54
 -5 0 12 8.37 1.87
 -5 0 11 119.63 12.12
 -5 0 11 133.37 5.52
 -5 0 10 17.19 4.81
 -5 0 10 19.5 2.18
 -5 0 9 -1.68 2.53
 -5 0 8 406.9 20.81
 -5 0 7 16.84 4.67
 -5 0 6 128.19 10.58
 -5 0 5 100.75 8.97
 -5 0 4 234.4 13.19
 -5 0 3 132.73 9.44
 -5 0 2 515.83 17.86
 -5 0 1 75.17 6.93
 5 0 -1 84.83 6.91
 -5 0 0 -0.72 2.33
 5 0 0 0.72 1.72
 -5 0 -1 167.14 10.2
 5 0 1 161.33 10.91
 -5 0 -2 1.92 2.1
 5 0 2 1.13 2.48
 5 0 3 -0.59 1.87
 -5 0 -4 83.85 5.35
 5 0 4 88 4.6
 5 0 4 88.49 10.11
 5 0 4 88.17 4.18
 -5 0 -5 33.69 3.86
 5 0 5 40.39 3.46
 5 0 5 43.99 7.57
 5 0 5 36.88 3.02
 -5 0 -6 9.57 2.76
 5 0 6 12.94 4.78
 5 0 6 9.6 1.88
 5 0 7 73.83 4.37
 -5 0 -7 75.16 5.86
 5 0 8 25.75 3.06
 -5 0 -8 20.12 3.59
 5 0 9 42.75 3.59
 5 0 9 42.57 3.14
 -5 0 -9 46.04 4.66
 5 0 10 29.64 2.33
 5 0 10 30.41 2.77
 5 0 11 3.43 0.83
 5 0 11 2.57 1.05
 -5 -1 18 1.38 0.7
 -5 -1 17 13.86 1.65
 -5 -1 17 12.37 1.4
 -5 -1 16 91.51 4.38
 -5 -1 15 35.15 3.08
 -5 -1 14 10.21 1.99
 -5 -1 13 95.9 5.03
 -5 -1 12 -0.26 1.23
 -5 -1 12 4.42 2.43
 -5 -1 11 67.09 9.64
 -5 -1 11 69.33 4.05
 -5 -1 10 50.5 8.41
 -5 -1 10 61.12 3.61
 -5 -1 9 52.05 8.19
 -5 -1 8 443.5 22.01
 -5 -1 7 -0.75 3.25
 -5 -1 6 232.1 14.24
 -5 -1 5 131.96 10.22
 -5 -1 4 42.07 5.93
 -5 -1 3 759.04 22.23
 -5 -1 2 79.17 7.16
 5 1 -1 95.98 8.36
 -5 -1 1 95.51 7.64
 5 1 0 183.23 12.1
 -5 -1 0 178.67 10.18
 5 1 1 35.4 6.05
 5 1 2 3.48 2.66
 -5 -1 -3 29.35 3.25
 5 1 3 26.5 2.57
 5 1 3 28.75 5.79
 -5 -1 -4 87.93 5.63
 5 1 4 80.32 4.61
 5 1 4 75.89 10.01
 5 1 4 73.38 4.01
 -5 -1 -5 19.69 3.19
 5 1 5 18.08 2.53
 5 1 5 25.34 6.18
 5 1 5 14.99 2.04
 5 1 6 20.95 2.43
 -5 -1 -6 18.16 3.58
 -5 -1 -7 16 3.64
 5 1 8 27.04 2.97
 -5 -1 -8 30.45 4.32
 5 1 9 24.26 2.55
 5 1 9 25.86 2.45
 -5 -1 -9 26.06 3.62
 5 1 10 19.64 1.81
 5 1 10 18.93 1.95
 5 1 11 1.01 0.61
 -5 -2 18 2.88 0.76
 -5 -2 17 10.48 1.57
 -5 -2 17 7.89 1.18
 -5 -2 16 2.07 1.27
 -5 -2 16 0.53 1.04
 -5 -2 15 2.24 1.52
 -5 -2 15 -2.23 1.27
 -5 -2 14 93.23 4.94
 -5 -2 13 41.49 3.39
 -5 -2 12 189.5 16.86
 -5 -2 12 201.7 7.01
 -5 -2 11 16.39 5.36
 -5 -2 11 21.74 2.39
 -5 -2 10 171.7 15.41
 -5 -2 10 179.35 6.2
 -5 -2 9 7.82 4.22
 -5 -2 8 7.02 3.75
 -5 -2 7 -0.24 3.01
 -5 -2 7 5.77 3.27
 -5 -2 6 112.68 10.29
 -5 -2 5 68.53 7.81
 -5 -2 4 17.45 3.87
 -5 -2 3 106.61 8.58
 -5 -2 2 48.53 5.52
 5 2 -1 15.8 4.27
 5 2 0 2.89 2.92
 5 2 1 3.95 3.18
 -5 -2 -2 0.7 1.74
 5 2 2 -1.74 2.05
 5 2 2 1.59 1.36
 -5 -2 -3 89.64 5.61
 5 2 3 79.72 4.49
 5 2 3 73.49 9.87
 -5 -2 -4 6.24 2.19
 5 2 4 7.04 1.79
 5 2 4 9.63 3.52
 5 2 4 7 1.48
 5 2 5 10.33 2.32
 5 2 5 10.17 1.58
 -5 -2 -5 14.76 3.39
 -5 -2 -6 1.02 2.52
 5 2 7 13.27 2.2
 -5 -2 -7 19.94 3.76
 5 2 8 29.93 2.83
 -5 -2 -8 31.55 4.15
 5 2 9 0.84 1.06
 5 2 9 -2.42 1.07
 -5 -2 -9 1.56 1.91
 5 2 10 3.65 0.88
 5 2 10 1.97 0.75
 -5 -3 18 23.38 1.58
 -5 -3 17 2.7 1.12
 -5 -3 16 9.03 1.78
 -5 -3 15 63.37 3.97
 -5 -3 15 61.38 3.41
 -5 -3 14 0.01 1.37
 -5 -3 13 131.32 5.93
 -5 -3 12 5.04 3.44
 -5 -3 12 3.54 1.56
 -5 -3 11 38.07 8.27
 -5 -3 11 35.25 3.1
 -5 -3 10 28.06 7.35
 -5 -3 10 26.15 2.59
 -5 -3 9 58.8 9.34
 -5 -3 9 53.37 3.46
 -5 -3 8 30.92 6.54
 -5 -3 7 13.58 4.96
 -5 -3 6 120.9 12.03
 -5 -3 5 35.86 6.15
 -5 -3 5 34.4 5.55
 -5 -3 4 95.32 9.69
 -5 -3 4 104.19 8.99
 -5 -3 3 104.01 9.65
 -5 -3 3 111.2 8.78
 5 3 -2 50.49 7.52
 -5 -3 2 50.17 6.5
 5 3 -1 3.48 2.52
 5 3 0 28.84 5.93
 -5 -3 0 34.57 3.2
 5 3 1 108.5 11.76
 5 3 1 124.08 5.27
 -5 -3 -2 4.32 2.06
 5 3 2 3.7 1.45
 -5 -3 -3 61.01 5.03
 5 3 3 58.7 9.42
 5 3 3 57.15 3.92
 5 3 4 9.12 2.07
 -5 -3 -4 7.13 2.58
 -5 -3 -5 -0.89 2.54
 -5 -3 -6 4.5 2.91
 5 3 7 6.81 1.6
 -5 -3 -7 7.65 2.81
 5 3 8 -0.23 0.89
 -5 -3 -8 -2.99 2.19
 5 3 9 7.38 1.22
 5 3 9 5.27 0.88
 -5 -4 18 0.89 0.58
 -5 -4 17 1.56 0.96
 -5 -4 16 9.17 1.68
 -5 -4 15 98.63 4.68
 -5 -4 14 5.95 1.85
 -5 -4 13 9.69 2.16
 -5 -4 12 32.97 3.06
 -5 -4 11 3.55 1.42
 -5 -4 11 4.01 3.85
 -5 -4 10 174.3 6.32
 -5 -4 10 188.21 17.52
 -5 -4 9 28.51 2.63
 -5 -4 9 31.39 7.11
 -5 -4 8 11.61 1.93
 -5 -4 8 11.66 4.63
 -5 -4 7 7.13 1.57
 -5 -4 7 10.36 4.37
 -5 -4 6 78.65 9.89
 -5 -4 5 48.92 7.69
 -5 -4 4 5.66 3.06
 -5 -4 3 146.57 11.95
 5 4 -2 93.89 10.72
 -5 -4 2 105.19 4.69
 5 4 -1 43.61 7.61
 5 4 -1 56.89 3.51
 -5 -4 0 49.84 4.04
 5 4 0 51.44 8.51
 5 4 0 52.26 3.53
 -5 -4 -1 27.46 3.37
 5 4 1 22.35 6.22
 5 4 1 24.51 2.65
 -5 -4 -2 6.1 2.52
 5 4 2 4.69 3.41
 5 4 2 7.97 1.93
 5 4 3 1.36 1.47
 -5 -4 -3 1.87 2.47
 -5 -4 -4 13.41 3.22
 -5 -4 -5 0.37 2.59
 5 4 6 35.94 2.82
 -5 -4 -6 36.09 4.38
 5 4 7 9.86 1.44
 -5 -4 -7 8.42 2.47
 5 4 8 3.3 0.99
 -5 -4 -8 6.07 1.75
 -5 -5 17 1.77 0.81
 -5 -5 16 3.99 1.13
 -5 -5 15 7.09 1.68
 -5 -5 14 7.74 1.81
 -5 -5 13 87.96 4.73
 -5 -5 12 156.67 6.27
 -5 -5 11 94.43 4.95
 -5 -5 10 52.49 3.76
 -5 -5 10 50.27 9.35
 -5 -5 9 1.57 1.41
 -5 -5 9 -0.91 2.78
 -5 -5 8 0.44 1.06
 -5 -5 8 -0.94 2.76
 -5 -5 7 24.29 2.59
 -5 -5 7 27.25 6.43
 -5 -5 6 5.52 1.51
 -5 -5 6 9.85 4.63
 -5 -5 5 0.9 1.23
 -5 -5 5 0.59 1.08
 -5 -5 5 -0.28 2.27
 -5 -5 4 3.04 2.54
 -5 -5 4 6.54 1.52
 -5 -5 4 7.39 1.65
 -5 -5 3 5.23 1.22
 5 5 -3 7.89 3.55
 -5 -5 3 9.11 1.81
 5 5 -2 20.73 2.23
 5 5 -2 21.09 6.03
 -5 -5 2 22.58 2.74
 -5 -5 1 36.4 3.69
 5 5 -1 29.94 2.71
 -5 -5 0 354.88 10.88
 5 5 0 359.22 23.51
 5 5 0 331.05 8.75
 -5 -5 -1 155.91 7.73
 5 5 1 142.25 15.11
 5 5 1 151.22 6.05
 5 5 2 13.44 2.1
 -5 -5 -2 10.67 2.88
 5 5 3 183.17 6.43
 -5 -5 -3 180.64 8.43
 -5 -5 -4 3.63 2.56
 5 5 5 3.87 1.05
 -5 -5 -5 7.78 2.63
 -5 -5 -6 28.94 3.47
 -5 -5 -7 32.36 2.98
 5 5 8 1.81 0.6
 -5 -6 17 3.58 0.88
 -5 -6 17 2.94 0.7
 -5 -6 16 1.37 0.93
 -5 -6 15 6.02 1.42
 -5 -6 14 1.59 1.26
 -5 -6 13 35.79 3.02
 -5 -6 12 127.1 5.56
 -5 -6 11 41.68 3.36
 -5 -6 10 7.1 1.71
 -5 -6 9 206.04 7.13
 -5 -6 9 236.48 19.97
 -5 -6 8 51.08 3.66
 -5 -6 8 56.5 9.34
 -5 -6 7 3.4 1.5
 -5 -6 7 3.04 2.51
 -5 -6 6 54.62 3.73
 -5 -6 6 52.98 3.69
 -5 -6 6 54.79 9.05
 -5 -6 5 4.41 1.72
 -5 -6 5 1.12 1.12
 -5 -6 4 3.2 1.74
 5 6 -4 -0.03 2.8
 -5 -6 4 1.45 1.09
 -5 -6 3 16.86 2.39
 -5 -6 3 16.37 2.09
 5 6 -3 20.78 2.46
 5 6 -3 14.38 4.75
 5 6 -2 36.93 2.99
 5 6 -2 37.78 8.13
 5 6 -1 8.54 1.74
 5 6 -1 6.01 4.07
 -5 -6 1 10.5 2.6
 5 6 0 6.46 1.56
 -5 -6 0 6.48 2.22
 -5 -6 -1 22.7 3.42
 -5 -6 -2 116.18 6.74
 -5 -6 -3 12.48 2.94
 -5 -6 -4 2.42 2.12
 -5 -6 -5 28.31 2.04
 -5 -6 -5 28.45 3.27
 -5 -6 -6 22.57 2.49
 -5 -7 16 6.53 1.04
 -5 -7 16 5.18 1.25
 -5 -7 15 4.71 1.12
 -5 -7 15 5.73 1.6
 -5 -7 14 7.08 1.47
 -5 -7 13 4.99 1.37
 -5 -7 12 -1.05 1.23
 -5 -7 11 2 1.35
 -5 -7 10 66.06 4.16
 -5 -7 9 1.14 1.75
 -5 -7 8 28.02 2.95
 -5 -7 8 30.28 3.04
 -5 -7 7 1.42 1.46
 -5 -7 7 -0.94 1.46
 -5 -7 6 12.21 2.16
 -5 -7 6 10.39 2.04
 -5 -7 5 82.08 4.68
 -5 -7 5 80.34 4.63
 5 7 -5 84.72 11.74
 -5 -7 4 1.96 1.49
 -5 -7 4 -0.44 1.35
 -5 -7 3 59.04 3.91
 -5 -7 2 -2.55 1.95
 -5 -7 2 0.32 1.09
 -5 -7 1 23.11 3.2
 -5 -7 0 17.35 3.1
 -5 -7 -1 13.15 2.91
 -5 -7 -2 6.12 2.27
 -5 -7 -3 2.12 1.67
 -5 -7 -4 1.48 1.54
 -5 -7 -4 2.03 0.95
 -5 -7 -5 48.53 3.01
 -5 -8 16 3.98 0.84
 -5 -8 16 2.56 0.89
 -5 -8 15 1.32 0.96
 -5 -8 14 0.09 1.2
 -5 -8 13 40.57 3.18
 -5 -8 12 41.59 3.5
 -5 -8 11 28.75 2.83
 -5 -8 11 27.67 3.04
 -5 -8 10 162.89 6.15
 -5 -8 10 174.33 6.85
 -5 -8 9 2.1 1.44
 -5 -8 9 2.41 1.69
 -5 -8 8 3.25 1.63
 -5 -8 8 5.13 2.07
 -5 -8 7 28.6 2.83
 -5 -8 7 29.32 3.03
 -5 -8 6 23.36 2.74
 -5 -8 6 25.71 3.02
 -5 -8 5 27.08 2.89
 -5 -8 5 27.06 2.9
 -5 -8 4 2.59 1.77
 -5 -8 4 2.25 1.34
 -5 -8 3 7.78 2.26
 -5 -8 3 9.08 1.88
 -5 -8 2 6.13 2.17
 -5 -8 1 1.41 1.7
 -5 -8 0 18.1 2.65
 -5 -8 -1 -0.99 1.51
 -5 -8 -2 1.99 1.57
 -5 -8 -3 3.06 0.95
 -5 -8 -3 2.13 1.33
 -5 -9 15 -0.77 0.75
 -5 -9 14 1.35 0.79
 -5 -9 14 1.24 1.05
 -5 -9 13 -2.02 1.11
 -5 -9 13 1.84 1.29
 -5 -9 12 2.2 1.11
 -5 -9 12 3.87 1.62
 -5 -9 11 -0.15 1.01
 -5 -9 11 2.3 1.57
 -5 -9 10 0.84 1.16
 -5 -9 10 -1.24 1.62
 -5 -9 9 0.71 1.14
 -5 -9 9 2.04 1.66
 -5 -9 8 -2.21 1.38
 -5 -9 8 -0.9 1.72
 -5 -9 7 80.46 4.21
 -5 -9 7 84.29 4.63
 -5 -9 6 9.59 1.92
 -5 -9 5 5.46 1.82
 -5 -9 5 8.15 1.77
 -5 -9 4 -2.33 1.33
 -5 -9 4 0.57 1.38
 -5 -9 3 1.17 1.1
 -5 -9 3 0.73 1.49
 -5 -9 2 15.41 2.33
 -5 -9 1 1.19 1.23
 -5 -9 0 10.43 1.79
 -5 -9 -1 0.46 0.85
 -5 -9 -1 1.76 1.15
 -5 -9 -2 0.28 0.63
 -5 -10 14 2.63 0.89
 -5 -10 13 0.03 0.92
 -5 -10 12 5.82 1
 -5 -10 12 5.42 1.48
 -5 -10 11 -0.99 0.82
 -5 -10 11 0.34 1.26
 -5 -10 10 10.46 1.39
 -5 -10 10 6.8 1.75
 -5 -10 9 -1.11 1.14
 -5 -10 9 0.53 1.31
 -5 -10 8 1.96 1.39
 -5 -10 7 9.84 1.69
 -5 -10 7 9.34 1.88
 -5 -10 6 8.01 1.74
 -5 -10 6 9.35 1.71
 -5 -10 5 54.18 3.29
 -5 -10 5 50.21 3.3
 -5 -10 4 47.96 2.9
 -5 -10 4 39.06 2.87
 -5 -10 3 17.5 1.98
 -5 -10 2 8.97 1.49
 -5 -10 1 -0.91 0.87
 -5 -10 0 11.93 1.32
 -5 -11 12 9.52 1.27
 -5 -11 11 0.16 0.85
 -5 -11 10 6.96 1.33
 -5 -11 9 6.3 1.36
 -5 -11 8 7.67 1.48
 -5 -11 7 0.55 0.94
 -5 -11 6 18 1.74
 -5 -11 5 11.25 1.17
 -5 -11 5 14.22 1.5
 -5 -11 4 64.54 2.65
 -5 -11 3 0.49 0.61
 6 -15 -3 2.51 0.81
 6 -15 -2 2.36 0.92
 6 -15 -1 3.73 1
 6 -15 -1 4.5 1
 6 -15 0 1.37 0.87
 6 -15 1 26.53 2.57
 6 -15 1 25.33 2.07
 6 -15 2 5.12 1.53
 6 -15 3 2 1.37
 6 -15 3 3.5 1.08
 6 -15 4 3.29 1.2
 6 -15 5 1.18 1.01
 6 -15 6 0.6 0.95
 6 -15 7 8.13 1.26
 6 -15 8 3.72 0.93
 6 -14 -5 5.62 1.2
 6 -14 -4 15.16 1.63
 6 -14 -4 18.04 1.96
 6 -14 -3 17.15 1.82
 6 -14 -3 19.12 2.1
 6 -14 -2 6.74 1.5
 6 -14 -2 7.01 1.56
 6 -14 -2 6.88 1.72
 6 -14 -1 13.23 1.88
 6 -14 -1 15.02 1.93
 6 -14 -1 14.96 2.32
 6 -14 0 1.27 1.38
 6 -14 0 0.02 0.95
 6 -14 0 -0.88 1.64
 6 -14 1 -0.07 1.32
 6 -14 1 0.02 1.72
 6 -14 1 1.42 1
 6 -14 2 10.19 1.85
 6 -14 2 11.77 2.36
 6 -14 2 8.53 1.8
 6 -14 3 2.49 1.24
 6 -14 3 -0.13 1.66
 6 -14 3 0.59 1.49
 6 -14 4 23.71 2.59
 6 -14 4 22.49 2.79
 6 -14 5 0.52 1.28
 6 -14 5 1.54 1.35
 6 -14 6 -1.3 1.36
 6 -14 7 -0.89 1.13
 6 -14 8 3.55 1.18
 6 -14 9 9.23 1.27
 6 -13 -7 8.99 1.36
 6 -13 -7 7.75 1.15
 6 -13 -6 19.58 1.92
 6 -13 -6 26.44 2.38
 6 -13 -5 3.71 1.4
 6 -13 -5 2.32 1.23
 6 -13 -4 0.62 1.27
 6 -13 -4 2.07 1.49
 6 -13 -4 0.52 1.04
 6 -13 -3 39.68 3.34
 6 -13 -3 39.76 3.22
 6 -13 -3 40.37 3.13
 6 -13 -2 32.28 3.32
 6 -13 -2 33.93 3.1
 6 -13 -2 36.82 3.19
 6 -13 -1 6.59 1.91
 6 -13 -1 9.45 1.86
 6 -13 -1 6.37 2.04
 6 -13 0 26.5 2.9
 6 -13 0 25.4 2.59
 6 -13 0 25.48 3.17
 6 -13 1 36.91 3.81
 6 -13 1 37.61 2.82
 6 -13 1 39.62 3.29
 6 -13 1 40.98 3.43
 6 -13 2 38.53 3.45
 6 -13 2 40.09 3.38
 6 -13 2 40.18 3.84
 6 -13 3 64.7 4.36
 6 -13 3 65.83 4.37
 6 -13 3 59.89 4.54
 6 -13 4 43.25 3.72
 6 -13 4 40.56 3.56
 6 -13 4 44.17 3.74
 6 -13 5 1.48 1.5
 6 -13 5 0.56 1.35
 6 -13 6 19.45 2.59
 6 -13 6 17.24 2.2
 6 -13 7 9.11 2.03
 6 -13 8 -0.74 1.31
 6 -13 9 3.13 1.22
 6 -13 10 9 1.38
 6 -12 -9 0.09 0.67
 6 -12 -8 -0.78 1.07
 6 -12 -8 -0.52 1.04
 6 -12 -7 4.81 1.45
 6 -12 -7 6.93 1.56
 6 -12 -6 32.38 2.89
 6 -12 -6 37.37 3.15
 6 -12 -5 5.35 1.8
 6 -12 -5 6.73 1.91
 6 -12 -5 3.86 1.25
 6 -12 -4 -2.37 1.77
 6 -12 -4 0.24 1.49
 6 -12 -4 -0.45 1.31
 6 -12 -3 69.85 4.64
 6 -12 -3 77.15 4.82
 6 -12 -2 -2.42 1.87
 6 -12 -2 -1.85 1.78
 6 -12 -2 -2.5 1.61
 6 -12 -1 53.61 3.8
 6 -12 -1 48.52 4.26
 6 -12 -1 51.59 3.84
 6 -12 -1 54.58 4.11
 6 -12 0 165.23 7.4
 6 -12 0 167.75 6.49
 6 -12 0 167.21 6.91
 6 -12 1 91.1 5.6
 6 -12 1 97.12 4.72
 6 -12 1 91.19 5.02
 6 -12 1 90.92 5.25
 6 -12 2 105.66 5.95
 6 -12 2 99.56 5.42
 6 -12 2 106.01 5.6
 6 -12 3 9.13 2.26
 6 -12 3 6.75 1.89
 6 -12 3 9.18 2.06
 6 -12 4 11.69 2.57
 6 -12 4 15.73 2.66
 6 -12 4 12.68 2.27
 6 -12 5 14.16 2.26
 6 -12 5 14.46 2.64
 6 -12 5 14.5 2.3
 6 -12 6 43.88 3.32
 6 -12 6 45.49 3.89
 6 -12 6 41.51 3.33
 6 -12 7 138.64 6.29
 6 -12 7 127.96 5.37
 6 -12 8 10.32 2.21
 6 -12 8 5.32 1.43
 6 -12 9 71.38 4.06
 6 -12 9 67.01 3.42
 6 -12 10 2.33 1.17
 6 -12 10 0.69 0.71
 6 -12 11 0.72 0.7
 6 -11 -10 1.02 0.94
 6 -11 -9 7.93 1.33
 6 -11 -9 6.05 1.52
 6 -11 -8 -1.12 1.41
 6 -11 -8 -0.34 1.45
 6 -11 -7 33.41 3.17
 6 -11 -7 36.64 3.16
 6 -11 -6 37.69 3.51
 6 -11 -6 38.53 3.39
 6 -11 -5 1.06 1.91
 6 -11 -5 1.68 1.68
 6 -11 -5 3.17 1.62
 6 -11 -4 9.56 2.12
 6 -11 -4 11.42 2.24
 6 -11 -4 11.97 2.23
 6 -11 -3 65.56 4.61
 6 -11 -3 64.22 4.55
 6 -11 -3 66.8 4.51
 6 -11 -2 38.6 3.38
 6 -11 -2 42.17 3.69
 6 -11 -2 43.84 3.73
 6 -11 -2 32.7 3.6
 6 -11 -1 110.26 5.67
 6 -11 -1 114.62 13.99
 6 -11 -1 102.12 5.23
 6 -11 -1 100.23 5.75
 6 -11 0 43.06 3.79
 6 -11 0 45.89 3.49
 6 -11 0 40.65 3.96
 6 -11 0 45.34 9.1
 6 -11 0 40.15 3.31
 6 -11 1 16.33 2.24
 6 -11 1 17.43 2.84
 6 -11 1 16.3 2.59
 6 -11 1 22.48 6.93
 6 -11 1 16.73 2.08
 6 -11 2 35.87 3.72
 6 -11 2 35.6 8.11
 6 -11 2 36.42 3.38
 6 -11 2 36.24 3.54
 6 -11 3 7.37 2.13
 6 -11 3 7.76 2.19
 6 -11 3 5.95 2
 6 -11 3 7.27 1.82
 6 -11 4 42.16 3.68
 6 -11 4 44.01 3.48
 6 -11 4 47.09 4.09
 6 -11 4 45.76 4.08
 6 -11 5 4.43 1.91
 6 -11 5 3.09 1.68
 6 -11 5 4.57 1.77
 6 -11 5 4.3 1.49
 6 -11 6 16.84 2.27
 6 -11 6 19.41 2.93
 6 -11 6 16.23 2.24
 6 -11 7 23.71 3.1
 6 -11 7 21.1 2.42
 6 -11 8 0.41 1.72
 6 -11 8 4.05 1.47
 6 -11 9 12.71 2.14
 6 -11 9 11.98 1.78
 6 -11 10 60.68 3.59
 6 -11 10 61.61 2.98
 6 -11 11 1.38 0.9
 6 -10 -11 -2.97 1.26
 6 -10 -10 17.31 2.19
 6 -10 -9 68.54 3.89
 6 -10 -9 59.46 3.92
 6 -10 -8 2.86 1.51
 6 -10 -8 -1.02 1.79
 6 -10 -7 24.2 3.25
 6 -10 -7 23.03 2.73
 6 -10 -7 23.78 3.13
 6 -10 -6 1.36 1.68
 6 -10 -6 1.47 1.77
 6 -10 -5 30.92 3.06
 6 -10 -5 23.05 2.89
 6 -10 -5 24.08 3.05
 6 -10 -4 5.97 1.85
 6 -10 -4 1.39 3.07
 6 -10 -4 6.58 1.95
 6 -10 -4 7.21 2.22
 6 -10 -3 1.49 1.43
 6 -10 -3 -0.5 3.04
 6 -10 -3 1.01 1.29
 6 -10 -3 1.02 1.39
 6 -10 -3 -0.97 1.61
 6 -10 -2 -0.14 1.48
 6 -10 -2 -1.1 1.63
 6 -10 -2 -1.06 1.39
 6 -10 -2 1.61 2.89
 6 -10 -2 0.49 1.21
 6 -10 -1 57.12 4.34
 6 -10 -1 66.97 10.43
 6 -10 -1 57.77 3.9
 6 -10 -1 58.51 4.14
 6 -10 0 309.58 9.62
 6 -10 0 299.49 8.78
 6 -10 0 312.78 8.67
 6 -10 0 279.09 20.85
 6 -10 0 279.44 8.09
 6 -10 1 2.9 1.74
 6 -10 1 2.12 1.2
 -6 10 -1 2.53 3.58
 6 -10 1 -0.59 1.81
 6 -10 1 1.75 1.15
 6 -10 1 -3.34 3.67
 6 -10 2 5.48 1.72
 6 -10 2 6.05 1.75
 -6 10 -2 5.41 3.31
 6 -10 2 8.86 2.3
 6 -10 2 7.34 1.85
 6 -10 2 12.98 5.35
 6 -10 3 10.28 2.02
 6 -10 3 11.17 2.26
 -6 10 -3 13.72 5.04
 6 -10 3 9.84 2.25
 6 -10 3 11.32 1.91
 6 -10 3 11.87 5.12
 6 -10 4 38.46 3.72
 6 -10 4 34.67 3.69
 6 -10 4 32.15 3.29
 6 -10 4 35.52 3.21
 6 -10 4 33.91 6.9
 6 -10 5 21.19 3
 6 -10 5 20.09 2.49
 6 -10 5 19.7 3.01
 6 -10 5 19.33 2.43
 6 -10 6 15.21 2.78
 6 -10 6 15.36 2.28
 6 -10 7 32.15 3.55
 6 -10 7 26.35 2.76
 6 -10 8 3.91 2.14
 6 -10 8 0.48 1.13
 6 -10 9 20.81 2.68
 6 -10 9 18.47 2.12
 6 -10 10 2.57 1.38
 6 -10 10 0.02 0.87
 6 -10 11 11.81 1.72
 6 -9 -13 8.64 1.22
 6 -9 -12 8.31 1.55
 6 -9 -11 23.46 2.75
 6 -9 -10 2.86 1.76
 6 -9 -10 0.59 0.95
 6 -9 -10 2.85 1.65
 6 -9 -9 30.14 3.34
 6 -9 -9 27.81 2.66
 6 -9 -9 30.34 3.27
 6 -9 -8 6.07 2.09
 6 -9 -8 3.85 1.58
 6 -9 -8 2.63 1.83
 6 -9 -7 29.81 3.36
 6 -9 -7 23.97 2.73
 6 -9 -7 26.62 3.28
 6 -9 -6 26.54 3.28
 6 -9 -6 29.2 2.99
 6 -9 -6 27.96 3.31
 6 -9 -5 -0.6 1.63
 6 -9 -5 0.66 1.27
 6 -9 -5 0.14 1.51
 6 -9 -5 -3.7 3.36
 6 -9 -5 0.46 1.68
 6 -9 -4 9.74 2.08
 6 -9 -4 7.27 3.38
 6 -9 -4 8.91 2.08
 6 -9 -3 -0.4 1.2
 6 -9 -3 0.67 2.66
 6 -9 -3 1.81 1.36
 6 -9 -3 -0.91 1.52
 6 -9 -2 10.47 1.91
 6 -9 -2 9.18 3.72
 6 -9 -2 14.92 2.32
 -6 9 1 25.73 5.47
 6 -9 -1 19.37 2.58
 6 -9 -1 21.24 2.33
 6 -9 -1 17.22 5.48
 6 -9 0 0.3 0.92
 -6 9 0 1.45 2.4
 6 -9 0 1.51 1.54
 6 -9 0 0.27 1.05
 6 -9 0 0.69 2.41
 6 -9 1 20.14 2.22
 6 -9 1 19.18 2.4
 -6 9 -1 15.89 4.73
 6 -9 1 17.34 2.15
 6 -9 1 18.78 2.32
 6 -9 1 21.81 5.95
 6 -9 2 4.43 1.68
 -6 9 -2 -1.68 3
 6 -9 2 0.63 1.4
 6 -9 2 0.56 1.01
 6 -9 2 1.24 3.5
 6 -9 3 3.69 1.46
 6 -9 3 1.75 1.36
 -6 9 -3 5.57 3.58
 6 -9 3 1.29 1.39
 6 -9 3 2 1.08
 6 -9 3 7.61 3.99
 6 -9 4 -0.26 1.03
 6 -9 4 -0.37 1.45
 -6 9 -4 3.4 2.63
 6 -9 4 0.62 1.53
 6 -9 4 -0.65 1.29
 6 -9 4 3.46 3.31
 6 -9 5 1.4 1.7
 6 -9 5 1.25 1.81
 6 -9 5 1.44 1.16
 6 -9 6 37.54 3.95
 6 -9 6 39.96 3.2
 6 -9 7 71.84 5.15
 6 -9 7 66.98 4.07
 6 -9 8 2.47 1.96
 6 -9 8 0.45 1.08
 6 -9 9 13.34 2.55
 6 -9 9 14.33 1.93
 6 -9 10 3.59 1.58
 6 -9 10 0.61 0.83
 6 -9 11 0.01 0.98
 6 -9 12 1.62 0.75
 6 -8 -14 -0.84 0.84
 6 -8 -13 27.54 2.33
 6 -8 -12 0.34 1.57
 6 -8 -11 1.29 1.49
 6 -8 -11 1.25 1.72
 6 -8 -10 3.47 1.86
 6 -8 -10 1.72 1.13
 6 -8 -10 1.74 1.93
 6 -8 -9 18.5 3.02
 6 -8 -9 20.47 2.4
 6 -8 -9 17.12 2.83
 6 -8 -8 51.76 4.4
 6 -8 -8 46.86 3.72
 6 -8 -8 58.41 4.36
 6 -8 -7 0.28 1.63
 6 -8 -7 0.39 1.23
 6 -8 -7 -1.02 1.95
 6 -8 -6 0.72 1.36
 6 -8 -6 -1.93 2.79
 6 -8 -6 2.03 1.21
 6 -8 -6 1.22 1.72
 6 -8 -5 19.82 2.81
 6 -8 -5 18.13 2.46
 6 -8 -5 16.3 5.09
 6 -8 -5 18.63 2.37
 6 -8 -4 2.07 1.47
 6 -8 -4 1.23 1.13
 6 -8 -4 1.05 2.14
 6 -8 -3 92.79 4.64
 -6 8 3 85.77 8.75
 6 -8 -3 87.11 10.94
 6 -8 -3 95.2 4.85
 6 -8 -2 24.02 2.48
 6 -8 -2 27.53 2.65
 -6 8 2 26.15 5.26
 6 -8 -2 19.51 5.06
 6 -8 -1 31.51 2.65
 -6 8 1 31.72 5.96
 6 -8 -1 38.15 7.18
 6 -8 0 81.92 10.43
 -6 8 0 80.22 9.68
 6 -8 0 88.63 4.37
 6 -8 1 14.32 4.8
 -6 8 -1 19.34 5.52
 6 -8 1 19.05 2.35
 6 -8 2 2.73 1.36
 6 -8 2 0.56 2.88
 -6 8 -2 5.78 3.54
 6 -8 2 -0.1 1.45
 6 -8 3 28.91 2.87
 6 -8 3 30.19 2.98
 6 -8 3 27.4 5.78
 -6 8 -3 32.91 6.97
 6 -8 4 2.21 1.45
 6 -8 4 2.06 1.52
 6 -8 4 7.33 2.91
 -6 8 -4 6.79 4.53
 6 -8 5 -1.02 1.41
 -6 8 -5 -0.45 3.06
 6 -8 5 0.58 0.89
 6 -8 6 0.72 1.1
 6 -8 6 0.68 1.62
 6 -8 6 0.69 1.08
 6 -8 7 49.7 3.36
 6 -8 7 56.36 4.71
 6 -8 7 48.46 3.32
 6 -8 8 1.88 1.32
 6 -8 8 2.68 1.94
 6 -8 8 4.64 1.42
 6 -8 9 82.39 5.15
 6 -8 10 -0.73 1.33
 6 -8 11 3.18 1.28
 6 -8 12 -2.45 0.82
 6 -7 -14 2.85 1.24
 6 -7 -13 18.6 2.47
 6 -7 -12 5.73 2.28
 6 -7 -11 13.26 2.63
 6 -7 -11 15.31 2.6
 6 -7 -10 15.37 2.82
 6 -7 -10 12.85 2.46
 6 -7 -10 12.93 1.87
 6 -7 -9 28.24 3.28
 6 -7 -9 20.42 2.94
 6 -7 -9 29.74 2.87
 6 -7 -8 17.45 2.57
 6 -7 -8 19.19 2.76
 6 -7 -8 18.87 2.41
 6 -7 -7 4.31 1.74
 6 -7 -7 2.77 1.6
 6 -7 -7 3.32 1.31
 6 -7 -6 5.71 1.61
 6 -7 -6 4.07 1.57
 6 -7 -6 7.63 3.68
 6 -7 -6 4.32 1.56
 -6 7 5 24.44 4.86
 6 -7 -5 32.94 2.95
 6 -7 -5 26.86 6.13
 6 -7 -5 29.05 2.61
 6 -7 -5 33.13 3.14
 -6 7 4 20.58 4.67
 6 -7 -4 18.21 5.62
 -6 7 3 70.22 8.29
 6 -7 -3 66.66 9.13
 -6 7 2 29.46 5.48
 6 -7 -2 31.06 6.46
 -6 7 1 45.8 6.94
 6 -7 -1 40.13 7.01
 -6 7 0 23.04 5.42
 6 -7 0 18.95 5.13
 -6 7 -1 45.46 7.48
 6 -7 1 46.49 7.6
 -6 7 -2 187.92 14.82
 6 -7 2 169.89 13.71
 6 -7 3 2.23 1.36
 6 -7 3 1.77 2.24
 -6 7 -4 249.16 18.62
 6 -7 4 235.38 6.85
 6 -7 4 231.96 7.57
 6 -7 5 38.43 2.98
 -6 7 -5 46.71 8.4
 -6 7 -6 119.87 13.83
 6 -7 6 113.77 5.11
 6 -7 7 36.04 3.07
 6 -7 8 51.65 3.57
 6 -7 9 28.47 3.24
 6 -7 9 22.53 2.26
 6 -7 10 -1.26 1.41
 6 -7 10 0 0.88
 6 -7 11 3.11 1.16
 6 -6 -15 10.88 1.64
 6 -6 -14 34.35 2.98
 6 -6 -13 0.01 1.96
 6 -6 -12 28.07 2.86
 6 -6 -11 38.35 3.67
 6 -6 -10 141.74 6.55
 6 -6 -10 145.78 5.79
 6 -6 -9 -0.71 1.42
 6 -6 -9 1.05 0.98
 6 -6 -9 -0.63 1.26
 6 -6 -8 18.23 2.51
 6 -6 -8 17.05 2.2
 6 -6 -8 21.74 2.38
 6 -6 -7 35.8 2.78
 6 -6 -7 33.29 3.18
 6 -6 -7 32.5 2.86
 6 -6 -7 35.73 3.11
 6 -6 -7 40.47 6.82
 6 -6 -6 7.97 1.61
 6 -6 -6 2.86 1.9
 -6 6 6 9.3 3.35
 6 -6 -5 143.05 12.62
 -6 6 5 138.6 11.31
 6 -6 -4 5.29 3.04
 -6 6 4 0.72 2.19
 6 -6 -3 377.21 19.92
 -6 6 3 367.66 18.04
 6 -6 -2 33.53 6.21
 -6 6 2 38.55 6.12
 6 -6 -1 12.59 4.49
 -6 6 1 9.89 3.86
 6 -6 0 537.36 23.36
 -6 6 0 540.87 23.02
 6 -6 1 21.46 5.06
 -6 6 -1 22.59 5.18
 -6 6 -2 157.6 13.39
 6 -6 2 152.99 12.47
 6 -6 3 7.34 3.4
 -6 6 -3 5.83 3.63
 -6 6 -4 32.41 6.52
 6 -6 4 40.97 3.03
 -6 6 -5 37.17 8.01
 6 -6 5 29.6 2.72
 6 -6 6 211.52 7.01
 6 -6 6 220.1 7.27
 6 -6 7 438.42 10.3
 6 -6 7 454.6 10.54
 6 -6 8 107.1 5.14
 6 -6 8 101.92 5.07
 6 -6 9 51.51 3.56
 6 -6 10 -0.57 1.15
 6 -6 10 -0.93 1.38
 6 -6 11 8.33 1.45
 6 -6 11 5.95 1.43
 6 -5 -16 2.78 1.02
 6 -5 -15 48.45 3.29
 -6 5 15 47.18 2.28
 -6 5 14 -2.2 0.93
 6 -5 -13 13.16 1.98
 -6 5 13 14.79 1.81
 -6 5 12 101.34 4.49
 6 -5 -12 88.67 4.73
 -6 5 11 187.41 6.1
 6 -5 -11 197.18 7.29
 6 -5 -10 5.74 3.54
 6 -5 -10 9.97 1.97
 6 -5 -9 77.7 10.85
 6 -5 -9 97.99 5.12
 6 -5 -8 6.47 3.39
 -6 5 8 9.8 3.55
 6 -5 -8 7.88 1.53
 6 -5 -8 6.62 1.57
 6 -5 -7 -0.98 2.05
 6 -5 -7 -3.02 2.99
 -6 5 7 1.13 2.08
 6 -5 -6 4.05 2.64
 -6 5 6 7.52 2.91
 -6 5 5 64.35 7.95
 -6 5 4 -0.64 2.74
 -6 5 3 164.35 12.21
 -6 5 2 19.84 4.84
 -6 5 1 4.41 3.12
 -6 5 0 13.89 4.01
 -6 5 -1 415.24 20.18
 6 -5 2 12.43 3.86
 -6 5 -2 10.63 4.23
 6 -5 3 4.85 2.55
 -6 5 -3 4.73 3.67
 -6 5 -4 100.92 11.41
 6 -5 4 88.64 4.46
 -6 5 -5 82.24 10.72
 6 -5 5 77.96 4.33
 6 -5 6 1.56 1.49
 -6 5 -6 3.36 3.47
 6 -5 6 4.82 1.88
 6 -5 7 21.52 2.98
 6 -5 7 24.32 2.96
 6 -5 8 44.71 3.49
 6 -5 8 46.77 3.76
 6 -5 9 3.18 1.42
 6 -5 10 18.51 2.27
 6 -5 11 2.62 1.11
 6 -5 11 0.63 0.91
 -6 4 16 12.89 1.25
 6 -4 -16 11.47 1.73
 6 -4 -15 21.52 2.04
 -6 4 15 26.41 2.1
 -6 4 14 2.27 1.17
 -6 4 13 38.66 2.93
 -6 4 12 257.58 7.45
 -6 4 11 96.56 4.56
 6 -4 -10 67.24 10.26
 -6 4 10 76.54 3.86
 6 -4 -9 6.76 1.49
 6 -4 -9 4.3 3.68
 -6 4 9 9.91 3.55
 6 -4 -8 1.95 2.78
 -6 4 8 2.06 2.38
 6 -4 -7 40.57 6.67
 -6 4 7 44.15 6.9
 6 -4 -6 43.35 6.93
 -6 4 6 53.72 7.02
 6 -4 -5 2.22 2.56
 -6 4 5 0.82 2.61
 6 -4 -4 19.03 4.11
 -6 4 4 22.6 5.02
 -6 4 3 180.87 12.32
 -6 4 2 66.36 7.84
 -6 4 1 26.77 5.21
 -6 4 0 90.98 9.18
 -6 4 -1 39.62 6.61
 -6 4 -2 25.92 5.66
 -6 4 -3 25.33 5.98
 6 -4 4 5.47 1.49
 -6 4 -4 0.62 2.6
 6 -4 4 5.28 1.83
 -6 4 -5 32.02 6.44
 6 -4 5 34.69 3.03
 -6 4 -6 48.86 8.38
 6 -4 6 50.5 3.64
 6 -4 7 4.34 1.63
 6 -4 7 5.93 1.86
 6 -4 8 6.62 1.91
 6 -4 8 6.83 2.2
 6 -4 9 22.87 2.68
 6 -4 10 6.88 1.56
 6 -4 11 0.53 0.89
 6 -4 11 3.57 1.17
 6 -3 -17 21.56 1.83
 -6 3 16 8.11 1.27
 6 -3 -16 6.99 1.32
 -6 3 15 0.54 1.09
 -6 3 14 13.18 1.96
 -6 3 13 5.69 1.59
 -6 3 12 18.8 2.38
 6 -3 -11 24.66 6.36
 -6 3 11 23.8 2.44
 -6 3 10 7.83 1.47
 6 -3 -10 4.9 3.85
 6 -3 -9 43.75 7.72
 -6 3 9 55.32 8.49
 6 -3 -8 176.24 14.03
 -6 3 8 173.32 13.8
 6 -3 -7 103.59 10.29
 -6 3 7 103.09 10.37
 6 -3 -6 162.48 11.89
 -6 3 6 172.84 12.82
 6 -3 -5 16.79 3.73
 -6 3 5 16.05 4.42
 6 -3 -4 32.65 4.67
 -6 3 4 35.04 5.9
 6 -3 -3 207.82 10.09
 -6 3 3 213.11 13.41
 -6 3 2 13.99 4.35
 -6 3 1 120.03 10.28
 -6 3 0 7.8 3.66
 -6 3 -1 0.89 2.85
 -6 3 -2 16.63 4.58
 -6 3 -3 7.74 3.8
 6 -3 4 24.71 2.57
 -6 3 -4 25.6 5.8
 6 -3 4 22.27 2.35
 -6 3 -5 12.23 4.31
 6 -3 5 11.65 2.02
 -6 3 -5 5.56 1.92
 6 -3 5 13.14 2.06
 -6 3 -6 43.18 4.14
 6 -3 6 53.31 3.78
 6 -3 7 18.27 2.78
 -6 3 -7 13.05 2.74
 6 -3 7 14.13 2.33
 6 -3 8 -1.43 1.54
 -6 3 -8 1.17 2.01
 6 -3 8 2.73 1.72
 6 -3 9 7.84 1.93
 6 -3 10 0.04 1.16
 6 -3 11 6.52 1.32
 6 -2 -17 0.95 0.86
 -6 2 17 0.91 0.7
 -6 2 16 6.83 1.37
 -6 2 15 21.03 2.22
 -6 2 14 5.88 1.56
 -6 2 13 10.02 1.66
 -6 2 12 1.51 1.22
 -6 2 11 4.53 1.39
 6 -2 -11 1.01 2.8
 -6 2 10 14.63 1.82
 6 -2 -10 17.37 5.66
 -6 2 10 10.98 3.29
 6 -2 -9 23.31 5.65
 -6 2 9 24.33 5.81
 6 -2 -8 0.73 2.78
 -6 2 8 5.54 3.35
 6 -2 -7 5.35 3.1
 -6 2 7 1.68 2.4
 6 -2 -6 3.17 2.4
 -6 2 6 2.18 2.38
 -6 2 5 422.58 19.21
 6 -2 -5 412.96 16.31
 6 -2 -4 4.61 2.28
 -6 2 4 2.77 2.8
 6 -2 -3 262.73 10.25
 -6 2 3 241.95 14.07
 -6 2 2 149.91 11.06
 -6 2 1 8.94 3.19
 -6 2 0 39.38 6.13
 -6 2 -1 134.59 10.76
 -6 2 -2 0.06 1.94
 6 -2 3 111.44 4.93
 6 -2 3 105.5 4.69
 -6 2 -3 118.58 10.95
 6 -2 4 13.35 2.05
 -6 2 -4 15.58 2.63
 6 -2 4 12.51 1.91
 6 -2 5 8.76 1.94
 -6 2 -5 8.53 2.32
 6 -2 5 6.4 1.66
 -6 2 -6 8.21 2.35
 6 -2 6 9.84 2.11
 -6 2 -7 0.49 1.99
 6 -2 7 1.06 1.37
 6 -2 8 26.72 3.03
 -6 2 -8 23.47 3.36
 6 -2 9 8.65 1.45
 6 -2 9 7.04 1.94
 6 -2 10 12.51 1.85
 6 -2 11 1.96 1
 -6 1 17 16.59 1.65
 -6 1 16 0.49 1.05
 -6 1 15 0.65 1.25
 -6 1 14 23.75 2.74
 -6 1 13 98.34 4.94
 -6 1 12 149.22 6.05
 6 -1 -11 5.36 3.72
 -6 1 11 1.99 2.97
 -6 1 11 5.01 1.45
 -6 1 10 18.6 2.12
 -6 1 10 11.42 4.48
 -6 1 9 25.8 5.87
 -6 1 9 21.88 5.64
 -6 1 8 9.15 3.57
 -6 1 7 157.75 12.99
 -6 1 6 104.9 10.34
 -6 1 5 13.18 4.12
 -6 1 4 800.73 25.59
 6 -1 -4 773.16 19.08
 -6 1 3 417.08 18.28
 -6 1 2 139.37 10.57
 6 -1 -2 139.45 8.23
 -6 1 1 56.61 6.86
 6 -1 -1 56.97 5.68
 -6 1 0 125.66 10.12
 6 -1 0 124.52 8.87
 -6 1 -1 183.98 12.35
 6 -1 1 185.91 11.53
 -6 1 -2 87.39 8.62
 6 -1 2 88.69 8.65
 -6 1 -3 18.51 2.52
 6 -1 3 15.62 2.17
 6 -1 3 21.12 4.87
 6 -1 3 17.2 2.16
 6 -1 4 5.27 1.48
 -6 1 -4 7.4 2.17
 6 -1 4 5.76 1.86
 6 -1 5 3.78 1.58
 -6 1 -5 1.13 1.89
 6 -1 5 2.16 1.62
 -6 1 -6 0.81 1.94
 6 -1 6 1.88 1.46
 -6 1 -7 16.99 3.13
 6 -1 7 14.19 2.16
 -6 1 -8 38.13 4.02
 6 -1 8 43.54 3.71
 6 -1 9 31.7 2.9
 6 -1 9 31.66 2.41
 6 -1 10 22.4 2.17
 6 -1 10 24.17 1.69
 6 -1 11 20.97 1.59
 6 0 -18 29.89 1.86
 -6 0 18 34.3 1.8
 -6 0 17 16.79 1.75
 -6 0 16 40.94 2.96
 -6 0 15 100.27 4.92
 -6 0 14 32.24 3.03
 -6 0 13 87.13 4.79
 -6 0 12 12.8 2.1
 -6 0 11 41.19 7.62
 -6 0 11 53.83 3.61
 -6 0 10 253.23 18.27
 -6 0 10 260.54 7.43
 -6 0 9 6.66 1.49
 -6 0 9 5.72 3.73
 -6 0 9 6.09 2.99
 -6 0 8 54.33 8.26
 -6 0 7 4.41 3.35
 -6 0 6 10.68 3.51
 -6 0 5 13.11 3.82
 -6 0 4 440.38 19.1
 -6 0 3 125.65 10.14
 -6 0 2 11.34 3.78
 6 0 -2 7.64 2.7
 -6 0 1 9.08 2.98
 6 0 -1 10.41 2.76
 -6 0 0 518.12 19.73
 6 0 0 521.56 20.38
 6 0 1 39.64 6.12
 -6 0 -2 47.18 3.94
 6 0 2 45.71 3.37
 6 0 2 37.87 6.45
 6 0 2 44.18 3.01
 -6 0 -3 -3.13 1.99
 6 0 3 0.12 1.36
 6 0 3 0.65 1.09
 -6 0 -4 45.82 4.49
 6 0 4 37.59 3.49
 6 0 4 36.76 7.15
 6 0 4 34.58 2.92
 6 0 5 9.6 1.88
 -6 0 -5 6.74 2.59
 6 0 5 6.89 2.02
 -6 0 -6 1.04 2.26
 6 0 6 7.8 1.85
 -6 0 -7 16.36 3.3
 6 0 7 15.11 2.65
 -6 0 -8 18.62 3.18
 6 0 8 21.92 2.65
 6 0 9 10.67 1.7
 6 0 9 10.81 1.47
 6 0 10 3.04 1
 6 0 10 2.08 0.64
 6 1 -18 10.16 1.32
 -6 -1 18 10.48 1.15
 -6 -1 17 52.75 2.91
 -6 -1 16 7.97 1.68
 -6 -1 15 30.3 2.95
 -6 -1 14 0.59 1.4
 -6 -1 13 35.06 3.22
 -6 -1 12 125.26 14.1
 -6 -1 12 151.35 6.12
 -6 -1 11 -0.47 2.9
 -6 -1 11 2.04 1.39
 -6 -1 10 188.53 6.49
 -6 -1 10 176.17 15.96
 -6 -1 9 16.31 2.09
 -6 -1 9 15.17 5.12
 -6 -1 8 273.4 18.53
 -6 -1 8 278.46 18.6
 -6 -1 7 4.88 2.66
 -6 -1 6 4.23 3.57
 -6 -1 5 18.17 4.62
 -6 -1 4 14.39 3.83
 -6 -1 3 97.32 9.1
 6 1 -2 345.22 16.92
 -6 -1 2 354.81 16.46
 6 1 -1 0.28 2.18
 -6 -1 1 0.71 1.48
 6 1 0 48.5 7.01
 -6 -1 -1 5.27 2.1
 6 1 1 1.85 1.41
 6 1 1 1.44 2.34
 -6 -1 -2 2.98 1.79
 6 1 2 2.8 1.28
 6 1 2 3.63 2.86
 6 1 2 2.03 1.05
 -6 -1 -3 41.23 4.04
 6 1 3 40.13 3.54
 6 1 3 31.86 6.98
 6 1 3 32.29 2.68
 -6 -1 -4 40.9 4.46
 6 1 4 47.74 3.8
 6 1 4 48.35 8.36
 6 1 4 45.32 3.25
 -6 -1 -5 1.4 2.49
 6 1 5 0.3 1.14
 -6 -1 -6 13.46 3.17
 -6 -1 -7 5.11 2.81
 6 1 7 9.41 2.13
 -6 -1 -8 45.71 4.12
 6 1 8 46.02 3.24
 6 1 9 7.7 1.31
 6 1 9 4.64 0.98
 6 2 -18 22.81 1.8
 -6 -2 18 22.21 1.58
 -6 -2 17 2.6 1.07
 -6 -2 16 -1.11 1.34
 -6 -2 15 21.47 2.63
 -6 -2 14 26.83 2.89
 -6 -2 13 147.55 6.31
 -6 -2 12 34.97 3.19
 -6 -2 11 5.49 1.4
 -6 -2 11 6.55 3.35
 -6 -2 10 0.47 1.09
 -6 -2 10 0.58 2.33
 -6 -2 9 54.9 3.63
 -6 -2 9 63.67 9.74
 -6 -2 8 0.48 0.92
 -6 -2 8 0.12 2.89
 -6 -2 7 2.07 2.79
 -6 -2 7 1.76 2.84
 -6 -2 6 -1.54 2.81
 -6 -2 5 24.07 5.38
 -6 -2 4 33.33 5.58
 6 2 -3 16.93 4.52
 -6 -2 3 20.86 4.55
 6 2 -2 80.46 9.11
 -6 -2 1 10.61 1.77
 6 2 -1 10.96 1.81
 6 2 -1 9.35 4.09
 6 2 0 15.78 2.2
 -6 -2 0 17.37 2.62
 6 2 0 14.14 4.62
 -6 -2 -1 44.23 4.06
 6 2 1 34.61 6.71
 6 2 1 40.83 3.37
 -6 -2 -2 4.21 2.34
 6 2 2 0.59 2.68
 6 2 2 1.69 1.54
 -6 -2 -3 58.51 4.92
 6 2 3 51.26 8.59
 6 2 3 60.56 4.27
 -6 -2 -4 3.86 2.78
 6 2 4 2.48 1.8
 -6 -2 -5 10.63 3.17
 -6 -2 -6 6.23 2.84
 -6 -2 -7 -2.61 2.43
 6 2 7 0.37 1.14
 6 2 8 6.75 1.26
 -6 -2 -8 2.67 1.71
 6 2 8 5.49 1.18
 6 2 9 -0.3 0.52
 6 3 -18 10.75 1.23
 -6 -3 18 11.02 1.14
 -6 -3 17 -0.35 0.96
 -6 -3 16 16.2 2.09
 -6 -3 15 37.38 3.15
 -6 -3 14 4.96 1.71
 -6 -3 13 1.58 1.4
 -6 -3 12 175.56 6.77
 -6 -3 11 21.01 2.51
 -6 -3 11 27.92 7.01
 -6 -3 10 309.21 8.61
 -6 -3 10 294.55 21.99
 -6 -3 9 2.23 1.32
 -6 -3 9 -5.08 4.59
 -6 -3 8 49.03 3.44
 -6 -3 8 47.05 8.65
 -6 -3 7 4.81 1.48
 -6 -3 7 2.17 3
 -6 -3 6 19.98 2.26
 -6 -3 6 23.39 5.84
 -6 -3 5 1.83 1.02
 -6 -3 5 -1.67 2.75
 -6 -3 5 0.17 1.82
 -6 -3 5 3.08 1.09
 -6 -3 4 55.15 8.12
 -6 -3 4 58.9 3.53
 -6 -3 3 255.67 16.47
 6 3 -3 247.56 16.95
 -6 -3 3 254.94 7.32
 6 3 -2 0.34 1.23
 6 3 -2 0.3 2.56
 -6 -3 2 1.48 1.11
 6 3 -1 14.52 4.78
 6 3 -1 21.23 2.39
 -6 -3 0 48.94 4.22
 6 3 0 38.91 7.43
 6 3 0 40.76 3.35
 -6 -3 -1 15.42 2.85
 6 3 1 8.27 3.41
 6 3 1 14.53 2.31
 -6 -3 -2 49.69 4.51
 6 3 2 44.34 3.63
 6 3 3 29.55 3.18
 -6 -3 -3 30.85 4.15
 6 3 4 16.5 2.57
 -6 -3 -4 19.41 3.63
 -6 -3 -5 6.41 2.96
 6 3 6 9 1.74
 -6 -3 -6 10.38 2.85
 6 3 7 11.7 1.55
 -6 -3 -7 14.13 2.65
 6 3 8 3.07 0.86
 -6 -4 18 0.76 0.56
 -6 -4 17 0.74 0.8
 -6 -4 16 1.06 1.15
 -6 -4 15 2.88 1.44
 -6 -4 14 0.6 1.33
 -6 -4 13 16.91 2.5
 -6 -4 12 44.49 3.58
 -6 -4 11 25.75 2.87
 -6 -4 10 0.06 1.24
 -6 -4 10 -3.55 4.34
 -6 -4 9 362.8 24.53
 -6 -4 9 351.79 9.17
 -6 -4 8 59.06 9.83
 -6 -4 8 48.41 3.53
 -6 -4 7 345.76 22.63
 -6 -4 7 333.15 8.88
 -6 -4 6 71.12 10.25
 -6 -4 6 77.99 4.42
 -6 -4 5 79.46 4.33
 -6 -4 5 80.34 4.04
 -6 -4 4 95.95 10.93
 6 4 -4 94.5 11.41
 -6 -4 4 105.31 5.05
 6 4 -3 48.58 8.53
 -6 -4 3 52.51 3.7
 6 4 -2 35.43 2.97
 6 4 -2 30.84 7.3
 -6 -4 2 31.3 3.03
 -6 -4 1 107.03 6.21
 6 4 -1 110.13 12.55
 6 4 -1 105.77 5.21
 -6 -4 0 300.92 10.51
 6 4 0 276 20.5
 6 4 0 299.2 8.68
 6 4 1 58.51 4.02
 -6 -4 -1 61.35 5.06
 6 4 2 17.7 2.37
 -6 -4 -2 13.63 3.01
 6 4 3 34.23 3.13
 -6 -4 -3 40.74 4.67
 -6 -4 -4 7.85 2.99
 6 4 5 94.9 4.35
 -6 -4 -5 97.4 5.96
 6 4 6 29.94 2.16
 -6 -4 -6 36.05 3.59
 -6 -4 -7 81.49 4.1
 6 5 -17 2.54 0.87
 -6 -5 17 1.59 0.77
 6 5 -16 1.54 0.86
 -6 -5 16 1.49 1.12
 -6 -5 15 9.89 1.75
 -6 -5 14 14.84 2.06
 -6 -5 13 15.49 2.25
 -6 -5 12 0.43 1.39
 -6 -5 11 0.27 1.29
 -6 -5 10 0.97 1.35
 -6 -5 9 12.12 2.11
 -6 -5 8 55.18 3.95
 -6 -5 8 72.41 11.15
 -6 -5 7 74.35 4.45
 -6 -5 7 68.68 10.54
 -6 -5 6 209.79 7.19
 -6 -5 6 226.18 7.23
 -6 -5 6 212.84 17.74
 -6 -5 5 45.9 3.59
 -6 -5 5 44.83 3.3
 6 5 -4 40.45 8.06
 -6 -5 4 41.84 3.43
 -6 -5 3 5.38 1.98
 6 5 -3 2.84 1.34
 6 5 -3 4.24 2.26
 6 5 -2 27.73 2.79
 -6 -5 2 30.61 3.79
 6 5 -2 23.78 6.25
 6 5 -1 240.73 7.73
 -6 -5 1 248.17 9.44
 6 5 0 3.46 1.6
 -6 -5 0 4.74 2.43
 6 5 1 47.91 3.49
 -6 -5 -1 37.25 4.21
 6 5 2 16.73 2.34
 -6 -5 -2 19.52 3.48
 -6 -5 -3 61.55 5.01
 6 5 4 -1.53 0.9
 -6 -5 -4 -0.42 2.02
 -6 -5 -5 39.03 3.41
 -6 -5 -6 6.76 1.62
 -6 -6 17 1.92 0.68
 -6 -6 17 0.51 0.65
 -6 -6 16 0.5 0.74
 -6 -6 15 66.22 3.42
 -6 -6 14 12.96 1.88
 -6 -6 13 -0.93 1.24
 -6 -6 12 152.17 6.08
 -6 -6 11 38.91 3.41
 -6 -6 10 14.3 2.26
 -6 -6 9 68.43 4.41
 -6 -6 8 9.17 2.03
 -6 -6 8 7.79 2
 -6 -6 7 0.17 1.22
 -6 -6 7 2.05 1.43
 -6 -6 6 19.13 2.59
 -6 -6 6 17.12 2.3
 -6 -6 5 19.02 2.7
 -6 -6 5 19.13 2.31
 -6 -6 4 25.7 3.11
 6 6 -4 27.24 2.68
 -6 -6 3 44.66 4.16
 6 6 -3 38.06 3.13
 -6 -6 2 58.04 4.82
 6 6 -2 58.98 3.78
 -6 -6 1 22.77 3.44
 6 6 -1 20.27 2.41
 -6 -6 0 14.63 2.95
 6 6 0 21.43 2.31
 -6 -6 -1 71.12 5.21
 6 6 1 59.13 3.45
 -6 -6 -2 86.98 5.59
 -6 -6 -3 -0.97 1.71
 -6 -6 -4 15.5 1.51
 -6 -6 -4 15.27 2.34
 -6 -6 -5 38 2.64
 -6 -7 16 -2.64 1.02
 -6 -7 15 39.43 2.66
 -6 -7 14 16.25 2.21
 -6 -7 14 14.35 1.77
 -6 -7 13 14.31 2.28
 -6 -7 13 14.38 1.97
 -6 -7 12 48.51 3.33
 -6 -7 12 56.78 3.91
 -6 -7 11 8.06 2.16
 -6 -7 10 29.1 2.99
 -6 -7 10 28.85 3.01
 -6 -7 9 0.07 1.47
 -6 -7 9 3.25 1.79
 -6 -7 8 4.19 1.77
 -6 -7 8 2.26 1.53
 -6 -7 7 6.1 2.03
 -6 -7 7 4.7 1.61
 6 7 -6 101.93 4.68
 -6 -7 6 90.18 4.88
 -6 -7 6 95.95 4.88
 6 7 -5 33.88 2.84
 -6 -7 5 34.4 3.23
 -6 -7 5 30.64 2.85
 -6 -7 4 70.92 3.91
 6 7 -4 70.74 3.89
 -6 -7 4 64.91 5.02
 -6 -7 3 29.2 3.5
 -6 -7 2 18.59 3.05
 -6 -7 1 7.54 2.39
 -6 -7 0 39.46 3.94
 -6 -7 -1 9.29 2.26
 -6 -7 -2 18.9 2.46
 -6 -7 -3 9.07 1.17
 -6 -7 -3 10.49 1.79
 -6 -8 15 0.24 0.72
 -6 -8 15 -1.12 0.99
 -6 -8 14 16.5 1.74
 -6 -8 14 19.44 2.02
 -6 -8 13 52.9 3.08
 -6 -8 13 56.11 3.56
 -6 -8 12 -0.4 1.23
 -6 -8 12 5.23 1.66
 -6 -8 11 -0.2 1.32
 -6 -8 11 -0.08 1.44
 -6 -8 10 2.05 1.42
 -6 -8 10 1.74 1.53
 -6 -8 9 2.05 1.39
 -6 -8 9 0.81 1.53
 -6 -8 8 16.2 2.38
 -6 -8 8 16.32 2.3
 -6 -8 7 7.69 1.92
 -6 -8 7 7.68 1.95
 -6 -8 6 15.07 2.15
 -6 -8 5 4.63 2.17
 -6 -8 5 4.85 1.53
 -6 -8 4 18.07 2.81
 -6 -8 3 6.52 2.09
 -6 -8 2 7.08 1.91
 -6 -8 1 15.24 2.48
 -6 -8 0 5.95 1.85
 -6 -8 -1 24.12 2.48
 -6 -8 -2 0.23 0.6
 -6 -8 -2 -0.94 0.9
 -6 -9 14 8.46 1.06
 -6 -9 14 8.07 1.26
 -6 -9 13 12.24 1.39
 -6 -9 13 13.46 1.69
 -6 -9 12 26.4 2.05
 -6 -9 12 28.37 2.42
 -6 -9 11 0.88 0.96
 -6 -9 11 -0.64 1.33
 -6 -9 10 1.62 1.21
 -6 -9 10 1.49 1.41
 -6 -9 9 10.68 1.69
 -6 -9 9 8.28 1.75
 -6 -9 8 6.07 1.6
 -6 -9 7 2.57 1.47
 -6 -9 7 0.78 1.18
 -6 -9 6 11.83 2.01
 -6 -9 6 12.95 1.84
 -6 -9 5 63.66 3.26
 -6 -9 5 64.09 4.05
 -6 -9 4 5.9 1.61
 -6 -9 3 1.96 1.35
 -6 -9 2 10.37 1.84
 -6 -9 1 5.45 1.32
 -6 -9 0 5.97 1.09
 -6 -10 13 1.38 0.77
 -6 -10 12 0.03 0.76
 -6 -10 11 6.4 1.15
 -6 -10 11 6.64 1.3
 -6 -10 10 6.97 1.18
 -6 -10 10 6.89 1.29
 -6 -10 9 4.89 1.22
 -6 -10 9 1.63 1.01
 -6 -10 8 5.77 1.22
 -6 -10 8 7.59 1.34
 -6 -10 7 15.38 1.58
 -6 -10 7 14.73 1.7
 -6 -10 6 2.07 0.88
 -6 -10 6 2.26 0.74
 -6 -10 5 0.08 0.61
 -6 -10 5 0.89 0.92
 -6 -10 4 32.77 2.05
 -6 -10 3 4.46 0.89
 -6 -10 2 -0.66 0.56
 7 -15 -3 3.01 0.85
 7 -15 -2 7.5 1.19
 7 -15 -1 -0.56 1.06
 7 -15 -1 -1.8 1.09
 7 -15 0 3.17 1.31
 7 -15 0 3.51 1.17
 7 -15 1 2.4 1.38
 7 -15 1 2.09 1.02
 7 -15 2 7.35 1.64
 7 -15 3 1.23 0.77
 7 -15 3 4.27 1.4
 7 -15 4 6.15 1.19
 7 -15 4 8.96 1.5
 7 -15 5 0.67 0.83
 7 -15 6 8.51 1.21
 7 -14 -5 7.98 1.3
 7 -14 -4 2.22 1.14
 7 -14 -4 2.77 1.17
 7 -14 -4 1.24 0.84
 7 -14 -3 14.74 1.93
 7 -14 -3 14.29 1.91
 7 -14 -3 12.7 1.87
 7 -14 -2 0.47 1.24
 7 -14 -2 1.3 1.09
 7 -14 -2 0.4 1.21
 7 -14 -1 4.47 1.69
 7 -14 -1 3.45 1.58
 7 -14 0 3.58 1.63
 7 -14 0 1.37 1.45
 7 -14 1 11.51 2.31
 7 -14 1 8.35 2.07
 7 -14 2 6.77 1.42
 7 -14 2 4.41 1.81
 7 -14 2 3.46 1.54
 7 -14 3 0.89 1.06
 7 -14 3 -0.9 1.43
 7 -14 4 6.38 1.47
 7 -14 4 6.42 1.61
 7 -14 5 -0.46 1.15
 7 -14 5 -0.68 0.99
 7 -14 6 1.72 1.13
 7 -14 7 0.63 0.96
 7 -14 8 0.94 0.73
 7 -13 -8 2.05 0.82
 7 -13 -7 4.46 1.12
 7 -13 -6 22.68 2.13
 7 -13 -6 23.2 2.28
 7 -13 -5 9.74 1.84
 7 -13 -5 6.04 1.55
 7 -13 -5 5.63 1.28
 7 -13 -4 18.98 2.52
 7 -13 -4 22.76 2.59
 7 -13 -4 17.29 2.15
 7 -13 -3 4.63 1.75
 7 -13 -3 4.67 1.8
 7 -13 -3 2.1 1.44
 7 -13 -2 4.49 1.94
 7 -13 -2 3.66 1.58
 7 -13 -2 3.22 1.65
 7 -13 -1 2.81 1.68
 7 -13 -1 3.95 1.59
 7 -13 -1 0.44 1.67
 7 -13 0 38.99 3.52
 7 -13 0 39.5 3.72
 7 -13 1 37.87 2.99
 7 -13 1 35.63 3.43
 7 -13 1 37.55 3.63
 7 -13 2 8.56 1.73
 7 -13 2 7.72 2.02
 7 -13 2 6.25 2.03
 7 -13 3 14.69 2.2
 7 -13 3 12.88 2.28
 7 -13 3 16.79 2.74
 7 -13 4 12.71 2.2
 7 -13 4 12.94 2.22
 7 -13 5 21.21 2.54
 7 -13 5 18.35 2.2
 7 -13 6 24.37 2.65
 7 -13 7 -0.36 1.17
 7 -13 8 27.45 2.34
 7 -13 9 4.27 1.07
 7 -12 -9 9.21 1.44
 7 -12 -8 2.3 1.36
 7 -12 -7 5.23 1.44
 7 -12 -7 7.23 1.83
 7 -12 -6 48.58 3.53
 7 -12 -6 53.24 3.8
 7 -12 -5 14.31 2.5
 7 -12 -5 15.32 2.5
 7 -12 -5 19.39 2.42
 7 -12 -4 46.52 3.81
 7 -12 -4 50.33 3.93
 7 -12 -4 49.11 3.85
 7 -12 -3 15.66 2.7
 7 -12 -3 14.48 2.53
 7 -12 -3 17.56 2.73
 7 -12 -2 75.16 5.01
 7 -12 -2 74.49 4.86
 7 -12 -2 68.25 4.35
 7 -12 -1 6.35 2.27
 7 -12 -1 5.24 1.85
 7 -12 -1 6.47 2.27
 7 -12 0 475.97 12.48
 7 -12 0 480.49 11.68
 7 -12 0 488.13 10.72
 7 -12 1 7.73 1.76
 7 -12 1 7.67 2.33
 7 -12 1 9.3 2.66
 7 -12 2 57.93 4.4
 7 -12 2 58.72 4.14
 7 -12 2 60.57 4.52
 7 -12 3 8.03 2
 7 -12 3 10.03 2.33
 7 -12 3 9.97 2.53
 7 -12 4 53.77 4.32
 7 -12 4 53.19 4.01
 7 -12 4 55.13 4.11
 7 -12 5 28.63 3.14
 7 -12 5 25.58 2.7
 7 -12 6 9.79 2.07
 7 -12 7 1.02 1.33
 7 -12 8 22.64 2.43
 7 -12 9 0.82 1.01
 7 -12 10 16.76 1.58
 7 -11 -11 31.47 1.94
 7 -11 -10 21.34 1.99
 7 -11 -9 79.3 4.11
 7 -11 -8 22.89 2.38
 7 -11 -8 16.02 2.39
 7 -11 -7 0.83 1.37
 7 -11 -7 3.25 2.1
 7 -11 -6 88.35 4.6
 7 -11 -6 97.29 5.47
 7 -11 -6 104.83 5.36
 7 -11 -5 -0.19 1.81
 7 -11 -5 1.45 1.68
 7 -11 -5 1.67 1.45
 7 -11 -4 3.88 1.93
 7 -11 -4 0.72 1.59
 7 -11 -4 3.52 1.8
 7 -11 -3 11.42 2.53
 7 -11 -3 8.88 1.96
 7 -11 -3 10.27 2.3
 7 -11 -2 49.7 4.29
 7 -11 -2 44.3 3.66
 7 -11 -2 49.29 4.09
 7 -11 -1 48.71 4.24
 7 -11 -1 46.05 3.55
 7 -11 -1 46.12 3.94
 7 -11 0 87.39 5.54
 7 -11 0 88.83 5.24
 7 -11 0 77.38 4.49
 7 -11 1 5.77 2.03
 7 -11 1 5.98 1.97
 7 -11 1 8.4 1.98
 7 -11 2 30.75 3.54
 7 -11 2 29.52 3.35
 7 -11 2 29.66 3.12
 7 -11 3 96.47 5.51
 7 -11 3 103.55 5.77
 7 -11 3 92.5 5.58
 7 -11 4 4.23 1.96
 7 -11 4 5.33 1.72
 7 -11 4 7.8 2.22
 7 -11 4 3.77 1.29
 7 -11 5 -0.13 1.19
 7 -11 5 2.82 1.91
 7 -11 5 0.63 1.25
 7 -11 6 36.01 3.62
 7 -11 6 35.31 2.72
 7 -11 7 22.46 2.99
 7 -11 7 21.54 2.16
 7 -11 8 4.7 1.82
 7 -11 9 -0.5 1.18
 7 -11 10 3.65 1.03
 7 -10 -12 5.84 1.22
 7 -10 -11 13.09 1.82
 7 -10 -10 1.37 1.48
 7 -10 -9 3.54 1.44
 7 -10 -9 0.56 1.66
 7 -10 -8 1.27 1.22
 7 -10 -8 0.36 1.89
 7 -10 -7 34.39 3.33
 7 -10 -7 33.98 3.71
 7 -10 -6 176.54 6.72
 7 -10 -6 174.11 7.26
 7 -10 -6 177.15 7.03
 7 -10 -5 11.91 2.28
 7 -10 -5 14.93 2.42
 7 -10 -5 12.82 2.51
 7 -10 -4 2.19 1.69
 7 -10 -4 4.14 1.84
 7 -10 -4 3.62 1.65
 7 -10 -4 2.18 3.06
 7 -10 -3 44 3.65
 7 -10 -3 42.38 3.85
 7 -10 -3 47.52 9.23
 7 -10 -2 102.96 5.21
 7 -10 -2 102.6 5.48
 7 -10 -2 105.84 13.17
 7 -10 -1 61.4 4.04
 7 -10 -1 63.27 4.49
 7 -10 -1 67.6 10.51
 7 -10 0 121.34 5.49
 7 -10 0 139.82 15.13
 -7 10 0 113.61 12.35
 7 -10 0 129.23 6.06
 7 -10 0 126.91 5.71
 7 -10 1 28.82 3.21
 7 -10 1 27.47 6.78
 7 -10 1 27.08 2.98
 -7 10 -1 32.37 7.15
 7 -10 2 40.25 3.7
 7 -10 2 43.63 3.86
 7 -10 2 42.28 3.67
 7 -10 2 32.92 7.54
 7 -10 3 79.09 4.92
 7 -10 3 73.83 10.65
 7 -10 3 74.77 4.96
 7 -10 3 76.51 5.13
 7 -10 4 -0.62 1.69
 7 -10 4 -0.77 1.2
 7 -10 4 0.78 1.97
 7 -10 5 12.84 2.67
 7 -10 6 30.28 3.63
 7 -10 7 1.58 1.74
 7 -10 8 3.24 1.77
 7 -10 9 26.74 2.75
 7 -10 10 42.03 2.8
 7 -10 11 0.6 0.65
 7 -9 -13 1.15 0.98
 7 -9 -12 121.35 4.62
 7 -9 -11 1.73 1.58
 7 -9 -10 88.63 5.06
 7 -9 -9 21.6 2.96
 7 -9 -9 21.19 2.54
 7 -9 -8 3.55 2.09
 7 -9 -8 3.1 1.51
 7 -9 -7 1.83 1.86
 7 -9 -7 2.74 1.61
 7 -9 -6 3.1 1.8
 7 -9 -6 5.14 1.65
 7 -9 -6 3.97 2.56
 7 -9 -6 4.84 1.57
 7 -9 -5 28.95 7.35
 7 -9 -5 21.81 2.78
 7 -9 -5 27.67 3.34
 7 -9 -4 4.23 3.18
 7 -9 -4 9.1 2.3
 7 -9 -4 4.32 1.93
 7 -9 -3 9.23 4.51
 7 -9 -3 5.9 1.63
 7 -9 -3 6.73 2.26
 7 -9 -2 0.96 1.15
 7 -9 -2 0.88 1.63
 7 -9 -2 0.84 3.05
 -7 9 2 5.24 2.72
 7 -9 -1 39.48 3.4
 7 -9 -1 36.7 7.45
 -7 9 1 41.75 7.35
 7 -9 -1 36.99 3.14
 7 -9 0 30.13 3.12
 7 -9 0 35.22 3.08
 7 -9 0 24.47 6.29
 -7 9 0 25.7 6.01
 7 -9 1 8.01 2.06
 7 -9 1 6.93 1.77
 7 -9 1 11.11 4.36
 -7 9 -1 5.91 2.97
 7 -9 2 1.93 1.44
 7 -9 2 0.49 1.28
 7 -9 2 0.49 3.5
 7 -9 3 1.44 1.64
 7 -9 3 3.89 1.8
 7 -9 3 4.81 3.25
 7 -9 4 28.16 3.18
 7 -9 4 26.43 3.24
 7 -9 4 27.57 2.83
 7 -9 5 45.37 4.22
 7 -9 6 8.53 1.66
 7 -9 6 7.87 2.27
 7 -9 7 4.05 1.28
 7 -9 7 1.17 1.8
 7 -9 8 32.59 3.53
 7 -9 9 10.88 2.07
 7 -9 10 23.43 2.29
 7 -9 11 0.36 0.7
 7 -8 -14 15.87 1.62
 7 -8 -13 1.64 1.39
 7 -8 -12 31.56 2.96
 7 -8 -11 -1.42 2.01
 7 -8 -10 69.95 4.81
 7 -8 -9 35.88 3.12
 7 -8 -9 34.08 3.51
 7 -8 -8 14.78 2.32
 7 -8 -8 15.61 2.72
 7 -8 -7 99.86 5.26
 7 -8 -7 101.11 5.52
 7 -8 -6 115.19 5.54
 7 -8 -6 120.77 13.14
 7 -8 -6 118.71 5.86
 7 -8 -5 3.11 1.48
 7 -8 -5 4.75 3.22
 7 -8 -5 2.58 1.45
 7 -8 -4 4.73 1.74
 -7 8 4 2.2 1.98
 7 -8 -4 -1.9 3.24
 7 -8 -4 0.33 1.33
 7 -8 -3 2.96 1.28
 -7 8 3 -0.21 2.48
 7 -8 -3 2.54 1.54
 7 -8 -2 1.71 1.16
 -7 8 2 3.18 2.88
 7 -8 -2 1.65 2.78
 7 -8 -2 -0.24 1.37
 7 -8 -1 14.17 1.92
 -7 8 1 16.73 5.27
 7 -8 -1 17.89 5.33
 7 -8 -1 18.35 2.48
 7 -8 0 30.62 2.9
 7 -8 0 33.32 2.96
 7 -8 0 30.75 6.64
 -7 8 0 30.96 6.24
 7 -8 1 61.51 4.15
 7 -8 1 57.89 3.94
 7 -8 1 59.18 9.24
 -7 8 -1 57.68 9.05
 7 -8 2 2.73 1.31
 -7 8 -2 1.57 3.09
 7 -8 2 -4.23 4.18
 7 -8 2 2.21 1.41
 7 -8 3 0.31 0.98
 -7 8 -3 -1.74 2.61
 7 -8 3 -0.45 2.2
 7 -8 3 0 1.52
 7 -8 4 3.8 1.54
 7 -8 4 4.99 1.4
 -7 8 -4 9.26 5.04
 7 -8 5 123.29 5.22
 7 -8 6 19.02 2.26
 7 -8 7 36.64 2.93
 7 -8 7 35.03 3.79
 7 -8 8 7.19 2.1
 7 -8 9 1.53 1.48
 7 -8 10 5.84 1.54
 7 -8 11 12.53 1.44
 7 -7 -15 11.9 1.39
 7 -7 -14 7.14 1.57
 7 -7 -13 21.1 2.5
 7 -7 -12 23.43 3.03
 7 -7 -11 1.17 1.97
 7 -7 -10 1.81 1.77
 7 -7 -9 21.24 2.52
 7 -7 -9 22.25 2.93
 7 -7 -9 24.39 2.74
 7 -7 -8 16.86 2.41
 7 -7 -8 17.22 2.76
 7 -7 -8 17.8 2.25
 7 -7 -7 221.13 7.72
 7 -7 -7 234.36 7.26
 7 -7 -7 217.61 7.31
 7 -7 -7 206.17 16.43
 7 -7 -6 107.73 5.21
 7 -7 -6 97.28 5.09
 7 -7 -6 113.96 5.11
 -7 7 6 96.7 10.25
 7 -7 -6 114.43 12.41
 7 -7 -5 33.62 3.01
 7 -7 -5 35.56 3.13
 7 -7 -5 32.28 2.81
 -7 7 5 28.14 5.99
 7 -7 -5 30.02 6.65
 7 -7 -4 0.79 1.18
 7 -7 -4 1.64 1.58
 -7 7 4 1.01 2.27
 7 -7 -4 -1.58 3
 7 -7 -3 40.91 3.17
 7 -7 -3 51.99 3.5
 -7 7 3 44.52 7.26
 7 -7 -3 41.5 7.57
 -7 7 2 6.52 2.99
 7 -7 -2 7.99 4.07
 -7 7 1 13.6 4.42
 7 -7 -1 13.83 4.07
 7 -7 0 81.74 10.61
 -7 7 0 68.62 9.42
 7 -7 0 78.64 4.19
 7 -7 1 0.36 1.17
 7 -7 1 -5.17 3.7
 7 -7 1 1.24 1.26
 -7 7 -1 -3.14 3.75
 7 -7 2 187.52 6.25
 7 -7 2 181.2 14.84
 -7 7 -2 177.77 15.78
 7 -7 2 169.79 6.3
 7 -7 3 1.43 1.11
 7 -7 3 5.24 3.09
 -7 7 -3 1.69 3.07
 7 -7 3 4 1.59
 -7 7 -4 136.51 14.79
 7 -7 4 109.36 5.04
 7 -7 5 3.23 1.48
 7 -7 6 34.03 3.01
 7 -7 7 20.86 2.54
 7 -7 8 9.73 1.99
 7 -7 9 21.43 2.77
 7 -7 9 25 2.13
 7 -7 10 46.46 3.23
 7 -7 11 0.19 0.74
 7 -6 -15 15.18 1.91
 7 -6 -14 52.33 3.65
 7 -6 -13 10.35 2.32
 7 -6 -12 -1.99 2.03
 7 -6 -12 2 1.15
 7 -6 -11 139.86 6.39
 7 -6 -11 134.7 5.64
 7 -6 -10 54.49 4.24
 7 -6 -10 55.92 3.85
 7 -6 -9 25.85 3.14
 7 -6 -9 30.24 2.86
 7 -6 -8 41.48 3.62
 7 -6 -8 46.2 3.57
 7 -6 -8 39.62 3.34
 7 -6 -8 42.86 7.29
 7 -6 -7 33.96 2.95
 7 -6 -7 29.2 2.86
 7 -6 -7 26.77 2.6
 -7 6 7 34.38 6.52
 7 -6 -7 29.95 6.37
 7 -6 -6 1.98 1.32
 7 -6 -6 1.46 1.51
 -7 6 6 -0.32 2.34
 7 -6 -6 0.54 1.36
 7 -6 -6 3.31 3.35
 7 -6 -5 9.98 1.81
 -7 6 5 4.9 3.11
 7 -6 -5 3.67 3.29
 -7 6 4 31.51 6.08
 -7 6 3 9.85 4.14
 -7 6 2 47.99 7.72
 -7 6 1 18.93 5.27
 7 -6 0 143.97 13.13
 -7 6 0 135.5 12.6
 7 -6 1 98.31 10.8
 -7 6 -1 93.03 11
 7 -6 1 97.78 4.36
 7 -6 2 82.39 9.65
 -7 6 -2 78.27 10.32
 7 -6 2 87.57 4.3
 7 -6 2 84.36 4.33
 7 -6 3 23.19 2.58
 7 -6 3 21.78 2.46
 -7 6 -4 55.36 9.39
 7 -6 4 56.5 3.86
 7 -6 5 260.53 8.03
 7 -6 5 272.79 7.99
 7 -6 6 106.71 5.22
 7 -6 6 102.62 5.05
 7 -6 7 17.67 2.51
 7 -6 7 12.98 2.12
 7 -6 8 30.71 2.9
 7 -6 8 29.22 2.67
 7 -6 9 41.88 2.99
 7 -6 10 -0.58 0.78
 7 -6 10 0.92 1.16
 7 -6 11 2.16 0.78
 7 -5 -16 8.04 1.36
 7 -5 -15 9.35 1.36
 7 -5 -15 12.57 1.95
 7 -5 -14 0.41 1.12
 7 -5 -14 -1.45 1.69
 7 -5 -13 22.72 2.65
 7 -5 -12 39.39 3.45
 7 -5 -11 258.19 8.33
 7 -5 -10 38.58 3.4
 7 -5 -9 47.04 8.43
 -7 5 9 41.95 7.19
 7 -5 -9 43.02 3.54
 7 -5 -8 168.01 6.47
 7 -5 -8 180.49 14.55
 7 -5 -8 156.25 14.45
 -7 5 8 174.97 14.58
 7 -5 -8 172.71 6.45
 7 -5 -7 271.44 18
 -7 5 7 267.66 17.56
 7 -5 -7 300.81 8.21
 7 -5 -7 288.73 7.9
 -7 5 6 14.78 4.44
 -7 5 5 159.78 13.17
 -7 5 4 18.44 4.93
 -7 5 3 17.35 4.96
 -7 5 2 83.94 9.76
 -7 5 1 8.25 3.47
 -7 5 0 103.01 10.91
 -7 5 -1 -1.1 2.46
 7 -5 2 193.83 14.34
 -7 5 -2 186.04 15.45
 7 -5 2 185.83 6.29
 7 -5 3 37.27 2.92
 -7 5 -3 36.29 7.1
 7 -5 3 34.12 2.95
 -7 5 -4 243.21 18.61
 7 -5 4 241.55 7.67
 -7 5 -5 -7.64 4.09
 7 -5 5 3.57 1.91
 7 -5 6 14.72 2.61
 7 -5 6 8.64 1.86
 7 -5 7 54.68 3.88
 7 -5 7 48.33 3.68
 7 -5 8 1.2 1.55
 7 -5 8 -0.09 1.14
 7 -5 9 3.03 1.31
 7 -5 10 3.2 1.05
 7 -5 10 2.65 1.1
 7 -5 11 -0.05 0.59
 7 -4 -16 12.76 1.78
 7 -4 -16 13.91 1.48
 -7 4 16 17.87 1.38
 7 -4 -15 -0.59 1.23
 -7 4 15 1.71 0.93
 7 -4 -15 -0.23 1.47
 -7 4 14 6.12 1.36
 7 -4 -14 5.98 1.75
 -7 4 13 1.69 1.19
 7 -4 -13 -3.19 1.82
 -7 4 12 74.19 4.02
 -7 4 11 87.81 4.19
 7 -4 -10 5.65 2.64
 7 -4 -9 36.65 7.54
 -7 4 9 40.82 7.52
 7 -4 -8 18.94 2.34
 7 -4 -8 12.01 5.11
 -7 4 8 11.64 4.5
 7 -4 -7 77.28 4.22
 7 -4 -7 64.92 8.62
 -7 4 7 67.66 9.14
 7 -4 -6 102.29 9.97
 -7 4 6 105.61 10.93
 7 -4 -5 187.5 12.47
 -7 4 5 181.17 14.36
 -7 4 4 22.45 5.46
 -7 4 3 -1.77 3.34
 -7 4 2 84.85 9.75
 -7 4 1 98.7 10.62
 -7 4 0 15 4.8
 -7 4 -1 2.63 2.69
 7 -4 2 139.07 5.28
 -7 4 -2 127.96 12.67
 7 -4 2 142.16 5.65
 7 -4 3 14.35 2.03
 -7 4 -3 21.32 5.78
 7 -4 3 17.61 2.27
 7 -4 4 51.78 3.62
 -7 4 -4 54.72 8.56
 7 -4 4 59.92 4.13
 7 -4 5 12.87 2.24
 7 -4 6 122.84 5.71
 7 -4 7 17.31 2.51
 7 -4 7 19.58 2.74
 7 -4 8 11.3 2.33
 7 -4 8 7.17 1.83
 7 -4 9 -0.86 1.23
 7 -4 10 3.66 1.11
 7 -4 10 1.48 0.94
 7 -4 11 5.51 0.88
 7 -3 -17 3.78 1.01
 7 -3 -16 27.42 2.58
 7 -3 -16 32.49 2.43
 -7 3 16 34.6 2.2
 7 -3 -15 0.96 1.42
 -7 3 15 2.18 1.02
 -7 3 14 1.22 1.12
 -7 3 13 5.05 1.56
 -7 3 12 69.83 4.08
 7 -3 -11 1.07 4.07
 -7 3 11 -0.25 0.97
 7 -3 -10 139.52 14.37
 -7 3 10 135.82 5.28
 -7 3 9 12 1.68
 7 -3 -9 13.27 4.45
 -7 3 9 12.12 4.77
 7 -3 -8 -2.44 2.54
 -7 3 8 -1.89 2.97
 7 -3 -7 8.92 3.92
 -7 3 7 2.04 2.57
 7 -3 -6 611.03 22.87
 -7 3 6 632.52 26.16
 7 -3 -5 4.78 2.41
 -7 3 5 10.27 4.1
 7 -3 -4 14.16 3.26
 -7 3 4 15.81 4.46
 -7 3 3 55.81 7.94
 -7 3 2 0.01 2.6
 -7 3 1 15.59 4.73
 -7 3 0 220.6 15.18
 7 -3 1 2.37 1.21
 -7 3 -1 -0.78 3.3
 7 -3 2 8.8 1.72
 -7 3 -2 3.94 2.68
 7 -3 2 5.11 1.39
 7 -3 3 0.83 1.5
 -7 3 -3 3.41 3.03
 7 -3 3 1.48 1.37
 7 -3 4 0.44 1.4
 7 -3 4 0.07 1.57
 -7 3 -5 52.45 4.32
 7 -3 5 63.13 4.15
 -7 3 -6 9.88 2.25
 7 -3 6 11.06 2.2
 7 -3 7 7.26 2.15
 -7 3 -7 10.6 2.54
 7 -3 7 8.92 2.15
 7 -3 8 50.62 3.73
 7 -3 9 35.1 2.76
 7 -3 10 9.8 1.44
 7 -3 10 4.38 0.99
 -7 2 17 -1.17 0.71
 7 -2 -17 -0.66 0.9
 -7 2 16 0.21 0.89
 7 -2 -16 1.09 1.39
 -7 2 15 4.21 1.33
 -7 2 14 15.09 2.06
 -7 2 13 1.17 1.2
 -7 2 12 5.67 1.64
 7 -2 -11 38.63 7.89
 -7 2 11 32.48 2.83
 -7 2 10 16.43 2
 7 -2 -10 13.86 4.33
 -7 2 10 6.1 3.51
 -7 2 9 1.07 0.94
 7 -2 -9 -1.39 3.3
 -7 2 9 0.3 3.02
 7 -2 -8 46.77 7.18
 -7 2 8 48.6 7.96
 -7 2 7 246.35 17.15
 7 -2 -7 230.43 14.71
 7 -2 -6 672.19 22.94
 -7 2 6 693.2 27.57
 7 -2 -5 2.77 1.68
 -7 2 5 2.91 2.97
 -7 2 4 41.98 7.07
 -7 2 3 2.53 2.57
 -7 2 2 15.5 4.39
 -7 2 1 92.57 9.83
 -7 2 0 94.17 9.89
 7 -2 1 67.47 3.89
 7 -2 1 72.41 3.98
 -7 2 -1 70.23 8.81
 -7 2 -2 22.93 2.81
 7 -2 2 20.18 2.51
 -7 2 -2 26 5.69
 7 -2 2 25.62 2.69
 7 -2 3 143.69 5.96
 -7 2 -3 143.57 6.77
 7 -2 3 142.97 6.03
 7 -2 4 16.4 2.42
 -7 2 -4 15.31 2.69
 7 -2 4 15.91 2.55
 -7 2 -5 1.7 1.79
 7 -2 5 -1.33 1.44
 -7 2 -6 9.77 2.51
 7 -2 6 14.83 2.38
 7 -2 7 12.73 2.14
 7 -2 7 16.6 2.51
 -7 2 -7 13.29 2.79
 7 -2 8 2.95 1.63
 7 -2 9 5.32 1.46
 7 -2 10 24.86 1.81
 -7 1 17 6.89 1.19
 7 -1 -17 7.96 1.49
 -7 1 16 2.87 1.15
 -7 1 15 73.27 4.02
 -7 1 14 13.03 2.1
 -7 1 13 -1 1.47
 -7 1 12 47.66 3.54
 -7 1 11 15.73 2.07
 7 -1 -11 13.31 4.06
 -7 1 11 18.71 5.88
 -7 1 10 0.24 1.21
 -7 1 10 -1.29 3.33
 -7 1 9 5.83 1.29
 -7 1 9 2.7 2.6
 -7 1 8 -1.36 3.17
 -7 1 7 -0.79 2.64
 7 -1 -6 1.09 1.5
 -7 1 6 0.47 2.79
 -7 1 5 26.51 5.81
 -7 1 4 25.2 5.56
 -7 1 3 1013.93 31.53
 -7 1 2 45.19 6.74
 -7 1 1 73.91 8.39
 -7 1 0 -0.76 1.79
 7 -1 0 1.08 1.32
 7 -1 0 0.65 0.98
 7 -1 1 14.09 1.99
 -7 1 -1 12.29 2.16
 7 -1 1 17.61 2.44
 7 -1 2 3.83 1.19
 -7 1 -2 2.08 1.77
 7 -1 2 2.67 1.38
 7 -1 3 -0.06 1.28
 -7 1 -3 2.7 2.04
 7 -1 3 -1.08 1.61
 7 -1 4 100.17 5.06
 7 -1 4 102.39 5.56
 -7 1 -5 5.85 2.5
 7 -1 5 1.54 1.46
 -7 1 -6 1.44 1.99
 7 -1 6 0.6 1.31
 -7 1 -7 1.96 2.03
 7 -1 7 3.09 1.73
 7 -1 8 -0.31 0.67
 7 -1 8 0.97 1.24
 -7 1 -8 2.59 1.86
 7 -1 9 13.83 1.61
 -7 0 18 1.34 0.58
 7 0 -18 -0.34 0.72
 -7 0 17 29.22 2.14
 7 0 -17 24.14 2.28
 -7 0 16 20.18 2.16
 -7 0 15 17.12 2.33
 -7 0 14 5.57 1.67
 -7 0 13 51.96 3.79
 -7 0 12 88.74 4.81
 -7 0 11 18.01 5.31
 -7 0 11 30.02 2.82
 -7 0 10 62.33 9.71
 -7 0 10 61.08 3.87
 -7 0 9 119.66 13.2
 -7 0 9 131.76 13.82
 -7 0 9 122.96 5.23
 -7 0 8 18.21 5.39
 -7 0 8 11.12 1.66
 -7 0 7 17.4 5.1
 -7 0 6 26.31 6.05
 -7 0 5 9.49 3.59
 -7 0 4 18.78 5.07
 -7 0 3 380.35 19.31
 -7 0 2 128.47 11.11
 7 0 -1 8.62 1.79
 -7 0 1 7.06 2.95
 7 0 0 15.17 2.24
 7 0 0 14.27 1.91
 -7 0 0 18.67 2.53
 7 0 1 14.95 2
 -7 0 -1 13.47 2.48
 7 0 1 16.42 2.35
 7 0 2 4.54 1.5
 -7 0 -2 2.61 1.87
 7 0 2 1.9 1.54
 7 0 3 6.92 1.78
 -7 0 -3 9.47 2.66
 7 0 3 10.61 2.36
 7 0 4 7.48 1.63
 -7 0 -4 13.67 3.19
 7 0 4 11.71 2.69
 -7 0 -5 1.7 2.32
 7 0 5 1.58 1.24
 -7 0 -6 -1.12 1.97
 -7 0 -7 2.18 1.95
 7 0 7 0.79 1.27
 7 0 8 -0.59 1.01
 7 0 8 1.48 0.78
 7 0 9 0.54 0.65
 7 1 -18 23.23 1.73
 -7 -1 18 30.31 1.77
 7 1 -17 -0.09 1.22
 -7 -1 17 0.68 0.89
 -7 -1 16 39.42 2.86
 -7 -1 15 168.92 6.23
 -7 -1 14 33.68 3.21
 -7 -1 13 25.61 2.83
 -7 -1 12 32.21 3.08
 -7 -1 11 13.2 2.16
 -7 -1 11 11.34 3.86
 -7 -1 10 15.09 2.21
 -7 -1 10 13.84 5.43
 -7 -1 9 16.31 2.15
 -7 -1 9 17.51 5.79
 -7 -1 8 -0.43 0.97
 -7 -1 8 0.02 2.96
 7 1 -8 1.82 1.26
 -7 -1 7 19.81 2.28
 -7 -1 7 25.07 6.3
 -7 -1 6 91.6 4.34
 -7 -1 6 89.14 10.4
 -7 -1 5 15.22 4.81
 7 1 -4 26.28 5.22
 -7 -1 4 26.33 5.4
 -7 -1 3 16.83 1.98
 7 1 -3 13.68 3.84
 -7 -1 3 18.64 4.57
 -7 -1 2 249.1 7.2
 7 1 -2 250.47 7.53
 7 1 -2 249.2 15.51
 7 1 -1 1.8 1.04
 7 1 -1 2.37 1.95
 7 1 -1 2.98 1.29
 -7 -1 1 2.2 1.44
 -7 -1 0 23.09 3.06
 7 1 0 21.12 2.63
 7 1 0 27.71 6.17
 7 1 0 20.6 2.2
 7 1 1 32.35 2.76
 -7 -1 -1 35.85 3.84
 7 1 1 33.57 3.28
 7 1 2 30.21 2.59
 -7 -1 -2 32.68 4.03
 7 1 2 31.19 3.31
 7 1 3 10.56 1.72
 -7 -1 -3 9.91 2.81
 7 1 3 11.34 2.41
 7 1 4 33.52 2.77
 -7 -1 -4 31.43 3.91
 7 1 4 33.46 3.39
 -7 -1 -5 1.81 2.38
 -7 -1 -6 0.48 1.99
 7 1 6 2.47 1.52
 -7 -1 -7 49.01 3.87
 7 1 7 59.84 3.45
 7 1 8 8.03 1.24
 7 1 8 7.97 1.07
 7 2 -18 36.88 2.02
 -7 -2 18 43.2 2.07
 7 2 -17 -0.4 1.19
 -7 -2 17 -0.18 0.89
 -7 -2 16 4 1.43
 -7 -2 15 13.24 2.11
 -7 -2 14 14.96 2.4
 -7 -2 13 78.76 4.68
 -7 -2 12 293.34 8.81
 -7 -2 11 5.22 1.81
 -7 -2 10 105.33 13.48
 -7 -2 10 109.56 5.31
 -7 -2 9 45.66 8.56
 -7 -2 9 41.5 3.25
 7 2 -9 41.72 3.25
 -7 -2 8 1.19 3.19
 -7 -2 8 5.95 1.46
 -7 -2 7 1.75 2.32
 -7 -2 7 3.67 3.48
 -7 -2 7 4.06 1.37
 -7 -2 6 4.98 3.22
 -7 -2 6 10.91 3.77
 -7 -2 6 12.23 1.99
 -7 -2 5 -1.54 3.1
 -7 -2 5 0.26 1.18
 7 2 -4 86.14 9.76
 -7 -2 4 85.09 4.38
 7 2 -3 33.94 6.04
 -7 -2 3 37.43 3.01
 7 2 -2 21.17 2.6
 7 2 -2 16.52 4.47
 -7 -2 2 18.15 2.51
 7 2 -1 32.52 3.17
 7 2 -1 32.12 6.49
 -7 -2 1 34.94 3.77
 7 2 0 10.37 2.03
 7 2 0 4.47 1.99
 -7 -2 0 12.34 2.83
 7 2 1 26.1 3.07
 7 2 1 24.53 5.85
 -7 -2 -1 32.33 3.9
 -7 -2 -2 23.51 3.52
 7 2 2 27.99 3.09
 -7 -2 -3 -0.93 2.66
 7 2 3 1.84 1.94
 -7 -2 -4 16.22 3.11
 -7 -2 -5 3.53 2.33
 -7 -2 -6 1.99 1.79
 7 2 6 -1.23 1.24
 -7 -2 -7 -0.75 1.41
 7 2 7 0.41 0.81
 -7 -3 18 12.9 1.15
 7 3 -17 8.67 1.44
 -7 -3 17 9.72 1.46
 7 3 -16 6.95 1.66
 -7 -3 16 5.17 1.35
 -7 -3 15 19.56 2.39
 -7 -3 14 2.25 1.47
 -7 -3 13 70.49 4.47
 -7 -3 12 47.31 3.75
 -7 -3 11 87.37 4.89
 -7 -3 10 -0.13 1.29
 -7 -3 9 336.78 9.16
 -7 -3 9 374.5 25.25
 -7 -3 8 38.19 3.23
 -7 -3 8 42.45 8.29
 -7 -3 7 275.09 8.19
 -7 -3 7 283.27 20.98
 -7 -3 6 153.4 5.91
 -7 -3 6 151.12 14.9
 -7 -3 5 160.16 6.09
 -7 -3 5 128.11 13.47
 -7 -3 4 93.64 4.81
 7 3 -4 89.35 10.75
 -7 -3 4 76.5 10.29
 -7 -3 3 -0.15 1.43
 7 3 -3 -0.04 1.35
 7 3 -3 1.31 2.66
 7 3 -2 12.95 2.22
 7 3 -2 11.41 4.53
 7 3 -1 27.93 2.96
 -7 -3 1 25.45 3.9
 7 3 0 3.75 1.85
 -7 -3 0 3.52 2.42
 7 3 1 50.76 3.98
 -7 -3 -1 57.04 5.06
 7 3 2 1.19 1.61
 -7 -3 -2 1.33 2.67
 7 3 3 2.36 1.63
 -7 -3 -3 3.97 2.85
 -7 -3 -4 15.28 3.14
 7 3 5 103.64 4.39
 -7 -3 -5 104.89 5.69
 7 3 6 0.2 0.67
 -7 -3 -6 3.5 1.69
 7 4 -17 0.7 0.7
 -7 -4 17 3.07 0.91
 7 4 -16 -2.2 1.17
 -7 -4 16 0.21 0.96
 7 4 -15 16.28 2.05
 -7 -4 15 17.84 2.25
 7 4 -14 0.98 1.14
 -7 -4 14 3.19 1.57
 7 4 -13 29.36 2.71
 -7 -4 13 29.02 2.96
 -7 -4 12 17.44 2.52
 -7 -4 11 6.73 1.95
 -7 -4 10 25.87 2.9
 -7 -4 9 30.03 3.08
 -7 -4 8 395.94 25.91
 -7 -4 8 387.78 10.01
 -7 -4 7 28.95 6.84
 -7 -4 7 34.69 3.23
 -7 -4 6 577.91 29.4
 -7 -4 6 611.61 12.44
 7 4 -5 0.07 2.41
 -7 -4 5 1.71 1.56
 7 4 -4 707.96 13.29
 7 4 -4 733.5 32.24
 -7 -4 4 702.88 13.69
 7 4 -3 6.64 3.48
 7 4 -3 8.24 2.12
 7 4 -2 299.42 8.81
 -7 -4 2 321.97 10.69
 7 4 -1 339.34 9.37
 -7 -4 1 362.3 11.45
 7 4 0 43.4 3.61
 -7 -4 0 37.51 4.25
 7 4 1 74.36 4.39
 -7 -4 -1 79.9 5.86
 7 4 2 43.19 3.3
 -7 -4 -2 44.36 4.57
 -7 -4 -3 30.67 3.82
 7 4 4 10.67 1.55
 -7 -4 -4 9.14 2.2
 7 4 5 117.27 3.6
 -7 -4 -5 134.19 5.55
 -7 -4 -6 -0.66 1.01
 -7 -5 17 3.36 0.8
 -7 -5 17 2.01 0.82
 -7 -5 16 5.44 1.17
 -7 -5 15 1.92 1.11
 -7 -5 14 36.05 3.02
 -7 -5 13 4.52 1.63
 -7 -5 12 109.03 5.3
 -7 -5 11 34.5 3.24
 -7 -5 10 63.51 4.39
 -7 -5 9 0.91 1.81
 -7 -5 8 64.61 4.3
 -7 -5 8 70.17 4.23
 -7 -5 7 17.15 2.24
 -7 -5 7 19.29 2.77
 -7 -5 6 20.21 2.79
 -7 -5 6 21.16 2.36
 -7 -5 5 78.83 4.87
 7 5 -5 69.87 4.33
 -7 -5 4 34.54 3.42
 7 5 -4 38 3.22
 -7 -5 3 359 11.38
 7 5 -3 335.62 9.28
 -7 -5 2 47.18 4.65
 7 5 -2 49.46 3.7
 -7 -5 1 476.2 13.03
 7 5 -1 491.43 10.62
 -7 -5 0 21.15 3.34
 7 5 0 24.4 2.59
 -7 -5 -1 62.73 5.09
 7 5 1 58.19 3.5
 -7 -5 -2 61.44 4.69
 -7 -5 -3 56.88 4.19
 7 5 3 59.03 2.88
 -7 -5 -4 14.76 2.17
 -7 -6 16 1.21 0.84
 -7 -6 15 6.93 1.51
 -7 -6 15 4.77 1.07
 -7 -6 14 71.85 3.71
 -7 -6 14 82.91 4.11
 -7 -6 13 78.35 4.12
 -7 -6 12 122.61 5.33
 -7 -6 12 124.02 5.51
 -7 -6 11 27.44 2.84
 -7 -6 11 21.97 2.64
 -7 -6 10 5.29 1.75
 -7 -6 10 2.19 1.36
 -7 -6 9 22.91 2.76
 -7 -6 9 20.94 2.46
 -7 -6 8 23.93 2.96
 -7 -6 8 24.97 2.73
 -7 -6 7 0.73 1.58
 -7 -6 7 1.67 1.29
 -7 -6 6 9.5 1.55
 7 6 -6 10.8 2.07
 -7 -6 6 8.53 2.13
 7 6 -5 34.89 3.08
 -7 -6 5 31.89 3.39
 -7 -6 4 1.01 2.25
 7 6 -4 1.82 1.44
 -7 -6 3 25.27 3.41
 7 6 -3 25.52 2.69
 7 6 -2 38.38 3.07
 -7 -6 2 40.25 4.09
 7 6 -1 31.84 2.62
 -7 -6 1 33.19 3.68
 7 6 0 6.05 1.27
 -7 -6 0 7.98 2.52
 -7 -6 -1 3.18 1.88
 -7 -6 -2 48.17 3.54
 -7 -6 -3 0.51 1.18
 -7 -7 16 5.24 0.85
 -7 -7 16 3.4 0.81
 -7 -7 15 2.62 0.96
 -7 -7 15 0.89 0.87
 -7 -7 14 4.59 1.26
 -7 -7 14 6.27 1.41
 -7 -7 13 3.06 1.33
 -7 -7 13 4.71 1.56
 -7 -7 12 42.12 3.09
 -7 -7 12 48.31 3.3
 -7 -7 11 3.46 1.68
 -7 -7 11 5.26 1.78
 -7 -7 10 1.39 1.56
 -7 -7 10 1.29 1.33
 -7 -7 9 11.41 2.15
 -7 -7 9 13.26 2.06
 -7 -7 8 6.51 1.82
 -7 -7 8 3.49 1.27
 -7 -7 7 18.86 2.09
 -7 -7 7 20.03 2.65
 7 7 -7 20.79 2.28
 -7 -7 6 1.7 0.98
 7 7 -6 2.15 1.27
 -7 -7 5 9.07 2.27
 7 7 -5 11 1.83
 7 7 -4 7.08 1.42
 -7 -7 4 7.86 2.25
 -7 -7 3 14.82 2.72
 -7 -7 2 2.05 1.83
 -7 -7 1 14.1 2.47
 -7 -7 0 4.84 1.77
 -7 -7 -1 31.72 2.66
 -7 -8 15 2.5 0.77
 -7 -8 14 0.53 0.79
 -7 -8 14 -0.11 0.82
 -7 -8 13 8.71 1.36
 -7 -8 13 10.93 1.59
 -7 -8 12 32.51 2.37
 -7 -8 12 29.3 2.43
 -7 -8 11 23.87 2.24
 -7 -8 11 28.42 2.4
 -7 -8 10 0.52 1.16
 -7 -8 10 -0.1 1.11
 7 8 -10 0.25 0.88
 -7 -8 9 0.65 1.41
 -7 -8 9 1.25 1.06
 -7 -8 8 3.32 1.54
 -7 -8 8 -0.45 1.01
 -7 -8 7 -1.49 1.81
 -7 -8 7 -0.13 0.92
 -7 -8 6 5.26 1.83
 -7 -8 5 2.17 1.65
 -7 -8 4 0.87 1.57
 -7 -8 3 1.51 1.36
 -7 -8 2 25.61 2.54
 -7 -8 1 15.67 1.99
 -7 -8 0 7.2 0.98
 -7 -9 13 3.15 0.87
 -7 -9 12 19.81 1.51
 -7 -9 12 16.5 1.56
 -7 -9 11 13.18 1.5
 -7 -9 10 1.74 0.91
 -7 -9 9 6.47 1.47
 -7 -9 9 9.73 1.38
 -7 -9 8 20.13 2.13
 -7 -9 8 17.3 1.63
 -7 -9 7 1.87 1.18
 -7 -9 6 23.56 2.28
 -7 -9 5 3.47 1.31
 -7 -9 4 6.93 1.41
 -7 -9 3 5.71 0.99
 8 -15 -3 35.03 2.05
 8 -15 -2 1.56 0.96
 8 -15 -2 0.64 0.96
 8 -15 -1 4.58 1.39
 8 -15 -1 2.58 1.1
 8 -15 0 12.61 1.82
 8 -15 0 12.65 1.68
 8 -15 1 2.1 1.36
 8 -15 1 6.67 1.49
 8 -15 2 14.53 1.86
 8 -15 3 3.85 1.12
 8 -14 -6 6.44 1.08
 8 -14 -5 1.71 1.12
 8 -14 -4 4.12 1.18
 8 -14 -4 3.3 1.23
 8 -14 -3 4.27 1.43
 8 -14 -3 4.25 1.37
 8 -14 -2 33.88 2.76
 8 -14 -2 27.93 2.71
 8 -14 -1 17.64 2.45
 8 -14 -1 18.54 2.4
 8 -14 0 -0.51 1.44
 8 -14 0 0.04 1.56
 8 -14 1 10.62 2.02
 8 -14 1 12.86 2.25
 8 -14 2 0.85 1.4
 8 -14 2 -1.32 1.58
 8 -14 3 3.69 1.2
 8 -14 3 5.36 1.52
 8 -14 4 6.53 1.38
 8 -14 4 5.82 1.41
 8 -14 5 1.02 0.96
 8 -14 5 0.73 0.86
 8 -14 6 1.05 0.79
 8 -14 7 -1.31 0.76
 8 -13 -8 -1.19 0.83
 8 -13 -7 3.41 1.17
 8 -13 -6 1.35 1.32
 8 -13 -5 4.45 1.25
 8 -13 -5 5.32 1.77
 8 -13 -4 2.34 1.2
 8 -13 -4 1.67 1.52
 8 -13 -3 4.96 1.66
 8 -13 -3 6 1.98
 8 -13 -2 4.99 1.77
 8 -13 -2 7.17 2.18
 8 -13 -1 8.64 2.22
 8 -13 -1 6.03 1.99
 8 -13 0 27.84 3.17
 8 -13 0 27.21 3.11
 8 -13 1 20.73 2.91
 8 -13 1 18.73 2.83
 8 -13 2 7.37 1.53
 8 -13 2 4.84 1.76
 8 -13 2 4.54 2.05
 8 -13 3 5.58 1.49
 8 -13 3 5.51 1.61
 8 -13 3 6.11 2.09
 8 -13 4 0.44 1.06
 8 -13 4 2.83 1.32
 8 -13 5 24.21 2.37
 8 -13 5 18.12 1.88
 8 -13 6 6.13 1.5
 8 -13 7 32.87 2.43
 8 -13 8 9.45 1.28
 8 -12 -10 8.42 1.19
 8 -12 -9 3.73 1.31
 8 -12 -8 16.1 2.11
 8 -12 -7 28.01 2.63
 8 -12 -6 4.43 1.85
 8 -12 -6 2.43 1.42
 8 -12 -6 3.8 1.17
 8 -12 -5 1.27 1.75
 8 -12 -5 0.51 1.45
 8 -12 -5 1.29 1.27
 8 -12 -4 -0.48 1.41
 8 -12 -4 -0.58 1.43
 8 -12 -3 10.49 2.44
 8 -12 -3 10.32 2.08
 8 -12 -3 6.07 2.17
 8 -12 -2 101.72 5.45
 8 -12 -2 94.53 5.55
 8 -12 -1 53.48 4.26
 8 -12 -1 48.95 4.22
 8 -12 0 131.17 6.18
 8 -12 0 129.19 6.58
 8 -12 1 1.79 1.23
 8 -12 1 1.32 1.76
 8 -12 1 -1.3 1.9
 8 -12 2 1.89 1.29
 8 -12 2 1.03 1.56
 8 -12 2 3.84 2.26
 8 -12 3 6.49 1.61
 8 -12 3 4.59 1.7
 8 -12 3 5.28 1.85
 8 -12 4 35.18 3.33
 8 -12 4 33.64 2.96
 8 -12 5 0.41 1.35
 8 -12 6 17.48 2.32
 8 -12 7 3.74 1.32
 8 -12 8 16.9 1.92
 8 -12 9 5.57 1.09
 8 -11 -11 32.09 2.14
 8 -11 -10 3.67 1.23
 8 -11 -9 16.89 2.23
 8 -11 -8 21.87 2.67
 8 -11 -7 4.07 1.89
 8 -11 -7 4.99 1.75
 8 -11 -6 4.63 1.95
 8 -11 -6 4.14 1.46
 8 -11 -5 1.81 1.95
 8 -11 -5 -0.25 1.63
 8 -11 -5 0.85 1.38
 8 -11 -4 12.78 2.8
 8 -11 -4 9.17 2.09
 8 -11 -4 7.52 2.07
 8 -11 -3 1.75 1.84
 8 -11 -3 0.82 1.4
 8 -11 -3 2.44 1.9
 8 -11 -2 8.17 2.36
 8 -11 -2 11.06 2.69
 8 -11 -1 13.41 2.58
 8 -11 -1 13.86 2.62
 8 -11 0 24.94 3.37
 8 -11 0 30.32 3.31
 8 -11 1 42.96 3.6
 8 -11 1 39.22 3.73
 8 -11 1 35.67 3.57
 8 -11 2 19.01 2.51
 8 -11 2 20.01 2.83
 8 -11 2 22.85 3.1
 8 -11 3 1.63 1.63
 8 -11 3 0.97 1.47
 8 -11 3 1.28 1.84
 8 -11 4 31.3 3.4
 8 -11 4 34.43 2.99
 8 -11 5 27.5 3.07
 8 -11 6 7.95 2.16
 8 -11 7 2.23 1.47
 8 -11 8 1.96 1.3
 8 -11 9 1.55 0.95
 8 -10 -12 42.95 2.45
 8 -10 -11 4.11 1.36
 8 -10 -10 12.33 2.11
 8 -10 -9 12.31 2.25
 8 -10 -8 57.62 4.43
 8 -10 -7 16.71 2.72
 8 -10 -7 12.11 2.29
 8 -10 -7 12.84 2.02
 8 -10 -6 1.43 1.85
 8 -10 -6 0.69 1.45
 8 -10 -6 1.31 1.38
 8 -10 -5 5.1 2.13
 8 -10 -5 2.65 1.72
 8 -10 -5 2.94 1.56
 8 -10 -4 32.34 3.34
 8 -10 -4 40.31 3.78
 8 -10 -3 -0.32 1.7
 8 -10 -3 1.94 1.46
 8 -10 -2 25.5 3.11
 8 -10 -1 109.95 5.61
 8 -10 -1 122.86 14.7
 8 -10 0 7.74 2.23
 8 -10 1 5.17 1.67
 8 -10 1 4.78 1.89
 8 -10 2 4.17 1.68
 8 -10 2 5.35 2.1
 8 -10 3 24.24 3.17
 8 -10 3 18.75 2.49
 8 -10 3 21.03 2.95
 8 -10 4 58.79 4.6
 8 -10 4 62.17 4
 8 -10 5 10.04 2.48
 8 -10 6 23.37 3.08
 8 -10 7 14.95 2.43
 8 -10 8 -1.1 1.25
 8 -10 9 6.8 1.39
 8 -10 10 3.84 0.92
 8 -9 -13 10.61 1.48
 8 -9 -12 6.48 1.73
 8 -9 -11 0.64 1.61
 8 -9 -10 23.63 2.98
 8 -9 -9 2.81 2.1
 8 -9 -8 5.08 2.17
 8 -9 -7 103.7 5.62
 8 -9 -7 102.99 5.7
 8 -9 -6 54.14 4.02
 8 -9 -6 57.73 4.32
 8 -9 -5 4.96 1.95
 8 -9 -5 10.17 2.23
 8 -9 -4 6 2.14
 8 -9 -4 3.04 1.43
 8 -9 -4 0.29 3.22
 8 -9 -3 31.89 3.35
 8 -9 -3 42.81 8.85
 -8 9 3 34.3 6.93
 8 -9 -2 -0.19 2.52
 -8 9 2 5.9 3.79
 8 -9 -2 1.83 1.52
 8 -9 -1 0.15 3.31
 -8 9 1 -4.13 4.23
 8 -9 -1 -1.69 1.65
 8 -9 0 -1.35 1.34
 8 -9 0 -2.74 3.65
 -8 9 0 2.59 3.5
 8 -9 0 1.88 1.55
 8 -9 1 3.53 1.65
 8 -9 1 5.44 1.8
 8 -9 1 8.07 4.39
 8 -9 2 0.17 1.45
 8 -9 2 2.13 2.19
 8 -9 2 -1.24 1.5
 8 -9 3 1.92 1.61
 8 -9 3 0.51 1.06
 8 -9 3 2.19 1.72
 8 -9 4 9.45 1.82
 8 -9 4 7.85 2.28
 8 -9 5 4.06 1.3
 8 -9 5 1.58 1.64
 8 -9 6 9.18 1.62
 8 -9 6 10.55 2.35
 8 -9 7 8.95 1.48
 8 -9 7 11.17 2.4
 8 -9 8 2.82 1.58
 8 -9 9 13.94 1.91
 8 -9 10 23.23 1.79
 8 -8 -14 22.41 1.85
 8 -8 -13 15.02 2.01
 8 -8 -12 7.14 2.05
 8 -8 -11 47.68 3.94
 8 -8 -10 67.47 4.66
 8 -8 -9 5.9 2.23
 8 -8 -8 4.4 1.23
 8 -8 -8 3.24 1.86
 8 -8 -7 3.31 1.58
 8 -8 -7 5.9 2.27
 8 -8 -6 46.64 3.81
 8 -8 -6 42.4 8.41
 8 -8 -5 3.66 1.74
 8 -8 -5 2.58 3.16
 8 -8 -5 7.71 1.55
 -8 8 5 7.56 3.55
 8 -8 -4 103.01 5.25
 8 -8 -4 106.59 4.61
 -8 8 4 85.65 10.9
 8 -8 -4 103.11 12.83
 8 -8 -3 15.63 2.4
 8 -8 -3 12.21 5
 8 -8 -3 14.24 2.01
 -8 8 3 17.69 5.65
 8 -8 -2 34.33 3.13
 8 -8 -2 37.52 7.96
 -8 8 2 39.75 7.91
 8 -8 -2 36.68 2.81
 8 -8 -1 90.54 4.4
 8 -8 -1 95 12.06
 -8 8 1 86.97 11.35
 8 -8 -1 93.73 4.89
 8 -8 0 1.13 1.24
 8 -8 0 0.54 1.39
 8 -8 0 -1.85 3.4
 8 -8 0 -0.54 1.05
 -8 8 0 -0.34 3.45
 8 -8 1 28.16 2.97
 8 -8 1 29.94 6.94
 -8 8 -1 28.66 7.33
 8 -8 1 29.94 2.7
 8 -8 2 107.33 4.92
 8 -8 2 102.82 12.13
 -8 8 -2 113.67 13.8
 8 -8 2 99.23 5.29
 8 -8 3 0.65 1.46
 8 -8 3 2.18 1.17
 8 -8 4 22.53 2.5
 8 -8 5 1.93 1.25
 8 -8 6 1.28 1.24
 8 -8 6 1.28 1.7
 8 -8 7 2.61 1.31
 8 -8 7 0.08 1.65
 8 -8 8 -1.21 1.58
 8 -8 9 18.97 2.19
 8 -8 10 1.08 0.85
 8 -7 -15 10.62 1.33
 8 -7 -14 1.04 1.29
 8 -7 -13 2.2 1.69
 8 -7 -12 14.76 2.54
 8 -7 -11 0.17 1.24
 8 -7 -11 1.32 1.77
 8 -7 -10 31.9 3
 8 -7 -10 33.81 3.52
 8 -7 -9 123.49 5.62
 8 -7 -9 132.14 6.21
 8 -7 -8 38.75 3.35
 8 -7 -8 38.42 3.53
 8 -7 -7 265.68 19.73
 8 -7 -7 260.46 8.16
 8 -7 -7 271.77 8.43
 8 -7 -6 4.85 1.54
 8 -7 -6 7.25 4.43
 -8 7 6 1.1 2.29
 8 -7 -6 3.38 1.57
 8 -7 -5 77.77 4.5
 8 -7 -5 82.34 11.3
 -8 7 5 60.38 8.74
 8 -7 -4 51.58 3.66
 8 -7 -4 59.39 3.63
 -8 7 4 56.15 8.64
 8 -7 -4 59.92 9.63
 8 -7 -3 18.39 2.32
 8 -7 -3 14.01 2.04
 8 -7 -3 13.62 5.16
 -8 7 3 16.68 5.42
 8 -7 -2 35.94 3.1
 8 -7 -2 29.83 7.19
 -8 7 2 41.41 7.98
 8 -7 -2 37.24 2.98
 8 -7 -1 39.98 3.28
 8 -7 -1 41.76 8.01
 -8 7 1 36.1 7.35
 8 -7 -1 41.77 3.14
 8 -7 0 210.02 6.94
 8 -7 0 231.01 18
 -8 7 0 224.13 17.86
 8 -7 0 214.52 7.02
 8 -7 1 11.54 1.83
 8 -7 1 15.44 2.27
 8 -7 1 5.09 3.6
 -8 7 -1 13.11 5.19
 8 -7 2 49.76 3.67
 8 -7 2 47.8 7.75
 8 -7 2 46.05 3.5
 -8 7 -2 56.13 9.43
 8 -7 3 70.34 4.28
 8 -7 4 103.29 5.15
 8 -7 5 130.44 5.72
 8 -7 6 10.8 1.98
 8 -7 7 110.17 4.88
 8 -7 8 8.66 1.96
 8 -7 9 87.27 4.23
 8 -7 10 1.51 0.86
 8 -6 -15 0.34 1.01
 8 -6 -14 12.75 1.61
 8 -6 -14 17.17 2.2
 8 -6 -13 4.16 1.36
 8 -6 -13 5.22 1.83
 8 -6 -12 4.2 1.41
 8 -6 -12 2.94 1.74
 8 -6 -11 16 2.4
 8 -6 -11 19.82 2.92
 8 -6 -10 8.04 1.96
 8 -6 -10 6.43 2.16
 8 -6 -9 79.58 4.75
 8 -6 -9 78.03 4.79
 8 -6 -8 -0.29 1.59
 8 -6 -8 -2.86 3.24
 -8 6 8 0.56 2.51
 8 -6 -8 1.85 1.51
 8 -6 -7 -1.42 1.54
 8 -6 -7 2.25 3.73
 8 -6 -7 2.19 1.47
 -8 6 7 -2.83 3.04
 8 -6 -6 287.79 8.16
 8 -6 -6 291.64 8.55
 8 -6 -5 128.73 5.34
 -8 6 5 134.78 13.32
 8 -6 -5 137.27 5.9
 -8 6 4 326.91 20.61
 8 -6 -4 325.82 8.15
 8 -6 -4 345.48 8.43
 -8 6 3 25.71 6.11
 8 -6 -3 30.1 2.74
 8 -6 -3 28.66 2.57
 -8 6 2 42.89 7.84
 8 -6 -2 49.39 3.31
 8 -6 -1 5.27 1.57
 -8 6 1 9.16 5
 8 -6 0 40.51 7.48
 -8 6 0 54.11 9.02
 8 -6 0 47.16 3.43
 8 -6 1 0.87 2.81
 -8 6 -1 -1.45 2.75
 8 -6 1 2.62 1.56
 -8 6 -2 284.65 20.61
 8 -6 2 281.54 8.21
 -8 6 -3 461.97 26.66
 8 -6 3 406.45 10.06
 8 -6 4 28.42 3.02
 8 -6 5 44.9 3.61
 8 -6 5 39.5 3.24
 8 -6 6 28.95 3.11
 8 -6 6 22.85 2.44
 8 -6 7 56.2 3.64
 8 -6 7 54.08 3.42
 8 -6 8 8.09 1.41
 8 -6 9 18.61 1.65
 8 -6 9 19.2 2.15
 8 -6 10 11.29 1.39
 8 -5 -16 22.7 1.79
 8 -5 -15 0.37 0.94
 8 -5 -15 1.3 1.15
 8 -5 -14 5.76 1.57
 8 -5 -14 4.75 1.71
 8 -5 -13 95.42 4.88
 8 -5 -13 99.42 5.2
 8 -5 -12 76.93 4.7
 8 -5 -12 80.96 4.82
 8 -5 -11 116.14 5.88
 8 -5 -11 110.98 5.61
 8 -5 -10 2.95 1.91
 8 -5 -10 1.3 1.48
 -8 5 9 9.72 4.17
 8 -5 -9 11.02 2.45
 8 -5 -9 11.95 2.21
 -8 5 8 7.74 3.95
 8 -5 -8 12.2 2.33
 8 -5 -8 12.79 2.05
 8 -5 -7 78.24 4.66
 8 -5 -7 73.04 4.09
 -8 5 6 42.71 7.5
 8 -5 -6 48.9 3.59
 8 -5 -6 46.25 3.32
 8 -5 -5 -1.42 1.48
 -8 5 5 0.07 2.82
 8 -5 -4 27.52 2.71
 8 -5 -4 17.66 2.07
 -8 5 4 20.6 5.78
 -8 5 3 24.27 6.05
 8 -5 -3 22.64 2.31
 -8 5 2 34.68 6.78
 8 -5 -2 34.29 2.91
 8 -5 -1 6.55 1.53
 -8 5 1 9.44 4.17
 -8 5 0 39.55 7.55
 8 -5 0 43.01 3.29
 -8 5 -1 273.62 19.56
 8 -5 1 263.29 7.86
 8 -5 2 7.32 1.58
 -8 5 -2 5.36 3.49
 8 -5 2 9.17 2.05
 8 -5 3 90.8 4.68
 -8 5 -3 73.95 10.68
 8 -5 3 82.12 4.85
 8 -5 4 8.64 2.09
 8 -5 5 211.41 7.39
 8 -5 6 212.02 7.27
 8 -5 6 203.49 7.16
 8 -5 7 111.41 5.04
 8 -5 7 94.02 4.72
 8 -5 8 1.31 1.08
 8 -5 9 14.19 1.79
 8 -5 9 16.71 1.63
 8 -4 -16 -0.28 0.88
 8 -4 -16 -1.91 1.09
 8 -4 -15 2.83 1.31
 -8 4 15 2.45 0.88
 8 -4 -15 4.57 1.44
 8 -4 -14 4.96 1.6
 -8 4 14 5.83 1.21
 8 -4 -14 3.09 1.67
 8 -4 -13 35.21 3.23
 8 -4 -13 38.19 3.43
 -8 4 13 41.97 2.85
 8 -4 -12 19.27 2.7
 -8 4 12 14.92 1.91
 8 -4 -12 19.22 2.83
 8 -4 -11 2.29 1.94
 8 -4 -11 -0.67 1.5
 8 -4 -10 9.48 4.63
 -8 4 10 4.92 2.66
 8 -4 -10 9.64 2.44
 8 -4 -10 6.04 1.58
 8 -4 -9 -0.32 3.42
 -8 4 9 0.89 2.56
 8 -4 -9 0.93 1.66
 8 -4 -9 -0.5 1.3
 8 -4 -8 109.83 11.85
 -8 4 8 114.17 12.97
 8 -4 -8 131.45 5.93
 8 -4 -8 122.48 5.18
 8 -4 -7 82.76 4.58
 8 -4 -7 79.83 9.43
 -8 4 7 74.06 10.03
 8 -4 -6 5.6 1.64
 -8 4 6 7.95 4.07
 8 -4 -5 86.5 4.57
 -8 4 5 69.25 9.96
 8 -4 -4 8.16 1.83
 8 -4 -4 7.46 1.51
 -8 4 4 4.94 3.11
 8 -4 -3 1.01 1.07
 -8 4 3 1.87 3.04
 8 -4 -2 1.18 0.97
 -8 4 2 0.31 2.82
 8 -4 -1 10.48 1.75
 -8 4 1 11.64 4.52
 8 -4 0 106.73 4.73
 -8 4 0 93.95 11.26
 8 -4 0 101.98 4.93
 8 -4 1 2.07 1.43
 -8 4 -1 0.18 2.8
 8 -4 1 1.1 1.35
 8 -4 2 14.56 2
 -8 4 -2 9.03 4.09
 8 -4 2 16.16 2.41
 8 -4 3 9.22 2.13
 -8 4 -3 11.21 4.42
 8 -4 3 12.59 2.25
 8 -4 4 165.57 6.67
 8 -4 5 -0.34 1.58
 8 -4 6 2.22 1.76
 8 -4 6 1.57 1.54
 8 -4 7 17.3 2.27
 8 -4 7 9.62 1.81
 8 -4 8 4.31 1.38
 8 -4 9 44.41 2.55
 8 -3 -17 10.75 1.21
 8 -3 -16 -0.13 1.18
 -8 3 16 1.22 0.74
 8 -3 -16 1.05 1.06
 8 -3 -15 0.24 1.41
 -8 3 15 0.4 0.86
 8 -3 -15 0.33 1.28
 8 -3 -14 26.67 2.62
 -8 3 14 28.41 2.47
 8 -3 -14 24.07 2.89
 -8 3 13 8.46 1.58
 8 -3 -13 5.5 2.16
 -8 3 12 54.31 3.48
 8 -3 -12 50.49 4.17
 -8 3 11 50.59 3.41
 8 -3 -11 44.73 3.84
 8 -3 -10 1.15 1.89
 8 -3 -10 0.74 2.65
 -8 3 10 -4 2.56
 -8 3 10 -1.32 1.21
 8 -3 -9 9.22 3.72
 -8 3 9 2.75 3.89
 8 -3 -9 2.01 1.61
 8 -3 -8 154.42 13.58
 -8 3 8 158.85 15.29
 8 -3 -8 179.91 6.78
 8 -3 -7 55.79 7.64
 -8 3 7 54.25 8.71
 8 -3 -7 61.45 4.1
 -8 3 6 134.74 13.19
 8 -3 -6 143.56 5.81
 -8 3 5 6.39 4.2
 8 -3 -5 7.78 1.69
 8 -3 -4 0.94 1
 8 -3 -4 2.1 1.32
 -8 3 3 26.94 6.35
 8 -3 -3 22.7 2.36
 -8 3 2 144.28 13.53
 8 -3 -2 156.23 5.82
 8 -3 -1 65.44 3.86
 -8 3 1 65.89 9.38
 8 -3 -1 60.84 3.86
 8 -3 0 1.41 1.33
 -8 3 0 -1.02 2.35
 8 -3 0 1.13 1.11
 8 -3 1 20.07 2.44
 -8 3 -1 22.07 5.69
 8 -3 1 17.91 2.32
 8 -3 2 0.01 1.35
 -8 3 -2 2.11 3.01
 8 -3 2 1.58 1.63
 8 -3 3 267.97 8.4
 8 -3 3 274.04 8.48
 8 -3 4 0.85 1.65
 8 -3 4 2.02 1.48
 8 -3 5 46.4 3.66
 8 -3 6 1.17 1.44
 8 -3 6 0.85 1.44
 8 -3 7 15.6 2.25
 8 -3 7 14.58 2.07
 8 -3 8 25.38 2.37
 8 -3 9 17.55 1.61
 -8 2 17 16.45 1.3
 8 -2 -17 17.39 1.66
 8 -2 -16 23.55 2.44
 -8 2 16 23.06 1.93
 8 -2 -15 2.8 1.82
 -8 2 15 4.41 1.23
 8 -2 -15 1.23 1.08
 8 -2 -14 23.26 3.01
 -8 2 14 22.14 2.36
 8 -2 -13 1.45 2.08
 -8 2 13 1.4 1.2
 -8 2 12 11.64 1.99
 -8 2 11 47.26 3.41
 8 -2 -11 44.07 4
 -8 2 10 0.95 1.09
 8 -2 -10 7.64 3.64
 -8 2 10 0.85 2.6
 -8 2 10 1.12 3.18
 8 -2 -10 -0.61 1.64
 -8 2 9 3.39 1.13
 8 -2 -9 9.87 2.28
 8 -2 -9 3.15 2.23
 -8 2 9 3 2.72
 -8 2 8 66.19 3.58
 8 -2 -8 80.1 4.63
 8 -2 -8 63.45 8.31
 -8 2 8 68.44 10.45
 -8 2 7 19.84 2.1
 -8 2 7 19.67 5.63
 8 -2 -7 23.5 2.79
 -8 2 6 31.75 6.74
 8 -2 -6 38.39 3.18
 -8 2 5 1.96 2.4
 8 -2 -5 2.42 1.42
 -8 2 4 17.27 5.13
 8 -2 -4 13.24 1.74
 -8 2 3 3.95 3.01
 8 -2 -3 2.44 1.15
 8 -2 -2 124.2 5.15
 -8 2 2 108.54 11.46
 8 -2 -2 122.28 5.15
 8 -2 -1 37.55 3.06
 -8 2 1 30.05 5.98
 8 -2 -1 38.16 3.09
 8 -2 0 159.67 6.2
 -8 2 0 162.54 13.96
 8 -2 0 175.63 6.33
 8 -2 1 53.41 3.8
 -8 2 -1 56.49 4.12
 8 -2 1 53.33 3.78
 8 -2 2 78.32 4.53
 -8 2 -2 62.76 4.58
 8 -2 2 69.7 4.46
 8 -2 3 2.96 1.54
 -8 2 -3 4.53 1.99
 8 -2 3 4.04 2
 8 -2 4 -0.56 1.38
 -8 2 -4 0.16 1.58
 8 -2 4 -0.54 1.81
 -8 2 -5 12.08 2.58
 8 -2 5 10.03 2.03
 8 -2 6 41.27 3.14
 8 -2 6 45.18 3.67
 -8 2 -6 40.07 3.7
 8 -2 7 5.71 1.6
 8 -2 8 3.42 1.15
 8 -2 9 11.44 1.16
 8 -1 -17 18.41 1.85
 -8 1 17 16.44 1.53
 -8 1 16 3.56 1.02
 8 -1 -16 7.66 1.86
 -8 1 15 2.92 1.31
 8 -1 -15 2.72 1.94
 -8 1 14 15.55 2.17
 8 -1 -14 17.4 2.82
 -8 1 13 0.94 1.16
 -8 1 12 4.26 1.59
 -8 1 11 1.79 1.33
 8 -1 -11 1.88 1.85
 -8 1 10 5.18 1.48
 8 -1 -10 11.91 4.91
 -8 1 10 8.73 5.09
 -8 1 10 7.04 4.8
 8 -1 -10 7.89 2.16
 -8 1 9 -0.11 0.99
 8 -1 -9 0.83 1.59
 8 -1 -9 -0.08 1.85
 -8 1 9 0.14 3.53
 8 -1 -8 27.42 2.84
 -8 1 8 25.17 2.47
 -8 1 7 36.29 7.42
 -8 1 7 31.23 2.66
 8 -1 -7 31.63 2.93
 -8 1 6 2.57 1.1
 8 -1 -6 1.24 1.2
 -8 1 6 3.13 3.87
 -8 1 5 8.54 3.89
 8 -1 -5 5.22 1.32
 8 -1 -5 4.19 1.34
 8 -1 -4 107.87 4.81
 -8 1 4 96.61 10.94
 8 -1 -3 62.93 3.74
 -8 1 3 57.07 3.33
 -8 1 3 56.76 8.24
 8 -1 -2 4.94 1.75
 8 -1 -2 6.06 1.76
 -8 1 2 2.23 2.03
 -8 1 1 3.31 1.56
 -8 1 1 1.43 1.85
 8 -1 -1 -1.34 1.54
 8 -1 -1 2.5 1.38
 8 -1 0 1.43 1.13
 -8 1 0 0.74 1.45
 8 -1 0 1.51 1.63
 8 -1 1 24.43 2.7
 -8 1 -1 27.1 3.25
 8 -1 1 31.46 3.3
 8 -1 2 21.43 2.68
 -8 1 -2 22.78 3.22
 8 -1 2 17.85 2.63
 8 -1 3 71.76 4.27
 -8 1 -3 76.3 5.39
 8 -1 3 76.97 4.89
 8 -1 4 183.47 6.49
 -8 1 -4 165.01 7.63
 8 -1 4 184.64 7.16
 -8 1 -5 18.78 2.92
 8 -1 5 22.24 2.43
 8 -1 6 5.52 1.87
 -8 1 -6 3.16 1.79
 8 -1 7 -1.26 1.23
 -8 1 -7 0.17 1.36
 8 -1 8 8.75 1.29
 -8 0 17 43.83 2.41
 8 0 -17 37.92 2.58
 -8 0 16 7.78 1.43
 8 0 -16 6.14 1.72
 -8 0 15 133.39 5.25
 8 0 -15 145.67 6.06
 -8 0 14 26.08 2.68
 -8 0 13 53.37 3.82
 -8 0 12 -0.34 1.26
 8 0 -11 6.21 2.03
 -8 0 11 3.4 1.49
 -8 0 10 127.58 14.59
 -8 0 10 134.49 5.72
 8 0 -10 140.8 6.22
 -8 0 9 41.76 8.65
 -8 0 9 59.51 10.14
 -8 0 9 51.2 3.6
 8 0 -9 55.65 3.99
 -8 0 8 100.57 12.6
 8 0 -8 97.97 4.93
 -8 0 8 102.53 4.79
 8 0 -7 1.92 1.25
 -8 0 7 3.57 2.96
 -8 0 7 1.09 0.98
 8 0 -6 21.97 2.29
 -8 0 6 20.89 5.45
 8 0 -6 22.71 2.38
 -8 0 6 19.1 2.28
 -8 0 6 25.37 2.44
 8 0 -5 207.08 6.41
 -8 0 5 198.68 6.27
 -8 0 5 203.08 16.04
 8 0 -4 103.92 4.67
 -8 0 4 91.3 10.59
 -8 0 4 101.47 4.62
 -8 0 3 -1.39 1.98
 -8 0 3 2.53 1.42
 8 0 -3 0.51 1.42
 8 0 -3 0.32 1.02
 8 0 -2 176.89 6.19
 8 0 -2 186.04 6.79
 8 0 -1 75.55 4.21
 -8 0 1 78.26 5.09
 8 0 -1 80.81 4.68
 8 0 0 1.68 1.33
 -8 0 0 0.48 1.67
 8 0 0 -1.13 1.88
 8 0 1 20.92 2.44
 -8 0 -1 23.27 3.31
 8 0 1 20.5 2.81
 8 0 2 9.37 1.85
 -8 0 -2 11.86 2.77
 8 0 2 6.77 2.31
 8 0 3 2.95 1.32
 -8 0 -3 4.13 2.04
 8 0 3 3.96 2
 -8 0 -4 -1.75 2.02
 8 0 4 4.74 1.4
 -8 0 -5 -2.57 2.17
 -8 0 -6 0.92 1.62
 8 0 6 2.85 1.46
 8 0 7 9.24 1.41
 8 0 7 4.56 0.76
 8 1 -17 117.44 4.24
 -8 -1 17 132.84 4.17
 8 1 -16 53.2 3.33
 -8 -1 16 52.86 3.11
 8 1 -15 30.03 2.94
 -8 -1 15 31.18 2.74
 8 1 -14 41.63 3.51
 -8 -1 14 42.68 3.46
 8 1 -13 19.7 2.77
 -8 -1 13 20.55 2.6
 8 1 -12 78.25 4.86
 -8 -1 12 76.81 4.64
 8 1 -11 8.87 2.03
 -8 -1 11 14.47 2.28
 -8 -1 10 109.07 5.29
 8 1 -10 105.4 5.32
 -8 -1 9 1.37 1.32
 8 1 -9 0.87 1.38
 -8 -1 9 4.32 3.1
 -8 -1 8 218.09 19.11
 -8 -1 8 218.7 18.12
 -8 -1 8 208.54 7.18
 8 1 -8 218.4 7.14
 8 1 -7 85.81 4.25
 -8 -1 7 88 4.65
 8 1 -7 89.23 4.41
 -8 -1 7 82.01 11.07
 -8 -1 6 1.2 2.58
 -8 -1 6 0.81 1.27
 8 1 -6 0.5 0.93
 -8 -1 5 85.69 4.58
 -8 -1 5 82.36 10.1
 8 1 -5 87.98 4.16
 -8 -1 4 101.12 5.01
 8 1 -4 104.43 4.54
 8 1 -3 62.47 3.59
 8 1 -3 60.76 4.03
 -8 -1 3 57.96 3.88
 8 1 -2 3.38 1.3
 8 1 -2 4.2 1.87
 -8 -1 2 5.31 2.2
 8 1 -1 11.06 1.82
 -8 -1 1 5.22 2
 8 1 -1 7.86 2.16
 8 1 0 8.39 1.53
 -8 -1 0 6.35 2.34
 8 1 0 8.4 2.11
 8 1 1 19.03 2.13
 -8 -1 -1 22.13 3.41
 8 1 1 21.91 3
 8 1 2 6.97 1.57
 -8 -1 -2 4.59 2.08
 8 1 2 4 2
 8 1 3 36.09 2.56
 8 1 3 39.62 3.54
 -8 -1 -3 33.88 4.02
 -8 -1 -4 20.54 3.24
 -8 -1 -5 3.47 2.02
 8 1 6 0.39 0.92
 -8 -1 -6 -3.12 1.58
 8 1 7 9.73 1.09
 8 2 -17 3.95 1.19
 -8 -2 17 6.26 1.16
 8 2 -16 23.47 2.23
 -8 -2 16 35.9 2.67
 8 2 -15 19.73 2.29
 -8 -2 15 17.84 2.28
 8 2 -14 32.25 3
 -8 -2 14 32.45 2.99
 8 2 -13 25.24 2.86
 -8 -2 13 23.56 2.72
 8 2 -12 43.8 3.5
 -8 -2 12 51.38 3.82
 8 2 -11 222.76 7.42
 -8 -2 11 240.86 7.94
 8 2 -10 116.21 5.34
 -8 -2 10 127.82 5.82
 -8 -2 9 150.94 6.26
 -8 -2 8 3.15 3.26
 -8 -2 8 5.07 1.66
 -8 -2 7 35.63 8.38
 -8 -2 7 32.9 3.1
 -8 -2 6 40.06 8.14
 -8 -2 6 41.57 3.51
 -8 -2 5 -2.59 3.01
 -8 -2 5 1.18 1.33
 -8 -2 4 123.09 5.75
 8 2 -3 67.12 4.42
 -8 -2 2 1.71 1.81
 8 2 -2 2.33 1.55
 8 2 -1 6.42 2.05
 -8 -2 1 8.12 2.76
 8 2 0 9.95 2.11
 -8 -2 0 9.57 2.64
 8 2 1 5.22 1.93
 -8 -2 -1 2.98 2.54
 8 2 2 4.36 1.98
 -8 -2 -2 -0.38 2.2
 8 2 3 7.8 1.95
 -8 -2 -3 5.31 2.38
 -8 -2 -4 -1.31 1.94
 8 2 5 0.91 0.95
 -8 -2 -5 2.91 1.8
 8 2 6 3.7 0.81
 -8 -2 -6 4.58 1.16
 -8 -3 17 -0.57 0.74
 8 3 -17 -0.97 0.77
 -8 -3 16 14.17 1.8
 8 3 -16 11.58 1.54
 -8 -3 15 21.54 2.27
 8 3 -15 16.79 1.89
 -8 -3 14 -0.53 1.46
 8 3 -14 -0.35 1.18
 -8 -3 13 2.94 1.62
 8 3 -13 5.15 1.72
 -8 -3 12 14.7 2.49
 8 3 -12 11.59 1.95
 -8 -3 11 0.51 1.54
 -8 -3 10 5.17 1.78
 -8 -3 9 22.91 2.82
 -8 -3 8 74.99 4.62
 -8 -3 7 16.51 2.56
 -8 -3 6 90.38 5.03
 -8 -3 5 39.39 3.51
 8 3 -4 18.47 2.72
 -8 -3 4 18.45 2.68
 -8 -3 3 22.25 3.21
 8 3 -3 29.68 3.29
 8 3 -2 51.41 4.03
 -8 -3 2 42.13 4.36
 8 3 -1 144.85 6.38
 -8 -3 1 141.97 7.32
 8 3 0 4.42 1.82
 -8 -3 0 4.35 2.56
 8 3 1 39.14 3.37
 -8 -3 -1 44 4.35
 8 3 2 26.69 2.71
 -8 -3 -2 24.57 3.4
 -8 -3 -3 5.49 2.22
 8 3 4 18.05 1.8
 -8 -3 -4 19.31 2.5
 -8 -3 -5 8.06 1.51
 -8 -4 17 6.14 0.96
 -8 -4 16 0.67 0.92
 -8 -4 15 14.75 1.9
 -8 -4 14 63.42 3.78
 -8 -4 13 24.45 2.82
 -8 -4 12 16.29 2.46
 -8 -4 11 15.26 2.4
 -8 -4 10 33.81 3.37
 -8 -4 10 36.11 3.51
 -8 -4 9 19.92 2.74
 -8 -4 8 28.84 2.98
 -8 -4 8 33.96 2.77
 -8 -4 7 1.8 1.79
 -8 -4 6 44.08 3.79
 8 4 -5 74.36 4.67
 -8 -4 5 77.92 4.85
 8 4 -4 87.2 4.94
 -8 -4 3 3.69 2.29
 8 4 -3 1.7 1.77
 8 4 -2 101.98 5.32
 -8 -4 2 98.3 6.11
 8 4 -1 140.85 5.88
 -8 -4 1 154.97 7.53
 8 4 0 20.54 2.44
 -8 -4 0 24.24 3.2
 8 4 1 4.4 1.53
 -8 -4 -1 5.44 2.48
 -8 -4 -2 0.11 1.76
 8 4 3 7.61 1.16
 -8 -4 -3 5.83 1.86
 -8 -4 -4 26.7 2.25
 -8 -5 16 46.02 2.43
 -8 -5 16 30.94 2.07
 -8 -5 15 2.65 1.18
 -8 -5 15 2.65 1.18
 -8 -5 14 7.18 1.53
 -8 -5 13 38.31 3.02
 -8 -5 13 44.42 3.25
 -8 -5 12 5.1 1.89
 -8 -5 11 3.49 1.84
 -8 -5 11 4.24 1.68
 -8 -5 10 4.03 2.03
 -8 -5 10 0.12 1.12
 -8 -5 9 2.54 1.92
 -8 -5 9 0.03 1.23
 -8 -5 8 48.99 3.86
 -8 -5 8 48.4 3.23
 -8 -5 7 27.76 3
 8 5 -6 2.91 1.66
 -8 -5 6 1.44 1.63
 8 5 -5 -0.42 1.48
 -8 -5 4 14.17 3.08
 8 5 -4 14.07 2.24
 8 5 -3 3.17 1.66
 -8 -5 3 6.14 2.71
 8 5 -2 46.23 3.3
 -8 -5 2 45.67 4.38
 8 5 -1 6.45 1.54
 -8 -5 1 8.8 2.59
 8 5 0 3.5 1.26
 -8 -5 0 3.03 1.95
 -8 -5 -1 4.87 1.82
 -8 -5 -2 26.03 2.52
 -8 -5 -3 2.21 1.02
 -8 -6 16 53.25 2.23
 -8 -6 16 37.51 1.88
 -8 -6 15 51.65 2.61
 -8 -6 15 51.56 2.54
 -8 -6 14 117.08 4.33
 -8 -6 14 112.37 4.12
 -8 -6 13 0.73 1.18
 -8 -6 13 -0.44 1.09
 -8 -6 12 13.07 2.15
 -8 -6 12 12.44 1.76
 -8 -6 11 3.94 1.61
 -8 -6 11 5.98 1.65
 -8 -6 10 40.47 3.38
 -8 -6 10 36.25 2.78
 -8 -6 9 7.03 1.85
 -8 -6 9 9.6 1.64
 -8 -6 8 0.16 0.89
 8 6 -8 3.29 1.57
 -8 -6 8 2.79 1.66
 8 6 -7 0.25 1.24
 -8 -6 7 0.6 1.56
 8 6 -6 5.16 1.64
 8 6 -5 30.87 2.69
 -8 -6 5 28.5 3.4
 -8 -6 4 13.37 2.75
 8 6 -4 17.25 2.04
 -8 -6 3 0.86 1.82
 8 6 -3 3.98 1.43
 -8 -6 2 47.83 3.94
 8 6 -2 38.99 2.55
 -8 -6 1 3.28 1.8
 8 6 -1 3.7 0.94
 -8 -6 0 2.94 1.52
 -8 -6 -1 5.55 1.43
 -8 -7 15 1.69 0.68
 -8 -7 14 23.31 1.8
 -8 -7 14 21.81 1.77
 -8 -7 13 1.7 1.05
 -8 -7 13 -0.02 0.86
 -8 -7 12 2.05 1.24
 -8 -7 12 0.8 0.94
 -8 -7 11 1.46 1.16
 -8 -7 11 0.93 1.01
 -8 -7 10 -1.44 1.12
 -8 -7 10 0.8 1.43
 8 7 -10 0.75 1.1
 -8 -7 9 0.38 0.91
 8 7 -9 0.45 1.04
 -8 -7 9 -0.63 1.24
 8 7 -8 22.23 2.1
 8 7 -7 -0.95 1.14
 -8 -7 7 -0.76 1.72
 8 7 -6 2.23 1
 -8 -7 6 1.52 1.58
 -8 -7 5 2.91 1.75
 8 7 -5 2.28 0.99
 -8 -7 4 2.34 1.67
 -8 -7 3 4.34 1.73
 -8 -7 2 2.35 1.36
 -8 -7 1 0.25 1.01
 -8 -8 13 17.32 1.36
 -8 -8 12 0.6 0.72
 -8 -8 12 1.92 0.76
 -8 -8 11 1.11 0.72
 -8 -8 10 5.76 1.01
 -8 -8 9 0.91 1.12
 -8 -8 8 1.89 1.35
 -8 -8 7 1 1.19
 -8 -8 6 0.01 1.15
 -8 -8 5 8.87 1.58
 -8 -8 4 8.9 1.46
 -8 -8 3 0.75 0.85
 9 -15 -3 -0.13 0.85
 9 -15 -3 -1.12 0.71
 9 -15 -2 11.29 1.38
 9 -15 -2 11.15 1.49
 9 -15 -1 31.92 2.22
 9 -15 0 4.94 1.18
 9 -15 0 4.27 1.19
 9 -15 1 1.85 1.09
 9 -15 2 5.38 1.2
 9 -15 3 -0.62 0.65
 9 -14 -6 1.09 0.9
 9 -14 -5 9.81 1.57
 9 -14 -5 3.39 0.86
 9 -14 -4 2.42 1.23
 9 -14 -4 3.1 1.03
 9 -14 -3 16.76 2.02
 9 -14 -3 13.76 1.8
 9 -14 -2 32.8 2.66
 9 -14 -2 26.8 2.52
 9 -14 -1 13.04 1.94
 9 -14 -1 11.38 1.97
 9 -14 0 -0.38 1.37
 9 -14 0 0.47 1.28
 9 -14 1 24.26 2.41
 9 -14 1 21.26 2.31
 9 -14 2 -0.31 1.01
 9 -14 3 8.04 1.19
 9 -14 3 9.07 1.53
 9 -14 4 18.77 1.63
 9 -14 4 15.25 1.53
 9 -14 5 3.31 0.84
 9 -13 -8 2.43 1.01
 9 -13 -7 2.89 1.16
 9 -13 -6 5.86 1.56
 9 -13 -6 4.68 1.01
 9 -13 -5 6.8 1.74
 9 -13 -5 4.3 1.25
 9 -13 -4 -0.87 1.51
 9 -13 -4 0.76 1.23
 9 -13 -3 46.54 3.5
 9 -13 -3 47.11 3.5
 9 -13 -2 49.46 3.55
 9 -13 -2 44.49 3.61
 9 -13 -1 28.84 3
 9 -13 -1 24.31 2.88
 9 -13 0 3.04 1.87
 9 -13 0 4.27 1.74
 9 -13 1 -0.75 1.73
 9 -13 1 0.89 1.39
 9 -13 2 21.79 2.62
 9 -13 2 15.73 1.77
 9 -13 2 16.71 2.2
 9 -13 3 6.51 1.36
 9 -13 3 4.36 1.34
 9 -13 4 8.01 1.4
 9 -13 4 7.3 1.33
 9 -13 5 4.49 1.12
 9 -13 6 3.91 1.05
 9 -13 7 49.83 2.37
 9 -12 -10 8.97 1.22
 9 -12 -9 4.09 1.28
 9 -12 -8 1.74 1.32
 9 -12 -7 2.18 1.5
 9 -12 -6 0.6 1.62
 9 -12 -6 1.63 1.06
 9 -12 -5 0.44 1.71
 9 -12 -5 1.43 1.38
 9 -12 -4 4.43 1.86
 9 -12 -4 4.03 1.82
 9 -12 -3 10.32 2.34
 9 -12 -3 8.33 2.12
 9 -12 -2 41.51 3.52
 9 -12 -2 43.53 3.93
 9 -12 -1 10.34 2.24
 9 -12 -1 9.78 2.29
 9 -12 0 44.62 3.86
 9 -12 0 36.91 3.54
 9 -12 1 16.42 2.88
 9 -12 1 13.97 2.46
 9 -12 2 1.31 1.76
 9 -12 2 -0.57 0.96
 9 -12 2 -0.88 1.29
 9 -12 3 1.96 1.11
 9 -12 3 1.59 1.13
 9 -12 4 -1.99 1.37
 9 -12 4 1.37 1.01
 9 -12 5 19.17 2.23
 9 -12 6 -0.48 1.03
 9 -12 7 0.84 0.84
 9 -12 8 15.03 1.34
 9 -11 -11 -1.59 0.97
 9 -11 -10 1.67 1.33
 9 -11 -9 9.86 2
 9 -11 -8 5.93 2
 9 -11 -7 19.52 2.69
 9 -11 -7 18.32 2.15
 9 -11 -6 9.78 2.46
 9 -11 -6 9.21 1.83
 9 -11 -5 8.73 2.46
 9 -11 -5 8.42 2.13
 9 -11 -4 15.38 2.68
 9 -11 -4 17.02 2.79
 9 -11 -3 2.16 2.04
 9 -11 -3 1.06 1.85
 9 -11 -2 21.26 3.01
 9 -11 -2 16.42 2.68
 9 -11 -1 147.11 6.4
 9 -11 -1 140.52 6.92
 9 -11 0 33.15 3.22
 9 -11 0 35.14 3.63
 9 -11 1 10.65 2.4
 9 -11 1 9.32 1.69
 9 -11 1 9.02 2.2
 9 -11 2 4.35 1.75
 9 -11 2 3.3 1.5
 9 -11 2 7.24 2.05
 9 -11 3 89.35 4.93
 9 -11 3 79.68 4.49
 9 -11 4 15.04 2.28
 9 -11 5 2.6 1.47
 9 -11 6 11.46 1.99
 9 -11 7 13.9 1.82
 9 -11 8 4.21 1.05
 9 -10 -12 14.72 1.59
 9 -10 -11 86.3 3.96
 9 -10 -10 11.48 2.13
 9 -10 -9 11.2 2.3
 9 -10 -8 18.16 2.63
 9 -10 -7 26.04 3.19
 9 -10 -7 25.75 2.85
 9 -10 -6 57.36 4.31
 9 -10 -5 34.99 3.55
 9 -10 -4 38.13 3.62
 9 -10 -3 40.06 3.62
 9 -10 -2 44.41 3.78
 9 -10 -1 99.03 5.31
 9 -10 0 94.73 5.3
 9 -10 1 1.08 1.13
 9 -10 1 -1.25 1.56
 9 -10 2 1.7 1.44
 9 -10 2 1.2 1.64
 9 -10 3 64.76 4.52
 9 -10 3 62.18 4.01
 9 -10 4 -1.35 1.62
 9 -10 5 6.05 2.01
 9 -10 6 -0.43 1.43
 9 -10 7 0.3 1.29
 9 -10 8 2.64 0.94
 9 -9 -13 102.4 3.65
 9 -9 -12 47.88 3
 9 -9 -11 15.85 2.39
 9 -9 -10 150.73 6.19
 9 -9 -9 16.04 2.73
 9 -9 -8 167.04 6.79
 9 -9 -7 31.79 3.3
 9 -9 -6 64.71 4.47
 9 -9 -5 2.38 1.91
 9 -9 -4 54.79 4.04
 9 -9 -3 279.25 8.56
 9 -9 -2 26.58 2.48
 9 -9 -2 28.47 3.06
 9 -9 -1 33.84 2.79
 9 -9 -1 35.89 3.35
 9 -9 0 13.15 2.23
 9 -9 0 10.48 1.69
 9 -9 1 1.97 1.51
 9 -9 1 -0.57 1.01
 9 -9 1 1.29 1.36
 9 -9 2 2.44 1.7
 9 -9 2 4.21 1.52
 9 -9 3 24.83 2.57
 9 -9 3 22.4 2.94
 9 -9 4 4.16 1.35
 9 -9 4 4.94 2
 9 -9 5 6.77 1.46
 9 -9 5 4.58 1.81
 9 -9 6 25.25 2.23
 9 -9 6 24.35 2.84
 9 -9 7 -0.57 1.37
 9 -9 8 0.03 0.98
 9 -9 9 0.45 0.62
 9 -8 -14 13.41 1.49
 9 -8 -13 3.65 1.32
 9 -8 -12 4.86 1.7
 9 -8 -11 85.83 4.58
 9 -8 -10 58.72 4.05
 9 -8 -9 250.52 8.2
 9 -8 -8 12.85 2.41
 9 -8 -7 258.82 8.47
 9 -8 -7 263.08 7.56
 9 -8 -6 60.56 4.2
 9 -8 -6 60.13 3.63
 9 -8 -5 184.95 6.35
 9 -8 -5 184.87 17.68
 9 -8 -5 179.63 6.88
 9 -8 -4 16.15 2.44
 9 -8 -4 20.15 6.21
 9 -8 -4 15.08 2.09
 -9 8 4 8.51 4.25
 9 -8 -3 32.76 3.13
 9 -8 -3 29.12 2.77
 -9 8 3 28.13 6.79
 9 -8 -3 19.32 5.41
 9 -8 -2 15.51 2.37
 9 -8 -2 11.61 5.87
 9 -8 -2 13.51 2.11
 -9 8 2 15.62 5.65
 9 -8 -1 36.54 3.01
 9 -8 -1 36.48 3.23
 9 -8 -1 39.1 8.54
 9 -8 0 64.77 3.97
 9 -8 0 65.51 10.16
 9 -8 0 64.39 4.13
 9 -8 0 70.46 4.63
 9 -8 1 5.38 1.73
 9 -8 1 4.55 1.56
 9 -8 2 0.07 1.18
 9 -8 3 59.09 3.9
 9 -8 4 4.7 1.7
 9 -8 5 10.39 1.91
 9 -8 5 11.07 2.48
 9 -8 6 2.02 1.19
 9 -8 6 3.48 1.79
 9 -8 7 16.13 1.81
 9 -8 7 19.63 2.49
 9 -8 8 4.34 1.32
 9 -8 9 2.26 0.79
 9 -7 -15 18.05 1.45
 9 -7 -14 3.84 1.34
 9 -7 -13 0.94 0.98
 9 -7 -13 -1.65 1.43
 9 -7 -12 11.64 1.86
 9 -7 -12 14.71 2.27
 9 -7 -11 36.6 3.04
 9 -7 -11 36.83 3.3
 9 -7 -10 7.95 2.13
 9 -7 -10 9.84 2.14
 9 -7 -9 1.97 1.58
 9 -7 -9 2.59 1.6
 9 -7 -8 66.82 4.47
 9 -7 -8 55.23 3.93
 9 -7 -7 -1.25 1.68
 9 -7 -7 3.11 2.74
 9 -7 -7 1.53 1.53
 9 -7 -6 587.21 12.04
 9 -7 -6 558.45 11.46
 -9 7 6 537.77 27.92
 9 -7 -6 587.17 31
 9 -7 -5 5.82 1.69
 9 -7 -5 8.28 1.72
 9 -7 -5 12.56 5.52
 9 -7 -4 769.09 13.24
 9 -7 -4 748.97 12.86
 -9 7 4 738.11 32.82
 9 -7 -4 756.05 35.17
 9 -7 -3 15.87 2.25
 9 -7 -3 15.87 2.15
 9 -7 -3 17.52 6.61
 -9 7 3 20.93 6.82
 9 -7 -2 704.27 12.51
 9 -7 -2 681 33.02
 -9 7 2 673.21 32
 9 -7 -2 677.58 12.44
 9 -7 -1 23.98 2.45
 9 -7 -1 26.29 7.03
 -9 7 1 29.45 7.43
 9 -7 -1 30 2.93
 9 -7 0 25.68 2.82
 9 -7 0 21.12 5.91
 9 -7 1 94.24 4.93
 9 -7 1 83.47 11.2
 9 -7 2 13.3 2.37
 9 -7 3 99.33 5.04
 9 -7 4 30.39 3.01
 9 -7 5 15.83 2.22
 9 -7 6 -0.54 1.27
 9 -7 7 92.1 3.94
 9 -7 7 72.97 4.44
 9 -7 8 0.4 1.06
 9 -7 9 1.96 0.78
 9 -6 -15 35.1 2.2
 9 -6 -14 21.31 1.98
 9 -6 -14 19.73 2.18
 9 -6 -13 2.4 1.41
 9 -6 -13 5.18 1.61
 9 -6 -12 80.03 4.49
 9 -6 -12 72.26 4.25
 9 -6 -11 18.76 2.71
 9 -6 -11 20.07 2.66
 9 -6 -10 223.89 7.9
 9 -6 -10 223.21 7.62
 9 -6 -9 6.22 2
 9 -6 -9 5.47 1.66
 9 -6 -8 97.92 12.42
 9 -6 -8 96.84 5.39
 9 -6 -8 93.29 5.02
 -9 6 7 3.7 2.93
 9 -6 -7 8.71 2.38
 9 -6 -7 5.06 1.48
 -9 6 6 4.41 2.94
 9 -6 -6 5.37 2.03
 9 -6 -6 7.32 1.71
 9 -6 -5 1.08 1.34
 -9 6 5 -4.14 3.66
 -9 6 4 54.37 9.44
 9 -6 -4 50.04 3.56
 -9 6 3 334.96 22.09
 9 -6 -3 350.9 9.01
 9 -6 -2 18.76 2.39
 -9 6 2 16.59 5.5
 -9 6 1 458.46 26.36
 9 -6 -1 470.98 10.69
 9 -6 0 83.61 11.39
 -9 6 0 81.53 11.48
 9 -6 0 79.54 4.67
 9 -6 1 413.98 10.2
 9 -6 2 78.46 4.76
 9 -6 3 40.54 3.45
 9 -6 4 133.54 5.85
 9 -6 4 116.6 5.04
 9 -6 5 58.27 3.85
 9 -6 5 47.88 3.27
 9 -6 6 32.52 2.83
 9 -6 6 30.05 2.45
 9 -6 7 86.25 3.85
 9 -6 7 80 3.42
 9 -6 8 3.43 1.25
 9 -5 -15 0.8 1.03
 9 -5 -15 4.3 1.24
 9 -5 -14 13.31 1.92
 9 -5 -14 10.86 1.79
 9 -5 -13 22.3 2.67
 9 -5 -13 25.38 2.67
 9 -5 -12 250.31 8.24
 9 -5 -12 247.86 7.58
 9 -5 -11 28.58 3.32
 9 -5 -11 29.23 2.95
 9 -5 -10 9.31 2.2
 9 -5 -10 7.45 1.75
 9 -5 -9 23.02 3.06
 9 -5 -9 17.98 2.39
 -9 5 8 113.48 13.37
 9 -5 -8 113.5 5.89
 -9 5 7 217.32 18.41
 9 -5 -7 218.44 7.93
 -9 5 6 10.77 4.01
 9 -5 -6 13.05 2.48
 -9 5 5 24.53 6.81
 9 -5 -5 26.6 2.73
 9 -5 -4 3.02 1.36
 -9 5 4 4.08 2.66
 9 -5 -3 -1.51 1.27
 -9 5 3 4.93 3.99
 9 -5 -2 10.89 2.02
 -9 5 2 9.56 4.28
 -9 5 1 85.59 11.43
 9 -5 -1 91.15 4.96
 -9 5 0 137.45 14.77
 9 -5 0 161.51 6.36
 9 -5 1 7.67 1.98
 9 -5 1 11.14 1.86
 9 -5 2 10.64 2.1
 9 -5 2 11.73 2.02
 9 -5 3 37.75 3.42
 9 -5 4 -1.26 1.67
 9 -5 5 9.06 2.01
 9 -5 5 6.06 1.54
 9 -5 6 5.42 1.65
 9 -5 6 4.2 1.33
 9 -5 7 0.64 0.78
 9 -5 8 1.32 0.73
 9 -5 8 1.38 1.02
 9 -4 -16 0.49 0.8
 9 -4 -16 2.7 0.93
 9 -4 -15 6.4 1.6
 9 -4 -15 5.26 1.33
 9 -4 -14 -0.67 1.41
 9 -4 -14 -0.14 1.03
 9 -4 -13 0.57 1.76
 9 -4 -13 0.47 1.26
 9 -4 -12 16.47 2.63
 9 -4 -12 13.41 2.19
 9 -4 -11 94.67 5.51
 9 -4 -11 87.63 4.5
 9 -4 -10 12.5 2.55
 9 -4 -9 22.45 3.02
 9 -4 -8 118.14 5.95
 -9 4 8 122.98 14.07
 9 -4 -7 106.31 5.57
 -9 4 7 110.23 13.31
 9 -4 -6 22.01 2.78
 -9 4 6 15.44 5.75
 -9 4 5 151.72 14.89
 9 -4 -5 148.13 6
 -9 4 4 0.05 2.77
 9 -4 -4 3.52 1.53
 -9 4 3 23.66 6.17
 9 -4 -3 24.91 2.74
 9 -4 -2 57.25 3.61
 -9 4 2 53.11 8.98
 9 -4 -2 51.46 3.82
 -9 4 1 5.05 3.36
 9 -4 -1 5.99 1.58
 9 -4 -1 8.36 1.9
 9 -4 0 0 1.6
 -9 4 0 -2.08 3.14
 9 -4 0 0.71 1.23
 9 -4 1 15.56 2.41
 9 -4 1 13.07 2.26
 9 -4 2 1.2 1.46
 9 -4 2 2.61 1.89
 9 -4 3 13.67 2.33
 9 -4 3 10.22 2.32
 9 -4 4 15.77 2.38
 9 -4 5 1.6 1.28
 9 -4 5 1.57 1.56
 9 -4 6 17.87 2.11
 9 -4 6 23.84 2.44
 9 -4 7 0.41 0.98
 9 -4 8 4.3 0.86
 9 -3 -16 -0.39 1.04
 9 -3 -15 8.48 1.88
 -9 3 15 5.67 1.08
 9 -3 -14 1.17 1.63
 -9 3 14 0.59 0.88
 9 -3 -13 0.34 1.83
 -9 3 13 3.79 1.2
 9 -3 -12 -0.18 1.9
 -9 3 12 -0.21 1.04
 -9 3 11 31.72 2.67
 9 -3 -11 32.79 3.69
 9 -3 -10 4.37 2.04
 9 -3 -9 32.58 3.41
 9 -3 -8 581.2 12.72
 -9 3 8 615.08 31.06
 9 -3 -7 53.98 4.02
 -9 3 7 42.82 8.25
 9 -3 -6 8.54 2.01
 9 -3 -6 8.75 1.95
 -9 3 6 6.38 4.73
 9 -3 -5 11.25 1.95
 -9 3 5 -1.03 3.15
 -9 3 4 2.59 2.64
 9 -3 -4 2.02 1.3
 9 -3 -4 2.05 1.46
 -9 3 3 1.43 2.74
 9 -3 -3 -2.13 1.35
 9 -3 -3 0.81 1.25
 9 -3 -2 123.7 5.62
 -9 3 2 115.68 12.98
 9 -3 -2 119.35 5.37
 9 -3 -1 79.31 4.63
 -9 3 1 80.11 11.02
 9 -3 -1 81.02 4.57
 9 -3 0 26.83 2.91
 -9 3 0 19.12 5.47
 9 -3 0 25.18 2.81
 9 -3 1 67.14 4.3
 9 -3 1 65.49 4.32
 9 -3 2 -1.18 1.51
 9 -3 2 1.12 1.75
 9 -3 3 1.07 1.7
 9 -3 3 -1.36 1.51
 9 -3 4 34.16 3.02
 9 -3 5 23.56 2.59
 9 -3 6 19.18 2.14
 9 -3 6 21.21 2.04
 9 -3 7 9.37 1.43
 9 -2 -17 14.41 1.45
 -9 2 16 8.27 1.15
 9 -2 -16 9.66 1.74
 -9 2 15 20.37 1.92
 9 -2 -15 18.38 2.49
 -9 2 14 11.66 1.71
 9 -2 -14 13.24 2.55
 -9 2 13 42.89 3.12
 9 -2 -13 43.71 3.88
 -9 2 12 0.17 1.28
 9 -2 -12 -0.34 1.88
 -9 2 11 50.65 3.46
 9 -2 -11 47.28 4.18
 9 -2 -10 0.55 1.86
 -9 2 10 0.6 1.12
 9 -2 -9 0.91 1.68
 -9 2 9 3.06 1.28
 -9 2 8 56.75 10.21
 -9 2 8 46.58 3.37
 9 -2 -8 51.04 4.19
 -9 2 7 32.12 7.76
 9 -2 -7 26.5 2.89
 -9 2 7 23.54 2.46
 9 -2 -6 73.39 4.29
 9 -2 -6 65.53 4.31
 9 -2 -5 56.51 3.74
 -9 2 5 53.49 9.58
 9 -2 -4 98.15 4.75
 9 -2 -4 91.09 4.67
 -9 2 4 91.09 11.47
 -9 2 3 7.85 4.58
 9 -2 -3 5.64 1.64
 9 -2 -3 8.31 1.98
 9 -2 -2 22.36 2.72
 9 -2 -2 22.16 2.65
 9 -2 -1 32.79 3.23
 9 -2 -1 35.19 3.14
 9 -2 0 -0.61 1.51
 9 -2 0 -2.59 1.79
 9 -2 1 5.28 1.73
 9 -2 1 5.66 2.14
 9 -2 2 2.35 1.42
 -9 2 -2 -1.62 1.71
 9 -2 2 0.93 1.72
 9 -2 3 7.49 1.91
 -9 2 -3 7.88 2.13
 9 -2 3 7.65 1.99
 -9 2 -4 15.79 2.41
 9 -2 4 17.55 2.29
 9 -2 5 -0.86 1.13
 9 -2 6 12.28 1.78
 9 -2 7 13.25 1.44
 9 -1 -17 1.5 0.94
 -9 1 17 0.05 0.56
 9 -1 -16 13.85 1.97
 -9 1 16 13.11 1.51
 9 -1 -15 14.89 2.47
 -9 1 15 16.54 1.92
 9 -1 -14 35.56 3.33
 -9 1 14 34.3 2.82
 9 -1 -13 59.62 4.32
 -9 1 13 59.52 3.72
 9 -1 -12 7.99 2.2
 -9 1 12 8.87 1.76
 9 -1 -11 11.82 2.62
 -9 1 11 9.8 1.99
 9 -1 -10 86.33 5.19
 -9 1 10 86.86 4.69
 9 -1 -9 26.27 3.06
 -9 1 9 22.97 2.51
 -9 1 8 58.34 9.76
 -9 1 8 55.33 3.7
 9 -1 -8 58.11 4.19
 9 -1 -7 44.88 3.35
 -9 1 7 39.74 3.12
 -9 1 7 42.4 3.09
 9 -1 -7 49.26 3.77
 -9 1 7 50.99 9.13
 -9 1 6 5.37 4.02
 9 -1 -6 4.21 1.62
 -9 1 6 4.01 1.17
 -9 1 5 2.55 3.04
 -9 1 5 2 1.04
 9 -1 -5 1.66 1.23
 -9 1 4 129.98 13.59
 9 -1 -4 139.4 5.85
 9 -1 -4 140.51 6
 -9 1 4 145.55 5.5
 -9 1 3 1.28 1.34
 -9 1 3 2.71 3.78
 9 -1 -3 0.75 1.43
 9 -1 -3 0.95 1.28
 9 -1 -2 29.08 2.85
 -9 1 2 38.69 3.49
 9 -1 -2 30.41 3.16
 9 -1 -1 7.6 1.81
 -9 1 1 10.5 2.4
 9 -1 -1 10 2.29
 9 -1 0 2.52 1.55
 -9 1 0 -2.61 1.75
 9 -1 0 0.22 1.72
 9 -1 1 6.07 1.58
 -9 1 -1 7.56 2.14
 9 -1 1 9.59 2.38
 9 -1 2 12.28 2.01
 -9 1 -2 8.77 2.22
 9 -1 2 12.41 2.33
 9 -1 3 34.35 2.79
 -9 1 -3 30.84 3.41
 9 -1 3 37.1 3.47
 -9 1 -4 0.76 1.56
 9 -1 4 2.37 1.16
 9 -1 5 3.48 1.33
 -9 1 -5 4.26 1.55
 9 -1 6 8.95 1.31
 -9 0 17 13.56 1.28
 9 0 -17 13.38 1.54
 9 0 -16 4.29 1.34
 -9 0 16 4.14 1.09
 -9 0 15 30.89 2.52
 9 0 -15 26.67 2.64
 9 0 -14 14.22 2.33
 -9 0 14 13.2 1.92
 9 0 -13 8.24 2.05
 -9 0 13 6.81 1.73
 9 0 -12 3.54 1.83
 -9 0 12 4.45 1.58
 9 0 -11 -0.95 1.54
 -9 0 11 -0.28 1.22
 -9 0 10 38.73 3.32
 9 0 -10 37.69 3.49
 9 0 -9 12.22 2.11
 -9 0 9 11.39 2.01
 9 0 -8 1.43 1.58
 -9 0 8 -0.41 1.2
 -9 0 8 -0.46 1.22
 9 0 -8 -0.07 1.25
 9 0 -7 34.86 2.93
 -9 0 7 31.61 2.83
 9 0 -7 27.94 2.95
 -9 0 7 30.45 6.96
 -9 0 6 12.67 1.93
 9 0 -6 10.91 1.97
 -9 0 6 11.4 4.71
 -9 0 5 -1.51 1.18
 9 0 -5 0.23 1.27
 9 0 -4 301.66 8.9
 -9 0 4 286.18 8.18
 9 0 -4 291.57 8.12
 9 0 -3 192.74 6.73
 -9 0 3 194.46 7.8
 9 0 -3 204.25 7.48
 9 0 -2 11.09 1.89
 -9 0 2 12.13 2.47
 9 0 -2 11.63 2.44
 9 0 -1 2.43 1.18
 -9 0 1 5.42 2.03
 9 0 -1 2.83 1.83
 9 0 0 10.88 1.8
 -9 0 0 9.84 2.19
 9 0 0 8.76 2.3
 9 0 1 0.96 1.14
 -9 0 -1 -0.6 1.79
 9 0 1 -0.28 1.87
 9 0 2 32.28 2.6
 -9 0 -2 23.18 3.04
 9 0 2 31.01 3.28
 -9 0 -3 44.41 3.88
 9 0 3 34.86 2.53
 -9 0 -4 0.36 1.47
 9 0 5 6.98 1.43
 -9 0 -5 4.66 1.49
 9 0 6 9.61 1.13
 9 1 -17 1.82 0.94
 -9 -1 17 1.62 0.63
 9 1 -16 2.35 1.16
 -9 -1 16 2.47 0.95
 9 1 -15 3.7 1.56
 -9 -1 15 2.82 1.29
 9 1 -14 -2.58 1.46
 -9 -1 14 2.55 1.43
 9 1 -13 1.31 1.51
 -9 -1 13 1.06 1.25
 9 1 -12 24.42 2.79
 -9 -1 12 26.37 2.78
 9 1 -11 43.04 3.51
 -9 -1 11 40.95 3.43
 9 1 -10 8.72 2.05
 -9 -1 10 6.56 1.83
 -9 -1 9 0.64 1.32
 -9 -1 9 0.1 1.46
 9 1 -9 1.94 1.38
 9 1 -9 1.3 1.38
 9 1 -8 214.28 7.09
 -9 -1 8 222.15 7.39
 -9 -1 7 -2.76 1.59
 9 1 -7 3.34 1.3
 9 1 -6 36.12 2.89
 -9 -1 6 33.42 3.03
 9 1 -5 12.6 1.93
 -9 -1 5 9.27 1.92
 9 1 -4 17.42 2.65
 9 1 -4 17.33 2.04
 9 1 -3 142.42 6.44
 -9 -1 3 154.84 7.28
 9 1 -2 0.79 1.83
 -9 -1 2 -0.01 1.77
 9 1 -1 1.66 1.93
 -9 -1 1 1.34 1.79
 9 1 0 53.52 4.04
 -9 -1 0 51.08 4.45
 9 1 1 6.11 1.99
 -9 -1 -1 5.97 2.1
 9 1 2 2.53 1.58
 -9 -1 -2 1.24 1.8
 -9 -1 -3 37.84 3.51
 -9 -1 -4 -1.16 1.39
 9 1 5 4.23 0.94
 -9 -1 -5 2.25 1.06
 -9 -2 17 1.42 0.75
 -9 -2 17 3.13 0.81
 9 2 -16 24.33 1.94
 -9 -2 16 31.53 2.24
 -9 -2 15 -1.17 1.15
 9 2 -15 1.76 1.1
 -9 -2 14 9.93 1.87
 9 2 -14 8.02 1.6
 -9 -2 13 18.68 2.36
 9 2 -13 16.82 2.14
 -9 -2 12 2.84 1.51
 9 2 -12 -1.21 1.18
 -9 -2 11 10.65 2.14
 9 2 -11 12.19 1.95
 -9 -2 10 11.88 2.24
 -9 -2 10 11.13 2.14
 -9 -2 9 3.63 1.76
 -9 -2 8 114.09 5.4
 -9 -2 7 2.19 1.56
 -9 -2 6 0.21 1.47
 9 2 -5 50.49 4
 -9 -2 5 53.04 3.95
 9 2 -4 21.55 2.92
 -9 -2 3 9.76 2.35
 9 2 -3 12.46 2.51
 9 2 -2 -0.01 1.73
 -9 -2 2 4.46 2.13
 9 2 -1 -2.5 1.95
 -9 -2 1 1.99 2.05
 9 2 0 64.52 4.2
 -9 -2 0 70.52 5.08
 9 2 1 4.25 1.69
 -9 -2 -1 2.37 2.05
 -9 -2 -2 0.17 1.64
 -9 -2 -3 22.11 2.55
 9 2 4 0.87 0.75
 -9 -2 -4 1.16 1.05
 -9 -3 16 1.09 0.83
 -9 -3 16 3.49 1.07
 -9 -3 15 1.81 1.18
 -9 -3 14 2.78 1.39
 -9 -3 13 9.81 1.83
 -9 -3 12 12.36 2.1
 -9 -3 12 10.27 2.12
 -9 -3 11 0.99 1.51
 -9 -3 11 -0.36 1.4
 -9 -3 10 13.06 2.22
 -9 -3 9 11.97 2.48
 -9 -3 8 246.78 8.01
 -9 -3 7 -0.38 1.49
 9 3 -6 53.33 4
 -9 -3 6 54.83 4.11
 9 3 -5 8.58 2.28
 9 3 -4 19.72 2.88
 -9 -3 4 22.97 3.24
 -9 -3 3 18.94 3.19
 9 3 -3 18.51 2.88
 -9 -3 2 -0.5 2.19
 9 3 -2 0.8 1.68
 -9 -3 1 0.8 2.04
 9 3 -1 1.31 1.64
 -9 -3 0 0.4 1.84
 9 3 0 -1.35 1.39
 -9 -3 -1 42.36 3.61
 9 3 1 50.82 3.14
 -9 -3 -2 18.37 2.33
 -9 -3 -3 13.29 1.78
 9 3 3 11.48 1.2
 -9 -4 16 -0.44 0.71
 -9 -4 16 -0.18 0.7
 -9 -4 15 5.02 1.2
 -9 -4 15 2.48 1.13
 -9 -4 14 14.95 1.86
 -9 -4 13 1.04 1.4
 -9 -4 12 7.55 1.82
 -9 -4 12 6.53 1.51
 -9 -4 11 21.68 2.52
 -9 -4 11 17.88 2.07
 -9 -4 10 17.71 2.51
 -9 -4 10 17.28 1.97
 -9 -4 9 7.99 2.08
 -9 -4 8 1.72 1.66
 -9 -4 7 18.47 2.76
 9 4 -7 18.12 2.69
 9 4 -6 2.68 1.58
 9 4 -5 186.35 6.83
 -9 -4 5 195.36 7.95
 9 4 -4 20.69 2.67
 -9 -4 4 21.74 3.23
 9 4 -3 74.49 4.26
 -9 -4 3 78.86 5.21
 9 4 -2 9.61 1.89
 -9 -4 2 7.29 2.27
 9 4 -1 4.32 1.38
 -9 -4 1 5.75 2.14
 9 4 0 2.23 1.13
 -9 -4 0 1.79 1.67
 -9 -4 -1 7.01 1.73
 -9 -4 -2 2.37 1.1
 -9 -5 15 17.72 1.59
 -9 -5 15 12.14 1.29
 -9 -5 14 18.8 1.87
 -9 -5 14 14.35 1.53
 -9 -5 13 33.69 2.63
 -9 -5 13 28.81 2.25
 -9 -5 12 0.63 1.28
 -9 -5 12 0.53 0.98
 -9 -5 11 4.22 1.69
 -9 -5 11 5.98 1.3
 -9 -5 10 17.69 2.26
 -9 -5 9 16.02 2.4
 9 5 -8 92.57 4.55
 -9 -5 8 95.67 4.83
 9 5 -7 80.05 4.31
 -9 -5 6 31.4 3.48
 9 5 -6 29.1 2.73
 9 5 -5 0.8 1.26
 -9 -5 5 5.57 2.34
 9 5 -4 4.74 1.55
 -9 -5 4 3.85 2.03
 9 5 -3 13.55 1.81
 -9 -5 3 14.81 2.57
 9 5 -2 14.84 1.75
 -9 -5 2 17.6 2.53
 9 5 -1 5.69 1.18
 -9 -5 1 2.78 1.44
 -9 -5 0 27.84 2.43
 -9 -6 14 26.13 1.82
 -9 -6 14 18.84 1.41
 -9 -6 13 32.93 2.25
 -9 -6 13 24.81 1.73
 -9 -6 12 0 1.04
 -9 -6 12 0.72 0.82
 -9 -6 11 8.33 1.2
 9 6 -11 10.6 1.6
 9 6 -10 18.28 1.91
 -9 -6 10 20.05 2.22
 9 6 -9 0.9 1.09
 -9 -6 9 -0.92 1.24
 9 6 -8 58.2 3.21
 9 6 -7 0.27 1.09
 -9 -6 7 1.78 1.8
 -9 -6 6 1.44 1.53
 9 6 -6 1.16 1.07
 -9 -6 5 1.96 1.55
 9 6 -5 2.37 1.08
 -9 -6 4 8.37 1.83
 9 6 -4 6.85 1.22
 -9 -6 3 20.41 2.41
 9 6 -3 18.85 1.48
 -9 -6 2 2.76 1.17
 -9 -6 1 8.35 1.36
 -9 -7 13 16.95 1.33
 9 7 -11 4.66 0.93
 -9 -7 10 55.35 3.2
 9 7 -10 58.88 2.5
 -9 -7 9 2.24 1.34
 9 7 -9 0.28 0.75
 9 7 -8 34.95 1.99
 -9 -7 8 33.33 2.73
 -9 -7 7 20.11 2.26
 -9 -7 6 0.94 1.14
 -9 -7 5 7.66 1.57
 -9 -7 4 3.77 1.09
 10 -15 -2 -0.26 0.71
 10 -15 -2 0.6 0.69
 10 -15 -1 16.76 1.58
 10 -15 0 1.78 0.84
 10 -14 -6 2.31 0.8
 10 -14 -5 1.17 0.89
 10 -14 -4 28.88 2.17
 10 -14 -4 30 2.15
 10 -14 -3 5.06 1.32
 10 -14 -3 5.39 1.26
 10 -14 -2 17.99 2.01
 10 -14 -2 17.92 2.03
 10 -14 -1 16.49 1.95
 10 -14 -1 18.61 2.08
 10 -14 0 12.28 1.69
 10 -14 0 11.11 1.66
 10 -14 1 0.32 0.91
 10 -14 2 2 0.91
 10 -13 -8 0.59 0.74
 10 -13 -7 3.83 1.15
 10 -13 -6 -0.27 1.11
 10 -13 -6 0.76 0.8
 10 -13 -5 11.06 1.79
 10 -13 -5 9.43 1.52
 10 -13 -4 6.8 1.78
 10 -13 -4 9.67 1.71
 10 -13 -3 0.65 1.4
 10 -13 -3 1.89 1.39
 10 -13 -2 7.81 1.83
 10 -13 -2 7.8 1.8
 10 -13 -1 13.07 2.05
 10 -13 -1 12.28 2.11
 10 -13 0 12.6 1.99
 10 -13 0 10.44 1.9
 10 -13 1 1.62 1.31
 10 -13 2 0.47 0.98
 10 -13 3 7.07 1.15
 10 -13 3 4.7 1.07
 10 -13 4 2.67 0.82
 10 -12 -9 2.95 1.1
 10 -12 -8 -0.76 1.08
 10 -12 -7 1.73 1.41
 10 -12 -7 0.98 0.88
 10 -12 -6 1.11 1.39
 10 -12 -6 1.63 1.19
 10 -12 -5 11.45 2
 10 -12 -5 9.25 1.73
 10 -12 -4 10.9 2.11
 10 -12 -4 12.08 2.1
 10 -12 -3 11.63 2.29
 10 -12 -3 7.5 2.24
 10 -12 -2 100.58 4.95
 10 -12 -2 91.18 5.17
 10 -12 -1 1.84 1.57
 10 -12 -1 0.65 1.56
 10 -12 0 2.16 1.45
 10 -12 0 1.59 1.57
 10 -12 1 1.08 1.5
 10 -12 1 0.11 1.26
 10 -12 2 -0.61 0.84
 10 -12 2 -0.41 1.15
 10 -12 3 3.97 1.18
 10 -12 3 2.55 1.04
 10 -12 4 7.89 1.35
 10 -12 5 5.99 1.16
 10 -12 6 30.08 1.87
 10 -11 -11 14.75 1.42
 10 -11 -10 6.28 1.3
 10 -11 -9 1.17 1.37
 10 -11 -8 2.48 1.47
 10 -11 -7 2.02 1.53
 10 -11 -7 -1.6 1.22
 10 -11 -6 8.43 2.08
 10 -11 -6 12.49 2.09
 10 -11 -5 5.08 1.95
 10 -11 -5 1.02 1.59
 10 -11 -4 15.45 2.41
 10 -11 -4 13.66 2.42
 10 -11 -3 17.99 2.56
 10 -11 -2 10.14 2.18
 10 -11 -1 -1.32 1.56
 10 -11 0 23.81 2.87
 10 -11 0 24.46 2.92
 10 -11 1 16.34 2.36
 10 -11 1 15.07 2.42
 10 -11 2 25.25 2.4
 10 -11 2 23.88 2.56
 10 -11 3 -1.42 1.18
 10 -11 3 1.9 1.02
 10 -11 4 17.2 2.07
 10 -11 5 -1.4 1.06
 10 -11 6 0.56 0.85
 10 -10 -12 31.76 1.97
 10 -10 -11 -1.7 1.2
 10 -10 -10 3.35 1.41
 10 -10 -9 0.54 1.53
 10 -10 -8 14.35 2.37
 10 -10 -8 13.81 1.91
 10 -10 -7 14.78 2.43
 10 -10 -7 13.95 2.17
 10 -10 -6 5.76 1.94
 10 -10 -5 2.29 1.6
 10 -10 -4 63.32 4.15
 10 -10 -3 92.02 5.04
 10 -10 -2 73.35 4.45
 10 -10 -1 3.82 1.51
 10 -10 0 24.04 2.9
 10 -10 1 0.99 1.37
 10 -10 1 1.69 1.2
 10 -10 1 -0.85 1.04
 10 -10 2 1.64 0.87
 10 -10 2 2.81 1.28
 10 -10 2 1.45 1.19
 10 -10 3 4.21 1.45
 10 -10 3 0.86 0.88
 10 -10 4 3.39 1.42
 10 -10 4 2.3 0.92
 10 -10 5 0.18 1.05
 10 -10 5 2.62 0.85
 10 -10 6 1.01 0.97
 10 -10 7 0.44 0.71
 10 -9 -13 4.99 0.98
 10 -9 -12 8.93 1.45
 10 -9 -11 0.97 1.34
 10 -9 -10 63.86 3.75
 10 -9 -9 108.94 5.12
 10 -9 -9 109.47 4.22
 10 -9 -8 194.31 6.94
 10 -9 -8 219.72 6.2
 10 -9 -7 100.74 5.15
 10 -9 -7 104.16 4.45
 10 -9 -6 48.51 3.73
 10 -9 -6 53.73 3.35
 10 -9 -5 29.46 2.98
 10 -9 -5 26.6 2.53
 10 -9 -4 32.34 3.03
 10 -9 -4 33.83 2.81
 10 -9 -3 0.19 1.46
 10 -9 -3 0.53 1.2
 10 -9 -2 90.66 4.82
 10 -9 -2 95.31 4.54
 10 -9 -1 1.21 1.11
 10 -9 -1 -0.26 1.35
 10 -9 0 21.93 2.58
 10 -9 0 14.87 2.29
 10 -9 1 43.15 3.53
 10 -9 1 42.02 3.19
 10 -9 2 1.88 1.38
 10 -9 2 -0.12 1.13
 10 -9 3 2.55 1.61
 10 -9 3 2.9 1.32
 10 -9 4 3.31 1.65
 10 -9 4 2.69 1.15
 10 -9 5 1.45 1.18
 10 -9 5 1.25 0.94
 10 -9 6 0.83 1.08
 10 -9 7 2.69 0.97
 10 -8 -13 5.91 0.9
 10 -8 -13 5.84 1.22
 10 -8 -12 1.87 0.81
 10 -8 -12 2.68 1.36
 10 -8 -11 0.83 0.93
 10 -8 -11 -1.21 1.55
 10 -8 -10 -0.51 1.16
 10 -8 -10 0.24 1.34
 10 -8 -9 -1.38 1.35
 10 -8 -9 -2.55 1.62
 10 -8 -8 22.6 2.74
 10 -8 -8 23.89 2.57
 10 -8 -7 2.96 1.47
 10 -8 -7 6.26 1.53
 10 -8 -6 114.19 5.36
 10 -8 -6 114.98 5.17
 10 -8 -5 0.24 1.37
 10 -8 -5 3.14 1.52
 10 -8 -4 39.95 3.29
 10 -8 -4 40.02 3.28
 10 -8 -3 62.29 3.98
 10 -8 -3 45.12 3.44
 10 -8 -2 11.34 2.19
 10 -8 -2 12.31 2.01
 10 -8 -1 133.08 5.68
 10 -8 0 4.8 1.52
 10 -8 0 3.66 1.54
 10 -8 1 68.77 4.54
 10 -8 1 60.69 4
 10 -8 2 -0.75 1.31
 10 -8 3 2.49 1.43
 10 -8 3 2.35 1.4
 10 -8 4 5.61 1.68
 10 -8 4 4.81 1.47
 10 -8 5 5.42 1.79
 10 -8 5 7.74 1.55
 10 -8 6 1.28 1.11
 10 -8 6 2.55 1.02
 10 -8 7 2 1.01
 10 -7 -14 -1.23 0.7
 10 -7 -14 0.46 0.77
 10 -7 -13 1.63 1.09
 10 -7 -12 8.86 1.65
 10 -7 -11 7.12 1.81
 10 -7 -11 5.97 1.78
 10 -7 -10 2.32 1.47
 10 -7 -10 1.69 1.8
 10 -7 -9 6.18 1.81
 10 -7 -8 16.3 2.28
 10 -7 -8 19.21 2.48
 10 -7 -7 15.34 2.19
 10 -7 -7 15.83 2.3
 10 -7 -6 30.18 3.05
 10 -7 -6 28.93 2.93
 10 -7 -5 51.37 3.7
 10 -7 -4 -0.81 1.46
 10 -7 -3 272.17 8.35
 10 -7 -2 86.19 4.77
 10 -7 -1 106.4 5.39
 10 -7 0 3.77 1.63
 10 -7 1 4.09 1.78
 10 -7 2 115.15 5.44
 10 -7 3 92.87 4.72
 10 -7 4 2.91 1.39
 10 -7 5 33.36 2.69
 10 -7 6 0.07 0.97
 10 -7 6 1.07 1.2
 10 -7 7 8.82 1.36
 10 -6 -15 1.31 0.71
 10 -6 -14 -0.93 0.98
 10 -6 -14 0.51 0.94
 10 -6 -13 10.96 1.73
 10 -6 -13 12.23 1.97
 10 -6 -12 113.15 4.76
 10 -6 -12 118.61 5.36
 10 -6 -11 1.38 1.34
 10 -6 -11 -1.37 1.66
 10 -6 -10 5.16 1.56
 10 -6 -10 4.3 1.72
 10 -6 -9 0.17 1.23
 10 -6 -9 2.32 2.02
 10 -6 -8 3.11 2.04
 10 -6 -7 4.2 1.85
 10 -6 -6 -1.23 1.48
 10 -6 -5 16.75 2.39
 10 -6 -4 14.74 2.33
 10 -6 -3 2 1.58
 10 -6 -2 295 8.84
 10 -6 -1 5.34 1.74
 10 -6 0 132.66 6.02
 10 -6 1 38.39 3.45
 10 -6 2 154.62 6.41
 10 -6 3 14.56 2.41
 10 -6 4 45.79 3.39
 10 -6 5 0.57 1.21
 10 -6 6 6.66 1.35
 10 -6 7 10.56 1.43
 10 -5 -15 4.55 1.27
 10 -5 -14 111 4.61
 10 -5 -13 0.43 1.47
 10 -5 -12 36.28 3.36
 10 -5 -11 28.92 3.36
 10 -5 -10 32.3 3.56
 10 -5 -9 106.01 5.74
 10 -5 -8 92.49 5.46
 10 -5 -7 0.83 1.5
 10 -5 -6 34.18 3.3
 10 -5 -5 12.9 2.25
 10 -5 -4 127.12 5.75
 10 -5 -3 4.36 1.86
 10 -5 -2 103.95 5.35
 10 -5 -1 13.07 2.35
 10 -5 0 9.23 2.07
 10 -5 0 6.31 1.7
 10 -5 1 74.28 4.65
 10 -5 1 76.08 4.14
 10 -5 2 26.13 2.87
 10 -5 3 27.43 2.93
 10 -5 4 5.62 1.59
 10 -5 4 6.93 1.39
 10 -5 5 21.72 2.2
 10 -5 5 20.02 1.99
 10 -5 6 54.43 2.54
 10 -5 7 19.42 1.67
 10 -4 -16 -0.55 0.76
 10 -4 -15 39.88 2.71
 10 -4 -14 8.53 1.96
 10 -4 -13 2.92 1.79
 10 -4 -12 0.93 1.93
 10 -4 -11 -2.27 1.97
 10 -4 -10 67.67 4.85
 10 -4 -9 0.8 1.86
 10 -4 -8 34.14 3.7
 10 -4 -7 13.9 2.29
 10 -4 -7 14.99 2.72
 10 -4 -6 125.13 5.78
 10 -4 -5 1.51 1.48
 10 -4 -4 11.54 2.11
 10 -4 -4 15.69 2.06
 10 -4 -3 97.62 5.1
 10 -4 -3 93.67 4.64
 10 -4 -2 3.9 1.89
 10 -4 -2 1.63 1.23
 10 -4 -1 3.06 1.68
 10 -4 -1 0.71 1.27
 10 -4 0 63.65 4.31
 10 -4 0 72.11 4.26
 10 -4 1 13.82 2.45
 10 -4 1 10.82 2.05
 10 -4 2 -0.6 1.66
 10 -4 2 2.39 1.54
 10 -4 3 1.09 1.51
 10 -4 4 39.92 2.98
 10 -4 5 2.4 1.17
 10 -4 5 2.01 1.03
 10 -4 6 37.92 2.16
 10 -3 -16 3.72 1.06
 10 -3 -15 19.9 2.3
 10 -3 -14 0.53 1.61
 10 -3 -13 50.76 3.97
 10 -3 -12 87.8 5.05
 10 -3 -11 22.05 2.97
 10 -3 -10 16.71 2.92
 10 -3 -9 34.96 3.61
 10 -3 -8 39.99 3.45
 10 -3 -8 31.35 3.49
 10 -3 -7 10.64 2.2
 10 -3 -6 39.59 3.4
 10 -3 -5 0.99 1.35
 10 -3 -5 4.09 1.58
 10 -3 -4 18.95 2.58
 10 -3 -4 21.19 2.5
 10 -3 -3 113.25 5.58
 10 -3 -3 112.44 5.33
 10 -3 -2 67.04 4.34
 10 -3 -2 67.17 4.23
 10 -3 -1 0.65 1.62
 10 -3 -1 0.6 1.51
 10 -3 0 77.85 4.63
 10 -3 0 79.31 4.64
 10 -3 1 -0.01 1.52
 10 -3 1 1.4 1.66
 10 -3 2 9.59 1.95
 10 -3 2 9.23 2
 10 -3 3 1.17 1.43
 10 -3 4 3.59 1.23
 10 -3 5 3.83 1.06
 10 -3 5 3.05 1.09
 10 -3 6 4.25 0.9
 10 -2 -16 1.08 1.17
 10 -2 -15 9.16 1.89
 -10 2 15 10.98 1.33
 10 -2 -14 7.2 1.95
 -10 2 14 7.66 1.34
 10 -2 -13 9.21 2.21
 -10 2 13 9.53 1.64
 10 -2 -12 4.47 1.89
 -10 2 12 3.75 1.19
 10 -2 -11 4.04 2.19
 -10 2 11 5.12 1.41
 10 -2 -10 0.99 1.75
 -10 2 10 -0.86 1.03
 -10 2 9 19.35 2.18
 10 -2 -9 23.01 3.17
 10 -2 -8 0.96 1.38
 10 -2 -8 1.91 1.66
 10 -2 -7 97.73 5.03
 10 -2 -6 44.5 3.54
 10 -2 -5 17.7 2.44
 10 -2 -5 15.28 2.19
 10 -2 -4 5.26 1.68
 10 -2 -4 4.61 1.81
 10 -2 -3 16 2.39
 10 -2 -3 16.89 2.53
 10 -2 -2 2.3 1.56
 10 -2 -2 0.74 1.52
 10 -2 -1 15.88 2.46
 10 -2 -1 18.78 2.6
 10 -2 0 65.72 4.13
 10 -2 0 66.38 4.33
 10 -2 1 67.58 4.07
 10 -2 1 72.55 4.45
 10 -2 2 10.41 1.85
 10 -2 2 9.32 2.05
 10 -2 3 68.2 3.55
 10 -2 4 1.6 0.89
 10 -2 5 11.11 1.5
 10 -1 -16 1.56 1.01
 -10 1 16 1.75 0.74
 10 -1 -15 1.35 1.38
 -10 1 15 1.07 0.8
 10 -1 -14 37.34 3.17
 -10 1 14 40.43 2.72
 10 -1 -13 3.76 1.87
 -10 1 13 6.03 1.48
 10 -1 -12 45.13 3.67
 -10 1 12 41.94 3.13
 10 -1 -11 14.53 2.41
 -10 1 11 17.83 2.19
 -10 1 11 16.61 2.23
 10 -1 -10 5.92 2.14
 -10 1 10 3.49 1.29
 -10 1 10 5.01 1.51
 -10 1 9 1.34 1.26
 10 -1 -9 -0.13 1.32
 10 -1 -9 0.02 1.63
 -10 1 8 6.01 1.55
 10 -1 -8 6.13 1.68
 -10 1 7 5.58 1.43
 10 -1 -7 2.79 1.4
 -10 1 6 7.6 1.49
 10 -1 -6 5.99 1.7
 10 -1 -5 58.58 4.18
 10 -1 -5 59.45 4.01
 10 -1 -4 19.21 2.34
 10 -1 -4 15.44 2.49
 -10 1 4 12.98 2.25
 10 -1 -3 71.55 4.24
 -10 1 3 81.69 4.95
 10 -1 -3 75.78 4.72
 10 -1 -2 23.65 2.59
 -10 1 2 21.7 2.87
 10 -1 -2 21.34 2.86
 10 -1 -1 47.6 3.4
 -10 1 1 43.85 3.77
 10 -1 -1 42.44 3.69
 10 -1 0 6.34 1.66
 -10 1 0 5.1 1.78
 10 -1 0 5.74 2.15
 10 -1 1 67.75 3.77
 10 -1 1 66.85 4.32
 10 -1 2 20.24 2.01
 -10 1 -2 20.69 2.54
 10 -1 2 24.35 2.66
 10 -1 3 12.89 1.47
 10 -1 4 6.22 1.21
 10 -1 5 12.21 1.24
 10 0 -16 3.98 1.08
 10 0 -16 3.51 0.88
 -10 0 16 4.22 0.96
 10 0 -15 2.55 1.25
 -10 0 15 3.09 0.9
 -10 0 15 2.72 0.96
 10 0 -14 3.43 1.57
 -10 0 14 2.62 1.2
 10 0 -13 5 1.68
 -10 0 13 8.1 1.58
 10 0 -12 5.46 1.9
 -10 0 12 8.54 1.56
 -10 0 12 8.48 1.8
 -10 0 11 15.13 2.12
 -10 0 11 15.25 2.01
 10 0 -11 12.63 2.17
 10 0 -11 17.83 2.27
 -10 0 10 4.57 1.65
 -10 0 10 3.43 1.25
 10 0 -10 2.66 1.59
 10 0 -10 4.65 1.54
 10 0 -9 145.08 6.11
 -10 0 9 133.41 5.44
 10 0 -9 151.56 5.88
 -10 0 8 1.58 1.23
 10 0 -8 1.1 1.19
 -10 0 7 -0.28 1.29
 10 0 -7 -0.55 1.2
 10 0 -6 46.96 3.4
 -10 0 6 46.87 3.44
 10 0 -6 47.78 3.86
 10 0 -5 153.15 5.88
 10 0 -5 151.04 6.49
 10 0 -4 19.16 2.32
 10 0 -4 18.19 2.67
 -10 0 4 19.16 2.65
 10 0 -3 200.7 6.51
 -10 0 3 216.1 8
 10 0 -3 203.11 7.57
 10 0 -2 -0.36 1.17
 -10 0 2 -2.25 1.92
 10 0 -2 1.08 1.73
 10 0 -1 8.54 1.46
 -10 0 1 11.81 2.4
 10 0 -1 9.95 2.22
 10 0 0 18.08 2
 10 0 0 21.24 2.66
 10 0 1 38.9 2.51
 -10 0 -1 42.42 3.49
 -10 0 -2 2.3 1.52
 -10 0 -3 18.46 2.11
 10 0 4 0.84 0.76
 10 1 -16 85.39 3.1
 -10 -1 16 91.53 3.2
 -10 -1 16 88.67 2.75
 -10 -1 15 0.02 0.83
 -10 -1 15 2.83 1.06
 10 1 -15 -0.19 0.96
 10 1 -15 2.49 0.82
 -10 -1 14 88.92 4.01
 -10 -1 14 88.53 3.78
 10 1 -14 87.52 3.52
 -10 -1 13 0.26 1.11
 -10 -1 13 0.75 1.09
 10 1 -13 -1.96 1.35
 10 1 -13 1.27 1.04
 -10 -1 12 -0.69 1.19
 -10 -1 12 0.36 1.3
 10 1 -12 0.39 1.22
 10 1 -12 0.05 0.97
 10 1 -11 34.01 3.01
 -10 -1 11 34.83 2.89
 10 1 -11 37.8 2.66
 10 1 -10 9.92 1.71
 -10 -1 10 13.51 2.2
 10 1 -9 17.1 2.05
 -10 -1 9 15.48 2.27
 10 1 -8 1.33 1.13
 -10 -1 8 1.8 1.46
 10 1 -7 1.73 1.07
 -10 -1 7 -0.99 1.31
 10 1 -6 18.66 2.99
 -10 -1 6 15.7 2.27
 10 1 -5 8.53 2.2
 -10 -1 5 11.93 2.54
 10 1 -4 1.03 1.72
 -10 -1 4 1.58 1.71
 -10 -1 3 2.15 1.96
 10 1 -3 9.92 2.42
 -10 -1 2 10.32 2.4
 10 1 -2 11.29 2.34
 -10 -1 1 2.19 1.78
 10 1 -1 3.63 1.92
 -10 -1 0 14.29 2.38
 10 1 0 17.34 2.45
 -10 -1 -1 12.21 2.09
 10 1 1 12.08 1.95
 -10 -1 -2 -2.02 1.35
 10 1 3 13.8 1.42
 -10 -2 15 18.01 1.63
 -10 -2 14 1.96 1.09
 -10 -2 13 27.13 2.37
 -10 -2 12 -3.25 1.56
 -10 -2 11 12.68 2.02
 -10 -2 10 12.88 2.14
 -10 -2 9 3.71 1.51
 -10 -2 8 -0.83 1.31
 -10 -2 7 19.65 2.49
 10 2 -7 19.84 2.84
 10 2 -6 8.67 2.22
 -10 -2 5 120.89 6.27
 10 2 -5 129.31 5.96
 -10 -2 4 120.84 6.27
 10 2 -4 120.98 5.69
 -10 -2 3 58.03 4.4
 10 2 -3 63.91 4.23
 -10 -2 2 42.55 3.75
 10 2 -2 46.95 3.55
 -10 -2 1 1.73 1.59
 10 2 -1 1.78 1.59
 -10 -2 0 1.79 1.68
 10 2 0 4.67 1.55
 -10 -2 -1 1.69 1.29
 -10 -2 -2 8.48 1.42
 -10 -3 15 -0.3 0.64
 -10 -3 15 3.23 0.92
 -10 -3 14 2.98 1.04
 -10 -3 14 5.36 1.27
 -10 -3 13 1.64 0.89
 -10 -3 13 2.15 1.11
 -10 -3 12 39.06 2.94
 -10 -3 11 2.54 1.31
 -10 -3 10 3.2 1.51
 -10 -3 9 3.7 1.68
 10 3 -8 39.29 3.45
 -10 -3 8 37.21 3.23
 10 3 -7 2.76 1.62
 10 3 -6 10.87 2.2
 -10 -3 6 11.53 2.41
 -10 -3 5 8.61 2.21
 10 3 -5 9.84 2.02
 -10 -3 4 39.8 3.6
 10 3 -4 50.38 3.69
 -10 -3 3 25.43 2.98
 10 3 -3 27.19 2.76
 -10 -3 2 17.24 2.55
 10 3 -2 19.23 2.21
 -10 -3 1 1.1 1.48
 10 3 -1 1.33 1.17
 -10 -3 0 11.59 1.78
 -10 -4 15 0.27 0.63
 -10 -4 14 0.39 0.8
 -10 -4 14 1.89 0.71
 -10 -4 13 2.11 1.11
 -10 -4 13 0.23 0.65
 -10 -4 12 3.04 1.27
 -10 -4 11 6.67 1.57
 10 4 -10 2.31 1.54
 -10 -4 10 2.72 1.33
 10 4 -9 64.79 3.77
 -10 -4 9 52.65 3.44
 10 4 -8 1.61 1.47
 10 4 -7 2.29 1.45
 -10 -4 7 -1.27 1.82
 10 4 -6 6.58 1.71
 -10 -4 6 1.89 1.65
 -10 -4 5 24.26 2.97
 10 4 -5 27.73 2.58
 -10 -4 4 13.91 2.31
 10 4 -4 18.39 2.09
 -10 -4 3 45.58 3.47
 10 4 -3 41.7 2.71
 -10 -4 2 42.83 3.1
 10 4 -2 49.5 2.64
 -10 -4 1 2.81 1.36
 10 5 -14 38.38 1.9
 -10 -5 14 36.15 1.88
 10 5 -13 6.91 1.13
 -10 -5 13 6.36 1.12
 10 5 -12 11.47 1.51
 -10 -5 12 11.91 1.49
 10 5 -11 25.35 2.06
 -10 -5 11 27.08 2.24
 10 5 -10 2.78 1.14
 -10 -5 9 2.94 1.61
 10 5 -9 3.47 1.28
 -10 -5 8 2.38 1.6
 10 5 -8 0.82 1.22
 -10 -5 7 1.48 1.54
 10 5 -7 1.47 1.07
 -10 -5 6 0.47 1.35
 10 5 -6 0.66 0.94
 -10 -5 5 0.76 1.29
 10 5 -5 0.01 0.95
 -10 -5 4 -0.42 1.16
 10 5 -4 1.58 0.87
 -10 -5 3 12.93 1.69
 -10 -6 12 6.44 1.11
 -10 -6 11 1.71 0.89
 10 6 -11 1.23 0.69
 -10 -6 10 10.25 1.55
 10 6 -10 13.38 1.32
 -10 -6 9 2.45 1.19
 10 6 -9 -0.8 0.69
 -10 -6 8 0.51 0.98
 10 6 -8 -0.45 0.68
 -10 -6 7 1.58 1.16
 -10 -6 6 1.83 1.04
 -10 -6 5 4.87 1.14
 11 -14 -4 16.66 1.47
 11 -14 -4 14.79 1.42
 11 -14 -3 17.95 1.6
 11 -14 -3 17.94 1.64
 11 -14 -2 0.03 0.8
 11 -14 -2 -0.59 0.82
 11 -14 -1 5.1 1.08
 11 -14 0 11.9 1.36
 11 -13 -7 -0.51 0.8
 11 -13 -6 3.87 1.12
 11 -13 -6 3.18 0.95
 11 -13 -5 2.79 1
 11 -13 -5 1.41 0.88
 11 -13 -4 22.61 2.06
 11 -13 -4 22.72 2.15
 11 -13 -3 12.95 1.71
 11 -13 -3 10.68 1.68
 11 -13 -2 3.14 1.28
 11 -13 -2 2.77 1.23
 11 -13 -1 10.86 1.55
 11 -13 -1 12.2 1.8
 11 -13 0 2.34 1.14
 11 -13 1 20.34 1.83
 11 -12 -9 2.06 0.8
 11 -12 -8 19.64 1.73
 11 -12 -7 0.52 1.01
 11 -12 -7 0.27 0.74
 11 -12 -6 8.82 1.62
 11 -12 -6 8.96 1.59
 11 -12 -5 7.35 1.61
 11 -12 -5 8.15 1.6
 11 -12 -4 13.59 1.87
 11 -12 -4 11.23 1.9
 11 -12 -3 14.52 2.05
 11 -12 -3 17.61 2.3
 11 -12 -2 7.26 1.65
 11 -12 -2 4.6 1.67
 11 -12 -1 17.06 2.04
 11 -12 -1 15.54 2.09
 11 -12 0 2.4 1.33
 11 -12 1 1.42 0.97
 11 -12 2 11.23 1.41
 11 -11 -10 7.38 1.19
 11 -11 -9 52.36 2.8
 11 -11 -8 6.97 1.55
 11 -11 -8 6.29 1.21
 11 -11 -7 -1.15 1.2
 11 -11 -7 0.28 0.94
 11 -11 -6 0.98 1.21
 11 -11 -6 0.89 1.25
 11 -11 -5 3.3 1.37
 11 -11 -5 5.61 1.74
 11 -11 -4 0.92 1.34
 11 -11 -3 1.82 1.37
 11 -11 -2 33.37 2.83
 11 -11 -1 59.75 3.48
 11 -11 -1 56.81 3.88
 11 -11 0 -1.03 1.2
 11 -11 1 0.51 1.07
 11 -11 2 -0.71 0.9
 11 -11 3 0.42 0.83
 11 -11 4 1.24 0.73
 11 -10 -11 10.2 1.28
 11 -10 -10 0.4 0.96
 11 -10 -9 57.25 3.19
 11 -10 -8 2.96 1.27
 11 -10 -8 5.68 1.54
 11 -10 -7 -0.39 1.24
 11 -10 -6 16.46 2.17
 11 -10 -5 10.89 2.03
 11 -10 -4 57.4 3.13
 11 -10 -4 55.4 3.58
 11 -10 -3 4.33 1.55
 11 -10 -3 2.51 1.02
 11 -10 -2 28.15 2.55
 11 -10 -2 21.84 2.18
 11 -10 -1 30.88 2.61
 11 -10 -1 29.56 2.39
 11 -10 0 -0.15 0.93
 11 -10 1 5.41 1.21
 11 -10 1 5.84 1.49
 11 -10 2 13.6 1.57
 11 -10 2 16.17 1.91
 11 -10 2 12.4 1.59
 11 -10 3 0.55 0.89
 11 -10 3 -0.22 0.74
 11 -10 4 3.21 1
 11 -10 4 3.09 0.78
 11 -10 5 12.26 1.34
 11 -9 -12 24.07 1.72
 11 -9 -11 -0.53 0.96
 11 -9 -10 0.01 1.01
 11 -9 -10 0.86 0.76
 11 -9 -9 14.79 1.91
 11 -9 -9 13.81 1.65
 11 -9 -8 5.97 1.56
 11 -9 -8 5.86 1.33
 11 -9 -7 1.2 1.23
 11 -9 -7 1.69 1.23
 11 -9 -6 70.41 3.95
 11 -9 -6 77 3.97
 11 -9 -5 3.28 1.27
 11 -9 -5 7.63 1.82
 11 -9 -4 7.5 1.7
 11 -9 -4 8.79 1.65
 11 -9 -3 15.76 2.21
 11 -9 -3 13.17 2.03
 11 -9 -2 3.68 1.43
 11 -9 -1 1.37 1.18
 11 -9 0 10.1 1.78
 11 -9 1 0.68 0.98
 11 -9 1 4.6 1.46
 11 -9 2 19.23 2.21
 11 -9 2 13.99 1.82
 11 -9 3 4.35 1.32
 11 -9 3 5.25 1.28
 11 -9 4 0.14 0.92
 11 -9 4 -1.46 0.85
 11 -9 5 -0.77 0.76
 11 -8 -12 0.15 0.74
 11 -8 -12 -0.16 0.84
 11 -8 -11 17.84 1.88
 11 -8 -11 25.35 2.08
 11 -8 -10 0.82 1
 11 -8 -10 3.26 1.32
 11 -8 -9 29.54 2.6
 11 -8 -9 31.63 2.67
 11 -8 -8 14.19 2.02
 11 -8 -8 14.41 1.99
 11 -8 -7 5.6 1.52
 11 -8 -7 6.13 1.66
 11 -8 -6 57.04 3.68
 11 -8 -5 32.88 3.01
 11 -8 -4 60.43 3.88
 11 -8 -3 6.85 1.8
 11 -8 -2 18.39 2.43
 11 -8 -1 34.43 3.03
 11 -8 0 25.03 2.72
 11 -8 1 2.57 1.41
 11 -8 1 1.38 1.16
 11 -8 2 0.71 1.19
 11 -8 2 1.61 1.28
 11 -8 3 106.06 4.29
 11 -8 3 99.74 4.68
 11 -8 4 31.9 2.28
 11 -8 4 30.59 2.51
 11 -8 5 1.92 0.82
 11 -8 5 -0.77 0.92
 11 -7 -13 1.32 0.86
 11 -7 -12 4.47 1.2
 11 -7 -11 0.98 1.14
 11 -7 -10 2.09 1.3
 11 -7 -9 29.73 2.82
 11 -7 -8 23.65 2.69
 11 -7 -7 9.84 2.04
 11 -7 -6 8.44 1.8
 11 -7 -5 238.79 7.67
 11 -7 -4 60.36 4.13
 11 -7 -3 100.28 5.2
 11 -7 -2 10.88 2.05
 11 -7 -1 20.71 2.58
 11 -7 0 1.52 1.63
 11 -7 1 4.29 1.59
 11 -7 2 2.4 1.49
 11 -7 3 42.9 2.97
 11 -7 4 1.82 1.04
 11 -7 4 3.31 1.3
 11 -7 5 47.51 2.41
 11 -7 5 36.36 2.46
 11 -6 -14 1.46 0.85
 11 -6 -13 9.64 1.55
 11 -6 -12 0.57 1.17
 11 -6 -11 19.45 2.36
 11 -6 -10 1 1.56
 11 -6 -9 1.87 1.46
 11 -6 -8 6.51 1.88
 11 -6 -7 40.13 3.52
 11 -6 -6 97.55 5.13
 11 -6 -5 82.59 4.89
 11 -6 -4 0.29 1.49
 11 -6 -3 11.05 2.21
 11 -6 -2 43.22 3.66
 11 -6 -1 171.71 6.65
 11 -6 0 45.31 3.54
 11 -6 1 2.96 1.45
 11 -6 2 0.77 1.35
 11 -6 3 43.75 3.09
 11 -6 4 15.9 1.75
 11 -6 5 -0.47 0.76
 11 -6 5 -0.66 0.85
 11 -5 -15 37.68 2.1
 11 -5 -14 6.31 1.29
 11 -5 -13 -0.09 1.34
 11 -5 -12 0.2 1.65
 11 -5 -11 18.07 2.48
 11 -5 -11 15.23 2.56
 11 -5 -10 44.06 3.48
 11 -5 -10 46.8 4.01
 11 -5 -9 133.09 5.91
 11 -5 -8 0.42 1.55
 11 -5 -7 3.29 1.99
 11 -5 -6 166.33 6.76
 11 -5 -5 -0.63 1.61
 11 -5 -4 6.52 2.02
 11 -5 -3 1.22 1.59
 11 -5 -2 3.84 1.78
 11 -5 -1 0.59 1.57
 11 -5 0 -0.65 1.7
 11 -5 0 0.61 1.07
 11 -5 1 16.26 2.38
 11 -5 2 3.88 1.63
 11 -5 3 0.17 1.26
 11 -5 3 0.12 0.84
 11 -5 4 3.64 1.13
 11 -5 4 1.7 0.7
 11 -4 -15 2.51 0.98
 11 -4 -14 30.52 2.61
 11 -4 -13 8.45 2
 11 -4 -12 230.09 7.58
 11 -4 -11 3.34 1.75
 11 -4 -11 2.2 2.06
 11 -4 -10 252.69 7.85
 11 -4 -10 238.26 8.25
 11 -4 -9 4.74 1.71
 11 -4 -8 52.45 3.89
 11 -4 -7 1.34 1.55
 11 -4 -6 180.03 6.91
 11 -4 -5 14.57 2.52
 11 -4 -5 14.7 2.08
 11 -4 -4 49.3 3.89
 11 -4 -4 48.95 3.34
 11 -4 -3 92.86 4.97
 11 -4 -3 87.38 4.44
 11 -4 -2 -1.41 1.6
 11 -4 -2 -0.88 1.23
 11 -4 -1 12.83 2.22
 11 -4 -1 14.2 2.04
 11 -4 0 1.29 1.57
 11 -4 0 0.4 1.16
 11 -4 1 56.81 3.68
 11 -4 1 54.05 3.31
 11 -4 2 -1.39 1.44
 11 -4 3 4.53 1.28
 11 -4 3 0 0.84
 11 -4 4 7.02 1.16
 11 -4 4 3.61 0.84
 11 -3 -16 3.91 0.77
 11 -3 -15 22.65 1.86
 11 -3 -15 17.28 1.84
 11 -3 -14 8.81 1.55
 11 -3 -14 6.86 1.63
 11 -3 -13 3.36 1.67
 11 -3 -12 11.2 2.03
 11 -3 -12 9.41 2.27
 11 -3 -11 63.56 4.03
 11 -3 -11 59.52 4.3
 11 -3 -10 28.59 3.04
 11 -3 -10 25.82 3.13
 11 -3 -9 69.64 4.33
 11 -3 -8 0.65 1.59
 11 -3 -7 77.51 4.62
 11 -3 -7 70.71 4.03
 11 -3 -6 3.41 1.73
 11 -3 -6 3.96 1.46
 11 -3 -5 5.36 1.75
 11 -3 -5 7.51 1.75
 11 -3 -4 17.43 2.53
 11 -3 -4 14.97 2.42
 11 -3 -3 15.25 2.46
 11 -3 -3 11.99 2.08
 11 -3 -2 2.26 1.67
 11 -3 -2 1.94 1.39
 11 -3 -1 14.21 2.36
 11 -3 -1 12.55 2.24
 11 -3 0 11.88 1.95
 11 -3 0 10.33 1.85
 11 -3 1 9.82 1.81
 11 -3 1 8.91 1.7
 11 -3 2 16.8 1.92
 11 -3 3 -0.59 0.98
 11 -3 3 -0.19 0.79
 11 -3 4 13.12 1.27
 11 -2 -16 2.05 0.71
 11 -2 -15 9.18 1.33
 11 -2 -15 4.76 1.3
 11 -2 -14 14.94 1.8
 11 -2 -14 10.58 1.86
 11 -2 -13 0.52 1.17
 11 -2 -13 0.01 1.51
 11 -2 -12 8.9 1.86
 11 -2 -12 6.87 1.92
 11 -2 -11 6.61 1.74
 11 -2 -11 6.95 1.9
 11 -2 -10 16.85 2.23
 11 -2 -9 0.62 1.36
 11 -2 -8 56.74 3.87
 11 -2 -7 6.74 1.96
 11 -2 -7 3.55 1.55
 11 -2 -6 21.63 2.71
 11 -2 -6 21.43 2.56
 11 -2 -5 18.47 2.54
 11 -2 -5 18.11 2.4
 11 -2 -4 4.65 1.62
 11 -2 -4 2.79 1.63
 11 -2 -3 14.61 2.21
 11 -2 -3 16.64 2.39
 11 -2 -2 21.32 2.39
 11 -2 -2 24.92 2.77
 11 -2 -1 4.99 1.49
 11 -2 -1 0.74 1.44
 11 -2 0 1.34 1.1
 11 -2 0 1.68 1.47
 11 -2 1 5.1 1.29
 11 -2 1 3.29 1.57
 11 -2 2 2.07 0.83
 11 -2 3 47.71 2.52
 11 -1 -15 14.64 1.46
 11 -1 -15 12.4 1.58
 11 -1 -14 1.22 1.17
 11 -1 -14 5.1 1.18
 11 -1 -13 5.66 1.6
 11 -1 -13 3.77 1.29
 11 -1 -12 -0.92 1.36
 11 -1 -12 0.18 1.08
 11 -1 -11 2.19 1.27
 11 -1 -10 2.86 1.33
 11 -1 -9 5.05 1.56
 11 -1 -8 11.11 1.99
 11 -1 -7 1.24 1.44
 11 -1 -7 -0.69 1.21
 11 -1 -6 1.73 1.48
 11 -1 -6 5.03 1.57
 11 -1 -5 138.93 5.96
 11 -1 -5 132.2 5.42
 11 -1 -4 3.86 1.78
 11 -1 -4 -0.11 1.17
 11 -1 -3 100.66 5.13
 11 -1 -3 103.35 4.63
 11 -1 -2 21.92 2.6
 11 -1 -2 21.48 2.21
 11 -1 -1 34.67 3.03
 11 -1 -1 34 2.58
 11 -1 0 17.54 2.22
 11 -1 0 16.78 1.73
 11 -1 1 32.82 2.03
 11 -1 3 0.64 0.59
 11 0 -15 1.2 0.66
 11 0 -14 15.97 1.5
 11 0 -13 8.06 1.32
 -11 0 12 32.27 2.26
 11 0 -12 30.49 2.33
 11 0 -11 0.32 1.18
 -11 0 11 0.54 0.98
 11 0 -10 1.07 1.08
 -11 0 10 0.22 1.07
 11 0 -9 16.82 2.01
 -11 0 9 15.82 1.96
 11 0 -8 0.41 1.63
 11 0 -8 0.29 1.28
 -11 0 8 -1.67 1.31
 11 0 -7 1.61 1.16
 11 0 -7 6.55 2.12
 11 0 -6 17.16 2.11
 11 0 -6 17.05 2.49
 -11 0 6 18.22 2.48
 11 0 -5 100.41 5.12
 -11 0 5 95.81 4.97
 11 0 -5 102.32 4.35
 11 0 -4 5.59 1.86
 -11 0 4 5.19 1.73
 11 0 -4 7.74 1.47
 11 0 -3 25.5 2.83
 -11 0 3 22.58 2.73
 11 0 -3 25.42 2.18
 -11 0 2 12.27 2.01
 11 0 -2 15.68 2.32
 -11 0 1 3.13 1.56
 11 0 -1 2.35 1.46
 -11 0 0 8.47 1.52
 11 0 0 10.71 1.81
 11 0 2 1.55 0.78
 -11 -1 14 2.18 0.89
 -11 -1 13 4.83 1.09
 -11 -1 12 2.79 1.07
 -11 -1 11 19.22 1.99
 -11 -1 10 -0.76 1.12
 11 1 -9 6.81 1.95
 -11 -1 9 9.47 1.58
 11 1 -8 -1.01 1.64
 11 1 -7 10.65 2.13
 -11 -1 7 10.33 2.11
 11 1 -6 6.66 1.82
 -11 -1 6 8.13 1.88
 -11 -1 5 27.61 2.87
 11 1 -5 29.84 3.07
 -11 -1 4 15.14 2.26
 11 1 -4 14.39 2.26
 -11 -1 3 12.88 2.04
 11 1 -3 17.74 2.38
 -11 -1 2 15.21 2.12
 11 1 -2 12.5 1.92
 -11 -1 1 4.56 1.37
 11 1 -1 5.26 1.41
 -11 -1 0 9.94 1.47
 -11 -2 14 13.12 1.27
 -11 -2 13 4.51 1.13
 -11 -2 12 8.12 1.51
 -11 -2 11 0.21 1.04
 11 2 -10 53.53 3.49
 -11 -2 10 49.08 3.05
 11 2 -9 15.93 2.29
 -11 -2 9 14.52 1.95
 11 2 -8 2.9 1.61
 -11 -2 8 0.78 1.45
 11 2 -7 -0.29 1.42
 -11 -2 7 -1.67 1.51
 -11 -2 6 43.18 3.35
 11 2 -6 46.97 3.33
 -11 -2 5 5.23 1.58
 11 2 -5 5.79 1.82
 -11 -2 4 31.19 2.91
 11 2 -4 40.08 2.93
 -11 -2 3 17.82 2.21
 11 2 -3 25.18 2.34
 -11 -2 2 32.61 2.58
 11 2 -2 42.43 2.65
 -11 -2 1 7.55 1.31
 11 2 -1 11.84 1.39
 11 3 -14 6.79 1.06
 11 3 -13 14.92 1.58
 -11 -3 13 15.54 1.47
 11 3 -12 20.04 1.89
 -11 -3 12 18.02 1.69
 11 3 -11 59.1 3.21
 -11 -3 11 51.59 2.82
 11 3 -10 1.78 1.25
 -11 -3 9 5.61 1.43
 11 3 -9 2.57 1.26
 -11 -3 8 6.53 1.72
 11 3 -8 11.72 1.85
 -11 -3 7 24.48 2.6
 11 3 -7 33.01 2.64
 -11 -3 6 8.6 1.79
 11 3 -6 9.7 1.77
 -11 -3 5 12.34 1.98
 11 3 -5 13.8 1.81
 -11 -3 4 -0.76 1.2
 11 3 -4 0.92 1.06
 -11 -3 3 11.33 1.65
 11 3 -3 11.52 1.4
 11 3 -2 25.83 1.68
 11 4 -13 10.17 1.12
 11 4 -12 3.2 0.98
 -11 -4 11 1.84 1.11
 11 4 -11 4.9 1.08
 -11 -4 10 1.37 1.03
 11 4 -10 0.49 0.93
 -11 -4 9 15.06 1.78
 11 4 -9 17.63 1.78
 11 4 -8 39.37 2.42
 -11 -4 8 37.64 2.69
 11 4 -7 1.31 1.03
 -11 -4 7 -0.83 1.03
 11 4 -6 4.75 1.17
 -11 -4 6 1.87 1.13
 11 4 -5 18.02 1.57
 -11 -4 5 15.51 1.8
 12 -13 -5 17.99 1.53
 12 -13 -4 19.05 1.68
 12 -13 -3 30.57 2.15
 12 -13 -2 -0.61 0.87
 12 -13 -1 2.07 0.87
 12 -12 -6 -1.04 0.9
 12 -12 -6 -0.65 0.85
 12 -12 -5 0.19 0.85
 12 -12 -5 2.36 1.13
 12 -12 -4 0.46 0.85
 12 -12 -4 2.31 1.22
 12 -12 -3 2.13 0.9
 12 -12 -3 1.79 1.2
 12 -12 -2 0.1 1.05
 12 -12 -1 1.25 1.05
 12 -12 0 11.37 1.41
 12 -11 -8 7.77 1.13
 12 -11 -8 10.94 1.3
 12 -11 -7 1.88 0.88
 12 -11 -7 1.77 0.98
 12 -11 -6 1.9 0.93
 12 -11 -6 6.66 1.52
 12 -11 -5 11.72 1.52
 12 -11 -5 14.36 2.07
 12 -11 -4 57.92 2.88
 12 -11 -4 67.73 3.98
 12 -11 -3 16.4 2.22
 12 -11 -2 3.62 1.38
 12 -11 -1 24.66 2.37
 12 -11 0 1.72 1.06
 12 -11 1 13.04 1.35
 12 -10 -9 1.47 0.7
 12 -10 -9 1.2 0.72
 12 -10 -8 4.3 1.17
 12 -10 -8 3.27 0.91
 12 -10 -7 2.58 1
 12 -10 -6 0.56 0.75
 12 -10 -5 9.61 1.32
 12 -10 -4 47.95 2.71
 12 -10 -3 14.21 1.67
 12 -10 -2 -1.31 0.96
 12 -10 -1 0.6 0.81
 12 -10 0 13.84 1.5
 12 -10 0 15.11 1.8
 12 -10 1 1.86 0.75
 12 -10 1 0.15 0.67
 12 -10 2 0.27 0.58
 12 -9 -10 -0.34 0.72
 12 -9 -9 7.05 1.19
 12 -9 -8 2.52 1.02
 12 -9 -7 6.56 1.39
 12 -9 -6 22.04 2.19
 12 -9 -5 23.17 2.25
 12 -9 -4 2.05 1.15
 12 -9 -3 245.37 6.66
 12 -9 -2 41.24 2.83
 12 -9 -1 0.65 1.12
 12 -9 0 0.36 0.93
 12 -9 1 2.27 0.97
 12 -9 2 3.72 1
 12 -9 2 1.53 0.8
 12 -9 3 3.47 0.82
 12 -8 -12 9.31 1.08
 12 -8 -11 1.61 0.89
 12 -8 -10 0.19 0.91
 12 -8 -9 0.23 1.15
 12 -8 -8 6.06 1.49
 12 -8 -7 2.92 1.35
 12 -8 -6 8.57 1.73
 12 -8 -5 3.6 1.4
 12 -8 -4 15.57 2.11
 12 -8 -3 1.11 1.37
 12 -8 -2 19.41 2.32
 12 -8 -1 10.15 1.88
 12 -8 0 83.72 3.92
 12 -8 1 -0.51 1.01
 12 -8 2 8.84 1.41
 12 -8 2 5.4 1.12
 12 -8 3 0.46 0.75
 12 -8 3 -1.61 0.74
 12 -7 -13 0.5 0.7
 12 -7 -12 5.17 1.05
 12 -7 -11 0.94 1.1
 12 -7 -10 6.53 1.46
 12 -7 -9 0.54 1.14
 12 -7 -8 0.78 1.3
 12 -7 -7 19.19 2.44
 12 -7 -6 33.02 3.04
 12 -7 -5 0.11 1.43
 12 -7 -4 3.47 1.56
 12 -7 -3 52.68 3.62
 12 -7 -2 38.87 3.17
 12 -7 -1 -0.09 1.29
 12 -7 0 133.55 5.08
 12 -7 1 8.04 1.48
 12 -7 1 5.66 1.14
 12 -7 2 80.6 3.47
 12 -7 2 56.91 2.91
 12 -7 3 2.62 0.83
 12 -7 3 0.2 0.66
 12 -6 -14 9 1.05
 12 -6 -13 7.8 1.22
 12 -6 -12 24.59 2.16
 12 -6 -11 21.88 2.23
 12 -6 -10 21.18 2.32
 12 -6 -9 182 6.19
 12 -6 -8 1.2 1.62
 12 -6 -7 16.84 2.45
 12 -6 -6 37.35 3.31
 12 -6 -5 -0.64 1.56
 12 -6 -4 2.12 1.58
 12 -6 -3 5.41 1.56
 12 -6 -2 10.95 2.1
 12 -6 -1 4.71 1.59
 12 -6 0 1.44 1.34
 12 -6 1 14.07 1.84
 12 -6 2 46.2 2.66
 12 -6 2 31.02 2.2
 12 -6 3 47.61 2.34
 12 -6 3 39.01 2.17
 12 -5 -14 21.28 1.63
 12 -5 -13 30.69 2.2
 12 -5 -12 30.97 2.48
 12 -5 -11 -0.71 1.25
 12 -5 -10 5.35 1.76
 12 -5 -9 -2.21 1.66
 12 -5 -8 -1.55 1.52
 12 -5 -7 5.15 1.8
 12 -5 -6 22.26 2.66
 12 -5 -5 19.27 2.66
 12 -5 -4 3.97 1.82
 12 -5 -3 38.54 3.22
 12 -5 -2 9.6 2.06
 12 -5 -1 1.62 1.46
 12 -5 0 21.23 2.23
 12 -5 1 1.44 1.07
 12 -5 2 11.98 1.44
 12 -5 3 2.19 0.74
 12 -4 -14 29.49 1.99
 12 -4 -13 -1.18 1.08
 12 -4 -12 89.15 3.99
 12 -4 -11 14 2.04
 12 -4 -10 20.17 2.39
 12 -4 -9 200.73 6.69
 12 -4 -8 1.5 1.63
 12 -4 -7 4.64 1.8
 12 -4 -6 -0.12 1.52
 12 -4 -5 0.69 1.47
 12 -4 -5 -0.91 1.13
 12 -4 -4 9.05 1.92
 12 -4 -4 7.33 1.41
 12 -4 -3 8.47 2.09
 12 -4 -3 5.89 1.38
 12 -4 -2 -0.01 1.35
 12 -4 -2 2.72 1.13
 12 -4 -1 24.17 2.41
 12 -4 -1 19.18 1.97
 12 -4 0 0.8 1.17
 12 -4 1 -0.58 0.98
 12 -4 2 2.63 0.81
 12 -3 -15 3.14 0.81
 12 -3 -14 5 1.05
 12 -3 -13 1.39 0.97
 12 -3 -12 7.13 1.52
 12 -3 -11 -0.03 1.21
 12 -3 -10 17.53 2.2
 12 -3 -9 10.3 2
 12 -3 -9 9.62 1.53
 12 -3 -8 1.39 1.56
 12 -3 -8 1.25 1.08
 12 -3 -7 23.06 2.61
 12 -3 -7 25.97 2.43
 12 -3 -6 33.12 2.98
 12 -3 -6 30.71 2.72
 12 -3 -5 0.25 1.32
 12 -3 -5 -1.42 1.24
 12 -3 -4 9.35 1.97
 12 -3 -4 7.12 1.69
 12 -3 -3 0.27 1.18
 12 -3 -3 2.31 1.16
 12 -3 -2 1.84 1.23
 12 -3 -2 -0.06 1.25
 12 -3 -1 1.76 1.07
 12 -3 -1 1.26 1.04
 12 -3 0 0.74 0.88
 12 -3 1 14.03 1.38
 12 -2 -14 2.37 0.89
 12 -2 -13 12.76 1.51
 12 -2 -12 2.43 1.12
 12 -2 -12 1.45 0.86
 12 -2 -11 5.1 1.46
 12 -2 -11 1.42 1.05
 12 -2 -10 -0.78 1.33
 12 -2 -10 1.07 1
 12 -2 -9 1.49 1.4
 12 -2 -9 0.8 1.16
 12 -2 -8 1.45 1.27
 12 -2 -8 0.94 1.16
 12 -2 -7 11.36 1.87
 12 -2 -7 12.33 1.92
 12 -2 -6 76.64 4.06
 12 -2 -6 73.91 3.99
 12 -2 -5 4 1.49
 12 -2 -5 1.06 1.42
 12 -2 -4 40.17 2.89
 12 -2 -4 37.14 2.88
 12 -2 -3 3.23 1.18
 12 -2 -3 -0.48 1.29
 12 -2 -2 7.07 1.38
 12 -2 -2 6.85 1.49
 12 -2 -1 15.34 1.62
 12 -2 -1 13.88 1.69
 12 -2 0 3.83 0.88
 12 -1 -14 -0.68 0.67
 12 -1 -13 0.92 0.88
 12 -1 -13 -0.49 0.78
 12 -1 -12 8.75 1.3
 12 -1 -12 9.2 1.31
 12 -1 -11 16.26 1.8
 12 -1 -11 15.96 1.83
 12 -1 -10 10.8 1.61
 12 -1 -10 7.32 1.38
 12 -1 -9 1.15 1.11
 12 -1 -9 -0.1 1.2
 12 -1 -8 3.05 1.25
 12 -1 -8 2.53 1.4
 12 -1 -7 13.67 1.84
 12 -1 -7 12.28 1.96
 12 -1 -6 1.91 1.47
 12 -1 -6 -0.41 0.98
 12 -1 -5 8.52 1.74
 12 -1 -5 8.38 1.44
 12 -1 -4 13.38 1.93
 12 -1 -4 10.29 1.43
 12 -1 -3 7.74 1.7
 12 -1 -3 8.74 1.3
 12 -1 -2 0.61 1.25
 12 -1 -2 -0.16 0.8
 12 -1 -1 -0.61 0.98
 12 0 -13 -1.13 0.82
 12 0 -12 1.58 0.99
 12 0 -11 5.01 1.29
 12 0 -10 22.09 2.29
 12 0 -9 1.24 1.27
 12 0 -8 4.46 1.56
 12 0 -7 5.88 1.67
 12 0 -6 10.39 1.82
 12 0 -5 32.19 2.62
 12 0 -4 20.3 2.16
 12 0 -3 16.66 1.82
 12 0 -2 0.48 1.01
 12 1 -13 0.96 0.8
 12 1 -12 2.44 0.97
 12 1 -11 7.35 1.4
 -12 -1 10 1.08 0.97
 12 1 -10 3.62 1.27
 -12 -1 9 4.38 1.23
 12 1 -9 2.02 1.25
 12 1 -8 1.05 1.24
 -12 -1 8 0.41 0.95
 12 1 -7 11.21 1.74
 -12 -1 7 8.21 1.57
 12 1 -6 17.68 1.98
 -12 -1 6 17.37 1.9
 12 1 -5 10.14 1.57
 -12 -1 5 7.76 1.49
 12 1 -4 -0.28 1.03
 12 1 -3 11.58 1.44
 12 2 -12 25.85 1.76
 12 2 -11 10.65 1.39
 12 2 -10 21.65 1.87
 -12 -2 10 18.64 1.68
 12 2 -9 1.23 0.98
 -12 -2 9 2.9 1.12
 12 2 -8 0.65 1
 -12 -2 8 3.73 1.12
 12 2 -7 0.92 1
 -12 -2 7 2 1.08
 12 2 -6 40.16 2.44
 -12 -2 6 28.66 2.1
 12 2 -5 -0.94 0.86
 12 2 -4 14.71 1.4
 12 3 -10 30.76 1.85
 12 3 -9 0.7 0.72
 12 3 -8 30.84 1.86
 12 3 -7 -0.73 0.74
 13 -12 -5 5.01 0.92
 13 -12 -4 15.4 1.44
 13 -12 -3 85.86 3.13
 13 -11 -7 5.34 0.97
 13 -11 -6 4.09 1.07
 13 -11 -5 13.48 1.61
 13 -11 -4 23.33 2.02
 13 -11 -3 50.57 2.76
 13 -11 -2 7.26 1.16
 13 -10 -8 0.99 0.77
 13 -10 -7 10.32 1.49
 13 -10 -6 14.12 1.26
 13 -10 -5 5.05 0.86
 13 -10 -4 -0.23 0.66
 13 -10 -3 7.53 1.05
 13 -10 -2 27.84 2.14
 13 -10 -2 24.83 1.59
 13 -10 -1 1.67 0.77
 13 -9 -9 1.49 0.79
 13 -9 -9 -1.88 0.76
 13 -9 -8 0.69 0.68
 13 -9 -7 11.5 1.36
 13 -9 -6 0.49 0.91
 13 -9 -5 3.84 1.12
 13 -9 -4 13.39 1.58
 13 -9 -3 0.5 0.87
 13 -9 -2 11.01 1.39
 13 -9 -1 10.62 1.32
 13 -9 0 12.61 1.23
 13 -8 -11 12.6 1.16
 13 -8 -10 46.68 2.38
 13 -8 -9 9.64 1.42
 13 -8 -8 -0.57 0.92
 13 -8 -7 9.51 1.62
 13 -8 -6 34.5 2.52
 13 -8 -5 6.32 1.41
 13 -8 -4 9.67 1.54
 13 -8 -3 0.34 0.99
 13 -8 -2 6.51 1.35
 13 -8 -1 3.54 1.06
 13 -8 0 10.95 1.34
 13 -8 1 65.78 2.46
 13 -7 -12 0.21 0.62
 13 -7 -11 -1.16 0.82
 13 -7 -10 1.43 0.93
 13 -7 -9 27.77 2.26
 13 -7 -8 11.56 1.67
 13 -7 -7 29.88 2.49
 13 -7 -6 58.32 3.42
 13 -7 -5 4.29 1.43
 13 -7 -4 28 2.47
 13 -7 -3 27.76 2.39
 13 -7 -2 2.54 1.2
 13 -7 -1 10.56 1.51
 13 -7 0 0.93 0.84
 13 -7 1 16.6 1.36
 13 -6 -12 21.72 1.67
 13 -6 -11 4.68 1.17
 13 -6 -10 9.55 1.55
 13 -6 -9 2.96 1.26
 13 -6 -8 12.97 1.92
 13 -6 -7 1.75 1.28
 13 -6 -6 14.64 1.99
 13 -6 -5 4.46 1.39
 13 -6 -4 0.57 1.23
 13 -6 -3 1.26 1.19
 13 -6 -2 18.88 2.01
 13 -6 -1 17.5 1.78
 13 -6 0 2.42 0.9
 13 -6 1 15.6 1.28
 13 -5 -13 31.37 1.82
 13 -5 -12 19.45 1.74
 13 -5 -11 -1.7 1.09
 13 -5 -10 68.58 3.44
 13 -5 -9 22.69 2.31
 13 -5 -8 8.45 1.74
 13 -5 -7 7.77 1.76
 13 -5 -6 1.2 1.34
 13 -5 -5 7.24 1.75
 13 -5 -4 19.62 2.16
 13 -5 -3 6.85 1.47
 13 -5 -2 6.13 1.33
 13 -5 -1 0.91 0.85
 13 -5 0 2.65 0.84
 13 -4 -13 16.73 1.43
 13 -4 -12 0.24 0.78
 13 -4 -11 3.34 1.21
 13 -4 -10 0.01 1
 13 -4 -9 10.27 1.62
 13 -4 -8 1.63 1.17
 13 -4 -7 29.79 2.5
 13 -4 -6 3.05 1.26
 13 -4 -5 19.09 2.1
 13 -4 -4 13.67 1.76
 13 -4 -3 -1.75 0.98
 13 -4 -2 5.92 1.19
 13 -4 -1 2.14 0.84
 13 -3 -13 6.7 0.98
 13 -3 -12 -0.27 0.85
 13 -3 -11 6.19 1.23
 13 -3 -10 3.68 1.09
 13 -3 -9 -0.96 0.99
 13 -3 -8 0.86 1.06
 13 -3 -7 2.73 1.15
 13 -3 -7 2.98 0.89
 13 -3 -6 0.98 1.13
 13 -3 -6 -1.41 0.91
 13 -3 -5 7.79 1.43
 13 -3 -5 6.34 1.23
 13 -3 -4 0.18 0.87
 13 -3 -4 0.56 0.78
 13 -3 -3 4.99 1.09
 13 -3 -3 0.66 0.7
 13 -3 -2 0.21 0.64
 13 -2 -12 -1.5 0.82
 13 -2 -11 0.69 0.72
 13 -2 -10 9.46 1.32
 13 -2 -10 7.4 1.11
 13 -2 -9 -0.69 0.93
 13 -2 -9 1.97 0.85
 13 -2 -8 34.53 2.31
 13 -2 -8 36.7 2.25
 13 -2 -7 -0.08 0.86
 13 -2 -7 2.96 1.09
 13 -2 -6 5.64 1.12
 13 -2 -6 6.96 1.32
 13 -2 -5 0.6 0.86
 13 -2 -5 -0.22 0.83
 13 -2 -4 22.44 1.65
 13 -2 -4 27.03 1.91
 13 -2 -3 5.64 1
 13 -1 -11 0.5 0.8
 13 -1 -10 -0.19 0.78
 13 -1 -9 15.13 1.52
 13 -1 -8 2.23 0.95
 13 -1 -7 0.14 0.86
 13 -1 -6 18.4 1.7
 13 -1 -5 14.9 1.55
 13 -1 -4 13.09 1.32
 13 0 -10 3 0.91
 13 0 -9 1.48 0.79
 13 0 -8 5.53 1.07
 13 0 -7 2.33 0.92
 13 0 -6 92.39 3.14
 13 0 -5 9.46 1.11
 14 -8 -8 54.43 2.26
 14 -8 -7 0.22 0.69
 14 -8 -6 14.37 1.4
 14 -8 -5 6.27 1.02
 14 -8 -4 7.18 1.05
 14 -8 -3 7.09 0.95
 14 -7 -9 11.56 1.22
 14 -7 -8 -0.44 0.81
 14 -7 -7 32.08 2.04
 14 -7 -6 3.86 1
 14 -7 -5 3.3 0.98
 14 -7 -4 16.11 1.47
 14 -7 -3 15.18 1.35
 14 -6 -10 36 1.94
 14 -6 -9 0.09 0.73
 14 -6 -8 69.3 2.91
 14 -6 -7 2.37 0.97
 14 -6 -6 6.47 1.13
 14 -6 -5 -0.01 0.78
 14 -6 -4 -0.23 0.74
 14 -6 -3 12.21 1.23
 14 -5 -10 12.33 1.23
 14 -5 -9 1.82 0.88
 14 -5 -8 -0.97 0.84
 14 -5 -7 10.28 1.32
 14 -5 -6 0.86 0.78
 14 -5 -5 0.12 0.73
 14 -5 -4 -0.33 0.64
 14 -4 -10 16.82 1.31
 14 -4 -9 10.99 1.18
 14 -4 -8 5.08 1.01
 14 -4 -7 1.07 0.73
 14 -4 -6 6.22 0.99
 14 -4 -5 6.45 0.92

_iucr_refine_fcf_details
;
data_5a
_computing_structure_refinement   'olex2.refine 1.5-alpha (Bourhis et al., 2015)'
_shelx_refln_list_code            4
loop_
  _space_group_symop_id
  _space_group_symop_operation_xyz
  1  x,y,z
  2  -x,-y,-z

_space_group_crystal_system       triclinic
_space_group_IT_number            2
_space_group_name_H-M_alt         'P -1'
_space_group_name_Hall            '-P 1'
_symmetry_space_group_name_H-M    'P -1'
_symmetry_space_group_name_Hall   '-P 1'
_symmetry_Int_Tables_number       2
_cell_length_a                    11.6089(6)
_cell_length_b                    13.0703(5)
_cell_length_c                    14.7334(7)
_cell_angle_alpha                 98.346(4)
_cell_angle_beta                  111.514(5)
_cell_angle_gamma                 112.441(4)
_cell_volume                      1813.5(2)
loop_
  _refln_index_h
  _refln_index_k
  _refln_index_l
  _refln_F_squared_calc
  _refln_F_squared_meas
  _refln_F_squared_sigma
  _refln_F_squared_weight
  _refln_observed_status
-14 4 5 20.269 24.682 3.521 219.312 o
-14 4 6 26.934 23.802 3.788 187.443 o
-14 4 7 1.705 4.095 2.794 383.073 o
-14 4 8 19.571 19.440 3.865 187.449 o
-14 4 9 44.576 42.056 4.516 124.576 o
-14 4 10 62.387 64.366 5.013 94.228 o
-14 5 4 0.215 -1.263 2.449 504.973 o
-14 5 5 0.361 0.459 2.794 387.700 o
-14 5 6 0.491 3.291 2.985 337.975 o
-14 5 7 39.464 39.339 5.051 104.966 o
-14 5 8 2.615 -3.214 3.214 291.290 o
-14 5 9 5.394 6.965 3.368 260.804 o
-14 5 10 44.898 47.184 4.707 114.959 o
-14 6 3 40.630 46.724 4.707 116.817 o
-14 6 4 0.182 -0.880 2.832 377.854 o
-14 6 5 3.262 -0.038 2.985 336.692 o
-14 6 6 18.490 24.759 4.324 151.399 o
-14 6 7 12.541 9.069 3.712 210.608 o
-14 6 8 247.532 265.192 11.136 14.716 o
-14 6 9 2.956 0.344 2.794 384.016 o
-14 6 10 137.827 137.762 7.424 36.983 o
-14 7 3 56.205 58.090 5.166 92.870 o
-14 7 4 58.628 61.649 5.625 79.615 o
-14 7 5 8.046 12.628 3.750 208.177 o
-14 7 6 11.261 14.771 3.827 197.740 o
-14 7 7 124.671 122.761 7.807 36.431 o
-14 7 8 1.416 -1.684 3.100 314.250 o
-14 7 9 44.916 44.237 4.669 117.165 o
-14 8 3 22.986 27.131 3.635 203.617 o
-14 8 4 21.848 27.476 4.018 170.737 o
-14 8 5 21.260 23.994 3.903 181.502 o
-14 8 6 49.817 54.990 5.357 89.696 o
-14 8 7 0.351 0.842 2.640 433.524 o
-14 8 8 205.352 208.289 8.648 23.187 o
-13 0 5 29.536 36.201 4.248 148.000 o
-13 0 6 332.554 353.551 12.016 10.570 o
-13 0 7 4.141 8.916 3.521 239.308 o
-13 0 8 20.395 21.162 4.095 167.517 o
-13 0 9 8.570 5.664 3.023 318.491 o
-13 0 10 18.400 11.480 3.482 231.725 o
-13 1 4 48.433 50.092 5.051 100.317 o
-13 1 5 51.671 57.018 5.931 74.706 o
-13 1 6 78.637 70.412 6.505 58.432 o
-13 1 7 1.902 0.536 3.291 278.334 o
-13 1 8 8.126 8.534 3.635 222.352 o
-13 1 9 53.307 57.898 5.817 76.834 o
-13 1 10 0.034 -0.727 2.985 340.272 o
-13 1 11 0.587 1.913 3.061 321.994 o
-13 2 3 24.563 21.583 3.827 186.668 o
-13 2 4 101.685 94.187 8.782 32.883 o
-13 2 5 1.090 0.699 2.285 575.968 o
-13 2 6 23.874 23.959 3.268 246.294 o
-13 2 7 2.574 4.824 5.817 89.217 o
-13 2 8 128.728 136.524 6.168 48.356 o
-13 2 9 0.222 2.678 5.090 116.846 o
-13 2 10 39.959 32.060 3.942 162.669 o
-13 2 11 3.131 2.640 2.755 392.502 o
-13 2 12 0.129 -3.138 3.138 307.805 o
-13 3 2 0.002 0.804 2.449 504.529 o
-13 3 3 17.878 10.727 8.285 43.593 o
-13 3 4 0.263 1.456 2.222 610.393 o
-13 3 5 31.604 26.904 3.568 202.302 o
-13 3 6 0.002 -1.316 4.573 144.985 o
-13 3 7 10.881 11.012 2.693 386.646 o
-13 3 8 2.582 3.291 4.056 182.867 o
-13 3 9 0.583 -3.674 3.788 211.007 o
-13 3 10 9.359 14.082 4.171 168.570 o
-13 3 11 21.677 23.688 4.707 128.254 o
-13 3 12 1.192 -1.033 3.253 285.654 o
-13 3 13 30.099 25.639 3.750 187.560 o
-13 4 1 1.237 8.189 3.214 288.903 o
-13 4 2 21.554 22.654 4.554 136.674 o
-13 4 3 0.233 -3.750 3.750 215.481 o
-13 4 4 49.987 52.311 6.735 60.229 o
-13 4 5 55.901 73.052 8.036 42.483 o
-13 4 6 7.087 11.671 4.822 127.986 o
-13 4 7 107.405 113.998 9.567 27.701 o
-13 4 8 5.318 6.238 4.477 149.244 o
-13 4 9 37.667 39.300 6.199 72.803 o
-13 4 10 0.743 0.038 3.827 206.741 o
-13 4 11 3.717 12.781 4.630 139.265 o
-13 4 12 0.583 0.918 2.985 339.187 o
-13 4 13 57.871 64.021 5.472 83.218 o
-13 5 1 8.576 3.482 3.253 277.676 o
-13 5 2 26.242 23.458 5.090 109.576 o
-13 5 3 23.763 26.213 5.625 90.943 o
-13 5 4 68.454 75.080 8.266 39.468 o
-13 5 5 32.003 27.706 6.697 64.292 o
-13 5 6 1.045 4.592 5.128 114.877 o
-13 5 7 36.784 29.734 6.735 63.017 o
-13 5 8 35.149 32.336 6.659 64.425 o
-13 5 9 71.817 86.829 8.840 34.491 o
-13 5 10 231.268 262.437 13.164 12.209 o
-13 5 11 0.514 -4.171 4.171 174.120 o
-13 5 12 62.260 74.430 6.659 58.319 o
-13 5 13 100.869 120.044 6.965 46.097 o
-13 6 1 60.054 66.968 6.812 56.864 o
-13 6 2 58.991 72.249 7.692 45.748 o
-13 6 3 6.185 4.822 4.554 144.294 o
-13 6 4 0.616 2.181 4.707 136.551 o
-13 6 5 15.789 17.067 5.319 103.618 o
-13 6 6 54.668 56.023 7.615 47.623 o
-13 6 7 6.162 6.697 4.898 124.765 o
-13 6 8 39.879 49.633 7.347 52.413 o
-13 6 9 7.983 11.327 4.822 127.826 o
-13 6 10 31.813 36.545 5.931 80.185 o
-13 6 11 18.785 17.909 4.477 143.044 o
-13 6 12 79.199 83.117 6.391 58.985 o
-13 7 1 29.346 40.410 5.778 84.272 o
-13 7 2 10.084 9.720 4.592 140.289 o
-13 7 3 82.399 106.230 9.146 31.423 o
-13 7 4 107.547 107.148 9.452 28.429 o
-13 7 5 17.718 16.417 5.472 97.815 o
-13 7 6 193.088 223.175 13.087 13.437 o
-13 7 7 101.377 114.343 9.529 28.171 o
-13 7 8 41.112 44.237 6.391 68.024 o
-13 7 9 98.178 106.268 8.648 33.570 o
-13 7 10 8.087 5.472 3.559 232.803 o
-13 7 11 0.005 -3.138 3.138 307.913 o
-13 7 12 2.470 0.804 2.373 530.722 o
-13 8 1 7.927 13.547 4.056 178.681 o
-13 8 2 23.612 24.912 5.166 107.014 o
-13 8 3 0.033 1.301 3.788 210.965 o
-13 8 4 38.247 37.005 5.893 80.007 o
-13 8 5 24.555 24.185 5.396 98.459 o
-13 8 6 119.394 132.022 9.643 26.333 o
-13 8 7 33.346 36.392 6.199 73.636 o
-13 8 8 0.194 -2.181 3.521 244.510 o
-13 8 9 38.573 36.890 5.434 92.671 o
-13 8 10 158.404 178.632 9.108 25.230 o
-13 8 11 41.813 48.217 4.439 128.026 o
-13 9 1 52.392 40.640 5.051 100.572 o
-13 9 2 37.763 42.132 5.319 95.836 o
-13 9 3 2.103 1.913 3.329 271.351 o
-13 9 4 38.133 51.240 6.046 75.168 o
-13 9 5 16.803 14.695 4.286 156.872 o
-13 9 6 0.455 1.875 3.482 249.209 o
-13 9 7 44.318 44.007 5.204 97.490 o
-13 9 8 0.223 2.640 2.602 444.869 o
-13 9 9 0.174 -0.871 6.448 72.914 o
-13 10 1 0.386 6.391 2.947 345.007 o
-13 10 2 116.321 99.421 5.759 58.977 o
-13 10 3 39.823 28.815 4.018 158.713 o
-13 10 4 0.006 -0.880 2.526 475.293 o
-13 10 5 26.706 19.325 3.291 242.686 o
-13 10 6 58.807 54.033 4.822 103.579 o
-13 10 7 36.558 39.492 5.702 85.071 o
-13 10 8 5.418 3.788 2.947 340.224 o
-13 11 2 21.053 27.782 4.439 142.493 o
-13 11 3 216.035 193.518 10.562 17.980 o
-13 11 4 86.543 89.278 7.730 42.167 o
-13 11 5 54.804 51.584 6.161 69.850 o
-13 11 6 15.056 15.651 4.095 171.691 o
-13 11 7 18.876 20.435 3.712 202.078 o
-13 12 3 319.448 328.563 11.978 11.121 o
-13 12 4 55.494 58.932 5.510 83.543 o
-13 12 5 22.884 19.172 3.521 219.445 o
-12 -3 7 0.890 -2.794 2.832 376.915 o
-12 -3 8 121.036 118.016 7.118 42.293 o
-12 -3 9 4.764 2.679 2.755 389.755 o
-12 -3 10 118.001 117.710 7.079 43.009 o
-12 -2 4 53.830 56.291 5.357 88.397 o
-12 -2 5 5.301 -3.291 3.291 275.843 o
-12 -2 6 144.568 132.087 22.004 5.922 o
-12 -2 7 3.826 5.508 2.808 374.859 o
-12 -2 8 2.591 8.354 5.893 86.776 o
-12 -2 9 3.800 7.689 3.195 290.110 o
-12 -2 10 87.668 76.903 5.759 68.082 o
-12 -2 11 35.521 40.755 5.319 96.592 o
-12 -2 12 93.102 98.921 6.735 51.071 o
-12 -1 3 34.918 44.313 5.510 90.345 o
-12 -1 4 0.129 -1.071 3.942 195.113 o
-12 -1 5 33.805 34.619 4.554 129.311 o
-12 -1 6 56.930 67.044 5.246 88.974 o
-12 -1 7 30.296 37.461 5.740 85.414 o
-12 -1 8 0.064 2.631 2.886 362.359 o
-12 -1 9 19.440 12.668 4.516 141.458 o
-12 -1 10 2.802 8.342 4.860 127.197 o
-12 -1 11 27.401 28.127 5.357 98.753 o
-12 -1 12 12.078 9.337 3.712 210.822 o
-12 -1 13 1.684 3.674 3.061 319.963 o
-12 0 2 3.197 1.837 3.865 201.313 o
-12 0 3 63.955 63.753 6.965 54.427 o
-12 0 4 72.086 77.683 8.266 39.129 o
-12 0 5 112.335 123.182 10.026 25.201 o
-12 0 6 30.630 39.760 6.965 59.253 o
-12 0 7 15.388 22.501 6.391 72.309 o
-12 0 8 8.391 17.067 5.970 83.643 o
-12 0 9 6.746 4.745 4.860 126.789 o
-12 0 10 81.387 84.532 8.763 34.538 o
-12 0 11 21.067 19.172 4.936 118.049 o
-12 0 12 15.604 6.046 3.788 201.583 o
-12 0 13 0.301 -3.138 3.138 307.655 o
-12 1 1 0.000 -2.334 3.750 215.580 o
-12 1 2 0.023 0.538 2.579 455.455 o
-12 1 3 31.243 32.140 3.952 168.111 o
-12 1 4 47.530 44.302 5.912 77.170 o
-12 1 5 30.086 32.288 4.245 148.908 o
-12 1 6 3.566 1.982 4.439 152.808 o
-12 1 7 55.457 49.961 5.134 95.392 o
-12 1 8 11.542 10.733 3.568 227.251 o
-12 1 9 5.070 2.102 3.118 305.899 o
-12 1 10 34.467 34.938 6.659 64.358 o
-12 1 11 57.166 61.663 4.911 99.782 o
-12 1 12 35.399 34.360 3.531 198.241 o
-12 1 13 3.651 0.660 2.698 409.908 o
-12 1 14 1.158 -2.564 2.564 458.936 o
-12 2 1 55.777 56.166 4.475 117.372 o
-12 2 2 27.020 26.673 3.874 179.025 o
-12 2 3 11.739 5.578 7.099 59.569 o
-12 2 4 160.549 148.129 7.806 32.025 o
-12 2 5 13.744 9.546 5.625 93.789 o
-12 2 6 278.363 288.061 10.890 13.872 o
-12 2 7 43.154 45.355 5.126 100.234 o
-12 2 8 4.154 4.529 3.278 277.118 o
-12 2 9 2.450 4.258 3.418 256.487 o
-12 2 10 0.032 1.056 3.540 241.676 o
-12 2 11 5.615 11.852 7.041 60.682 o
-12 2 12 8.870 7.178 2.610 419.029 o
-12 2 13 44.298 48.829 5.778 80.572 o
-12 2 14 5.691 9.069 3.406 254.044 o
-12 3 1 8.884 5.765 2.854 355.057 o
-12 3 2 0.203 3.435 3.635 228.459 o
-12 3 3 7.640 4.970 3.903 194.767 o
-12 3 4 32.036 31.440 4.908 114.216 o
-12 3 5 1.331 -2.338 3.458 252.682 o
-12 3 6 122.481 121.884 7.688 37.510 o
-12 3 7 92.732 94.537 6.806 50.619 o
-12 3 8 4.768 5.003 3.398 257.506 o
-12 3 9 34.453 37.816 4.650 123.689 o
-12 3 10 60.358 67.083 8.419 38.950 o
-12 3 11 6.417 -0.115 4.630 140.118 o
-12 3 12 26.262 27.285 5.817 84.863 o
-12 3 13 1.925 5.319 3.712 217.874 o
-12 3 14 14.932 19.134 4.018 177.088 o
-12 3 15 15.291 12.016 3.100 290.894 o
-12 4 1 82.622 82.126 9.548 29.680 o
-12 4 2 11.264 5.649 5.223 109.165 o
-12 4 3 26.760 26.344 4.936 115.437 o
-12 4 4 33.711 30.681 4.349 141.260 o
-12 4 5 2.235 -0.821 3.428 256.552 o
-12 4 6 5.614 -0.459 5.817 89.162 o
-12 4 7 5.877 17.756 6.888 63.214 o
-12 4 8 10.395 5.740 6.238 77.026 o
-12 4 9 671.513 768.139 25.601 2.453 o
-12 4 10 69.370 77.185 9.146 32.811 o
-12 4 11 48.355 53.574 7.807 46.065 o
-12 4 12 297.138 341.153 15.269 8.557 o
-12 4 13 2.167 -4.133 4.133 176.860 o
-12 4 14 101.024 112.850 7.615 40.632 o
-12 5 1 0.326 6.199 5.587 96.818 o
-12 5 2 27.056 36.737 7.883 47.063 o
-12 5 3 124.221 147.482 12.322 17.158 o
-12 5 4 4.857 15.192 6.965 61.967 o
-12 5 5 68.269 73.741 10.179 27.071 o
-12 5 6 71.340 85.183 10.179 26.785 o
-12 5 7 2.488 19.708 6.888 63.345 o
-12 5 8 0.324 -5.817 5.817 89.590 o
-12 5 9 0.430 -6.352 6.352 75.113 o
-12 5 10 22.663 20.473 6.735 64.773 o
-12 5 11 0.164 -2.717 4.783 132.481 o
-12 5 12 107.643 118.514 9.490 27.951 o
-12 5 13 118.028 117.442 8.419 33.234 o
-12 5 14 79.454 81.433 6.238 61.397 o
-12 6 1 15.235 18.024 6.085 79.820 o
-12 6 2 28.057 41.903 8.036 45.167 o
-12 6 3 19.052 20.703 5.970 82.210 o
-12 6 4 3.027 8.113 6.046 82.438 o
-12 6 5 0.122 -2.449 5.970 85.069 o
-12 6 6 115.905 142.928 12.666 16.568 o
-12 6 7 73.834 64.442 9.375 31.450 o
-12 6 8 2.408 4.592 6.199 78.603 o
-12 6 9 597.153 696.465 23.688 2.945 o
-12 6 10 71.272 81.050 8.878 34.414 o
-12 6 11 72.080 83.729 8.534 36.793 o
-12 6 12 99.166 94.099 8.266 36.550 o
-12 6 13 27.082 29.849 4.669 127.213 o
-12 6 14 33.318 34.441 4.018 161.191 o
-12 7 1 1.654 -0.344 4.936 124.177 o
-12 7 2 166.731 148.745 12.131 16.605 o
-12 7 3 188.849 201.592 13.853 12.558 o
-12 7 4 17.126 13.279 5.970 82.894 o
-12 7 5 2.480 0.421 5.472 100.985 o
-12 7 6 128.374 126.359 11.633 19.093 o
-12 7 7 78.404 73.435 9.337 31.279 o
-12 7 8 1.291 2.985 4.975 122.111 o
-12 7 9 0.526 2.066 4.362 158.942 o
-12 7 10 20.060 24.988 5.587 92.885 o
-12 7 11 1.126 3.597 4.209 170.290 o
-12 7 12 21.487 19.784 4.018 173.234 o
-12 7 13 6.817 1.913 2.679 408.564 o
-12 8 1 31.621 38.841 7.194 55.671 o
-12 8 2 71.590 74.277 8.878 34.579 o
-12 8 3 0.428 4.248 5.243 110.015 o
-12 8 4 55.579 59.582 8.074 42.602 o
-12 8 5 9.107 13.776 5.357 103.577 o
-12 8 6 31.342 32.795 6.620 65.514 o
-12 8 7 7.514 11.174 5.166 111.728 o
-12 8 8 16.475 23.190 5.702 90.024 o
-12 8 9 1.656 0.880 4.401 156.069 o
-12 8 10 5.464 0.727 3.482 246.398 o
-12 8 11 2.890 6.161 3.406 257.322 o
-12 8 12 37.763 35.627 4.133 150.472 o
-12 9 1 0.003 2.487 4.286 164.737 o
-12 9 2 171.559 157.814 10.830 19.528 o
-12 9 3 866.110 938.964 25.486 1.932 o
-12 9 4 4.570 7.845 4.401 154.393 o
-12 9 5 84.257 88.665 8.610 35.304 o
-12 9 6 75.834 84.341 8.381 37.714 o
-12 9 7 23.664 25.103 5.319 101.245 o
-12 9 8 6.187 9.643 3.903 194.346 o
-12 9 9 33.786 26.978 4.554 130.949 o
-12 9 10 1.279 -1.301 2.755 397.490 o
-12 10 1 0.120 2.296 3.100 314.390 o
-12 10 2 0.600 -3.674 3.674 224.377 o
-12 10 3 57.727 54.378 6.391 64.838 o
-12 10 4 179.630 183.492 10.370 20.013 o
-12 10 5 41.763 36.775 5.051 104.647 o
-12 10 6 4.693 2.143 2.870 360.366 o
-12 10 7 11.814 9.873 3.827 198.853 o
-12 10 8 19.761 14.260 2.749 350.145 o
-12 10 9 10.239 5.116 1.921 735.087 o
-12 11 1 95.421 94.367 9.069 31.495 o
-12 11 2 22.587 13.853 5.281 104.058 o
-12 11 3 64.492 62.758 8.495 38.197 o
-12 11 4 259.338 235.901 18.770 6.999 o
-12 11 5 43.842 48.868 5.051 102.036 o
-12 11 6 15.017 15.867 9.108 36.161 o
-12 11 7 3.954 6.995 2.506 465.583 o
-12 11 8 50.569 35.987 6.065 73.922 o
-12 12 1 0.320 4.783 4.018 186.882 o
-12 12 2 1.769 0.383 4.018 187.142 o
-12 12 3 4.064 7.593 2.755 386.729 o
-12 12 4 1.499 4.667 3.540 239.807 o
-12 12 5 3.631 4.292 4.152 174.090 o
-12 12 6 0.794 -2.365 2.365 540.019 o
-12 13 1 6.977 7.921 3.329 264.880 o
-12 13 2 1.523 -2.334 3.329 272.475 o
-12 13 3 130.272 116.983 8.227 33.483 o
-12 13 4 73.126 72.899 6.429 60.267 o
-12 13 5 70.674 68.843 5.855 71.076 o
-11 -4 5 73.299 65.157 4.803 96.114 o
-11 -4 6 9.039 13.400 5.510 98.043 o
-11 -4 7 3.545 0.918 4.095 179.566 o
-11 -4 8 149.222 147.770 6.885 38.768 o
-11 -4 9 68.464 62.934 4.917 95.072 o
-11 -4 10 2.164 3.473 2.641 427.457 o
-11 -4 11 16.774 14.167 5.855 86.078 o
-11 -4 12 8.850 12.245 3.750 207.808 o
-11 -4 13 40.662 38.918 4.286 138.925 o
-11 -3 2 98.380 98.844 6.429 53.915 o
-11 -3 3 42.514 43.782 4.085 147.715 o
-11 -3 4 8.003 0.505 3.214 286.157 o
-11 -3 5 56.832 50.419 5.112 95.526 o
-11 -3 6 35.135 35.165 4.816 116.465 o
-11 -3 7 120.377 112.177 16.321 10.576 o
-11 -3 8 43.346 37.065 9.930 29.660 o
-11 -3 9 24.866 16.063 5.817 85.937 o
-11 -3 10 2.992 6.812 4.783 131.373 o
-11 -3 11 213.938 210.907 14.369 11.407 o
-11 -3 12 75.461 72.596 4.821 93.237 o
-11 -3 13 62.677 58.391 4.118 128.015 o
-11 -3 14 21.045 25.983 4.056 168.716 o
-11 -2 1 37.236 38.448 8.208 42.994 o
-11 -2 2 163.101 145.542 18.789 7.832 o
-11 -2 3 78.398 83.897 14.082 14.520 o
-11 -2 4 135.274 138.372 17.010 9.604 o
-11 -2 5 22.280 20.988 4.566 136.045 o
-11 -2 6 170.443 172.838 9.038 24.967 o
-11 -2 7 0.255 -3.669 3.959 193.396 o
-11 -2 8 6.038 6.829 4.123 175.193 o
-11 -2 9 59.314 57.955 5.681 78.583 o
-11 -2 10 195.202 195.555 8.788 23.720 o
-11 -2 11 5.360 0.804 3.980 189.318 o
-11 -2 12 29.412 31.073 5.778 85.082 o
-11 -2 13 16.242 17.259 4.324 153.949 o
-11 -2 14 47.390 50.207 4.860 107.406 o
-11 -1 1 16.961 18.846 3.760 199.288 o
-11 -1 2 45.855 53.014 5.446 88.513 o
-11 -1 3 63.849 58.642 9.299 32.480 o
-11 -1 4 52.272 56.538 6.115 70.774 o
-11 -1 5 99.936 109.801 8.023 37.655 o
-11 -1 6 28.788 28.488 5.004 111.679 o
-11 -1 7 41.000 40.146 5.736 83.194 o
-11 -1 8 0.144 -3.865 6.276 76.971 o
-11 -1 9 31.608 32.975 5.090 106.828 o
-11 -1 10 1.309 -2.908 4.286 164.721 o
-11 -1 11 76.191 73.550 7.615 44.960 o
-11 -1 12 13.954 10.677 4.095 173.404 o
-11 -1 13 24.776 18.483 4.171 160.301 o
-11 -1 14 1.889 8.342 3.406 257.256 o
-11 0 1 15.441 10.436 4.079 174.011 o
-11 0 2 61.316 53.343 6.525 62.080 o
-11 0 3 91.115 94.512 5.585 68.132 o
-11 0 4 23.837 25.260 3.672 200.077 o
-11 0 5 350.857 382.049 10.554 11.161 o
-11 0 6 67.527 66.802 5.167 87.791 o
-11 0 7 8.314 12.974 9.452 33.741 o
-11 0 8 0.392 -1.413 3.055 324.562 o
-11 0 9 63.125 62.463 5.370 84.557 o
-11 0 10 2.755 2.461 2.909 353.402 o
-11 0 11 2.657 1.684 2.885 359.820 o
-11 0 12 106.419 120.283 6.208 53.305 o
-11 0 13 33.590 30.843 5.051 108.041 o
-11 0 14 52.917 61.113 5.740 78.324 o
-11 0 15 1.160 4.592 2.526 467.845 o
-11 1 1 138.597 131.199 7.517 36.620 o
-11 1 2 73.120 82.913 6.444 59.226 o
-11 1 3 359.918 390.939 13.153 8.892 o
-11 1 4 10.025 5.604 7.596 52.151 o
-11 1 5 487.292 517.869 15.345 5.703 o
-11 1 6 9.533 12.956 6.314 74.976 o
-11 1 7 3.575 0.732 3.693 220.444 o
-11 1 8 36.577 42.515 7.615 49.501 o
-11 1 9 15.135 19.325 5.970 82.774 o
-11 1 10 7.234 10.944 5.090 115.126 o
-11 1 11 0.371 8.381 4.860 127.628 o
-11 1 12 0.713 -1.174 3.236 288.894 o
-11 1 13 18.509 17.952 3.843 190.635 o
-11 1 14 11.852 13.402 7.424 54.337 o
-11 1 15 52.891 52.426 4.286 128.158 o
-11 2 1 10.907 11.272 8.132 45.442 o
-11 2 2 74.616 87.996 6.925 52.096 o
-11 2 3 61.274 59.741 6.209 67.090 o
-11 2 4 14.030 14.246 4.397 150.529 o
-11 2 5 68.055 69.959 6.676 57.563 o
-11 2 6 80.549 82.370 7.121 49.364 o
-11 2 7 16.025 19.389 6.104 79.173 o
-11 2 8 199.745 217.129 14.809 11.030 o
-11 2 9 3.711 2.373 5.204 111.333 o
-11 2 10 64.490 64.480 8.534 37.836 o
-11 2 11 21.206 25.904 4.910 118.263 o
-11 2 12 27.287 30.794 5.112 107.440 o
-11 2 13 5.665 1.138 3.539 238.397 o
-11 2 14 48.722 50.518 8.342 40.778 o
-11 2 15 32.286 29.179 8.457 41.023 o
-11 2 16 6.485 7.845 2.717 392.528 o
-11 3 1 42.843 51.233 6.217 70.723 o
-11 3 2 0.012 7.980 4.088 180.117 o
-11 3 3 45.927 51.824 6.238 69.776 o
-11 3 4 66.604 62.142 6.692 58.069 o
-11 3 5 23.437 25.312 4.735 125.970 o
-11 3 6 5.265 14.191 4.270 162.579 o
-11 3 7 292.715 282.422 13.011 11.047 o
-11 3 8 0.000 2.487 6.085 81.819 o
-11 3 9 247.097 266.493 16.570 8.501 o
-11 3 10 84.885 104.530 8.345 36.641 o
-11 3 11 222.646 236.250 11.252 15.668 o
-11 3 12 30.601 40.106 5.791 83.745 o
-11 3 13 14.563 12.858 6.391 72.812 o
-11 3 14 29.907 30.630 4.298 146.181 o
-11 3 15 81.379 77.673 10.275 26.125 o
-11 3 16 15.920 14.963 2.947 315.759 o
-11 4 1 46.107 52.071 5.748 80.602 o
-11 4 2 0.101 -3.732 3.732 217.684 o
-11 4 3 324.765 344.003 12.671 10.229 o
-11 4 4 191.913 187.889 9.697 21.294 o
-11 4 5 55.343 56.052 6.139 69.808 o
-11 4 6 657.113 688.926 26.443 2.479 o
-11 4 7 0.038 5.128 5.931 85.994 o
-11 4 8 189.518 200.712 14.886 11.180 o
-11 4 9 21.965 18.139 6.544 68.662 o
-11 4 10 872.690 941.546 27.610 1.792 o
-11 4 11 8.557 10.777 5.104 114.277 o
-11 4 12 828.519 880.492 29.007 1.812 o
-11 4 13 31.118 32.336 7.653 49.710 o
-11 4 14 138.434 116.792 9.988 24.377 o
-11 4 15 6.634 9.605 3.750 209.883 o
-11 5 1 1.621 2.258 6.008 83.811 o
-11 5 2 15.335 14.695 6.812 64.126 o
-11 5 3 1.736 4.669 6.085 81.630 o
-11 5 4 17.953 24.950 7.730 49.659 o
-11 5 5 4.920 -2.411 6.161 79.564 o
-11 5 6 606.445 636.500 25.869 2.712 o
-11 5 7 5.546 12.590 7.615 51.926 o
-11 5 8 2.013 1.607 5.931 85.978 o
-11 5 9 476.169 509.299 22.616 3.809 o
-11 5 10 151.776 173.266 10.058 22.312 o
-11 5 11 56.923 64.349 6.816 57.358 o
-11 5 12 0.219 0.765 6.314 76.017 o
-11 5 13 2.912 -0.344 5.128 114.935 o
-11 5 14 34.404 24.147 4.936 113.445 o
-11 5 15 147.086 144.191 8.036 32.111 o
-11 6 1 585.081 657.088 25.448 2.792 o
-11 6 2 157.234 165.391 14.006 13.109 o
-11 6 3 44.306 42.285 8.457 40.181 o
-11 6 4 6.883 1.110 5.702 92.593 o
-11 6 5 296.572 316.050 18.713 6.520 o
-11 6 6 348.193 373.297 19.631 5.597 o
-11 6 7 147.721 153.567 13.470 14.261 o
-11 6 8 14.101 24.912 7.194 57.377 o
-11 6 9 2.836 7.156 5.587 96.518 o
-11 6 10 6.337 3.827 5.970 84.455 o
-11 6 11 76.479 74.430 9.031 33.279 o
-11 6 12 0.192 2.181 4.477 150.974 o
-11 6 13 26.400 36.890 5.931 81.024 o
-11 6 14 0.200 5.587 3.253 284.217 o
-11 7 1 66.398 79.252 9.873 28.610 o
-11 7 2 37.873 41.635 7.845 46.737 o
-11 7 3 363.125 383.744 19.899 5.378 o
-11 7 4 197.924 230.981 15.804 9.874 o
-11 7 5 850.479 913.785 29.351 1.739 o
-11 7 6 39.410 32.298 6.888 60.022 o
-11 7 7 34.118 37.655 7.807 47.525 o
-11 7 8 84.908 90.502 10.294 25.704 o
-11 7 9 99.976 113.769 10.791 22.801 o
-11 7 10 13.930 7.998 4.975 119.347 o
-11 7 11 6.217 3.750 4.362 157.192 o
-11 7 12 18.508 17.105 4.592 136.575 o
-11 7 13 6.346 5.051 3.291 272.765 o
-11 8 1 111.985 131.754 11.595 19.558 o
-11 8 2 67.852 70.374 9.299 32.057 o
-11 8 3 16.892 26.213 6.888 62.228 o
-11 8 4 227.404 231.249 14.848 10.521 o
-11 8 5 112.916 125.823 11.518 19.837 o
-11 8 6 199.176 218.277 14.082 11.942 o
-11 8 7 23.086 22.400 4.290 152.088 o
-11 8 8 57.242 54.732 5.425 85.851 o
-11 8 9 118.523 117.071 7.128 42.567 o
-11 8 10 6.811 7.163 4.669 136.959 o
-11 8 11 83.324 83.708 14.369 13.927 o
-11 8 12 0.844 0.018 2.125 667.968 o
-11 9 1 5.522 5.243 4.516 146.833 o
-11 9 2 20.536 14.082 5.472 97.533 o
-11 9 3 54.604 55.377 5.721 79.035 o
-11 9 4 23.343 31.437 4.531 135.555 o
-11 9 5 22.353 20.770 8.323 42.877 o
-11 9 6 260.796 282.549 12.609 12.123 o
-11 9 7 7.999 5.530 3.328 265.188 o
-11 9 8 26.262 22.604 3.873 181.121 o
-11 9 9 56.738 54.513 4.778 105.830 o
-11 9 10 1.168 1.894 2.324 555.164 o
-11 9 11 0.380 -2.028 3.674 224.480 o
-11 9 12 106.925 92.109 6.582 51.266 o
-11 10 1 116.524 115.477 6.745 46.395 o
-11 10 2 91.905 95.289 12.073 19.037 o
-11 10 3 11.952 12.369 3.482 237.014 o
-11 10 4 205.213 216.405 9.017 21.877 o
-11 10 5 45.092 41.673 7.768 47.135 o
-11 10 6 57.727 62.988 8.304 40.228 o
-11 10 7 0.463 -1.492 4.745 134.576 o
-11 10 8 15.465 16.567 5.204 108.195 o
-11 10 9 234.811 219.080 12.207 13.958 o
-11 10 10 2.260 1.531 3.674 223.194 o
-11 10 11 57.627 39.033 4.898 104.279 o
-11 11 1 231.681 223.771 9.914 18.243 o
-11 11 2 113.408 127.698 10.830 22.012 o
-11 11 3 1.509 6.965 5.243 109.710 o
-11 11 4 5.448 3.521 5.128 114.325 o
-11 11 5 16.216 16.680 4.420 147.795 o
-11 11 6 3.802 3.581 3.327 269.765 o
-11 11 7 1.190 -1.332 2.832 376.516 o
-11 11 8 30.717 25.119 3.650 196.267 o
-11 11 9 242.730 200.368 10.715 16.615 o
-11 11 10 34.989 28.241 4.554 130.171 o
-11 12 1 62.297 62.581 5.586 79.503 o
-11 12 2 27.375 23.685 5.090 109.252 o
-11 12 3 64.534 61.366 5.912 72.051 o
-11 12 4 50.075 47.990 5.100 98.506 o
-11 12 5 25.036 29.746 4.343 146.079 o
-11 12 6 40.763 34.027 4.342 137.131 o
-11 12 7 2.253 1.438 2.284 571.554 o
-11 12 8 85.545 75.157 6.620 55.388 o
-11 12 9 3.521 7.883 3.061 315.610 o
-11 13 1 48.575 43.889 4.495 123.163 o
-11 13 2 13.394 11.294 3.394 247.994 o
-11 13 3 55.208 45.554 4.586 115.715 o
-11 13 4 103.528 86.724 5.692 64.310 o
-11 13 5 13.401 7.868 2.640 398.875 o
-11 13 6 9.930 13.402 2.772 365.995 o
-11 13 7 8.161 -1.952 3.061 314.799 o
-11 14 1 15.844 19.516 4.133 167.374 o
-11 14 2 0.297 -1.057 2.191 630.335 o
-11 14 3 74.093 68.671 4.383 108.172 o
-11 14 4 67.511 60.264 3.908 133.576 o
-10 -6 5 16.958 18.636 4.362 150.833 o
-10 -6 6 10.052 7.003 3.980 185.945 o
-10 -6 7 12.534 6.046 4.439 149.681 o
-10 -6 8 0.914 -0.217 2.138 659.623 o
-10 -6 9 4.529 1.503 6.218 78.084 o
-10 -6 10 41.899 46.924 5.989 76.195 o
-10 -6 11 6.888 5.509 2.087 649.524 o
-10 -6 12 31.916 24.644 4.248 149.819 o
-10 -5 3 58.932 49.480 6.467 63.686 o
-10 -5 4 5.950 2.766 3.827 203.843 o
-10 -5 5 0.002 1.255 2.927 353.101 o
-10 -5 6 0.004 2.227 2.952 346.665 o
-10 -5 7 0.036 5.641 3.363 266.182 o
-10 -5 8 0.353 5.721 3.712 218.488 o
-10 -5 9 15.242 12.380 3.834 195.330 o
-10 -5 10 13.629 10.638 4.362 153.638 o
-10 -5 11 101.505 100.150 5.802 61.579 o
-10 -5 12 42.419 44.761 4.059 149.020 o
-10 -5 13 27.899 25.425 3.044 270.513 o
-10 -5 14 139.177 142.686 5.114 56.238 o
-10 -4 1 0.724 10.753 5.204 111.170 o
-10 -4 2 195.596 179.582 12.762 14.364 o
-10 -4 3 158.200 165.514 8.173 29.666 o
-10 -4 4 67.229 63.818 8.572 37.391 o
-10 -4 5 97.794 100.835 7.453 42.988 o
-10 -4 6 8.872 17.159 8.974 37.357 o
-10 -4 7 12.375 2.722 6.812 64.685 o
-10 -4 8 1.739 6.161 5.625 95.376 o
-10 -4 9 198.963 224.987 23.228 5.086 o
-10 -4 10 7.705 9.682 3.852 198.648 o
-10 -4 11 26.176 25.524 6.008 79.945 o
-10 -4 12 7.858 11.633 4.860 125.854 o
-10 -4 13 8.844 3.537 3.597 228.148 o
-10 -4 14 0.364 4.534 2.870 364.696 o
-10 -4 15 2.215 1.033 2.411 514.619 o
-10 -3 1 0.528 4.701 3.512 244.111 o
-10 -3 2 73.775 70.524 6.391 60.946 o
-10 -3 3 100.682 101.051 7.749 40.133 o
-10 -3 4 176.391 174.428 20.243 6.716 o
-10 -3 5 35.856 35.667 5.706 85.480 o
-10 -3 6 38.977 42.782 6.218 71.955 o
-10 -3 7 5.071 10.562 6.199 78.200 o
-10 -3 8 147.322 146.218 9.023 27.177 o
-10 -3 9 7.556 14.159 6.429 72.460 o
-10 -3 10 7.937 12.245 5.778 89.498 o
-10 -3 11 6.950 9.720 5.013 118.774 o
-10 -3 12 130.640 149.472 11.251 19.799 o
-10 -3 13 6.976 7.144 2.657 409.285 o
-10 -3 14 22.568 16.279 4.554 137.471 o
-10 -3 15 15.422 4.914 6.754 65.523 o
-10 -2 1 7.759 6.716 4.302 160.589 o
-10 -2 2 160.342 172.119 9.865 22.594 o
-10 -2 3 189.842 234.299 11.669 15.849 o
-10 -2 4 433.175 462.716 16.124 6.102 o
-10 -2 5 460.371 480.080 16.531 5.663 o
-10 -2 6 16.060 33.178 8.495 41.193 o
-10 -2 7 82.054 75.513 7.165 49.095 o
-10 -2 8 0.284 -3.176 5.013 120.610 o
-10 -2 9 17.678 14.197 5.778 88.188 o
-10 -2 10 40.608 49.288 8.189 42.716 o
-10 -2 11 56.009 48.523 7.730 46.526 o
-10 -2 12 0.590 -5.970 5.970 85.037 o
-10 -2 13 91.897 103.819 9.069 31.429 o
-10 -2 14 3.036 7.500 4.171 172.177 o
-10 -2 15 70.738 68.919 6.238 64.102 o
-10 -1 1 4.860 11.031 4.995 119.873 o
-10 -1 2 43.627 41.478 6.411 67.465 o
-10 -1 3 15.897 23.847 14.867 13.646 o
-10 -1 4 3.254 4.997 4.641 139.650 o
-10 -1 5 31.245 39.304 6.505 67.356 o
-10 -1 6 61.996 64.685 6.919 55.240 o
-10 -1 7 0.042 1.941 5.204 111.822 o
-10 -1 8 0.038 5.874 3.420 257.364 o
-10 -1 9 60.164 62.804 5.822 74.710 o
-10 -1 10 46.625 44.162 6.869 58.961 o
-10 -1 11 136.923 136.974 6.279 45.944 o
-10 -1 12 0.340 0.076 2.197 626.501 o
-10 -1 13 1.353 0.752 2.164 640.577 o
-10 -1 14 317.795 337.767 8.294 15.202 o
-10 -1 15 1.739 4.817 3.032 325.360 o
-10 -1 16 362.834 338.852 6.622 15.255 o
-10 0 1 41.593 37.206 4.161 145.919 o
-10 0 2 3.317 -1.675 3.311 274.155 o
-10 0 3 710.291 787.899 16.401 3.358 o
-10 0 4 73.486 72.249 5.591 75.343 o
-10 0 5 536.005 582.451 16.675 4.741 o
-10 0 6 178.884 180.478 7.842 28.935 o
-10 0 7 2.391 -1.607 3.362 266.568 o
-10 0 8 3.450 5.113 3.273 278.269 o
-10 0 9 563.060 547.933 18.079 4.352 o
-10 0 10 13.017 14.555 2.833 344.830 o
-10 0 11 59.166 58.789 4.088 131.576 o
-10 0 12 36.548 30.187 3.833 173.796 o
-10 0 13 22.857 26.785 5.931 82.307 o
-10 0 14 9.694 11.369 3.648 218.844 o
-10 0 15 8.940 10.820 2.224 556.565 o
-10 0 16 14.261 14.915 2.128 565.242 o
-10 1 1 164.287 171.898 7.974 29.872 o
-10 1 2 83.631 85.630 6.106 62.255 o
-10 1 3 267.894 291.014 10.179 15.188 o
-10 1 4 62.461 62.177 6.348 64.207 o
-10 1 5 228.944 225.916 11.073 15.963 o
-10 1 6 28.966 26.760 4.288 148.279 o
-10 1 7 19.588 16.657 5.338 102.233 o
-10 1 8 25.423 23.212 4.359 146.402 o
-10 1 9 0.335 1.728 3.044 325.972 o
-10 1 10 14.881 17.713 3.412 241.036 o
-10 1 11 59.369 63.295 5.017 95.365 o
-10 1 12 167.642 165.853 9.113 25.045 o
-10 1 13 16.991 19.877 4.441 145.572 o
-10 1 14 153.233 149.929 7.899 32.089 o
-10 1 15 1.060 4.488 2.649 426.328 o
-10 1 16 9.101 6.389 2.284 538.185 o
-10 2 1 65.207 66.475 6.838 55.854 o
-10 2 2 0.000 5.778 4.166 173.847 o
-10 2 3 66.119 62.880 6.648 58.741 o
-10 2 4 17.546 18.958 4.712 130.051 o
-10 2 5 70.590 62.943 6.237 64.674 o
-10 2 6 160.983 170.289 13.547 13.763 o
-10 2 7 371.812 373.986 19.248 5.610 o
-10 2 8 14.540 5.324 4.061 177.158 o
-10 2 9 94.300 79.089 7.003 49.209 o
-10 2 10 2.162 -0.668 3.540 240.783 o
-10 2 11 16.317 18.158 4.537 140.334 o
-10 2 12 15.679 15.383 3.854 192.280 o
-10 2 13 35.721 36.043 5.040 107.067 o
-10 2 14 28.747 28.772 4.226 151.773 o
-10 2 15 43.815 39.981 4.162 143.643 o
-10 2 16 12.449 4.133 4.477 147.519 o
-10 3 1 0.091 2.388 4.227 169.351 o
-10 3 2 266.575 256.799 11.592 13.627 o
-10 3 3 408.573 431.762 14.749 7.088 o
-10 3 4 70.254 77.176 6.870 54.063 o
-10 3 5 9.716 9.254 5.931 84.972 o
-10 3 6 165.051 151.500 13.011 14.816 o
-10 3 7 45.975 40.716 8.419 40.484 o
-10 3 8 130.486 138.689 16.532 10.154 o
-10 3 9 117.951 133.782 13.815 14.243 o
-10 3 10 42.712 63.945 11.174 23.378 o
-10 3 11 64.045 84.379 11.365 22.018 o
-10 3 12 341.900 335.987 19.325 5.873 o
-10 3 13 176.725 194.245 15.192 11.006 o
-10 3 14 3.423 2.028 6.161 79.596 o
-10 3 15 80.845 76.152 8.801 34.548 o
-10 3 16 9.577 14.235 4.056 177.778 o
-10 4 1 10.149 6.588 4.496 146.613 o
-10 4 2 10.215 9.662 4.343 156.335 o
-10 4 3 354.080 365.450 13.134 9.190 o
-10 4 4 47.664 53.496 7.940 44.684 o
-10 4 5 4.662 5.778 5.664 93.828 o
-10 4 6 466.991 478.839 22.119 4.012 o
-10 4 7 43.964 54.999 6.704 61.316 o
-10 4 8 129.422 130.645 14.159 13.497 o
-10 4 9 2.915 3.061 7.118 59.689 o
-10 4 10 237.559 258.955 18.560 7.197 o
-10 4 11 1.401 -7.539 7.539 53.312 o
-10 4 12 0.004 3.559 7.386 55.532 o
-10 4 13 2.468 11.174 6.850 64.268 o
-10 4 14 47.944 32.642 7.500 50.464 o
-10 4 15 170.290 152.610 10.370 20.987 o
-10 4 16 2.082 -2.105 2.908 355.935 o
-10 5 1 52.745 50.015 8.993 35.248 o
-10 5 2 392.802 397.788 20.473 4.981 o
-10 5 3 8.368 16.684 7.118 59.144 o
-10 5 4 440.774 486.454 22.004 4.128 o
-10 5 5 41.100 49.365 8.610 38.822 o
-10 5 6 107.604 130.798 12.628 16.931 o
-10 5 7 2.866 3.176 5.740 91.648 o
-10 5 8 335.571 353.934 20.894 5.221 o
-10 5 9 387.402 405.672 21.965 4.517 o
-10 5 10 98.066 123.603 13.623 14.960 o
-10 5 11 90.349 110.669 12.858 16.857 o
-10 5 12 145.245 138.834 12.858 15.623 o
-10 5 13 2.035 1.645 5.625 95.562 o
-10 5 14 464.712 424.767 17.641 5.446 o
-10 5 15 18.567 17.412 4.860 122.536 o
-10 6 1 8.649 20.435 6.659 67.324 o
-10 6 2 1069.100 1128.890 33.828 1.208 o
-10 6 3 1.371 7.653 6.046 82.581 o
-10 6 4 54.549 56.406 8.916 35.593 o
-10 6 5 57.337 64.098 9.146 33.659 o
-10 6 6 5.733 -4.707 5.664 94.010 o
-10 6 7 12.983 16.072 7.079 59.543 o
-10 6 8 14.627 11.901 7.807 49.122 o
-10 6 9 4.021 3.764 4.114 177.267 o
-10 6 10 13.032 18.261 4.422 148.548 o
-10 6 11 0.955 0.580 5.262 109.371 o
-10 6 12 461.291 442.450 13.620 6.972 o
-10 6 13 43.975 44.189 4.974 105.510 o
-10 6 14 0.091 -0.746 2.755 399.256 o
-10 6 15 1.078 5.013 2.717 404.920 o
-10 7 1 399.727 407.164 20.626 4.873 o
-10 7 2 301.508 329.826 18.253 6.682 o
-10 7 3 1035.000 1041.520 31.953 1.341 o
-10 7 4 0.796 -3.100 5.587 97.061 o
-10 7 5 178.735 196.579 14.159 12.319 o
-10 7 6 111.668 113.054 8.086 36.078 o
-10 7 7 56.411 59.608 6.069 70.668 o
-10 7 8 68.963 67.933 6.423 61.438 o
-10 7 9 25.458 23.649 6.926 61.009 o
-10 7 10 3.611 7.794 4.357 157.754 o
-10 7 11 26.756 25.203 4.857 119.161 o
-10 7 12 39.488 33.905 6.314 70.496 o
-10 7 13 8.201 6.238 4.171 170.566 o
-10 7 14 0.460 -1.627 3.234 289.611 o
-10 8 1 495.374 509.261 21.736 3.930 o
-10 8 2 49.502 45.485 5.667 82.620 o
-10 8 3 206.808 206.021 32.852 2.670 o
-10 8 4 148.759 153.012 8.889 27.473 o
-10 8 5 4.438 6.179 5.549 97.724 o
-10 8 6 417.859 438.545 14.240 7.198 o
-10 8 7 26.889 18.489 6.314 73.031 o
-10 8 8 84.658 89.178 7.173 47.897 o
-10 8 9 3.759 -3.969 3.969 191.146 o
-10 8 10 1.065 -0.620 3.356 268.456 o
-10 8 11 0.905 0.249 3.903 198.625 o
-10 8 12 2.594 8.313 2.663 415.229 o
-10 8 13 28.944 22.522 2.772 315.971 o
-10 9 1 1.503 2.092 3.281 279.725 o
-10 9 2 348.792 356.582 12.647 9.718 o
-10 9 3 0.234 1.441 3.548 240.396 o
-10 9 4 119.372 126.886 7.884 36.195 o
-10 9 5 107.858 106.649 7.380 42.232 o
-10 9 6 194.832 197.193 9.988 20.148 o
-10 9 7 369.649 393.104 12.885 8.909 o
-10 9 8 768.721 800.575 48.619 0.987 o
-10 9 9 395.710 418.094 12.461 8.590 o
-10 9 10 252.003 244.375 14.350 10.617 o
-10 9 11 1.700 3.712 5.128 114.848 o
-10 9 12 45.346 34.173 5.549 88.015 o
-10 9 13 21.704 19.095 3.750 196.705 o
-10 10 1 10.040 14.618 5.778 89.123 o
-10 10 2 258.497 280.691 17.029 7.984 o
-10 10 3 347.220 352.136 19.287 5.809 o
-10 10 4 227.735 242.308 15.881 9.413 o
-10 10 5 2.312 8.763 6.123 80.431 o
-10 10 6 28.212 22.042 7.424 53.226 o
-10 10 7 55.769 54.837 6.194 68.762 o
-10 10 8 54.349 53.680 5.691 80.000 o
-10 10 9 2.854 2.066 5.855 88.150 o
-10 10 10 17.759 12.819 5.396 100.820 o
-10 10 11 0.148 -4.592 4.592 143.752 o
-10 10 12 147.546 121.537 7.539 36.063 o
-10 11 1 0.040 -5.051 5.970 85.074 o
-10 11 2 38.820 38.803 8.342 41.599 o
-10 11 3 69.862 68.843 9.796 29.086 o
-10 11 4 50.246 55.923 6.535 63.301 o
-10 11 5 16.432 10.882 7.768 49.550 o
-10 11 6 32.487 41.499 7.768 47.955 o
-10 11 7 0.904 0.023 6.926 63.164 o
-10 11 8 10.062 9.490 5.625 94.267 o
-10 11 9 2.121 4.477 5.243 109.791 o
-10 11 10 31.924 24.032 4.975 112.621 o
-10 11 11 66.545 56.444 5.434 82.844 o
-10 12 1 0.302 4.757 4.235 168.343 o
-10 12 2 357.600 368.566 17.986 6.267 o
-10 12 3 32.513 38.142 7.902 46.508 o
-10 12 4 39.004 44.096 5.696 84.268 o
-10 12 5 40.840 39.445 5.007 106.148 o
-10 12 6 6.457 5.320 3.459 247.294 o
-10 12 7 1.489 4.853 2.857 366.289 o
-10 12 8 0.437 -2.908 4.133 177.379 o
-10 12 9 16.714 11.289 4.209 163.127 o
-10 13 1 52.438 48.594 5.627 82.618 o
-10 13 2 36.368 29.867 4.911 112.965 o
-10 13 3 0.682 4.868 3.775 211.441 o
-10 13 4 27.380 32.682 5.491 93.830 o
-10 13 5 45.305 38.944 4.434 128.855 o
-10 13 6 0.300 1.257 2.484 489.469 o
-10 13 7 19.391 14.656 4.401 148.184 o
-10 13 8 1.360 2.258 2.832 374.724 o
-10 14 1 55.584 67.143 5.444 84.127 o
-10 14 2 71.370 68.710 5.466 79.091 o
-10 14 3 24.973 20.044 3.488 220.653 o
-10 14 4 111.574 112.719 5.845 57.460 o
-10 14 5 6.109 4.477 3.406 255.528 o
-10 14 6 19.333 8.840 3.061 294.085 o
-10 15 1 74.670 64.136 6.046 67.149 o
-10 15 2 1.119 0.674 1.894 835.937 o
-9 -7 4 29.021 14.427 4.171 159.136 o
-9 -7 5 34.120 29.313 6.008 78.496 o
-9 -7 6 3.155 3.597 4.362 158.072 o
-9 -7 7 84.309 76.956 8.648 35.396 o
-9 -7 8 146.297 131.659 6.154 45.931 o
-9 -7 9 6.144 3.763 3.750 211.750 o
-9 -7 10 239.252 220.393 7.539 23.887 o
-9 -7 11 10.982 17.833 3.559 226.043 o
-9 -7 13 70.974 64.863 5.090 89.018 o
-9 -6 1 34.259 31.953 5.204 101.994 o
-9 -6 2 17.729 10.562 4.477 144.750 o
-9 -6 3 85.097 73.865 4.826 89.066 o
-9 -6 4 27.243 28.260 3.885 177.479 o
-9 -6 5 3.922 8.425 3.391 257.892 o
-9 -6 6 2.072 4.880 3.355 266.092 o
-9 -6 7 0.739 3.213 3.568 236.906 o
-9 -6 8 209.701 222.716 12.284 14.384 o
-9 -6 9 0.072 0.186 3.482 249.927 o
-9 -6 10 69.632 72.988 5.541 77.321 o
-9 -6 11 43.019 35.501 4.343 135.498 o
-9 -6 12 1.894 1.541 2.464 493.057 o
-9 -6 13 116.380 108.603 15.537 11.638 o
-9 -6 14 99.261 84.769 13.948 14.548 o
-9 -5 1 18.126 18.014 5.568 94.400 o
-9 -5 2 54.897 60.612 5.508 83.554 o
-9 -5 3 47.061 53.547 5.663 82.362 o
-9 -5 4 20.622 16.680 4.714 129.333 o
-9 -5 5 5.054 9.450 9.127 36.260 o
-9 -5 6 116.312 114.870 8.220 34.725 o
-9 -5 7 300.682 306.330 16.493 7.845 o
-9 -5 8 343.041 359.915 12.674 9.767 o
-9 -5 9 65.810 61.304 9.184 33.090 o
-9 -5 10 68.252 67.695 8.648 36.625 o
-9 -5 11 19.591 20.634 3.943 180.259 o
-9 -5 12 0.222 2.194 2.978 340.512 o
-9 -5 13 122.638 118.860 9.337 27.911 o
-9 -5 14 73.065 62.870 8.514 37.526 o
-9 -5 15 56.412 56.920 10.677 25.286 o
-9 -4 1 13.643 18.622 4.438 147.224 o
-9 -4 2 36.947 33.715 5.558 89.656 o
-9 -4 3 280.913 291.984 12.620 11.605 o
-9 -4 4 74.043 80.854 7.875 42.302 o
-9 -4 5 701.439 728.152 19.825 3.081 o
-9 -4 6 9.677 10.256 6.046 81.776 o
-9 -4 7 73.576 69.999 7.372 47.985 o
-9 -4 8 2.873 6.582 6.352 74.784 o
-9 -4 9 31.079 30.576 7.960 46.145 o
-9 -4 10 65.542 66.763 5.930 70.920 o
-9 -4 11 70.107 74.966 7.271 49.241 o
-9 -4 12 26.160 26.718 4.447 140.078 o
-9 -4 13 5.005 3.980 5.357 104.838 o
-9 -4 14 60.062 57.210 7.118 53.183 o
-9 -4 15 18.686 15.008 4.860 122.827 o
-9 -4 16 1.596 -1.183 1.908 822.966 o
-9 -3 1 0.026 4.143 4.891 126.411 o
-9 -3 2 0.271 0.902 5.101 116.436 o
-9 -3 3 59.194 71.581 8.180 40.964 o
-9 -3 4 69.994 81.424 8.237 39.384 o
-9 -3 5 31.430 32.833 8.725 38.582 o
-9 -3 6 211.015 206.911 10.969 17.037 o
-9 -3 7 0.014 -1.454 5.702 93.257 o
-9 -3 8 947.780 944.360 30.652 1.534 o
-9 -3 9 40.633 45.806 9.490 32.315 o
-9 -3 10 44.360 49.977 8.495 39.647 o
-9 -3 11 0.464 1.108 3.929 196.074 o
-9 -3 12 43.701 43.706 5.709 82.978 o
-9 -3 13 40.711 37.540 7.003 57.817 o
-9 -3 14 9.016 10.638 5.319 105.302 o
-9 -3 15 7.991 6.926 4.516 145.958 o
-9 -3 16 4.971 8.373 4.592 141.794 o
-9 -2 1 0.059 -1.191 8.591 41.079 o
-9 -2 2 0.031 7.628 8.553 41.384 o
-9 -2 3 39.699 42.805 6.565 65.013 o
-9 -2 4 85.978 82.466 11.174 22.230 o
-9 -2 5 206.545 198.272 10.755 17.796 o
-9 -2 6 0.050 0.804 5.625 95.775 o
-9 -2 7 1.294 8.381 5.970 84.680 o
-9 -2 8 466.038 436.591 20.664 4.474 o
-9 -2 9 15.772 13.891 6.735 65.561 o
-9 -2 10 45.873 44.008 5.921 77.300 o
-9 -2 11 45.916 44.170 5.516 87.639 o
-9 -2 12 4.732 2.168 7.749 50.342 o
-9 -2 13 65.716 67.763 6.066 68.178 o
-9 -2 14 35.501 34.166 4.652 123.908 o
-9 -2 15 2.193 1.253 5.606 96.217 o
-9 -2 16 122.071 106.685 13.776 14.447 o
-9 -2 17 5.082 8.993 3.272 275.229 o
-9 -1 1 5.381 5.717 5.022 118.966 o
-9 -1 2 3.245 1.467 4.869 127.277 o
-9 -1 3 498.750 566.851 23.764 3.410 o
-9 -1 4 70.812 66.446 6.186 65.197 o
-9 -1 5 38.193 42.783 6.372 68.901 o
-9 -1 6 126.228 133.499 8.003 34.526 o
-9 -1 7 1.468 2.281 11.671 22.244 o
-9 -1 8 839.268 834.697 19.578 2.528 o
-9 -1 9 0.130 3.839 2.645 429.775 o
-9 -1 10 25.189 29.355 5.224 103.891 o
-9 -1 11 164.218 160.711 9.388 24.353 o
-9 -1 12 106.656 97.336 7.536 41.516 o
-9 -1 13 0.690 4.490 3.685 221.913 o
-9 -1 14 4.423 0.044 9.816 31.426 o
-9 -1 15 7.478 12.316 3.804 202.905 o
-9 -1 16 6.353 9.245 2.813 366.422 o
-9 -1 17 10.372 6.506 2.003 676.735 o
-9 0 1 14.975 12.730 3.410 243.644 o
-9 0 2 39.900 44.134 4.892 110.042 o
-9 0 3 726.012 753.941 16.115 3.399 o
-9 0 4 1114.290 1120.460 18.511 1.707 o
-9 0 5 0.621 -2.571 3.329 273.112 o
-9 0 6 49.888 45.269 5.063 100.233 o
-9 0 7 128.886 121.184 6.233 49.007 o
-9 0 8 0.279 0.162 2.467 497.509 o
-9 0 9 51.000 45.153 5.569 84.846 o
-9 0 10 151.469 146.346 9.205 26.154 o
-9 0 11 2.103 -2.205 3.659 225.388 o
-9 0 12 13.285 15.415 4.576 139.435 o
-9 0 13 23.832 28.593 5.059 110.759 o
-9 0 14 50.454 52.162 5.670 81.567 o
-9 0 15 114.865 111.097 8.074 35.972 o
-9 0 16 19.197 16.076 3.236 261.543 o
-9 0 17 52.059 51.611 3.767 156.708 o
-9 1 1 34.361 35.322 4.677 122.987 o
-9 1 2 129.321 124.780 10.650 22.144 o
-9 1 3 3.955 4.514 2.913 349.531 o
-9 1 4 542.445 541.188 12.385 6.029 o
-9 1 5 5.947 7.480 2.940 338.353 o
-9 1 6 11.382 16.304 3.533 229.520 o
-9 1 7 170.402 168.729 7.232 33.147 o
-9 1 8 239.370 217.040 10.209 17.451 o
-9 1 9 97.313 93.391 7.426 43.686 o
-9 1 10 353.210 331.481 13.316 9.331 o
-9 1 11 39.136 40.674 6.064 75.470 o
-9 1 12 38.835 32.712 5.259 98.773 o
-9 1 13 222.630 227.930 10.787 16.683 o
-9 1 14 131.563 133.313 8.235 32.689 o
-9 1 15 51.862 61.069 5.801 77.162 o
-9 1 16 49.324 51.253 4.586 117.111 o
-9 1 17 0.420 2.263 2.774 391.651 o
-9 2 1 118.216 130.362 8.616 31.598 o
-9 2 2 83.363 85.175 7.264 47.301 o
-9 2 3 28.448 27.166 4.659 127.670 o
-9 2 4 372.199 361.325 12.238 9.586 o
-9 2 5 233.881 214.791 13.332 12.384 o
-9 2 6 272.740 266.725 15.039 9.504 o
-9 2 7 116.927 97.118 8.750 32.016 o
-9 2 8 171.499 187.623 10.986 18.615 o
-9 2 9 3.823 8.152 4.114 176.555 o
-9 2 10 2.602 2.224 3.672 223.083 o
-9 2 11 181.086 188.793 10.200 20.320 o
-9 2 12 1.256 -0.140 4.049 184.548 o
-9 2 13 164.259 165.375 9.304 24.533 o
-9 2 14 38.578 46.663 5.435 91.461 o
-9 2 15 66.887 75.291 5.818 71.918 o
-9 2 16 32.779 33.444 3.671 188.748 o
-9 2 17 66.071 55.143 5.549 80.374 o
-9 3 1 305.476 306.824 11.937 11.689 o
-9 3 2 471.484 463.075 14.234 6.498 o
-9 3 3 0.397 -0.819 4.135 177.238 o
-9 3 4 6.953 8.224 3.487 242.037 o
-9 3 5 36.685 31.607 23.496 5.464 o
-9 3 6 30.188 32.008 5.136 105.598 o
-9 3 7 190.055 199.798 21.353 5.997 o
-9 3 8 2256.580 2243.640 64.825 0.305 o
-9 3 9 117.481 124.675 13.049 15.852 o
-9 3 10 23.179 16.723 7.807 48.660 o
-9 3 11 128.478 122.822 8.278 33.092 o
-9 3 12 0.326 -0.763 3.491 248.591 o
-9 3 13 12.055 9.436 6.601 68.628 o
-9 3 14 1.192 3.036 2.963 342.216 o
-9 3 15 18.530 25.251 5.377 100.224 o
-9 3 16 0.269 -1.492 3.980 191.333 o
-9 4 1 23.742 26.095 4.372 145.746 o
-9 4 2 222.656 208.755 9.637 19.579 o
-9 4 3 101.342 94.569 9.583 28.368 o
-9 4 4 12.504 8.745 6.639 67.843 o
-9 4 5 591.173 568.812 21.296 3.538 o
-9 4 6 73.817 80.334 12.571 18.089 o
-9 4 7 433.868 409.125 19.663 5.004 o
-9 4 8 475.151 454.997 20.971 4.310 o
-9 4 9 87.544 85.910 11.557 20.824 o
-9 4 10 39.378 47.834 9.758 30.638 o
-9 4 11 371.385 346.619 13.470 8.831 o
-9 4 12 57.200 56.702 6.440 63.874 o
-9 4 13 0.017 1.958 3.921 196.893 o
-9 4 14 0.142 -1.392 3.183 299.183 o
-9 4 15 10.681 22.121 3.914 187.673 o
-9 4 16 7.187 5.786 4.229 166.495 o
-9 5 1 339.249 345.609 17.412 6.782 o
-9 5 2 26.272 40.614 6.991 59.180 o
-9 5 3 2.231 0.172 12.322 19.960 o
-9 5 4 16.769 12.929 4.634 135.453 o
-9 5 5 102.568 100.769 9.697 27.603 o
-9 5 6 43.330 47.664 8.071 43.788 o
-9 5 7 834.670 835.243 27.870 1.910 o
-9 5 8 405.390 434.321 20.627 4.779 o
-9 5 9 80.419 77.262 9.643 29.349 o
-9 5 10 42.785 31.652 5.241 98.467 o
-9 5 11 114.746 110.772 8.439 33.595 o
-9 5 12 959.930 952.813 21.348 2.000 o
-9 5 13 93.514 91.610 7.225 46.175 o
-9 5 14 52.461 46.394 5.010 100.958 o
-9 5 15 9.055 9.622 6.697 66.891 o
-9 6 1 1749.740 1795.700 37.909 0.609 o
-9 6 2 57.845 70.601 8.388 39.256 o
-9 6 3 1387.520 1334.440 31.925 0.958 o
-9 6 4 198.223 193.707 12.747 14.185 o
-9 6 5 0.784 -1.221 9.988 30.387 o
-9 6 6 21.771 23.535 4.573 135.379 o
-9 6 7 35.106 22.678 5.300 99.581 o
-9 6 8 363.196 364.366 13.480 8.814 o
-9 6 9 23.065 22.193 4.888 119.286 o
-9 6 10 869.610 855.420 20.988 2.316 o
-9 6 11 86.223 74.427 7.264 47.574 o
-9 6 12 294.807 291.329 14.867 9.210 o
-9 6 13 20.260 14.337 5.319 103.035 o
-9 6 14 86.505 78.929 5.609 70.838 o
-9 6 15 142.668 134.318 8.419 30.789 o
-9 7 1 112.212 103.030 6.750 47.853 o
-9 7 2 2572.070 2637.870 31.514 0.353 o
-9 7 3 58.632 62.280 5.653 78.892 o
-9 7 4 2883.200 2898.010 32.950 0.289 o
-9 7 5 35.844 29.774 6.530 66.905 o
-9 7 6 2224.920 2184.760 43.171 0.410 o
-9 7 7 0.207 3.298 4.535 147.032 o
-9 7 8 214.485 232.783 22.176 5.462 o
-9 7 9 5.847 8.717 4.302 160.905 o
-9 7 10 33.940 34.406 5.777 84.019 o
-9 7 11 139.443 140.464 8.556 30.088 o
-9 7 12 47.242 49.936 5.874 77.571 o
-9 7 13 1.789 -0.433 4.956 123.202 o
-9 7 14 0.025 14.695 5.128 114.301 o
-9 7 15 88.526 69.073 5.549 72.722 o
-9 8 1 136.913 140.380 8.160 32.413 o
-9 8 2 56.806 54.873 5.624 80.906 o
-9 8 3 105.567 113.755 8.640 32.881 o
-9 8 4 62.322 58.180 7.020 54.188 o
-9 8 5 674.342 699.123 17.265 3.588 o
-9 8 6 231.204 230.808 10.510 16.892 o
-9 8 7 958.415 999.573 21.583 1.946 o
-9 8 8 49.680 49.173 9.222 33.748 o
-9 8 9 895.359 958.672 31.379 1.549 o
-9 8 10 234.248 224.706 15.498 9.805 o
-9 8 11 329.512 328.448 17.526 6.868 o
-9 8 12 7.110 18.598 6.505 70.659 o
-9 8 13 11.236 13.968 5.051 115.789 o
-9 8 14 53.555 51.316 5.702 80.186 o
-9 9 1 141.818 132.821 8.204 32.075 o
-9 9 2 98.377 104.701 7.373 43.452 o
-9 9 3 1004.810 1068.610 32.757 1.325 o
-9 9 4 210.965 209.666 15.460 10.205 o
-9 9 5 2.823 9.108 7.309 56.509 o
-9 9 6 216.863 247.628 17.105 8.435 o
-9 9 7 113.757 121.652 12.628 16.901 o
-9 9 8 608.067 639.217 25.983 2.691 o
-9 9 9 71.296 61.381 10.447 25.889 o
-9 9 10 559.475 576.803 23.688 3.225 o
-9 9 11 69.316 60.654 9.146 33.201 o
-9 9 12 199.021 183.224 11.480 16.692 o
-9 9 13 426.888 391.857 13.968 7.500 o
-9 10 1 337.998 378.961 20.320 5.365 o
-9 10 2 177.676 169.945 14.465 12.097 o
-9 10 3 144.656 153.299 13.853 13.641 o
-9 10 4 156.781 145.913 13.853 13.513 o
-9 10 5 140.750 133.897 13.585 14.325 o
-9 10 6 226.477 219.501 16.493 8.990 o
-9 10 7 95.915 99.034 8.133 37.597 o
-9 10 8 53.801 69.493 10.064 28.172 o
-9 10 9 35.871 42.859 8.801 37.580 o
-9 10 10 40.902 43.931 8.151 43.229 o
-9 10 11 352.931 330.247 15.154 8.047 o
-9 10 12 82.082 56.329 6.085 65.782 o
-9 11 1 530.324 551.611 17.980 4.545 o
-9 11 2 75.728 72.216 9.261 31.899 o
-9 11 3 1.914 6.058 5.244 109.651 o
-9 11 4 46.368 62.026 7.396 50.692 o
-9 11 5 23.257 32.740 6.162 76.090 o
-9 11 6 28.486 36.051 5.619 89.358 o
-9 11 7 73.806 71.965 6.427 60.263 o
-9 11 8 23.987 22.692 7.653 50.387 o
-9 11 9 28.576 37.731 7.653 49.700 o
-9 11 10 7.047 6.391 5.090 115.548 o
-9 11 11 0.960 -3.712 3.712 219.617 o
-9 12 1 45.182 38.550 6.128 73.249 o
-9 12 2 169.808 162.379 10.034 21.844 o
-9 12 3 33.699 35.716 6.012 77.960 o
-9 12 4 13.791 16.179 4.978 118.324 o
-9 12 5 4.646 3.780 4.110 177.399 o
-9 12 6 0.370 4.679 3.394 261.373 o
-9 12 7 5.615 8.342 5.740 91.138 o
-9 12 8 8.564 6.659 5.051 116.994 o
-9 12 9 20.762 15.651 4.898 120.365 o
-9 12 10 31.814 34.326 4.669 124.564 o
-9 13 1 103.343 102.082 8.668 33.246 o
-9 13 2 172.498 180.422 9.686 22.418 o
-9 13 3 175.561 179.193 9.471 23.000 o
-9 13 4 0.296 0.108 3.649 227.490 o
-9 13 5 20.767 20.754 4.783 125.160 o
-9 13 6 17.479 19.463 3.244 260.325 o
-9 13 7 15.032 11.059 4.439 148.014 o
-9 13 8 10.146 9.299 3.865 196.155 o
-9 14 1 57.670 46.989 5.290 90.536 o
-9 14 2 117.812 114.575 11.480 19.971 o
-9 14 3 64.518 58.300 5.740 76.015 o
-9 14 4 10.644 10.679 3.022 312.521 o
-9 14 5 32.932 24.390 12.284 19.797 o
-9 14 6 12.514 4.171 3.444 245.068 o
-9 15 1 137.585 122.149 8.495 31.192 o
-9 15 2 44.965 42.958 3.874 159.263 o
-9 15 3 1.662 -2.085 2.085 689.759 o
-8 -8 3 4.329 2.870 3.253 281.870 o
-8 -8 4 40.751 34.058 5.587 87.963 o
-8 -8 5 45.739 33.943 6.046 75.344 o
-8 -8 6 0.406 0.038 4.401 156.459 o
-8 -8 7 7.425 3.827 4.554 144.108 o
-8 -8 8 7.495 7.233 5.166 112.054 o
-8 -8 9 1.597 3.482 4.286 164.177 o
-8 -8 10 21.876 22.042 3.865 185.036 o
-8 -8 11 0.927 4.248 2.755 394.752 o
-8 -8 12 9.507 4.753 2.526 447.305 o
-8 -8 13 70.547 66.279 5.204 85.944 o
-8 -7 1 0.784 0.957 3.865 202.479 o
-8 -7 2 1.933 8.993 5.204 111.124 o
-8 -7 3 10.722 16.608 6.620 68.081 o
-8 -7 4 0.041 8.955 6.391 73.993 o
-8 -7 5 5.292 9.596 3.297 270.637 o
-8 -7 6 6.072 7.481 3.234 281.378 o
-8 -7 7 0.327 -3.346 3.636 229.140 o
-8 -7 8 92.142 85.068 8.036 39.230 o
-8 -7 9 0.498 0.457 2.294 573.874 o
-8 -7 10 0.481 -0.068 2.713 411.197 o
-8 -7 11 7.035 4.503 2.915 344.657 o
-8 -7 12 7.179 5.124 2.867 355.266 o
-8 -7 13 1.262 2.887 3.291 277.922 o
-8 -7 14 85.960 86.378 4.830 86.243 o
-8 -7 15 5.592 6.467 2.602 429.783 o
-8 -6 1 12.965 13.701 3.189 277.894 o
-8 -6 2 150.590 160.687 16.914 9.508 o
-8 -6 3 10.436 9.977 5.970 83.795 o
-8 -6 4 57.785 61.572 7.424 49.340 o
-8 -6 5 115.306 114.809 8.073 35.790 o
-8 -6 6 20.440 19.746 6.276 74.529 o
-8 -6 7 4.782 1.550 3.715 217.067 o
-8 -6 8 10.039 6.407 3.830 200.529 o
-8 -6 9 39.128 33.144 4.917 111.225 o
-8 -6 10 139.180 145.667 8.216 31.708 o
-8 -6 11 22.265 19.301 4.410 145.531 o
-8 -6 12 49.590 48.601 5.212 95.016 o
-8 -6 13 0.757 0.466 3.064 322.001 o
-8 -6 14 455.038 438.759 11.422 8.103 o
-8 -6 15 202.628 197.474 6.966 29.782 o
-8 -6 16 195.250 173.791 30.116 3.177 o
-8 -5 1 24.434 27.609 5.065 110.486 o
-8 -5 2 177.840 176.140 10.086 21.044 o
-8 -5 3 4.764 16.448 5.683 92.616 o
-8 -5 4 57.223 53.975 6.932 56.250 o
-8 -5 5 0.262 -1.607 5.664 94.502 o
-8 -5 6 5.666 8.297 4.451 150.631 o
-8 -5 7 102.025 106.230 11.480 20.486 o
-8 -5 8 177.878 186.150 9.479 22.679 o
-8 -5 9 6.540 3.865 4.803 129.931 o
-8 -5 10 7.344 5.779 7.481 53.848 o
-8 -5 11 8.932 14.855 4.748 131.103 o
-8 -5 12 9.406 19.516 7.233 57.182 o
-8 -5 13 149.987 158.300 11.691 17.941 o
-8 -5 14 32.275 27.476 5.855 82.833 o
-8 -5 15 4.403 10.141 3.193 288.696 o
-8 -5 16 164.832 148.353 28.854 3.495 o
-8 -4 1 489.626 560.690 27.017 2.903 o
-8 -4 2 383.285 384.304 15.354 7.297 o
-8 -4 3 4.149 9.825 5.359 104.506 o
-8 -4 4 355.563 333.691 18.904 5.982 o
-8 -4 5 270.699 291.269 12.873 11.528 o
-8 -4 6 182.682 168.682 14.503 11.983 o
-8 -4 7 12.090 6.888 6.850 63.870 o
-8 -4 8 109.995 121.664 9.796 26.332 o
-8 -4 9 64.408 76.228 10.485 25.698 o
-8 -4 10 133.115 133.748 9.303 27.103 o
-8 -4 11 64.441 58.396 9.184 33.215 o
-8 -4 12 56.359 62.337 9.414 31.970 o
-8 -4 13 96.691 93.564 10.791 23.213 o
-8 -4 14 240.709 242.691 14.465 10.671 o
-8 -4 15 59.603 56.444 7.271 51.289 o
-8 -4 16 0.002 2.564 3.521 243.900 o
-8 -4 17 27.395 23.496 3.674 197.662 o
-8 -3 1 494.545 549.598 18.405 4.644 o
-8 -3 2 191.563 182.108 17.756 8.361 o
-8 -3 3 100.282 101.051 14.216 13.938 o
-8 -3 4 57.594 70.641 7.305 50.352 o
-8 -3 5 146.474 150.735 13.432 14.376 o
-8 -3 6 326.902 345.860 19.248 5.969 o
-8 -3 7 63.620 63.179 9.796 29.409 o
-8 -3 8 288.635 286.966 17.680 7.272 o
-8 -3 9 82.520 87.670 10.791 23.714 o
-8 -3 10 22.940 19.784 6.812 63.375 o
-8 -3 11 10.792 1.952 5.893 86.320 o
-8 -3 12 51.445 49.559 5.951 75.054 o
-8 -3 13 23.909 15.352 4.513 139.498 o
-8 -3 14 0.285 -1.647 3.512 245.668 o
-8 -3 15 77.687 72.807 9.088 32.883 o
-8 -3 16 52.051 48.996 4.956 102.502 o
-8 -3 17 0.548 -2.042 2.042 724.629 o
-8 -2 1 29.684 27.272 6.298 72.551 o
-8 -2 2 12.087 7.822 4.505 145.295 o
-8 -2 3 233.127 256.850 16.914 8.404 o
-8 -2 4 480.332 471.032 22.004 4.003 o
-8 -2 5 0.068 0.094 7.213 58.266 o
-8 -2 6 176.564 158.199 12.334 15.828 o
-8 -2 7 114.556 127.248 11.126 20.992 o
-8 -2 8 13.753 16.952 5.661 92.142 o
-8 -2 9 592.807 577.606 23.955 3.085 o
-8 -2 10 490.324 466.064 22.214 3.926 o
-8 -2 11 917.611 886.081 34.632 1.408 o
-8 -2 12 189.437 182.003 14.503 11.796 o
-8 -2 13 104.724 93.322 7.542 41.865 o
-8 -2 14 112.858 123.797 8.104 35.407 o
-8 -2 15 67.367 72.051 6.183 65.366 o
-8 -2 16 114.083 114.367 23.783 5.184 o
-8 -2 17 19.850 20.642 4.420 145.611 o
-8 -1 1 27.237 34.023 6.197 74.675 o
-8 -1 2 12.002 15.798 3.675 212.721 o
-8 -1 3 243.352 231.746 8.440 20.907 o
-8 -1 4 399.780 394.015 12.874 8.458 o
-8 -1 5 346.321 331.347 11.272 11.191 o
-8 -1 6 3.309 2.790 2.757 391.574 o
-8 -1 7 358.560 334.368 9.531 12.521 o
-8 -1 8 828.506 819.852 18.080 2.707 o
-8 -1 9 4.216 6.492 3.489 244.383 o
-8 -1 10 423.411 410.519 14.355 7.236 o
-8 -1 11 49.304 46.028 10.715 25.393 o
-8 -1 12 291.450 296.584 12.843 11.115 o
-8 -1 13 79.386 77.150 7.254 48.294 o
-8 -1 14 160.117 161.370 9.429 24.397 o
-8 -1 15 114.429 117.313 7.670 38.645 o
-8 -1 16 189.521 202.889 8.698 24.140 o
-8 -1 17 489.528 481.178 29.466 2.631 o
-8 0 1 297.607 298.732 10.203 14.081 o
-8 0 2 715.708 693.241 17.507 3.391 o
-8 0 3 3.833 2.317 2.575 447.016 o
-8 0 4 397.575 389.555 12.004 9.075 o
-8 0 5 786.787 776.402 16.519 3.067 o
-8 0 6 93.319 85.471 4.386 94.259 o
-8 0 7 7.380 6.834 2.856 356.131 o
-8 0 8 419.174 384.133 12.684 8.361 o
-8 0 9 196.637 202.659 12.262 14.970 o
-8 0 10 577.131 523.284 15.480 4.963 o
-8 0 11 24.495 17.614 5.377 99.802 o
-8 0 12 0.273 -1.301 4.822 130.370 o
-8 0 13 190.723 204.233 14.618 11.475 o
-8 0 14 105.331 99.801 10.256 24.974 o
-8 0 15 484.111 531.614 23.496 3.563 o
-8 0 16 25.997 27.557 4.208 154.756 o
-8 0 17 168.892 157.997 11.308 18.360 o
-8 1 1 2.169 5.744 3.159 299.180 o
-8 1 2 20.902 17.556 4.052 171.537 o
-8 1 3 244.787 227.922 9.111 19.358 o
-8 1 4 408.318 406.430 21.544 4.552 o
-8 1 5 26.296 20.074 3.947 175.893 o
-8 1 6 11.249 7.992 3.037 310.610 o
-8 1 7 134.522 121.610 7.284 39.197 o
-8 1 8 97.459 100.209 7.132 46.128 o
-8 1 9 3.687 0.633 2.862 364.955 o
-8 1 10 21.435 27.598 4.294 151.400 o
-8 1 11 3.542 6.994 4.132 175.286 o
-8 1 12 11.173 16.302 6.085 80.333 o
-8 1 13 0.147 3.597 4.439 153.432 o
-8 1 14 67.730 62.327 6.581 59.578 o
-8 1 15 9.364 10.866 4.155 170.536 o
-8 1 16 19.556 19.787 7.845 48.289 o
-8 1 17 69.957 66.181 4.512 106.509 o
-8 2 1 150.274 142.022 7.820 33.135 o
-8 2 2 452.140 467.038 14.336 6.633 o
-8 2 3 14.569 10.935 4.111 171.743 o
-8 2 4 55.142 52.678 7.711 46.644 o
-8 2 5 6.603 8.606 4.677 136.373 o
-8 2 6 134.852 142.957 12.705 16.111 o
-8 2 7 72.903 81.068 6.153 64.002 o
-8 2 8 272.282 271.925 13.333 11.166 o
-8 2 9 17.562 19.285 5.749 88.713 o
-8 2 10 5.751 5.015 3.544 236.429 o
-8 2 11 185.973 175.920 9.930 21.154 o
-8 2 12 45.705 44.543 7.615 48.775 o
-8 2 13 9.616 5.427 3.978 186.715 o
-8 2 14 84.685 86.406 7.107 48.787 o
-8 2 15 7.935 10.888 2.909 339.824 o
-8 2 16 82.098 88.975 5.793 67.391 o
-8 2 17 65.928 64.365 3.917 132.853 o
-8 3 1 250.783 242.769 10.029 16.899 o
-8 3 2 596.667 591.176 22.865 3.221 o
-8 3 3 91.399 89.152 8.465 35.848 o
-8 3 4 2.856 5.510 3.050 319.984 o
-8 3 5 28.537 28.667 6.000 79.591 o
-8 3 6 493.851 544.166 20.347 4.179 o
-8 3 7 247.000 227.567 12.770 12.768 o
-8 3 8 612.164 663.343 36.065 1.715 o
-8 3 9 5.469 14.793 7.509 53.350 o
-8 3 10 0.155 -3.182 3.982 191.123 o
-8 3 11 192.537 184.382 11.212 17.454 o
-8 3 12 207.676 202.085 10.224 18.921 o
-8 3 13 27.086 29.081 5.664 88.946 o
-8 3 14 107.491 102.263 5.840 59.503 o
-8 3 15 0.271 1.288 2.437 508.245 o
-8 3 16 2.980 3.080 2.065 689.169 o
-8 3 17 42.879 41.137 4.630 120.360 o
-8 4 1 40.745 40.825 6.245 71.261 o
-8 4 2 11.219 3.663 3.510 237.486 o
-8 4 3 3.911 4.722 3.862 200.643 o
-8 4 4 23.198 28.131 4.174 158.396 o
-8 4 5 305.805 321.491 33.005 2.506 o
-8 4 6 21.777 23.781 5.821 85.699 o
-8 4 7 308.089 310.503 14.583 9.140 o
-8 4 8 445.266 475.751 18.568 5.099 o
-8 4 9 2.829 0.800 3.504 245.050 o
-8 4 10 30.936 27.585 4.507 134.490 o
-8 4 11 8.324 2.375 5.664 93.623 o
-8 4 12 60.502 66.237 5.647 78.095 o
-8 4 13 162.421 149.218 6.941 36.733 o
-8 4 14 17.886 19.033 3.198 266.991 o
-8 4 15 15.902 12.059 2.493 429.405 o
-8 4 16 1.790 -3.119 3.119 310.075 o
-8 5 1 32.786 27.327 5.530 92.066 o
-8 5 2 125.896 131.453 10.233 23.651 o
-8 5 3 100.255 87.480 8.258 36.774 o
-8 5 4 80.837 85.060 10.362 25.626 o
-8 5 5 1.704 -3.471 5.015 120.325 o
-8 5 6 185.909 180.208 8.871 24.445 o
-8 5 7 289.312 288.501 11.763 12.458 o
-8 5 8 41.584 45.679 5.488 89.291 o
-8 5 9 52.184 43.196 5.844 77.971 o
-8 5 10 12.241 7.731 4.477 147.059 o
-8 5 11 445.328 434.324 15.533 6.360 o
-8 5 12 299.119 302.104 12.877 10.885 o
-8 5 13 370.424 372.471 13.617 8.561 o
-8 5 14 24.179 20.385 4.426 143.536 o
-8 5 15 7.870 3.017 2.785 376.155 o
-8 5 16 79.996 86.867 6.850 52.384 o
-8 6 1 24.148 23.429 7.443 53.165 o
-8 6 2 157.742 185.668 12.437 15.735 o
-8 6 3 115.794 111.258 6.858 45.719 o
-8 6 4 1278.210 1281.840 25.003 1.213 o
-8 6 5 506.711 508.504 14.523 5.848 o
-8 6 6 1085.360 1108.370 22.589 1.608 o
-8 6 7 0.164 0.477 4.800 131.538 o
-8 6 8 2.445 0.734 3.669 223.926 o
-8 6 9 296.605 301.619 12.907 10.906 o
-8 6 10 16.781 28.309 5.554 94.207 o
-8 6 11 66.004 67.888 7.309 49.594 o
-8 6 12 10.701 13.914 4.192 166.430 o
-8 6 13 17.886 17.629 4.177 163.522 o
-8 6 14 60.324 55.878 8.457 38.959 o
-8 6 15 3.761 1.301 3.865 201.187 o
-8 7 1 151.766 155.531 8.006 31.412 o
-8 7 2 154.099 139.823 7.627 33.986 o
-8 7 3 57.063 61.454 5.424 84.998 o
-8 7 4 205.886 214.652 9.155 21.499 o
-8 7 5 306.814 289.772 21.653 5.207 o
-8 7 6 7.855 14.634 4.209 166.143 o
-8 7 7 1040.320 1017.990 21.507 1.791 o
-8 7 8 152.538 147.690 9.299 25.674 o
-8 7 9 500.526 488.023 16.551 5.331 o
-8 7 10 121.002 125.252 8.737 30.902 o
-8 7 11 4.156 2.463 3.886 198.588 o
-8 7 12 57.464 56.483 9.720 30.172 o
-8 7 13 6.921 8.419 6.467 71.856 o
-8 7 14 3.572 3.980 4.936 123.558 o
-8 7 15 46.418 40.640 5.090 101.209 o
-8 8 1 344.672 351.487 11.638 10.681 o
-8 8 2 143.966 138.003 7.498 35.856 o
-8 8 3 52.341 56.804 5.453 86.134 o
-8 8 4 402.227 396.276 12.235 8.797 o
-8 8 5 22.793 22.690 4.988 114.848 o
-8 8 6 172.836 175.927 13.281 13.956 o
-8 8 7 13.854 16.734 4.962 118.961 o
-8 8 8 15.954 15.254 3.926 185.519 o
-8 8 9 10.643 22.578 8.534 41.156 o
-8 8 10 240.372 258.189 17.833 7.661 o
-8 8 11 179.609 182.458 15.077 11.183 o
-8 8 12 16.259 27.323 7.845 48.269 o
-8 8 13 63.365 57.477 7.692 45.999 o
-8 8 14 109.437 85.757 7.079 46.065 o
-8 9 1 0.001 -5.335 5.335 106.518 o
-8 9 2 3.528 7.793 5.679 93.327 o
-8 9 3 138.175 129.208 10.925 20.865 o
-8 9 4 21.256 13.004 5.473 97.463 o
-8 9 5 27.621 30.358 9.969 29.881 o
-8 9 6 203.580 213.774 11.262 16.557 o
-8 9 7 398.009 395.497 15.314 7.107 o
-8 9 8 14.369 19.440 8.304 43.368 o
-8 9 9 2.300 10.753 8.036 46.773 o
-8 9 10 74.033 90.426 11.404 21.597 o
-8 9 11 11.114 2.449 6.161 79.006 o
-8 9 12 15.657 24.797 6.620 67.384 o
-8 9 13 43.512 40.602 5.664 84.550 o
-8 10 1 370.539 427.664 24.701 3.812 o
-8 10 2 85.906 97.582 11.901 19.644 o
-8 10 3 4.920 3.428 4.324 160.381 o
-8 10 4 138.314 138.798 15.249 11.677 o
-8 10 5 5.665 13.163 3.887 195.348 o
-8 10 6 3.582 4.303 3.365 263.610 o
-8 10 7 45.892 52.635 5.064 100.293 o
-8 10 8 222.795 220.496 16.952 8.626 o
-8 10 9 61.580 47.107 8.610 37.861 o
-8 10 10 57.817 47.184 8.074 42.865 o
-8 10 11 16.073 15.728 5.204 108.158 o
-8 10 12 161.609 164.358 9.375 24.439 o
-8 11 1 59.846 52.178 7.035 54.606 o
-8 11 2 30.074 36.908 6.789 62.388 o
-8 11 3 2.956 6.051 3.678 221.141 o
-8 11 4 27.267 37.177 5.236 101.995 o
-8 11 5 5.296 2.875 3.546 237.151 o
-8 11 6 21.708 16.645 4.472 142.472 o
-8 11 7 17.561 17.403 4.914 120.242 o
-8 11 8 81.746 83.691 10.217 26.278 o
-8 11 9 55.497 64.633 8.534 38.344 o
-8 11 10 18.704 14.044 4.707 130.712 o
-8 11 11 153.266 122.800 8.189 31.645 o
-8 12 1 190.544 196.288 11.473 16.765 o
-8 12 2 373.070 376.251 14.881 7.719 o
-8 12 3 32.934 35.633 4.896 113.751 o
-8 12 4 1.573 -2.027 3.842 204.768 o
-8 12 5 0.053 3.910 3.209 292.808 o
-8 12 6 9.946 13.441 3.105 296.021 o
-8 12 7 100.622 107.187 10.064 25.841 o
-8 12 8 72.930 61.610 8.074 41.309 o
-8 12 9 11.538 14.274 5.013 117.422 o
-8 12 10 38.701 32.221 4.554 127.698 o
-8 13 1 34.617 28.420 5.670 87.407 o
-8 13 2 16.089 23.024 5.258 105.303 o
-8 13 3 21.328 20.805 4.868 120.917 o
-8 13 4 15.804 7.823 3.604 220.833 o
-8 13 5 16.381 18.273 3.907 186.048 o
-8 13 6 1.494 5.166 5.051 118.264 o
-8 13 7 10.848 13.049 4.477 146.633 o
-8 13 8 0.766 -3.176 3.176 299.902 o
-8 14 1 69.443 69.304 6.561 59.113 o
-8 14 2 106.272 119.154 11.384 20.512 o
-8 14 3 14.641 16.300 3.786 199.205 o
-8 14 4 8.586 14.348 3.259 271.247 o
-8 14 5 4.894 6.544 4.286 162.756 o
-8 14 6 23.892 24.644 4.133 161.846 o
-8 15 1 14.755 13.432 3.827 196.023 o
-8 15 2 2.339 4.209 2.598 440.631 o
-8 15 3 159.041 134.050 7.845 32.570 o
-7 -9 3 28.589 21.851 3.788 186.921 o
-7 -9 4 26.647 26.519 5.396 97.780 o
-7 -9 5 9.568 13.279 5.013 117.929 o
-7 -9 6 96.140 90.158 8.725 33.724 o
-7 -9 7 1.426 7.156 4.516 147.601 o
-7 -9 8 77.159 70.591 5.415 78.357 o
-7 -9 9 40.484 32.625 6.238 72.055 o
-7 -9 10 6.439 6.659 3.482 243.633 o
-7 -9 11 52.082 50.436 5.740 79.688 o
-7 -9 12 77.288 70.255 6.333 61.278 o
-7 -9 13 14.925 12.054 3.329 255.169 o
-7 -8 1 52.272 59.965 7.615 47.658 o
-7 -8 2 104.268 98.002 9.720 27.476 o
-7 -8 3 6.563 5.778 5.204 110.688 o
-7 -8 4 1.343 3.329 6.008 83.793 o
-7 -8 5 13.425 8.304 6.314 74.847 o
-7 -8 6 29.333 20.129 7.003 59.565 o
-7 -8 7 0.022 -2.251 3.138 307.796 o
-7 -8 8 3.472 3.992 7.213 58.083 o
-7 -8 9 1.339 3.798 3.242 285.827 o
-7 -8 10 0.780 0.848 2.268 585.389 o
-7 -8 11 99.136 100.209 8.706 33.337 o
-7 -8 12 123.843 118.737 6.493 47.494 o
-7 -8 13 39.254 37.397 4.248 142.272 o
-7 -8 14 0.013 0.826 2.177 638.063 o
-7 -8 15 5.216 9.567 2.947 336.541 o
-7 -7 1 43.734 53.957 9.452 32.332 o
-7 -7 2 8.085 7.845 7.003 61.319 o
-7 -7 3 46.123 56.712 10.409 26.796 o
-7 -7 4 24.709 28.008 4.595 132.215 o
-7 -7 5 34.761 39.517 5.452 92.704 o
-7 -7 6 11.247 7.255 2.969 324.724 o
-7 -7 7 83.393 75.960 5.097 82.771 o
-7 -7 8 26.179 18.604 5.778 86.636 o
-7 -7 9 45.670 47.618 5.692 82.583 o
-7 -7 10 4.481 5.113 3.873 199.207 o
-7 -7 11 21.668 16.585 4.675 131.061 o
-7 -7 12 158.549 173.059 11.844 17.151 o
-7 -7 13 12.890 14.626 3.873 192.352 o
-7 -7 14 21.528 20.919 3.595 211.737 o
-7 -7 15 6.795 6.553 3.310 268.637 o
-7 -7 16 17.253 17.118 3.521 225.594 o
-7 -6 1 110.000 123.629 8.168 35.224 o
-7 -6 2 127.002 149.528 9.396 26.593 o
-7 -6 3 100.158 97.293 8.082 37.712 o
-7 -6 4 4.537 5.755 4.641 139.240 o
-7 -6 5 115.818 128.578 8.723 31.212 o
-7 -6 6 29.732 37.019 4.103 156.930 o
-7 -6 7 0.395 4.774 3.824 206.213 o
-7 -6 8 86.975 93.766 7.679 42.376 o
-7 -6 9 84.577 83.637 7.027 49.873 o
-7 -6 10 6.802 13.590 5.931 85.046 o
-7 -6 11 90.913 94.938 10.466 24.680 o
-7 -6 12 467.416 471.819 14.660 6.328 o
-7 -6 13 306.479 299.824 15.766 8.323 o
-7 -6 14 296.868 295.461 21.162 5.434 o
-7 -6 15 20.599 21.740 4.133 164.395 o
-7 -6 16 11.993 4.630 3.214 279.938 o
-7 -5 1 1675.700 1857.750 31.502 0.686 o
-7 -5 2 155.753 185.985 11.079 18.919 o
-7 -5 3 1266.130 1321.510 44.734 0.779 o
-7 -5 4 128.151 139.508 8.971 28.780 o
-7 -5 5 303.360 283.538 17.144 7.500 o
-7 -5 6 69.111 79.498 6.895 53.735 o
-7 -5 7 82.572 69.099 6.665 55.674 o
-7 -5 8 273.333 258.496 11.540 13.505 o
-7 -5 9 0.455 3.482 6.926 63.115 o
-7 -5 10 260.509 243.036 16.799 8.307 o
-7 -5 11 129.279 132.022 12.399 17.033 o
-7 -5 12 421.212 417.228 20.282 4.851 o
-7 -5 13 9.215 17.297 6.238 76.640 o
-7 -5 14 143.136 137.954 11.557 18.751 o
-7 -5 15 15.321 7.347 4.248 161.721 o
-7 -5 16 22.470 20.817 4.477 141.070 o
-7 -5 17 11.364 10.736 2.583 416.789 o
-7 -4 1 1280.120 1335.190 43.931 0.785 o
-7 -4 2 1108.550 1182.220 43.146 0.908 o
-7 -4 3 17.416 29.574 6.928 61.366 o
-7 -4 4 2739.130 2708.710 34.992 0.315 o
-7 -4 5 0.825 4.078 5.011 120.325 o
-7 -4 6 2502.740 2321.810 64.480 0.278 o
-7 -4 7 121.402 129.303 11.177 20.597 o
-7 -4 8 1516.830 1488.060 35.732 0.784 o
-7 -4 9 127.031 114.917 11.786 18.847 o
-7 -4 10 100.100 98.998 11.098 21.911 o
-7 -4 11 34.625 25.754 7.462 52.170 o
-7 -4 12 70.099 66.738 9.643 29.972 o
-7 -4 13 110.726 111.763 7.649 39.449 o
-7 -4 14 4.655 7.308 4.229 167.094 o
-7 -4 15 69.998 65.143 5.799 72.752 o
-7 -4 16 0.107 -3.353 4.611 142.569 o
-7 -4 17 11.376 6.885 4.535 143.810 o
-7 -3 1 82.882 103.614 9.023 32.214 o
-7 -3 2 42.223 48.370 7.629 48.731 o
-7 -3 3 3.886 0.754 3.524 241.640 o
-7 -3 4 348.672 347.496 16.774 7.037 o
-7 -3 5 598.743 595.654 61.323 0.725 o
-7 -3 6 563.079 585.849 21.023 3.661 o
-7 -3 7 1115.790 1056.940 29.195 1.356 o
-7 -3 8 148.433 148.496 11.517 18.561 o
-7 -3 9 1392.440 1307.190 72.172 0.413 o
-7 -3 10 3.227 -0.497 4.936 123.936 o
-7 -3 11 363.604 334.341 18.713 6.013 o
-7 -3 12 186.518 181.043 14.350 12.052 o
-7 -3 13 259.336 269.746 17.105 7.970 o
-7 -3 14 13.869 8.610 5.625 93.835 o
-7 -3 15 78.929 74.851 9.146 32.403 o
-7 -3 16 16.376 22.990 4.008 176.060 o
-7 -3 17 33.979 35.274 3.923 167.130 o
-7 -3 18 47.725 49.365 4.401 126.501 o
-7 -2 1 117.011 127.790 8.697 31.309 o
-7 -2 2 75.112 73.993 6.407 60.183 o
-7 -2 3 155.115 140.780 10.309 22.020 o
-7 -2 4 309.711 326.297 15.292 8.480 o
-7 -2 5 0.095 -0.904 4.220 170.215 o
-7 -2 6 48.577 40.599 6.811 59.873 o
-7 -2 7 14.114 12.610 4.275 159.150 o
-7 -2 8 29.016 18.179 9.108 35.786 o
-7 -2 9 166.770 160.367 8.493 27.777 o
-7 -2 10 440.408 417.155 18.906 5.194 o
-7 -2 11 32.748 19.976 6.926 60.562 o
-7 -2 12 1185.860 1122.530 33.714 1.125 o
-7 -2 13 291.650 301.393 17.909 7.054 o
-7 -2 14 51.569 57.248 9.184 33.781 o
-7 -2 15 44.505 50.666 8.074 43.597 o
-7 -2 16 16.242 15.307 5.472 98.151 o
-7 -2 17 0.910 -1.049 2.727 406.192 o
-7 -2 18 159.532 153.882 12.092 16.802 o
-7 -1 1 6.140 8.818 2.539 446.100 o
-7 -1 2 959.159 955.534 18.880 2.139 o
-7 -1 3 63.537 63.586 6.285 65.016 o
-7 -1 4 80.700 100.659 14.362 13.883 o
-7 -1 5 78.572 58.243 18.407 8.724 o
-7 -1 6 383.232 349.164 15.327 7.499 o
-7 -1 7 82.275 78.669 10.064 27.076 o
-7 -1 8 1.407 1.784 2.847 371.054 o
-7 -1 9 71.442 63.006 7.713 44.861 o
-7 -1 10 67.779 57.020 7.833 44.188 o
-7 -1 11 57.515 48.979 7.213 52.610 o
-7 -1 12 127.405 123.259 11.786 18.735 o
-7 -1 13 84.837 98.002 10.830 23.349 o
-7 -1 14 121.336 128.884 12.284 17.514 o
-7 -1 15 641.905 646.411 23.840 2.871 o
-7 -1 16 134.065 150.850 10.944 20.584 o
-7 -1 17 1.113 1.359 2.751 397.794 o
-7 -1 18 104.954 103.928 13.547 15.156 o
-7 0 1 26.894 31.349 5.856 83.362 o
-7 0 2 480.117 491.620 42.515 1.452 o
-7 0 3 1591.800 1455.500 73.894 0.370 o
-7 0 4 55.526 71.866 19.401 7.914 o
-7 0 5 34.591 36.316 13.738 15.827 o
-7 0 6 94.969 100.681 23.152 5.508 o
-7 0 7 68.274 66.585 19.516 7.798 o
-7 0 8 46.349 46.201 13.566 16.098 o
-7 0 9 517.494 473.014 17.552 4.969 o
-7 0 10 248.767 234.404 13.757 11.413 o
-7 0 11 121.847 108.227 22.980 5.530 o
-7 0 12 338.494 339.584 18.407 6.307 o
-7 0 13 188.923 198.837 14.503 11.685 o
-7 0 14 19.731 21.315 6.391 71.949 o
-7 0 15 69.704 65.514 8.916 34.637 o
-7 0 16 65.215 77.223 8.266 39.615 o
-7 0 17 107.492 103.628 9.720 27.205 o
-7 0 18 1.280 2.260 3.214 291.463 o
-7 1 1 308.934 282.834 32.106 2.651 o
-7 1 2 157.463 172.930 25.792 4.322 o
-7 1 3 4143.950 3880.040 120.657 0.092 o
-7 1 4 99.429 96.434 21.277 6.484 o
-7 1 5 94.704 101.447 22.233 5.959 o
-7 1 6 1.981 3.342 5.056 118.119 o
-7 1 7 9.431 -3.023 10.103 29.618 o
-7 1 8 2.258 -5.204 12.131 20.595 o
-7 1 9 23.390 19.342 5.989 81.234 o
-7 1 10 0.192 -0.642 4.352 160.040 o
-7 1 11 63.241 59.934 6.734 58.057 o
-7 1 12 185.299 182.382 13.547 13.240 o
-7 1 13 0.337 -3.827 5.625 95.785 o
-7 1 14 41.015 49.862 8.036 44.223 o
-7 1 15 226.725 280.384 15.383 9.674 o
-7 1 16 5.603 10.983 4.401 153.631 o
-7 1 17 25.989 28.103 3.558 208.173 o
-7 2 1 422.176 354.240 37.617 1.884 o
-7 2 2 71.429 59.314 16.799 10.452 o
-7 2 3 9.364 9.682 9.835 31.188 o
-7 2 4 166.289 160.646 27.055 3.943 o
-7 2 5 8.469 10.794 5.596 95.369 o
-7 2 6 2593.060 2605.780 67.481 0.249 o
-7 2 7 952.368 908.614 42.727 1.066 o
-7 2 8 204.223 182.184 20.402 6.484 o
-7 2 9 1.173 1.840 3.314 274.527 o
-7 2 10 60.806 55.672 9.938 28.845 o
-7 2 11 149.884 127.415 11.767 18.160 o
-7 2 12 15.076 21.698 6.276 74.978 o
-7 2 13 0.229 4.477 4.592 143.295 o
-7 2 14 63.003 57.745 7.883 44.027 o
-7 2 15 14.188 16.110 5.090 113.279 o
-7 2 16 3.260 2.118 2.868 362.856 o
-7 2 17 0.342 -2.133 2.133 664.933 o
-7 3 1 64.999 59.659 18.100 9.059 o
-7 3 2 0.505 0.038 9.949 30.623 o
-7 3 3 206.669 213.570 30.384 3.092 o
-7 3 4 75.529 56.546 10.072 27.653 o
-7 3 5 30.134 26.069 10.504 26.960 o
-7 3 6 2412.490 2374.570 65.888 0.279 o
-7 3 7 18.145 18.232 13.164 17.384 o
-7 3 8 5.140 -7.387 7.387 55.406 o
-7 3 9 41.720 46.563 5.712 83.011 o
-7 3 10 523.594 521.471 18.965 4.421 o
-7 3 11 0.104 0.015 3.611 232.492 o
-7 3 12 255.751 267.220 15.613 9.200 o
-7 3 13 10.872 19.325 5.970 83.260 o
-7 3 14 0.996 4.669 4.286 164.179 o
-7 3 15 6.422 6.391 3.170 292.589 o
-7 3 16 131.836 123.007 6.788 43.356 o
-7 3 17 15.495 14.465 3.865 191.604 o
-7 4 1 347.607 377.698 40.640 1.676 o
-7 4 2 334.558 324.698 37.311 1.984 o
-7 4 3 0.052 -6.773 12.781 18.559 o
-7 4 4 64.253 85.910 20.894 6.810 o
-7 4 5 712.623 707.301 36.030 1.604 o
-7 4 6 430.797 397.307 28.187 3.008 o
-7 4 7 299.861 283.918 17.041 7.595 o
-7 4 8 48.834 65.223 11.125 23.448 o
-7 4 9 182.716 148.679 20.375 6.664 o
-7 4 10 24.439 21.621 10.103 29.250 o
-7 4 11 338.970 336.025 16.034 7.612 o
-7 4 12 259.514 283.905 15.383 9.257 o
-7 4 13 0.586 -0.916 9.337 34.770 o
-7 4 14 24.314 23.221 4.109 163.702 o
-7 4 15 0.070 1.792 2.704 413.048 o
-7 4 16 63.580 59.529 6.094 68.858 o
-7 5 1 21.537 31.570 13.279 17.029 o
-7 5 2 354.860 321.216 37.349 1.968 o
-7 5 3 68.823 66.394 18.981 8.234 o
-7 5 4 88.102 70.565 18.866 8.264 o
-7 5 5 649.809 611.435 50.398 1.005 o
-7 5 6 48.987 56.559 16.991 10.320 o
-7 5 7 1087.960 1112.380 30.023 1.327 o
-7 5 8 669.543 652.715 15.351 4.022 o
-7 5 9 161.982 166.024 11.373 18.283 o
-7 5 10 175.802 147.635 13.011 14.645 o
-7 5 11 1033.830 988.023 31.877 1.370 o
-7 5 12 140.763 150.735 13.202 14.906 o
-7 5 13 86.708 86.943 10.141 26.404 o
-7 5 14 0.120 -1.268 3.573 237.483 o
-7 5 15 38.231 40.652 6.161 73.451 o
-7 5 16 34.346 30.767 5.204 102.128 o
-7 6 1 76.491 72.440 20.167 7.286 o
-7 6 2 179.343 183.645 29.542 3.308 o
-7 6 3 26.774 37.693 15.843 11.970 o
-7 6 4 176.855 120.580 23.267 5.266 o
-7 6 5 25.472 29.909 8.321 42.599 o
-7 6 6 3.499 4.935 2.833 369.406 o
-7 6 7 117.409 115.778 5.814 56.292 o
-7 6 8 162.534 162.720 7.459 33.021 o
-7 6 9 120.534 108.750 8.400 33.488 o
-7 6 10 193.166 211.553 10.907 17.683 o
-7 6 11 519.027 524.290 16.181 5.180 o
-7 6 12 1.536 2.132 7.634 51.953 o
-7 6 13 47.405 39.607 8.878 36.566 o
-7 6 14 194.790 200.253 13.968 12.310 o
-7 6 15 58.192 58.090 7.309 50.866 o
-7 7 1 60.873 52.523 11.457 22.060 o
-7 7 2 29.568 27.333 9.221 34.789 o
-7 7 3 181.654 176.104 9.444 22.856 o
-7 7 4 0.001 2.760 3.207 293.696 o
-7 7 5 129.440 127.118 6.131 49.407 o
-7 7 6 406.442 407.461 13.647 7.828 o
-7 7 7 881.156 855.943 20.326 2.337 o
-7 7 8 56.160 66.335 5.407 85.037 o
-7 7 9 93.392 86.634 5.997 61.874 o
-7 7 10 11.379 6.926 6.773 65.346 o
-7 7 11 10.639 4.477 7.539 52.940 o
-7 7 12 83.928 89.660 11.595 20.736 o
-7 7 13 85.124 80.744 9.567 29.495 o
-7 7 14 23.673 27.323 6.008 80.167 o
-7 7 15 47.648 45.538 5.319 92.724 o
-7 8 1 67.726 61.991 5.385 82.948 o
-7 8 2 5.739 4.988 3.098 307.541 o
-7 8 3 5.951 8.091 3.501 240.916 o
-7 8 4 5.623 6.242 4.695 135.824 o
-7 8 5 13.638 12.229 3.773 202.435 o
-7 8 6 444.529 448.576 14.730 6.638 o
-7 8 7 395.442 384.428 14.572 7.590 o
-7 8 8 50.023 57.939 6.755 59.563 o
-7 8 9 138.301 134.350 8.924 28.546 o
-7 8 10 265.167 267.680 18.407 7.074 o
-7 8 11 0.012 -5.434 7.692 51.247 o
-7 8 12 130.735 120.772 11.327 19.990 o
-7 8 13 1.652 6.276 5.319 106.617 o
-7 8 14 73.453 60.730 6.199 65.005 o
-7 9 1 144.627 146.886 8.077 31.979 o
-7 9 2 5.723 6.282 3.263 277.311 o
-7 9 3 21.824 25.590 4.855 120.691 o
-7 9 4 14.373 23.914 6.133 78.377 o
-7 9 5 88.871 95.496 8.889 32.943 o
-7 9 6 21.462 16.603 3.445 230.949 o
-7 9 7 2.364 8.870 4.658 138.373 o
-7 9 8 13.607 12.585 4.684 133.649 o
-7 9 9 73.814 81.761 7.376 47.301 o
-7 9 10 357.412 339.163 19.363 5.754 o
-7 9 11 10.392 6.620 6.046 81.878 o
-7 9 12 450.281 464.374 17.680 5.396 o
-7 9 13 0.022 4.401 3.750 214.603 o
-7 10 1 240.919 239.884 11.050 15.427 o
-7 10 2 388.111 394.258 13.890 8.009 o
-7 10 3 152.136 166.856 9.743 23.520 o
-7 10 4 15.636 11.939 3.617 217.976 o
-7 10 5 51.017 50.892 5.297 91.672 o
-7 10 6 666.657 673.501 15.450 3.966 o
-7 10 7 127.217 130.906 9.483 26.681 o
-7 10 8 11.967 3.494 3.922 191.185 o
-7 10 9 6.036 8.249 5.702 92.314 o
-7 10 10 0.211 5.243 5.664 94.281 o
-7 10 11 47.059 50.092 6.965 57.123 o
-7 10 12 25.640 22.348 4.669 129.089 o
-7 11 1 177.929 179.261 8.570 26.076 o
-7 11 2 181.967 182.040 8.808 24.850 o
-7 11 3 43.492 38.564 4.918 108.782 o
-7 11 4 12.345 9.931 3.880 193.317 o
-7 11 5 0.812 3.978 3.592 233.554 o
-7 11 6 360.791 368.911 15.664 7.440 o
-7 11 7 1.365 6.832 4.630 140.471 o
-7 11 8 67.514 76.823 13.145 16.726 o
-7 11 9 298.764 303.460 15.728 8.416 o
-7 11 10 80.548 81.662 7.615 44.169 o
-7 11 11 131.735 120.427 7.424 38.544 o
-7 12 1 17.301 22.827 4.640 133.394 o
-7 12 2 268.199 277.011 10.414 15.043 o
-7 12 3 62.998 60.949 5.852 73.658 o
-7 12 4 182.820 186.238 8.533 25.665 o
-7 12 5 63.700 63.931 5.832 73.595 o
-7 12 6 191.274 194.570 9.897 20.606 o
-7 12 7 20.273 23.544 4.331 150.468 o
-7 12 8 8.821 8.801 5.204 110.098 o
-7 12 9 39.667 35.244 5.510 90.296 o
-7 13 1 7.083 9.279 3.635 222.863 o
-7 13 2 10.313 14.357 3.764 204.800 o
-7 13 3 13.717 14.073 3.620 218.226 o
-7 13 4 69.665 75.090 5.513 77.632 o
-7 13 5 24.951 27.117 4.651 129.397 o
-7 13 6 88.686 87.729 5.956 63.373 o
-7 13 7 14.607 17.067 4.286 157.292 o
-7 13 8 5.058 7.845 3.138 299.141 o
-7 14 1 16.331 15.088 4.417 148.255 o
-7 14 2 3.740 2.854 2.595 440.103 o
-7 14 3 47.352 53.356 4.204 135.127 o
-7 14 4 5.815 7.583 2.240 568.647 o
-7 14 5 32.970 30.537 4.975 111.318 o
-7 15 1 0.732 -2.908 2.908 357.662 o
-7 15 2 31.235 28.701 4.554 131.657 o
-7 15 3 15.046 11.518 3.253 266.633 o
-6 -10 2 3.036 -2.143 2.143 647.700 o
-6 -10 3 17.954 17.067 3.406 239.095 o
-6 -10 4 146.887 125.402 7.845 34.035 o
-6 -10 5 2.304 1.542 1.946 782.447 o
-6 -10 6 6.745 8.319 2.167 599.370 o
-6 -10 7 61.494 57.729 4.429 115.907 o
-6 -10 8 27.034 25.713 3.482 216.262 o
-6 -10 9 11.753 12.789 6.238 76.615 o
-6 -10 10 31.770 26.534 3.332 227.055 o
-6 -10 11 33.928 24.903 3.296 229.440 o
-6 -10 12 3.363 0.115 2.908 354.241 o
-6 -10 13 3.547 5.281 2.947 341.708 o
-6 -9 1 6.683 20.856 5.051 116.011 o
-6 -9 2 63.191 39.683 7.041 54.836 o
-6 -9 3 4.053 7.500 5.166 112.564 o
-6 -9 4 20.434 22.578 6.161 77.078 o
-6 -9 5 239.335 244.259 9.718 17.930 o
-6 -9 6 49.888 47.698 5.194 95.620 o
-6 -9 7 1.036 6.035 3.521 242.155 o
-6 -9 8 16.254 23.228 6.123 78.455 o
-6 -9 9 32.759 37.016 4.652 124.448 o
-6 -9 10 4.914 5.970 3.514 240.685 o
-6 -9 11 0.556 0.929 2.979 340.597 o
-6 -9 12 99.951 104.308 5.986 58.882 o
-6 -9 13 41.512 48.831 4.108 145.385 o
-6 -9 14 28.000 31.773 3.104 256.847 o
-6 -8 1 43.632 58.319 9.490 32.014 o
-6 -8 2 37.202 27.093 7.309 54.042 o
-6 -8 3 10.232 24.950 7.998 46.752 o
-6 -8 4 61.574 69.149 10.753 24.676 o
-6 -8 5 12.081 18.223 4.785 127.892 o
-6 -8 6 46.493 57.669 8.227 41.770 o
-6 -8 7 29.801 29.409 5.235 102.348 o
-6 -8 8 63.315 62.231 6.329 64.391 o
-6 -8 9 0.714 5.586 3.937 194.311 o
-6 -8 10 6.595 7.274 3.983 187.168 o
-6 -8 11 1.982 -0.546 3.724 217.780 o
-6 -8 12 4.103 7.898 10.772 26.070 o
-6 -8 13 208.145 207.870 8.913 22.248 o
-6 -8 14 60.915 68.389 5.625 78.232 o
-6 -8 15 0.038 -1.273 2.602 447.689 o
-6 -7 1 22.409 28.854 9.146 35.528 o
-6 -7 2 80.749 71.139 11.671 20.746 o
-6 -7 3 110.551 111.740 13.394 15.336 o
-6 -7 4 250.711 266.138 9.249 17.935 o
-6 -7 5 128.373 126.082 6.535 45.847 o
-6 -7 6 371.690 369.010 11.031 10.450 o
-6 -7 7 27.813 20.357 4.827 120.944 o
-6 -7 8 14.864 12.073 4.429 148.511 o
-6 -7 9 5.141 5.755 6.085 81.338 o
-6 -7 10 115.793 110.885 8.118 35.608 o
-6 -7 11 33.212 30.843 8.266 42.799 o
-6 -7 12 206.702 200.166 15.823 9.926 o
-6 -7 13 51.124 54.914 5.704 80.268 o
-6 -7 14 67.599 57.973 5.287 86.031 o
-6 -7 15 153.483 150.888 10.179 22.312 o
-6 -7 16 0.032 -3.903 3.903 198.992 o
-6 -6 1 61.357 80.968 7.553 46.641 o
-6 -6 2 185.070 224.344 11.382 16.704 o
-6 -6 3 126.314 155.726 12.628 16.322 o
-6 -6 4 99.318 101.812 7.769 40.059 o
-6 -6 5 77.736 73.028 6.717 55.386 o
-6 -6 6 73.299 69.117 6.581 58.243 o
-6 -6 7 5.126 3.963 3.597 230.365 o
-6 -6 8 29.218 32.626 5.452 94.713 o
-6 -6 9 281.043 261.863 16.876 7.975 o
-6 -6 10 62.829 54.722 8.648 37.284 o
-6 -6 11 145.126 148.898 13.049 15.143 o
-6 -6 12 578.999 582.313 23.267 3.225 o
-6 -6 13 7.337 -3.559 4.745 133.292 o
-6 -6 14 52.336 49.594 7.194 53.342 o
-6 -6 15 261.211 253.406 13.087 11.822 o
-6 -6 16 5.024 1.913 2.832 369.634 o
-6 -6 17 4.830 4.589 2.698 404.202 o
-6 -5 1 852.407 932.845 22.887 2.134 o
-6 -5 2 94.965 108.382 8.091 37.614 o
-6 -5 3 11.208 15.166 3.812 199.122 o
-6 -5 4 157.054 159.318 12.078 16.830 o
-6 -5 5 172.970 173.452 9.297 23.874 o
-6 -5 6 838.732 833.630 19.297 2.554 o
-6 -5 7 276.323 281.450 15.688 8.821 o
-6 -5 8 234.390 220.482 32.967 2.625 o
-6 -5 9 57.721 46.380 8.074 42.898 o
-6 -5 10 2.556 3.712 5.166 113.045 o
-6 -5 11 3.700 1.033 4.936 123.779 o
-6 -5 12 1.693 1.645 5.319 106.884 o
-6 -5 13 57.452 59.276 8.610 37.757 o
-6 -5 14 51.955 56.789 7.883 44.875 o
-6 -5 15 27.349 37.846 6.697 64.251 o
-6 -5 16 2.909 5.810 2.610 433.669 o
-6 -5 17 11.148 7.791 2.207 561.710 o
-6 -4 1 409.857 408.151 14.555 7.300 o
-6 -4 2 124.202 127.580 7.794 36.335 o
-6 -4 3 198.085 198.712 12.989 13.735 o
-6 -4 4 386.933 392.602 16.278 6.746 o
-6 -4 5 299.057 305.881 11.304 12.561 o
-6 -4 6 323.494 294.635 15.532 8.331 o
-6 -4 7 1366.340 1281.520 31.633 0.994 o
-6 -4 8 212.455 190.792 20.377 6.442 o
-6 -4 9 1389.100 1351.510 32.870 0.934 o
-6 -4 10 0.726 -2.840 6.907 63.522 o
-6 -4 11 108.440 98.538 10.983 22.083 o
-6 -4 12 181.336 170.251 13.700 13.171 o
-6 -4 13 63.888 64.710 9.567 30.695 o
-6 -4 14 8.921 2.296 5.090 115.577 o
-6 -4 15 8.697 11.021 5.510 98.250 o
-6 -4 16 0.069 4.056 4.401 156.068 o
-6 -4 17 0.957 2.832 3.061 321.155 o
-6 -4 18 2.131 2.908 2.143 645.355 o
-6 -3 1 76.422 77.492 12.839 17.366 o
-6 -3 2 0.000 3.140 3.002 334.822 o
-6 -3 3 941.895 972.279 23.810 1.877 o
-6 -3 4 229.047 223.237 12.388 13.761 o
-6 -3 5 7.426 5.590 3.541 235.576 o
-6 -3 6 84.244 78.404 8.066 39.886 o
-6 -3 7 15.289 15.245 5.079 113.588 o
-6 -3 8 204.045 186.626 12.232 15.039 o
-6 -3 9 9.285 2.286 13.987 15.471 o
-6 -3 10 1212.830 1176.110 30.680 1.168 o
-6 -3 11 74.232 84.249 13.221 16.413 o
-6 -3 12 656.522 671.821 25.907 2.557 o
-6 -3 13 0.123 6.046 5.357 105.296 o
-6 -3 14 24.761 18.981 6.544 68.363 o
-6 -3 15 133.634 143.043 12.054 17.647 o
-6 -3 16 54.236 61.993 7.998 43.361 o
-6 -3 17 4.621 -1.339 3.674 222.371 o
-6 -3 18 39.359 41.700 3.200 221.312 o
-6 -2 1 44.446 40.728 4.626 119.948 o
-6 -2 2 308.860 307.899 34.861 2.273 o
-6 -2 3 92.895 73.039 12.271 18.663 o
-6 -2 4 149.723 127.545 21.353 6.259 o
-6 -2 5 109.645 92.109 20.588 6.888 o
-6 -2 6 6.961 -5.893 10.753 26.172 o
-6 -2 7 10.599 7.333 7.616 51.825 o
-6 -2 8 0.849 1.504 3.355 268.318 o
-6 -2 9 232.772 214.743 16.780 8.706 o
-6 -2 10 2.401 1.933 3.778 210.939 o
-6 -2 11 29.406 21.991 4.943 115.011 o
-6 -2 12 127.243 133.821 12.207 17.521 o
-6 -2 13 538.830 564.634 24.147 3.228 o
-6 -2 14 104.792 102.671 11.059 21.860 o
-6 -2 15 77.161 82.160 10.064 27.196 o
-6 -2 16 1.670 -4.248 5.128 115.097 o
-6 -2 17 9.776 9.949 4.095 175.434 o
-6 -2 18 83.135 86.006 4.544 94.701 o
-6 -1 1 1.316 2.052 4.686 137.665 o
-6 -1 2 1313.290 1340.170 45.149 0.751 o
-6 -1 3 419.761 372.417 34.823 2.149 o
-6 -1 4 80.457 55.067 14.656 13.561 o
-6 -1 5 65.697 69.532 17.680 9.465 o
-6 -1 6 12.393 16.187 13.661 16.178 o
-6 -1 7 26.576 18.674 10.179 28.807 o
-6 -1 8 1058.850 1055.960 50.235 0.795 o
-6 -1 9 63.218 61.822 7.405 49.042 o
-6 -1 10 739.677 715.123 23.649 2.558 o
-6 -1 11 2.349 4.694 4.803 130.655 o
-6 -1 12 558.211 565.708 49.920 1.058 o
-6 -1 13 138.683 134.165 12.322 16.987 o
-6 -1 14 6.317 2.258 5.357 104.781 o
-6 -1 15 114.697 115.950 11.289 20.629 o
-6 -1 16 32.913 30.499 6.429 69.200 o
-6 -1 17 182.743 201.860 11.136 17.661 o
-6 -1 18 42.500 39.585 3.318 206.867 o
-6 0 1 36.757 37.658 7.749 48.038 o
-6 0 2 35.492 35.136 8.408 41.221 o
-6 0 3 489.164 480.828 38.803 1.695 o
-6 0 4 1650.960 1685.210 73.091 0.357 o
-6 0 5 46.583 50.168 14.618 13.894 o
-6 0 6 49.724 40.870 13.432 16.407 o
-6 0 7 16.179 16.876 12.819 18.339 o
-6 0 8 203.224 207.906 31.609 2.876 o
-6 0 9 27.498 24.429 4.805 121.409 o
-6 0 10 995.298 993.142 26.338 1.651 o
-6 0 11 212.756 198.903 24.185 4.724 o
-6 0 12 46.341 48.982 8.036 43.925 o
-6 0 13 309.350 333.423 18.330 6.573 o
-6 0 14 129.338 123.374 11.595 19.215 o
-6 0 15 365.267 383.706 18.828 5.792 o
-6 0 16 151.148 156.666 11.327 18.865 o
-6 0 17 63.303 64.251 6.697 58.309 o
-6 0 18 116.761 123.673 8.438 32.981 o
-6 1 1 213.144 217.451 16.742 8.905 o
-6 1 2 599.966 533.522 24.850 2.993 o
-6 1 3 1766.530 1596.050 69.953 0.369 o
-6 1 4 3042.210 2997.220 58.535 0.220 o
-6 1 5 55.166 50.436 15.766 11.937 o
-6 1 6 430.346 401.424 39.568 1.703 o
-6 1 7 633.906 603.666 49.709 1.035 o
-6 1 8 33.380 35.015 13.661 16.014 o
-6 1 9 104.240 91.547 15.563 11.774 o
-6 1 10 69.504 67.350 13.738 15.402 o
-6 1 11 18.727 16.649 4.706 130.363 o
-6 1 12 575.365 571.024 23.152 3.273 o
-6 1 13 353.258 376.321 18.904 5.860 o
-6 1 14 80.985 90.885 10.485 24.984 o
-6 1 15 3.420 2.487 4.783 131.702 o
-6 1 16 0.089 1.875 4.018 187.458 o
-6 1 17 54.299 63.485 6.314 66.033 o
-6 2 1 39.442 34.211 12.207 19.925 o
-6 2 2 605.777 573.665 42.324 1.372 o
-6 2 3 1022.310 979.291 39.760 1.101 o
-6 2 4 6.501 14.481 6.766 65.557 o
-6 2 5 1703.460 1595.910 47.578 0.559 o
-6 2 6 10.274 10.229 6.467 71.566 o
-6 2 7 5.174 12.557 7.262 57.076 o
-6 2 8 13.560 11.141 9.203 35.498 o
-6 2 9 97.293 91.140 15.500 11.922 o
-6 2 10 60.800 54.565 6.098 69.748 o
-6 2 11 20.619 13.110 6.735 65.231 o
-6 2 12 5.888 5.778 4.669 137.331 o
-6 2 13 37.467 38.344 6.352 69.683 o
-6 2 14 15.541 22.501 5.970 82.534 o
-6 2 15 75.625 80.476 8.495 36.964 o
-6 2 16 26.881 26.137 5.243 103.189 o
-6 2 17 4.068 3.551 2.078 674.521 o
-6 3 1 493.144 459.322 39.339 1.660 o
-6 3 2 63.829 53.536 16.646 10.688 o
-6 3 3 842.986 802.706 30.853 1.730 o
-6 3 4 139.280 128.620 14.012 13.627 o
-6 3 5 63.577 63.104 10.909 24.042 o
-6 3 6 671.047 640.710 33.361 1.864 o
-6 3 7 463.457 395.464 27.951 2.985 o
-6 3 8 656.980 668.790 37.649 1.570 o
-6 3 9 198.232 190.049 22.138 5.607 o
-6 3 10 29.740 27.979 5.606 90.270 o
-6 3 11 83.174 91.512 8.718 34.534 o
-6 3 12 77.360 71.942 9.108 32.797 o
-6 3 13 18.568 21.774 6.085 79.231 o
-6 3 14 40.624 50.436 7.500 50.343 o
-6 3 15 2.544 2.066 4.171 173.214 o
-6 3 16 27.808 29.133 3.502 211.602 o
-6 3 17 117.258 82.504 7.003 46.033 o
-6 4 1 137.614 102.442 19.937 7.213 o
-6 4 2 290.283 253.942 30.002 3.039 o
-6 4 3 713.476 692.140 47.145 1.080 o
-6 4 4 82.537 78.878 12.169 19.088 o
-6 4 5 0.296 5.843 6.994 61.867 o
-6 4 6 183.330 187.597 19.842 6.901 o
-6 4 7 161.531 162.158 18.352 8.137 o
-6 4 8 3.162 7.689 6.919 63.054 o
-6 4 9 33.689 26.403 5.186 103.545 o
-6 4 10 293.943 288.962 17.794 7.153 o
-6 4 11 362.297 369.509 17.450 6.483 o
-6 4 12 889.802 985.689 28.509 1.687 o
-6 4 13 141.531 147.941 11.212 19.603 o
-6 4 14 0.259 8.687 4.477 150.213 o
-6 4 15 86.474 92.393 9.356 30.341 o
-6 4 16 42.673 47.603 3.877 159.058 o
-6 5 1 0.023 16.876 11.939 21.229 o
-6 5 2 99.869 75.922 18.521 8.510 o
-6 5 3 716.510 628.923 46.724 1.108 o
-6 5 4 7.528 -2.449 10.485 27.519 o
-6 5 5 295.225 246.250 30.422 2.962 o
-6 5 6 31.473 21.815 7.482 52.231 o
-6 5 7 1.981 -2.775 5.021 120.011 o
-6 5 8 32.325 28.675 3.828 178.080 o
-6 5 9 316.901 363.329 38.822 1.844 o
-6 5 10 24.376 34.137 8.094 44.915 o
-6 5 11 648.737 733.026 18.694 3.416 o
-6 5 12 340.514 366.426 24.242 4.109 o
-6 5 13 41.186 53.937 5.112 99.990 o
-6 5 14 0.522 -3.559 3.559 239.109 o
-6 5 15 182.389 182.150 7.171 31.582 o
-6 5 16 8.598 10.638 3.903 192.905 o
-6 6 1 37.839 42.623 11.201 23.534 o
-6 6 2 126.882 138.724 16.681 10.015 o
-6 6 3 1489.920 1423.630 51.169 0.597 o
-6 6 4 19.705 10.078 8.744 39.148 o
-6 6 5 586.836 538.103 32.231 2.128 o
-6 6 6 19.933 25.756 6.927 61.351 o
-6 6 7 118.546 132.913 5.550 57.356 o
-6 6 8 83.082 73.237 5.198 81.001 o
-6 6 9 1.015 0.109 2.600 446.677 o
-6 6 10 569.282 551.186 16.601 4.649 o
-6 6 11 156.030 146.755 14.044 13.204 o
-6 6 12 102.518 107.416 10.944 22.263 o
-6 6 13 0.243 0.038 7.500 53.888 o
-6 6 14 129.633 131.448 11.404 19.645 o
-6 6 15 47.262 41.635 6.276 69.593 o
-6 7 1 160.988 165.240 18.873 7.729 o
-6 7 2 118.572 115.377 15.992 10.986 o
-6 7 3 263.321 262.732 23.486 4.740 o
-6 7 4 65.248 75.314 13.745 15.390 o
-6 7 5 115.649 117.593 6.295 50.946 o
-6 7 6 15.623 19.482 3.387 242.637 o
-6 7 7 12.241 13.144 3.352 254.148 o
-6 7 8 67.837 70.870 5.674 75.171 o
-6 7 9 110.571 102.255 9.776 26.833 o
-6 7 10 48.618 51.723 5.038 100.428 o
-6 7 11 52.895 54.991 7.076 54.639 o
-6 7 12 13.950 21.927 8.725 39.313 o
-6 7 13 84.593 71.177 9.452 30.375 o
-6 7 14 14.752 10.906 4.745 130.245 o
-6 8 1 125.160 123.770 8.780 30.445 o
-6 8 2 96.941 96.870 6.206 57.204 o
-6 8 3 362.360 354.240 11.518 10.398 o
-6 8 4 2.514 5.624 3.162 298.345 o
-6 8 5 72.073 71.301 5.366 80.800 o
-6 8 6 0.470 3.403 2.943 347.429 o
-6 8 7 8.124 -0.068 3.356 263.201 o
-6 8 8 187.430 199.681 10.797 18.335 o
-6 8 9 70.140 72.803 5.990 68.209 o
-6 8 10 4.405 8.458 3.305 270.729 o
-6 8 11 8.774 4.865 4.310 160.031 o
-6 8 12 0.621 1.301 6.008 83.913 o
-6 8 13 116.069 105.388 8.916 30.854 o
-6 8 14 0.038 -3.214 3.214 293.399 o
-6 9 1 67.135 79.479 6.042 67.200 o
-6 9 2 43.532 46.769 6.757 60.968 o
-6 9 3 0.202 0.957 2.845 373.713 o
-6 9 4 36.951 34.400 5.161 102.477 o
-6 9 5 1.388 -0.755 2.793 386.838 o
-6 9 6 105.039 107.248 7.033 45.723 o
-6 9 7 99.592 101.822 6.811 49.090 o
-6 9 8 15.457 15.646 3.972 181.644 o
-6 9 9 109.233 111.866 6.718 47.972 o
-6 9 10 5.736 6.828 3.009 324.354 o
-6 9 11 99.169 89.775 10.524 24.255 o
-6 9 12 20.131 31.800 5.931 82.338 o
-6 9 13 45.520 33.063 4.669 119.269 o
-6 10 1 227.579 223.261 8.864 20.925 o
-6 10 2 0.460 -0.686 2.608 444.972 o
-6 10 3 4.676 2.181 2.640 424.366 o
-6 10 4 27.141 21.807 4.116 161.995 o
-6 10 5 89.719 100.882 9.157 31.110 o
-6 10 6 6.519 5.409 4.663 137.560 o
-6 10 7 105.880 90.335 6.652 50.764 o
-6 10 8 1.858 4.150 7.424 54.896 o
-6 10 9 259.476 246.276 17.373 7.878 o
-6 10 10 58.467 66.241 8.381 39.415 o
-6 10 11 0.039 -4.822 4.822 130.407 o
-6 11 1 397.292 401.260 12.444 8.705 o
-6 11 2 168.647 151.706 8.125 29.619 o
-6 11 3 244.366 250.846 10.066 16.917 o
-6 11 4 44.593 42.222 4.849 110.385 o
-6 11 5 13.956 7.741 3.809 200.021 o
-6 11 6 139.713 145.910 9.331 26.287 o
-6 11 7 138.909 134.336 8.564 30.299 o
-6 11 8 1.814 -2.814 3.868 201.916 o
-6 11 9 27.177 27.693 3.830 182.197 o
-6 11 10 5.058 3.903 3.597 230.424 o
-6 12 1 194.406 200.033 7.633 27.740 o
-6 12 2 0.689 -3.851 3.851 204.162 o
-6 12 3 300.607 281.427 13.968 9.984 o
-6 12 4 1.203 -2.912 3.291 279.115 o
-6 12 5 24.650 19.747 3.461 224.208 o
-6 12 6 133.476 133.319 9.548 26.020 o
-6 12 7 18.615 22.905 4.064 170.343 o
-6 12 8 0.011 -2.480 2.854 372.249 o
-6 12 9 4.949 0.344 2.564 450.603 o
-6 13 1 32.594 29.932 4.269 146.728 o
-6 13 2 127.049 131.977 7.069 41.108 o
-6 13 3 157.824 152.892 7.129 35.897 o
-6 13 4 1.295 3.759 2.709 407.882 o
-6 13 5 8.800 11.366 3.536 233.068 o
-6 13 6 87.961 87.206 13.126 16.434 o
-6 13 7 32.274 31.808 3.360 220.084 o
-6 14 1 52.764 54.988 4.457 119.953 o
-6 14 2 24.594 26.307 3.503 216.221 o
-6 14 3 69.295 69.064 5.263 84.427 o
-6 14 4 62.582 62.989 5.510 81.172 o
-6 14 5 25.168 21.506 4.592 133.439 o
-6 15 1 10.714 15.885 2.706 378.452 o
-6 15 2 14.514 9.031 3.521 231.421 o
-6 15 3 12.958 9.605 3.100 295.616 o
-5 -11 3 1.765 1.875 2.334 548.514 o
-5 -11 4 263.969 246.977 10.141 16.141 o
-5 -11 5 55.763 47.991 5.683 80.527 o
-5 -11 6 61.087 68.881 6.659 58.874 o
-5 -11 7 0.028 2.105 3.597 233.766 o
-5 -11 8 37.918 29.351 5.664 86.869 o
-5 -11 9 24.302 24.108 5.204 105.469 o
-5 -11 10 19.728 26.634 5.090 110.816 o
-5 -11 11 0.114 0.612 3.253 286.248 o
-5 -11 12 45.049 36.431 4.860 110.845 o
-5 -10 1 0.368 -3.329 3.329 273.288 o
-5 -10 2 36.033 34.326 5.702 85.683 o
-5 -10 3 68.593 66.968 7.577 46.364 o
-5 -10 4 174.084 168.067 17.029 9.185 o
-5 -10 5 203.680 200.048 8.916 22.704 o
-5 -10 6 35.724 33.458 4.667 123.261 o
-5 -10 7 45.143 36.825 4.810 112.745 o
-5 -10 8 0.020 7.500 5.319 106.739 o
-5 -10 9 1.306 -1.327 3.291 279.006 o
-5 -10 10 36.603 35.954 7.003 58.275 o
-5 -10 11 1.205 -1.782 2.630 436.178 o
-5 -10 12 25.486 21.815 3.171 258.739 o
-5 -10 13 2.742 0.115 3.521 243.019 o
-5 -10 14 5.339 10.064 3.406 253.927 o
-5 -9 1 13.325 4.554 4.707 133.519 o
-5 -9 2 56.750 58.970 8.916 35.432 o
-5 -9 3 0.396 3.762 3.387 262.863 o
-5 -9 4 0.206 -3.470 5.549 98.457 o
-5 -9 5 22.346 27.195 5.147 107.795 o
-5 -9 6 38.276 36.698 7.347 53.062 o
-5 -9 7 297.087 314.701 11.920 11.805 o
-5 -9 8 0.078 -4.119 4.119 178.680 o
-5 -9 9 2.121 4.789 3.596 232.022 o
-5 -9 10 3.508 -0.107 3.980 190.182 o
-5 -9 11 6.951 3.096 4.688 136.288 o
-5 -9 12 17.855 11.017 3.504 229.759 o
-5 -9 13 0.512 -0.898 7.386 55.569 o
-5 -9 14 2.798 4.985 2.416 505.633 o
-5 -9 15 0.009 -2.870 2.870 368.065 o
-5 -8 1 1.467 5.396 6.505 71.432 o
-5 -8 2 18.851 23.458 8.304 43.149 o
-5 -8 3 30.454 32.895 5.531 91.937 o
-5 -8 4 4.154 9.171 4.088 178.403 o
-5 -8 5 101.423 103.590 7.834 39.261 o
-5 -8 6 95.381 93.667 7.765 40.834 o
-5 -8 7 96.923 110.745 7.914 38.705 o
-5 -8 8 11.027 15.606 4.901 122.683 o
-5 -8 9 11.444 8.582 4.194 167.034 o
-5 -8 10 602.302 643.611 21.889 3.270 o
-5 -8 11 97.763 108.139 7.927 38.651 o
-5 -8 12 155.601 159.154 13.394 14.216 o
-5 -8 13 130.546 155.250 12.169 17.296 o
-5 -8 14 1.611 0.344 4.592 143.433 o
-5 -8 15 10.563 5.051 3.674 217.445 o
-5 -8 16 10.797 13.198 2.717 378.330 o
-5 -7 1 70.515 88.436 12.245 18.991 o
-5 -7 2 0.011 -2.713 5.491 100.543 o
-5 -7 3 225.507 225.930 14.963 10.457 o
-5 -7 4 4.331 2.682 4.592 142.609 o
-5 -7 5 324.985 311.787 12.128 11.033 o
-5 -7 6 49.219 43.324 5.675 82.701 o
-5 -7 7 0.040 0.918 4.516 148.593 o
-5 -7 8 118.132 111.587 8.101 35.495 o
-5 -7 9 1.695 4.362 6.697 67.433 o
-5 -7 10 260.739 252.794 15.919 8.962 o
-5 -7 11 8.890 7.653 5.166 111.792 o
-5 -7 12 0.170 -4.018 4.707 136.823 o
-5 -7 13 20.054 19.095 5.243 105.498 o
-5 -7 14 24.136 27.093 5.625 90.800 o
-5 -7 15 22.428 19.482 3.511 220.790 o
-5 -7 16 30.395 23.157 3.059 266.075 o
-5 -6 1 27.523 33.563 5.214 103.167 o
-5 -6 2 142.579 141.716 10.739 21.088 o
-5 -6 3 66.250 68.087 4.885 95.876 o
-5 -6 4 7.741 6.536 3.357 260.613 o
-5 -6 5 10.952 9.251 6.295 75.461 o
-5 -6 6 209.751 206.190 9.642 20.206 o
-5 -6 7 7.906 12.496 4.927 122.405 o
-5 -6 8 213.148 198.481 13.040 13.357 o
-5 -6 9 844.753 803.327 58.243 0.723 o
-5 -6 10 24.019 27.170 6.544 68.038 o
-5 -6 11 173.584 159.498 12.858 14.855 o
-5 -6 12 469.593 486.377 21.277 4.189 o
-5 -6 13 136.597 136.959 11.557 18.944 o
-5 -6 14 8.030 6.085 4.822 128.383 o
-5 -6 15 25.401 23.037 5.434 97.097 o
-5 -6 16 0.677 5.243 3.559 237.568 o
-5 -6 17 15.596 12.316 2.096 579.503 o
-5 -5 1 105.796 124.363 12.360 17.690 o
-5 -5 2 85.912 82.176 6.362 58.334 o
-5 -5 3 26.979 27.002 4.252 151.511 o
-5 -5 4 20.126 23.988 4.169 161.467 o
-5 -5 5 1.405 2.027 2.924 351.662 o
-5 -5 6 29.820 24.622 8.285 42.893 o
-5 -5 7 98.642 94.695 9.193 30.591 o
-5 -5 8 5.639 0.218 3.787 208.888 o
-5 -5 9 3.179 2.814 4.812 130.158 o
-5 -5 10 218.465 199.726 13.350 12.784 o
-5 -5 11 381.096 361.358 18.942 5.715 o
-5 -5 12 615.100 599.534 23.994 2.987 o
-5 -5 13 345.336 336.599 18.100 6.418 o
-5 -5 14 19.392 29.619 6.926 61.249 o
-5 -5 15 16.226 27.131 6.429 71.179 o
-5 -5 16 12.622 15.269 4.324 155.776 o
-5 -5 17 6.231 6.773 3.100 305.630 o
-5 -4 1 180.879 210.577 25.410 4.368 o
-5 -4 2 394.613 396.224 21.621 4.610 o
-5 -4 3 556.665 560.884 45.729 1.232 o
-5 -4 4 11.993 21.659 11.710 21.969 o
-5 -4 5 238.704 187.204 29.427 3.261 o
-5 -4 6 317.787 300.972 37.846 1.951 o
-5 -4 7 25.438 29.655 6.180 75.585 o
-5 -4 8 35.949 44.461 6.817 60.932 o
-5 -4 9 112.310 110.543 9.439 28.168 o
-5 -4 10 746.050 673.557 26.615 2.300 o
-5 -4 11 15.788 14.059 5.098 112.785 o
-5 -4 12 124.520 126.167 11.710 18.981 o
-5 -4 13 41.836 37.081 8.266 42.227 o
-5 -4 14 16.233 22.769 7.079 59.146 o
-5 -4 15 379.793 377.430 17.909 6.108 o
-5 -4 16 26.192 35.091 6.429 69.716 o
-5 -4 17 6.231 5.970 3.674 219.811 o
-5 -4 18 5.211 3.406 2.220 589.693 o
-5 -3 1 3.520 13.317 9.643 32.487 o
-5 -3 2 235.410 192.513 18.818 7.258 o
-5 -3 3 439.145 413.525 24.852 3.601 o
-5 -3 4 366.849 383.753 25.220 3.762 o
-5 -3 5 137.982 134.205 15.767 11.021 o
-5 -3 6 444.118 462.652 46.035 1.283 o
-5 -3 7 45.205 51.967 18.981 8.312 o
-5 -3 8 122.402 118.322 25.027 4.681 o
-5 -3 9 194.217 206.962 12.416 14.700 o
-5 -3 10 113.846 100.928 9.348 28.795 o
-5 -3 11 128.927 136.314 11.108 20.477 o
-5 -3 12 5.972 15.338 5.437 100.967 o
-5 -3 13 493.544 502.526 22.692 3.743 o
-5 -3 14 3.235 0.038 5.243 109.930 o
-5 -3 15 227.160 238.177 9.899 18.167 o
-5 -3 16 33.742 34.555 6.812 61.750 o
-5 -3 17 7.893 10.332 4.286 161.138 o
-5 -3 18 90.012 89.469 6.046 61.531 o
-5 -2 1 75.294 60.462 16.340 11.008 o
-5 -2 2 211.533 185.711 21.123 6.058 o
-5 -2 3 418.057 407.968 32.833 2.356 o
-5 -2 4 71.350 66.776 14.809 13.318 o
-5 -2 5 252.847 262.246 29.887 3.104 o
-5 -2 6 427.594 431.196 39.377 1.710 o
-5 -2 7 9.293 10.105 11.499 22.842 o
-5 -2 8 20.339 26.864 14.350 14.617 o
-5 -2 9 11.688 29.925 16.149 11.578 o
-5 -2 10 686.318 682.396 22.011 2.929 o
-5 -2 11 83.338 80.524 10.236 26.189 o
-5 -2 12 730.247 765.328 24.770 2.412 o
-5 -2 13 161.441 158.771 12.973 14.887 o
-5 -2 14 332.823 356.766 18.904 6.054 o
-5 -2 15 0.564 -0.747 8.553 41.439 o
-5 -2 16 3.870 4.681 3.079 313.467 o
-5 -2 17 39.407 34.442 4.956 109.399 o
-5 -2 18 16.244 11.021 2.908 326.170 o
-5 -1 1 398.067 366.312 21.582 4.672 o
-5 -1 2 330.464 302.962 27.399 3.449 o
-5 -1 3 3000.640 2904.640 85.068 0.177 o
-5 -1 4 160.336 160.990 22.692 5.509 o
-5 -1 5 519.638 504.975 39.109 1.643 o
-5 -1 6 933.465 888.184 54.493 0.768 o
-5 -1 7 0.000 -2.870 12.437 19.602 o
-5 -1 8 1634.600 1697.150 84.226 0.297 o
-5 -1 9 215.926 199.181 31.341 2.915 o
-5 -1 10 223.856 228.520 20.320 6.332 o
-5 -1 11 285.199 264.057 14.289 10.045 o
-5 -1 12 5.865 5.024 8.955 37.687 o
-5 -1 13 354.978 366.983 19.248 5.733 o
-5 -1 14 42.174 39.071 7.615 49.231 o
-5 -1 15 124.193 134.510 11.786 18.674 o
-5 -1 16 305.404 350.184 16.761 7.423 o
-5 -1 17 54.974 49.882 4.085 137.423 o
-5 -1 18 1.858 5.281 2.679 414.750 o
-5 0 1 360.913 307.307 18.725 6.114 o
-5 0 2 2107.380 1973.940 68.345 0.319 o
-5 0 3 520.669 507.922 36.124 1.868 o
-5 0 4 1005.580 896.985 50.475 0.834 o
-5 0 5 373.849 385.543 34.326 2.241 o
-5 0 6 494.852 490.548 40.487 1.570 o
-5 0 7 46.847 64.442 17.871 9.339 o
-5 0 8 1593.610 1557.100 79.634 0.330 o
-5 0 9 0.800 -6.429 9.682 32.338 o
-5 0 10 79.952 73.266 7.598 44.791 o
-5 0 11 524.410 502.123 26.290 3.002 o
-5 0 12 31.428 32.030 7.156 56.527 o
-5 0 13 79.845 82.160 9.720 28.858 o
-5 0 14 261.174 273.190 16.532 8.362 o
-5 0 15 91.100 90.502 10.141 26.179 o
-5 0 16 6.873 5.740 5.013 119.144 o
-5 0 17 6.568 3.147 4.095 178.094 o
-5 0 18 1.313 8.763 2.717 401.264 o
-5 1 1 2139.380 2093.180 44.163 0.429 o
-5 1 2 6112.210 6016.880 53.704 0.068 o
-5 1 3 317.192 282.987 27.476 3.478 o
-5 1 4 8616.100 8718.550 148.592 0.029 o
-5 1 5 70.721 95.285 19.593 7.693 o
-5 1 6 4173.880 3999.700 111.052 0.097 o
-5 1 7 909.779 881.564 55.067 0.763 o
-5 1 8 1600.020 1599.230 78.333 0.335 o
-5 1 9 6.211 12.819 10.064 29.807 o
-5 1 10 133.954 140.500 9.721 25.102 o
-5 1 11 637.135 606.345 23.037 3.050 o
-5 1 12 5.688 9.867 5.518 98.453 o
-5 1 13 25.117 37.693 7.462 52.403 o
-5 1 14 103.006 112.008 11.021 21.910 o
-5 1 15 58.383 57.401 8.113 42.121 o
-5 1 16 6.564 4.171 3.980 188.135 o
-5 1 17 1.394 -0.574 2.947 347.619 o
-5 2 1 407.914 402.907 16.990 6.197 o
-5 2 2 241.289 230.432 9.796 17.971 o
-5 2 3 2281.490 2081.860 44.956 0.400 o
-5 2 4 1164.840 1059.130 60.367 0.593 o
-5 2 5 13.318 18.636 13.279 17.110 o
-5 2 6 1493.690 1437.970 65.781 0.445 o
-5 2 7 767.692 779.466 51.431 0.908 o
-5 2 8 10.182 -2.105 10.294 28.523 o
-5 2 9 525.398 530.332 31.970 2.241 o
-5 2 10 406.664 388.512 15.943 6.745 o
-5 2 11 38.738 44.081 6.788 61.146 o
-5 2 12 9.695 18.674 5.931 84.481 o
-5 2 13 0.906 9.414 5.970 84.670 o
-5 2 14 7.961 2.411 5.128 114.024 o
-5 2 15 1.690 4.324 4.630 140.665 o
-5 2 16 10.961 10.715 3.942 188.086 o
-5 2 17 9.224 10.619 5.797 88.865 o
-5 3 1 574.709 581.548 38.841 1.593 o
-5 3 2 3.264 16.302 13.432 16.770 o
-5 3 3 2.413 9.405 9.375 34.406 o
-5 3 4 878.117 827.152 31.795 1.620 o
-5 3 5 40.236 30.303 8.457 40.656 o
-5 3 6 99.819 110.480 19.784 7.438 o
-5 3 7 42.175 32.963 9.185 34.574 o
-5 3 8 8.273 7.447 7.995 47.137 o
-5 3 9 242.569 207.217 31.532 2.852 o
-5 3 10 0.282 2.424 3.973 191.593 o
-5 3 11 308.907 325.933 30.997 2.797 o
-5 3 12 19.160 20.435 5.970 82.213 o
-5 3 13 11.992 12.666 5.357 103.210 o
-5 3 14 3.129 3.597 4.171 172.788 o
-5 3 15 31.976 30.384 5.396 96.185 o
-5 3 16 86.907 77.994 12.265 18.744 o
-5 3 17 3.201 -3.100 3.100 312.516 o
-5 4 1 87.670 85.987 18.368 8.676 o
-5 4 2 1421.800 1329.180 58.472 0.539 o
-5 4 3 1202.040 1117.860 54.225 0.670 o
-5 4 4 17.496 17.514 6.837 63.409 o
-5 4 5 253.527 226.453 26.404 3.918 o
-5 4 6 724.671 662.523 32.574 1.847 o
-5 4 7 1.429 2.993 6.525 71.075 o
-5 4 8 103.429 82.287 14.049 14.320 o
-5 4 9 212.473 216.713 9.169 21.072 o
-5 4 10 380.648 389.453 12.529 9.005 o
-5 4 11 214.758 243.249 14.733 10.738 o
-5 4 12 36.899 86.254 9.490 31.764 o
-5 4 13 1.350 2.526 4.477 150.678 o
-5 4 14 76.945 93.564 8.763 34.533 o
-5 4 15 2.952 5.778 3.788 208.648 o
-5 4 16 6.411 5.560 7.673 51.245 o
-5 5 1 3.228 0.880 10.026 30.129 o
-5 5 2 225.480 224.820 26.175 4.037 o
-5 5 3 141.349 128.693 20.090 7.047 o
-5 5 4 16.614 15.881 9.988 30.098 o
-5 5 5 72.537 67.252 11.121 22.936 o
-5 5 6 396.561 346.674 22.168 4.540 o
-5 5 7 11.888 14.779 7.611 51.703 o
-5 5 8 63.059 69.379 8.388 38.972 o
-5 5 9 149.463 157.716 13.508 14.129 o
-5 5 10 205.205 199.455 9.746 20.288 o
-5 5 11 92.225 123.300 7.905 38.642 o
-5 5 12 0.719 1.249 3.142 306.027 o
-5 5 13 202.831 212.440 16.072 9.652 o
-5 5 14 52.303 54.301 6.161 70.047 o
-5 5 15 12.700 15.018 2.724 370.646 o
-5 5 16 136.314 101.408 6.620 45.721 o
-5 6 1 48.208 56.408 11.415 22.408 o
-5 6 2 671.864 633.140 31.567 2.012 o
-5 6 3 26.092 24.806 7.601 50.892 o
-5 6 4 47.741 49.316 10.654 25.670 o
-5 6 5 525.176 526.420 28.791 2.618 o
-5 6 6 135.717 129.229 22.272 5.815 o
-5 6 7 27.583 31.738 4.536 133.465 o
-5 6 8 21.031 25.597 7.022 59.668 o
-5 6 9 41.893 40.007 5.235 97.749 o
-5 6 10 47.494 67.312 11.251 22.955 o
-5 6 11 0.012 3.482 6.008 83.880 o
-5 6 12 16.361 25.177 4.201 160.703 o
-5 6 13 72.282 70.886 5.192 84.969 o
-5 6 14 15.965 15.383 5.740 89.486 o
-5 6 15 3.205 0.995 3.368 264.805 o
-5 7 1 43.581 56.667 10.954 24.343 o
-5 7 2 847.161 876.580 38.204 1.311 o
-5 7 3 252.486 288.696 22.275 5.182 o
-5 7 4 325.550 319.226 36.545 2.069 o
-5 7 5 0.080 -3.121 3.488 249.234 o
-5 7 6 148.826 150.999 6.931 38.303 o
-5 7 7 13.773 12.039 3.032 305.170 o
-5 7 8 390.372 392.244 11.934 9.220 o
-5 7 9 26.366 31.340 4.555 133.041 o
-5 7 10 229.582 231.803 12.104 14.094 o
-5 7 11 3.476 12.507 5.396 103.021 o
-5 7 12 4.668 3.592 3.945 192.343 o
-5 7 13 85.551 74.774 8.840 34.057 o
-5 7 14 80.742 83.767 7.079 49.739 o
-5 8 1 55.393 42.756 9.692 30.631 o
-5 8 2 15.726 4.540 8.534 41.261 o
-5 8 3 446.573 490.247 18.273 5.141 o
-5 8 4 85.714 92.063 7.159 47.754 o
-5 8 5 133.056 136.054 5.792 51.281 o
-5 8 6 144.322 136.775 7.364 36.749 o
-5 8 7 31.125 27.055 4.160 155.234 o
-5 8 8 192.539 186.631 8.771 24.203 o
-5 8 9 77.865 81.755 5.971 66.025 o
-5 8 10 407.709 390.085 15.006 7.191 o
-5 8 11 61.012 61.069 11.863 20.568 o
-5 8 12 22.251 24.556 4.248 154.730 o
-5 8 13 16.925 17.794 4.592 136.987 o
-5 9 1 41.787 36.464 4.012 155.119 o
-5 9 2 214.192 207.687 6.995 28.131 o
-5 9 3 6.383 6.994 2.192 591.158 o
-5 9 4 7.295 8.314 2.499 457.438 o
-5 9 5 282.555 268.742 8.334 18.156 o
-5 9 6 112.208 108.121 7.014 44.931 o
-5 9 7 5.136 1.233 3.521 241.170 o
-5 9 8 0.599 4.608 3.389 262.024 o
-5 9 9 45.861 41.476 4.493 125.145 o
-5 9 10 104.868 102.397 10.534 23.811 o
-5 9 11 3.469 2.544 3.486 246.660 o
-5 9 12 22.087 19.593 4.554 137.042 o
-5 10 1 146.944 163.353 6.515 40.622 o
-5 10 2 598.552 606.249 12.519 5.192 o
-5 10 3 44.633 47.378 3.758 165.473 o
-5 10 4 7.002 7.673 2.739 385.816 o
-5 10 5 679.064 678.962 16.611 3.709 o
-5 10 6 15.138 11.818 3.784 200.477 o
-5 10 7 185.761 187.141 8.563 25.335 o
-5 10 8 28.947 27.004 4.333 145.473 o
-5 10 9 1.485 0.419 2.768 393.288 o
-5 10 10 81.965 90.676 6.489 56.508 o
-5 10 11 49.372 43.357 5.013 102.439 o
-5 11 1 820.459 804.224 14.825 3.053 o
-5 11 2 410.027 393.268 10.499 9.809 o
-5 11 3 127.907 132.671 6.646 44.443 o
-5 11 4 20.091 14.522 3.711 203.461 o
-5 11 5 402.481 416.911 12.454 8.501 o
-5 11 6 9.274 9.129 3.486 240.001 o
-5 11 7 0.049 2.685 3.288 279.460 o
-5 11 8 14.178 13.285 3.308 258.371 o
-5 11 9 8.827 9.259 3.942 189.515 o
-5 12 1 56.724 60.236 4.765 105.116 o
-5 12 2 1.077 -0.081 2.997 336.416 o
-5 12 3 22.591 26.173 3.732 195.030 o
-5 12 4 292.371 299.898 20.090 5.914 o
-5 12 5 85.910 91.572 10.657 24.099 o
-5 12 6 11.966 10.228 3.618 221.219 o
-5 12 7 1.463 0.983 2.751 397.577 o
-5 12 8 1.525 3.406 3.061 320.271 o
-5 13 1 18.541 16.049 3.162 273.569 o
-5 13 2 49.219 51.935 4.182 135.546 o
-5 13 3 41.079 34.276 3.975 158.812 o
-5 13 4 73.598 69.953 5.838 70.628 o
-5 13 5 94.839 92.164 9.529 29.007 o
-5 13 6 48.084 54.340 6.620 62.237 o
-5 13 7 27.070 24.874 4.248 152.280 o
-5 14 1 1.353 1.357 2.476 489.924 o
-5 14 2 46.171 45.232 6.773 60.487 o
-5 14 3 6.840 6.812 4.171 170.963 o
-5 14 4 37.503 41.329 5.855 80.709 o
-5 14 5 0.000 0.880 3.214 293.080 o
-5 14 6 40.805 40.640 4.286 138.367 o
-5 15 1 42.001 53.689 5.817 79.606 o
-5 15 2 49.204 55.679 5.740 79.743 o
-5 15 3 24.637 19.899 3.597 209.243 o
-4 -12 4 134.722 105.618 6.926 42.963 o
-4 -12 5 10.392 6.276 3.291 268.400 o
-4 -12 6 4.108 3.291 3.521 241.194 o
-4 -12 7 3.173 0.651 3.482 247.916 o
-4 -12 8 17.418 11.939 4.133 168.444 o
-4 -12 9 23.877 17.756 4.822 122.812 o
-4 -12 10 13.439 10.791 3.903 190.290 o
-4 -12 11 1.221 2.870 2.985 337.388 o
-4 -11 1 0.229 -1.339 3.023 331.516 o
-4 -11 2 43.792 45.796 4.071 147.040 o
-4 -11 3 119.578 122.992 6.531 47.449 o
-4 -11 4 141.379 146.578 7.940 33.028 o
-4 -11 5 15.495 15.270 3.179 275.401 o
-4 -11 6 89.110 86.140 9.490 29.616 o
-4 -11 7 3.314 -5.013 5.013 120.182 o
-4 -11 8 41.114 34.861 7.156 55.604 o
-4 -11 9 14.992 11.978 5.740 89.840 o
-4 -11 10 0.006 9.337 5.357 105.120 o
-4 -11 11 0.054 5.702 4.133 176.630 o
-4 -11 12 22.118 23.075 5.013 113.880 o
-4 -11 13 0.037 -1.990 2.947 349.163 o
-4 -10 1 12.094 9.758 3.942 187.749 o
-4 -10 2 0.020 -3.253 4.324 162.141 o
-4 -10 3 14.203 15.422 6.199 77.194 o
-4 -10 4 78.190 80.414 6.655 55.625 o
-4 -10 5 1.442 -3.527 3.709 219.732 o
-4 -10 6 0.999 2.676 3.904 198.066 o
-4 -10 7 146.345 145.684 13.049 15.150 o
-4 -10 8 1.689 2.467 3.318 273.303 o
-4 -10 9 22.244 27.941 4.656 129.965 o
-4 -10 10 149.340 151.350 8.098 31.299 o
-4 -10 11 15.696 12.175 3.197 274.161 o
-4 -10 12 43.589 49.748 7.347 52.095 o
-4 -10 13 6.981 9.911 4.783 130.223 o
-4 -10 14 92.590 91.841 7.424 44.298 o
-4 -9 1 2.244 1.902 3.273 280.597 o
-4 -9 2 0.366 -5.587 5.587 97.099 o
-4 -9 3 110.745 108.661 8.296 34.895 o
-4 -9 4 9.441 12.831 6.678 67.145 o
-4 -9 5 9.976 10.217 6.085 80.739 o
-4 -9 6 87.397 87.649 7.845 41.141 o
-4 -9 7 1.224 3.332 4.010 187.610 o
-4 -9 8 99.194 101.199 12.073 18.830 o
-4 -9 9 20.541 16.572 4.536 139.151 o
-4 -9 10 4.357 1.220 4.085 180.066 o
-4 -9 11 110.007 125.120 7.851 37.360 o
-4 -9 12 34.118 27.181 4.492 134.008 o
-4 -9 13 6.742 8.151 5.243 108.894 o
-4 -9 14 11.976 6.865 2.733 378.446 o
-4 -9 15 42.592 38.574 7.213 54.489 o
-4 -8 1 69.011 78.844 7.328 48.495 o
-4 -8 2 33.571 30.633 5.232 101.380 o
-4 -8 3 241.817 235.244 11.823 14.191 o
-4 -8 4 154.320 158.632 9.145 25.890 o
-4 -8 5 1.634 1.550 3.640 227.690 o
-4 -8 6 4.110 2.143 4.936 123.621 o
-4 -8 7 10.158 7.477 3.693 214.689 o
-4 -8 8 40.216 42.481 4.948 108.083 o
-4 -8 9 7.446 9.618 4.554 143.360 o
-4 -8 10 362.938 355.256 24.089 4.098 o
-4 -8 11 338.480 319.822 17.756 6.708 o
-4 -8 12 32.520 31.600 7.252 55.045 o
-4 -8 13 66.774 62.489 5.588 78.354 o
-4 -8 14 14.886 13.182 3.187 276.153 o
-4 -8 15 15.206 13.164 4.592 138.279 o
-4 -8 16 9.502 6.544 3.061 309.161 o
-4 -7 1 36.796 41.784 5.685 85.252 o
-4 -7 2 20.223 19.006 4.491 141.462 o
-4 -7 3 12.419 7.820 3.446 243.372 o
-4 -7 4 66.999 70.053 6.188 65.531 o
-4 -7 5 205.351 191.064 9.929 19.985 o
-4 -7 6 495.851 466.727 12.281 6.985 o
-4 -7 7 32.609 26.593 4.942 113.380 o
-4 -7 8 180.885 159.997 7.474 31.335 o
-4 -7 9 62.832 54.449 6.094 69.474 o
-4 -7 10 115.240 111.090 10.562 23.195 o
-4 -7 11 98.108 97.582 9.835 27.200 o
-4 -7 12 0.006 -0.077 4.401 156.553 o
-4 -7 13 83.344 73.358 8.227 38.799 o
-4 -7 14 191.350 186.553 11.863 16.068 o
-4 -7 15 162.739 168.414 10.103 21.801 o
-4 -7 16 97.799 90.556 24.204 5.054 o
-4 -6 1 352.330 349.772 13.911 8.772 o
-4 -6 2 8.861 9.955 3.543 232.631 o
-4 -6 3 19.440 22.421 4.029 172.758 o
-4 -6 4 25.935 26.853 3.971 172.040 o
-4 -6 5 22.092 25.082 3.421 228.654 o
-4 -6 6 258.093 227.259 13.235 11.944 o
-4 -6 7 57.566 46.664 5.031 98.480 o
-4 -6 8 0.624 -2.686 3.862 203.037 o
-4 -6 9 0.541 2.765 3.619 230.522 o
-4 -6 10 107.477 102.885 9.554 28.025 o
-4 -6 11 600.759 583.653 23.037 3.193 o
-4 -6 12 9.909 6.314 4.324 158.362 o
-4 -6 13 473.860 462.613 20.282 4.479 o
-4 -6 14 9.441 9.821 3.056 308.132 o
-4 -6 15 65.183 73.653 5.338 83.136 o
-4 -6 16 38.395 36.354 5.166 101.606 o
-4 -6 17 36.790 30.208 15.039 13.243 o
[truncated: 176,613 more chars]
