# Supplementary material for: NHC‐Terphenyl Radicals and Anions: Tuning Stability and Redox Properties via Substituent Patterning
Source: Angew Chem Int Ed Engl. 2025 Oct 22;64(51):e202520260. doi: 10.1002/anie.202520260 (PMC12707353; doi:10.1002/anie.202520260)
Supplement: Supplementary file 2 — Supporting Information [file ANIE-64-e202520260-s001.zip › ange202520260-sup-0002-SuppMat/[2a][Co(CO)4].cif]

data_[2a][Co(CO)4]

_database_code_depnum_ccdc_archive        2471675


# was steffen61b

_audit_creation_date               2023-12-15
_audit_creation_method
;
Olex2 1.5-ac6-012
(compiled 2023.08.24 svn.re1ec1418 for Rigaku Oxford Diffraction, GUI svn.r6817)
;
_shelx_SHELXL_version_number       '2018/3'
_audit_contact_author_address      ?
_audit_contact_author_email        ?
_audit_contact_author_name         ''
_audit_contact_author_phone        ?
_publ_contact_author_id_orcid      ?
_publ_section_references
;
Dolomanov, O.V., Bourhis, L.J., Gildea, R.J, Howard, J.A.K. & Puschmann, H.
 (2009), J. Appl. Cryst. 42, 339-341.

Sheldrick, G.M. (2015). Acta Cryst. A71, 3-8.

Sheldrick, G.M. (2015). Acta Cryst. C71, 3-8.
;
_chemical_name_common              ?
_chemical_name_systematic          ?
_chemical_formula_moiety           'C4 Co O4, C45 H51 N2, 1.5(C6 H6)'
_chemical_formula_sum              'C58 H60 Co N2 O4'
_chemical_formula_weight           908.01
_chemical_melting_point            ?
_chemical_oxdiff_formula           'C58 H51 Co N2 O4'
_chemical_oxdiff_usercomment       'mounted by Henric'
loop_
  _atom_type_symbol
  _atom_type_description
  _atom_type_scat_dispersion_real
  _atom_type_scat_dispersion_imag
  _atom_type_scat_source
 'C' 'C' 0.0033 0.0016 'International Tables Vol C Tables 4.2.6.8 and 6.1.1.4'
 'H' 'H' 0.0000 0.0000 'International Tables Vol C Tables 4.2.6.8 and 6.1.1.4'
 'Co' 'Co' 0.3494 0.9721 'International Tables Vol C Tables 4.2.6.8 and 6.1.1.4'
 'N' 'N' 0.0061 0.0033 'International Tables Vol C Tables 4.2.6.8 and 6.1.1.4'
 'O' 'O' 0.0106 0.0060 'International Tables Vol C Tables 4.2.6.8 and 6.1.1.4'

_shelx_space_group_comment
;
The symmetry employed for this shelxl refinement is uniquely defined
by the following loop, which should always be used as a source of
symmetry information in preference to the above space-group names.
They are only intended as comments.
;
_space_group_crystal_system        'triclinic'
_space_group_IT_number             2
_space_group_name_H-M_alt          'P -1'
_space_group_name_Hall             '-P 1'
loop_
  _space_group_symop_operation_xyz
 'x, y, z'
 '-x, -y, -z'

_cell_length_a                     13.0624(6)
_cell_length_b                     14.1812(6)
_cell_length_c                     14.8419(5)
_cell_angle_alpha                  89.129(3)
_cell_angle_beta                   70.928(4)
_cell_angle_gamma                  74.900(4)
_cell_volume                       2501.32(19)
_cell_formula_units_Z              2
_cell_measurement_reflns_used      24338
_cell_measurement_temperature      100.00(10)
_cell_measurement_theta_max        31.4620
_cell_measurement_theta_min        3.3830
_shelx_estimated_absorpt_T_max     0.969
_shelx_estimated_absorpt_T_min     0.859
_exptl_absorpt_coefficient_mu      0.390
_exptl_absorpt_correction_T_max    1.000
_exptl_absorpt_correction_T_min    0.425
_exptl_absorpt_correction_type     gaussian
_exptl_absorpt_process_details
;
CrysAlisPro 1.171.43.98a (Rigaku Oxford Diffraction, 2023)
Numerical absorption correction based on gaussian integration over
a multifaceted crystal model
Empirical absorption correction using spherical harmonics,
implemented in SCALE3 ABSPACK scaling algorithm.
;
_exptl_absorpt_special_details     ?
_exptl_crystal_colour              'translucent yellow'
_exptl_crystal_density_diffrn      1.206
_exptl_crystal_density_meas        ?
_exptl_crystal_density_method      ?
_exptl_crystal_description         block
_exptl_crystal_F_000               962
loop_
  _exptl_crystal_face_index_h
  _exptl_crystal_face_index_k
  _exptl_crystal_face_index_l
  _exptl_crystal_face_perp_dist
 10 -13 1 0.0676
 -9 13 -1 0.0768
 9 3 20 0.1845
 -9 -4 -20 0.1929
 -15 -14 -1 0.0380
 15 14 1 0.0380
 -2 9 15 0.1789
 4 -8 -15 0.1749
 10 19 0 0.0543
 -9 -19 0 0.0491
 -9 -10 13 0.1270
 16 -5 2 0.0440

_exptl_crystal_size_max            0.4
_exptl_crystal_size_mid            0.15
_exptl_crystal_size_min            0.08
loop_
  _exptl_oxdiff_crystal_face_indexfrac_h
  _exptl_oxdiff_crystal_face_indexfrac_k
  _exptl_oxdiff_crystal_face_indexfrac_l
  _exptl_oxdiff_crystal_face_x
  _exptl_oxdiff_crystal_face_y
  _exptl_oxdiff_crystal_face_z
 9.6018 -13.2961 0.8734 -0.1804 -0.7490 0.6376
 -9.4950 13.3439 -0.6193 0.1786 0.7412 -0.6471
 9.0913 3.1364 20.4690 -0.1574 -0.6635 -0.7314
 -8.8320 -3.5155 -20.4703 0.1525 0.6433 0.7503
 -15.4873 -13.9392 -0.7012 0.9901 -0.0254 0.1384
 15.4873 13.9392 0.7012 -0.9901 0.0254 -0.1384
 -1.9650 9.4689 15.2020 0.1556 -0.0022 -0.9878
 3.7762 -7.7371 -14.9817 -0.2711 0.0052 0.9625
 9.5217 19.0454 -0.1637 -0.8219 0.3905 -0.4147
 -9.4752 -19.0922 -0.0395 0.8173 -0.3883 0.4257
 -9.1342 -9.6069 12.7060 0.8239 -0.3930 -0.4084
 15.5598 -4.7989 1.7093 -0.6130 -0.6458 0.4552

_exptl_transmission_factor_max     ?
_exptl_transmission_factor_min     ?
_diffrn_reflns_av_R_equivalents    0.0731
_diffrn_reflns_av_unetI/netI       0.0454
_diffrn_reflns_Laue_measured_fraction_full  0.998
_diffrn_reflns_Laue_measured_fraction_max  0.998
_diffrn_reflns_limit_h_max         17
_diffrn_reflns_limit_h_min         -17
_diffrn_reflns_limit_k_max         19
_diffrn_reflns_limit_k_min         -19
_diffrn_reflns_limit_l_max         20
_diffrn_reflns_limit_l_min         -20
_diffrn_reflns_number              81652
_diffrn_reflns_point_group_measured_fraction_full  0.998
_diffrn_reflns_point_group_measured_fraction_max  0.998
_diffrn_reflns_theta_full          25.242
_diffrn_reflns_theta_max           29.130
_diffrn_reflns_theta_min           3.170
_diffrn_ambient_environment        N~2~
_diffrn_ambient_temperature        100.00(10)
_diffrn_detector                   'CCD plate'
_diffrn_detector_area_resol_mean   5.1773
_diffrn_detector_type              Atlas
_diffrn_measured_fraction_theta_full  0.998
_diffrn_measured_fraction_theta_max  0.998
_diffrn_measurement_details
;
List of Runs (angles in degrees, time in seconds):

  # Type    Start    End  Width  t~exp~   \w     \q     \k     \f   Frames
--------------------------------------------------------------------------
  1  \w    -44.00  55.00   1.00   30.00    --  -17.25  48.00  17.00   99
  2  \w    -44.00  55.00   1.00   30.00    --  -17.25  48.00  17.00   99
  3  \w    -55.00  44.00   1.00   30.00    --   17.88 -48.00-131.00   99
  4  \w     -9.00  91.00   1.00   30.00    --   17.88  48.00  17.00  100
  5  \w    -42.00  15.00   1.00   30.00    --  -17.25 -77.00  30.00   57
  6  \w    -42.00  15.00   1.00   30.00    --  -17.25 -77.00 150.00   57
  7  \w    -58.00  63.00   1.00   30.00    --  -17.25  19.00 -60.00  121
  8  \w    -87.00 -19.00   1.00   30.00    --  -17.25 146.00 166.11   68
  9  \w    -46.00 -19.00   1.00   30.00    --  -17.25 146.00 166.11   27
 10  \w    -96.00  22.00   1.00   30.00    --  -17.25 -19.00 120.00  118
 11  \w    -93.00 -21.00   1.00   30.00    --  -17.25 154.00 -12.41   72
 12  \w    -93.00 -22.00   1.00   30.00    --  -17.25 155.00  73.24   71
 13  \w    -94.00 -37.00   1.00   30.00    --  -17.25 155.00 -82.19   57
 14  \w    -88.00   1.00   1.00   30.00    --  -17.25 -48.00-131.00   89
;
_diffrn_measurement_device         'four-circle diffractometer'
_diffrn_measurement_device_type   
 'SuperNova, Single source at offset/far, Atlas'
_diffrn_measurement_method         '\w scans'
_diffrn_orient_matrix_type        
 'CrysAlisPro convention (1999,Acta A55,543-557)'
_diffrn_orient_matrix_UB_11        -0.0471726000
_diffrn_orient_matrix_UB_12        -0.0194319000
_diffrn_orient_matrix_UB_13        0.0162391000
_diffrn_orient_matrix_UB_21        -0.0281396000
_diffrn_orient_matrix_UB_22        0.0343544000
_diffrn_orient_matrix_UB_23        -0.0251828000
_diffrn_orient_matrix_UB_31        0.0233310000
_diffrn_orient_matrix_UB_32        -0.0337914000
_diffrn_orient_matrix_UB_33        -0.0409163000
_diffrn_radiation_monochromator    mirror
_diffrn_radiation_probe            x-ray
_diffrn_radiation_type             'Mo K\a'
_diffrn_radiation_wavelength       0.71073
_diffrn_source                     'micro-focus sealed X-ray tube'
_diffrn_source_type                'SuperNova (Mo) X-ray Source'
_reflns_Friedel_coverage           0.000
_reflns_Friedel_fraction_full      .
_reflns_Friedel_fraction_max       .
_reflns_number_gt                  10641
_reflns_number_total               13450
_reflns_special_details
;
 Reflections were merged by SHELXL according to the crystal
 class for the calculation of statistics and refinement.
 
 _reflns_Friedel_fraction is defined as the number of unique
 Friedel pairs measured divided by the number that would be
 possible theoretically, ignoring centric projections and
 systematic absences.
;
_reflns_threshold_expression       'I > 2\s(I)'
_computing_cell_refinement         'CrysAlisPro 1.171.43.98a (Rigaku OD, 2023)'
_computing_data_collection        
 'CrysAlisPro system (CCD 43.98a 64-bit (release 24-11-2023))'
_computing_data_reduction          'CrysAlisPro 1.171.43.98a (Rigaku OD, 2023)'
_computing_molecular_graphics      'Olex2 1.5-ac6-012 (Dolomanov et al., 2009)'
_computing_publication_material    'Olex2 1.5-ac6-012 (Dolomanov et al., 2009)'
_computing_structure_refinement    'SHELXL 2018/3 (Sheldrick, 2015)'
_computing_structure_solution      'SHELXT  (Sheldrick, 2015)'
_refine_diff_density_max           1.173
_refine_diff_density_min           -0.492
_refine_diff_density_rms           0.076
_refine_ls_extinction_coef         .
_refine_ls_extinction_method       none
_refine_ls_goodness_of_fit_ref     1.042
_refine_ls_hydrogen_treatment      constr
_refine_ls_matrix_type             full
_refine_ls_number_parameters       594
_refine_ls_number_reflns           13450
_refine_ls_number_restraints       0
_refine_ls_R_factor_all            0.0760
_refine_ls_R_factor_gt             0.0584
_refine_ls_restrained_S_all        1.042
_refine_ls_shift/su_max            0.001
_refine_ls_shift/su_mean           0.000
_refine_ls_structure_factor_coef   Fsqd
_refine_ls_weighting_details      
 'w=1/[\s^2^(Fo^2^)+(0.0539P)^2^+3.0519P] where P=(Fo^2^+2Fc^2^)/3'
_refine_ls_weighting_scheme        calc
_refine_ls_wR_factor_gt            0.1395
_refine_ls_wR_factor_ref           0.1502
_refine_special_details           
 'All excess electron density is focused on bonds.'
_olex2_refinement_description
;
1. Fixed Uiso
 At 1.2 times of:
  All C(H) groups, All C(H,H) groups
 At 1.5 times of:
  All C(H,H,H) groups
2.a Ternary CH refined with riding coordinates:
 C28(H28), C31(H31), C40(H40), C43(H43)
2.b Secondary CH2 refined with riding coordinates:
 C2(H2A,H2B), C3(H3A,H3B)
2.c Aromatic/amide H refined with riding coordinates:
 C5(H5), C6(H6), C8(H8), C9(H9), C11(H11), C12(H12), C14(H14), C15(H15),
 C17(H17), C18(H18), C19(H19), C20(H20), C21(H21), C24(H24), C25(H25), C26(H26),
  C36(H36), C37(H37), C38(H38), C50(H50), C51(H51), C52(H52), C53(H53),
 C54(H54), C55(H55), C56(H56), C57(H57), C58(H58)
2.d Idealised Me refined as rotating group:
 C29(H29A,H29B,H29C), C30(H30A,H30B,H30C), C32(H32A,H32B,H32C), C33(H33A,H33B,
 H33C), C41(H41A,H41B,H41C), C42(H42A,H42B,H42C), C44(H44A,H44B,H44C), C45(H45A,
 H45B,H45C)
;
_atom_sites_solution_hydrogens     geom
_atom_sites_solution_primary       dual
_atom_sites_solution_secondary     ?
loop_
  _atom_site_label
  _atom_site_type_symbol
  _atom_site_fract_x
  _atom_site_fract_y
  _atom_site_fract_z
  _atom_site_U_iso_or_equiv
  _atom_site_adp_type
  _atom_site_occupancy
  _atom_site_site_symmetry_order
  _atom_site_calc_flag
  _atom_site_refinement_flags_posn
  _atom_site_refinement_flags_adp
  _atom_site_refinement_flags_occupancy
  _atom_site_disorder_assembly
  _atom_site_disorder_group
 Co1 Co 0.27019(3) 0.41988(2) 0.36418(2) 0.02623(9) Uani 1 1 d . . . . .
 O1 O 0.17174(18) 0.25859(16) 0.43585(16) 0.0497(5) Uani 1 1 d . . . . .
 O2 O 0.39539(13) 0.44160(12) 0.48976(11) 0.0268(3) Uani 1 1 d . . . . .
 O3 O 0.09363(16) 0.59751(15) 0.36599(15) 0.0460(5) Uani 1 1 d . . . . .
 O4 O 0.41170(17) 0.38309(17) 0.16325(14) 0.0488(5) Uani 1 1 d . . . . .
 C46 C 0.2097(2) 0.32246(19) 0.40705(19) 0.0346(5) Uani 1 1 d . . . . .
 C47 C 0.34543(18) 0.43403(16) 0.43948(16) 0.0242(4) Uani 1 1 d . . . . .
 C48 C 0.1624(2) 0.52764(19) 0.36660(18) 0.0326(5) Uani 1 1 d . . . . .
 C49 C 0.3569(2) 0.39569(19) 0.24308(18) 0.0329(5) Uani 1 1 d . . . . .
 N1 N 0.30845(13) 0.48452(12) 0.73850(12) 0.0166(3) Uani 1 1 d . . . . .
 N2 N 0.44397(13) 0.34632(11) 0.70075(12) 0.0162(3) Uani 1 1 d . . . . .
 C1 C 0.33443(15) 0.38738(14) 0.74064(13) 0.0159(3) Uani 1 1 d . . . . .
 C2 C 0.41105(16) 0.51741(14) 0.69329(15) 0.0203(4) Uani 1 1 d . . . . .
 H2A H 0.427233 0.554658 0.740460 0.024 Uiso 1 1 calc R U . . .
 H2B H 0.403671 0.558679 0.640149 0.024 Uiso 1 1 calc R U . . .
 C3 C 0.50290(16) 0.42044(14) 0.65629(14) 0.0181(4) Uani 1 1 d . . . . .
 H3A H 0.529002 0.411267 0.585644 0.022 Uiso 1 1 calc R U . . .
 H3B H 0.568089 0.417583 0.677359 0.022 Uiso 1 1 calc R U . . .
 C4 C 0.24891(15) 0.33279(14) 0.77506(14) 0.0166(4) Uani 1 1 d . . . . .
 C5 C 0.15963(16) 0.35484(14) 0.73880(14) 0.0192(4) Uani 1 1 d . . . . .
 H5 H 0.151530 0.408132 0.699795 0.023 Uiso 1 1 calc R U . . .
 C6 C 0.08324(16) 0.29928(15) 0.75958(15) 0.0204(4) Uani 1 1 d . . . . .
 H6 H 0.023688 0.314090 0.733807 0.025 Uiso 1 1 calc R U . . .
 C7 C 0.09271(16) 0.22145(14) 0.81819(14) 0.0177(4) Uani 1 1 d . . . . .
 C8 C 0.18023(16) 0.20212(14) 0.85701(14) 0.0183(4) Uani 1 1 d . . . . .
 H8 H 0.185926 0.151134 0.898860 0.022 Uiso 1 1 calc R U . . .
 C9 C 0.25833(16) 0.25633(14) 0.83516(14) 0.0178(4) Uani 1 1 d . . . . .
 H9 H 0.317961 0.241652 0.860845 0.021 Uiso 1 1 calc R U . . .
 C10 C 0.01564(16) 0.15726(14) 0.83401(15) 0.0189(4) Uani 1 1 d . . . . .
 C11 C -0.01055(17) 0.12681(15) 0.75697(15) 0.0209(4) Uani 1 1 d . . . . .
 H11 H 0.017627 0.150332 0.696008 0.025 Uiso 1 1 calc R U . . .
 C12 C -0.07721(16) 0.06266(15) 0.76861(15) 0.0208(4) Uani 1 1 d . . . . .
 H12 H -0.092595 0.041519 0.715155 0.025 Uiso 1 1 calc R U . . .
 C13 C -0.12204(16) 0.02872(14) 0.85809(14) 0.0187(4) Uani 1 1 d . . . . .
 C14 C -0.09705(17) 0.06050(15) 0.93541(15) 0.0224(4) Uani 1 1 d . . . . .
 H14 H -0.127553 0.039103 0.996982 0.027 Uiso 1 1 calc R U . . .
 C15 C -0.02809(17) 0.12301(15) 0.92300(15) 0.0220(4) Uani 1 1 d . . . . .
 H15 H -0.010608 0.142592 0.975897 0.026 Uiso 1 1 calc R U . . .
 C16 C -0.19522(16) -0.03891(14) 0.87154(15) 0.0191(4) Uani 1 1 d . . . . .
 C17 C -0.17936(17) -0.10782(15) 0.79838(16) 0.0222(4) Uani 1 1 d . . . . .
 H17 H -0.120494 -0.112130 0.739187 0.027 Uiso 1 1 calc R U . . .
 C18 C -0.24855(19) -0.17001(16) 0.81117(17) 0.0276(5) Uani 1 1 d . . . . .
 H18 H -0.236285 -0.216798 0.760981 0.033 Uiso 1 1 calc R U . . .
 C19 C -0.3352(2) -0.16414(17) 0.89662(18) 0.0296(5) Uani 1 1 d . . . . .
 H19 H -0.382227 -0.206936 0.905157 0.036 Uiso 1 1 calc R U . . .
 C20 C -0.35345(19) -0.09531(17) 0.97018(17) 0.0282(5) Uani 1 1 d . . . . .
 H20 H -0.413431 -0.090550 1.028704 0.034 Uiso 1 1 calc R U . . .
 C21 C -0.28338(18) -0.03348(16) 0.95758(16) 0.0239(4) Uani 1 1 d . . . . .
 H21 H -0.295626 0.012959 1.008068 0.029 Uiso 1 1 calc R U . . .
 C22 C 0.20517(15) 0.55159(14) 0.79900(14) 0.0174(4) Uani 1 1 d . . . . .
 C23 C 0.18153(17) 0.55739(15) 0.89846(15) 0.0205(4) Uani 1 1 d . . . . .
 C24 C 0.08320(19) 0.62596(16) 0.95336(16) 0.0264(4) Uani 1 1 d . . . . .
 H24 H 0.063832 0.630937 1.020956 0.032 Uiso 1 1 calc R U . . .
 C25 C 0.01329(18) 0.68693(16) 0.91111(18) 0.0298(5) Uani 1 1 d . . . . .
 H25 H -0.052710 0.733646 0.949806 0.036 Uiso 1 1 calc R U . . .
 C26 C 0.03907(17) 0.68013(15) 0.81300(17) 0.0255(4) Uani 1 1 d . . . . .
 H26 H -0.009630 0.722424 0.785053 0.031 Uiso 1 1 calc R U . . .
 C27 C 0.13562(16) 0.61206(14) 0.75410(15) 0.0197(4) Uani 1 1 d . . . . .
 C28 C 0.25931(19) 0.49589(16) 0.94775(15) 0.0243(4) Uani 1 1 d . . . . .
 H28 H 0.313381 0.441014 0.900693 0.029 Uiso 1 1 calc R U . . .
 C29 C 0.1970(3) 0.4503(2) 1.0352(2) 0.0498(7) Uani 1 1 d . . . . .
 H29A H 0.149217 0.502055 1.085653 0.075 Uiso 1 1 calc R U . . .
 H29B H 0.251554 0.404621 1.058481 0.075 Uiso 1 1 calc R U . . .
 H29C H 0.150072 0.414984 1.017838 0.075 Uiso 1 1 calc R U . . .
 C30 C 0.3282(3) 0.5564(2) 0.9738(2) 0.0433(7) Uani 1 1 d . . . . .
 H30A H 0.375860 0.577214 0.915438 0.065 Uiso 1 1 calc R U . . .
 H30B H 0.375706 0.516619 1.007307 0.065 Uiso 1 1 calc R U . . .
 H30C H 0.277317 0.614310 1.015506 0.065 Uiso 1 1 calc R U . . .
 C31 C 0.15904(18) 0.60405(16) 0.64735(16) 0.0258(4) Uani 1 1 d . . . . .
 H31 H 0.220426 0.542759 0.619603 0.031 Uiso 1 1 calc R U . . .
 C32 C 0.0546(2) 0.5965(2) 0.6250(2) 0.0411(6) Uani 1 1 d . . . . .
 H32A H -0.003103 0.659356 0.643400 0.062 Uiso 1 1 calc R U . . .
 H32B H 0.025160 0.545250 0.660922 0.062 Uiso 1 1 calc R U . . .
 H32C H 0.075106 0.580048 0.556341 0.062 Uiso 1 1 calc R U . . .
 C33 C 0.1993(2) 0.6910(2) 0.60016(19) 0.0398(6) Uani 1 1 d . . . . .
 H33A H 0.218596 0.681738 0.530713 0.060 Uiso 1 1 calc R U . . .
 H33B H 0.265806 0.695096 0.615179 0.060 Uiso 1 1 calc R U . . .
 H33C H 0.139216 0.751778 0.624486 0.060 Uiso 1 1 calc R U . . .
 C34 C 0.50328(15) 0.24389(14) 0.69516(14) 0.0167(4) Uani 1 1 d . . . . .
 C35 C 0.49775(16) 0.17700(14) 0.62996(14) 0.0184(4) Uani 1 1 d . . . . .
 C36 C 0.55770(18) 0.07914(15) 0.62871(16) 0.0244(4) Uani 1 1 d . . . . .
 H36 H 0.556056 0.031509 0.585263 0.029 Uiso 1 1 calc R U . . .
 C37 C 0.61935(18) 0.05036(16) 0.68950(17) 0.0264(4) Uani 1 1 d . . . . .
 H37 H 0.658146 -0.016614 0.688156 0.032 Uiso 1 1 calc R U . . .
 C38 C 0.62459(18) 0.11867(16) 0.75200(16) 0.0256(4) Uani 1 1 d . . . . .
 H38 H 0.667792 0.098185 0.792820 0.031 Uiso 1 1 calc R U . . .
 C39 C 0.56741(16) 0.21731(15) 0.75611(14) 0.0199(4) Uani 1 1 d . . . . .
 C40 C 0.43149(17) 0.20525(15) 0.56205(14) 0.0209(4) Uani 1 1 d . . . . .
 H40 H 0.390456 0.276346 0.576643 0.025 Uiso 1 1 calc R U . . .
 C41 C 0.5107(2) 0.19107(18) 0.45797(16) 0.0330(5) Uani 1 1 d . . . . .
 H41A H 0.564110 0.230514 0.450021 0.049 Uiso 1 1 calc R U . . .
 H41B H 0.466628 0.211862 0.415456 0.049 Uiso 1 1 calc R U . . .
 H41C H 0.552068 0.121779 0.441959 0.049 Uiso 1 1 calc R U . . .
 C42 C 0.34387(19) 0.14728(16) 0.57619(16) 0.0271(5) Uani 1 1 d . . . . .
 H42A H 0.382198 0.077252 0.561638 0.041 Uiso 1 1 calc R U . . .
 H42B H 0.300424 0.168931 0.533325 0.041 Uiso 1 1 calc R U . . .
 H42C H 0.293069 0.158669 0.642642 0.041 Uiso 1 1 calc R U . . .
 C43 C 0.57809(17) 0.29189(16) 0.82330(15) 0.0227(4) Uani 1 1 d . . . . .
 H43 H 0.526878 0.356757 0.819428 0.027 Uiso 1 1 calc R U . . .
 C44 C 0.5413(2) 0.2658(2) 0.92700(17) 0.0366(6) Uani 1 1 d . . . . .
 H44A H 0.463547 0.261355 0.946258 0.055 Uiso 1 1 calc R U . . .
 H44B H 0.546019 0.316683 0.968270 0.055 Uiso 1 1 calc R U . . .
 H44C H 0.590683 0.202701 0.933083 0.055 Uiso 1 1 calc R U . . .
 C45 C 0.6986(2) 0.30229(19) 0.78996(19) 0.0338(5) Uani 1 1 d . . . . .
 H45A H 0.749362 0.242797 0.801636 0.051 Uiso 1 1 calc R U . . .
 H45B H 0.701202 0.358818 0.825498 0.051 Uiso 1 1 calc R U . . .
 H45C H 0.722285 0.311908 0.721449 0.051 Uiso 1 1 calc R U . . .
 C50 C 0.3500(2) -0.04461(18) 0.76694(17) 0.0321(5) Uani 1 1 d . . . . .
 H50 H 0.380793 0.008720 0.745558 0.039 Uiso 1 1 calc R U . . .
 C51 C 0.2495(2) -0.04734(18) 0.75649(18) 0.0329(5) Uani 1 1 d . . . . .
 H51 H 0.211786 0.003827 0.727197 0.040 Uiso 1 1 calc R U . . .
 C52 C 0.2037(2) -0.12409(19) 0.78843(19) 0.0360(5) Uani 1 1 d . . . . .
 H52 H 0.134446 -0.125522 0.781225 0.043 Uiso 1 1 calc R U . . .
 C53 C 0.2584(2) -0.19881(19) 0.8308(2) 0.0395(6) Uani 1 1 d . . . . .
 H53 H 0.226619 -0.251434 0.853165 0.047 Uiso 1 1 calc R U . . .
 C54 C 0.3599(2) -0.19671(19) 0.84070(19) 0.0388(6) Uani 1 1 d . . . . .
 H54 H 0.397943 -0.248182 0.869498 0.047 Uiso 1 1 calc R U . . .
 C55 C 0.4058(2) -0.1198(2) 0.80865(17) 0.0348(5) Uani 1 1 d . . . . .
 H55 H 0.475389 -0.118459 0.815224 0.042 Uiso 1 1 calc R U . . .
 C56 C 0.0913(2) 0.0368(2) 0.48989(18) 0.0370(6) Uani 1 1 d . . . . .
 H56 H 0.154083 0.061709 0.482906 0.044 Uiso 1 1 calc R U . . .
 C57 C -0.0121(2) 0.1002(2) 0.49960(18) 0.0374(6) Uani 1 1 d . . . . .
 H57 H -0.020670 0.168809 0.499398 0.045 Uiso 1 1 calc R U . . .
 C58 C -0.1040(2) 0.0636(2) 0.50971(19) 0.0398(6) Uani 1 1 d . . . . .
 H58 H -0.175324 0.107204 0.516339 0.048 Uiso 1 1 calc R U . . .

loop_
  _atom_site_aniso_label
  _atom_site_aniso_U_11
  _atom_site_aniso_U_22
  _atom_site_aniso_U_33
  _atom_site_aniso_U_23
  _atom_site_aniso_U_13
  _atom_site_aniso_U_12
 Co1 0.02448(15) 0.03249(17) 0.02970(17) 0.00863(12) -0.01852(13) -0.00935(12)
 O1 0.0529(12) 0.0542(12) 0.0704(14) 0.0322(11) -0.0462(11) -0.0309(10)
 O2 0.0273(8) 0.0318(8) 0.0285(8) 0.0073(6) -0.0175(6) -0.0099(7)
 O3 0.0375(10) 0.0507(12) 0.0529(12) 0.0189(9) -0.0265(9) -0.0032(9)
 O4 0.0400(10) 0.0704(14) 0.0325(11) 0.0032(9) -0.0144(9) -0.0060(10)
 C46 0.0329(12) 0.0428(14) 0.0424(14) 0.0145(11) -0.0294(11) -0.0135(11)
 C47 0.0222(10) 0.0254(10) 0.0274(11) 0.0091(8) -0.0112(8) -0.0074(8)
 C48 0.0300(12) 0.0420(13) 0.0329(12) 0.0116(10) -0.0196(10) -0.0104(10)
 C49 0.0314(12) 0.0391(13) 0.0361(14) 0.0053(10) -0.0232(11) -0.0076(10)
 N1 0.0138(7) 0.0164(7) 0.0212(8) 0.0029(6) -0.0096(6) -0.0022(6)
 N2 0.0146(7) 0.0161(7) 0.0208(8) 0.0029(6) -0.0106(6) -0.0031(6)
 C1 0.0162(8) 0.0183(9) 0.0157(9) 0.0017(7) -0.0106(7) -0.0021(7)
 C2 0.0154(8) 0.0178(9) 0.0284(10) 0.0032(8) -0.0091(8) -0.0035(7)
 C3 0.0147(8) 0.0179(9) 0.0240(10) 0.0032(7) -0.0099(7) -0.0039(7)
 C4 0.0151(8) 0.0170(8) 0.0188(9) 0.0001(7) -0.0089(7) -0.0020(7)
 C5 0.0181(9) 0.0180(9) 0.0250(10) 0.0052(7) -0.0132(8) -0.0030(7)
 C6 0.0171(9) 0.0224(9) 0.0255(10) 0.0032(8) -0.0139(8) -0.0030(7)
 C7 0.0145(8) 0.0196(9) 0.0195(9) 0.0003(7) -0.0072(7) -0.0036(7)
 C8 0.0175(9) 0.0200(9) 0.0189(9) 0.0033(7) -0.0099(7) -0.0029(7)
 C9 0.0162(8) 0.0198(9) 0.0198(9) 0.0014(7) -0.0112(7) -0.0020(7)
 C10 0.0153(8) 0.0173(9) 0.0256(10) 0.0018(7) -0.0099(7) -0.0031(7)
 C11 0.0180(9) 0.0251(10) 0.0225(10) 0.0058(8) -0.0107(8) -0.0058(8)
 C12 0.0184(9) 0.0241(10) 0.0243(10) 0.0026(8) -0.0143(8) -0.0043(8)
 C13 0.0145(8) 0.0182(9) 0.0251(10) 0.0034(7) -0.0108(7) -0.0021(7)
 C14 0.0230(10) 0.0241(10) 0.0232(10) 0.0052(8) -0.0113(8) -0.0073(8)
 C15 0.0224(9) 0.0243(10) 0.0237(10) 0.0022(8) -0.0131(8) -0.0069(8)
 C16 0.0166(8) 0.0182(9) 0.0278(10) 0.0069(7) -0.0159(8) -0.0031(7)
 C17 0.0195(9) 0.0206(9) 0.0289(11) 0.0042(8) -0.0141(8) -0.0018(8)
 C18 0.0310(11) 0.0220(10) 0.0380(13) 0.0041(9) -0.0223(10) -0.0072(9)
 C19 0.0298(11) 0.0282(11) 0.0426(13) 0.0141(10) -0.0223(10) -0.0153(9)
 C20 0.0240(10) 0.0332(12) 0.0322(12) 0.0107(9) -0.0130(9) -0.0116(9)
 C21 0.0233(10) 0.0241(10) 0.0278(11) 0.0054(8) -0.0130(8) -0.0066(8)
 C22 0.0145(8) 0.0148(8) 0.0237(10) 0.0011(7) -0.0086(7) -0.0025(7)
 C23 0.0219(9) 0.0193(9) 0.0238(10) 0.0021(7) -0.0108(8) -0.0075(8)
 C24 0.0267(10) 0.0281(11) 0.0236(11) -0.0017(8) -0.0060(8) -0.0088(9)
 C25 0.0200(10) 0.0237(10) 0.0394(13) -0.0070(9) -0.0044(9) -0.0019(8)
 C26 0.0175(9) 0.0209(10) 0.0368(12) -0.0002(8) -0.0120(9) 0.0011(8)
 C27 0.0166(9) 0.0180(9) 0.0263(10) 0.0016(7) -0.0110(8) -0.0027(7)
 C28 0.0312(11) 0.0248(10) 0.0224(10) 0.0031(8) -0.0148(9) -0.0092(9)
 C29 0.0506(17) 0.0611(19) 0.0469(17) 0.0304(14) -0.0229(14) -0.0232(15)
 C30 0.0547(17) 0.0422(15) 0.0568(17) 0.0157(13) -0.0427(15) -0.0227(13)
 C31 0.0219(10) 0.0283(11) 0.0275(11) 0.0041(8) -0.0149(8) 0.0013(8)
 C32 0.0312(12) 0.0543(16) 0.0415(14) -0.0026(12) -0.0267(11) 0.0011(12)
 C33 0.0401(14) 0.0387(14) 0.0376(14) 0.0162(11) -0.0154(11) -0.0032(11)
 C34 0.0131(8) 0.0160(8) 0.0204(9) 0.0033(7) -0.0072(7) -0.0009(7)
 C35 0.0175(9) 0.0188(9) 0.0194(9) 0.0030(7) -0.0083(7) -0.0032(7)
 C36 0.0238(10) 0.0189(9) 0.0296(11) -0.0007(8) -0.0111(8) -0.0012(8)
 C37 0.0224(10) 0.0194(10) 0.0357(12) 0.0044(8) -0.0133(9) 0.0018(8)
 C38 0.0208(9) 0.0252(10) 0.0339(12) 0.0086(9) -0.0173(9) -0.0015(8)
 C39 0.0156(8) 0.0234(10) 0.0218(10) 0.0035(8) -0.0099(7) -0.0026(7)
 C40 0.0247(10) 0.0200(9) 0.0200(10) 0.0013(7) -0.0125(8) -0.0030(8)
 C41 0.0397(13) 0.0339(12) 0.0225(11) 0.0021(9) -0.0112(10) -0.0041(10)
 C42 0.0320(11) 0.0259(11) 0.0300(11) 0.0021(9) -0.0198(9) -0.0066(9)
 C43 0.0221(9) 0.0260(10) 0.0262(10) 0.0050(8) -0.0161(8) -0.0068(8)
 C44 0.0492(15) 0.0426(14) 0.0300(12) 0.0090(10) -0.0234(11) -0.0201(12)
 C45 0.0256(11) 0.0365(13) 0.0469(15) 0.0044(11) -0.0206(10) -0.0106(10)
 C50 0.0340(12) 0.0283(11) 0.0309(12) 0.0006(9) -0.0057(10) -0.0098(10)
 C51 0.0306(12) 0.0281(11) 0.0336(13) 0.0000(9) -0.0106(10) 0.0029(9)
 C52 0.0265(11) 0.0359(13) 0.0455(15) -0.0037(11) -0.0145(10) -0.0047(10)
 C53 0.0452(15) 0.0256(12) 0.0467(15) 0.0038(10) -0.0124(12) -0.0118(11)
 C54 0.0431(14) 0.0347(13) 0.0381(14) 0.0076(11) -0.0199(12) -0.0018(11)
 C55 0.0289(12) 0.0464(14) 0.0304(12) -0.0001(10) -0.0137(10) -0.0076(11)
 C56 0.0377(13) 0.0470(15) 0.0351(13) 0.0122(11) -0.0173(11) -0.0198(12)
 C57 0.0463(15) 0.0368(13) 0.0341(13) 0.0123(10) -0.0179(11) -0.0144(11)
 C58 0.0361(13) 0.0452(15) 0.0392(14) 0.0120(11) -0.0171(11) -0.0076(11)

_geom_special_details
;
 All esds (except the esd in the dihedral angle between two l.s. planes)
 are estimated using the full covariance matrix.  The cell esds are taken
 into account individually in the estimation of esds in distances, angles
 and torsion angles; correlations between esds in cell parameters are only
 used when they are defined by crystal symmetry.  An approximate (isotropic)
 treatment of cell esds is used for estimating esds involving l.s. planes.
;
loop_
  _geom_bond_atom_site_label_1
  _geom_bond_atom_site_label_2
  _geom_bond_distance
  _geom_bond_site_symmetry_2
  _geom_bond_publ_flag
 Co1 C46 1.775(3) . ?
 Co1 C47 1.756(2) . ?
 Co1 C48 1.780(2) . ?
 Co1 C49 1.765(3) . ?
 O1 C46 1.154(3) . ?
 O2 C47 1.163(3) . ?
 O3 C48 1.153(3) . ?
 O4 C49 1.155(3) . ?
 N1 C1 1.333(2) . ?
 N1 C2 1.481(2) . ?
 N1 C22 1.448(2) . ?
 N2 C1 1.327(2) . ?
 N2 C3 1.484(2) . ?
 N2 C34 1.447(2) . ?
 C1 C4 1.474(3) . ?
 C2 H2A 0.9900 . ?
 C2 H2B 0.9900 . ?
 C2 C3 1.538(3) . ?
 C3 H3A 0.9900 . ?
 C3 H3B 0.9900 . ?
 C4 C5 1.401(2) . ?
 C4 C9 1.400(3) . ?
 C5 H5 0.9500 . ?
 C5 C6 1.383(3) . ?
 C6 H6 0.9500 . ?
 C6 C7 1.400(3) . ?
 C7 C8 1.406(3) . ?
 C7 C10 1.488(3) . ?
 C8 H8 0.9500 . ?
 C8 C9 1.386(3) . ?
 C9 H9 0.9500 . ?
 C10 C11 1.399(3) . ?
 C10 C15 1.392(3) . ?
 C11 H11 0.9500 . ?
 C11 C12 1.387(3) . ?
 C12 H12 0.9500 . ?
 C12 C13 1.399(3) . ?
 C13 C14 1.401(3) . ?
 C13 C16 1.490(3) . ?
 C14 H14 0.9500 . ?
 C14 C15 1.391(3) . ?
 C15 H15 0.9500 . ?
 C16 C17 1.399(3) . ?
 C16 C21 1.399(3) . ?
 C17 H17 0.9500 . ?
 C17 C18 1.389(3) . ?
 C18 H18 0.9500 . ?
 C18 C19 1.383(3) . ?
 C19 H19 0.9500 . ?
 C19 C20 1.394(3) . ?
 C20 H20 0.9500 . ?
 C20 C21 1.394(3) . ?
 C21 H21 0.9500 . ?
 C22 C23 1.405(3) . ?
 C22 C27 1.406(3) . ?
 C23 C24 1.396(3) . ?
 C23 C28 1.527(3) . ?
 C24 H24 0.9500 . ?
 C24 C25 1.386(3) . ?
 C25 H25 0.9500 . ?
 C25 C26 1.382(3) . ?
 C26 H26 0.9500 . ?
 C26 C27 1.399(3) . ?
 C27 C31 1.512(3) . ?
 C28 H28 1.0000 . ?
 C28 C29 1.525(3) . ?
 C28 C30 1.529(3) . ?
 C29 H29A 0.9800 . ?
 C29 H29B 0.9800 . ?
 C29 H29C 0.9800 . ?
 C30 H30A 0.9800 . ?
 C30 H30B 0.9800 . ?
 C30 H30C 0.9800 . ?
 C31 H31 1.0000 . ?
 C31 C32 1.535(3) . ?
 C31 C33 1.536(3) . ?
 C32 H32A 0.9800 . ?
 C32 H32B 0.9800 . ?
 C32 H32C 0.9800 . ?
 C33 H33A 0.9800 . ?
 C33 H33B 0.9800 . ?
 C33 H33C 0.9800 . ?
 C34 C35 1.397(3) . ?
 C34 C39 1.408(3) . ?
 C35 C36 1.402(3) . ?
 C35 C40 1.518(3) . ?
 C36 H36 0.9500 . ?
 C36 C37 1.386(3) . ?
 C37 H37 0.9500 . ?
 C37 C38 1.381(3) . ?
 C38 H38 0.9500 . ?
 C38 C39 1.395(3) . ?
 C39 C43 1.527(3) . ?
 C40 H40 1.0000 . ?
 C40 C41 1.534(3) . ?
 C40 C42 1.535(3) . ?
 C41 H41A 0.9800 . ?
 C41 H41B 0.9800 . ?
 C41 H41C 0.9800 . ?
 C42 H42A 0.9800 . ?
 C42 H42B 0.9800 . ?
 C42 H42C 0.9800 . ?
 C43 H43 1.0000 . ?
 C43 C44 1.526(3) . ?
 C43 C45 1.535(3) . ?
 C44 H44A 0.9800 . ?
 C44 H44B 0.9800 . ?
 C44 H44C 0.9800 . ?
 C45 H45A 0.9800 . ?
 C45 H45B 0.9800 . ?
 C45 H45C 0.9800 . ?
 C50 H50 0.9500 . ?
 C50 C51 1.381(4) . ?
 C50 C55 1.386(4) . ?
 C51 H51 0.9500 . ?
 C51 C52 1.381(4) . ?
 C52 H52 0.9500 . ?
 C52 C53 1.381(4) . ?
 C53 H53 0.9500 . ?
 C53 C54 1.390(4) . ?
 C54 H54 0.9500 . ?
 C54 C55 1.384(4) . ?
 C55 H55 0.9500 . ?
 C56 H56 0.9500 . ?
 C56 C57 1.378(4) . ?
 C56 C58 1.390(4) 2_556 ?
 C57 H57 0.9500 . ?
 C57 C58 1.392(4) . ?
 C58 H58 0.9500 . ?

loop_
  _geom_angle_atom_site_label_1
  _geom_angle_atom_site_label_2
  _geom_angle_atom_site_label_3
  _geom_angle
  _geom_angle_site_symmetry_1
  _geom_angle_site_symmetry_3
  _geom_angle_publ_flag
 C46 Co1 C48 109.81(11) . . ?
 C47 Co1 C46 105.71(10) . . ?
 C47 Co1 C48 112.52(11) . . ?
 C47 Co1 C49 112.15(10) . . ?
 C49 Co1 C46 111.87(12) . . ?
 C49 Co1 C48 104.90(11) . . ?
 O1 C46 Co1 178.7(2) . . ?
 O2 C47 Co1 178.72(19) . . ?
 O3 C48 Co1 178.5(2) . . ?
 O4 C49 Co1 177.6(2) . . ?
 C1 N1 C2 110.62(15) . . ?
 C1 N1 C22 124.90(16) . . ?
 C22 N1 C2 121.27(15) . . ?
 C1 N2 C3 110.65(15) . . ?
 C1 N2 C34 127.55(16) . . ?
 C34 N2 C3 121.76(15) . . ?
 N1 C1 C4 123.00(16) . . ?
 N2 C1 N1 112.11(17) . . ?
 N2 C1 C4 124.64(17) . . ?
 N1 C2 H2A 111.2 . . ?
 N1 C2 H2B 111.2 . . ?
 N1 C2 C3 102.87(15) . . ?
 H2A C2 H2B 109.1 . . ?
 C3 C2 H2A 111.2 . . ?
 C3 C2 H2B 111.2 . . ?
 N2 C3 C2 102.62(15) . . ?
 N2 C3 H3A 111.2 . . ?
 N2 C3 H3B 111.2 . . ?
 C2 C3 H3A 111.2 . . ?
 C2 C3 H3B 111.2 . . ?
 H3A C3 H3B 109.2 . . ?
 C5 C4 C1 117.09(17) . . ?
 C9 C4 C1 123.02(16) . . ?
 C9 C4 C5 119.70(18) . . ?
 C4 C5 H5 119.9 . . ?
 C6 C5 C4 120.22(18) . . ?
 C6 C5 H5 119.9 . . ?
 C5 C6 H6 119.6 . . ?
 C5 C6 C7 120.72(17) . . ?
 C7 C6 H6 119.6 . . ?
 C6 C7 C8 118.62(18) . . ?
 C6 C7 C10 120.32(17) . . ?
 C8 C7 C10 120.96(17) . . ?
 C7 C8 H8 119.5 . . ?
 C9 C8 C7 121.00(18) . . ?
 C9 C8 H8 119.5 . . ?
 C4 C9 H9 120.2 . . ?
 C8 C9 C4 119.68(17) . . ?
 C8 C9 H9 120.2 . . ?
 C11 C10 C7 119.57(18) . . ?
 C15 C10 C7 121.80(17) . . ?
 C15 C10 C11 118.57(18) . . ?
 C10 C11 H11 119.6 . . ?
 C12 C11 C10 120.75(19) . . ?
 C12 C11 H11 119.6 . . ?
 C11 C12 H12 119.6 . . ?
 C11 C12 C13 120.82(18) . . ?
 C13 C12 H12 119.6 . . ?
 C12 C13 C14 118.28(18) . . ?
 C12 C13 C16 121.16(17) . . ?
 C14 C13 C16 120.56(18) . . ?
 C13 C14 H14 119.6 . . ?
 C15 C14 C13 120.73(19) . . ?
 C15 C14 H14 119.6 . . ?
 C10 C15 H15 119.6 . . ?
 C14 C15 C10 120.82(18) . . ?
 C14 C15 H15 119.6 . . ?
 C17 C16 C13 121.19(19) . . ?
 C17 C16 C21 118.31(19) . . ?
 C21 C16 C13 120.48(18) . . ?
 C16 C17 H17 119.6 . . ?
 C18 C17 C16 120.9(2) . . ?
 C18 C17 H17 119.6 . . ?
 C17 C18 H18 119.8 . . ?
 C19 C18 C17 120.3(2) . . ?
 C19 C18 H18 119.8 . . ?
 C18 C19 H19 120.1 . . ?
 C18 C19 C20 119.9(2) . . ?
 C20 C19 H19 120.1 . . ?
 C19 C20 H20 120.1 . . ?
 C19 C20 C21 119.8(2) . . ?
 C21 C20 H20 120.1 . . ?
 C16 C21 H21 119.6 . . ?
 C20 C21 C16 120.9(2) . . ?
 C20 C21 H21 119.6 . . ?
 C23 C22 N1 119.32(17) . . ?
 C23 C22 C27 122.92(18) . . ?
 C27 C22 N1 117.67(17) . . ?
 C22 C23 C28 123.48(18) . . ?
 C24 C23 C22 117.15(19) . . ?
 C24 C23 C28 119.33(19) . . ?
 C23 C24 H24 119.4 . . ?
 C25 C24 C23 121.2(2) . . ?
 C25 C24 H24 119.4 . . ?
 C24 C25 H25 119.8 . . ?
 C26 C25 C24 120.4(2) . . ?
 C26 C25 H25 119.8 . . ?
 C25 C26 H26 119.4 . . ?
 C25 C26 C27 121.2(2) . . ?
 C27 C26 H26 119.4 . . ?
 C22 C27 C31 123.06(18) . . ?
 C26 C27 C22 117.14(19) . . ?
 C26 C27 C31 119.77(18) . . ?
 C23 C28 H28 107.4 . . ?
 C23 C28 C30 110.55(18) . . ?
 C29 C28 C23 113.1(2) . . ?
 C29 C28 H28 107.4 . . ?
 C29 C28 C30 110.8(2) . . ?
 C30 C28 H28 107.4 . . ?
 C28 C29 H29A 109.5 . . ?
 C28 C29 H29B 109.5 . . ?
 C28 C29 H29C 109.5 . . ?
 H29A C29 H29B 109.5 . . ?
 H29A C29 H29C 109.5 . . ?
 H29B C29 H29C 109.5 . . ?
 C28 C30 H30A 109.5 . . ?
 C28 C30 H30B 109.5 . . ?
 C28 C30 H30C 109.5 . . ?
 H30A C30 H30B 109.5 . . ?
 H30A C30 H30C 109.5 . . ?
 H30B C30 H30C 109.5 . . ?
 C27 C31 H31 108.1 . . ?
 C27 C31 C32 110.92(19) . . ?
 C27 C31 C33 111.26(19) . . ?
 C32 C31 H31 108.1 . . ?
 C32 C31 C33 110.4(2) . . ?
 C33 C31 H31 108.1 . . ?
 C31 C32 H32A 109.5 . . ?
 C31 C32 H32B 109.5 . . ?
 C31 C32 H32C 109.5 . . ?
 H32A C32 H32B 109.5 . . ?
 H32A C32 H32C 109.5 . . ?
 H32B C32 H32C 109.5 . . ?
 C31 C33 H33A 109.5 . . ?
 C31 C33 H33B 109.5 . . ?
 C31 C33 H33C 109.5 . . ?
 H33A C33 H33B 109.5 . . ?
 H33A C33 H33C 109.5 . . ?
 H33B C33 H33C 109.5 . . ?
 C35 C34 N2 120.25(16) . . ?
 C35 C34 C39 123.03(17) . . ?
 C39 C34 N2 116.70(17) . . ?
 C34 C35 C36 116.84(18) . . ?
 C34 C35 C40 123.51(17) . . ?
 C36 C35 C40 119.64(18) . . ?
 C35 C36 H36 119.3 . . ?
 C37 C36 C35 121.43(19) . . ?
 C37 C36 H36 119.3 . . ?
 C36 C37 H37 119.9 . . ?
 C38 C37 C36 120.25(19) . . ?
 C38 C37 H37 119.9 . . ?
 C37 C38 H38 119.5 . . ?
 C37 C38 C39 121.01(19) . . ?
 C39 C38 H38 119.5 . . ?
 C34 C39 C43 122.66(18) . . ?
 C38 C39 C34 117.41(18) . . ?
 C38 C39 C43 119.91(18) . . ?
 C35 C40 H40 107.9 . . ?
 C35 C40 C41 110.72(18) . . ?
 C35 C40 C42 111.32(17) . . ?
 C41 C40 H40 107.9 . . ?
 C41 C40 C42 110.84(18) . . ?
 C42 C40 H40 107.9 . . ?
 C40 C41 H41A 109.5 . . ?
 C40 C41 H41B 109.5 . . ?
 C40 C41 H41C 109.5 . . ?
 H41A C41 H41B 109.5 . . ?
 H41A C41 H41C 109.5 . . ?
 H41B C41 H41C 109.5 . . ?
 C40 C42 H42A 109.5 . . ?
 C40 C42 H42B 109.5 . . ?
 C40 C42 H42C 109.5 . . ?
 H42A C42 H42B 109.5 . . ?
 H42A C42 H42C 109.5 . . ?
 H42B C42 H42C 109.5 . . ?
 C39 C43 H43 107.7 . . ?
 C39 C43 C45 110.12(18) . . ?
 C44 C43 C39 111.75(18) . . ?
 C44 C43 H43 107.7 . . ?
 C44 C43 C45 111.74(18) . . ?
 C45 C43 H43 107.7 . . ?
 C43 C44 H44A 109.5 . . ?
 C43 C44 H44B 109.5 . . ?
 C43 C44 H44C 109.5 . . ?
 H44A C44 H44B 109.5 . . ?
 H44A C44 H44C 109.5 . . ?
 H44B C44 H44C 109.5 . . ?
 C43 C45 H45A 109.5 . . ?
 C43 C45 H45B 109.5 . . ?
 C43 C45 H45C 109.5 . . ?
 H45A C45 H45B 109.5 . . ?
 H45A C45 H45C 109.5 . . ?
 H45B C45 H45C 109.5 . . ?
 C51 C50 H50 120.0 . . ?
 C51 C50 C55 119.9(2) . . ?
 C55 C50 H50 120.0 . . ?
 C50 C51 H51 119.9 . . ?
 C52 C51 C50 120.3(2) . . ?
 C52 C51 H51 119.9 . . ?
 C51 C52 H52 120.0 . . ?
 C51 C52 C53 120.1(2) . . ?
 C53 C52 H52 120.0 . . ?
 C52 C53 H53 120.1 . . ?
 C52 C53 C54 119.8(2) . . ?
 C54 C53 H53 120.1 . . ?
 C53 C54 H54 119.9 . . ?
 C55 C54 C53 120.1(2) . . ?
 C55 C54 H54 119.9 . . ?
 C50 C55 H55 120.1 . . ?
 C54 C55 C50 119.8(2) . . ?
 C54 C55 H55 120.1 . . ?
 C57 C56 H56 119.9 . . ?
 C57 C56 C58 120.1(2) . 2_556 ?
 C58 C56 H56 119.9 2_556 . ?
 C56 C57 H57 120.1 . . ?
 C56 C57 C58 119.9(2) . . ?
 C58 C57 H57 120.1 . . ?
 C56 C58 C57 120.0(3) 2_556 . ?
 C56 C58 H58 120.0 2_556 . ?
 C57 C58 H58 120.0 . . ?

loop_
  _geom_torsion_atom_site_label_1
  _geom_torsion_atom_site_label_2
  _geom_torsion_atom_site_label_3
  _geom_torsion_atom_site_label_4
  _geom_torsion
  _geom_torsion_site_symmetry_1
  _geom_torsion_site_symmetry_2
  _geom_torsion_site_symmetry_3
  _geom_torsion_site_symmetry_4
  _geom_torsion_publ_flag
 N1 C1 C4 C5 48.7(3) . . . . ?
 N1 C1 C4 C9 -136.5(2) . . . . ?
 N1 C2 C3 N2 -9.86(18) . . . . ?
 N1 C22 C23 C24 177.46(17) . . . . ?
 N1 C22 C23 C28 -0.2(3) . . . . ?
 N1 C22 C27 C26 -176.73(17) . . . . ?
 N1 C22 C27 C31 5.2(3) . . . . ?
 N2 C1 C4 C5 -125.0(2) . . . . ?
 N2 C1 C4 C9 49.8(3) . . . . ?
 N2 C34 C35 C36 179.85(18) . . . . ?
 N2 C34 C35 C40 0.0(3) . . . . ?
 N2 C34 C39 C38 179.63(18) . . . . ?
 N2 C34 C39 C43 -1.8(3) . . . . ?
 C1 N1 C2 C3 7.2(2) . . . . ?
 C1 N1 C22 C23 63.3(3) . . . . ?
 C1 N1 C22 C27 -120.0(2) . . . . ?
 C1 N2 C3 C2 10.2(2) . . . . ?
 C1 N2 C34 C35 75.8(3) . . . . ?
 C1 N2 C34 C39 -105.8(2) . . . . ?
 C1 C4 C5 C6 172.86(18) . . . . ?
 C1 C4 C9 C8 -173.71(18) . . . . ?
 C2 N1 C1 N2 -1.0(2) . . . . ?
 C2 N1 C1 C4 -175.40(17) . . . . ?
 C2 N1 C22 C23 -94.5(2) . . . . ?
 C2 N1 C22 C27 82.2(2) . . . . ?
 C3 N2 C1 N1 -6.2(2) . . . . ?
 C3 N2 C1 C4 168.13(17) . . . . ?
 C3 N2 C34 C35 -101.7(2) . . . . ?
 C3 N2 C34 C39 76.7(2) . . . . ?
 C4 C5 C6 C7 1.0(3) . . . . ?
 C5 C4 C9 C8 1.0(3) . . . . ?
 C5 C6 C7 C8 1.2(3) . . . . ?
 C5 C6 C7 C10 -175.21(18) . . . . ?
 C6 C7 C8 C9 -2.4(3) . . . . ?
 C6 C7 C10 C11 41.9(3) . . . . ?
 C6 C7 C10 C15 -140.7(2) . . . . ?
 C7 C8 C9 C4 1.3(3) . . . . ?
 C7 C10 C11 C12 176.45(18) . . . . ?
 C7 C10 C15 C14 -177.88(18) . . . . ?
 C8 C7 C10 C11 -134.4(2) . . . . ?
 C8 C7 C10 C15 43.0(3) . . . . ?
 C9 C4 C5 C6 -2.2(3) . . . . ?
 C10 C7 C8 C9 174.02(18) . . . . ?
 C10 C11 C12 C13 1.5(3) . . . . ?
 C11 C10 C15 C14 -0.5(3) . . . . ?
 C11 C12 C13 C14 -0.6(3) . . . . ?
 C11 C12 C13 C16 179.00(18) . . . . ?
 C12 C13 C14 C15 -0.9(3) . . . . ?
 C12 C13 C16 C17 32.5(3) . . . . ?
 C12 C13 C16 C21 -146.2(2) . . . . ?
 C13 C14 C15 C10 1.5(3) . . . . ?
 C13 C16 C17 C18 -179.42(18) . . . . ?
 C13 C16 C21 C20 178.89(18) . . . . ?
 C14 C13 C16 C17 -147.97(19) . . . . ?
 C14 C13 C16 C21 33.3(3) . . . . ?
 C15 C10 C11 C12 -1.0(3) . . . . ?
 C16 C13 C14 C15 179.51(18) . . . . ?
 C16 C17 C18 C19 0.5(3) . . . . ?
 C17 C16 C21 C20 0.2(3) . . . . ?
 C17 C18 C19 C20 0.2(3) . . . . ?
 C18 C19 C20 C21 -0.7(3) . . . . ?
 C19 C20 C21 C16 0.6(3) . . . . ?
 C21 C16 C17 C18 -0.7(3) . . . . ?
 C22 N1 C1 N2 -160.84(17) . . . . ?
 C22 N1 C1 C4 24.7(3) . . . . ?
 C22 N1 C2 C3 167.90(16) . . . . ?
 C22 C23 C24 C25 -1.3(3) . . . . ?
 C22 C23 C28 C29 -134.4(2) . . . . ?
 C22 C23 C28 C30 100.8(2) . . . . ?
 C22 C27 C31 C32 128.9(2) . . . . ?
 C22 C27 C31 C33 -107.8(2) . . . . ?
 C23 C22 C27 C26 -0.2(3) . . . . ?
 C23 C22 C27 C31 -178.20(19) . . . . ?
 C23 C24 C25 C26 0.8(3) . . . . ?
 C24 C23 C28 C29 48.0(3) . . . . ?
 C24 C23 C28 C30 -76.9(3) . . . . ?
 C24 C25 C26 C27 0.0(3) . . . . ?
 C25 C26 C27 C22 -0.3(3) . . . . ?
 C25 C26 C27 C31 177.8(2) . . . . ?
 C26 C27 C31 C32 -49.1(3) . . . . ?
 C26 C27 C31 C33 74.2(3) . . . . ?
 C27 C22 C23 C24 0.9(3) . . . . ?
 C27 C22 C23 C28 -176.75(19) . . . . ?
 C28 C23 C24 C25 176.5(2) . . . . ?
 C34 N2 C1 N1 176.08(17) . . . . ?
 C34 N2 C1 C4 -9.6(3) . . . . ?
 C34 N2 C3 C2 -171.95(16) . . . . ?
 C34 C35 C36 C37 0.1(3) . . . . ?
 C34 C35 C40 C41 113.8(2) . . . . ?
 C34 C35 C40 C42 -122.4(2) . . . . ?
 C34 C39 C43 C44 123.7(2) . . . . ?
 C34 C39 C43 C45 -111.5(2) . . . . ?
 C35 C34 C39 C38 -2.0(3) . . . . ?
 C35 C34 C39 C43 176.57(19) . . . . ?
 C35 C36 C37 C38 -1.2(3) . . . . ?
 C36 C35 C40 C41 -66.0(2) . . . . ?
 C36 C35 C40 C42 57.7(2) . . . . ?
 C36 C37 C38 C39 0.7(3) . . . . ?
 C37 C38 C39 C34 0.8(3) . . . . ?
 C37 C38 C39 C43 -177.8(2) . . . . ?
 C38 C39 C43 C44 -57.8(3) . . . . ?
 C38 C39 C43 C45 67.0(3) . . . . ?
 C39 C34 C35 C36 1.5(3) . . . . ?
 C39 C34 C35 C40 -178.29(19) . . . . ?
 C40 C35 C36 C37 179.9(2) . . . . ?
 C50 C51 C52 C53 -0.2(4) . . . . ?
 C51 C50 C55 C54 -0.8(4) . . . . ?
 C51 C52 C53 C54 -0.4(4) . . . . ?
 C52 C53 C54 C55 0.4(4) . . . . ?
 C53 C54 C55 C50 0.2(4) . . . . ?
 C55 C50 C51 C52 0.7(4) . . . . ?
 C56 C57 C58 C56 0.1(4) . . . 2_556 ?
 C58 C56 C57 C58 -0.1(4) 2_556 . . . ?

_shelx_res_file
;
TITL steffen61b_a.res in P-1
    steffen61b.res
    created by SHELXL-2018/3 at 12:16:34 on 15-Dec-2023
REM Old TITL Steffen61b in P-1
REM SHELXT solution in P-1: R1 0.147, Rweak 0.009, Alpha 0.047
REM <I/s> 0.000 for 0 systematic absences, Orientation as input
REM Formula found by SHELXT: C58 N2 O4 Co
CELL 0.71073 13.0624 14.1812 14.8419 89.129 70.928 74.9
ZERR 2 0.0006 0.0006 0.0005 0.003 0.004 0.004
LATT 1
SFAC C H Co N O
UNIT 116 120 2 4 8

L.S. 4 0 0
PLAN  11
SIZE 0.08 0.15 0.4
TEMP -173
CONF
BOND $H
MORE -1
list 4
fmap 2 53
acta
SHEL 99 0.73
OMIT 6 -6 6
OMIT 6 6 0
OMIT 7 -7 7
OMIT 7 7 0
REM <olex2.extras>
REM <HklSrc "%.\\Steffen61b.hkl">
REM </olex2.extras>

WGHT    0.053900    3.051900
FVAR       3.39554
CO1   3    0.270190    0.419877    0.364179    11.00000    0.02448    0.03249 =
         0.02970    0.00863   -0.01852   -0.00935
O1    5    0.171737    0.258595    0.435848    11.00000    0.05289    0.05423 =
         0.07041    0.03220   -0.04619   -0.03088
O2    5    0.395393    0.441604    0.489756    11.00000    0.02731    0.03184 =
         0.02853    0.00731   -0.01752   -0.00990
O3    5    0.093628    0.597510    0.365994    11.00000    0.03750    0.05072 =
         0.05294    0.01890   -0.02654   -0.00320
O4    5    0.411699    0.383095    0.163251    11.00000    0.03999    0.07039 =
         0.03247    0.00323   -0.01440   -0.00602
C46   1    0.209683    0.322464    0.407048    11.00000    0.03291    0.04285 =
         0.04236    0.01449   -0.02942   -0.01353
C47   1    0.345428    0.434031    0.439483    11.00000    0.02220    0.02545 =
         0.02743    0.00907   -0.01117   -0.00735
C48   1    0.162353    0.527642    0.366596    11.00000    0.03001    0.04197 =
         0.03289    0.01163   -0.01957   -0.01038
C49   1    0.356851    0.395693    0.243084    11.00000    0.03139    0.03911 =
         0.03612    0.00533   -0.02321   -0.00758
N1    4    0.308450    0.484516    0.738497    11.00000    0.01379    0.01636 =
         0.02123    0.00291   -0.00956   -0.00220
N2    4    0.443970    0.346323    0.700747    11.00000    0.01457    0.01605 =
         0.02079    0.00286   -0.01059   -0.00311
C1    1    0.334428    0.387384    0.740637    11.00000    0.01620    0.01829 =
         0.01566    0.00171   -0.01063   -0.00205
C2    1    0.411049    0.517407    0.693287    11.00000    0.01539    0.01778 =
         0.02839    0.00321   -0.00906   -0.00349
AFIX  23
H2A   2    0.427233    0.554658    0.740460    11.00000   -1.20000
H2B   2    0.403671    0.558679    0.640149    11.00000   -1.20000
AFIX   0
C3    1    0.502900    0.420438    0.656294    11.00000    0.01470    0.01787 =
         0.02400    0.00316   -0.00991   -0.00386
AFIX  23
H3A   2    0.529002    0.411267    0.585644    11.00000   -1.20000
H3B   2    0.568089    0.417583    0.677359    11.00000   -1.20000
AFIX   0
C4    1    0.248913    0.332792    0.775057    11.00000    0.01511    0.01703 =
         0.01880    0.00008   -0.00893   -0.00201
C5    1    0.159628    0.354838    0.738795    11.00000    0.01808    0.01800 =
         0.02498    0.00516   -0.01320   -0.00298
AFIX  43
H5    2    0.151530    0.408132    0.699795    11.00000   -1.20000
AFIX   0
C6    1    0.083243    0.299282    0.759581    11.00000    0.01706    0.02243 =
         0.02551    0.00323   -0.01390   -0.00302
AFIX  43
H6    2    0.023688    0.314090    0.733807    11.00000   -1.20000
AFIX   0
C7    1    0.092715    0.221450    0.818192    11.00000    0.01446    0.01962 =
         0.01951    0.00026   -0.00716   -0.00358
C8    1    0.180225    0.202117    0.857015    11.00000    0.01755    0.01997 =
         0.01889    0.00331   -0.00992   -0.00289
AFIX  43
H8    2    0.185926    0.151134    0.898860    11.00000   -1.20000
AFIX   0
C9    1    0.258333    0.256327    0.835159    11.00000    0.01621    0.01977 =
         0.01976    0.00135   -0.01124   -0.00201
AFIX  43
H9    2    0.317961    0.241652    0.860845    11.00000   -1.20000
AFIX   0
C10   1    0.015638    0.157261    0.834009    11.00000    0.01532    0.01733 =
         0.02561    0.00180   -0.00990   -0.00314
C11   1   -0.010553    0.126811    0.756968    11.00000    0.01800    0.02506 =
         0.02247    0.00579   -0.01065   -0.00577
AFIX  43
H11   2    0.017627    0.150332    0.696008    11.00000   -1.20000
AFIX   0
C12   1   -0.077208    0.062660    0.768608    11.00000    0.01840    0.02407 =
         0.02435    0.00260   -0.01428   -0.00426
AFIX  43
H12   2   -0.092595    0.041519    0.715155    11.00000   -1.20000
AFIX   0
C13   1   -0.122044    0.028717    0.858093    11.00000    0.01449    0.01822 =
         0.02512    0.00343   -0.01080   -0.00211
C14   1   -0.097052    0.060499    0.935411    11.00000    0.02304    0.02413 =
         0.02324    0.00521   -0.01128   -0.00731
AFIX  43
H14   2   -0.127553    0.039103    0.996982    11.00000   -1.20000
AFIX   0
C15   1   -0.028095    0.123011    0.923001    11.00000    0.02235    0.02426 =
         0.02374    0.00225   -0.01311   -0.00689
AFIX  43
H15   2   -0.010608    0.142592    0.975897    11.00000   -1.20000
AFIX   0
C16   1   -0.195225   -0.038908    0.871540    11.00000    0.01660    0.01822 =
         0.02778    0.00693   -0.01587   -0.00306
C17   1   -0.179358   -0.107815    0.798383    11.00000    0.01953    0.02056 =
         0.02891    0.00424   -0.01408   -0.00181
AFIX  43
H17   2   -0.120494   -0.112130    0.739187    11.00000   -1.20000
AFIX   0
C18   1   -0.248547   -0.170005    0.811168    11.00000    0.03100    0.02198 =
         0.03801    0.00408   -0.02230   -0.00725
AFIX  43
H18   2   -0.236285   -0.216798    0.760981    11.00000   -1.20000
AFIX   0
C19   1   -0.335215   -0.164139    0.896616    11.00000    0.02981    0.02821 =
         0.04257    0.01407   -0.02231   -0.01533
AFIX  43
H19   2   -0.382227   -0.206936    0.905157    11.00000   -1.20000
AFIX   0
C20   1   -0.353446   -0.095306    0.970176    11.00000    0.02403    0.03322 =
         0.03222    0.01070   -0.01297   -0.01163
AFIX  43
H20   2   -0.413431   -0.090550    1.028704    11.00000   -1.20000
AFIX   0
C21   1   -0.283379   -0.033478    0.957582    11.00000    0.02326    0.02414 =
         0.02775    0.00540   -0.01298   -0.00659
AFIX  43
H21   2   -0.295626    0.012959    1.008068    11.00000   -1.20000
AFIX   0
C22   1    0.205173    0.551591    0.798998    11.00000    0.01448    0.01482 =
         0.02366    0.00112   -0.00857   -0.00249
C23   1    0.181526    0.557394    0.898464    11.00000    0.02189    0.01928 =
         0.02384    0.00206   -0.01081   -0.00746
C24   1    0.083199    0.625964    0.953359    11.00000    0.02671    0.02807 =
         0.02359   -0.00175   -0.00600   -0.00883
AFIX  43
H24   2    0.063832    0.630937    1.020956    11.00000   -1.20000
AFIX   0
C25   1    0.013293    0.686926    0.911109    11.00000    0.01999    0.02372 =
         0.03943   -0.00697   -0.00441   -0.00191
AFIX  43
H25   2   -0.052710    0.733646    0.949806    11.00000   -1.20000
AFIX   0
C26   1    0.039071    0.680128    0.812996    11.00000    0.01747    0.02089 =
         0.03683   -0.00016   -0.01203    0.00112
AFIX  43
H26   2   -0.009630    0.722424    0.785053    11.00000   -1.20000
AFIX   0
C27   1    0.135622    0.612056    0.754097    11.00000    0.01658    0.01804 =
         0.02630    0.00161   -0.01104   -0.00270
C28   1    0.259313    0.495892    0.947747    11.00000    0.03118    0.02480 =
         0.02235    0.00310   -0.01480   -0.00924
AFIX  13
H28   2    0.313381    0.441014    0.900693    11.00000   -1.20000
AFIX   0
C29   1    0.196971    0.450318    1.035245    11.00000    0.05056    0.06106 =
         0.04686    0.03036   -0.02291   -0.02320
AFIX 137
H29A  2    0.149217    0.502055    1.085653    11.00000   -1.50000
H29B  2    0.251554    0.404621    1.058481    11.00000   -1.50000
H29C  2    0.150072    0.414984    1.017838    11.00000   -1.50000
AFIX   0
C30   1    0.328239    0.556447    0.973843    11.00000    0.05470    0.04222 =
         0.05675    0.01570   -0.04268   -0.02267
AFIX 137
H30A  2    0.375860    0.577214    0.915438    11.00000   -1.50000
H30B  2    0.375706    0.516619    1.007307    11.00000   -1.50000
H30C  2    0.277317    0.614310    1.015506    11.00000   -1.50000
AFIX   0
C31   1    0.159041    0.604051    0.647350    11.00000    0.02191    0.02827 =
         0.02752    0.00414   -0.01488    0.00128
AFIX  13
H31   2    0.220426    0.542759    0.619603    11.00000   -1.20000
AFIX   0
C32   1    0.054614    0.596494    0.624982    11.00000    0.03125    0.05433 =
         0.04146   -0.00265   -0.02673    0.00108
AFIX 137
H32A  2   -0.003103    0.659356    0.643400    11.00000   -1.50000
H32B  2    0.025160    0.545250    0.660922    11.00000   -1.50000
H32C  2    0.075106    0.580048    0.556341    11.00000   -1.50000
AFIX   0
C33   1    0.199310    0.691040    0.600161    11.00000    0.04014    0.03871 =
         0.03756    0.01616   -0.01541   -0.00320
AFIX 137
H33A  2    0.218596    0.681738    0.530713    11.00000   -1.50000
H33B  2    0.265806    0.695096    0.615179    11.00000   -1.50000
H33C  2    0.139216    0.751778    0.624486    11.00000   -1.50000
AFIX   0
C34   1    0.503279    0.243885    0.695155    11.00000    0.01309    0.01602 =
         0.02040    0.00326   -0.00725   -0.00088
C35   1    0.497750    0.176996    0.629965    11.00000    0.01748    0.01876 =
         0.01939    0.00296   -0.00832   -0.00317
C36   1    0.557705    0.079141    0.628713    11.00000    0.02380    0.01893 =
         0.02959   -0.00070   -0.01108   -0.00124
AFIX  43
H36   2    0.556056    0.031509    0.585263    11.00000   -1.20000
AFIX   0
C37   1    0.619351    0.050361    0.689499    11.00000    0.02242    0.01939 =
         0.03569    0.00441   -0.01334    0.00184
AFIX  43
H37   2    0.658146   -0.016614    0.688156    11.00000   -1.20000
AFIX   0
C38   1    0.624593    0.118665    0.752000    11.00000    0.02078    0.02524 =
         0.03388    0.00855   -0.01730   -0.00149
AFIX  43
H38   2    0.667792    0.098185    0.792820    11.00000   -1.20000
AFIX   0
C39   1    0.567409    0.217305    0.756112    11.00000    0.01562    0.02339 =
         0.02182    0.00348   -0.00993   -0.00263
C40   1    0.431489    0.205247    0.562052    11.00000    0.02469    0.01997 =
         0.02004    0.00130   -0.01247   -0.00304
AFIX  13
H40   2    0.390456    0.276346    0.576643    11.00000   -1.20000
AFIX   0
C41   1    0.510731    0.191070    0.457971    11.00000    0.03966    0.03393 =
         0.02252    0.00207   -0.01124   -0.00410
AFIX 137
H41A  2    0.564110    0.230514    0.450021    11.00000   -1.50000
H41B  2    0.466628    0.211862    0.415456    11.00000   -1.50000
H41C  2    0.552068    0.121779    0.441959    11.00000   -1.50000
AFIX   0
C42   1    0.343871    0.147282    0.576193    11.00000    0.03203    0.02591 =
         0.02995    0.00208   -0.01977   -0.00664
AFIX 137
H42A  2    0.382198    0.077252    0.561638    11.00000   -1.50000
H42B  2    0.300424    0.168931    0.533325    11.00000   -1.50000
H42C  2    0.293069    0.158669    0.642642    11.00000   -1.50000
AFIX   0
C43   1    0.578094    0.291889    0.823304    11.00000    0.02214    0.02602 =
         0.02625    0.00504   -0.01613   -0.00684
AFIX  13
H43   2    0.526878    0.356757    0.819428    11.00000   -1.20000
AFIX   0
C44   1    0.541294    0.265826    0.927003    11.00000    0.04924    0.04256 =
         0.02999    0.00902   -0.02339   -0.02010
AFIX 137
H44A  2    0.463547    0.261355    0.946258    11.00000   -1.50000
H44B  2    0.546019    0.316683    0.968270    11.00000   -1.50000
H44C  2    0.590683    0.202701    0.933083    11.00000   -1.50000
AFIX   0
C45   1    0.698626    0.302293    0.789959    11.00000    0.02565    0.03651 =
         0.04691    0.00437   -0.02060   -0.01062
AFIX 137
H45A  2    0.749362    0.242797    0.801636    11.00000   -1.50000
H45B  2    0.701202    0.358818    0.825498    11.00000   -1.50000
H45C  2    0.722285    0.311908    0.721449    11.00000   -1.50000
AFIX   0

C50   1    0.349983   -0.044612    0.766939    11.00000    0.03396    0.02833 =
         0.03094    0.00061   -0.00572   -0.00975
AFIX  43
H50   2    0.380793    0.008720    0.745558    11.00000   -1.20000
AFIX   0
C51   1    0.249521   -0.047336    0.756489    11.00000    0.03063    0.02813 =
         0.03356   -0.00002   -0.01063    0.00289
AFIX  43
H51   2    0.211786    0.003827    0.727197    11.00000   -1.20000
AFIX   0
C52   1    0.203681   -0.124095    0.788426    11.00000    0.02654    0.03586 =
         0.04547   -0.00368   -0.01452   -0.00474
AFIX  43
H52   2    0.134446   -0.125522    0.781225    11.00000   -1.20000
AFIX   0
C53   1    0.258350   -0.198808    0.830831    11.00000    0.04525    0.02556 =
         0.04667    0.00381   -0.01244   -0.01175
AFIX  43
H53   2    0.226619   -0.251434    0.853165    11.00000   -1.20000
AFIX   0
C54   1    0.359931   -0.196706    0.840699    11.00000    0.04307    0.03466 =
         0.03814    0.00757   -0.01988   -0.00185
AFIX  43
H54   2    0.397943   -0.248182    0.869498    11.00000   -1.20000
AFIX   0
C55   1    0.405817   -0.119768    0.808654    11.00000    0.02892    0.04644 =
         0.03042   -0.00006   -0.01365   -0.00762
AFIX  43
H55   2    0.475389   -0.118459    0.815224    11.00000   -1.20000
AFIX   0

C56   1    0.091309    0.036778    0.489889    11.00000    0.03767    0.04695 =
         0.03506    0.01220   -0.01732   -0.01983
AFIX  43
H56   2    0.154083    0.061709    0.482906    11.00000   -1.20000
AFIX   0
C57   1   -0.012094    0.100202    0.499601    11.00000    0.04634    0.03678 =
         0.03407    0.01235   -0.01794   -0.01436
AFIX  43
H57   2   -0.020670    0.168809    0.499398    11.00000   -1.20000
AFIX   0
C58   1   -0.103972    0.063591    0.509712    11.00000    0.03609    0.04522 =
         0.03918    0.01202   -0.01710   -0.00758
AFIX  43
H58   2   -0.175324    0.107204    0.516339    11.00000   -1.20000
AFIX   0
HKLF 4


REM  steffen61b_a.res in P-1
REM wR2 = 0.1502, GooF = S = 1.042, Restrained GooF = 1.042 for all data
REM R1 = 0.0584 for 10641 Fo > 4sig(Fo) and 0.0760 for all 13450 data
REM 594 parameters refined using 0 restraints

END

WGHT      0.0539      3.0519

REM Highest difference peak  1.173,  deepest hole -0.492,  1-sigma level  0.076
Q1    1   0.3211  0.4074  0.3040  11.00000  0.05    1.17
Q2    1   0.2235  0.3835  0.3850  11.00000  0.05    0.82
Q3    1   0.0576  0.1825  0.8205  11.00000  0.05    0.60
Q4    1  -0.1588 -0.0034  0.8634  11.00000  0.05    0.53
Q5    1   0.2321  0.4234  0.4378  11.00000  0.05    0.49
Q6    1   0.2966  0.3622  0.2595  11.00000  0.05    0.47
Q7    1   0.4799  0.3819  0.6857  11.00000  0.05    0.46
Q8    1   0.2903  0.3582  0.7609  11.00000  0.05    0.45
Q9    1   0.3564  0.5026  0.7172  11.00000  0.05    0.45
Q10   1   0.5797  0.2542  0.7845  11.00000  0.05    0.44
Q11   1   0.0815  0.6399  0.7861  11.00000  0.05    0.44
;
_shelx_res_checksum                48735
_shelx_hkl_file
;
   0   0   3 17633.1 733.913  13
   0   0  -3 16733.3 646.698  10
   0   0   3 15651.0 644.288  10
   0   0   3 17299.0 702.076  11
   0   0   3 15931.2 726.366  12
   0   0  -3 15630.2 736.792  12
   0   0  -3 16115.9 678.386  11
   0   0  -3 16118.1 668.725   8
   0   0   3 16927.3 673.158   8
   0   0  -3 15869.4 704.703   6
   0   0   3 16432.6 685.950   6
   0   0   4 2243.81 240.335  13
   0   0   4 2208.03 183.449  10
   0   0  -4 2278.14 189.941  10
   0   0   4 2213.15 215.809  11
   0   0   4 2652.11 261.024  12
   0   0  -4 2228.94 210.115  11
   0   0  -4 1839.37 221.711  12
   0   0   4 2325.60 204.446   8
   0   0  -4 2347.04 203.537   8
   0   0  -4 2178.60 219.543   6
   0   0   4 2071.78 214.351   6
   0   0   5 62862.0 2230.31  13
   0   0  -5 55696.5 2050.18  10
   0   0   5 53857.9 2047.31  10
   0   0   5 57696.8 2216.24  12
   0   0  -5 59063.9 2234.62  12
   0   0  -5 58540.9 2125.31  11
   0   0   5 62440.8 2171.35  11
   0   0  -5 62469.5 2168.04   6
   0   0   5 54596.8 2114.96   6
   0   0   5 59681.1 2103.08   8
   0   0  -6 5280.32 406.711  11
   0   0  -6 5268.85 460.237  12
   0   0   6 3969.82 436.261  12
   0   0   6 3503.54 357.882   6
   0   0   7 85410.4 2907.43  13
   0   0   7 67434.7 2616.94  10
   0   0  -7 69759.0 2607.48  10
   0   0  -7 71328.1 2833.09  12
   0   0  -7 73021.3 2696.99  11
   0   0   7 75753.1 2782.35  11
   0   0   7 73128.0 2827.52  12
   0   0   7 77199.8 2682.13   8
   0   0  -7 78542.2 2759.64   6
   0   0   7 63418.8 2670.20   6
   0   0   8 13912.4 905.066  13
   0   0   8 13645.3 749.001  10
   0   0  -8 12721.4 707.285  10
   0   0  -8 14274.9 815.086  11
   0   0   8 13527.1 848.271  11
   0   0  -8 11739.7 859.421  12
   0   0   8 15125.1 936.454  12
   0   0   8 13269.0 762.217   8
   0   0  -8 13559.3 826.386   6
   0   0   8 11964.1 786.229   6
   0   0   9 13904.1 950.194  13
   0   0  -9 11830.5 709.583  10
   0   0   9 12053.3 744.428  10
   0   0  -9 12262.9 788.812  11
   0   0  -9 11693.1 889.437  12
   0   0   9 13993.1 899.909  11
   0   0   9 13040.3 773.603   8
   0   0   9 12305.7 809.565   6
   0   0  10 20068.5 1076.35  10
   0   0 -10 20019.2 1019.09  10
   0   0 -10 20307.6 1116.14  11
   0   0 -10 19164.7 1247.89  12
   0   0  10 21370.8 1101.25   8
   0   0  10 19914.2 987.920   7
   0   0  10 19037.0 1140.94   6
   0   0 -11 3754.23 384.960  10
   0   0  11 3395.53 394.905  10
   0   0 -11 3281.75 522.104  12
   0   0 -11 3167.67 410.362  11
   0   0  11 3133.52 448.619   6
   0   0  11 3001.91 349.843   7
   0   0 -12 127.854 99.1017  10
   0   0  12 71.1651 88.3194  10
   0   0 -12 260.823 165.175  12
   0   0 -12 368.294 148.367  11
   0   0  12 78.3227 97.0338   7
   0   0  12 433.265 225.440   6
   0   0  13 257.901 182.119  10
   0   0 -13 324.960 169.557  11
   0   0 -13 285.271 179.404  12
   0   0  13 87.5721 85.4671   7
   0   0  13-147.756 183.113   6
   0   0  14 942.050 260.137  10
   0   0 -14 1038.63 373.330  12
   0   0 -14 975.852 275.409  11
   0   0  14 803.529 279.599   6
   0   0  15 16870.1 1177.85  10
   0   0  15 17239.4 1292.73   6
   0   0 -15 19138.2 1513.64  12
   0   0 -15 19282.0 1266.38  11
   0   0  16 7166.28 704.971   7
   0   0 -16 8209.71 983.698  12
   0   0 -16 8227.10 818.258  11
   0   0 -17 969.277 353.289  11
   0   0 -17 588.529 300.997  12
   0   0 -18 4266.81 639.651  11
   0   0 -18 5383.38 881.373  12
   0   0 -19 360.700 232.511  11
   0   0 -19 614.428 412.432  12
   0   0 -20 1282.99 437.399  11
   0   0 -20 1180.16 507.273  12
   0   1 -21 504.959 235.067  11
   0   1 -20 380.388 275.749  11
   0   1 -20 962.245 464.081  12
   0   1 -19 5095.27 692.922  11
   0   1 -19 7124.63 1036.08  12
   0   1 -18 93.9927 213.362  11
   0   1 -18 11.5220 225.957  12
   0  -1  17 767.955 247.061   7
   0   1 -17 1347.47 390.205  11
   0   1 -17 1932.89 509.235  12
   0  -1  16 192.213 142.722   7
   0   1 -16 1.09643 180.112  12
   0   1 -16 65.3249 169.629  11
   0  -1  15 2004.53 403.732  10
   0   1 -15 2052.75 475.755  12
   0   1 -15 2058.70 411.242  11
   0  -1  14 1724.23 336.709  10
   0   1 -14 1636.10 329.732  11
   0   1 -14 1439.21 401.040  12
   0  -1  13 559.918 200.331  10
   0   1 -13 806.111 277.293  12
   0   1 -13 807.970 216.388  11
   0  -1  13 428.118 192.766   6
   0  -1  12 10826.5 834.058  10
   0   1 -12 12167.6 1027.97  12
   0   1 -12 11128.2 824.234  11
   0  -1  12 12379.1 925.123   6
   0  -1  11 3523.10 431.001  10
   0   1 -11 3666.94 418.102  10
   0   1 -11 3500.45 415.330  11
   0   1 -11 3794.59 528.554  12
   0  -1  11 3884.49 414.637   8
   0  -1  11 3145.60 436.623   6
   0  -1  10 3200.24 392.576  10
   0   1 -10 3872.11 397.260  10
   0   1 -10 3288.20 471.814  12
   0   1 -10 3959.47 419.677  11
   0  -1  10 3756.75 376.641   8
   0  -1  10 2929.98 420.028   6
   0  -1   9 3235.28 428.743  13
   0  -1   9 2552.54 325.733  10
   0   1  -9 3007.65 330.948  10
   0   1  -9 2441.57 369.311  12
   0  -1   9 3380.25 398.499  11
   0   1  -9 3046.41 353.857  11
   0  -1   9 3229.34 334.643   8
   0   1  -9 2686.32 372.150   6
   0  -1   9 2506.94 359.299   6
   0  -1   8 13812.4 899.520  13
   0   1  -8 13361.8 759.769  10
   0  -1   8 12621.2 762.822  10
   0   1  -8 13234.5 775.593  11
   0  -1   8 14379.0 840.090  11
   0   1  -8 11879.7 854.333  12
   0  -1   8 13969.4 750.038   8
   0  -1   8 11860.2 787.750   6
   0   1  -8 15182.2 867.292   6
   0  -1   7 20170.4 1018.37  13
   0   1  -7 16729.2 876.834  11
   0   1  -7 14021.2 922.214  12
   0  -1   7 18584.4 948.818  11
   0  -1   7 18446.9 861.314   8
   0  -1   7 16458.5 905.936   6
   0   1  -7 19322.4 969.668   6
   0   1  -7 18452.7 886.505  10
   0  -1   7 16263.6 877.429  10
   0  -1   6 4905.49 394.187  11
   0   1  -6 4614.35 367.869  11
   0   1  -6 3928.26 394.570  12
   0  -1   6 5178.26 355.281   8
   0  -1   6 4691.85 395.410   6
   0   1  -6 4857.75 396.620   6
   0   1  -6 4315.77 356.305  10
   0  -1   6 4293.15 366.225  10
   0   1  -5 17308.6 884.448  12
   0   1  -5 17705.5 814.201  11
   0  -1   5 19076.6 849.887  11
   0  -1   5 18549.0 786.064   8
   0  -1   5 17422.6 840.181   6
   0   1  -5 19834.4 884.117   6
   0   1  -5 18004.7 826.319  10
   0  -1   5 15431.4 805.500  10
   0   1  -4 5560.28 344.758  11
   0  -1   4 5772.13 371.438  11
   0   1  -4 6000.02 361.006  10
   0  -1   4 5501.98 363.445  10
   0  -1   4 5395.23 319.598   8
   0   1  -4 6327.35 394.236   6
   0  -1   4 5530.96 367.036   6
   0  -1   3 26945.7 926.704   2
   0   1  -3 28099.4 923.731   1
   0  -1   3 26726.7 927.443   1
   0  -1   3 27730.7 1058.02   6
   0   1  -3 31157.2 1084.87   6
   0  -1   3 28390.7 1042.64  11
   0   1  -3 25626.6 1025.88  11
   0   1  -3 27286.2 927.520   4
   0  -1   3 25615.7 1042.18  10
   0   1  -3 29601.6 1060.01  10
   0   1  -3 28186.4 923.469   2
   0  -1   3 24787.6 981.020   8
   0  -1   2 1565.80 138.665  10
   0   1   2 3702.75 174.676   1
   0  -1  -2 3732.08 176.122   2
   0  -1  -2 4052.92 181.293   1
   0   1   2 3641.38 217.322   6
   0  -1  -2 3622.11 256.431  12
   0  -1  -2 3708.38 179.031   3
   0  -1  -2 3704.15 227.286   8
   0   1   2 3205.16 178.272   3
   0   1   2 3679.48 174.352   2
   0   1   3 454002. 15751.0   3
   0  -1  -3 513470. 15754.2   1
   0  -1  -3 520999. 15754.6   2
   0   1   3 482022. 15943.5  13
   0  -1  -3 536795. 15976.4  13
   0  -1  -3 499242. 15891.1  11
   0  -1  -3 476868. 15954.6  12
   0   1   3 521631. 15920.7  11
   0   1   3 503581. 15981.2  12
   0  -1  -3 495679. 15749.0   3
   0   1   3 474341. 15742.7   4
   0   1   3 488730. 15769.7  10
   0  -1  -3 539240. 15783.0  10
   0   1   3 535718. 15908.3   8
   0  -1  -3 500411. 15900.4   8
   0   1   3 547069. 15766.2   7
   0   1   4 129511. 3954.47  13
   0   1   4 109447. 3691.68  10
   0   1   4 115229. 3922.85  12
   0  -1  -4 97488.1 3865.05  12
   0  -1  -4 108113. 3883.17  13
   0   1   4 121680. 3871.97  11
   0  -1  -4 110639. 3817.36  11
   0  -1  -4 110074. 3825.83   8
   0   1   4 119819. 3833.44   8
   0  -1  -4 119788. 3833.01   6
   0   1   4 112122. 3807.26   6
   0   1   4 116394. 3674.60   7
   0   1   5 128.541 75.2614  13
   0  -1  -5 26.9998 37.8524  10
   0   1   5 112.959 53.4919  10
   0   1   5 4.52399 56.0985  12
   0  -1  -5 124.881 87.3705  12
   0  -1  -5 116.974 79.0030  11
   0   1   5-38.1045 80.2915  11
   0  -1  -5-17.6716 60.2507   8
   0   1   5 137.879 86.5417   8
   0   1   5 8.86200 35.9514   7
   0   1   5 17.4497 69.1648   6
   0  -1  -5 44.1262 68.9604   6
   0   1   6 14121.5 804.948  13
   0  -1  -6 12275.0 587.414  10
   0   1   6 11914.6 593.858  10
   0   1   6 12851.9 786.753  12
   0   1   6 12923.8 739.139  11
   0  -1  -6 11679.3 677.291  11
   0  -1  -6 12345.7 784.482  12
   0   1   6 14060.1 711.729   8
   0  -1  -6 11866.2 688.460   8
   0   1   6 11760.9 675.783   6
   0   1   6 11477.7 551.043   7
   0  -1  -6 12999.4 713.484   6
   0   1   7 3353.01 390.214  13
   0   1   7 2860.30 261.964  10
   0  -1  -7 3015.72 255.539  10
   0   1   7 3285.18 353.155  11
   0  -1  -7 3445.88 339.632  11
   0  -1  -7 1859.35 333.347  12
   0   1   7 3251.61 379.397  12
   0   1   7 3315.45 327.446   8
   0  -1  -7 2406.80 305.856   8
   0  -1  -7 2784.67 336.928   6
   0   1   7 2678.95 314.056   6
   0   1   7 2981.69 240.865   7
   0   1   8 1611.21 289.065  13
   0   1   8 1507.88 208.924  10
   0  -1  -8 1147.27 170.138  10
   0   1   8 1413.57 291.583  12
   0  -1  -8 922.510 231.401  12
   0  -1  -8 974.973 194.051  11
   0   1   8 1467.84 265.168  11
   0   1   8 1185.73 218.420   8
   0   1   8 895.629 187.012   6
   0   1   8 831.157 137.845   7
   0  -1  -8 1293.97 220.398   6
   0  -1  -9 834.740 145.632  10
   0   1   9 1004.35 178.407  10
   0  -1  -9 383.169 163.097  12
   0  -1  -9 361.593 112.390  11
   0   1   9 666.515 171.039   8
   0   1   9 760.955 144.143   7
   0   1   9 496.800 189.272   6
   0  -1  -9 814.966 184.604   6
   0   1  10 5449.83 459.191  10
   0  -1 -10 6012.02 454.435  10
   0  -1 -10 5403.33 600.801  12
   0  -1 -10 5831.10 540.151  11
   0   1  10 5558.48 546.060   6
   0   1  11 37755.9 1646.24  10
   0  -1 -11 39168.8 1588.29  10
   0  -1 -11 35812.1 1746.83  11
   0  -1 -11 33904.0 1897.02  12
   0   1  11 34746.0 1505.06   7
   0   1  11 38151.6 1825.41   6
   0   1  12 465.420 119.997  10
   0  -1 -12 474.451 134.783  10
   0  -1 -12 599.015 241.169  12
   0  -1 -12 347.944 166.004  11
   0   1  12 448.480 204.577   6
   0   1  12 350.532 132.521   7
   0  -1 -13 1924.05 304.964  10
   0   1  13 2110.39 343.120  10
   0  -1 -13 2458.79 491.138  12
   0  -1 -13 2343.24 376.222  11
   0   1  13 2159.43 270.653   7
   0   1  13 1389.84 360.064   6
   0   1  14 152.693 109.580  10
   0  -1 -14 289.054 213.025  12
   0  -1 -14 187.977 159.768  11
   0   1  14 72.4811 142.023   6
   0   1  15 1085.18 257.772  10
   0  -1 -15 1109.57 316.479  11
   0  -1 -15 527.973 272.977  12
   0   1  15 416.991 244.044   6
   0   1  15 1045.42 234.955   7
   0  -1 -16-188.137 157.360  11
   0  -1 -16 25.4316 190.724  12
   0   1  16-168.775 174.131   6
   0  -1 -17 565.932 323.861  12
   0  -1 -17 644.918 252.727  11
   0   1  17 690.866 319.001   6
   0  -1 -18 1255.47 357.283  11
   0  -1 -18 906.171 379.595  12
   0  -1 -19 98.6936 175.961  11
   0  -1 -19 141.955 200.352  12
   0   1  19 3.06606 247.955   5
   0  -1 -20 345.243 221.951  11
   0  -1 -20 1015.80 482.792  12
   0   2 -21 498.530 209.194  11
   0   2 -20 200.550 247.763  11
   0   2 -20 445.398 364.330  12
   0   2 -19 1537.86 352.740  11
   0   2 -19 1688.42 523.875  12
   0   2 -18 389.159 211.867  11
   0   2 -18 74.5493 197.476  12
   0  -2  17 4773.66 650.648   7
   0   2 -17 5086.70 647.961  11
   0   2 -17 5782.05 841.040  12
   0  -2  16 6740.40 735.860   7
   0   2 -16 6705.05 935.699  12
   0   2 -16 6939.56 723.938  11
   0  -2  15 1055.45 306.160  10
   0   2 -15 646.045 298.235  12
   0   2 -15 829.278 255.479  11
   0  -2  14 532.383 253.426  10
   0   2 -14 588.648 282.437  12
   0   2 -14 647.816 197.595  11
   0  -2  13 498.745 213.872  10
   0   2 -13 580.115 177.731  11
   0   2 -13 298.936 181.215  12
   0  -2  12 3246.15 373.154   8
   0  -2  12 3117.83 436.392  10
   0   2 -12 2914.76 495.599  12
   0   2 -12 3804.59 445.071  11
   0  -2  11 813.154 163.495   8
   0  -2  11 972.915 232.327  10
   0   2 -11 978.921 283.085  12
   0   2 -11 952.464 213.147  11
   0  -2  10 856.176 173.747   8
   0   2 -10 369.671 98.3671  10
   0  -2  10 629.474 185.271  10
   0   2 -10 788.598 235.781  12
   0  -2  10 682.739 198.431  11
   0   2 -10 470.860 143.418  11
   0  -2   9 15475.6 978.625  13
   0   2  -9 12836.1 939.783  12
   0   2  -9 13095.6 816.591  11
   0  -2   9 15701.8 916.193  11
   0   2  -9 14409.0 858.559  10
   0  -2   9 12426.7 859.433  10
   0  -2   9 13928.7 771.944   8
   0   2  -9 14989.2 940.120   6
   0   2  -8 45068.5 1578.45  14
   0  -2   8 48342.1 1983.06  11
   0   2  -8 49150.6 2097.88  12
   0   2  -8 50738.4 1927.98  11
   0   2  -8 45765.4 1557.40   1
   0   2  -8 50623.7 1977.24  10
   0  -2   8 46504.9 1967.21  10
   0  -2   8 51860.4 1858.81   8
   0   2  -8 51223.0 2061.27   6
   0   2  -7 12985.9 505.092   2
   0   2  -7 13009.3 526.137   3
   0   2  -7 12661.7 503.575   1
   0   2  -7 11758.1 527.908  14
   0  -2   7 12100.2 727.412  11
   0   2  -7 11924.0 692.891  11
   0   2  -7 12872.6 745.672  10
   0  -2   7 11499.7 739.288  10
   0  -2   7 12135.7 644.976   8
   0   2  -7 13679.5 791.371   6
   0   2  -6 1831.70 144.398   2
   0   2  -6 1913.87 155.627   3
   0   2  -6 2198.42 156.263   1
   0   2  -6 1638.63 151.959  14
   0  -2   6 1858.84 230.538  11
   0   2  -6 1877.01 224.627  11
   0   2  -6 2001.60 275.923  12
   0   2  -6 2020.78 151.595   4
   0   2  -6 1966.52 256.212  10
   0  -2   6 1662.96 231.880  10
   0  -2   6 1857.62 195.836   8
   0   2  -6 1872.12 258.404   6
   0   2  -5 7013.43 346.246   3
   0   2  -5 6556.94 323.534   2
   0  -2   5 6516.25 330.002   2
   0   2  -5 6366.09 321.798   1
   0  -2   5 6346.97 330.248   1
   0   2  -5 7048.52 352.519  14
   0   2  -5 7071.71 418.101  11
   0  -2   5 6924.30 427.665  11
   0  -2   5 6096.80 322.217   3
   0   2  -5 6518.75 323.556   4
   0  -2   5 6263.06 451.963  10
   0   2  -5 6769.01 459.528  10
   0  -2   5 6847.60 379.087   8
   0   2  -5 7087.74 471.844   6
   0   2  -4 4167.00 233.215   1
   0  -2   4 3820.31 234.040   2
   0  -2   4 3725.56 232.685   1
   0   2  -4 3995.90 247.872  14
   0   2  -4 3941.63 272.462  11
   0  -2   4 3982.70 281.547  11
   0  -2   4 3474.05 224.211   3
   0   2  -4 3831.49 231.131   4
   0   2  -4 4344.33 335.188  10
   0  -2   4 3489.00 300.414  10
   0   2  -4 4227.22 327.600   6
   0   2  -4 4008.77 244.786   3
   0   2  -4 4351.49 237.021   2
   0   2  -3 404.318 73.8145  11
   0  -2   3 296.230 62.6545   3
   0   2  -3 422.593 70.6626   3
   0   2  -3 453.027 71.8660   2
   0   2  -3 487.093 73.1727   1
   0  -2   3 443.347 74.4895   1
   0  -2   3 432.165 69.5031   2
   0  -2   3 395.756 94.2452  10
   0   2  -3 424.535 100.716  10
   0  -2   2 123226. 4364.04   3
   0  -2   2 137593. 4448.72  10
   0   2  -2 148732. 4471.55  10
   0  -2   2 132713. 4359.31   2
   0  -2   2 131137. 4359.07   1
   0   2  -2 140201. 4373.34   1
   0   2  -2 135697. 4377.73   3
   0   2  -2 138880. 4370.57   2
   0  -2   1 53319.8 1827.17   1
   0  -2   1 54108.1 1828.03   2
   0   2   1 10772.9 498.379   3
   0   2   1 11935.3 514.619  13
   0  -2  -1 12461.5 483.319  11
   0  -2  -1 11495.5 496.616   2
   0  -2  -1 11548.6 499.952   3
   0  -2  -1 12059.7 492.592   8
   0   2   1 10559.0 459.441   5
   0   2   2 7948.99 380.231   1
   0  -2  -2 8255.67 385.205   1
   0  -2  -2 8314.39 383.136   2
   0  -2  -2 8543.16 456.907  13
   0   2   2 9375.69 465.943  13
   0   2   2 8826.17 425.607  11
   0  -2  -2 7406.87 394.413  11
   0  -2  -2 7849.11 441.208  12
   0  -2  -2 7950.30 387.794   3
   0  -2  -2 8509.18 424.089   8
   0   2   2 8458.79 418.996   8
   0   2   2 7868.30 379.933   2
   0  -2  -3 495564. 14666.7   1
   0  -2  -3 482892. 14659.3   2
   0   2   3 463283. 14646.5   1
   0   2   3 581752. 14910.1  13
   0   2   3 521373. 14801.5  11
   0  -2  -3 431005. 14803.7  12
   0  -2  -3 459084. 14742.2  11
   0  -2  -3 481671. 14660.6   3
   0   2   3 502372. 14569.7  10
   0   2   3 525010. 14790.4   8
   0  -2  -3 484640. 14778.4   8
   0   2   3 466963. 14645.1   2
   0   2   3 451354. 14662.0   3
   0   2   4 25049.7 893.407   2
   0   2   4 24256.7 890.417   1
   0  -2  -4 24163.6 903.833   2
   0  -2  -4 24361.3 905.830   1
   0   2   4 26570.1 1127.72  13
   0  -2  -4 24144.5 1104.96  13
   0   2   4 22404.7 913.674  14
   0  -2  -4 24438.8 1023.69  11
   0   2   4 25837.6 1137.94  12
   0   2   4 27055.4 1078.24  11
   0  -2  -4 21415.0 1061.82  12
   0   2   4 23470.2 891.794   4
   0  -2  -4 25334.4 907.441   3
   0   2   4 24811.1 858.727  10
   0  -2  -4 24303.8 1049.87   8
   0   2   4 26563.1 1051.83   8
   0   2   4 23026.2 997.344   6
   0   2   4 22583.7 846.629   7
   0   2   5 29225.2 1173.52   3
   0   2   5 33171.2 1163.30   2
   0  -2  -5 34012.6 1188.56   2
   0   2   5 33789.0 1164.04   1
   0  -2  -5 35027.3 1472.56  13
   0   2   5 38803.8 1523.73  13
   0   2   5 27274.3 1172.66  14
   0   2   5 43244.0 1591.33  12
   0   2   5 37548.4 1435.60  11
   0  -2  -5 32459.9 1355.36  11
   0  -2  -5 30067.7 1421.03  12
   0  -2  -5 33718.4 1176.04   3
   0   2   5 31507.5 1160.73   4
   0  -2  -5 35798.2 1183.09  10
   0   2   5 32997.5 1175.22  10
   0   2   5 37807.7 1400.25   8
   0  -2  -5 32999.9 1385.73   8
   0   2   5 31029.5 1340.48   6
   0   2   6 25626.9 905.099   2
   0   2   6 25334.4 902.420   1
   0   2   6 20266.4 913.504  14
   0  -2  -6 25236.8 1251.00  12
   0   2   6 28179.4 1309.37  12
   0  -2  -6 26541.8 1160.48  11
   0   2   6 29254.0 1241.32  11
   0   2   6 23587.4 898.182   4
   0  -2  -6 26414.7 963.408  10
   0   2   6 25433.4 968.687  10
   0  -2  -6 24520.2 1159.62   8
   0   2   6 28726.4 1193.83   8
   0   2   6 26033.3 1142.55   6
   0   2   6 24224.8 933.689   7
   0   2   7 45022.4 1743.08   3
   0   2   7 49967.3 1732.95   2
   0   2   7 49815.9 1731.42   1
   0   2   7 47136.8 1757.47  14
   0   2   7 68072.5 2378.60  13
   0   2   7 64186.9 2357.25  12
   0  -2  -7 55566.3 2097.59  11
   0   2   7 67293.1 2268.90  11
   0  -2  -7 57182.5 2270.26  12
   0   2   7 56686.7 1886.20  10
   0  -2  -7 53450.9 2125.49   8
   0   2   7 64300.9 2166.65   8
   0   2   7 54473.9 1825.90   7
   0   2   7 53606.1 2083.26   6
   0   2   8 25796.2 928.928  14
   0   2   8 32469.6 1510.33  13
   0   2   8 34715.2 1486.81  11
   0  -2  -8 31124.8 1492.07  12
   0   2   8 31457.4 1538.96  12
   0  -2  -8 30971.4 1350.97  11
   0   2   8 34639.5 1385.23   8
   0  -2  -8 28008.4 1347.32   8
   0   2   8 28659.7 1070.03   7
   0   2   8 29521.6 1325.03   6
   0  -2  -8 30225.5 1110.82  10
   0   2   8 30845.8 1147.86  10
   0  -2  -9 7745.51 613.515  11
   0  -2  -9 8856.51 765.319  12
   0   2   9 9047.70 657.879   8
   0   2   9 7243.34 445.197   7
   0   2   9 7424.86 623.336   6
   0   2   9 7839.19 507.500  10
   0  -2  -9 8755.85 499.822  10
   0  -2 -10 10826.2 779.519  11
   0   2  10 10498.8 579.311   7
   0   2  10 10165.5 795.341   6
   0   2  10 11406.7 662.324  10
   0  -2 -11 10068.7 880.084  12
   0  -2 -11 8736.41 730.676  11
   0   2  11 8422.63 721.805   6
   0   2  11 8058.53 515.657   7
   0   2  11 9053.47 600.481  10
   0  -2 -11 8761.39 559.774  10
   0  -2 -12 4179.56 488.085  11
   0  -2 -12 4060.18 586.250  12
   0   2  12 4248.92 515.374   6
   0   2  12 3400.93 325.176   7
   0  -2 -12 3953.53 373.044  10
   0   2  12 4007.65 410.809  10
   0  -2 -13 5662.30 728.725  12
   0  -2 -13 5404.66 606.631  11
   0   2  13 5950.41 675.499   6
   0   2  13 5759.12 525.932  10
   0  -2 -14 8039.76 906.121  12
   0  -2 -14 9239.33 839.106  11
   0   2  14 9735.19 880.582   6
   0   2  14 8999.93 698.964  10
   0  -2 -15 177.700 238.403  12
   0  -2 -15 316.275 152.920  11
   0   2  15 147.053 154.782   6
   0   2  15 74.4954 155.722   7
   0  -2 -16 846.122 275.869  11
   0  -2 -16 876.301 349.606  12
   0   2  16 1119.12 341.842   6
   0  -2 -17 1547.82 481.049  12
   0   2  17 899.553 278.802   6
   0  -2 -17 1974.20 427.377  11
   0  -2 -18 861.137 413.920  12
   0   2  18 562.597 333.144   5
   0   2  18 588.762 277.210   6
   0  -2 -18 1453.70 371.268  11
   0  -2 -19 159.870 263.433  12
   0   2  19 196.742 228.456   5
   0  -2 -19 191.630 172.871  11
   0  -2 -20 290.441 215.703  11
   0   3 -20-512.477 287.267  12
   0   3 -20 169.149 224.878  11
   0   3 -19 1817.49 549.853  12
   0   3 -19 2098.05 429.886  11
   0   3 -18-336.687 259.788  12
   0   3 -18-80.6771 163.119  11
   0  -3  18 210.777 244.342   7
   0   3 -17 3399.94 509.376  11
   0   3 -17 4234.11 771.349  12
   0  -3  17 3528.82 567.551   7
   0   3 -16 6684.10 712.496  11
   0   3 -16 8181.97 979.459  12
   0  -3  16 6123.18 742.895   7
   0   3 -15 544.227 235.264  11
   0   3 -15 380.447 236.974  12
   0  -3  15 288.977 158.502  10
   0   3 -14 1168.93 242.186  11
   0   3 -14 1251.84 357.427  12
   0  -3  14 1542.03 344.637  10
   0   3 -13-67.5273 151.279  12
   0  -3  13 353.421 188.633  10
   0  -3  12 4511.33 562.738  10
   0   3 -12 5084.96 526.375  11
   0   3 -12 4300.47 584.717  12
   0  -3  12 4875.69 439.864   8
   0  -3  11 1094.90 289.211  10
   0  -3  11 788.385 161.931   8
   0   3 -11 1067.01 283.610  12
   0   3 -11 1279.36 242.875  11
   0   3 -10 58.0326 34.8089   1
   0   3 -10 43.4458 43.5441  14
   0   3 -10 15.1010 123.688  11
   0   3 -10-50.6453 104.378  12
   0  -3  10 3.49457 92.3274  11
   0   3 -10 104.872 50.1843   4
   0  -3  10 242.416 151.520  10
   0  -3  10 128.717 69.7198   8
   0   3 -10 78.0419 37.7080   2
   0   3  -9 7637.62 377.224   1
   0   3  -9 7046.89 397.402  14
   0   3  -9 8104.31 698.088  12
   0   3  -9 8405.62 590.624  11
   0   3  -9 7331.09 376.366   4
   0  -3   9 7514.84 642.696  10
   0   3  -9 8443.01 653.923  10
   0  -3   9 7899.63 517.472   8
   0   3  -9 7472.62 394.146   3
   0   3  -9 7786.44 382.883   2
   0   3  -8 191.345 64.6083   3
   0   3  -8 167.940 60.4463   2
   0   3  -8 244.269 62.0792   1
   0   3  -8 184.097 74.4590  14
   0   3  -8 64.9489 87.5729  12
   0   3  -8 130.963 85.3079  11
   0   3  -8 211.373 63.1274   4
   0   3  -8 439.669 171.053  10
   0  -3   8 284.563 145.296  10
   0  -3   8 85.5445 82.1894   8
   0   3  -8 246.123 134.253   6
   0   3  -7 9560.44 461.247   2
   0   3  -7 9329.36 478.310   3
   0   3  -7 8939.44 450.754   1
   0   3  -7 8880.67 485.428  14
   0   3  -7 8691.19 563.173  11
   0   3  -7 9200.20 457.914   4
   0  -3   7 7843.15 443.457   3
   0   3  -7 10410.1 679.497  10
   0  -3   7 8528.42 635.325  10
   0  -3   7 9731.29 520.682   8
   0   3  -7 10204.8 679.156   6
   0   3  -6 19123.4 798.063   2
   0   3  -6 20716.8 833.675   3
   0  -3   6 17818.4 793.820   1
   0  -3   6 18423.3 794.878   2
   0   3  -6 18582.6 793.086   1
   0   3  -6 20341.3 839.847  14
   0   3  -6 19377.8 892.407  11
   0   3  -6 19093.3 793.801   4
   0  -3   6 16796.5 778.949   3
   0   3  -6 20502.8 1010.94  10
   0  -3   6 17097.0 969.488  10
   0  -3   6 20183.6 824.493   8
   0   3  -6 22214.4 1040.76   6
   0  -3   5 4816.18 312.429   2
   0  -3   5 4851.07 312.065   1
   0   3  -5 4714.62 308.236   1
   0   3  -5 4757.53 325.175  14
   0   3  -5 5318.55 351.244  11
   0  -3   5 4511.52 307.414   3
   0   3  -5 5084.46 311.794   4
   0  -3   5 4486.23 405.670  10
   0   3  -5 5498.24 429.810  10
   0   3  -5 5298.47 425.796   6
   0   3  -5 4900.46 312.059   2
   0   3  -5 4851.67 317.130   3
   0   3  -4 678.475 107.966  11
   0  -3   4 1049.38 185.485  10
   0   3  -4 450.926 113.437  10
   0   3  -4 696.864 120.930   3
   0  -3   4 697.349 114.143   3
   0   3  -4 729.925 118.330   4
   0   3  -4 648.903 109.531   2
   0  -3   4 647.675 105.150   2
   0   3  -4 699.314 107.803   1
   0  -3   4 719.269 114.066   1
   0  -3   3 7904.78 490.483  10
   0   3  -3 8387.42 496.058  10
   0   3  -3 7481.92 420.342   3
   0   3  -3 7873.63 416.846   2
   0  -3   3 6555.31 397.569   3
   0  -3   3 7609.97 409.252   2
   0   3  -3 7375.63 407.722   1
   0  -3   3 7269.19 403.871   1
   0   3  -2 740.741 152.762  10
   0  -3   2 510.870 115.513  10
   0   3  -2 869.669 142.305   3
   0  -3   2 838.079 139.481   3
   0  -3   2 670.938 117.746   2
   0   3  -2 766.424 114.840   2
   0   3  -2 748.802 122.379   1
   0  -3   2 765.197 128.921   1
   0  -3   1 95488.4 3295.82   3
   0   3  -1 103806. 3305.26   2
   0   3  -1 104612. 3326.49   3
   0  -3   1 94703.1 3159.11   9
   0  -3   1 100845. 3322.12  10
   0   3  -1 98766.1 3315.34  10
   0  -3   1 96337.4 3161.05   8
   0  -3   1 97798.9 3290.87   1
   0   3  -1 103185. 3308.29   1
   0  -3   1 96074.7 3284.61   2
   0  -3   0 7107.02 384.954   2
   0   3   0 5950.21 372.588   1
   0  -3   0 6967.23 385.621   1
   0  -3   0 4867.86 246.124   5
   0  -3   0 6563.33 384.117   3
   0   3   0 5130.93 337.040  10
   0   3   0 5907.74 302.521   9
   0   3   0 6251.19 307.324   8
   0  -3   0 5767.09 347.250   7
   0  -3   0 6752.56 314.779   8
   0   3   0 6306.23 373.874   2
   0   3   0 5604.24 361.829   3
   0   3   1 82609.1 2817.22   3
   0  -3  -1 84757.4 2807.10   1
   0  -3  -1 85498.0 2806.10   2
   0   3   1 84950.1 2804.52   1
   0  -3  -1 77568.9 2791.23  13
   0   3   1 88313.1 2810.96  13
   0   3   1 100276. 2780.90  11
   0  -3  -1 89495.3 2834.46   3
   0   3   1 68916.6 2710.84  10
   0  -3  -1 85377.9 2771.09   8
   0   3   1 93219.2 2779.54   8
   0   3   1 71251.6 2686.33   5
   0  -3  -1 79336.4 2723.16   5
   0   3   2 49698.0 1745.16   2
   0   3   2 46256.3 1761.17   3
   0   3   2 49310.7 1749.58   1
   0  -3  -2 48584.1 1824.08  13
   0   3   2 53423.2 1835.10  13
   0   3   2 52118.3 1763.69  11
   0   3   2 49921.8 1839.06  12
   0  -3  -2 47141.6 1795.25  12
   0  -3  -2 45565.5 1720.00  11
   0  -3  -2 49536.0 1759.18   3
   0   3   2 51630.5 1774.61   8
   0  -3  -2 48819.6 1768.92   8
   0   3   2 46455.5 1736.00   5
   0  -3  -3 9345.83 470.191   1
   0  -3  -3 8899.34 462.573   2
   0   3   3 8056.21 443.511   1
   0   3   3 10661.4 589.180  13
   0  -3  -3 9361.01 551.006  13
   0   3   3 9026.15 592.998  12
   0  -3  -3 9722.38 557.619  12
   0   3   3 8906.22 508.331  11
   0  -3  -3 8704.25 482.596  11
   0  -3  -3 8652.70 457.629   3
   0   3   3 6530.73 324.649  10
   0  -3  -3 10251.8 532.303   8
   0   3   3 9009.35 503.076   8
   0   3   3 7671.07 359.672   7
   0   3   3 8256.99 441.902   2
   0   3   3 7546.30 447.746   3
   0  -3  -4 16289.2 721.904   1
   0   3   4 16264.3 702.225   1
   0  -3  -4 15993.4 718.545   2
   0  -3  -4 14281.1 824.885  13
   0   3   4 20464.6 945.897  13
   0   3   4 18834.3 846.676  11
   0  -3  -4 15826.0 773.992  11
   0  -3  -4 15130.5 840.397  12
   0   3   4 20231.4 951.753  12
   0   3   4 15867.8 706.730   4
   0  -3  -4 16261.6 714.917   3
   0   3   4 17320.5 597.373  10
   0   3   4 14427.5 605.494   7
   0   3   4 18085.4 834.947   8
   0  -3  -4 15987.5 807.993   8
   0   3   4 16569.4 704.878   2
   0   3   4 15532.3 726.995   3
   0   3   5 1323.57 145.325   2
   0  -3  -5 1369.93 152.859   3
   0   3   5 1000.28 139.861   3
   0  -3  -5 1097.05 141.860   2
   0   3   5 1180.10 135.459   1
   0  -3  -5 1210.06 144.106   1
   0   3   5 970.061 148.833  14
   0   3   5 1177.38 205.319  13
   0  -3  -5 1071.48 205.585  13
   0   3   5 1318.42 217.602  11
   0  -3  -5 1346.67 225.293  12
   0  -3  -5 1375.05 190.058  11
   0   3   5 1168.67 213.180  12
   0   3   5 1068.24 129.065   4
   0  -3  -5 1265.69 111.298  10
   0   3   5 1156.53 99.7556  10
   0   3   5 1168.76 106.930   7
   0  -3  -5 1216.73 195.368   8
   0   3   5 1541.20 210.170   8
   0   3   5 1036.84 176.075   6
   0   3   6 51470.4 2037.51   3
   0   3   6 59914.0 2015.60   2
   0  -3  -6 50282.2 2011.07   1
   0   3   6 59460.1 2013.35   1
   0   3   6 74106.3 2512.36  13
   0  -3  -6 57754.8 2360.55  13
   0  -3  -6 61255.7 2387.65  12
   0  -3  -6 57427.6 2224.28  11
   0   3   6 61176.9 2441.09  12
   0   3   6 67772.6 2357.63  11
   0  -3  -6 62336.4 2040.22   3
   0   3   6 57491.0 2013.15   4
   0  -3  -6 58250.5 1969.84  10
   0   3   6 58033.5 1959.42  10
   0  -3  -6 54539.9 2260.28   8
   0   3   6 69246.3 2313.10   8
   0   3   6 52977.6 1937.66   7
   0   3   6 57158.7 2208.63   6
   0   3   7 3325.68 268.433   3
   0   3   7 4011.58 263.983   2
   0   3   7 4334.29 269.102   1
   0   3   7 3512.98 279.079  14
   0  -3  -7 3653.96 471.904  13
   0   3   7 5134.72 526.098  12
   0  -3  -7 2936.48 428.404  12
   0   3   7 5004.81 468.630  11
   0  -3  -7 3886.35 394.152  11
   0   3   7 4041.65 264.293   4
   0   3   7 3802.39 255.923  10
   0  -3  -7 4216.96 270.259  10
   0   3   7 3744.87 243.250   7
   0  -3  -7 4088.10 416.898   8
   0   3   7 4695.06 425.953   8
   0   3   7 4020.94 383.798   6
   0   3   8 6421.34 347.503   2
   0   3   8 5840.93 365.355   3
   0   3   8 6230.26 343.267   1
   0   3   8 5720.55 370.747  14
   0  -3  -8 5785.14 589.572  12
   0  -3  -8 6737.14 584.308  11
   0   3   8 5840.64 338.229   4
   0   3   8 7182.58 414.301  10
   0  -3  -8 7161.52 385.048  10
   0  -3  -8 6352.42 576.911   8
   0   3   8 8298.75 629.409   8
   0   3   8 6111.60 347.993   7
   0   3   8 7009.20 562.436   6
   0   3   9 13023.0 583.867   3
   0   3   9 11208.6 531.154   2
   0   3   9 11054.7 528.615   1
   0   3   9 13093.1 590.290  14
   0  -3  -9 22579.2 1224.53  12
   0  -3  -9 20291.4 1025.86  11
   0   3   9 11431.2 535.550   4
   0   3   9 18640.4 738.661  10
   0  -3  -9 11934.9 625.435  10
   0  -3  -9 19084.5 1077.57   8
   0   3   9 12319.1 599.471   7
   0   3   9 14247.1 915.533   6
   0  -3 -10 1429.61 212.440  10
   0  -3 -10 1820.70 412.071  11
   0  -3 -10 2422.65 505.028  12
   0   3  10 1893.56 413.755   6
   0   3  10 976.903 163.128   7
   0   3  11 12725.4 698.065  10
   0  -3 -11 11790.1 649.135  10
   0  -3 -11 12243.6 886.940  11
   0   3  11 10507.7 602.200   7
   0  -3 -12 2218.90 263.659  10
   0   3  12 3300.60 341.542  10
   0  -3 -12 3616.04 473.602  11
   0  -3 -12 4088.04 615.802  12
   0   3  12 2717.72 437.887   6
   0   3  12 2046.15 236.329   7
   0   3  13 3807.72 389.176  10
   0   3  13 3225.35 306.093   7
   0   3  13 4400.68 586.138   6
   0  -3 -13 3958.94 535.225  11
   0  -3 -14 1270.51 314.144  11
   0  -3 -14 1611.32 446.653  12
   0   3  14 1262.13 326.436   6
   0   3  14 1416.92 221.743   7
   0  -3 -15 695.757 286.785  11
   0  -3 -15 375.369 215.923  12
   0   3  15 42.0329 199.482   6
   0  -3 -16 1190.08 341.639  11
   0  -3 -16 1238.05 381.690  12
   0   3  16 935.859 302.824   6
   0  -3 -17 480.084 252.516  11
   0  -3 -17 35.8394 160.354  12
   0   3  17-161.402 229.417   6
   0   3  17 272.094 213.575   5
   0  -3 -18 782.630 321.274  11
   0  -3 -18 579.884 324.750  12
   0   3  18 432.647 311.985   5
   0   3  18 116.342 203.889   6
   0  -3 -19 129.912 196.065  11
   0  -3 -19 73.0016 297.543  12
   0   3  19 46.8772 249.364   6
   0   3  19 373.762 293.455   5
   0   4 -20 2069.06 590.634  12
   0   4 -20 1540.05 405.733  11
   0   4 -19-176.580 225.793  12
   0   4 -19 122.829 199.780  11
   0  -4  18 1165.36 350.688   7
   0   4 -18 1559.09 363.635  11
   0   4 -18 1586.13 460.605  12
   0  -4  17 607.309 308.563   7
   0   4 -17 953.684 282.531  11
   0   4 -17 470.972 269.924  12
   0  -4  16 1883.36 417.373   7
   0   4 -16 1717.16 352.194  11
   0   4 -16 2562.55 532.453  12
   0   4 -15 347.701 177.590  11
   0   4 -15 209.606 173.222  12
   0  -4  15 137.923 190.711  10
   0   4 -14 5031.92 558.342  11
   0   4 -14 5976.19 777.561  12
   0  -4  14 4885.65 640.903  10
   0  -4  13 6335.82 527.177   8
   0   4 -13 6181.00 602.869  11
   0   4 -13 5478.36 716.125  12
   0  -4  13 5777.39 674.511  10
   0   4 -12 762.570 246.681  12
   0   4 -12 683.373 197.713  11
   0  -4  12 559.874 194.944  10
   0  -4  12 622.876 158.736   8
   0   4 -12 548.508 74.1757  14
   0   4 -11 11304.9 760.575  11
   0   4 -11 10081.3 882.376  12
   0   4 -11 9911.15 485.308   4
   0  -4  11 10493.1 859.640  10
   0  -4  11 11240.0 663.655   8
   0   4 -11 9341.41 473.379   2
   0   4 -11 10451.9 503.911   3
   0   4 -10 7620.59 431.573   1
   0   4 -10 7566.90 477.534  14
   0   4 -10 8671.86 630.381  11
   0   4 -10 7675.92 742.258  12
   0   4 -10 7746.48 437.012   4
   0  -4  10 7256.71 680.072  10
   0  -4  10 8973.35 545.304   8
   0   4 -10 8387.59 446.630   2
   0   4 -10 7933.37 463.460   3
   0   4  -9 3305.89 267.630   1
   0   4  -9 3147.55 301.906  14
   0   4  -9 2338.85 395.439  12
   0   4  -9 3655.55 366.185  11
   0   4  -9 3155.77 266.079   4
   0  -4   9 2974.26 404.886  10
   0  -4   9 3218.28 293.471   8
   0   4  -9 3542.12 293.556   3
   0   4  -9 3180.31 266.181   2
   0   4  -8 176.299 65.9887   3
   0   4  -8 183.736 82.0670   2
   0   4  -8 197.660 80.0397   1
   0   4  -8 331.627 104.786  14
   0   4  -8 387.679 126.161  11
   0   4  -8 230.010 86.3704   4
   0   4  -8 275.159 163.068  10
   0  -4   8 249.210 144.446  10
   0  -4   8 262.026 87.3950   8
   0   4  -8 260.134 170.944   6
   0   4  -7 11912.9 622.372   3
   0   4  -7 11488.6 592.255   2
   0  -4   7 10559.6 587.312   1
   0  -4   7 10904.9 592.543   2
   0   4  -7 11347.7 589.302   1
   0   4  -7 10785.1 618.552  14
   0   4  -7 11522.5 650.178  11
   0   4  -7 11498.1 591.386   4
   0  -4   7 10055.0 575.499   3
   0  -4   7 10882.3 773.065  10
   0   4  -7 12539.8 794.100  10
   0  -4   7 11303.1 571.663   8
   0   4  -7 13248.6 813.731   6
   0   4  -6 3589.73 294.365   1
   0  -4   6 2934.08 279.857   1
   0  -4   6 3381.39 292.385   2
   0   4  -6 3412.49 307.808  14
   0   4  -6 3721.58 309.802  11
   0   4  -6 3857.72 302.945   4
   0  -4   6 3045.10 281.490   3
   0   4  -6 3597.51 385.838  10
   0  -4   6 3269.38 389.433  10
   0   4  -6 3486.29 294.444   2
   0   4  -6 4230.81 327.927   3
   0   4  -6 4226.52 410.397   6
   0   4  -5 9549.34 578.993  14
   0   4  -5 10906.3 544.057  11
   0   4  -5 11651.4 703.307  10
   0  -4   5 9065.52 651.952  10
   0  -4   5 9360.94 544.630   1
   0  -4   5 9700.56 548.829   2
   0   4  -5 10433.5 553.875   1
   0  -4   5 9497.99 549.534   3
   0   4  -5 10332.2 557.545   4
   0   4  -5 10107.1 548.239   2
   0   4  -5 10322.2 569.613   3
   0  -4   4 1899.48 265.957  10
   0   4  -4 2117.63 275.607  10
   0  -4   4 2034.34 223.766   1
   0  -4   4 2128.85 222.965   2
   0   4  -4 1884.28 211.837   1
   0  -4   4 1955.72 221.531   3
   0   4  -4 1996.70 212.121   4
   0   4  -4 2213.83 227.811   3
   0   4  -4 2017.66 216.931   2
   0   4  -3 3103.19 316.056  10
   0  -4   3 3204.50 322.917  10
   0   4  -3 3221.77 289.835   1
   0  -4   3 3052.99 272.168   2
   0  -4   3 2891.30 266.542   1
   0  -4   3 2864.53 270.145   3
   0   4  -3 3416.41 291.329   2
   0   4  -3 3437.43 293.920   3
   0  -4   2 16890.8 845.173   3
   0  -4   2 18052.5 844.448   1
   0  -4   2 17596.9 834.517   2
   0   4  -2 20393.1 869.002   1
   0  -4   2 18471.1 688.356   9
   0  -4   2 18948.4 895.759  10
   0   4  -2 18523.8 890.644  10
   0  -4   2 18100.8 687.294   8
   0   4  -2 20267.7 888.671   3
   0   4  -2 20132.6 864.863   2
   0  -4   1 21240.2 950.916   3
   0   4  -1 22897.8 954.156   1
   0  -4   1 21288.2 937.659   1
   0  -4   1 20553.7 932.826   2
   0  -4   1 20342.9 802.531   9
   0   4  -1 20906.7 796.349   9
   0   4  -1 22094.6 960.211  10
   0  -4   1 20690.2 945.973  10
   0  -4   1 21027.6 806.519   8
   0   4  -1 21054.9 796.033   8
   0   4  -1 24392.4 989.690   3
   0   4  -1 23451.0 960.250   2
   0   4   0 43165.3 1560.83   3
   0   4   0 42406.4 1533.35   2
   0  -4   0 37347.5 1502.89   2
   0  -4   0 40002.1 1527.81   1
   0   4   0 42007.3 1535.96   1
   0  -4   0 35490.4 1432.46  13
   0  -4   0 42776.8 1551.00   3
   0   4   0 42509.0 1416.44   9
   0   4   0 34078.0 1458.53  10
   0   4   0 42667.0 1419.47   8
   0  -4   0 41348.5 1423.34   8
   0  -4   0 35744.6 1478.83   7
   0  -4   0 36533.2 1328.03   5
   0   4   1 96527.5 3120.87   2
   0   4   1 92304.9 3141.52   3
   0  -4  -1 88549.9 3100.67   2
   0   4   1 94528.7 3115.27   1
   0  -4  -1 89688.0 3106.87   1
   0  -4  -1 79771.7 3063.42  13
   0   4   1 108760. 3063.48  11
   0  -4  -1 87419.2 3110.52   3
   0   4   1 83577.0 3024.71  10
   0   4   1 96224.8 3060.75   9
   0   4   1 95983.0 3057.93   8
   0  -4  -1 88810.7 3049.42   8
   0  -4  -1 94503.2 3062.70   7
   0  -4  -1 85387.3 2973.99   5
   0   4   1 81357.9 2932.34   5
   0   4   2 18656.0 803.230   2
   0   4   2 16830.5 814.423   3
   0   4   2 18406.6 803.795   1
   0  -4  -2 15004.5 800.841  13
   0   4   2 18034.7 827.620  13
   0   4   2 19101.3 789.933  11
   0  -4  -2 17389.9 807.387   3
   0  -4  -2 15981.1 738.598  11
   0  -4  -2 18012.0 801.236   8
   0   4   2 17482.1 779.864   8
   0  -4  -2 15993.8 710.546   7
   0   4   2 15285.1 719.483   5
   0   4   3 5948.54 421.494   3
   0   4   3 5823.96 387.623   2
   0   4   3 6882.97 481.522  13
   0  -4  -3 5721.91 451.593  12
   0   4   3 6563.65 488.431  12
   0   4   3 6487.03 431.493  11
   0  -4  -3 5800.20 389.996  11
   0  -4  -3 6353.73 412.491   2
   0  -4  -3 6132.86 415.060   1
   0   4   3 6375.68 407.497   1
   0  -4  -3 5798.52 404.214   3
   0   4   3 6611.76 425.730   8
   0  -4  -3 5469.41 307.442   7
   0  -4  -3 6082.03 426.595   8
   0   4   3 5512.67 397.519   5
   0   4   4 1669.82 220.074   3
   0   4   4 1862.95 214.147   2
   0   4   4 1626.03 199.446   1
   0  -4  -4 2222.34 244.571   2
   0  -4  -4 1950.00 236.389   1
   0   4   4 1543.44 271.283  13
   0  -4  -4 2190.61 299.279  13
   0   4   4 2036.68 308.623  12
   0  -4  -4 2297.95 250.219  11
   0  -4  -4 2141.36 300.107  12
   0   4   4 1861.40 253.132  11
   0  -4  -4 1816.64 216.157   3
   0   4   4 2133.09 225.476   4
   0  -4  -4 2377.43 283.851   8
   0  -4  -4 1804.09 143.454   7
   0   4   4 1524.31 224.369   8
   0   4   4 1624.69 248.418   5
   0   4   5 17740.0 870.132   3
   0   4   5 19680.6 847.796   2
   0  -4  -5 17820.7 854.538   2
   0   4   5 18922.0 840.147   1
   0  -4  -5 17424.7 852.602   1
   0   4   5 15648.0 860.053  14
   0  -4  -5 16687.9 984.603  13
   0  -4  -5 16905.6 894.336  11
   0   4   5 22091.1 1022.93  11
   0   4   5 21551.3 1111.91  12
   0  -4  -5 19068.8 1031.87  12
   0   4   5 18182.6 838.445   4
   0  -4  -5 20809.1 885.094   3
   0   4   5 19301.5 681.948  10
   0   4   5 21912.7 993.516   8
   0   4   5 16867.0 701.336   7
   0  -4  -5 17965.0 965.365   8
   0  -4  -5 19389.4 684.832   7
   0   4   6 4208.31 350.282   3
   0   4   6 4722.74 339.285   2
   0  -4  -6 5414.53 376.058   2
   0  -4  -6 5290.49 372.574   1
   0   4   6 5115.97 346.652   1
   0  -4  -6 4519.35 477.934  13
   0   4   6 5726.56 494.808  11
   0  -4  -6 5107.52 503.471  12
   0   4   6 6166.82 561.876  12
   0  -4  -6 4175.33 393.506  11
   0  -4  -6 5446.87 369.351   3
   0   4   6 4792.58 343.191   4
   0   4   6 4862.11 248.759  10
   0   4   6 4267.95 251.853   7
   0   4   6 5753.72 464.177   8
   0  -4  -6 4449.10 439.015   8
   0   4   6 4750.19 411.442   6
   0   4   7 34488.3 1303.03   2
   0   4   7 29441.3 1314.50   3
   0   4   7 33835.4 1296.18   1
   0  -4  -7 28280.0 1568.53  13
   0   4   7 28081.3 1319.58  14
   0   4   7 42120.6 1808.67  13
   0   4   7 39185.7 1655.95  11
   0   4   7 43494.4 1846.42  12
   0  -4  -7 33014.0 1637.33  12
   0  -4  -7 30364.1 1461.03  11
   0  -4  -7 36278.7 1338.44   3
   0   4   7 33093.5 1295.40   4
   0   4   7 30996.7 1170.77  10
   0   4   7 38359.5 1578.43   8
   0  -4  -7 30681.1 1539.58   8
   0   4   7 33003.1 1484.91   6
   0   4   8 23368.5 1086.40   3
   0   4   8 27718.1 1075.31   2
   0   4   8 27320.6 1070.25   1
   0   4   8 24259.5 1115.12  14
   0  -4  -8 25313.5 1451.26  13
   0  -4  -8 26422.3 1303.93  11
   0  -4  -8 23240.4 1392.67  12
   0   4   8 27094.1 1071.03   4
   0   4   8 27549.3 1003.74  10
   0  -4  -8 24459.8 1339.49   8
   0   4   8 24669.2 973.490   7
   0   4   8 27600.3 1317.34   6
   0   4   9 1991.93 200.415   2
   0   4   9 1956.85 211.193   3
   0   4   9 1813.20 193.576   1
   0   4   9 2046.92 237.826  14
   0  -4  -9 1978.43 363.100  12
   0  -4  -9 2533.18 345.144  11
   0   4   9 2015.64 205.694   4
   0  -4  -9 2063.87 193.749  10
   0   4   9 1881.14 183.698  10
   0  -4  -9 1821.99 319.711   8
   0   4   9 2034.54 173.260   7
   0   4   9 2097.99 323.475   6
   0   4  10 1528.71 166.533   2
   0   4  10 1752.96 189.241   3
   0   4  10 1560.92 170.991   1
   0   4  10 1680.44 193.504  14
   0  -4 -10 1703.73 352.572  12
   0  -4 -10 1936.82 336.966  11
   0   4  10 1686.99 171.348   4
   0  -4 -10 1561.36 180.556  10
   0   4  10 1814.51 192.247  10
   0  -4 -10 1298.94 294.310   8
   0   4  10 1661.53 168.236   7
   0   4  10 1859.75 322.256   6
   0   4  11 632.558 92.7943   1
   0   4  11 790.269 114.396  14
   0  -4 -11 3135.07 522.619  11
   0  -4 -11 3014.24 603.322  12
   0   4  11 391.038 97.2384   4
   0  -4 -11 781.929 148.292  10
   0   4  11 1702.93 441.473   6
   0   4  11 809.478 123.847   7
   0   4  11 588.171 96.0854   2
   0   4  11 612.694 104.238   3
   0  -4 -12 4646.03 633.855  12
   0  -4 -12 3573.04 474.076  11
   0   4  12 1765.50 202.479   7
   0   4  12 2129.80 410.811   6
   0  -4 -12 1125.15 182.399  10
   0  -4 -13 321.426 237.119  12
   0  -4 -13 792.866 268.797  11
   0   4  13 515.932 118.807   7
   0   4  13 273.310 223.130   6
   0  -4 -14 2006.35 465.701  12
   0   4  14 1875.97 440.630   6
   0  -4 -14 1612.04 370.152  11
   0  -4 -15 1017.60 385.280  12
   0   4  15 460.716 296.929   5
   0   4  15 949.742 314.369   6
   0  -4 -15 586.198 311.778  11
   0  -4 -16 1909.07 511.633  12
   0   4  16 1746.42 405.357   6
   0   4  16 1637.90 417.483   5
   0  -4 -16 1460.34 410.721  11
   0  -4 -17 428.895 303.307  12
   0   4  17 634.210 272.964   6
   0   4  17 158.365 225.676   5
   0  -4 -17 33.5927 144.955  11
   0  -4 -18 106.682 255.753  12
   0   4  18 73.1821 263.994   5
   0   4  18 702.246 332.915   6
   0  -4 -18 365.526 285.378  11
   0  -4 -19 858.783 400.673  12
   0   4  19-345.110 241.107   6
   0   4  19 776.516 358.451   5
   0  -4 -19 5.01420 171.152  11
   0   4  20 615.778 334.349   6
   0   5 -20 391.072 340.060  12
   0   5 -19 181.446 281.153  12
   0   5 -19 735.257 289.759  11
   0  -5  19 458.497 288.318   7
   0   5 -18 1972.53 421.073  11
   0   5 -18 2479.10 599.058  12
   0  -5  18 2673.15 583.745   7
   0   5 -17 1453.03 325.473  11
   0   5 -17 1073.07 401.301  12
   0  -5  17 995.318 314.867   7
   0   5 -16 288.439 246.572  12
   0   5 -16 394.781 182.865  11
   0  -5  16 47.2194 192.432   7
   0  -5  15 1815.68 439.083  10
   0   5 -15 1718.52 462.106  12
   0   5 -15 1440.67 284.441  11
   0  -5  15 1956.18 432.508   7
   0   5 -14 3675.86 468.587  11
   0   5 -14 3098.14 563.721  12
   0  -5  14 3084.66 548.218  10
   0  -5  13 777.103 274.214  10
   0   5 -13 915.089 110.254   4
   0   5 -13 1119.80 236.601  11
   0   5 -13 319.842 194.054  12
   0   5 -13 467.919 118.519  14
   0   5 -12 362.539 109.544   1
   0   5 -12 454.412 116.247  14
   0   5 -12 236.586 183.553  12
   0   5 -12 581.046 187.371  11
   0   5 -12 523.730 120.304   4
   0  -5  12 512.980 230.601  10
   0  -5  12 260.032 96.0260   8
   0   5 -12 289.421 96.6603   3
   0   5 -12 448.790 98.9789   2
   0   5 -11 13189.1 675.853   1
   0   5 -11 12644.1 719.900  14
   0   5 -11 14839.2 884.787  11
   0   5 -11 13864.6 687.043   4
   0  -5  11 12514.8 1014.86  10
   0  -5  11 13920.5 739.877   8
   0   5 -11 12733.6 702.057   3
   0   5 -11 13638.3 687.504   2
   0   5 -10 15180.1 777.623   1
   0   5 -10 15517.5 828.366  14
   0   5 -10 17289.6 936.562  11
   0   5 -10 16046.7 793.382   4
   0  -5  10 15090.4 1090.36  10
   0  -5  10 16052.0 795.151   8
   0   5 -10 15633.4 788.143   2
   0   5 -10 16847.1 844.154   3
   0   5  -9 13867.5 786.063  14
   0   5  -9 15590.7 841.290  11
   0   5  -9 14727.0 757.123   4
   0  -5   9 13101.2 977.527  10
   0  -5   9 14673.9 710.077   8
   0   5  -9 14672.2 780.100   3
   0   5  -9 13603.2 741.289   2
   0   5  -8 11173.0 635.375   1
   0   5  -8 11315.2 681.957  14
   0   5  -8 11007.2 655.172  11
   0   5  -8 10898.4 637.232   4
   0  -5   8 10117.9 624.234   3
   0  -5   8 10486.7 825.126  10
   0  -5   8 11446.6 577.807   8
   0   5  -8 11285.1 635.267   2
   0   5  -8 11912.6 680.345   3
   0   5  -7 909.581 157.987   2
   0  -5   7 941.529 164.197   1
   0   5  -7 904.249 170.473   1
   0  -5   7 810.076 158.722   2
   0   5  -7 738.630 150.532  14
   0   5  -7 643.487 131.492  11
   0   5  -7 925.364 164.691   4
   0  -5   7 503.162 133.462   3
   0   5  -7 1010.45 227.016  10
   0  -5   7 981.633 226.819  10
   0   5  -7 801.869 157.560   3
   0   5  -7 1137.10 255.239   6
   0   5  -6 24403.4 1139.11  14
   0   5  -6 23867.6 1040.59  11
   0   5  -6 27113.0 1312.37  10
   0  -5   6 21822.4 1238.94  10
   0   5  -6 24548.4 1094.34   2
   0   5  -6 27009.5 1153.82   3
   0  -5   6 23509.8 1099.96   1
   0   5  -6 25121.3 1100.37   1
   0  -5   6 22430.5 1083.93   2
   0   5  -6 25417.5 1104.82   4
   0  -5   6 22525.8 1082.77   3
   0   5  -5 15452.5 770.424   4
   0  -5   5 12659.4 729.679   3
   0   5  -5 13872.9 776.013  14
   0   5  -5 16173.5 906.600  10
   0  -5   5 14312.5 884.646  10
   0   5  -5 14544.5 754.346   2
   0   5  -5 15643.6 800.996   3
   0  -5   5 12668.9 728.433   2
   0   5  -5 14828.2 756.665   1
   0  -5   5 12352.4 722.400   1
   0   5  -4 58356.6 2261.15  10
   0  -5   4 57383.3 2250.63  10
   0  -5   4 49164.0 2077.27   3
   0   5  -4 55958.5 2107.94   4
   0   5  -4 58430.2 2153.14   3
   0   5  -4 59324.8 2118.96   2
   0  -5   4 52018.6 2078.68   1
   0   5  -4 59597.1 2124.97   1
   0  -5   4 52049.5 2075.23   2
   0   5  -3 14757.3 788.749   3
   0   5  -3 16011.4 780.337   2
   0  -5   3 13355.0 823.733  10
   0  -5   3 14292.3 570.070   9
   0  -5   3 13846.1 757.322   3
   0  -5   3 14297.6 570.928   8
   0   5  -3 16485.7 792.649   1
   0  -5   3 13673.1 747.663   2
   0  -5   3 13620.9 750.727   1
   0   5  -2 24912.7 1065.26   3
   0  -5   2 21193.4 1040.51  10
   0  -5   2 21390.0 817.246   9
   0   5  -2 20761.5 1026.09  10
   0  -5   2 20305.0 1002.77   3
   0  -5   2 21768.3 819.397   8
   0  -5   2 20370.7 989.570   2
   0  -5   2 20597.4 995.637   1
   0   5  -1 4687.79 375.740   2
   0   5  -1 5188.60 413.878   3
   0  -5   1 4481.60 381.339   3
   0   5  -1 4481.29 387.744  10
   0  -5   1 4404.91 372.520  10
   0   5  -1 4629.90 276.006   9
   0   5  -1 4629.36 275.675   8
   0  -5   1 4440.05 282.250   8
   0   5  -1 4895.47 390.701   1
   0  -5   1 4213.60 366.855   1
   0  -5   1 4774.54 382.918   2
   0   5   0 24040.6 1030.49   2
   0   5   0 24396.2 1063.58   3
   0  -5   0 23390.3 1025.97   2
   0   5   0 24791.5 1040.54   1
   0  -5   0 22077.5 1013.60   1
   0  -5   0 18300.4 906.654  13
   0   5   0 23937.0 884.772  11
   0  -5   0 22790.6 1035.23   3
   0   5   0 22876.3 894.419   9
   0   5   0 18378.5 936.948  10
   0  -5   0 20857.9 893.629   8
   0   5   0 22999.6 895.787   8
   0  -5   0 20084.0 967.636   7
   0  -5   0 19842.5 801.969   5
   0   5   1 36976.5 1409.38   2
   0   5   1 36533.2 1427.72   3
   0  -5  -1 31930.3 1366.40   2
   0  -5  -1 31301.0 1365.14   1
   0   5   1 35096.5 1387.60   1
   0  -5  -1 30327.6 1326.86  13
   0   5   1 38682.1 1299.23  11
   0  -5  -1 35599.5 1410.99   3
   0   5   1 30438.4 1150.61   5
   0   5   1 26412.6 1254.58  10
   0   5   1 35701.0 1301.76   9
   0  -5  -1 32292.1 1310.26   7
   0  -5  -1 31575.0 1296.02   8
   0   5   1 35561.6 1299.73   8
   0  -5  -1 29978.5 1207.57   5
   0   5   2 16467.5 838.248   3
   0   5   2 15669.2 801.000   2
   0  -5  -2 15376.3 818.836   1
   0  -5  -2 15883.4 819.047   2
   0   5   2 15239.0 791.711   1
   0  -5  -2 15528.0 829.985  13
   0   5   2 18125.9 863.678  13
   0   5   2 18912.9 805.817  11
   0   5   2 17754.9 905.860  12
   0  -5  -2 15600.2 818.076   3
   0   5   2 17471.4 790.159   9
   0   5   2 14619.8 713.519  10
   0  -5  -2 14854.1 722.275   7
   0  -5  -2 16035.2 788.112   8
   0   5   2 17188.9 787.521   8
   0   5   2 14243.9 683.852   5
   0   5   3 1554.68 229.384   3
   0  -5  -3 1401.81 216.746   3
   0  -5  -3 1139.16 195.848   2
   0   5   3 1417.61 201.920   2
   0  -5  -3 1036.68 187.211   1
   0   5   3 1746.67 222.109   1
   0  -5  -3 1166.52 217.303  13
   0   5   3 1546.26 224.928  13
   0   5   3 1471.82 239.213  12
   0   5   3 1755.43 215.461  11
   0   5   3 1431.76 201.291   4
   0  -5  -3 1131.80 165.804  11
   0  -5  -3 1644.54 175.840   7
   0  -5  -3 1329.97 207.263   8
   0   5   3 1535.29 211.361   8
   0   5   3 1308.20 180.718   5
   0   5   4 58587.6 2190.49   3
   0   5   4 57305.4 2127.15   2
   0  -5  -4 55551.2 2136.18   2
   0  -5  -4 56492.4 2149.30   1
   0   5   4 54299.7 2117.57   1
   0   5   4 67591.1 2355.03  13
   0  -5  -4 50974.2 2231.64  13
   0   5   4 64717.8 2243.34  11
   0  -5  -4 49836.1 2081.99  11
   0   5   4 72989.2 2455.59  12
   0   5   4 53586.3 2109.01   4
   0  -5  -4 60318.6 2160.79   3
   0   5   4 52724.8 1906.95  10
   0   5   4 58015.6 1968.49   7
   0  -5  -4 54037.3 2194.62   8
   0  -5  -4 53939.2 1938.42   7
   0   5   4 64374.2 2221.48   8
   0   5   4 51850.4 2135.15   5
   0   5   5 7209.73 470.811   2
   0   5   5 6711.19 462.166   1
   0   5   5 8160.89 621.374  13
   0  -5  -5 5530.50 530.066  13
   0  -5  -5 5772.39 530.167  12
   0   5   5 7603.91 625.111  12
   0  -5  -5 5472.07 454.995  11
   0   5   5 8389.07 578.091  11
   0   5   5 6220.58 443.863   4
   0  -5  -5 6938.00 474.931   3
   0   5   5 6549.70 309.643  10
   0   5   5 5800.79 331.271   7
   0   5   5 7776.13 544.769   8
   0  -5  -5 6334.13 529.551   8
   0   5   5 5402.66 482.241   5
   0  -5  -5 7093.69 329.689   7
   0   5   6 11858.8 726.946   3
   0   5   6 13813.9 711.253   2
   0  -5  -6 13627.1 741.282   1
   0   5   6 13379.2 704.106   1
   0  -5  -6 13629.8 734.877   2
   0   5   6 10340.1 704.355  14
   0  -5  -6 11819.6 861.041  12
   0   5   6 17787.6 1047.02  12
   0   5   6 15253.7 884.961  11
   0  -5  -6 11490.1 739.085  11
   0  -5  -6 14486.5 745.200   3
   0   5   6 12050.3 689.214   4
   0   5   6 13382.3 512.100  10
   0   5   6 14966.0 840.396   8
   0  -5  -6 11660.8 808.467   8
   0   5   6 12277.1 538.217   7
   0   5   6 13509.2 886.654   5
   0  -5  -6 14064.0 523.056   7
   0   5   7 7400.77 487.037   2
   0   5   7 7331.35 525.608   3
   0  -5  -7 8096.14 533.778   1
   0  -5  -7 7902.47 529.480   2
   0   5   7 8071.07 499.950   1
   0  -5  -7 7760.58 718.163  13
   0   5   7 7506.38 558.808  14
   0  -5  -7 7037.61 574.251  11
   0  -5  -7 7408.16 678.582  12
   0  -5  -7 8201.31 522.738   3
   0   5   7 7422.82 493.867   4
   0   5   7 7621.02 340.670  10
   0   5   7 7775.23 355.821   7
   0  -5  -7 6824.35 617.221   8
   0   5   7 7144.43 643.022   5
   0   5   8 13968.9 794.567   3
   0   5   8 15817.5 764.016   2
   0   5   8 15709.2 760.712   1
   0   5   8 13321.4 801.603  14
   0  -5  -8 16079.3 1081.21  12
   0  -5  -8 14754.5 906.661  11
   0   5   8 14690.2 748.321   4
   0   5   8 13695.4 575.687  10
   0   5   8 13788.0 571.021   7
   0  -5  -8 15297.8 1013.16   8
   0   5   8 15506.0 926.151   6
   0   5   9 9094.50 544.033   2
   0   5   9 8676.05 575.848   3
   0   5   9 8798.03 536.140   1
   0   5   9 8529.83 601.120  14
   0  -5  -9 10576.0 873.268  12
   0  -5  -9 9027.96 836.873  13
   0  -5  -9 9165.49 704.971  11
   0   5   9 8961.11 547.021   4
   0  -5  -9 8847.37 761.468   8
   0   5   9 9994.19 751.546   6
   0   5  10 23686.8 1063.50   2
   0   5  10 24186.0 1133.01   3
   0   5  10 24349.3 1069.28   1
   0   5  10 23736.6 1146.10  14
   0  -5 -10 26917.1 1404.86  11
   0  -5 -10 30614.7 1668.86  12
   0   5  10 23701.2 1070.74   4
   0   5  10 26023.7 967.817  10
   0  -5 -10 24591.0 1464.52   8
   0   5  10 29337.5 1450.49   6
   0   5  11 2641.09 240.285   2
   0   5  11 2576.17 254.346   3
   0   5  11 2706.18 235.124   1
   0   5  11 2975.40 294.559  14
   0  -5 -11 2733.63 486.195  12
   0   5  11 2904.64 248.073   4
   0  -5 -11 2693.40 395.504  11
   0   5  11 3220.38 426.791   6
   0   5  12 2730.05 248.206  14
   0  -5 -12 2619.88 497.530  12
   0   5  12 2843.34 236.789   4
   0  -5 -12 2822.05 441.855  11
   0   5  12 2149.81 458.198   5
   0   5  12 2788.53 460.199   6
   0   5  12 2501.98 243.208   3
   0  -5 -13 330.264 225.258  12
   0   5  13 595.557 256.394   6
   0   5  13 151.624 174.567   5
   0  -5 -13 555.250 236.756  11
   0  -5 -14 181.144 250.200  12
   0   5  14-93.9469 198.378   5
   0   5  14-352.758 275.129   6
   0  -5 -14 537.876 261.302  11
   0  -5 -15 3340.40 699.960  12
   0   5  15 3764.30 575.385   6
   0   5  15 4367.52 725.563   5
   0  -5 -15 4051.29 590.636  11
   0  -5 -16 1285.48 461.155  12
   0   5  16 1339.65 367.844   6
   0   5  16 1263.57 442.376   5
   0  -5 -16 1242.83 342.970  11
   0  -5 -17 656.206 306.421  12
   0   5  17-245.839 243.335   5
   0   5  17 137.481 206.264   6
   0  -5 -17 232.793 199.002  11
   0  -5 -18 275.262 245.405  12
   0   5  18-28.2711 208.230   6
   0   5  18 12.9554 223.932   5
   0  -5 -18 305.767 229.756  11
   0   5  19 281.116 261.310   6
   0   5  19 443.802 273.486   5
   0   5  20-261.462 324.897   6
   0   6 -20 592.798 398.569  12
   0   6 -19 161.276 319.529  12
   0  -6  19 322.070 273.049   7
   0   6 -18 4196.53 553.256  11
   0   6 -18 4104.50 747.181  12
   0  -6  18 3146.39 622.248   7
   0   6 -17 837.430 351.896  12
   0   6 -17 541.824 244.257  11
   0  -6  17 184.518 223.204   7
   0   6 -16 6253.91 872.206  12
   0   6 -16 6074.64 638.943  11
   0  -6  16 6373.72 819.998   7
   0   6 -15 2832.28 409.217  11
   0   6 -15 3538.21 641.067  12
   0  -6  15 2843.95 556.641   7
   0   6 -14 2199.26 476.771  12
   0   6 -14 2049.02 333.801  11
   0  -6  14 1309.90 377.566  10
   0  -6  13 2402.93 470.760  10
   0   6 -13 2378.80 262.691   4
   0   6 -13 2849.90 391.437  11
   0   6 -13 2406.55 462.554  12
   0   6 -13 2637.81 283.037  14
   0   6 -12 364.454 134.797   1
   0   6 -12 517.427 173.607  14
   0   6 -12 402.551 140.448  11
   0   6 -12 282.809 189.827  12
   0   6 -12 338.869 102.942   4
   0  -6  12 11.1929 130.027  10
   0  -6  12 320.567 104.450   8
   0   6 -12 252.065 122.727   2
   0   6 -12 299.969 153.280   3
   0   6 -11 25620.9 1257.30  14
   0   6 -11 24512.1 1552.75  12
   0   6 -11 25579.5 1189.02   4
   0  -6  11 24986.1 1581.02  10
   0  -6  11 25289.3 1118.09   8
   0   6 -11 26910.7 1254.06   3
   0   6 -10 3863.59 360.726   1
   0   6 -10 3756.86 392.392  14
   0   6 -10 4726.43 435.360  11
   0   6 -10 3736.73 358.200   4
   0  -6  10 3327.76 495.344  10
   0  -6  10 4191.72 318.895   8
   0   6 -10 4108.83 395.755   3
   0   6 -10 3680.00 359.624   2
   0   6  -9 5301.92 430.869   1
   0   6  -9 4701.27 454.432  14
   0   6  -9 5038.21 428.200  11
   0  -6   9 4425.05 422.616   3
   0   6  -9 5233.36 438.597   4
   0  -6   9 4663.50 578.410  10
   0  -6   9 5029.09 345.697   8
   0   6  -9 5096.74 423.528   2
   0   6  -9 5205.84 449.878   3
   0  -6   8 11520.2 713.115   1
   0  -6   8 11550.4 705.717   2
   0   6  -8 11764.6 713.739   1
   0   6  -8 12066.7 770.007  14
   0   6  -8 12328.0 691.157  11
   0   6  -8 11633.4 711.983   4
   0  -6   8 10840.2 699.979   3
   0  -6   8 10190.7 855.574  10
   0  -6   8 10625.4 551.423   8
   0   6  -8 12082.5 724.655   2
   0   6  -8 13030.5 766.931   3
   0   6  -7 18059.1 971.581  14
   0   6  -7 16228.8 826.867  11
   0   6  -7 17698.3 910.358   4
   0  -6   7 16007.0 903.583   3
   0  -6   7 15114.5 1053.01  10
   0  -6   7 15255.6 875.118   1
   0  -6   7 15891.3 885.313   2
   0   6  -7 18142.7 914.478   1
   0   6  -7 19053.3 973.676   3
   0   6  -7 17633.4 903.113   2
   0   6  -6 7630.18 590.207  14
   0   6  -6 8381.47 503.115  11
   0  -6   6 8710.35 707.045  10
   0   6  -6 7226.03 660.458  10
   0   6  -6 7211.58 543.224   2
   0   6  -6 7069.89 570.181   3
   0   6  -6 7009.66 534.381   1
   0  -6   6 7813.38 563.745   1
   0  -6   6 7770.39 560.824   2
   0   6  -6 7768.96 556.057   4
   0  -6   6 6486.54 536.385   3
   0   6  -5 443.704 138.007   4
   0   6  -5 338.582 135.815  14
   0   6  -5 332.239 158.291  10
   0  -6   5 425.884 177.486  10
   0  -6   5 282.127 112.388   3
   0   6  -5 348.220 132.084   3
   0   6  -5 393.689 123.628   1
   0  -6   5 394.025 125.058   1
   0  -6   5 421.361 124.548   2
   0   6  -5 416.380 139.831   2
   0   6  -4 6037.01 490.711   3
   0   6  -4 5346.53 453.221   2
   0  -6   4 6274.52 551.775  10
   0   6  -4 6456.34 535.724  10
   0  -6   4 5635.08 294.579   9
   0  -6   4 4995.63 455.638   3
   0   6  -4 5857.06 469.886   4
   0  -6   4 5453.71 292.338   8
   0   6  -4 6380.16 491.530   1
   0  -6   4 5506.58 456.249   1
   0  -6   4 4915.49 439.597   2
   0   6  -3 45417.2 1747.48   3
   0   6  -3 42672.1 1675.95   2
   0  -6   3 39319.2 1739.50  10
   0   6  -3 41159.9 1743.02  10
   0  -6   3 38511.7 1390.62   9
   0  -6   3 38300.9 1651.99   3
   0   6  -3 39700.6 1654.91   4
   0  -6   3 38565.3 1391.43   8
   0   6  -3 42453.1 1676.31   1
   0  -6   3 35797.9 1615.07   2
   0  -6   3 35184.0 1610.64   1
   0  -6   2 329.804 119.779   3
   0   6  -2 311.369 134.616   3
   0  -6   2 394.541 134.867  10
   0   6  -2 356.349 134.403  10
   0  -6   2 356.382 79.4416   8
   0  -6   2 363.034 72.7010   9
   0   6  -2 323.414 131.080   1
   0  -6   2 337.045 128.106   2
   0   6  -2 496.106 151.488   2
   0  -6   2 420.095 134.942   1
   0   6  -1 22480.6 1053.60   3
   0   6  -1 20668.6 984.089   2
   0  -6   1 19074.3 983.426   3
   0  -6   1 18429.2 715.346   5
   0   6  -1 19097.0 795.844   9
   0   6  -1 18635.4 793.758   8
   0  -6   1 19376.1 987.321   7
   0  -6   1 18156.1 804.414   8
   0   6  -1 20139.1 979.741   1
   0  -6   1 16157.4 925.198   2
   0  -6   1 17455.5 955.139   1
   0   6   0 41481.5 1715.70   2
   0   6   0 45008.4 1803.50   3
   0   6   0 42429.1 1728.73   1
   0  -6   0 39628.3 1719.69   2
   0  -6   0 41218.8 1739.64   1
   0  -6   0 38145.1 1619.06  13
   0   6   0 47943.7 1583.11  11
   0  -6   0 42365.1 1751.74   3
   0   6   0 43929.0 1573.41   9
   0   6   0 39918.8 1667.62  10
   0  -6   0 42058.4 1706.58   7
   0   6   0 44145.2 1577.50   8
   0  -6   0 39132.1 1571.13   8
   0  -6   0 39137.4 1466.12   5
   0   6   1 32815.8 1337.38   2
   0   6   1 30143.5 1347.41   3
   0   6   1 33727.8 1350.28   1
   0  -6  -1 29483.2 1311.59   1
   0  -6  -1 28861.0 1301.43   2
   0  -6  -1 25104.1 1227.25  13
   0   6   1 34478.8 1219.91  11
   0   6   1 25717.0 1027.51   5
   0  -6  -1 29209.4 1324.52   3
   0   6   1 25876.7 1202.65  10
   0   6   1 30339.3 1198.79   9
   0   6   1 31716.4 1209.53   8
   0  -6  -1 26993.8 1195.54   8
   0  -6  -1 26144.5 1097.96   5
   0   6   2 17893.0 935.671   3
   0   6   2 17852.5 897.122   2
   0   6   2 17435.7 889.697   1
   0  -6  -2 16426.3 888.660   2
   0  -6  -2 16782.4 895.077   1
   0  -6  -2 15839.4 888.303  13
   0   6   2 19628.5 860.900  11
   0  -6  -2 16061.1 895.695   3
   0   6   2 15927.5 875.405   4
   0   6   2 14084.4 754.307  10
   0   6   2 18064.6 841.616   9
   0  -6  -2 15591.2 835.881   8
   0   6   2 19189.8 858.410   8
   0  -6  -2 16934.9 827.392   7
   0   6   2 14588.2 714.650   5
   0   6   3 5174.32 431.569   2
   0  -6  -3 5060.29 437.616   2
   0  -6  -3 5210.64 446.456   1
   0   6   3 5414.90 448.039   1
   0  -6  -3 4250.99 428.298  13
   0   6   3 5126.37 450.539  13
   0   6   3 5796.39 518.787  12
   0   6   3 5576.79 423.157  11
   0  -6  -3 4834.60 434.979   3
   0   6   3 4854.03 425.908   4
   0   6   3 5439.30 427.483   9
   0   6   3 4763.76 343.859  10
   0  -6  -3 5046.64 444.318   8
   0  -6  -3 5022.31 364.898   7
   0   6   3 5750.28 438.870   8
   0   6   3 4587.25 360.396   5
   0  -6  -4 4995.73 434.029   2
   0   6   4 5286.13 420.688   1
   0  -6  -4 4470.47 415.098   1
   0   6   4 4293.18 430.132  14
   0   6   4 5805.66 505.526  13
   0   6   4 6230.65 564.985  12
   0   6   4 5794.13 466.752  11
   0   6   4 4983.72 420.428   4
   0  -6  -4 4651.19 419.337   3
   0  -6  -4 4003.84 364.239  11
   0   6   4 4284.44 302.672  10
   0   6   4 5245.62 437.376   8
   0  -6  -4 4289.23 305.843   7
   0  -6  -4 4445.51 436.554   8
   0   6   4 5148.60 421.881   2
   0   6   5 4250.63 428.044   3
   0  -6  -5 4137.88 405.183   1
   0  -6  -5 4711.89 429.955   2
   0  -6  -5 4164.15 465.673  13
   0   6   5 4759.63 492.721  13
   0   6   5 3343.61 402.131  14
   0   6   5 5632.75 557.410  12
   0  -6  -5 4316.66 396.960  11
   0   6   5 6104.86 504.463  11
   0   6   5 4168.94 399.848   4
   0  -6  -5 4662.94 423.542   3
   0   6   5 4164.59 254.632  10
   0   6   5 5043.54 448.419   8
   0  -6  -5 4162.36 271.097   7
   0  -6  -5 4358.47 450.702   8
   0   6   5 4226.66 402.834   5
   0   6   6 7842.23 559.333   2
   0   6   6 7680.77 610.932   3
   0  -6  -6 7519.89 591.231   2
   0   6   6 7946.56 563.371   1
   0  -6  -6 7452.42 586.049   1
   0   6   6 6261.77 567.139  14
   0  -6  -6 8278.27 719.394  13
   0  -6  -6 8204.21 687.373  12
   0  -6  -6 7123.36 573.375  11
   0   6   6 8006.75 567.173   4
   0  -6  -6 8658.82 599.169   3
   0   6   6 8574.02 362.307  10
   0  -6  -6 8926.22 688.781   8
   0   6   6 7102.17 598.837   5
   0  -6  -6 9152.13 392.090   7
   0   6   7 35694.0 1481.04   2
   0   6   7 35612.1 1568.79   3
   0   6   7 35009.0 1477.27   1
   0  -6  -7 37362.2 1555.35   2
   0  -6  -7 35559.6 1543.28   1
   0  -6  -7 34283.1 1781.76  13
   0  -6  -7 34761.9 1749.67  12
   0  -6  -7 30301.9 1543.37  11
   0  -6  -7 36166.4 1520.32   3
   0   6   7 34309.1 1479.93   4
   0   6   7 34402.0 1169.49  10
   0  -6  -7 31310.0 1649.41   8
   0   6   7 31224.2 1630.82   5
   0   6   8 8013.55 601.491   3
   0   6   8 8422.96 568.123   2
   0   6   8 6590.33 568.096  14
   0  -6  -8 8433.30 796.869  13
   0  -6  -8 7795.78 742.192  12
   0  -6  -8 7737.87 637.194  11
   0   6   8 7901.39 548.497   1
   0  -6  -8 8784.86 588.898   3
   0   6   8 8574.63 572.749   4
   0  -6  -8 7996.46 720.802   8
   0   6   8 6954.38 623.926   6
   0   6   8 7672.38 700.085   5
   0   6   9 9481.10 712.030   3
   0   6   9 10086.4 679.231   2
   0  -6  -9 17862.0 1189.45  13
   0   6   9 9859.30 738.472  14
   0  -6  -9 18695.3 1191.89  12
   0  -6  -9 15785.0 962.208  11
   0   6   9 10033.6 669.066   1
   0   6   9 11742.1 706.438   4
   0  -6  -9 17163.2 1108.69   8
   0   6   9 12235.1 880.125   6
   0   6   9 13028.2 996.584   5
   0   6  10 4233.56 415.324   3
   0   6  10 4728.02 401.273   2
   0   6  10 3635.13 355.537   1
   0   6  10 4703.77 447.523  14
   0  -6 -10 4821.22 618.342  12
   0  -6 -10 4481.86 510.840  11
   0   6  10 4202.16 374.465   4
   0  -6 -10 4293.77 583.721   8
   0   6  10 4475.03 592.985   5
   0   6  10 4939.27 558.867   6
   0   6  11 1432.17 231.194   3
   0   6  11 1096.56 175.295   2
   0   6  11 1354.76 197.638   1
   0   6  11 1122.01 218.470  14
   0  -6 -11 1014.65 317.880  12
   0   6  11 1219.90 206.101   4
   0  -6 -11 1221.22 262.710  11
   0  -6 -11 629.058 231.855   8
   0   6  11 1553.34 341.979   6
   0   6  11 960.261 285.880   5
   0  -6 -12 2494.01 496.599  12
   0   6  12 1856.79 236.058   4
   0  -6 -12 2090.49 385.655  11
   0   6  12 2003.93 253.988  14
   0   6  12 2062.61 436.449   5
   0   6  12 2702.65 443.723   6
   0  -6 -13 846.199 316.498  12
   0   6  13 615.953 285.135   5
   0   6  13 684.421 246.234   6
   0  -6 -13 1042.79 339.520  11
   0  -6 -14 2582.20 578.363  12
   0   6  14 2222.63 472.302   6
   0   6  14 3234.55 598.668   5
   0  -6 -14 2932.15 500.981  11
   0  -6 -15 4400.76 745.101  12
   0   6  15 3023.41 569.233   6
   0   6  15 3848.11 720.285   5
   0  -6 -15 4764.41 636.571  11
   0  -6 -16 30.2575 188.884  12
   0   6  16-137.711 331.492   5
   0   6  16 217.665 219.617   6
   0  -6 -16 48.8895 172.626  11
   0   6  17 464.711 280.313   6
   0   6  17 692.415 385.580   5
   0  -6 -17 1181.69 515.537  12
   0   6  18 317.647 223.139   6
   0   6  18-45.9470 237.778   5
   0   6  19 109.434 311.632   6
   0  -7  20 495.153 364.368   7
   0   7 -19 48.8563 212.677  12
   0  -7  19-16.1482 209.402   7
   0   7 -18 181.785 228.435  12
   0  -7  18-87.7830 250.342   7
   0   7 -17 407.521 285.433  12
   0   7 -17 281.238 174.189  11
   0  -7  17 199.554 248.971   7
   0   7 -16 49.0908 124.794  11
   0   7 -16 131.860 175.414  12
   0  -7  16-304.187 305.026   7
   0   7 -15 2497.06 381.793  11
   0   7 -15 2520.82 557.514  12
   0  -7  15 2499.30 525.820   7
   0  -7  14 233.336 210.282  10
   0  -7  14-97.2575 217.475   7
   0   7 -14 137.262 131.625  11
   0  -7  13 1472.09 383.881  10
   0   7 -13 1751.06 245.849   4
   0   7 -13 1545.68 444.483  12
   0   7 -13 2455.67 338.499  11
   0   7 -13 2098.59 296.837  14
   0   7 -12 1301.43 269.007  14
   0   7 -12 1276.05 353.364  12
   0   7 -12 1545.79 268.290  11
   0   7 -12 1176.48 210.699   4
   0  -7  12 752.014 307.424  10
   0   7 -12 1273.85 247.262   3
   0   7 -12 1477.22 239.197   2
   0   7 -12 1444.08 246.650   1
   0   7 -11 13448.4 876.834  14
   0   7 -11 12731.2 812.263   4
   0  -7  11 12299.3 1084.67  10
   0  -7  11 14335.3 677.146   8
   0   7 -11 13212.9 853.596   3
   0   7 -11 12981.9 812.185   2
   0   7 -10-0.69849 116.121   1
   0   7 -10 95.7961 97.7749  14
   0   7 -10-29.4182 91.1657  11
   0   7 -10 75.9996 112.669   4
   0  -7  10 0.74883 216.159  10
   0  -7  10-3.24068 56.4686   8
   0   7 -10-54.9677 95.1180   3
   0   7 -10 75.5444 102.727   2
   0   7  -9 161.045 134.580   1
   0   7  -9 17.3884 102.378  14
   0   7  -9 184.246 111.660  11
   0   7  -9 112.442 103.335   4
   0  -7   9 9.66660 105.315   3
   0  -7   9 2.08753 112.015  10
   0  -7   9 51.5191 64.2233   8
   0   7  -9 115.882 95.1500   3
   0   7  -9 35.0620 97.4890   2
   0   7  -8 3596.24 427.867  14
   0   7  -8 4312.86 371.418  11
   0   7  -8 4024.20 406.742   4
   0  -7   8 3464.22 405.906   3
   0  -7   8 3727.42 511.195  10
   0  -7   8 3544.46 383.637   1
   0  -7   8 3555.83 387.298   2
   0   7  -8 4466.33 424.458   1
   0   7  -8 4119.37 445.379   3
   0   7  -8 4040.87 416.723   2
   0   7  -7 17313.5 1026.97  14
   0   7  -7 17457.8 866.544  11
   0  -7   7 15294.7 949.876   3
   0   7  -7 17903.0 982.186   4
   0  -7   7 17738.6 1167.48  10
   0   7  -7 17537.2 1022.32   3
   0   7  -7 17554.0 963.582   2
   0   7  -7 18004.8 974.222   1
   0  -7   7 17182.1 973.827   2
   0  -7   7 16407.3 957.980   1
   0   7  -6 1363.61 247.432   1
   0  -7   6 930.702 196.330   2
   0   7  -6 1469.57 257.529   2
   0  -7   6 845.394 198.074   1
   0   7  -6 1328.99 264.082  14
   0   7  -6 1075.47 155.435  11
   0  -7   6 989.109 249.480  10
   0  -7   6 1132.74 116.962   9
   0   7  -6 1195.19 223.318   3
   0  -7   6 1157.81 221.939   3
   0  -7   6 1310.40 123.284   8
   0   7  -6 971.082 192.819   4
   0  -7   5 19225.9 1088.39   2
   0   7  -5 24086.6 1164.90   1
   0  -7   5 19579.3 1099.97   1
   0   7  -5 21782.6 1130.38   4
   0  -7   5 20169.2 1117.94   3
   0   7  -5 20848.8 1156.97  14
   0  -7   5 21967.7 841.172   9
   0   7  -5 23014.7 1261.26  10
   0  -7   5 23233.1 1287.44  10
   0  -7   5 22214.1 843.783   8
   0   7  -5 24550.2 1207.89   3
   0   7  -5 24561.3 1171.56   2
   0   7  -4 21112.5 1090.09   2
   0   7  -4 21152.9 1113.39   3
   0  -7   4 19625.1 786.427   9
   0  -7   4 20313.2 1156.97  10
   0  -7   4 18876.9 1057.54   3
   0   7  -4 19412.1 1057.03   4
   0  -7   4 19695.8 787.405   8
   0   7  -4 21664.9 1102.00   1
   0  -7   4 17836.1 1021.25   2
   0  -7   4 17389.0 1015.69   1
   0   7  -3 11937.4 765.452   3
   0   7  -3 11307.3 713.163   2
   0   7  -3 8058.75 685.922  10
   0  -7   3 9896.39 726.138  10
   0  -7   3 9049.31 473.829   9
   0   7  -3 10074.1 682.998   4
   0  -7   3 9935.95 687.745   3
   0  -7   3 8668.94 464.699   8
   0  -7   3 9239.86 665.793   1
   0   7  -3 11100.9 711.296   1
   0  -7   3 8644.48 644.027   2
   0   7  -2 24599.6 1219.73   2
   0   7  -2 29757.6 1339.54   3
   0   7  -2 25002.5 1263.52  10
   0  -7   2 24955.4 1240.62   3
   0   7  -2 24808.8 1230.99   4
   0  -7   2 23275.7 999.235   8
   0  -7   2 25112.4 1264.65   7
   0  -7   2 22259.1 1192.48   1
   0   7  -2 27122.7 1273.04   1
   0  -7   2 22299.6 1185.83   2
   0   7  -1 10592.1 715.084   3
   0   7  -1 9020.17 642.855   2
   0   7  -1 8673.04 630.196   4
   0  -7   1 8231.39 404.992   5
   0  -7   1 8382.56 630.623   3
   0   7  -1 9228.47 636.017  10
   0   7  -1 8583.04 478.216   9
   0  -7   1 7339.85 594.765   7
   0   7  -1 9450.71 491.716   8
   0  -7   1 8167.45 495.016   8
   0   7  -1 10684.9 682.395   1
   0  -7   1 8421.01 627.075   1
   0  -7   1 7831.51 605.901   2
   0   7   0 9599.74 655.374   2
   0  -7   0 9334.43 657.109   1
   0   7   0 10134.5 670.545   1
   0  -7   0 9060.18 649.228   2
   0  -7   0 7669.31 566.411  13
   0   7   0 9788.10 527.621  11
   0   7   0 9146.61 650.841   4
   0  -7   0 10089.5 688.177   3
   0   7   0 10266.9 543.783   9
   0   7   0 8430.90 605.106  10
   0  -7   0 8663.21 536.939   8
   0   7   0 8777.21 516.502   8
   0  -7   0 9609.02 645.662   7
   0  -7   0 8069.59 441.677   5
   0   7   1 2773.96 351.134   3
   0   7   1 2376.06 320.254   2
   0  -7  -1 2578.54 338.357   2
   0  -7  -1 2035.79 303.413   1
   0   7   1 2517.25 321.985   1
   0  -7  -1 2238.43 290.265  13
   0   7   1 3059.39 281.965  11
   0   7   1 2420.17 334.395   4
   0  -7  -1 2874.45 347.165   3
   0   7   1 2734.75 272.289   9
   0   7   1 2445.12 287.421  10
   0  -7  -1 2530.74 305.619   7
   0   7   1 2953.64 280.320   8
   0  -7  -1 2512.40 282.747   8
   0  -7  -1 2255.98 222.820   5
   0  -7  -2 1559.90 262.291   3
   0   7   2 1916.39 311.997   3
   0  -7  -2 1396.34 258.625   2
   0   7   2 1915.91 279.859   1
   0  -7  -2 1553.58 272.690   1
   0   7   2 2232.40 300.187   2
   0  -7  -2 1443.81 243.060  13
   0   7   2 1660.24 224.217  11
   0   7   2 1892.23 298.291  12
   0   7   2 1489.83 245.403   4
   0   7   2 1773.18 228.045   9
   0   7   2 1697.07 236.366  10
   0  -7  -2 1766.36 242.852   8
   0  -7  -2 1704.17 241.407   7
   0   7   2 1882.14 239.704   8
   0   7   2 1577.57 169.067   5
   0  -7  -3 7.20451 75.5538   2
   0  -7  -3-26.8559 107.452   1
   0   7   3 292.201 122.061   2
   0   7   3 255.410 116.314   1
   0  -7  -3 70.0391 83.0506  13
   0   7   3 20.7884 108.854  13
   0   7   3 27.8447 95.8969  12
   0   7   3 163.395 103.167  11
   0   7   3 66.4263 69.0749   4
   0   7   3 153.645 67.3774   5
   0   7   3 120.718 94.8555  10
   0   7   3 110.316 61.8648   9
   0  -7  -3 86.9121 88.5519   8
   0  -7  -3 49.9535 71.2252   7
   0   7   3 207.242 98.9202   8
   0  -7  -3 158.526 102.035   3
   0   7   3 240.229 162.452   3
   0   7   4 33812.2 1473.25   2
   0   7   4 34315.3 1485.56   1
   0  -7  -4 28280.8 1442.47   1
   0   7   4 28261.6 1485.25  14
   0  -7  -4 32048.0 1574.45  13
   0   7   4 36107.2 1512.11  11
   0   7   4 39948.7 1748.19  12
   0   7   4 31411.6 1454.07   4
   0  -7  -4 33632.7 1496.07   3
   0   7   4 27817.6 1232.44  10
   0   7   4 34429.3 1478.18   9
   0  -7  -4 29384.4 1468.74   8
   0  -7  -4 29083.7 1271.33   7
   0   7   4 35194.5 1478.46   8
   0   7   4 29622.4 1348.05   5
   0   7   5 1205.06 242.288   3
   0  -7  -5 1235.75 232.202   3
   0   7   5 1375.32 235.853   1
   0   7   5 1302.87 237.543   2
   0  -7  -5 1365.54 254.458   1
   0  -7  -5 1413.14 269.342   2
   0   7   5 772.960 239.559  14
   0  -7  -5 583.707 212.290  13
   0   7   5 1476.39 280.469  13
   0   7   5 1732.89 285.714  11
   0   7   5 1275.56 233.073   4
   0   7   5 1170.12 141.327  10
   0   7   5 1427.25 167.562  10
   0  -7  -5 1616.97 281.812   8
   0  -7  -5 1328.86 166.570   7
   0   7   5 1012.66 203.935   5
   0   7   6 8064.42 581.847   2
   0   7   6 7115.65 602.819   3
   0  -7  -6 7191.51 602.670   1
   0  -7  -6 6948.90 587.613   2
   0   7   6 8245.96 586.858   1
   0  -7  -6 7292.44 689.997  13
   0  -7  -6 7806.84 597.895   3
   0   7   6 7672.44 579.236   4
   0   7   6 7228.64 376.701  10
   0   7   6 7811.32 366.229  10
   0  -7  -6 6416.71 537.750  11
   0  -7  -6 7720.31 668.205   8
   0   7   6 5672.39 570.732   5
   0  -7  -6 7635.21 393.858   7
   0   7   7 12265.4 828.031   3
   0   7   7 13321.2 794.511   2
   0  -7  -7 11477.5 798.524   2
   0   7   7 13614.4 798.496   1
   0  -7  -7 13429.2 833.648   1
   0   7   7 11715.1 828.897  14
   0  -7  -7 10900.8 781.216  11
   0  -7  -7 12947.8 809.436   3
   0   7   7 12580.1 783.258   4
   0   7   7 12532.8 478.290  10
   0  -7  -7 12202.0 918.497   8
   0   7   7 12729.1 891.701   5
   0   7   8 1209.61 218.363   2
   0   7   8 1337.99 273.452   3
   0   7   8 922.168 203.276   1
   0   7   8 951.737 229.953  14
   0  -7  -8 1068.91 305.375  13
   0  -7  -8 781.526 234.358  12
   0   7   8 859.908 192.850   4
   0  -7  -8 1261.31 241.069   3
   0  -7  -8 1261.79 260.829  11
   0  -7  -8 1107.58 267.630   8
   0   7   8 936.699 248.376   5
   0   7   8 1085.02 226.302   6
   0   7   9 8375.94 668.700   3
   0   7   9 8369.95 600.429   2
   0   7   9 7456.61 645.858  14
   0  -7  -9 7857.29 876.212  13
   0  -7  -9 7340.04 783.806  12
   0  -7  -9 7406.49 666.628  11
   0   7   9 8393.12 601.100   1
   0   7   9 8597.78 610.381   4
   0  -7  -9 7495.60 759.368   8
   0   7   9 8783.47 731.539   6
   0   7   9 8942.00 790.922   5
   0   7  10 739.002 276.558   3
   0   7  10 1039.18 266.681   2
   0  -7 -10 4844.24 698.177  13
   0   7  10 800.096 287.990  14
   0  -7 -10 2956.76 622.549  12
   0  -7 -10 2698.27 480.348  11
   0   7  10 998.663 248.684   1
   0   7  10 1178.20 283.801   4
   0  -7 -10 2896.66 612.706   8
   0   7  10 2074.04 503.132   6
   0   7  10 2088.01 468.453   5
   0   7  11 4199.94 496.529   3
   0   7  11 3673.63 415.738   2
   0   7  11 3822.82 413.184   1
   0   7  11 4748.85 548.495  14
   0  -7 -11 4834.23 610.065  11
   0   7  11 3791.78 423.164   4
   0  -7 -11 6248.73 754.485   8
   0   7  11 6929.18 808.971   5
   0  -7 -12-73.1000 187.123  12
   0   7  12 55.3243 81.7889   4
   0  -7 -12 192.838 182.530  11
   0   7  12-265.417 193.860   6
   0   7  12-157.046 204.532   5
   0   7  12 21.5355 121.737  14
   0  -7 -13 11217.9 963.128  11
   0  -7 -13 10216.4 1044.53  12
   0   7  13 9604.53 1021.67   5
   0   7  13 10840.5 957.547   6
   0  -7 -14 2774.80 559.789  12
   0   7  14 3296.60 550.666   6
   0   7  14 3164.38 593.372   5
   0  -7 -14 2550.58 469.549  11
   0  -7 -15 159.450 242.911  12
   0   7  15-131.303 167.477   5
   0   7  15 342.833 231.146   6
   0  -7 -15 124.644 194.898  11
   0   7  16 248.440 227.212   5
   0   7  16 659.872 317.054   6
   0   7  17-226.815 374.386   5
   0   7  17 80.2307 230.369   6
   0  -7 -17 352.409 243.727  12
   0   7  18 1149.55 368.103   6
   0   7  18 1156.85 501.891   5
   0  -7 -18 1474.85 561.019  12
   0   7  19 455.579 306.752   6
   0  -8  19-498.123 299.006   7
   0   8 -19 267.706 310.907  12
   0  -8  18 6.29231 247.458   7
   0   8 -18-201.817 180.531  12
   0  -8  17 1585.62 450.762   7
   0   8 -17 1269.75 425.539  12
   0  -8  16 675.969 384.704   7
   0   8 -16 1253.14 385.159  12
   0  -8  15 529.216 263.940   7
   0   8 -15 261.838 205.926  12
   0   8 -15 241.267 97.8505  11
   0  -8  14-107.521 237.164   7
   0   8 -14 13.8250 104.570  11
   0   8 -14-112.665 168.421  12
   0   8 -13 2671.58 361.485  11
   0   8 -13 2133.40 504.370  12
   0   8 -13 2493.91 329.652   4
   0  -8  13 2611.17 551.072  10
   0  -8  13 1806.86 467.633   7
   0   8 -13 2158.20 345.670  14
   0  -8  12 4432.08 662.072  10
   0   8 -12 5140.40 495.746   4
   0   8 -12 5398.87 505.655  11
   0   8 -12 4992.97 529.861  14
   0   8 -11 1193.23 255.041   1
   0   8 -11 941.759 213.773  14
   0   8 -11 1297.74 241.213  11
   0   8 -11 1267.96 254.542   4
   0  -8  11 755.189 285.342  10
   0  -8  11 1200.32 139.110   8
   0   8 -11 1067.72 258.234   3
   0   8 -11 1052.31 228.677   2
   0   8 -10 4065.06 440.732   1
   0   8 -10 3610.39 457.310  14
   0   8 -10 4636.90 412.432  11
   0   8 -10 4193.18 454.875   4
   0  -8  10 3231.11 538.865  10
   0  -8  10 3906.41 259.563   8
   0   8 -10 4036.40 462.285   3
   0   8 -10 3581.43 434.632   2
   0   8  -9 7550.71 612.072   1
   0   8  -9 6973.70 633.759  14
   0   8  -9 7694.66 538.909  11
   0  -8   9 6185.29 580.374   3
   0   8  -9 6816.88 593.345   4
   0  -8   9 6556.03 733.294  10
   0  -8   9 6958.83 370.838   8
   0   8  -9 7509.97 662.580   3
   0   8  -8 17350.2 1041.06   1
   0  -8   8 17445.6 1060.26   1
   0  -8   8 18361.8 1078.47   2
   0   8  -8 16975.5 1113.10  14
   0   8  -8 20001.2 954.896  11
   0   8  -8 19083.4 1088.48   4
   0  -8   8 15189.7 1025.68   3
   0  -8   8 19708.8 733.503   9
   0  -8   8 16657.8 1219.19  10
   0  -8   8 19493.4 733.118   8
   0   8  -8 18796.8 1141.32   3
   0   8  -8 18228.1 1063.68   2
   0  -8   7-113.412 131.415   2
   0  -8   7 39.0846 105.104   1
   0   8  -7-11.2764 92.7087   1
   0   8  -7 260.785 141.049   2
   0   8  -7 201.494 99.3590  14
   0   8  -7 53.9035 57.1966  11
   0  -8   7 109.480 47.5399   9
   0  -8   7 201.055 168.909  10
   0   8  -7-6.81196 138.823   3
   0  -8   7 48.0084 108.623   3
   0  -8   7 55.4275 42.5785   8
   0   8  -7-30.9945 95.6575   4
   0   8  -6 1793.56 291.085   1
   0   8  -6 1942.83 301.322   2
   0  -8   6 1189.96 225.852   1
   0  -8   6 1297.80 252.783   2
   0   8  -6 1857.45 291.057   4
   0   8  -6 1464.12 296.097  14
   0  -8   6 1681.12 149.859   9
   0  -8   6 1529.42 322.647  10
   0  -8   6 1447.79 141.823   8
   0  -8   6 1363.64 272.359   3
   0   8  -6 1873.15 323.485   3
   0   8  -5 1193.30 237.520   1
   0  -8   5 906.076 225.821   2
   0   8  -5 1116.34 239.220   2
   0  -8   5 1272.41 248.995   1
   0   8  -5 1224.72 233.397   4
   0   8  -5 1109.75 261.756  14
   0  -8   5 1096.66 278.032  10
   0  -8   5 1222.91 133.943   9
   0  -8   5 1377.43 145.062   8
   0  -8   5 1133.35 249.906   3
   0   8  -5 780.768 202.503   3
   0  -8   4 18174.6 1095.82   2
   0  -8   4 18460.1 1104.27   1
   0   8  -4 21528.6 1141.44   1
   0   8  -4 20999.9 1164.41   4
   0  -8   4 19746.9 1143.17   3
   0   8  -4 21010.6 1202.19  14
   0  -8   4 20229.2 1226.61  10
   0   8  -4 21847.0 1215.30  10
   0  -8   4 20260.2 849.421   8
   0  -8   4 19064.3 1205.44   7
   0   8  -4 22542.0 1163.07   2
   0   8  -4 22533.1 1231.51   3
   0  -8   3 211.207 134.764   3
   0   8  -3 247.269 111.239   3
   0   8  -3 135.328 135.045  10
   0   8  -3-41.3955 103.990   4
   0  -8   3 46.8836 131.754   7
   0  -8   3 97.2346 54.5606   8
   0   8  -3 328.597 174.731   2
   0  -8   3 117.043 135.086   1
   0   8  -3 22.4131 101.010   1
   0  -8   3 169.803 149.972   2
   0   8  -2 34904.9 1541.39   2
   0   8  -2 36402.6 1632.47   3
   0  -8   2 29310.3 1498.65   3
   0   8  -2 31177.9 1504.88   4
   0   8  -2 31342.8 1549.16  10
   0  -8   2 28995.0 1247.47   8
   0  -8   2 28267.1 1464.83   2
   0   8  -2 35866.3 1559.14   1
   0  -8   2 27532.9 1459.37   1
   0   8  -1 52608.1 2032.45   3
   0   8  -1 49011.0 1920.65   2
   0  -8   1 36936.9 1795.86   1
   0  -8   1 37573.8 1799.63   2
   0   8  -1 45845.8 1893.23   1
   0  -8   1 36128.4 1643.37  13
   0   8  -1 41952.1 1571.07  11
   0   8  -1 41829.5 1857.58   4
   0  -8   1 41470.2 1869.59   3
   0   8  -1 42176.0 1584.35   9
   0   8  -1 38028.3 1785.24  10
   0  -8   1 39331.0 1609.69   8
   0  -8   1 41138.4 1847.06   7
   0  -8   1 39953.4 1470.19   5
   0   8   0 27317.8 1340.11   3
   0   8   0 24146.7 1238.92   2
   0  -8   0 22302.0 1211.51   2
   0   8   0 24398.2 1254.16   1
   0  -8   0 20965.3 1191.43   1
   0  -8   0 19884.6 1097.17  13
   0   8   0 25735.5 1046.95  11
   0  -8   0 22972.6 1248.51   3
   0   8   0 22106.7 1217.11   4
   0   8   0 23242.5 1169.25  10
   0   8   0 24222.7 1042.44   9
   0   8   0 23570.2 1037.20   8
   0  -8   0 21734.2 1059.27   8
   0  -8   0 24278.9 1219.00   7
   0  -8   0 20751.5 917.616   5
   0   8   1-65.4709 95.5900   3
   0  -8  -1 144.001 121.510   3
   0   8   1 205.082 126.016   2
   0  -8  -1 73.7630 112.320   2
   0  -8  -1-228.605 123.520   1
   0   8   1 115.351 95.6384   1
   0  -8  -1 123.116 100.445  13
   0   8   1 22.0156 50.6787  11
   0   8   1 29.8494 96.9480   4
   0   8   1 79.6584 54.4186   9
   0   8   1 4.91506 65.7523  10
   0  -8  -1 67.3484 107.052   7
   0  -8  -1-54.4343 67.2856   8
   0   8   1-12.7032 63.9820   8
   0  -8  -1 7.87479 73.6002   5
   0   8   2 118.607 103.557   2
   0  -8  -2-13.2756 127.703   1
   0   8   2 86.0187 68.9591   1
   0  -8  -2-67.3519 119.963   2
   0  -8  -2 52.9340 81.5144  13
   0   8   2 177.219 137.321  12
   0   8   2 48.3928 58.7882  11
   0   8   2 107.753 111.977   4
   0   8   2 39.5940 35.9403   5
   0   8   2 30.1749 77.2592  10
   0  -8  -2-65.9449 121.811   7
   0   8   2 11.8596 53.9568   9
   0  -8  -2 88.8057 84.6455   8
   0   8   2 14.5938 73.7171   8
   0   8   2 85.6586 169.479   3
   0  -8  -2-25.5541 118.211   3
   0   8   3 2509.96 345.323   2
   0  -8  -3 2200.13 350.656   3
   0   8   3 2147.40 352.109   3
   0  -8  -3 2006.32 325.618   2
   0   8   3 2083.88 322.057   1
   0  -8  -3 2094.06 339.331   1
   0  -8  -3 1930.04 315.450  13
   0   8   3 1497.42 295.657  14
   0   8   3 2433.77 290.072  11
   0   8   3 1571.66 296.207   4
   0   8   3 2301.14 282.986   9
   0   8   3 2158.84 268.950  10
   0   8   3 1998.81 272.093   8
   0  -8  -3 2333.37 320.454   8
   0  -8  -3 2190.54 289.624   7
   0   8   3 1826.41 221.196   5
   0   8   4 4621.62 466.301   2
   0  -8  -4 3863.26 461.919   1
   0   8   4 3871.32 433.485   1
   0  -8  -4 3037.83 410.855   2
   0  -8  -4 3852.41 487.913  13
   0   8   4 4939.74 509.658  13
   0   8   4 3611.85 480.477  14
   0   8   4 4841.95 457.490  11
   0  -8  -4 4583.65 480.480   3
   0   8   4 3415.36 409.548   4
   0   8   4 3690.30 334.316  10
   0  -8  -4 4603.24 472.471   8
   0  -8  -4 3977.34 359.409   7
   0   8   4 4274.67 372.562   5
   0   8   5 2427.08 352.813   2
   0   8   5 2220.24 352.025   3
   0  -8  -5 2410.82 355.429   3
   0  -8  -5 1952.58 358.874  13
   0   8   5 1697.29 328.840  14
   0   8   5 1958.07 309.158   4
   0  -8  -5 2193.19 342.822   2
   0   8   5 2371.83 345.674   1
   0  -8  -5 2046.54 333.493   1
   0   8   5 2377.29 230.266  10
   0  -8  -5 2315.38 244.085   7
   0  -8  -5 2257.94 355.391   8
   0   8   5 2224.57 294.513   5
   0   8   6 7851.78 636.378   2
   0  -8  -6 6053.53 666.633  13
   0   8   6 6762.83 669.039  14
   0   8   6 7879.33 643.167   4
   0  -8  -6 7100.73 626.120   3
   0  -8  -6 6871.93 647.338   2
   0   8   6 7564.80 629.156   1
   0  -8  -6 6990.90 654.910   1
   0   8   6 8304.47 411.735  10
   0   8   6 8264.26 428.676  10
   0  -8  -6 7504.81 689.418   8
   0  -8  -6 7787.14 439.468   7
   0   8   6 7457.06 608.873   5
   0   8   7 27387.7 1352.87   2
   0  -8  -7 24199.2 1530.34  13
   0   8   7 26072.3 1333.15   4
   0  -8  -7 27522.9 1384.98   3
   0  -8  -7 27118.8 1400.42   2
   0  -8  -7 28687.2 1432.63   1
   0   8   7 26959.2 1345.00   1
   0   8   7 27405.1 947.265  10
   0   8   7 25062.7 950.059  10
   0  -8  -7 27342.8 1529.24   8
   0   8   7 25054.2 1375.54   5
   0   8   8-14.9792 92.7314   2
   0   8   8-59.5944 139.232   3
   0   8   8 12.5267 132.023   1
   0   8   8-70.2772 131.299  14
   0  -8  -8-18.4665 113.839  13
   0   8   8 206.905 125.323   4
   0  -8  -8 82.1337 87.4406   3
   0  -8  -8 54.7875 110.113   8
   0   8   8-65.4970 100.368   5
   0   8   9 15563.7 1011.83   3
   0   8   9 15394.9 918.950   2
   0   8   9 14360.1 991.366  14
   0   8   9 15485.5 916.100   1
   0   8   9 14306.8 897.759   4
   0  -8  -9 12323.2 1056.84   8
   0   8   9 15661.9 1112.53   5
   0   8   9 14731.7 1028.95   6
   0   8  10 16.7594 84.5663   2
   0   8  10-53.2063 91.0158   1
   0   8  10-6.93495 113.511  14
   0   8  10 48.8041 78.4151   4
   0  -8 -10-284.074 207.314  12
   0  -8 -10-211.177 221.313  13
   0  -8 -10-278.993 248.930   8
   0   8  10-196.335 209.514   6
   0   8  10-437.982 238.562   5
   0   8  11 652.993 232.295  14
   0   8  11 424.371 114.063   4
   0  -8 -11 237.127 185.050  12
   0  -8 -11 362.872 168.831   8
   0   8  11 91.7980 134.771   6
   0   8  11 241.000 136.471   5
   0   8  12 1472.71 269.798   4
   0   8  12 1819.84 331.870  14
   0   8  12 882.229 290.724   6
   0   8  12 2246.63 501.240   5
   0   8  13 964.612 324.496   6
   0   8  13 892.702 331.240   5
   0  -8 -13 529.861 297.316  12
   0   8  14 1867.96 480.840   5
   0   8  14 2918.16 526.109   6
   0  -8 -14 2697.65 622.590  12
   0   8  15 2446.61 568.670   5
   0   8  15 3989.85 618.055   6
   0  -8 -15 3727.44 723.220  12
   0   8  16 1445.54 516.513   5
   0   8  16 1965.00 482.559   6
   0  -8 -16 2563.28 610.629  12
   0   8  17 565.979 368.506   5
   0   8  17 564.406 305.865   6
   0  -8 -17 620.652 345.832  12
   0   8  18 198.274 222.627   5
   0   8  18 808.224 313.506   6
   0  -9  19 652.313 349.667   7
   0   9 -19-301.246 337.322  12
   0  -9  18-21.4206 217.897   7
   0   9 -18 74.0832 232.958  12
   0  -9  17 3229.22 627.851   7
   0   9 -17 3765.44 707.006  12
   0  -9  16 30.4107 195.925   7
   0   9 -16 29.0010 167.065  12
   0  -9  15-51.5647 300.822   7
   0   9 -15-23.3827 241.703  12
   0  -9  14 604.228 311.436   7
   0   9 -14 831.013 223.224  11
   0   9 -14 509.536 259.343  12
   0   9 -13 1004.59 214.919  11
   0  -9  13 961.258 320.457   7
   0   9 -13 893.246 244.378  14
   0   9 -13 858.124 232.339   4
   0   9 -12 3746.21 409.719  11
   0   9 -12 3407.12 436.130   4
   0  -9  12 2321.74 493.449   7
   0   9 -12 3321.76 462.377  14
   0   9 -11 675.988 169.128  11
   0   9 -11 415.451 165.057   4
   0  -9  11 588.753 285.672  10
   0  -9  11 342.437 53.2614   9
   0  -9  11-33.7102 201.801   7
   0  -9  11 207.920 49.6099   8
   0   9 -11 142.946 172.616  14
   0   9 -10 33065.5 1420.65  11
   0   9 -10 30613.7 1563.24   4
   0  -9  10 25761.0 1511.27   3
   0  -9  10 27349.6 1813.46  10
   0  -9  10 31458.3 1065.73   9
   0  -9  10 28422.7 1808.33   7
   0   9 -10 28471.4 1608.96  14
   0   9  -9 501.142 161.427  11
   0   9  -9 154.519 139.457   4
   0  -9   9 182.800 137.207   3
   0  -9   9 488.099 239.087  10
   0  -9   9 233.717 53.7660   9
   0  -9   9 161.020 43.1193   8
   0  -9   9 210.242 61.0267   8
   0   9  -9 327.662 145.060  14
   0   9  -8 2339.59 362.204  14
   0   9  -8 2303.82 271.611  11
   0  -9   8 1686.87 322.734   3
   0   9  -8 2108.77 336.299   4
   0  -9   8 2459.78 171.900   9
   0  -9   8 1972.80 415.785  10
   0  -9   8 2324.43 171.220   8
   0  -9   8 1815.45 325.855   2
   0  -9   8 2101.71 352.044   1
   0  -9   7 826.962 245.848   2
   0  -9   7 635.462 186.255   1
   0   9  -7 928.154 244.870  14
   0   9  -7 1102.75 181.458  11
   0  -9   7 981.225 286.479  10
   0  -9   7 1171.23 120.122   9
   0  -9   7 611.881 218.830   3
   0  -9   7 988.733 113.424   8
   0   9  -7 789.431 225.332   4
   0  -9   6 16.3699 117.459   2
   0  -9   6-4.64883 129.479   1
   0   9  -6-36.9856 110.979   4
   0   9  -6 75.6848 116.466  14
   0  -9   6-170.900 213.270  10
   0  -9   6 53.8047 129.626   7
   0  -9   6 12.5205 36.5154   8
   0  -9   6 194.739 137.116   3
   0   9  -5 10958.8 853.202  14
   0  -9   5 10421.8 526.351   8
   0  -9   5 9709.17 848.434   7
   0  -9   5 9311.82 752.873   1
   0  -9   5 8945.10 739.860   2
   0   9  -5 10932.8 798.063   4
   0  -9   5 10224.8 791.181   3
   0  -9   4 144.608 105.531   2
   0  -9   4 146.864 127.651   1
   0   9  -4 286.090 152.838  14
   0  -9   4-109.875 161.319   7
   0  -9   4 110.994 58.8489   8
   0  -9   4 185.193 146.031   3
   0   9  -4 200.895 140.205   4
   0   9  -3 9335.86 802.678  14
   0  -9   3 10140.5 798.161   3
   0   9  -3 11341.5 830.087   4
   0  -9   3 10765.2 598.944   8
   0  -9   3 10342.9 850.832   7
   0  -9   3 9603.39 771.762   1
   0  -9   3 10786.1 805.458   2
   0   9  -2 7164.47 695.699  14
   0  -9   2 7865.67 410.177   5
   0   9  -2 8069.23 685.210   4
   0  -9   2 8382.71 700.632   3
   0   9  -2 8060.84 667.233  10
   0  -9   2 7513.22 502.204   8
   0  -9   2 9047.76 734.686   7
   0  -9   2 6597.95 630.866   1
   0  -9   2 7042.89 652.898   2
   0  -9   1 11438.2 836.188   1
   0  -9   1 10542.5 802.236   2
   0   9  -1 11596.3 899.035  14
   0  -9   1 11864.9 742.161  13
   0   9  -1 12218.7 644.566  11
   0  -9   1 11868.4 853.841   3
   0   9  -1 12764.5 865.905   4
   0   9  -1 12404.3 836.849  10
   0  -9   1 9894.93 647.499   8
   0  -9   1 11765.8 835.687   7
   0  -9   1 10571.6 537.535   5
   0  -9   0 338.844 174.331   3
   0  -9   0 511.997 196.462   2
   0  -9   0 228.133 130.723   1
   0  -9   0 190.620 105.768  13
   0   9   0 73.1548 100.358  14
   0   9   0 283.247 121.416  11
   0   9   0 460.298 170.643   4
   0   9   0 345.323 109.252   9
   0   9   0 306.899 154.701  10
   0  -9   0 434.060 170.644   7
   0   9   0 202.344 92.0077   8
   0  -9   0 256.905 95.1592   8
   0  -9   0 237.800 67.1674   5
   0  -9  -1 6087.93 562.516  13
   0   9   1 6150.96 627.400  14
   0   9   1 7672.20 527.618  11
   0   9   1 6650.47 626.377   4
   0  -9  -1 7700.89 670.961   3
   0   9   1 7206.96 518.404   9
   0  -9  -1 7980.15 622.715   7
   0  -9  -1 6398.78 533.829   8
   0   9   1 7534.03 527.656   8
   0  -9  -1 6278.29 622.779   2
   0  -9  -1 6065.75 610.778   1
   0  -9  -2 1952.94 339.147   2
   0  -9  -2 1736.42 321.064   1
   0  -9  -2 1783.95 301.963  13
   0   9   2 1332.41 302.638  14
   0   9   2 2097.85 270.261  11
   0   9   2 1965.64 330.740   4
   0   9   2 2215.91 288.848   9
   0   9   2 1522.16 263.129  10
   0   9   2 2235.22 283.259   8
   0  -9  -2 2008.82 284.587   7
   0  -9  -2 1567.64 274.650   8
   0  -9  -2 2090.11 339.900   3
   0  -9  -3 1683.21 341.187   2
   0  -9  -3 1523.89 341.248   1
   0  -9  -3 1685.04 344.381  13
   0   9   3 906.859 279.493  14
   0   9   3 1294.31 262.330  11
   0   9   3 914.464 177.426   5
   0   9   3 1211.80 277.306   4
   0   9   3 1053.05 221.150  10
   0  -9  -3 2189.84 356.353   8
   0  -9  -3 1250.56 244.112   7
   0  -9  -3 979.092 259.038   3
   0   9   4 1876.90 351.367  14
   0  -9  -4 1854.90 336.083  13
   0   9   4 1981.70 237.618   5
   0   9   4 1700.76 312.929   4
   0  -9  -4 1816.16 319.696   2
   0  -9  -4 1840.38 302.409   1
   0   9   4 2178.61 257.558  10
   0  -9  -4 1983.68 326.995   8
   0  -9  -4 2066.29 263.402   7
   0  -9  -4 2024.06 326.538   3
   0   9   5 904.602 266.487  14
   0  -9  -5 779.248 258.834  13
   0   9   5 1187.95 225.093   5
   0   9   5 894.565 221.489   4
   0  -9  -5 450.486 211.292   2
   0  -9  -5 693.236 212.409   1
   0   9   5 1024.51 166.520  10
   0  -9  -5 1086.60 186.677   7
   0  -9  -5 628.539 183.788   8
   0  -9  -5 1358.34 294.362   3
   0  -9  -6 1608.54 341.217   1
   0  -9  -6 1102.14 292.732   2
   0  -9  -6 867.102 231.302   3
   0   9   6 1176.98 235.375   5
   0   9   6 1113.22 270.093   4
   0   9   6 730.912 263.542  14
   0  -9  -6 1813.56 369.009  13
   0   9   6 907.486 142.391  10
   0   9   6 1137.63 161.417  10
   0  -9  -6 1410.89 316.059   8
   0  -9  -6 1008.82 170.413   7
   0  -9  -7 785.790 222.409   2
   0  -9  -7 695.204 203.267   1
   0  -9  -7 1091.45 305.135  13
   0   9   7 789.836 243.101  14
   0   9   7 870.898 103.611  10
   0   9   7 907.255 106.202  10
   0  -9  -7 818.533 229.005   8
   0  -9  -7 1013.98 126.451   7
   0   9   7 883.698 240.067   5
   0   9   7 1100.70 266.924   4
   0  -9  -7 747.867 218.812   3
   0   9   8 120.807 119.558  14
   0  -9  -8-13.4631 139.752  13
   0  -9  -8-170.662 189.411   8
   0  -9  -8 9.18318 33.4948   7
   0   9   8-28.3776 93.3214   5
   0  -9  -8 38.0140 112.416   3
   0   9   8 48.2131 106.920   4
   0  -9  -9 2593.82 491.203  13
   0   9   9 2461.85 384.890  14
   0   9   9 2895.44 394.704   4
   0  -9  -9 2972.25 514.411   8
   0   9   9 3262.32 459.342   5
   0   9   9 2979.03 445.918   6
   0   9  10-27.1473 137.619  14
   0   9  10 30.2688 97.4504   4
   0  -9 -10-228.058 260.390  13
   0  -9 -10-23.8423 190.249   8
   0   9  10-181.748 181.173   6
   0   9  10-94.9452 159.143   5
   0   9  11-42.7820 139.551  14
   0  -9 -11-231.113 204.442   8
   0   9  11-9.79899 104.212   4
   0   9  11 101.902 119.982   5
   0   9  11-236.144 258.261   6
   0   9  12 280.562 142.600   4
   0   9  12 302.342 155.535  14
   0   9  12 196.841 130.085   5
   0   9  12 43.1901 167.404   6
   0   9  13 166.449 182.489   5
   0   9  13 149.751 225.349   6
   0   9  14 2903.57 576.009   5
   0   9  14 3573.59 568.074   6
   0   9  15 160.431 193.992   5
   0   9  15 395.099 259.458   6
   0   9  16-486.770 295.430   5
   0   9  16 221.685 187.571   6
   0   9  17-286.982 288.734   6
   0   9  17 348.979 288.196   5
   0   9  18 998.989 415.513   6
   0 -10  18 2385.22 634.117   7
   0  10 -18 3331.85 742.918  12
   0 -10  17-166.630 320.026   7
   0  10 -17 1525.28 506.133  12
   0 -10  16 292.420 302.557   7
   0  10 -16 115.599 244.185  12
   0 -10  15 790.674 389.069   7
   0  10 -15 1208.49 408.734  12
   0 -10  14 18.5438 237.908   7
   0  10 -14 132.983 163.558  12
   0 -10  13 3083.03 615.365   7
   0  10 -13 3149.12 463.318  14
   0  10 -13 3002.71 419.810   4
   0  10 -12 3052.87 360.758  11
   0 -10  12 1990.12 526.173   7
   0  10 -12 2016.84 399.735  14
   0  10 -12 2615.94 418.634   4
   0  10 -11 11488.5 707.108  11
   0 -10  11 8138.96 972.763   7
   0  10 -11 9650.65 865.893  14
   0  10 -11 9982.47 816.506   4
   0 -10  10 21009.4 1588.69   7
   0  10 -10 22477.5 1443.73  14
   0  10 -10 23402.0 1376.78   4
   0 -10  10 20659.3 1349.72   3
   0  10  -9 894.850 183.342  11
   0  10  -9 609.026 233.241   4
   0 -10   9 851.692 257.160   3
   0 -10   9 890.510 298.626   7
   0  10  -9 1156.32 335.749  14
   0  10  -8 1099.37 193.289  11
   0  10  -8 573.304 177.761   4
   0 -10   8 956.844 242.526   3
   0 -10   8 553.074 204.107   1
   0 -10   8 805.536 262.690   2
   0 -10   8 756.024 89.7721   8
   0 -10   8 835.062 283.956   7
   0  10  -8 474.963 225.833  14
   0 -10   7 6693.28 670.074   3
   0  10  -7 7350.08 694.840   4
   0 -10   7 6455.26 658.712   2
   0 -10   7 6937.42 682.203   1
   0 -10   7 6783.64 779.549   7
   0 -10   7 7171.59 385.797   8
   0  10  -7 7625.05 742.799  14
   0  10  -6 14377.2 1007.67   4
   0 -10   6 12512.4 971.525   3
   0 -10   6 12451.8 957.613   2
   0 -10   6 12957.0 969.072   1
   0 -10   6 15849.8 1156.27   7
   0 -10   6 13727.1 647.556   8
   0  10  -6 14057.1 1058.90  14
   0  10  -5 631.705 240.369  14
   0  10  -5 694.494 181.402   4
   0 -10   5 501.119 196.595   1
   0 -10   5 463.689 188.140   2
   0 -10   5 623.843 236.259   7
   0 -10   5 634.966 121.151   8
   0 -10   5 662.455 212.169   3
   0  10  -4 2454.21 420.412  14
   0  10  -4 2586.49 393.645   4
   0 -10   4 2415.52 385.869   1
   0 -10   4 2377.94 377.107   2
   0 -10   4 2705.70 456.120   7
   0 -10   4 2362.62 251.957   8
   0 -10   4 2375.04 381.181   3
   0  10  -3 12347.5 999.185  14
   0 -10   3 13814.1 629.645   5
   0 -10   3 14271.8 1010.56   3
   0  10  -3 14500.1 997.192   4
   0 -10   3 15223.3 1055.98   7
   0 -10   3 12159.6 717.981   8
   0 -10   3 12973.6 955.578   2
   0 -10   3 13895.7 989.434   1
   0 -10   2 15684.2 1098.65   1
   0 -10   2 16164.0 1106.38   2
   0  10  -2 19440.1 1234.66  14
   0 -10   2 14187.9 916.717  13
   0  10  -2 18719.2 866.243  11
   0  10  -2 17758.0 1137.53   4
   0 -10   2 17930.1 1158.33   3
   0 -10   2 16449.9 1106.60   7
   0 -10   2 16973.1 884.374   8
   0 -10   2 16983.0 742.795   5
   0 -10   1 783.543 229.725   3
   0 -10   1 796.375 241.067   2
   0 -10   1 479.146 215.890   1
   0 -10   1 713.109 184.823  13
   0  10  -1 1076.72 298.916  14
   0  10  -1 639.654 147.448  11
   0  10  -1 983.834 248.613   4
   0  10  -1 850.300 231.435  10
   0 -10   1 612.646 148.623   8
   0 -10   1 685.161 226.752   7
   0 -10   1 710.212 120.264   5
   0 -10   0 754.733 260.652   3
   0 -10   0 350.821 178.106   1
   0 -10   0 687.249 240.384   2
   0  10   0 667.996 215.224  14
   0 -10   0 420.846 154.116  13
   0  10   0 885.392 183.306  11
   0  10   0 273.872 179.908   4
   0  10   0 614.805 148.556   9
   0  10   0 504.378 165.038  10
   0  10   0 655.457 158.399   8
   0 -10   0 904.735 190.792   8
   0 -10   0 496.790 207.278   7
   0 -10   0 529.969 99.0268   5
   0 -10  -1 6696.20 600.082  13
   0  10   1 5193.06 651.844  14
   0  10   1 7003.60 539.823  11
   0 -10  -1 6963.70 680.874   3
   0  10   1 6590.05 647.621   4
   0  10   1 7313.49 543.752   9
   0 -10  -1 6161.95 543.364   8
   0 -10  -1 6329.56 604.833   7
   0  10   1 7119.70 540.608   8
   0 -10  -1 6503.87 635.254   2
   0 -10  -1 6855.93 670.742   1
   0 -10  -2 2142.65 381.881   2
   0 -10  -2 2039.36 353.563   1
   0  10   2 1780.36 360.398  14
   0 -10  -2 1960.77 337.458  13
   0  10   2 2413.14 307.175  11
   0  10   2 1635.98 339.297   4
   0  10   2 2367.36 327.297  10
   0 -10  -2 2563.59 358.582   8
   0 -10  -2 2564.08 358.112   7
   0 -10  -2 2400.93 382.964   3
   0  10   3 3517.75 502.486   4
   0  10   3 3838.55 305.056   5
   0 -10  -3 3430.75 504.322   3
   0 -10  -3 4071.78 524.610   1
   0 -10  -3 4473.03 549.482   2
   0  10   3 3993.47 412.323  10
   0 -10  -3 3681.52 417.534   7
   0 -10  -3 4124.29 489.761   8
   0 -10  -3 3509.86 500.402  13
   0  10   3 3168.49 496.715  14
   0 -10  -4 860.435 236.871  13
   0  10   4 1280.28 325.436  14
   0  10   4 1352.12 190.476   5
   0  10   4 1491.80 308.494   4
   0 -10  -4 987.678 260.441   2
   0 -10  -4 962.894 269.958   1
   0  10   4 1538.44 233.219  10
   0 -10  -4 1082.08 272.332   8
   0 -10  -4 1362.31 243.662   7
   0 -10  -4 1195.13 289.532   3
   0  10   5 12450.0 928.294   4
   0 -10  -5 15118.8 1034.79   3
   0 -10  -5 11373.9 984.274  13
   0  10   5 12518.4 1015.12  14
   0  10   5 12826.2 730.814  10
   0 -10  -5 12423.9 959.188   8
   0 -10  -5 15073.2 809.129   7
   0  10   5 13554.8 784.004   5
   0 -10  -6 5906.94 648.656   1
   0 -10  -6 5992.06 644.559   2
   0  10   6 5451.50 579.525   4
   0 -10  -6 6368.97 644.097   3
   0 -10  -6 6061.57 701.393  13
   0  10   6 4844.07 611.114  14
   0  10   6 5251.12 377.763  10
   0  10   6 6817.98 419.581  10
   0 -10  -6 5218.78 619.708   8
   0 -10  -6 6457.47 459.548   7
   0  10   6 6143.97 544.157   5
   0 -10  -7 159.509 193.426   1
   0 -10  -7 249.302 212.023   2
   0 -10  -7 186.813 198.488  13
   0  10   7 84.6657 137.919  14
   0  10   7-11.2143 52.6172  10
   0  10   7 94.9243 58.0097  10
   0 -10  -7 63.2262 127.224   8
   0 -10  -7 110.116 71.6837   7
   0  10   7 191.468 150.984   5
   0 -10  -7-167.342 128.688   3
   0  10   7 42.8261 113.140   4
   0  10   8 2658.35 442.327  14
   0 -10  -8 3192.58 541.744  13
   0 -10  -8 2659.16 460.981   8
   0  10   8 3763.12 467.363   5
   0  10   8 2931.15 426.084   4
   0 -10  -8 3871.54 511.787   3
   0 -10  -9 2791.86 529.424  13
   0  10   9 2705.31 464.590  14
   0  10   9 3405.14 454.067   4
   0 -10  -9 2906.94 510.262   8
   0  10   9 2657.18 408.049   5
   0  10  10 80.9034 154.864  14
   0  10  10 191.549 165.509   4
   0 -10 -10-324.698 220.640  13
   0 -10 -10 374.887 229.359   8
   0  10  10-26.1364 145.144   6
   0  10  10 131.854 153.894   5
   0  10  11 17.2625 123.748  14
   0  10  11 210.245 107.110   4
   0 -10 -11 172.538 185.208  13
   0 -10 -11 60.1217 158.500   8
   0  10  11 117.588 191.737   5
   0  10  11-1.52142 204.357   6
   0  10  12 1866.29 309.235   4
   0  10  12 1605.43 366.756  14
   0  10  12 1686.83 381.073   5
   0  10  12 1614.32 368.508   6
   0  10  13 924.445 348.627   5
   0  10  13 721.481 288.418   6
   0  10  14 31.0674 239.221   5
   0  10  14-107.609 158.334   6
   0  10  15 315.930 233.939   5
   0  10  15-43.8296 173.685   6
   0  10  16-10.5623 194.984   6
   0  10  16 98.3077 194.647   5
   0  10  17 1251.53 418.155   5
   0  10  17 1322.63 423.355   6
   0  11 -18 2871.48 700.725  12
   0 -11  17 8356.44 1127.22   7
   0  11 -17 9476.47 1202.40  12
   0 -11  16 2977.50 691.366   7
   0  11 -16 2477.57 618.158  12
   0 -11  15-129.567 283.635   7
   0  11 -15 482.938 297.473  12
   0 -11  14 8.68546 275.305   7
   0 -11  13 93.2297 201.036   7
   0  11 -13 28.3394 139.134  14
   0  11 -13 224.800 170.895   4
   0 -11  12 8572.63 1004.34   7
   0  11 -12 8037.62 837.760  14
   0  11 -11 1569.49 250.578  11
   0 -11  11 1604.95 440.416   7
   0  11 -11 1222.66 354.871  14
   0  11 -11 1268.16 321.936   4
   0  11 -10 3503.68 335.076  11
   0 -11  10 2270.71 513.434   7
   0  11 -10 2565.96 457.821  14
   0 -11  10 2968.09 467.636   3
   0  11 -10 3047.05 454.514   4
   0  11  -9 7275.93 507.903  11
   0 -11   9 5828.03 653.029   3
   0  11  -9 5255.36 625.370   4
   0 -11   9 5794.94 785.422   7
   0  11  -9 6563.47 739.087  14
   0  11  -8 330.921 116.594  11
   0 -11   8 296.520 203.426   3
   0  11  -8 436.971 184.629   4
   0 -11   8 174.450 122.267   2
   0 -11   8 425.378 217.265   1
   0 -11   8 228.763 192.692   7
   0 -11   8 327.353 76.0294   8
   0  11  -8-17.4090 155.362  14
   0 -11   7 18192.5 1238.34   3
   0  11  -7 18882.7 1243.23   4
   0 -11   7 18522.5 1247.25   2
   0 -11   7 17638.3 1223.69   1
   0 -11   7 19211.7 806.761   8
   0 -11   7 19255.3 1422.93   7
   0  11  -7 17794.4 1285.02  14
   0  11  -6 1366.09 371.786  14
   0  11  -6 1099.97 312.208   4
   0 -11   6 1103.79 316.418   2
   0 -11   6 845.040 241.662   1
   0 -11   6 926.833 332.196   7
   0 -11   6 1021.74 155.635   8
   0 -11   6 1249.20 317.199   3
   0  11  -5 801.419 277.289  14
   0  11  -5 712.160 235.243   4
   0 -11   5 764.779 250.989   1
   0 -11   5 535.689 219.165   2
   0 -11   5 1164.38 322.981   7
   0 -11   5 1075.56 165.697   8
   0 -11   5 737.232 248.139   3
   0 -11   4 3915.37 563.137   1
   0 -11   4 4241.01 569.276   2
   0 -11   4 5100.27 604.947   3
   0  11  -4 4628.30 599.040   4
   0 -11   4 4102.57 600.303   7
   0 -11   4 4107.77 380.751   8
   0  11  -4 4567.74 595.695  14
   0  11  -3 11743.9 639.756  11
   0 -11   3 9865.89 896.228   1
   0 -11   3 10114.2 889.635   2
   0 -11   3 11407.3 940.611   3
   0 -11   3 11233.1 567.519   5
   0 -11   3 11194.4 691.904   8
   0 -11   3 10695.2 925.169   7
   0  11  -3 11000.2 956.459  14
   0  11  -2 13851.9 1110.74  14
   0 -11   2 14794.7 928.190  13
   0  11  -2 14562.5 786.647  11
   0 -11   2 14079.4 1058.88   1
   0 -11   2 14046.9 1057.80   2
   0 -11   2 14655.1 1072.59   3
   0  11  -2 15992.8 1109.74   4
   0 -11   2 14968.3 848.941   8
   0 -11   2 13956.1 1068.12   7
   0 -11   2 14808.4 687.595   5
   0 -11   1 2702.89 440.008   3
   0 -11   1 2381.19 414.333   2
   0 -11   1 2658.40 426.143   1
   0  11  -1 2063.04 272.460  11
   0  11  -1 1983.88 437.573  14
   0 -11   1 1895.72 327.044  13
   0  11  -1 2479.09 429.977   4
   0 -11   1 2251.21 314.320   8
   0 -11   1 1762.41 358.598   7
   0 -11   1 2194.01 210.012   5
   0 -11   0 14878.3 1093.38   2
   0 -11   0 15916.1 1126.08   1
   0 -11   0 14682.7 989.951  13
   0  11   0 14634.5 1148.61  14
   0  11   0 16551.0 896.970  11
   0 -11   0 16213.2 1128.31   3
   0  11   0 16054.9 1106.67   4
   0 -11   0 15385.2 940.572   8
   0 -11   0 15368.6 745.267   5
   0 -11  -1 157.725 119.029   1
   0 -11  -1 316.073 187.828   2
   0  11   1 477.064 204.487  14
   0 -11  -1 536.020 195.569  13
   0  11   1 852.574 179.471  11
   0  11   1 784.997 247.678   4
   0  11   1 614.446 202.195  10
   0 -11  -1 651.733 234.144   7
   0 -11  -1 491.378 183.251   8
   0 -11  -1 798.345 249.964   3
   0 -11  -2 3199.39 443.213  13
   0  11   2 2365.61 464.289  14
   0  11   2 2551.82 421.303   4
   0 -11  -2 2958.81 471.270   2
   0 -11  -2 2781.63 461.153   1
   0  11   2 2952.22 372.142  10
   0 -11  -2 2507.46 406.140   7
   0 -11  -2 2925.83 408.098   8
   0 -11  -2 3347.90 478.078   3
   0 -11  -3 135.348 187.954  13
   0  11   3-14.0426 125.285  14
   0  11   3 404.745 190.130   4
   0 -11  -3 444.397 228.760   2
   0 -11  -3 7.90670 148.185   1
   0  11   3 23.1172 97.6232  10
   0 -11  -3 352.334 195.545   8
   0 -11  -3 5.55937 130.985   7
   0 -11  -3 407.768 215.978   3
   0 -11  -4 143.980 168.195  13
   0  11   4 61.7659 179.089  14
   0  11   4 99.0736 80.9090   5
   0  11   4 28.7298 105.124   4
   0 -11  -4 271.689 210.193   2
   0 -11  -4 164.903 181.234   1
   0  11   4-3.05311 110.060  10
   0 -11  -4 305.833 216.808   8
   0 -11  -4 195.743 152.506   7
   0 -11  -4 196.334 176.810   3
   0  11   5 137.957 177.276   4
   0  11   5 219.041 90.8965   5
   0 -11  -5 162.702 173.556   3
   0  11   5 269.488 143.920  14
   0 -11  -5 70.3630 121.463  13
   0  11   5 118.754 76.5171  10
   0 -11  -5 234.176 129.587   7
   0 -11  -5 226.626 156.484   8
   0 -11  -5 98.0922 159.290   2
   0 -11  -5-69.0296 147.637   1
   0 -11  -6 1246.70 332.359   1
   0 -11  -6 1558.68 337.338   2
   0 -11  -6 1770.85 387.466  13
   0  11   6 1344.72 341.642  14
   0  11   6 1537.19 202.581  10
   0  11   6 1506.54 202.967  10
   0  11   6 1301.96 308.372   4
   0  11   6 1666.55 249.643   5
   0 -11  -6 1143.15 330.689   3
   0 -11  -6 1546.86 349.398   8
   0 -11  -6 1395.04 215.224   7
   0 -11  -7 79.7271 224.449  13
   0  11   7 402.463 254.419  14
   0  11   7 191.640 84.1004  10
   0  11   7 302.725 98.9109  10
   0 -11  -7 400.478 272.083   8
   0 -11  -7 223.773 69.2400   7
   0  11   7 247.582 229.970   4
   0  11   7 208.740 121.531   5
   0 -11  -7 193.386 213.715   3
   0 -11  -8 3068.03 475.311   3
   0  11   8 3056.96 425.385   5
   0  11   8 2768.87 433.457   4
   0  11   8 2793.88 498.964  14
   0 -11  -8 2459.30 508.867  13
   0 -11  -8 2713.89 491.571   8
   0  11   9 709.262 229.181   4
   0  11   9 837.644 242.636   5
   0 -11  -9 655.053 270.237   8
   0 -11  -9 397.213 205.352  13
   0  11   9 1174.54 330.592  14
   0  11  10 369.001 200.815  14
   0  11  10 263.184 116.413   5
   0  11  10 441.133 198.642   4
   0 -11 -10 199.905 219.795  13
   0 -11 -10 385.129 205.753   8
   0  11  10 390.952 184.079   6
   0  11  11-204.693 170.598  14
   0  11  11-82.7352 126.048   4
   0  11  11-230.819 164.737   5
   0 -11 -11-358.538 297.748  13
   0 -11 -11-240.322 178.373   8
   0  11  11-245.536 195.338   6
   0  11  12 1230.11 286.757   4
   0  11  12 739.521 328.560  14
   0  11  12 1168.50 354.615   5
   0  11  12 796.844 273.622   6
   0  11  13 272.620 225.415   5
   0  11  13 282.702 155.480   6
   0  11  14 232.647 277.684   5
   0  11  14 786.524 301.218   6
   0  11  15 199.640 238.688   5
   0  11  15 360.164 315.809   6
   0  11  16-282.374 316.377   6
   0  11  16 289.186 278.095   5
   0  12 -17 562.541 302.587  12
   0 -12  16 2213.67 585.309   7
   0  12 -16 1850.69 521.925  12
   0 -12  15 2414.89 585.435   7
   0  12 -15 3480.27 653.050  12
   0 -12  14 1824.38 515.360   7
   0 -12  13-88.2012 182.852   7
   0  12 -13 164.959 172.833  14
   0  12 -13 55.2102 144.466   4
   0 -12  12-178.087 316.862   7
   0  12 -12-57.1447 155.037  14
   0  12 -12 296.358 205.589   4
   0 -12  11 8743.39 1064.67   7
   0  12 -11 8421.12 882.499  14
   0  12 -11 8652.17 826.750   4
   0 -12  10-268.070 299.295   7
   0  12 -10-41.1497 200.687  14
   0  12 -10 230.778 213.328   4
   0 -12  10 136.752 176.647   3
   0  12  -9 201.542 102.840  11
   0 -12   9 171.969 133.307   3
   0  12  -9 271.214 228.521   4
   0 -12   9 21.5513 207.069   7
   0  12  -9 152.491 143.153  14
   0  12  -8 100.757 77.6673  11
   0  12  -8 106.423 187.549   4
   0 -12   8-159.628 157.239   3
   0 -12   8-189.352 182.813   1
   0 -12   8-118.627 183.614   2
   0 -12   8 25.2154 40.8167   8
   0 -12   8 250.428 200.398   7
   0  12  -8-164.247 220.587  14
   0  12  -7-74.4602 202.649   4
   0 -12   7 111.747 159.809   3
   0 -12   7-27.9287 158.844   2
   0 -12   7 207.584 214.277   1
   0 -12   7 67.7404 59.4956   8
   0 -12   7-236.101 203.363   7
   0  12  -7 41.5866 177.292  14
   0 -12   6 7572.90 783.603   3
   0  12  -6 8967.25 839.352   4
   0 -12   6 6865.82 747.137   2
   0 -12   6 7165.87 772.419   1
   0 -12   6 6485.65 802.575   7
   0 -12   6 7826.51 494.006   8
   0  12  -6 6462.28 785.884  14
   0  12  -5 2097.91 444.819  14
   0 -12   5 2097.83 406.524   2
   0 -12   5 1882.35 392.639   1
   0  12  -5 2393.18 476.061   4
   0 -12   5 2290.06 270.390   8
   0 -12   5 1995.25 464.013   7
   0 -12   5 2222.44 435.587   3
   0  12  -4 24638.0 1093.52  11
   0 -12   4 22933.2 1491.03   2
   0 -12   4 23361.7 1505.47   1
   0  12  -4 26790.0 1568.92   4
   0 -12   4 24798.3 1552.76   3
   0 -12   4 23885.6 1017.68   5
   0 -12   4 25189.2 1590.00   7
   0 -12   4 23598.4 1148.46   8
   0  12  -4 24146.0 1617.93  14
   0 -12   3 18160.1 1072.78  13
   0  12  -3 16885.7 1287.98  14
   0  12  -3 16860.5 891.285  11
   0 -12   3 17729.5 1258.06   1
   0 -12   3 17282.8 1240.20   2
   0 -12   3 19828.6 1319.06   3
   0  12  -3 19819.7 1301.88   4
   0 -12   3 16087.5 1258.46   7
   0 -12   3 18192.1 978.044   8
   0 -12   3 17880.2 800.995   5
   0 -12   2 1677.68 395.884   3
   0 -12   2 1353.31 282.025  13
   0  12  -2 1384.44 373.650  14
   0  12  -2 1431.74 227.655  11
   0 -12   2 1364.06 377.099   1
   0 -12   2 1345.00 365.055   2
   0  12  -2 2001.94 403.257   4
   0 -12   2 1573.94 262.651   8
   0 -12   2 1285.96 357.925   7
   0 -12   2 1253.06 162.048   5
   0 -12   1 2101.83 435.194   3
   0 -12   1 3030.74 416.960  13
   0  12  -1 2005.78 420.855  14
   0  12  -1 2216.75 297.958  11
   0 -12   1 2225.45 452.291   1
   0 -12   1 2124.56 452.501   2
   0  12  -1 2080.02 442.218   4
   0 -12   1 2434.29 332.083   8
   0 -12   1 2421.38 434.041   7
   0 -12   1 2486.72 224.238   5
   0 -12   0 421.312 209.896   1
   0 -12   0 564.283 248.064   2
   0  12   0 556.376 160.125  11
   0 -12   0 888.963 279.175  13
   0  12   0 501.172 244.808  14
   0  12   0 527.448 282.654   4
   0 -12   0 1031.39 262.549   8
   0 -12   0 706.657 264.723   7
   0 -12   0 325.419 238.344   3
   0 -12  -1 17289.0 1221.35   3
   0  12   1 15620.6 1143.33   4
   0 -12  -1 16288.3 1174.25   2
   0 -12  -1 16586.0 1200.17   1
   0 -12  -1 16134.0 1041.11   8
   0 -12  -1 14929.1 1055.66  13
   0  12   1 13118.0 1157.01  14
   0  12   2 429.209 227.576  14
   0 -12  -2 272.596 157.162  13
   0  12   2 490.368 215.806   4
   0 -12  -2 389.682 170.424   2
   0 -12  -2 316.078 184.540   1
   0  12   2 240.435 166.201  10
   0 -12  -2 407.571 157.046   8
   0 -12  -2 727.748 213.947   7
   0 -12  -2 411.139 237.861   3
   0  12   3 9529.48 918.692   4
   0 -12  -3 9972.39 936.986   3
   0 -12  -3 12761.0 1009.53  13
   0  12   3 9772.54 968.840  14
   0  12   3 11041.8 781.509  10
   0 -12  -3 11340.4 858.330   7
   0 -12  -3 10720.1 890.960   8
   0 -12  -3 10902.5 976.703   2
   0 -12  -3 10196.9 954.233   1
   0  12   4 5268.79 678.245   4
   0 -12  -4 5386.01 666.319   3
   0  12   4 4357.30 642.251  14
   0 -12  -4 4792.78 625.331  13
   0 -12  -4 5079.47 598.797   8
   0 -12  -4 5637.38 563.302   7
   0 -12  -4 5377.09 658.896   1
   0 -12  -4 5475.01 675.803   2
   0  12   5 1126.08 191.632   5
   0 -12  -5 1235.90 328.606   3
   0  12   5 1168.42 283.439   4
   0  12   5 592.120 262.867  14
   0 -12  -5 751.545 255.133  13
   0  12   5 827.815 170.481  10
   0 -12  -5 1225.60 233.729   7
   0 -12  -5 1225.01 295.914   8
   0 -12  -5 849.589 288.499   2
   0 -12  -5 586.120 240.304   1
   0 -12  -6 432.958 206.557   2
   0 -12  -6 448.492 212.096   1
   0 -12  -6 277.586 214.908  13
   0  12   6 120.067 156.730  14
   0  12   6 330.723 150.547  10
   0  12   6 481.644 225.170   4
   0 -12  -6 452.308 237.326   3
   0  12   6 371.635 146.548   5
   0 -12  -6 387.296 241.862   8
   0 -12  -6 386.007 140.214   7
   0  12   7 4288.69 646.520  14
   0 -12  -7 4762.14 678.472  13
   0  12   7 5228.80 352.934  10
   0 -12  -7 4780.50 682.394   8
   0 -12  -7 5747.12 427.767   7
   0  12   7 5310.99 504.908   5
   0 -12  -7 5158.61 659.805   3
   0  12   7 5328.15 625.799   4
   0 -12  -8 1149.06 332.877   3
   0  12   8 813.512 276.587   4
   0  12   8 654.470 181.789   5
   0  12   8 1011.48 330.010  14
   0 -12  -8 1023.55 346.952  13
   0 -12  -8 918.661 332.898   8
   0  12   9 858.109 273.365   5
   0  12   9 1169.06 311.569   4
   0 -12  -9 1261.19 366.636   8
   0  12   9 830.374 255.192  14
   0 -12  -9 681.895 298.504  13
   0  12  10 311.396 201.555  14
   0  12  10 290.617 179.686   5
   0  12  10 375.239 192.734   4
   0 -12 -10 115.959 171.034  13
   0 -12 -10-143.284 207.710   8
   0  12  10-180.614 257.660   6
   0  12  11 1186.94 369.627  14
   0  12  11 1155.51 267.079   4
   0  12  11 1563.64 325.470   5
   0 -12 -11 2281.35 545.704  13
   0  12  11 957.463 270.684   6
   0 -12 -11 1637.45 395.273   8
   0  12  12 4008.92 590.771   5
   0  12  12 3264.44 591.358   6
   0  12  13-80.7828 165.137   5
   0  12  13-240.127 270.007   6
   0  12  14 2294.09 506.649   5
   0  12  14 1073.78 375.546   6
   0  12  15 144.630 235.315   5
   0  12  15 618.737 262.198   6
   0  12  16-566.326 445.144   6
   0  13 -16 636.920 341.999  12
   0 -13  15-423.994 413.808   7
   0 -13  14 3730.54 808.984   7
   0 -13  13-247.857 287.519   7
   0  13 -13 125.100 226.558  14
   0  13 -13 81.9965 184.148   4
   0 -13  12 1103.33 408.262   7
   0  13 -12 1870.90 482.766  14
   0  13 -12 1390.53 345.521   4
   0 -13  11 1198.72 442.172   7
   0  13 -11 1013.52 328.286  14
   0  13 -11 1327.92 354.641   4
   0 -13  10 4491.96 766.982   7
   0  13 -10 3639.16 602.163  14
   0  13 -10 4473.76 643.803   4
   0 -13   9 1010.45 304.706   7
   0  13  -9 440.343 287.182  14
   0  13  -9 927.473 301.198   4
   0 -13   9 952.667 319.619   3
   0 -13   8 845.086 347.201   7
   0  13  -8 272.583 180.150  14
   0 -13   8 834.090 262.504   3
   0  13  -8 494.765 198.579   4
   0 -13   7 226.495 206.292   2
   0 -13   7 314.026 169.031   1
   0 -13   7 468.641 103.440   8
   0 -13   7 712.599 300.766   7
   0  13  -7 292.474 218.616  14
   0 -13   7 234.310 177.766   3
   0  13  -7 471.589 218.920   4
   0 -13   6 33.7548 135.955   1
   0 -13   6 332.262 163.352   2
   0 -13   6 506.738 147.295   8
   0 -13   6 117.833 161.049   7
   0  13  -6 56.8725 225.473  14
   0  13  -6 602.337 292.190   4
   0 -13   6 664.823 250.666   3
   0 -13   5 1803.89 380.119   2
   0 -13   5 1875.62 415.016   1
   0 -13   5 1349.73 376.583   7
   0 -13   5 1622.71 256.875   8
   0  13  -5 1717.43 426.966  14
   0  13  -5 2012.61 406.962   4
   0 -13   5 2013.26 407.458   3
   0 -13   4 732.766 293.062   2
   0 -13   4 437.206 256.495   1
   0 -13   4 697.341 298.529   3
   0  13  -4 414.293 194.047   4
   0 -13   4 408.687 290.158   7
   0 -13   4 403.260 139.527   8
   0 -13   4 527.207 178.530  13
   0  13  -4 550.539 329.609  14
   0  13  -3 1228.23 371.239  14
   0 -13   3 626.764 239.131  13
   0  13  -3 777.262 178.705  11
   0 -13   3 801.981 282.207   1
   0 -13   3 852.195 313.799   2
   0  13  -3 475.908 249.068   4
   0 -13   3 406.319 122.428   8
   0 -13   3 522.427 261.181   7
   0 -13   3 667.686 338.822   3
   0 -13   2 58.3350 199.087   3
   0  13  -2-116.313 167.603  14
   0 -13   2 58.2773 142.851  13
   0  13  -2-73.2568 72.3596  11
   0 -13   2 57.3700 146.835   1
   0 -13   2 36.7258 157.074   2
   0 -13   2 5.36385 62.0591   5
   0 -13   2-122.408 109.101   8
   0 -13   2 28.7627 199.367   7
   0  13  -2-24.7405 235.749   4
   0  13  -1 3405.21 576.049  14
   0 -13   1 3672.33 475.276  13
   0 -13   1 3356.75 549.905   1
   0 -13   1 2589.15 489.002   2
   0  13  -1 3899.35 562.125   4
   0 -13   1 2881.07 392.895   8
   0 -13   1 3496.36 550.578   7
   0 -13   1 4332.06 607.891   3
   0 -13   0 8480.95 905.639   2
   0 -13   0 7772.60 878.606   1
   0  13   0 8470.74 858.530   4
   0 -13   0 8748.10 890.745   3
   0 -13   0 8219.13 845.086   7
   0 -13   0 8408.49 723.690   8
   0  13   0 6546.50 824.650  14
   0 -13   0 9358.54 801.559  13
   0  13   1 56.2329 172.217  14
   0 -13  -1 278.512 177.799  13
   0 -13  -1-191.424 217.703   2
   0 -13  -1-56.9222 146.740   1
   0  13   1 28.5034 127.767   4
   0 -13  -1-70.1051 129.630   8
   0 -13  -1-127.079 215.640   7
   0 -13  -1 40.3624 149.518   3
   0 -13  -2-87.3039 218.330   3
   0  13   2-117.034 204.987   4
   0 -13  -2 92.4612 125.741   8
   0 -13  -2 220.374 152.024   7
   0 -13  -2-154.177 214.485   1
   0 -13  -2-71.1681 175.130   2
   0 -13  -2 297.171 166.993  13
   0  13   2 173.846 204.501  14
   0  13   3 483.390 265.339   4
   0 -13  -3 415.527 303.888   3
   0 -13  -3 753.020 330.012   8
   0 -13  -3 637.280 297.160   7
   0 -13  -3 731.964 361.869   1
   0 -13  -3 1109.48 400.766   2
   0  13   3 474.490 296.532  14
   0 -13  -3 1418.50 361.356  13
   0 -13  -4 793.131 321.478   3
   0  13   4 558.570 245.028   4
   0 -13  -4 607.224 206.960   7
   0 -13  -4 634.996 225.759   8
   0 -13  -4 510.479 257.620   2
   0 -13  -4 454.392 243.996   1
   0 -13  -4 570.415 259.069  13
   0  13   4 231.989 249.035  14
   0  13   5 0.77341 169.223   4
   0 -13  -5 51.2499 155.318   3
   0  13   5-61.3771 209.744  14
   0 -13  -5 396.296 254.768  13
   0 -13  -5-25.4451 148.965   7
   0 -13  -5 120.399 192.040   8
   0 -13  -5-221.051 206.960   1
   0 -13  -5 24.1566 152.399   2
   0  13   6 840.402 283.155  14
   0 -13  -6 1001.69 330.059  13
   0  13   6 790.810 199.056  10
   0 -13  -6 1025.25 308.907   8
   0 -13  -6 1052.56 223.858   7
   0  13   6 1291.82 338.316   4
   0  13   6 876.547 188.563   5
   0 -13  -6 1314.43 379.097   3
   0 -13  -7 521.692 277.333   3
   0  13   7 259.278 121.039   5
   0  13   7 262.313 145.188   4
   0  13   7 44.6109 228.825  14
   0 -13  -7 118.516 220.524  13
   0 -13  -7 8.28092 195.593   8
   0  13   8 130.325 134.721   5
   0  13   8 74.2672 177.174   4
   0 -13  -8-253.035 225.658  13
   0  13   8-208.643 248.347  14
   0 -13  -8 42.5122 179.278   8
   0  13   9 80.9194 216.471   4
   0  13   9 12.2851 147.304   5
   0 -13  -9 7.38726 221.166   8
   0 -13  -9-179.663 233.330  13
   0  13   9 325.564 197.871  14
   0  13  10 409.650 178.215  14
   0  13  10 1265.32 320.907   4
   0  13  10 1087.41 300.789   5
   0 -13 -10 995.898 382.011  13
   0 -13 -10 1075.44 359.760   8
   0  13  10 1380.53 364.142   6
   0  13  11 407.327 194.159   4
   0  13  11 676.374 214.911   5
   0 -13 -11 434.538 324.854  13
   0  13  11 536.047 224.622   6
   0  13  11 293.491 245.496  14
   0  13  12 1049.97 339.401   5
   0  13  12 893.923 360.603   6
   0  13  13 369.248 306.454   6
   0  13  14 906.947 326.701   6
   0  13  15 68.8968 218.933   6
   0  14 -16 247.263 261.415  12
   0 -14  14-373.053 411.052   7
   0 -14  13 389.097 318.212   7
   0  14 -13 317.196 230.519  14
   0  14 -13 650.117 261.029   4
   0 -14  12 449.439 341.581   7
   0  14 -12 178.534 194.203  14
   0  14 -12-13.0723 168.007   4
   0 -14  11 1691.20 494.515   7
   0  14 -11 1706.30 449.015  14
   0  14 -11 1817.46 400.128   4
   0 -14  10 13.6683 221.106   7
   0  14 -10-185.113 280.827  14
   0  14 -10 37.5234 198.006   4
   0 -14   9 623.341 338.836   7
   0  14  -9 114.007 208.850  14
   0 -14   9 804.349 301.869   3
   0  14  -9 958.049 314.577   4
   0 -14   8-150.155 229.543   7
   0  14  -8-246.108 229.341  14
   0 -14   8 198.304 262.697   3
   0  14  -8 99.1024 155.008   4
   0 -14   7 418.892 228.161   7
   0  14  -7 59.8637 188.020  14
   0 -14   7 154.679 187.186   3
   0  14  -7 64.8770 183.459   4
   0 -14   6 141.136 155.501   1
   0 -14   6-65.6038 205.287   2
   0 -14   6 94.5520 201.255   7
   0 -14   6 111.180 93.7217   8
   0  14  -6-242.498 249.956  14
   0  14  -6-169.065 197.619   4
   0 -14   6 32.6512 192.440   3
   0 -14   5 5620.70 755.132   2
   0 -14   5 4807.41 687.914   1
   0 -14   5 6220.20 510.929   8
   0 -14   5 6078.80 807.793   7
   0 -14   5 6288.96 609.147  13
   0  14  -5 6324.92 818.465  14
   0  14  -5 5730.80 748.584   4
   0 -14   5 4409.36 672.814   3
   0 -14   4 994.355 331.071   1
   0 -14   4 1032.07 286.062   2
   0 -14   4 1131.75 240.819   8
   0 -14   4 801.473 304.981   7
   0  14  -4 1383.31 401.544  14
   0 -14   4 1299.41 266.354  13
   0 -14   4 1198.80 365.323   3
   0  14  -4 944.121 330.566   4
   0 -14   3 3464.92 554.856   1
   0 -14   3 2873.04 525.404   2
   0 -14   3 3718.13 609.342   7
   0 -14   3 3687.98 454.316   8
   0  14  -3 3875.17 637.360  14
   0 -14   3 3541.81 481.376  13
   0  14  -3 2694.44 490.977   4
   0 -14   3 3725.32 616.457   3
   0 -14   2 3915.14 623.265   2
   0 -14   2 3863.46 629.819   1
   0 -14   2 4722.24 517.337   8
   0 -14   2 4402.26 628.938   7
   0 -14   2 3726.33 500.885  13
   0  14  -2 3995.06 668.884  14
   0  14  -2 4241.15 621.736   4
   0 -14   2 4573.08 677.384   3
   0 -14   1 915.241 345.010   1
   0 -14   1 618.614 315.512   2
   0 -14   1 1110.56 275.824   8
   0 -14   1 254.910 172.552   7
   0  14  -1 756.607 304.959  14
   0 -14   1 509.057 211.063  13
   0  14  -1 300.308 208.222   4
   0 -14   1 77.6433 172.057   3
   0 -14   0 866.732 331.170   2
   0 -14   0 1269.22 356.626   1
   0 -14   0 1155.37 285.200   8
   0 -14   0 892.239 278.989   7
   0 -14   0 1088.87 308.832  13
   0  14   0 483.484 259.710  14
   0 -14   0 642.871 314.272   3
   0  14   0 1324.25 396.011   4
   0 -14  -1 722.056 287.657   1
   0 -14  -1 632.211 246.102   2
   0 -14  -1 1021.75 269.258   8
   0 -14  -1 1428.18 335.689   7
   0  14   1 645.277 266.821  14
   0 -14  -1 529.896 213.962  13
   0  14   1 516.466 259.202   4
   0 -14  -1 828.191 313.869   3
   0 -14  -2 767.286 336.916   1
   0 -14  -2 487.455 221.386   2
   0 -14  -2 322.451 214.987   7
   0 -14  -2 353.292 196.383   8
   0 -14  -2 367.509 198.376  13
   0  14   2 527.419 281.311  14
   0  14   2 529.411 247.686   4
   0 -14  -2 722.286 301.306   3
   0 -14  -3 106.357 190.763   2
   0 -14  -3-7.31255 194.229   1
   0 -14  -3 61.5156 152.171   8
   0 -14  -3 241.746 254.270   7
   0  14   3-107.016 211.087  14
   0 -14  -3 102.969 142.263  13
   0  14   3 43.4260 140.713   4
   0 -14  -3 290.519 183.994   3
   0 -14  -4 4353.97 645.264   1
   0 -14  -4 3938.75 657.247   2
   0 -14  -4 3875.22 647.026   3
   0  14   4 4038.18 591.148   4
   0 -14  -4 4912.39 667.448  13
   0  14   4 4097.52 684.726  14
   0 -14  -4 4801.98 576.212   7
   0 -14  -4 4762.51 650.030   8
   0  14   5 4260.61 602.314   4
   0 -14  -5 4330.31 631.750   3
   0  14   5 3958.74 663.040  14
   0 -14  -5 3775.39 610.127  13
   0 -14  -5 4830.44 511.642   7
   0 -14  -5 4193.58 623.952   8
   0  14   6 178.845 210.628   4
   0 -14  -6 381.190 275.316   3
   0  14   6 161.484 238.265  14
   0 -14  -6 136.928 168.671  13
   0 -14  -6 64.1056 173.524   8
   0 -14  -7 157.558 202.984   3
   0  14   7 106.703 198.499   4
   0 -14  -7 404.822 297.963  13
   0  14   7 10.7361 172.973  14
   0 -14  -7 151.819 160.860   8
   0  14   8-91.2274 245.148   4
   0 -14  -8 135.343 266.103  13
   0  14   8-213.308 200.130  14
   0 -14  -8 143.338 153.297   8
   0  14   9 68.6883 156.104   4
   0 -14  -9-38.5222 231.307   8
   0 -14  -9 722.085 348.356  13
   0  14   9 210.675 200.824  14
   0  14  10 2039.64 409.513   4
   0 -14 -10 1177.68 376.544   8
   0  14  10 1225.98 395.164  14
   0  14  11 631.615 323.231   4
   0 -14 -11 661.918 328.655  13
   0  14  11 549.532 334.237  14
   0  14  11 198.792 180.286   6
   0  14  12-5.19669 209.445   6
   0  14  13 492.278 227.924   6
   0  14  14 485.159 296.526   6
   0 -15  13 16.7588 276.809   7
   0  15 -13 452.974 310.204  14
   0  15 -13 170.318 157.196   4
   0 -15  12 45.1270 291.906   7
   0  15 -12-158.330 224.998  14
   0 -15  11 171.178 330.773   7
   0  15 -11-487.584 321.706  14
   0  15 -11-126.449 260.389   4
   0 -15  10 3011.09 646.377   7
   0  15 -10 2279.93 524.618  14
   0  15 -10 2468.08 541.247   4
   0 -15   9 1161.46 434.905   7
   0  15  -9 619.179 366.900  14
   0  15  -9 1051.89 343.986   4
   0 -15   8 296.538 205.936   7
   0  15  -8 575.566 360.350  14
   0 -15   8 1298.52 395.126   3
   0  15  -8 1119.92 367.585   4
   0 -15   7-55.7470 204.152   7
   0  15  -7 286.343 231.732  14
   0  15  -7 180.809 153.418   4
   0 -15   7 23.0194 220.825   3
   0 -15   6 368.424 200.685   7
   0  15  -6 265.649 275.232  14
   0 -15   6 374.204 157.750  13
   0  15  -6 682.869 320.286   4
   0 -15   6 1027.97 376.968   3
   0 -15   5 1127.51 332.690   2
   0 -15   5 655.025 230.795   1
   0 -15   5 1277.74 238.960   8
   0 -15   5 787.385 283.305   7
   0  15  -5 915.843 337.543  14
   0 -15   5 1357.53 310.951  13
   0  15  -5 1202.86 352.635   4
   0 -15   5 1314.61 381.682   3
   0 -15   4 4342.34 687.350   2
   0 -15   4 4752.08 697.979   1
   0 -15   4 4464.26 480.991   8
   0 -15   4 4153.57 700.638   7
   0 -15   4 5059.47 575.856  13
   0  15  -4 3890.32 679.286  14
   0  15  -4 4812.04 701.106   4
   0 -15   4 5276.77 733.727   3
   0 -15   3 399.490 247.184   2
   0 -15   3 340.074 254.734   1
   0 -15   3 213.984 206.772   7
   0 -15   3 331.622 154.123   8
   0  15  -3 369.967 271.233  14
   0 -15   3 460.274 227.047  13
   0 -15   3 268.452 292.321   3
   0  15  -3 253.726 185.112   4
   0 -15   2 5107.59 757.457   2
   0 -15   2 4786.64 724.685   1
   0 -15   2 6019.36 604.173   8
   0 -15   2 6045.01 802.148   7
   0  15  -2 6005.85 825.211  14
   0 -15   2 5537.41 648.351  13
   0 -15   2 5822.22 785.279   3
   0  15  -2 6041.85 798.092   4
   0 -15   1 5030.82 758.906   1
   0 -15   1 4626.58 722.473   2
   0 -15   1 5669.19 761.971   7
   0 -15   1 5937.83 629.617   8
   0  15  -1 5129.16 787.857  14
   0 -15   1 5918.84 678.976  13
   0  15  -1 5752.99 747.222   4
   0 -15   1 6878.79 860.127   3
   0 -15   0 1048.58 348.187   1
   0 -15   0 1389.72 422.237   2
   0 -15   0 1294.23 384.424   7
   0 -15   0 1543.73 349.175   8
   0 -15   0 1084.21 335.254  13
   0  15   0 598.828 288.013  14
   0 -15   0 1130.21 342.863   3
   0  15   0 1505.56 428.294   4
   0 -15  -1 806.544 263.103   2
   0 -15  -1 1016.52 374.913   1
   0 -15  -1 679.262 231.271   8
   0 -15  -1 839.420 278.459   7
   0 -15  -1 239.391 121.854  13
   0  15   1 217.412 253.911  14
   0  15   1 932.995 318.340   4
   0 -15  -1 472.116 281.872   3
   0 -15  -2 1362.60 406.106   2
   0 -15  -2 813.230 288.907   1
   0 -15  -2 977.063 300.465   7
   0 -15  -2 1120.05 336.502   8
   0  15   2 900.115 327.321  14
   0 -15  -2 953.633 258.819  13
   0  15   2 885.161 297.118   4
   0 -15  -2 1426.37 400.007   3
   0 -15  -3 208.475 269.878   1
   0  15   3 442.425 206.688   4
   0 -15  -3 436.830 244.071   3
   0 -15  -3 452.508 249.774  13
   0  15   3 153.229 186.406  14
   0 -15  -3 573.398 276.064   7
   0 -15  -3 465.560 229.339   8
   0  15   4 4086.37 660.998   4
   0 -15  -4 3878.90 647.019   3
   0  15   4 3103.35 643.439  14
   0 -15  -4 4624.06 679.696  13
   0 -15  -4 4519.75 572.410   7
   0 -15  -4 5282.25 701.738   8
   0 -15  -5 2261.24 480.079   3
   0  15   5 1584.26 414.009   4
   0  15   5 1865.99 482.100  14
   0 -15  -5 3078.53 569.283  13
   0 -15  -5 1624.27 408.216   8
   0 -15  -6 917.700 371.463   3
   0  15   6 685.491 251.005   4
   0 -15  -6 935.851 353.108  13
   0  15   6 422.875 238.871  14
   0 -15  -6 182.437 150.892   8
   0 -15  -7 49.5406 176.190  13
   0  15   7-8.27389 211.224  14
   0 -15  -7-213.594 211.002   8
   0  15   8 240.105 220.887   4
   0 -15  -8 52.5468 171.769  13
   0  15   8-23.7462 198.780  14
   0 -15  -8 50.1840 206.703   8
   0  15   9 167.657 208.809   4
   0 -15  -9-276.618 330.054   8
   0 -15  -9 183.509 212.748  13
   0  15   9 140.304 222.764  14
   0  15  10 440.348 283.743  14
   0  15  10 324.785 269.800   4
   0 -15 -10 261.549 228.956  13
   0  15  11-302.318 277.094   6
   0  15  11-64.8198 162.432   4
   0  15  12 1446.47 432.428   6
   0  15  13 3316.47 648.109   6
   0 -16  12 24.8033 343.091   7
   0  16 -12 169.420 209.903  14
   0  16 -12 219.214 326.842   4
   0 -16  11 429.181 443.218   7
   0  16 -11 221.980 300.065  14
   0  16 -11 958.408 378.845   4
   0 -16  10 36.9737 358.706   7
   0  16 -10-470.850 405.215  14
   0  16 -10 500.044 239.983   4
   0 -16   9-235.525 265.361   7
   0  16  -9 317.749 198.636  14
   0  16  -9 350.128 238.874   4
   0 -16   8-358.156 332.336   7
   0  16  -8-482.929 318.153  14
   0  16  -8 437.197 290.763   4
   0 -16   8 788.854 355.953   3
   0 -16   7 163.333 207.530   7
   0  16  -7-11.2327 225.417  14
   0 -16   7-157.777 290.614   3
   0  16  -7-116.762 258.272   4
   0 -16   6 3532.47 685.223   7
   0  16  -6 3424.06 651.129  14
   0 -16   6 3467.23 484.577  13
   0  16  -6 2549.36 539.600   4
   0 -16   6 2163.90 479.953   3
   0 -16   5 693.850 328.273   7
   0 -16   5 683.180 245.763  13
   0  16  -5 1056.64 406.653  14
   0 -16   5 1040.40 357.660   3
   0  16  -5 730.451 312.532   4
   0 -16   4 1927.41 502.677   7
   0  16  -4 2412.58 578.018  14
   0 -16   4 1522.48 324.082  13
   0 -16   4 1512.54 450.204   3
   0  16  -4 2092.09 493.565   4
   0 -16   3 3563.06 689.090   7
   0 -16   3 3201.42 451.235   8
   0 -16   3 4333.64 569.032  13
   0  16  -3 3694.60 731.967  14
   0  16  -3 4157.16 680.524   4
   0 -16   3 3273.54 629.055   3
   0 -16   2 1129.72 403.656   2
   0 -16   2 1710.55 435.061   1
   0 -16   2 1643.38 424.715   7
   0 -16   2 1155.48 289.410   8
   0 -16   2 1451.09 357.520  13
   0  16  -2 1312.64 481.234  14
   0 -16   2 1326.68 356.312   3
   0  16  -2 1309.72 392.971   4
   0 -16   1 113.202 229.531   2
   0 -16   1 309.052 219.775   1
   0 -16   1-54.6106 141.211   8
   0 -16   1-14.4323 206.440   7
   0 -16   1 158.979 138.254  13
   0  16  -1 177.578 256.705  14
   0 -16   1 96.9372 210.347   3
   0  16  -1 12.2897 282.932   4
   0 -16   0 1519.58 450.301   1
   0 -16   0 1421.31 406.563   2
   0 -16   0 1025.65 375.677   3
   0  16   0 1213.63 386.704   4
   0  16   0 1607.16 468.492  14
   0 -16   0 1301.99 346.654  13
   0 -16   0 645.600 251.152   7
   0 -16   0 1407.13 348.496   8
   0  16   1 170.852 181.705   4
   0 -16  -1-173.232 220.077   3
   0  16   1 131.893 244.440  14
   0 -16  -1 130.389 196.491  13
   0 -16  -1 135.400 156.085   8
   0 -16  -1 228.771 270.460   7
   0 -16  -2-47.4336 248.619   3
   0  16   2 86.9516 157.771   4
   0 -16  -2-327.318 295.811  13
   0  16   2 206.763 253.194  14
   0 -16  -2 144.378 207.021   7
   0 -16  -2 31.6847 145.206   8
   0  16   3 45.0402 246.298   4
   0 -16  -3 12.9461 201.848   3
   0  16   3 463.804 297.729  14
   0 -16  -3 270.001 232.531  13
   0 -16  -3 196.491 156.376   8
   0 -16  -3 594.732 333.378   7
   0  16   4 364.181 207.005   4
   0 -16  -4 399.645 278.054   3
   0  16   4 705.913 348.502  14
   0 -16  -4 994.442 367.809  13
   0 -16  -4 344.163 229.535   8
   0  16   5 401.017 302.061   4
   0 -16  -5 599.089 334.707   3
   0  16   5 616.895 326.338  14
   0 -16  -5 313.646 254.232  13
   0 -16  -5 357.065 222.102   8
   0  16   6 353.570 285.708   4
   0  16   6-188.960 308.455  14
   0 -16  -6 408.144 212.205  13
   0 -16  -6 264.212 177.235   8
   0  16   7 2034.51 494.020   4
   0  16   7 1441.19 420.452  14
   0 -16  -7 811.516 279.085  13
   0 -16  -7 1231.10 398.607   8
   0  16   8 102.235 206.876   4
   0 -16  -8 1019.10 424.440   8
   0  16   8 596.348 375.062  14
   0 -16  -8 1444.95 439.449  13
   0  16   9 388.750 278.393   4
   0  16   9 191.045 192.754  14
   0 -16  -9-331.751 352.585   8
   0 -16  -9 314.113 294.547  13
   0 -16 -10 335.105 310.556  13
   0  16  10 36.0249 256.490  14
   0  16  10-51.1751 240.612   4
   0  16  11 210.120 170.539   6
   0  16  12 590.863 448.676   6
   0  17 -12 78.8313 287.202  14
   0  17 -12 155.763 313.140   4
   0  17 -11 2007.54 536.609  14
   0  17 -11 1116.99 360.638   4
   0  17 -10 825.635 378.440   4
   0  17 -10-286.734 343.388  14
   0 -17  10 769.967 376.552   7
   0  17  -9-197.443 337.877   4
   0  17  -9-142.714 361.176  14
   0 -17   9 178.793 319.668   7
   0  17  -8 1012.84 393.271   4
   0  17  -8 489.247 305.286  14
   0 -17   8 819.945 399.963   7
   0  17  -7 1505.90 443.352   4
   0  17  -7 753.268 395.863  14
   0 -17   7 1505.26 534.186   7
   0  17  -6-85.0072 183.960   4
   0 -17   6-216.800 297.380   3
   0  17  -6-402.141 292.860  14
   0 -17   6 290.051 343.259   7
   0  17  -5 1359.56 457.549   4
   0 -17   5 1458.11 503.136   3
   0  17  -5 972.306 447.950  14
   0 -17   5 834.967 346.478   7
   0 -17   4 525.626 331.956   3
   0  17  -4 176.545 333.805   4
   0  17  -4 899.847 457.867  14
   0 -17   4 394.154 236.422  13
   0 -17   4 304.449 223.001   7
   0 -17   3 5434.73 810.557   3
   0  17  -3 6991.41 939.706   4
   0 -17   3 6375.50 736.831  13
   0  17  -3 6252.84 955.390  14
   0 -17   3 7496.45 975.266   7
   0 -17   2 7697.60 1026.60   3
   0  17  -2 9163.76 1039.65   4
   0 -17   2 8938.22 891.021  13
   0  17  -2 9976.25 1184.17  14
   0 -17   2 7475.70 750.760   8
   0 -17   2 8705.71 1010.48   7
   0 -17   1 1548.29 534.399   3
   0  17  -1 1142.04 376.803   4
   0  17  -1 1657.74 503.267  14
   0 -17   1 1763.13 415.802  13
   0 -17   1 1621.84 350.575   8
   0 -17   1 1704.35 480.391   7
   0 -17   0 190.591 254.549   3
   0  17   0 151.772 249.312   4
   0 -17   0 498.811 258.717  13
   0 -17   0 864.794 368.511   7
   0 -17   0 414.210 210.774   8
   0 -17  -1 894.846 357.331   3
   0  17   1 518.632 229.104   4
   0 -17  -1 359.372 210.354  13
   0  17   1 97.7381 205.610  14
   0 -17  -1 663.836 342.748   8
   0 -17  -1 934.057 363.522   7
   0 -17  -2 669.315 392.605   3
   0  17   2 845.332 344.737   4
   0  17   2 765.324 411.563  14
   0 -17  -2 416.048 246.061  13
   0 -17  -2 590.897 286.257   8
   0 -17  -2 544.656 285.828   7
   0 -17  -3 1357.82 458.922   3
   0  17   3 1012.63 371.844   4
   0  17   3 438.384 260.084  14
   0 -17  -3 660.110 308.696  13
   0 -17  -3 1235.93 407.720   8
   0  17   4-3.35322 254.830   4
   0 -17  -4 398.306 291.954   3
   0 -17  -4-35.7093 166.281  13
   0  17   4 547.850 343.372  14
   0 -17  -4-263.328 212.705   8
   0  17   5 172.518 303.624   4
   0 -17  -5 457.918 253.837  13
   0  17   5 224.446 221.951  14
   0 -17  -5 312.194 268.896   8
   0  17   6 525.539 305.639   4
   0 -17  -6 19.9798 168.140  13
   0  17   6 291.983 313.217  14
   0 -17  -6 482.177 322.023   8
   0  17   7 5164.13 789.133   4
   0 -17  -7 4910.88 826.003  13
   0  17   7 4317.87 795.137  14
   0 -17  -7 4411.39 759.809   8
   0  17   8-142.786 274.162   4
   0 -17  -8 292.124 266.123  13
   0  17   8 442.960 297.257  14
   0  17   9 667.609 313.959   4
   0  17   9 21.0921 274.464  14
   0 -17  -9 1115.82 451.171  13
   0  17  10 1626.20 525.177  14
   0  17  10 1755.39 545.468   4
   0  18 -11 1417.96 443.356  14
   0  18 -11 1491.13 459.618   4
   0  18 -10 1440.42 530.105  14
   0  18 -10 1574.51 560.501   4
   0  18  -9 307.137 314.988   4
   0  18  -9 74.5706 243.671  14
   0 -18   9 900.891 427.365   7
   0  18  -8 196.678 248.522   4
   0  18  -8 181.429 304.813  14
   0 -18   8 362.251 423.809   7
   0  18  -7 108.393 243.517   4
   0  18  -7 63.9050 276.473  14
   0 -18   7 374.021 375.369   7
   0  18  -6 2536.42 569.755   4
   0  18  -6 2651.72 672.304  14
   0 -18   6 2211.05 597.220   7
   0  18  -5 554.118 346.526   4
   0 -18   5 626.289 387.071   3
   0  18  -5 614.322 363.746  14
   0 -18   5 371.964 220.783   7
   0 -18   4 2213.19 614.996   3
   0  18  -4 2872.58 641.815   4
   0  18  -4 3151.29 730.438  14
   0 -18   4 1640.07 532.721   7
   0 -18   3 2110.76 627.013   3
   0  18  -3 1755.12 527.045   4
   0  18  -3 2802.46 673.341  14
   0 -18   3 1756.49 482.944   7
   0  18  -2 463.949 316.563   4
   0 -18   2 352.891 419.535   3
   0  18  -2 593.588 385.339  14
   0 -18   2-265.734 320.627   7
   0 -18   1 411.390 337.652   3
   0  18  -1 474.313 325.786   4
   0 -18   1-58.0352 231.745  13
   0  18  -1 117.990 286.671  14
   0 -18   1-518.588 380.598   7
   0 -18   0 673.567 367.324   3
   0  18   0 235.128 210.926   4
   0 -18   0 330.285 210.688  13
   0  18   0 1114.83 451.648  14
   0 -18   0 723.426 340.135   7
   0 -18   0 309.058 280.470   8
   0  18   1 4889.91 798.795   4
   0 -18  -1 5679.67 876.409   3
   0  18   1 4830.06 877.996  14
   0 -18  -1 5321.55 741.441  13
   0 -18  -1 4250.77 643.371   8
   0 -18  -1 5242.14 756.663   7
   0  18   2 586.554 326.011   4
   0 -18  -2 720.651 383.019   3
   0 -18  -2 600.234 251.433  13
   0  18   2 1080.75 532.744  14
   0 -18  -2 529.262 381.488   8
   0  18   3 1298.37 396.072   4
   0 -18  -3 249.396 250.807  13
   0  18   3 773.815 418.237  14
   0 -18  -3 627.183 331.496   8
   0  18   4 6773.82 929.722   4
   0 -18  -4 7744.43 970.814  13
   0  18   4 6455.15 1013.96  14
   0 -18  -4 6150.01 826.351   8
   0  18   5 721.480 356.497   4
   0 -18  -5 527.152 301.899  13
   0  18   5 634.277 382.689  14
   0 -18  -5 680.295 456.585   8
   0  18   6 715.419 417.643   4
   0 -18  -6 238.512 346.985  13
   0  18   6 1222.48 382.449  14
   0 -18  -6-9.93745 280.931   8
   0  18   7 1134.59 379.586   4
   0 -18  -7 824.317 366.248  13
   0  18   7 1055.10 417.571  14
   0  18   8-332.492 325.021   4
   0 -18  -8 351.089 332.120  13
   0  18   8 257.206 258.775  14
   0 -19   7-103.671 352.065   7
   0  19  -6-91.7990 255.019   4
   0  19  -6 190.902 406.287  14
   0 -19   6 42.6097 254.754   7
   0  19  -5 249.591 354.721   4
   0  19  -5-284.149 293.314  14
   0 -19   5-60.4378 362.951   7
   0  19  -4 861.900 381.121   4
   0  19  -4 2295.77 680.528  14
   0 -19   4 1563.49 485.499   7
   0  19  -3 463.889 341.085   4
   0  19  -3-33.6505 260.421  14
   0 -19   3-102.824 221.378   7
   0  19  -2 398.261 300.050   4
   0  19  -2 351.080 273.311  14
   0 -19   2 309.953 390.687   7
   0  19  -1 500.777 309.441   4
   0  19  -1 1072.39 524.574  14
   0 -19   1 452.310 307.667   7
   0  19   0 1250.01 407.883   4
   0  19   0 62.7600 311.622  14
   0 -19   0 648.351 401.169   7
   0  19   1-206.663 243.511  14
   0  19   1 229.515 285.711   4
   0  19   2 213.145 321.842   4
   0 -19  -2 340.653 284.904  13
   0  19   2-248.052 351.425  14
   0 -19  -2-126.509 215.481   8
   0  19   3 339.346 373.831   4
   0  19   3 364.855 366.835  14
   0 -19  -3 97.1036 194.758  13
   0 -19  -3-311.434 207.535   8
   0 -19  -4-296.355 289.217  13
   0 -19  -4 265.642 214.820   8
   0 -19  -5 610.428 392.118  13
   0 -19  -6 1686.99 522.842  13
   0 -20   5 621.896 309.174   7
   0 -20   4 1064.68 527.478   7
   0 -20   3 1093.05 393.246   7
   0 -20   2 1094.51 450.731   7
   1 -20   2 1429.67 527.282   7
   1 -20   3 472.198 289.328   7
   1 -20   4 3205.20 744.205   7
   1 -19  -5 353.807 360.177   8
   1 -19  -4 97.2524 259.911   8
   1 -19  -3-147.371 288.435   8
   1 -19  -2 1374.55 427.312   8
   1 -19  -1 596.409 345.665   8
   1 -19   1 490.965 298.923   7
   1 -19   1 987.622 505.239   3
   1 -19   2 460.032 312.329   7
  -1  19  -2 167.228 303.431   4
   1 -19   2 578.211 442.039   3
   1 -19   3 1920.87 510.957   7
   1 -19   3 1734.59 665.760   3
   1 -19   4-81.5673 349.727   7
   1 -19   5 1785.48 625.613   7
   1 -19   6-421.924 421.636   7
  -1  18   7-67.3705 352.111   4
   1 -18  -7-385.753 280.507  13
  -1  18   6 52.4697 229.379   4
  -1  18   6 152.474 344.914  14
   1 -18  -6 417.290 297.706   8
   1 -18  -6 456.496 330.126  13
  -1  18   5 1126.66 363.648   4
   1 -18  -5 1153.17 382.684  13
  -1  18   5 858.873 466.823  14
   1 -18  -5 1661.67 467.625   8
   1 -18  -4 606.332 487.811   3
  -1  18   4 351.985 316.959   4
   1 -18  -4 684.989 304.677  13
  -1  18   4 193.509 248.858  14
   1 -18  -4 48.8492 165.561   8
   1 -18  -3-114.654 323.030   3
  -1  18   3-46.3132 277.453   4
   1 -18  -3 105.706 195.639  13
  -1  18   3 366.401 358.589  14
   1 -18  -3 179.301 202.759   8
   1 -18  -2 521.766 274.243   3
  -1  18   2 369.413 237.007   4
  -1  18   2 496.232 281.923  14
   1 -18  -2 353.705 239.066  13
   1 -18  -2 163.939 234.996   8
  -1  18   1 431.307 357.553   4
   1 -18  -1 450.515 296.370   3
  -1  18   1 431.237 295.505  14
   1 -18  -1 189.085 218.702   8
   1 -18  -1 501.596 288.746   7
   1 -18   0 490.897 323.762   3
  -1  18   0 767.668 278.573   4
  -1  18   0 495.079 410.877  14
   1 -18   0 468.053 265.644   7
   1 -18   0 676.224 283.813   8
  -1  18  -1 459.612 323.550   4
   1 -18   1 369.761 284.881   3
  -1  18  -1 791.361 404.705  14
   1 -18   1-428.239 346.064   7
   1 -18   1 264.507 185.634   8
   1 -18   2 2034.60 583.703   3
  -1  18  -2 2255.39 537.741   4
  -1  18  -2 1842.12 568.051  14
   1 -18   2 2217.30 532.933   7
   1 -18   3 602.410 466.244   3
  -1  18  -3-41.5320 266.060   4
  -1  18  -3 474.201 458.682  14
   1 -18   3 319.728 244.115   7
  -1  18  -4 952.058 444.650   4
   1 -18   4 900.640 403.074   3
  -1  18  -4 525.871 271.373  14
   1 -18   4 884.410 386.528   7
   1 -18   5 2809.93 645.762   3
  -1  18  -5 3392.88 697.406   4
  -1  18  -5 4119.28 853.662  14
   1 -18   5 3230.33 739.231   7
   1 -18   6 3142.21 672.454   3
  -1  18  -6 2853.38 662.929   4
  -1  18  -6 3656.60 770.489  14
   1 -18   6 1889.60 531.958   7
   1 -18   7 213.964 278.234   3
  -1  18  -7 194.816 228.049   4
  -1  18  -7-130.662 311.789  14
   1 -18   7 310.650 309.662   7
   1 -18   8 972.335 401.059   3
  -1  18  -8 1644.54 443.821   4
  -1  18  -8 2003.64 610.388  14
   1 -18   8 1302.23 485.150   7
  -1  18  -9 1375.33 483.086   4
  -1  18  -9 874.218 428.527  14
  -1  18 -10 534.102 278.055   4
  -1  18 -10 498.650 385.619  14
  -1  18 -11 1086.56 434.378   4
  -1  18 -11 1351.05 662.630  14
  -1  17   9 85.7440 198.974   4
  -1  17   9 89.8449 227.677  14
  -1  17   8 671.987 403.969   4
  -1  17   8 539.278 376.512  14
   1 -17  -8 357.793 286.636   8
   1 -17  -8 360.137 367.024  13
  -1  17   7 713.883 362.528   4
  -1  17   7 419.579 322.669  14
   1 -17  -7 794.382 348.583   8
   1 -17  -7 1210.97 478.409  13
   1 -17  -6 1708.62 501.225   8
   1 -17  -6 844.080 348.074  13
  -1  17   6 851.392 391.581  14
   1 -17  -6 1104.02 404.694   3
  -1  17   6 893.436 341.160   4
   1 -17  -5-109.326 220.070   8
  -1  17   5-203.566 270.197  14
   1 -17  -5-215.164 220.614  13
   1 -17  -5 552.548 409.148   3
  -1  17   5-106.657 226.549   4
   1 -17  -4-72.3615 222.958   8
  -1  17   4 97.1712 258.516  14
  -1  17   4-305.085 244.010   4
   1 -17  -4 255.766 328.811   3
   1 -17  -3 194.736 160.041   8
  -1  17   3-83.7662 295.212  14
   1 -17  -3 108.203 220.801  13
   1 -17  -3 249.226 239.372   3
  -1  17   3-142.123 232.945   4
   1 -17  -2 90.1882 216.433   7
   1 -17  -2 179.146 200.442   8
  -1  17   2-294.969 251.952  14
   1 -17  -2 217.460 222.605  13
  -1  17   2 535.087 344.410   4
   1 -17  -2 396.250 250.892   3
   1 -17  -1 482.959 270.303   8
   1 -17  -1 369.094 325.567   7
  -1  17   1 530.685 344.392  14
   1 -17  -1 386.688 267.921  13
   1 -17  -1 639.295 264.881   3
  -1  17   1 56.6315 190.982   4
   1 -17   0-23.9783 201.826   7
   1 -17   0-21.7416 149.356   8
   1 -17   0-155.415 168.773  13
  -1  17   0 543.889 437.820  14
   1 -17   0 171.330 267.367   3
  -1  17   0 41.6175 240.331   4
   1 -17   1 7183.07 800.274   8
   1 -17   1 8028.05 967.935   7
  -1  17  -1 7092.02 1015.48  14
   1 -17   1 7639.89 817.555  13
   1 -17   1 6820.27 1003.14   3
  -1  17  -1 7887.56 1000.35   4
   1 -17   2 456.836 320.858   7
   1 -17   2 440.851 249.188   8
   1 -17   2 92.9016 149.010  13
  -1  17  -2 885.769 438.782  14
  -1  17  -2 285.247 230.085   4
   1 -17   2 182.670 249.300   3
   1 -17   3 1483.73 475.919   7
  -1  17  -3 2591.82 635.754  14
   1 -17   3 1250.49 433.783   3
  -1  17  -3 2267.51 513.494   4
   1 -17   4 928.109 445.152   7
  -1  17  -4 1029.58 438.703  14
  -1  17  -4 884.557 392.943   4
   1 -17   4 383.777 275.906   3
   1 -17   5-1.24738 340.521   7
  -1  17  -5 469.569 336.938  14
   1 -17   5 171.510 265.777   3
  -1  17  -5 15.1462 213.985   4
   1 -17   6 3880.85 759.220   7
  -1  17  -6 4525.35 827.987  14
  -1  17  -6 3495.47 662.471   4
   1 -17   6 3338.85 705.789   3
   1 -17   7 487.562 364.123   7
  -1  17  -7 123.382 242.679  14
   1 -17   7 697.736 404.457   3
  -1  17  -7 839.212 400.338   4
   1 -17   8 3507.30 802.780   7
  -1  17  -8 3663.93 716.141  14
  -1  17  -8 4869.22 813.441   4
   1 -17   8 3808.20 745.942   3
   1 -17   9 396.178 381.301   7
  -1  17  -9 314.966 281.675  14
   1 -17   9 590.297 348.998   3
  -1  17  -9 436.058 260.732   4
   1 -17  10 2465.27 753.147   7
  -1  17 -10 1984.32 581.032  14
  -1  17 -10 1080.47 407.949   4
  -1  17 -11 1717.50 524.600  14
  -1  17 -11 1461.59 504.800   4
  -1  17 -12 1095.83 513.443  14
  -1  17 -12 1406.99 452.938   4
  -1  16  10-316.262 372.635   6
  -1  16  10 35.3602 195.615   4
  -1  16   9 31.4619 200.157   4
   1 -16  -9 758.755 430.783   8
  -1  16   9-96.1930 316.486  14
  -1  16   8 670.731 268.328   4
  -1  16   8 1383.64 447.458  14
   1 -16  -8 459.111 333.743   8
   1 -16  -8 861.244 386.262  13
   1 -16  -7 675.288 367.741   3
  -1  16   7 813.124 382.502   4
  -1  16   7 1273.38 502.192  14
   1 -16  -7 1182.07 434.829   8
   1 -16  -7 367.037 286.234  13
   1 -16  -6 6722.91 901.591   8
   1 -16  -6 6880.22 894.326  13
  -1  16   6 6538.25 912.332  14
   1 -16  -6 6932.11 962.136   3
  -1  16   6 6475.07 878.616   4
   1 -16  -5 480.186 268.874   8
   1 -16  -5 625.721 312.973  13
  -1  16   5 550.091 410.554  14
  -1  16   5 421.717 269.212   4
   1 -16  -5 871.043 384.352   3
   1 -16  -4 2095.30 490.252   8
   1 -16  -4 2327.66 501.941  13
  -1  16   4 2017.88 491.713  14
   1 -16  -4 2166.83 519.330   3
  -1  16   4 2369.36 540.050   4
   1 -16  -3 248.005 180.381   7
   1 -16  -3 418.109 187.993   8
   1 -16  -3 1045.19 342.804  13
  -1  16   3 453.600 288.602  14
   1 -16  -3 803.240 377.348   3
  -1  16   3 454.565 268.829   4
   1 -16  -2 119.295 162.584   8
   1 -16  -2 699.715 299.286   7
  -1  16   2 1209.45 405.661  14
   1 -16  -2 363.584 194.537  13
   1 -16  -2 716.030 344.254   3
  -1  16   2 294.248 293.905   4
   1 -16  -1 280.613 211.195   8
   1 -16  -1 272.576 275.795   7
  -1  16   1-29.6172 196.577  14
   1 -16  -1 83.1280 184.532  13
  -1  16   1 69.0282 163.648   4
   1 -16  -1 217.189 303.549   3
   1 -16   0 782.896 281.369   8
   1 -16   0 711.369 322.898   7
   1 -16   0 627.130 235.292  13
  -1  16   0 458.687 284.604  14
   1 -16   0 1011.47 413.434   3
  -1  16   0 1437.09 435.799   4
   1 -16   1 3894.40 623.630   7
   1 -16   1 3214.02 509.997   8
   1 -16   1 3446.85 537.232  13
  -1  16  -1 3898.19 722.545  14
   1 -16   1 3964.96 705.029   3
  -1  16  -1 3710.40 629.441   4
   1 -16   2 1422.82 342.789   8
   1 -16   2 1029.65 329.985   7
   1 -16   2 909.092 267.692  13
  -1  16  -2 1876.83 569.489  14
   1 -16   2 1279.78 426.221   3
  -1  16  -2 2384.94 503.532   4
   1 -16   3 555.643 220.861   8
   1 -16   3 941.637 405.159   7
   1 -16   3 584.258 216.886  13
  -1  16  -3 1102.49 418.537  14
   1 -16   3 706.505 386.061   3
  -1  16  -3 667.282 324.541   4
   1 -16   4 3434.21 466.049   8
   1 -16   4 2963.84 667.904   7
   1 -16   4 3908.07 517.609  13
  -1  16  -4 3583.97 696.701  14
   1 -16   4 4071.29 732.680   3
  -1  16  -4 3576.65 652.733   4
   1 -16   5 254.611 335.027   7
  -1  16  -5-69.0804 218.996  14
   1 -16   5-135.912 289.254   3
  -1  16  -5 335.537 278.126   4
   1 -16   6 2301.25 571.497   7
  -1  16  -6 1948.32 553.014  14
  -1  16  -6 2091.09 486.683   4
   1 -16   6 1244.60 414.415   3
   1 -16   7 362.871 279.958   7
  -1  16  -7 35.9864 241.355  14
  -1  16  -7 173.263 266.972   4
   1 -16   7-23.7615 208.942   3
   1 -16   8 1758.37 536.307   7
  -1  16  -8 1094.56 409.510  14
   1 -16   8 1286.03 488.326   3
  -1  16  -8 1645.65 481.162   4
   1 -16   9 3659.97 769.009   7
  -1  16  -9 3475.05 699.425  14
  -1  16  -9 2334.59 528.493   4
   1 -16   9 2903.69 583.523   3
  -1  16 -10 604.015 357.143  14
  -1  16 -10 6.50733 264.476   4
   1 -16  10 35.2999 194.339   3
   1 -16  11 5256.53 992.810   7
  -1  16 -11 4974.59 845.476  14
  -1  16 -11 4250.76 703.476   4
   1 -16  12 3349.81 809.582   7
  -1  16 -12 3458.38 710.920  14
  -1  16 -12 4033.74 674.820   4
  -1  16 -13 987.453 388.786  14
  -1  16 -13 1122.55 399.136   4
  -1  15  12 75.0755 223.724   6
  -1  15  11 1042.57 379.681   6
  -1  15  10 514.320 313.376  14
  -1  15  10 901.466 297.288   4
   1 -15 -10 323.090 309.940   8
  -1  15  10-73.3641 173.672   6
  -1  15   9 165.889 254.711   4
  -1  15   9 153.244 273.852  14
   1 -15  -9 234.565 295.914   8
   1 -15  -9 215.207 253.102  13
  -1  15   8 713.954 305.846   4
  -1  15   8 797.940 432.595  14
   1 -15  -8 1523.27 483.234   8
   1 -15  -8 297.702 259.935  13
   1 -15  -7 4968.87 765.795   8
   1 -15  -7 4155.71 709.705   3
  -1  15   7 3968.51 648.337   4
  -1  15   7 4092.53 721.023  14
   1 -15  -7 5035.39 789.195  13
   1 -15  -6 201.900 157.690   8
  -1  15   6 190.687 196.161   4
  -1  15   6 13.3663 233.287  14
   1 -15  -6 697.636 350.379  13
   1 -15  -5 1577.84 412.940   8
  -1  15   5 950.181 322.970   4
   1 -15  -5 1613.63 482.825   3
  -1  15   5 1049.85 405.407  14
   1 -15  -5 1230.46 396.083  13
   1 -15  -4 1436.46 368.830   8
   1 -15  -4 1724.27 321.461   7
   1 -15  -4 1701.42 450.086   3
  -1  15   4 1931.30 461.255   4
   1 -15  -4 1191.20 330.777  13
  -1  15   4 1480.25 427.801  14
   1 -15  -3 2107.37 441.392   7
   1 -15  -3 1553.26 405.556   8
   1 -15  -3 2421.58 535.695   3
  -1  15   3 1511.03 393.515   4
   1 -15  -3 1632.73 390.375  13
  -1  15   3 1719.63 480.142  14
   1 -15  -2 1714.47 430.090   7
   1 -15  -2 1715.59 374.374   8
  -1  15   2 1731.75 435.084   4
   1 -15  -2 1878.29 435.150   3
   1 -15  -2 1687.54 354.627  13
  -1  15   2 1411.53 444.293  14
  -1  15   1 784.317 344.212   4
  -1  15   1 712.158 274.425  14
   1 -15  -1 1286.50 337.289  13
   1 -15  -1 1608.18 410.899   7
   1 -15  -1 1024.26 323.325   8
   1 -15  -1 1703.63 494.531   3
   1 -15   0 7053.00 826.184   7
   1 -15   0 7470.43 760.897   8
  -1  15   0 6519.47 815.567   4
   1 -15   0 7348.17 906.234   3
   1 -15   0 7065.49 742.803  13
  -1  15   0 5610.39 869.239  14
  -1  15  -1-210.898 220.780   4
  -1  15  -1-225.847 275.844  14
   1 -15   1-156.078 143.474  13
   1 -15   1 137.488 189.131   7
   1 -15   1 414.452 180.272   8
   1 -15   1 94.7620 247.842   3
  -1  15  -2 92.4634 214.599   4
  -1  15  -2 353.315 321.115  14
   1 -15   2 273.495 208.016  13
   1 -15   2 358.324 209.923   7
   1 -15   2 258.076 124.940   8
   1 -15   2 576.492 357.119   3
  -1  15  -3 6208.61 819.819   4
   1 -15   3 6104.97 642.232  13
  -1  15  -3 6488.83 911.150  14
   1 -15   3 5825.24 604.035   8
   1 -15   3 5173.94 797.961   7
   1 -15   3 5700.65 772.008   3
  -1  15  -4 2628.22 525.064   4
  -1  15  -4 2792.53 566.733  14
   1 -15   4 2698.42 425.781  13
   1 -15   4 2577.79 571.145   7
   1 -15   4 2799.71 399.577   8
   1 -15   4 2516.43 572.453   3
   1 -15   5 75.4728 110.271   8
   1 -15   5-195.837 234.184   7
   1 -15   5 109.247 135.834  13
  -1  15  -5 53.6605 271.257  14
  -1  15  -5 181.373 250.070   4
   1 -15   5 396.595 293.800   3
   1 -15   6 698.372 365.497   7
   1 -15   6 773.387 225.321  13
  -1  15  -6 248.360 195.546  14
   1 -15   6 847.857 321.242   3
  -1  15  -6 360.979 254.251   4
   1 -15   7 1334.41 419.022   7
   1 -15   7 1989.82 351.674  13
  -1  15  -7 1345.32 424.087  14
   1 -15   7 1726.61 438.177   3
  -1  15  -7 1982.21 462.175   4
   1 -15   8 484.877 297.465   7
  -1  15  -8 941.574 395.005  14
   1 -15   8 326.267 230.089   3
  -1  15  -8 340.958 205.928   4
   1 -15   9 1604.65 513.419   7
  -1  15  -9 1064.94 403.397  14
   1 -15   9 1287.51 395.807   3
  -1  15  -9 1278.84 346.472   4
   1 -15  10 68.1805 306.859   7
  -1  15 -10-295.667 310.206  14
   1 -15  10-246.577 277.542   3
  -1  15 -10-120.122 248.027   4
   1 -15  11 255.601 337.549   7
  -1  15 -11 290.479 239.311  14
  -1  15 -11 761.306 345.614   4
   1 -15  11 293.839 235.294   3
   1 -15  12 526.677 401.604   7
  -1  15 -12 521.248 308.520  14
  -1  15 -12 207.914 160.889   4
   1 -15  13 1278.02 538.776   7
  -1  15 -13 543.390 310.164  14
  -1  15 -13 680.920 318.240   4
  -1  14  13 755.556 338.288   6
  -1  14  12 359.234 198.278   6
   1 -14 -11 617.874 366.793   8
  -1  14  11 1117.99 380.736   6
  -1  14  10 243.113 177.384  14
  -1  14  10 387.008 250.348   4
   1 -14 -10-128.641 237.772   8
  -1  14  10-427.479 302.653   6
  -1  14   9 49.3383 158.252   4
  -1  14   9 140.084 196.040  14
   1 -14  -9 265.990 222.495   8
   1 -14  -9 253.359 237.918  13
   1 -14  -8 944.935 337.826   3
  -1  14   8 1311.41 339.531   4
  -1  14   8 1111.10 417.066  14
   1 -14  -8 1355.37 389.293   8
   1 -14  -8 779.065 385.974  13
   1 -14  -7 136.099 184.605   8
   1 -14  -7-22.9412 207.585  13
  -1  14   7 61.1551 215.662  14
  -1  14   7 378.719 259.670   4
   1 -14  -7-94.4311 192.578   3
   1 -14  -6-388.020 253.613   8
   1 -14  -6-345.159 226.432  13
  -1  14   6-171.530 226.383  14
  -1  14   6 64.8552 186.832   4
   1 -14  -6-156.976 217.654   3
   1 -14  -5 3137.23 448.523   7
   1 -14  -5 2520.36 504.216   8
  -1  14   5 2976.15 587.315  14
   1 -14  -5 1824.04 448.438  13
  -1  14   5 2720.98 537.701   4
   1 -14  -5 2947.15 565.405   3
   1 -14  -4 2786.18 409.889   7
   1 -14  -4 1752.00 405.887   8
   1 -14  -4 1643.18 395.672  13
  -1  14   4 1922.91 468.023  14
   1 -14  -4 2002.65 448.320   3
  -1  14   4 2086.31 451.414   4
  -1  14   3 781.153 273.760  14
   1 -14  -3 623.297 274.759  13
   1 -14  -3 716.592 209.320   8
   1 -14  -3 1243.14 317.700   7
   1 -14  -3 1268.21 358.648   3
  -1  14   3 1651.70 423.807   4
   1 -14  -2 2992.12 501.143  13
  -1  14   2 3724.95 653.860  14
   1 -14  -2 5085.02 611.626   7
   1 -14  -2 4281.01 571.268   8
   1 -14  -2 4644.99 682.458   3
  -1  14   2 4343.05 651.643   4
   1 -14  -1 818.269 272.426  13
  -1  14   1 1069.75 343.022  14
   1 -14  -1 893.711 283.403   8
   1 -14  -1 731.475 256.004   7
   1 -14  -1 326.257 216.613   3
  -1  14   1 574.006 321.021   4
   1 -14   0 2464.84 413.682  13
  -1  14   0 1493.68 429.205  14
   1 -14   0 1775.90 401.561   7
   1 -14   0 1744.32 362.603   8
   1 -14   0 2072.88 454.211   3
  -1  14   0 1677.10 389.793   4
  -1  14  -1 1967.34 499.060  14
   1 -14   1 1524.75 334.154  13
   1 -14   1 1860.94 422.147   7
   1 -14   1 2200.32 371.563   8
   1 -14   1 2283.18 455.761   3
  -1  14  -1 2422.51 489.539   4
   1 -14   2 1677.79 352.632  13
  -1  14  -2 1109.22 346.608  14
   1 -14   2 1379.83 268.794   8
   1 -14   2 1378.53 364.215   7
   1 -14   2 1321.03 381.106   3
  -1  14  -2 1006.59 287.107   4
  -1  14  -3 118.096 185.596  14
   1 -14   3-19.8974 103.768  13
   1 -14   3-8.47148 128.773   8
   1 -14   3 7.30760 175.314   7
   1 -14   3-177.781 215.227   3
  -1  14  -3-104.241 203.700   4
  -1  14  -4 4802.30 732.602  14
   1 -14   4 5426.46 566.312  13
   1 -14   4 5000.92 513.186   8
   1 -14   4 4622.07 748.625   7
   1 -14   4 4495.56 685.277   3
  -1  14  -4 6139.49 777.029   4
  -1  14  -5-130.476 276.331  14
   1 -14   5 267.756 127.231  13
   1 -14   5 44.6464 96.2372   8
   1 -14   5 177.674 227.487   7
   1 -14   5 271.400 231.868   3
  -1  14  -5-16.1185 174.470   4
  -1  14  -6 724.347 351.157  14
   1 -14   6 436.736 183.285  13
   1 -14   6 288.646 120.530   8
   1 -14   6 626.210 318.707   7
   1 -14   6 216.430 230.726   3
  -1  14  -6 274.771 218.705   4
   1 -14   7 183.011 203.394   3
  -1  14  -7 443.173 218.517   4
  -1  14  -7 207.825 195.596  14
   1 -14   7 138.381 222.866   7
  -1  14  -8 451.390 235.773   4
   1 -14   8-51.1215 166.661   3
  -1  14  -8-34.4782 254.656  14
   1 -14   8 482.000 207.743   7
  -1  14  -9 1841.68 441.694   4
   1 -14   9 1163.85 351.699   3
  -1  14  -9 1223.17 400.364  14
   1 -14   9 1677.54 491.104   7
  -1  14 -10 340.739 162.393   4
   1 -14  10 910.733 266.237   3
  -1  14 -10 353.962 261.743  14
   1 -14  10 562.946 336.840   7
   1 -14  11 144.479 247.340   3
  -1  14 -11 287.956 260.058   4
  -1  14 -11-18.3833 173.010  14
   1 -14  11-514.737 281.481   7
  -1  14 -12 216.235 271.581   4
  -1  14 -12 202.729 183.929  14
   1 -14  12-486.768 206.471   7
  -1  14 -13 734.708 363.862   4
  -1  14 -13 232.843 246.335  14
   1 -14  14 4587.12 935.902   7
  -1  14 -16 291.116 220.148  12
  -1  13  14 635.766 299.343   6
  -1  13  13 37.0621 227.392   6
   1 -13 -12 509.520 361.478   8
  -1  13  12-243.456 228.989   6
  -1  13  11 535.880 310.056  14
   1 -13 -11 284.080 263.985   8
  -1  13  11-176.677 258.743   6
  -1  13  11 487.546 255.369   4
  -1  13  10 1159.51 363.455  14
  -1  13  10 1494.32 393.803   4
   1 -13 -10 1082.40 369.163   8
  -1  13  10 955.519 326.203   6
  -1  13   9 420.079 281.333   4
   1 -13  -9 434.784 278.969   3
  -1  13   9 571.689 280.444  14
   1 -13  -9 624.103 224.334   8
   1 -13  -9 366.967 255.276  13
  -1  13   8-8.95600 124.554   5
  -1  13   8 73.1161 147.855   4
   1 -13  -8 31.3422 159.139   3
  -1  13   8-2.03208 211.867  14
   1 -13  -8-2.05780 159.402   8
   1 -13  -8-1.04577 222.788  13
   1 -13  -7 272.716 197.156   8
  -1  13   7 394.935 146.528   5
  -1  13   7 182.260 153.853   4
   1 -13  -7 612.402 302.041   3
   1 -13  -7 211.434 218.416  13
  -1  13   7 314.845 235.669  14
   1 -13  -6 1414.26 345.995   3
  -1  13   6 2062.54 453.434   4
  -1  13   6 1849.80 260.057   5
   1 -13  -6 1502.34 396.234  13
  -1  13   6 1704.61 438.743  14
   1 -13  -6 1892.97 439.753   8
   1 -13  -6 2020.86 350.411   7
  -1  13   5 1800.62 442.756  14
   1 -13  -5 2345.54 448.152  13
   1 -13  -5 2465.67 448.760   8
   1 -13  -5 2648.48 371.728   7
   1 -13  -5 2496.38 505.921   3
  -1  13   5 2675.37 479.634   4
  -1  13   4-4.93512 204.468  14
   1 -13  -4 48.2458 124.590  13
   1 -13  -4 56.3840 139.839   8
   1 -13  -4 189.205 177.747   7
   1 -13  -4 118.072 148.439   3
  -1  13   4 126.820 182.274   4
  -1  13   3 810.019 305.878  14
   1 -13  -3 1444.37 331.912  13
   1 -13  -3 1614.71 333.134   7
   1 -13  -3 1775.56 353.991   8
   1 -13  -3 1195.79 370.168   3
  -1  13   3 1126.04 316.913   4
  -1  13   2-186.149 207.536  14
   1 -13  -2 262.490 159.003  13
   1 -13  -2 236.733 171.377   7
   1 -13  -2 278.193 183.979   8
   1 -13  -2 478.818 273.731   3
  -1  13   2 29.8589 161.457   4
  -1  13   1-525.051 261.835  14
   1 -13  -1-92.6545 138.088  13
   1 -13  -1 47.2872 106.288   8
   1 -13  -1 62.2011 156.074   7
   1 -13  -1 190.640 231.537   3
  -1  13   1 32.2256 135.451   4
  -1  13   0 14286.1 1202.77   4
   1 -13   0 16167.3 1276.78   3
   1 -13   0 15815.6 1074.87   8
   1 -13   0 17376.4 1246.20   7
  -1  13   0 15949.1 1330.00  14
   1 -13   0 16818.7 1129.88  13
  -1  13  -1 6752.05 770.827   4
   1 -13   1 8077.63 851.001   3
   1 -13   1 6741.20 797.391   1
   1 -13   1 7491.36 830.169   2
   1 -13   1 7178.32 664.014   8
   1 -13   1 7598.60 802.784   7
   1 -13   1 7150.66 677.327  13
  -1  13  -1 6072.11 814.363  14
  -1  13  -2 13888.4 1135.40   4
   1 -13   2 14237.5 1167.51   3
   1 -13   2 13323.5 1133.25   2
   1 -13   2 12655.4 1116.99   1
   1 -13   2 12922.0 1097.55   7
   1 -13   2 13330.6 916.527   8
   1 -13   2 15119.8 1000.92  13
  -1  13  -2 12624.7 1176.85  14
  -1  13  -3 2049.73 458.760  14
   1 -13   3 2103.16 335.403  13
   1 -13   3 1646.51 442.365   7
   1 -13   3 2050.97 319.767   8
   1 -13   3 1754.67 410.772   3
  -1  13  -3 1881.62 425.877   4
  -1  13  -4 705.947 301.274  14
   1 -13   4 731.069 204.142  13
   1 -13   4 1103.09 227.954   8
   1 -13   4 710.518 335.483   7
   1 -13   4 844.865 293.052   3
  -1  13  -4 1200.75 317.720   4
  -1  13  -5 552.831 281.309  14
   1 -13   5 1126.29 227.483  13
   1 -13   5 1307.07 350.727   7
   1 -13   5 995.595 210.173   8
   1 -13   5 452.056 195.023   3
  -1  13  -5 710.549 288.389   4
  -1  13  -6 1094.95 352.344  14
   1 -13   6 1567.99 469.445   7
   1 -13   6 1312.78 216.394   8
   1 -13   6 407.141 254.004   3
  -1  13  -6 1551.55 390.563   4
  -1  13  -7 7099.11 794.138   4
   1 -13   7 6171.54 761.380   3
  -1  13  -7 6766.44 838.759  14
   1 -13   7 6731.15 495.369   8
   1 -13   7 6102.45 827.137   7
   1 -13   8 5267.62 698.115   3
  -1  13  -8 6162.97 743.687   4
   1 -13   8 5993.52 821.136   7
  -1  13  -8 4563.42 686.075  14
   1 -13   9 1830.76 424.154   3
  -1  13  -9 2549.65 483.243   4
  -1  13  -9 2616.08 348.655  11
  -1  13  -9 1744.86 464.960  14
   1 -13   9 1674.10 470.160   7
  -1  13 -10 1545.33 347.212   4
   1 -13  10 1488.50 365.327   3
  -1  13 -10 2105.02 509.890  14
   1 -13  10 2066.73 512.705   7
  -1  13 -11 263.720 288.843   4
   1 -13  11 326.809 256.551   3
  -1  13 -11 410.613 253.017  14
   1 -13  11-469.340 277.142   7
  -1  13 -12 478.774 274.795   4
  -1  13 -12 738.057 304.374  14
   1 -13  12 250.593 323.315   7
  -1  13 -13 898.692 323.879   4
   1 -13  13 896.247 429.994   7
  -1  13 -13 440.734 272.775  14
   1 -13  14 2355.41 631.315   7
   1 -13  15 278.279 266.845   7
  -1  13 -16 640.500 334.795  12
   1 -13  16-103.096 272.146   7
  -1  13 -17 9455.87 1211.43  12
  -1  12  15-98.4321 235.020   6
  -1  12  14-270.009 319.362   6
  -1  12  13-359.157 270.143   6
  -1  12  13-143.235 183.802   5
   1 -12 -12 2595.66 564.852   8
  -1  12  12 2692.09 528.771   6
  -1  12  12 2822.54 551.534   5
  -1  12  11 71.4943 171.295  14
   1 -12 -11 208.333 247.071   8
  -1  12  11 64.9609 161.167   6
  -1  12  11-42.9846 151.092   5
  -1  12  11 167.427 140.135   4
  -1  12  10 165.591 193.931  14
  -1  12  10 432.084 227.171   5
  -1  12  10 732.411 274.394   4
   1 -12 -10 315.310 158.278   8
  -1  12  10 212.597 165.379   6
   1 -12  -9 933.695 320.765   3
  -1  12   9 1211.61 324.394   5
  -1  12   9 1049.27 316.585   4
   1 -12  -9 1098.74 382.755  13
   1 -12  -9 956.911 337.508   8
  -1  12   9 1315.45 372.648  14
  -1  12   8 1242.49 334.050   4
   1 -12  -8 1164.85 288.179   3
  -1  12   8 1078.13 244.897   5
   1 -12  -8 658.837 285.684  13
   1 -12  -8 1086.87 340.484   8
  -1  12   8 812.457 266.517  14
  -1  12   7 1414.82 256.882   5
   1 -12  -7 937.557 269.234   3
  -1  12   7 1442.52 312.890   4
  -1  12   7 876.015 330.412  14
   1 -12  -7 694.679 276.601  13
   1 -12  -7 1305.44 388.789   8
   1 -12  -7 1507.04 221.044   7
   1 -12  -6 2824.01 486.357   3
  -1  12   6 2652.61 459.051   4
   1 -12  -6 2288.50 449.978  13
  -1  12   6 2439.34 499.687  14
  -1  12   6 2102.89 282.007  10
   1 -12  -6 2368.99 452.250   8
   1 -12  -6 2925.67 347.807   7
  -1  12   6 2817.13 332.096   5
  -1  12   5 159.605 116.419   5
  -1  12   5 363.477 230.910   4
  -1  12   5-115.088 203.358  14
   1 -12  -5-140.752 165.049  13
   1 -12  -5-38.8120 167.117   8
   1 -12  -5 143.532 94.6285   7
   1 -12  -5 137.420 127.042   3
  -1  12   4 2.19378 153.677   4
  -1  12   4-244.511 224.380  14
   1 -12  -4 324.950 203.460  13
  -1  12   4-12.1559 95.9994  10
   1 -12  -4-86.6529 173.516   8
   1 -12  -4 309.026 170.508   7
   1 -12  -4 51.0025 161.314   3
  -1  12   3-27.7303 194.133   4
   1 -12  -3 146.298 109.128  13
  -1  12   3 350.639 207.356  14
  -1  12   3 275.818 171.435  10
   1 -12  -3 98.4316 119.980   8
   1 -12  -3 145.658 131.227   7
   1 -12  -3 307.389 182.550   3
  -1  12   2 2304.24 474.622  14
   1 -12  -2 2915.08 438.737  13
  -1  12   2 1701.94 389.976   4
   1 -12  -2 2570.51 430.811   7
   1 -12  -2 2754.54 419.836   8
   1 -12  -2 3013.42 499.580   3
  -1  12   1-155.464 184.553  14
   1 -12  -1-46.8333 114.519  13
  -1  12   1-149.741 194.426   4
   1 -12  -1-53.1703 230.127   1
   1 -12  -1-364.354 269.050   2
   1 -12  -1 132.797 105.780   8
   1 -12  -1 58.0294 115.979   7
   1 -12  -1-68.1509 156.995   3
  -1  12   0-48.1454 148.204  14
   1 -12   0-18.5374 115.092  13
  -1  12   0 456.020 241.377   4
   1 -12   0 211.932 201.264   2
   1 -12   0-65.1887 138.351   1
   1 -12   0-8.65841 158.919   7
   1 -12   0 159.216 144.650   8
   1 -12   0 235.618 218.621   3
   1 -12   1 10749.2 960.635   1
   1 -12   1 10857.3 968.240   2
   1 -12   1 10620.0 961.651   3
  -1  12  -1 10864.4 943.703   4
   1 -12   1 10883.0 934.035   7
   1 -12   1 9570.87 745.543   8
  -1  12  -1 8772.80 952.169  14
   1 -12   1 10693.2 805.566  13
  -1  12  -2 5514.99 479.773  11
   1 -12   2 5389.37 664.505   2
   1 -12   2 5435.31 665.604   1
  -1  12  -2 5569.60 687.759   4
   1 -12   2 5881.19 689.374   3
   1 -12   2 5430.75 523.393   8
   1 -12   2 5427.73 664.919   7
   1 -12   2 5227.08 550.464  13
  -1  12  -2 5765.90 739.747  14
  -1  12  -3 4330.40 417.596  11
  -1  12  -3 3587.32 559.357   4
   1 -12   3 4765.08 648.203   3
  -1  12  -3 3702.61 610.385  14
   1 -12   3 4182.28 463.322  13
   1 -12   3 4453.67 618.517   7
   1 -12   3 4655.89 456.342   8
   1 -12   3 3225.80 528.942   2
   1 -12   3 3719.06 559.417   1
   1 -12   4 3707.53 556.205   3
   1 -12   4 2962.76 499.804   1
   1 -12   4 3256.48 526.827   2
  -1  12  -4 3642.82 552.890   4
  -1  12  -4 3290.16 582.290  14
   1 -12   4 3580.19 409.277  13
   1 -12   4 3180.39 570.101   7
   1 -12   4 2929.82 341.628   8
   1 -12   4 3136.77 220.164   5
   1 -12   5 4841.65 432.024   8
   1 -12   5 4963.23 664.534   7
  -1  12  -5 4666.38 664.925  14
  -1  12  -5 5473.50 658.022   4
   1 -12   5 4571.34 618.920   3
  -1  12  -6-47.8727 161.041  14
   1 -12   6-194.557 236.117   7
   1 -12   6-58.5001 59.7012   8
   1 -12   6 100.155 149.288   3
  -1  12  -6-67.3492 159.396   4
  -1  12  -7 635.737 298.672  14
   1 -12   7 681.636 143.438   8
   1 -12   7 662.865 305.032   7
   1 -12   7 337.922 197.842   3
  -1  12  -7 568.292 204.963   4
  -1  12  -8 201.214 188.781  14
  -1  12  -8 4.45765 117.533   4
   1 -12   8-1.59205 48.1562   8
   1 -12   8-59.7102 180.891   7
   1 -12   8 174.829 175.791   3
   1 -12   9 1941.15 411.057   3
  -1  12  -9 1791.89 409.414   4
  -1  12  -9 2974.16 364.814  11
   1 -12   9 2231.64 524.748   7
  -1  12  -9 2646.48 493.438  14
  -1  12 -10 296.940 150.295   4
   1 -12  10 401.969 189.120   3
  -1  12 -10 287.192 153.173  11
  -1  12 -10 161.256 231.727  14
   1 -12  10 73.4918 178.138   7
  -1  12 -11 258.763 124.552   4
   1 -12  11 30.3537 153.581   3
  -1  12 -11-261.853 270.227  14
   1 -12  11-181.758 254.953   7
  -1  12 -12 7340.52 774.188   4
   1 -12  12 6572.32 754.088   3
  -1  12 -12 6564.94 803.749  14
   1 -12  12 6883.86 956.514   7
  -1  12 -13 433.040 277.690   4
   1 -12  13 139.295 216.928   7
  -1  12 -13-72.4430 206.044  14
   1 -12  14 13.1809 223.014   7
  -1  12 -14 322.566 245.790  14
   1 -12  15 1208.61 499.129   7
  -1  12 -16-37.8968 196.954  12
   1 -12  16-27.5717 244.726   7
  -1  12 -17 1621.46 547.522  12
   1 -12  17 1738.72 591.011   7
  -1  12 -18 2276.39 606.822  12
  -1  11  16-3.58989 174.358   6
  -1  11  16 410.182 344.363   5
  -1  11  15 1691.53 502.449   5
  -1  11  15 1288.04 425.566   6
  -1  11  14-38.6949 209.438   5
  -1  11  14-108.405 266.633   6
  -1  11  13 972.323 377.988   5
  -1  11  13 1043.01 310.153   6
  -1  11  12-55.8587 203.203   6
  -1  11  12-42.6648 185.485   5
  -1  11  11 1694.96 433.868  14
   1 -11 -11 1541.78 449.622   8
  -1  11  11 1182.55 352.753   5
  -1  11  11 1541.92 364.730   6
  -1  11  11 1313.28 328.272   4
  -1  11  10 286.532 218.977  14
  -1  11  10 305.840 189.521   4
   1 -11 -10 636.332 252.419   8
  -1  11  10 76.3372 203.319   6
  -1  11  10 487.948 237.450   5
  -1  11   9 465.770 188.101   5
   1 -11  -9 269.566 138.660   3
  -1  11   9 551.381 221.234   4
   1 -11  -9 715.076 312.027  13
   1 -11  -9 647.943 263.018   8
  -1  11   9 547.401 263.657  14
   1 -11  -8-11.6394 129.720   3
  -1  11   8-16.9668 177.949   4
  -1  11   8 4.83458 106.772   5
   1 -11  -8-111.738 194.150  13
   1 -11  -8-96.8006 184.486   8
  -1  11   8 22.2675 179.334  14
  -1  11   7 6223.35 687.672   4
   1 -11  -7 5781.52 689.930   3
  -1  11   7 5977.47 742.697  14
   1 -11  -7 5922.58 757.283  13
   1 -11  -7 5696.00 708.373   8
  -1  11   7 7054.09 625.166   5
   1 -11  -7 8282.65 517.259   7
   1 -11  -6 3581.78 501.271   3
  -1  11   6 2170.82 408.558   4
  -1  11   6 3078.90 530.630  14
   1 -11  -6 3009.08 499.802  13
  -1  11   6 2966.50 308.676  10
  -1  11   6 2973.19 343.453  10
   1 -11  -6 2456.09 454.866   8
   1 -11  -6 2973.09 356.305   7
  -1  11   6 2867.59 353.908   5
   1 -11  -5 2483.56 443.586   3
  -1  11   5 2398.13 412.082   4
   1 -11  -5 1807.73 388.101  13
  -1  11   5 1938.43 411.909  14
  -1  11   5 2537.93 333.705  10
   1 -11  -5 1980.96 384.705   8
   1 -11  -5 2822.49 346.296   7
  -1  11   5 2458.49 284.977   5
  -1  11   4 6981.82 609.523  10
  -1  11   4 6551.44 757.286  14
   1 -11  -4 7104.08 742.118  13
   1 -11  -4 7466.38 618.920   7
   1 -11  -4 7445.67 726.465   8
  -1  11   4 6772.32 698.779   4
  -1  11   4 7141.03 464.367   5
   1 -11  -4 6646.31 728.055   3
  -1  11   3-86.2324 114.398   4
   1 -11  -3-120.376 134.465  13
  -1  11   3 136.063 192.190  14
  -1  11   3-56.9733 147.421  10
   1 -11  -3-178.738 171.714   8
   1 -11  -3 89.1852 135.519   7
   1 -11  -3 207.449 143.282   3
   1 -11  -2-217.771 237.205   2
   1 -11  -2 42.4523 156.503   1
  -1  11   2 73.8745 136.197   4
   1 -11  -2 66.6116 117.908  13
  -1  11   2-113.818 146.557  14
  -1  11   2 121.193 109.979  10
   1 -11  -2-166.172 151.606   8
   1 -11  -2-35.5023 129.532   7
   1 -11  -2-247.999 209.226   3
   1 -11  -1 700.330 259.819   2
   1 -11  -1 1058.02 300.446   1
  -1  11   1 951.351 274.648   4
  -1  11   1 816.591 308.043  14
   1 -11  -1 965.030 256.892  13
   1 -11  -1 1118.07 270.478   7
   1 -11  -1 1346.19 273.305   8
   1 -11  -1 907.993 286.825   3
   1 -11   0 19352.8 1164.78  13
  -1  11   0 19075.4 1395.86  14
  -1  11   0 20481.4 1357.98   4
   1 -11   0 22616.8 1402.19   3
   1 -11   0 21284.6 1184.08   8
   1 -11   0 20739.2 1301.58   7
   1 -11   0 21567.6 1370.52   2
   1 -11   0 22313.1 1383.14   1
   1 -11   1 3045.45 498.819   1
   1 -11   1 2981.94 477.968   2
  -1  11  -1 2898.30 522.454  14
   1 -11   1 3564.58 419.856  13
  -1  11  -1 3232.32 365.398  11
  -1  11  -1 3468.68 491.629   4
   1 -11   1 2955.24 371.760   8
   1 -11   1 3232.08 507.302   7
   1 -11   1 3760.59 528.872   3
   1 -11   2 233.727 100.474  13
  -1  11  -2 86.9528 176.551  14
  -1  11  -2 274.990 156.067   4
   1 -11   2 58.9067 141.741   1
   1 -11   2 158.163 149.876   2
  -1  11  -2 315.535 99.3698  11
   1 -11   2 263.987 105.879   8
   1 -11   2 186.297 171.216   7
   1 -11   2 147.340 125.396   3
   1 -11   3 1269.74 325.806   3
   1 -11   3 1582.18 355.829   2
   1 -11   3 1212.78 326.969   1
   1 -11   3 1403.71 257.526  13
  -1  11  -3 1811.45 413.603  14
  -1  11  -3 1175.22 336.776   4
   1 -11   3 1201.26 220.719   8
   1 -11   3 1511.65 351.180   7
   1 -11   3 1573.99 141.067   5
   1 -11   4 11693.5 963.112   3
   1 -11   4 11250.4 510.766   5
  -1  11  -4 10825.0 923.728   4
   1 -11   4 10224.8 894.745   2
   1 -11   4 9844.96 885.279   1
   1 -11   4 11112.1 689.660   8
   1 -11   4 11540.6 997.975   7
  -1  11  -4 10547.9 984.521  14
   1 -11   4 10771.9 722.383  13
   1 -11   5 7340.30 744.977   3
  -1  11  -5 7697.91 752.296   4
   1 -11   5 5759.89 674.301   1
   1 -11   5 5912.10 685.429   2
   1 -11   5 7147.27 507.432   8
   1 -11   5 6957.47 776.666   7
  -1  11  -5 6368.50 758.031  14
  -1  11  -6 323.784 167.283  14
   1 -11   6 305.919 152.567   7
   1 -11   6 160.262 98.2652   8
   1 -11   6 101.874 121.549   3
  -1  11  -6 41.4077 151.011   4
  -1  11  -7 262.081 157.955  14
   1 -11   7 209.981 78.3545   8
   1 -11   7 102.311 170.559   7
   1 -11   7 86.9837 148.900   3
  -1  11  -7 107.595 142.913   4
  -1  11  -8 1508.12 343.318  14
  -1  11  -8 1999.16 402.353   4
   1 -11   8 1749.10 203.680   8
   1 -11   8 2184.87 477.601   7
   1 -11   8 1975.22 377.307   3
   1 -11   9 10214.5 903.950   3
  -1  11  -9 10032.8 883.199   4
  -1  11  -9 11664.0 757.677  11
   1 -11   9 9665.15 1011.84   7
   1 -11   9 10474.0 550.032   8
  -1  11  -9 10273.2 951.436  14
   1 -11  10 574.356 222.499   3
  -1  11 -10 709.209 244.637   4
  -1  11 -10 552.736 182.178  11
   1 -11  10 515.262 325.158   7
  -1  11 -10 695.739 271.868  14
  -1  11 -11 7167.94 769.579   4
   1 -11  11 6639.41 756.339   3
  -1  11 -11 9496.23 689.478  11
   1 -11  11 6734.56 873.416   7
  -1  11 -11 8495.03 866.812  14
  -1  11 -12 1484.52 346.786   4
   1 -11  12 1529.47 380.047   3
  -1  11 -12 2148.63 317.502  11
  -1  11 -12 1037.84 307.264  14
   1 -11  12 1837.39 468.782   7
  -1  11 -13 2192.63 396.247   4
  -1  11 -13 1933.74 409.675  14
   1 -11  13 882.389 356.742   7
  -1  11 -14 2526.15 437.458   4
   1 -11  14 1830.83 503.298   7
  -1  11 -14 2429.98 434.577  14
  -1  11 -15 3653.03 672.211  12
   1 -11  15 2945.13 645.469   7
  -1  11 -16 460.368 253.118  12
   1 -11  16 364.088 342.862   7
  -1  11 -17 757.007 372.666  12
   1 -11  17 525.278 281.958   7
  -1  11 -18-140.467 247.867  12
   1 -11  18 134.650 239.018   7
  -1  10  17 1094.56 451.218   6
  -1  10  17 1825.49 504.423   5
  -1  10  16 187.656 252.868   6
  -1  10  16 548.404 315.175   5
  -1  10  15 1875.39 506.550   6
  -1  10  15 1894.13 484.948   5
  -1  10  14 4197.01 671.138   5
  -1  10  14 3553.17 602.960   6
  -1  10  13-41.8241 182.270   5
  -1  10  13-537.423 316.412   6
   1 -10 -12 381.031 220.028   8
  -1  10  12 93.0013 180.014   5
  -1  10  12 108.325 178.715   6
  -1  10  12 444.688 161.932   4
  -1  10  11 211.287 178.352  14
   1 -10 -11-161.211 185.942   8
  -1  10  11-147.902 156.917   6
  -1  10  11-55.2262 185.458   5
  -1  10  11-59.0264 103.015   4
  -1  10  10-76.5491 130.635  14
  -1  10  10-90.6876 97.2815   4
   1 -10 -10-87.3625 158.964   3
   1 -10 -10-349.373 229.176   8
  -1  10  10-77.0827 263.117   6
  -1  10  10-50.6548 188.008   5
  -1  10   9 190.789 168.864  14
   1 -10  -9-36.5171 183.371  13
   1 -10  -9 150.400 176.401   3
  -1  10   9-67.4484 117.568   4
   1 -10  -9-106.033 168.096   8
  -1  10   9 124.492 153.148   5
  -1  10   9-133.107 209.826   6
  -1  10   8-142.775 234.722  14
   1 -10  -8-57.1872 196.574  13
  -1  10   8 102.932 70.6445  10
  -1  10   8 44.8711 97.8426   5
   1 -10  -8 130.667 73.1925   7
   1 -10  -8 120.031 149.489   8
   1 -10  -8 122.213 134.856   3
  -1  10   8-76.3134 137.870   4
  -1  10   7 10653.3 866.744   4
   1 -10  -7 11533.5 920.125   3
  -1  10   7 9770.90 924.667  14
   1 -10  -7 9763.10 960.184  13
  -1  10   7 12287.9 647.111  10
   1 -10  -7 10322.3 955.008   8
  -1  10   7 10967.1 813.252   5
   1 -10  -7 12429.3 656.908   7
   1 -10  -6 15004.5 1083.13   3
  -1  10   6 12595.3 1075.42  14
   1 -10  -6 13005.5 1085.85  13
  -1  10   6 15143.7 775.460  10
  -1  10   6 15467.6 814.858  10
   1 -10  -6 14797.5 812.544   7
   1 -10  -6 15121.3 1110.43   8
  -1  10   6 13822.9 892.162   5
   1 -10  -5 63.6594 116.000   3
   1 -10  -5 231.330 180.273  13
  -1  10   5 143.202 156.527  14
  -1  10   5 408.221 156.429  10
  -1  10   5 155.699 160.052   4
  -1  10   5 357.070 131.820   5
   1 -10  -5 747.666 238.982   8
   1 -10  -5 399.981 145.838   7
   1 -10  -4 8343.05 782.389  13
  -1  10   4 8047.55 801.325  14
  -1  10   4 7728.74 602.305  10
   1 -10  -4 9330.00 807.121   3
  -1  10   4 8763.99 769.126   4
   1 -10  -4 9052.63 668.011   7
   1 -10  -4 7003.81 694.586   8
  -1  10   4 8648.95 537.759   5
  -1  10   3 8546.39 645.421  10
   1 -10  -3 7480.35 698.478  13
  -1  10   3 7795.69 786.416  14
   1 -10  -3 8390.09 669.406   7
   1 -10  -3 7540.86 683.529   8
  -1  10   3 8591.78 468.191   5
   1 -10  -3 7172.31 731.570   3
   1 -10  -2 47.6763 122.650   1
   1 -10  -2 236.269 197.336   2
  -1  10   2 375.529 214.238  14
   1 -10  -2 498.277 176.943  13
  -1  10   2 115.257 163.381   4
  -1  10   2 390.127 165.823  10
   1 -10  -2 135.647 96.1134   8
   1 -10  -2 534.281 182.147   7
   1 -10  -2 273.049 126.476   3
  -1  10   1 5716.16 667.096  14
  -1  10   1 6713.06 543.583  11
  -1  10   1 6184.32 641.373   4
   1 -10  -1 6771.31 620.720   7
   1 -10  -1 5544.38 528.714   8
   1 -10  -1 5870.15 651.608   2
   1 -10  -1 5601.14 637.513   1
   1 -10   0 2661.00 424.011   1
   1 -10   0 3127.79 454.297   2
  -1  10   0 2430.89 456.450  14
   1 -10   0 2934.63 373.911  13
  -1  10   0 3121.98 347.464  11
  -1  10   0 3850.11 470.175  10
   1 -10   0 2898.07 351.727   8
   1 -10   0 2307.45 401.605   7
   1 -10   0 2955.12 444.323   3
  -1  10  -1 17793.7 895.114  11
   1 -10   1 15539.8 1090.56   2
   1 -10   1 13660.1 1054.79   1
   1 -10   1 15673.6 934.551  13
  -1  10  -1 15401.2 1143.21  14
   1 -10   1 15294.3 1058.89   7
   1 -10   1 14053.0 873.452   8
   1 -10   1 17287.6 1136.12   3
   1 -10   2 2488.83 318.876  13
  -1  10  -2 2139.96 415.693  14
   1 -10   2 1993.43 373.493   2
   1 -10   2 1756.67 343.583   1
   1 -10   2 2227.25 393.381   7
   1 -10   2 2517.38 305.204   8
   1 -10   2 1822.06 351.256   3
   1 -10   3 20260.0 1286.73   3
   1 -10   3 20431.0 1059.72  13
  -1  10  -3 22369.8 1387.01  14
   1 -10   3 18957.0 1241.34   2
   1 -10   3 20338.8 1279.83   1
   1 -10   3 23232.8 1366.03   7
   1 -10   3 20143.6 1010.72   8
   1 -10   3 20092.7 786.699   5
  -1  10  -4 5716.87 655.251  14
   1 -10   4 6066.50 683.994   7
   1 -10   4 5829.99 440.736   8
   1 -10   4 5085.24 589.702   1
   1 -10   4 5903.95 627.792   2
  -1  10  -4 5673.01 625.366   4
   1 -10   4 6412.85 663.383   3
   1 -10   5 96.2133 117.436   1
   1 -10   5 327.951 176.809   2
  -1  10  -5 156.985 103.900   4
  -1  10  -5-57.4713 187.660  14
   1 -10   5-206.056 179.544   7
   1 -10   5 96.0643 47.9223   8
   1 -10   5 66.2381 56.4510   9
   1 -10   5-21.6510 143.719   3
   1 -10   6 1997.24 370.118   1
  -1  10  -6 2803.37 456.394  14
   1 -10   6 3035.22 274.185   9
  -1  10  -6 1958.26 381.382   4
   1 -10   6 2716.95 263.054   8
   1 -10   6 2525.42 456.236   7
   1 -10   6 1968.43 391.481   3
  -1  10  -7 3778.04 505.431   4
   1 -10   7 4232.40 526.293   3
   1 -10   7 3990.56 602.496   7
   1 -10   7 3862.98 310.268   8
  -1  10  -7 3067.97 493.452  14
   1 -10   7 3468.17 291.189   9
   1 -10   8 5500.95 616.203   3
  -1  10  -8 6226.38 644.114   4
   1 -10   8 6340.25 394.801   9
   1 -10   8 6179.38 394.470   8
   1 -10   8 5766.30 721.279   7
  -1  10  -8 5302.93 658.080  14
  -1  10  -9 1310.26 330.318  14
  -1  10  -9 1723.09 271.327  11
  -1  10  -9 1118.61 278.686   4
   1 -10   9 1746.58 185.827   9
   1 -10   9 1282.29 395.465   7
   1 -10   9 1473.81 167.607   8
   1 -10   9 1220.46 298.672   3
  -1  10 -10 3678.95 410.877  11
  -1  10 -10 4007.90 497.202   4
   1 -10  10 3546.90 504.942   3
   1 -10  10 3574.29 258.909   9
   1 -10  10 3592.84 264.139   8
   1 -10  10 2524.64 510.634   7
  -1  10 -10 2810.27 465.816  14
  -1  10 -11 387.202 157.715  11
  -1  10 -11 339.490 190.316   4
   1 -10  11 235.490 200.321   3
   1 -10  11 384.345 89.4742   9
   1 -10  11 417.338 260.323   7
   1 -10  11 438.286 93.3882   8
  -1  10 -11 543.263 215.152  14
  -1  10 -12 12858.3 945.926   4
   1 -10  12 10842.9 905.894   3
   1 -10  12 10471.4 1112.68   7
  -1  10 -12 10866.3 952.059  14
  -1  10 -13 1345.44 306.881   4
  -1  10 -13 1910.25 317.320  11
  -1  10 -13 1734.82 371.674  14
   1 -10  13 1842.35 481.387   7
  -1  10 -14 2591.03 387.019   4
   1 -10  14 2067.76 521.329   7
  -1  10 -14 2194.83 404.029  14
  -1  10 -15 5109.65 776.137  12
   1 -10  15 4868.18 807.378   7
  -1  10 -16 611.545 339.868  12
   1 -10  16 681.532 376.396   7
  -1  10 -17-13.9923 209.928  12
   1 -10  17-298.687 290.916   7
  -1  10 -18 601.080 302.346  12
   1 -10  18 249.873 238.024   7
  -1  10 -19-167.036 263.092  12
  -1   9  17 424.766 291.932   5
  -1   9  17 202.115 201.605   6
  -1   9  16 1126.38 417.363   6
  -1   9  16 3.80513 232.925   5
  -1   9  15 786.552 377.855   5
  -1   9  15 724.132 395.152   6
  -1   9  14 1757.59 473.240   5
  -1   9  14 2385.32 517.113   6
   1  -9 -13-37.7761 148.676   8
  -1   9  13 26.3908 243.103   6
  -1   9  13 80.0777 228.289   5
  -1   9  12 4751.20 575.398  14
   1  -9 -12 4322.12 675.329   8
  -1   9  12 4094.74 643.182   6
  -1   9  12 4549.52 672.694   5
  -1   9  12 4829.99 505.402   4
  -1   9  11 1461.55 348.008  14
   1  -9 -11 1415.24 361.614   8
  -1   9  11 1086.61 284.563   6
  -1   9  11 1230.61 335.768   5
  -1   9  11 1178.52 252.985   4
  -1   9  10 532.158 238.120  14
   1  -9 -10 610.012 224.029   3
  -1   9  10 455.627 182.217   4
   1  -9 -10 276.398 176.622   8
  -1   9  10 492.031 235.855   5
  -1   9  10 316.916 188.372   6
  -1   9   9 33.7105 150.310  14
   1  -9  -9 138.454 184.032  13
   1  -9  -9 237.906 138.109   3
  -1   9   9 55.9052 114.391   4
   1  -9  -9 186.899 159.852   8
  -1   9   9 345.661 246.524   5
  -1   9   9 31.1303 129.479   6
  -1   9   8 2923.39 455.929  14
   1  -9  -8 3064.56 554.882  13
  -1   9   8 3006.56 237.213  10
  -1   9   8 3065.53 222.301  10
   1  -9  -8 3396.66 252.301   7
  -1   9   8 3393.12 459.969   5
   1  -9  -8 2357.45 433.833   8
  -1   9   8 2893.45 414.068   4
   1  -9  -8 2718.28 415.059   3
   1  -9  -7 326.471 182.006   3
  -1   9   7 11.4202 89.8753   4
   1  -9  -7-43.4296 176.755  13
  -1   9   7-46.2414 147.539  14
  -1   9   7 105.480 89.4571  10
  -1   9   7-52.1632 54.4234  10
   1  -9  -7-88.9547 112.186   8
   1  -9  -7 110.367 76.3313   7
  -1   9   7 41.4423 118.263   5
   1  -9  -6 554.621 218.003   3
  -1   9   6 497.344 180.087   4
  -1   9   6 179.336 153.648  14
   1  -9  -6-86.8318 134.374  13
  -1   9   6 349.738 121.594  10
  -1   9   6 365.592 86.2769  10
   1  -9  -6 133.129 123.097   8
   1  -9  -6 356.558 110.425   7
  -1   9   6 352.702 131.385   5
   1  -9  -5 261.190 169.064   3
  -1   9   5 51.6369 108.886  14
   1  -9  -5 326.893 158.563  13
  -1   9   5 365.320 139.904   5
  -1   9   5 255.119 138.677   4
  -1   9   5 180.139 87.8864  10
  -1   9   5 245.005 112.693  10
   1  -9  -5 136.319 176.775   8
   1  -9  -5 245.058 103.158   7
   1  -9  -4 530.935 187.021  13
  -1   9   4 724.336 229.210  14
  -1   9   4 659.962 152.057   5
  -1   9   4 594.521 194.673   4
   1  -9  -4 672.958 215.153   2
   1  -9  -4 608.321 202.701   1
  -1   9   4 666.703 167.913  10
   1  -9  -4 755.834 205.951   8
   1  -9  -4 574.404 147.667   7
   1  -9  -4 931.080 264.125   3
   1  -9  -3 8713.07 756.496   2
   1  -9  -3 9057.38 761.600   1
   1  -9  -3 7998.44 703.432  13
  -1   9   3 8505.89 772.812  14
   1  -9  -3 9142.78 764.142   3
  -1   9   3 8156.82 607.410  10
   1  -9  -3 8039.09 664.257   8
   1  -9  -3 8756.36 642.262   7
  -1   9   3 8400.93 493.632   5
  -1   9   2 7126.68 703.413  14
   1  -9  -2 7790.24 661.743  13
  -1   9   2 7730.52 595.831  11
   1  -9  -2 8873.25 737.673   3
  -1   9   2 8000.31 415.296   5
  -1   9   2 8443.15 637.778  10
   1  -9  -2 8625.12 667.249   7
   1  -9  -2 8147.78 641.347   8
   1  -9  -2 7738.69 738.339   1
   1  -9  -2 7322.51 722.993   2
  -1   9   1 7575.70 722.267  14
   1  -9  -1 7523.85 623.388  13
  -1   9   1 8542.44 592.824  11
  -1   9   1 8471.83 589.114   9
  -1   9   1 6857.10 601.485  10
   1  -9  -1 8166.48 713.294   1
   1  -9  -1 7860.05 695.872   2
  -1   9   1 7815.57 576.239   8
   1  -9  -1 7615.68 596.970   8
   1  -9  -1 5824.87 614.812   7
   1  -9  -1 7442.06 698.068   3
  -1   9   0 1547.08 329.971  14
   1  -9   0 1068.77 214.078  13
   1  -9   0 1810.83 343.484   2
   1  -9   0 1484.45 308.272   1
  -1   9   0 1600.83 305.811  10
  -1   9   0 1752.69 239.111  11
   1  -9   0 1650.53 243.056   8
   1  -9   0 1698.99 320.524   7
   1  -9   0 1277.05 286.310   3
   1  -9   1 7561.98 672.001   3
  -1   9  -1 7015.39 705.342  14
   1  -9   1 6024.12 509.401  13
   1  -9   1 6534.13 626.102   7
   1  -9   1 7077.86 521.842   8
   1  -9   1 6956.11 656.773   2
   1  -9   1 7426.35 672.382   1
   1  -9   2 2609.83 398.071   3
  -1   9  -2 3167.69 457.785  14
   1  -9   2 2916.48 326.912  13
   1  -9   2 2874.30 415.349   1
   1  -9   2 3078.10 421.015   2
  -1   9  -2 3492.50 470.893  10
   1  -9   2 3145.79 433.534   7
   1  -9   2 2946.92 310.468   8
   1  -9   2 2655.35 177.302   5
  -1   9  -3 10754.1 861.550  14
   1  -9   3 9722.58 809.975   7
   1  -9   3 10162.9 600.801   8
   1  -9   3 10833.0 828.042   1
   1  -9   3 9533.85 780.798   2
   1  -9   3 10089.3 448.299   5
   1  -9   3 9747.04 806.165   3
   1  -9   4 80.9955 91.8618   1
   1  -9   4-305.149 173.583   2
   1  -9   4 52.9673 53.1701   8
   1  -9   4 78.5370 128.604   7
   1  -9   4 177.852 78.7120   9
   1  -9   4 140.035 145.053   3
  -1   9  -4 44.9176 105.631  14
   1  -9   5 796.566 206.135   2
   1  -9   5 484.638 169.712   1
  -1   9  -5 919.922 253.321  14
   1  -9   5 955.753 149.036   9
   1  -9   5 1021.13 149.909   8
   1  -9   5 1098.54 310.754   7
   1  -9   5 919.432 245.248   3
  -1   9  -6 8434.02 782.601  14
   1  -9   6 9068.64 505.954   9
  -1   9  -6 9677.60 775.691   4
   1  -9   6 8850.99 760.980   3
   1  -9   6 9714.52 520.655   8
   1  -9   6 8568.23 831.274   7
   1  -9   6 8716.09 749.024   1
   1  -9   6 7990.81 720.691   2
   1  -9   7 16984.0 1157.01   3
  -1   9  -7 18017.7 1165.75   4
   1  -9   7 20059.7 847.815   9
   1  -9   7 19567.9 1348.27   7
   1  -9   7 19778.8 850.935   8
  -1   9  -7 18790.4 1237.30  14
  -1   9  -8 11142.3 723.099  11
   1  -9   8 10029.5 839.775   3
  -1   9  -8 10981.4 848.678   4
   1  -9   8 11788.7 570.199   9
   1  -9   8 9495.73 960.905   7
   1  -9   8 11776.2 574.235   8
  -1   9  -8 10949.5 911.438  14
  -1   9  -9 10202.6 690.330  11
  -1   9  -9 10181.1 806.226   4
   1  -9   9 9006.70 768.685   3
   1  -9   9 10135.2 513.593   9
   1  -9   9 9184.69 914.736   7
   1  -9   9 9871.12 504.764   8
  -1   9  -9 9294.72 831.101  14
  -1   9 -10 7356.94 664.277   4
   1  -9  10 6770.86 651.076   3
  -1   9 -10 8374.44 629.113  11
   1  -9  10 6279.43 762.081   7
  -1   9 -10 7558.65 729.518  14
  -1   9 -11 2378.90 380.560   4
   1  -9  11 2392.20 386.290   3
  -1   9 -11 3086.63 378.642  11
   1  -9  11 2075.16 503.438   7
  -1   9 -11 2642.04 421.505  14
  -1   9 -12 1118.94 282.417   4
   1  -9  12 1423.46 306.350   3
  -1   9 -12 1902.69 310.962  11
   1  -9  12 571.241 285.724   7
  -1   9 -12 1427.13 329.207  14
  -1   9 -13 1331.35 277.050   4
  -1   9 -13 1489.59 286.452  11
   1  -9  13 1645.28 394.708   7
  -1   9 -13 1434.21 315.713  14
  -1   9 -14 2164.90 345.464   4
   1  -9  14 2349.42 545.238   7
  -1   9 -14 2204.97 362.832  14
  -1   9 -14 2865.67 395.686  11
  -1   9 -14 1702.25 446.957  12
  -1   9 -15 4648.66 553.200  11
  -1   9 -15 4051.74 706.356  12
   1  -9  15 4084.32 695.190   7
  -1   9 -16 856.023 337.612  12
   1  -9  16 1071.56 437.921   7
  -1   9 -17 40.7142 241.367  12
   1  -9  17 318.666 252.346   7
  -1   9 -18 2089.39 543.384  12
   1  -9  18 2494.64 604.541   7
  -1   9 -19 469.766 305.840  12
   1  -9  19 16.6770 218.056   7
  -1   8  18 211.467 311.527   6
  -1   8  17-362.638 290.684   5
  -1   8  17 183.167 279.586   6
  -1   8  16 136.396 227.478   5
  -1   8  16 587.107 273.820   6
   1  -8 -15 1402.98 466.980  12
  -1   8  15 1168.46 356.698   6
  -1   8  15 502.773 296.533   5
   1  -8 -14 3415.78 652.137  12
  -1   8  14 3348.60 599.505   6
  -1   8  14 4059.48 656.216   5
   1  -8 -13-269.811 202.156  12
  -1   8  13 37.8514 146.425   5
  -1   8  13 124.057 182.525   6
  -1   8  12 4543.04 487.692  14
  -1   8  12 4581.80 457.565   4
   1  -8 -12 5357.38 775.326  12
   1  -8 -12 4224.70 660.302   8
  -1   8  12 4152.50 613.784   6
  -1   8  12 4640.19 664.867   5
  -1   8  11 2377.06 394.747  14
  -1   8  11 2083.30 307.029   4
   1  -8 -11 1912.57 434.835  12
   1  -8 -11 2723.45 498.696   8
  -1   8  11 2327.01 446.384   6
  -1   8  11 2711.42 496.480   5
  -1   8  10-75.3755 113.111  14
   1  -8 -10-348.680 243.081  12
   1  -8 -10 14.0976 112.640   3
  -1   8  10-19.4583 103.529   4
   1  -8 -10-109.156 166.505   8
  -1   8  10 21.3501 155.951   6
  -1   8  10-145.070 168.860   5
  -1   8   9 461.642 168.868  14
   1  -8  -9 719.799 264.481  12
   1  -8  -9 87.9321 131.284  13
  -1   8   9 451.765 145.412   4
   1  -8  -9 397.044 143.922   3
  -1   8   9 518.310 79.6866  10
  -1   8   9 389.281 55.0077  10
   1  -8  -9 323.611 182.763   8
  -1   8   9 199.031 116.610   5
  -1   8   9 608.136 218.645   6
   1  -8  -8 2072.32 335.357   3
  -1   8   8 1833.20 345.718  14
   1  -8  -8 1915.90 422.995  13
  -1   8   8 2401.50 189.273  10
  -1   8   8 2578.19 400.847   5
   1  -8  -8 2545.43 205.813   7
   1  -8  -8 2107.95 380.098   8
  -1   8   8 2123.81 326.559   4
   1  -8  -7 9987.88 756.603   3
  -1   8   7 9281.64 709.184   4
   1  -8  -7 9027.44 860.438  13
  -1   8   7 7540.98 723.808  14
  -1   8   7 9830.19 498.682  10
   1  -8  -7 9120.01 810.831   8
  -1   8   7 8725.91 737.446   5
   1  -8  -6 125.327 139.100   3
  -1   8   6-122.728 136.375   4
   1  -8  -6-0.63820 103.900  13
  -1   8   6 0.56637 108.675  14
  -1   8   6 22.5791 79.7883  10
   1  -8  -6 182.711 87.4894   8
  -1   8   6-75.4227 126.211   5
   1  -8  -6 40.6512 74.6427   7
   1  -8  -5 2849.95 391.711   3
  -1   8   5 2414.41 337.109   4
   1  -8  -5 2243.37 405.841  13
  -1   8   5 1835.63 366.217  14
  -1   8   5 2620.20 262.599  10
  -1   8   5 2408.34 275.125  10
   1  -8  -5 3015.15 303.557   7
   1  -8  -5 2607.44 378.635   8
  -1   8   5 2052.27 295.591   5
   1  -8  -4 24771.5 1318.23   1
   1  -8  -4 24856.1 1326.69   2
   1  -8  -4 20931.9 1271.40  13
  -1   8   4 23422.7 1350.68  14
   1  -8  -4 25572.3 1323.66   3
  -1   8   4 22299.2 1103.38  10
   1  -8  -4 23670.4 1277.35   8
   1  -8  -4 24319.7 1136.67   7
  -1   8   4 21768.2 1076.36   5
   1  -8  -3 40.9161 89.1280   1
   1  -8  -3 24.0367 92.9347   2
  -1   8   3 129.374 122.606  14
   1  -8  -3 77.7987 89.6981  13
  -1   8   3 25.7395 112.156  13
  -1   8   3 22.2081 71.4053  11
  -1   8   3 35.4327 75.7969   5
  -1   8   3 14.2086 66.3204  10
   1  -8  -3 139.279 104.441   7
   1  -8  -3-92.8051 120.462   8
   1  -8  -3 15.7782 116.391   3
  -1   8   2 35104.2 1645.55   2
  -1   8   2 33442.1 1628.98   1
   1  -8  -2 35402.7 1678.76   2
   1  -8  -2 35389.7 1683.20   1
   1  -8  -2 32950.1 1600.06  13
  -1   8   2 30813.5 1675.72  14
  -1   8   2 37389.3 1555.31  11
   1  -8  -2 37820.6 1711.33   3
  -1   8   2 33991.2 1537.05  10
  -1   8   2 36665.5 1535.97   9
   1  -8  -2 31820.0 1532.88   8
  -1   8   2 36743.6 1538.18   8
   1  -8  -2 37892.3 1603.62   7
  -1   8   2 31697.1 1268.69   5
  -1   8   1 21533.0 1217.85   1
   1  -8  -1 22092.6 1235.42   1
   1  -8  -1 20602.1 1199.53   2
   1  -8  -1 18576.7 1082.05  13
  -1   8   1 24961.5 1273.97  12
  -1   8   1 22631.0 1070.82  11
   1  -8  -1 22061.8 1236.66   3
  -1   8   1 22583.5 1163.83  10
  -1   8   1 22932.9 1085.45   9
  -1   8   1 23076.1 1081.75   8
   1  -8  -1 19776.8 1067.07   8
   1  -8  -1 22983.3 1175.17   7
  -1   8   1 21872.7 1216.31   2
  -1   8   0 8668.96 665.457   1
   1  -8   0 6557.82 623.816   2
   1  -8   0 6496.58 517.950  13
  -1   8   0 7036.13 651.107  14
  -1   8   0 8240.63 513.851  11
   1  -8   0 6948.60 623.236   3
  -1   8   0 7477.68 508.639   9
  -1   8   0 5799.16 540.464  10
   1  -8   0 7011.38 605.130   7
   1  -8   0 6490.26 506.602   8
  -1   8   0 8291.23 528.723   8
  -1   8   0 8352.77 656.011   2
  -1   8  -1 8592.09 726.084   3
  -1   8  -1 8567.71 663.115   2
  -1   8  -1 6966.29 662.587  14
   1  -8   1 7237.18 519.055  13
   1  -8   1 8087.60 680.670   3
  -1   8  -1 8708.73 663.167   1
  -1   8  -1 7658.67 631.958  10
   1  -8   1 5747.31 563.102   7
   1  -8   1 7050.13 501.451   8
   1  -8   1 6869.71 324.876   5
   1  -8   2 28.0696 113.646   2
  -1   8  -2 45.8519 92.6200   1
  -1   8  -2 90.2703 100.521   2
   1  -8   2 43.5620 90.6027   1
   1  -8   2 57.2045 28.4046   5
  -1   8  -2 143.672 88.8998  14
   1  -8   2 77.4806 54.9115  13
  -1   8  -2-12.8722 119.749  10
   1  -8   2-102.983 119.652   7
   1  -8   2 83.1990 53.8174   9
   1  -8   2 2.98453 47.9901   8
   1  -8   2 47.9364 93.2133   3
   1  -8   3 14380.0 952.320   1
  -1   8  -3 17119.7 1018.65   1
   1  -8   3 14849.2 956.062   2
   1  -8   3 15013.5 987.173   3
  -1   8  -3 16125.8 1042.08  14
   1  -8   3 15019.4 753.866   9
   1  -8   3 14960.0 752.740   8
   1  -8   3 16180.6 1042.05   7
  -1   8  -3 18203.0 1031.91   2
   1  -8   4 2872.57 403.927   1
  -1   8  -4 4292.59 466.875   1
   1  -8   4 2869.99 387.959   2
   1  -8   4 3448.58 428.317   3
   1  -8   4 3989.97 305.511   9
  -1   8  -4 2980.44 427.255  14
   1  -8   4 3661.99 294.944   8
   1  -8   4 3326.61 454.778   7
  -1   8  -4 3852.34 437.714   2
   1  -8   5-53.9966 122.068   2
   1  -8   5 68.6639 85.5347   1
  -1   8  -5 357.488 172.119  14
   1  -8   5 249.152 88.3900   9
   1  -8   5 212.089 123.926   7
   1  -8   5 222.171 80.6730   8
   1  -8   5-52.6653 127.956   3
   1  -8   6 11592.9 836.147   3
  -1   8  -6 13027.1 928.130  14
   1  -8   6 13082.3 610.600   9
   1  -8   6 11308.6 933.954   7
   1  -8   6 13134.2 613.089   8
   1  -8   6 11164.4 821.634   2
   1  -8   6 10814.3 812.799   1
  -1   8  -7 913.035 242.581  14
  -1   8  -7 725.808 185.022   4
   1  -8   7 1168.48 308.305   7
   1  -8   7 1012.08 247.147   3
  -1   8  -8 1501.89 245.830  11
  -1   8  -8 1360.82 278.693  14
  -1   8  -8 1529.83 279.186   4
   1  -8   8 1648.86 362.757   7
   1  -8   8 1445.54 292.872   3
  -1   8  -9 2334.51 311.349  11
  -1   8  -9 1696.10 306.217  14
  -1   8  -9 1870.50 311.656   4
   1  -8   9 1764.33 385.766   7
   1  -8   9 2123.42 332.488   3
  -1   8 -10 16433.1 1012.72   4
   1  -8  10 15080.2 1005.94   3
  -1   8 -10 18411.8 1012.04  11
   1  -8  10 15285.4 1213.33   7
  -1   8 -10 16610.9 1078.79  14
   1  -8  11 8732.12 716.282   3
  -1   8 -11 10890.9 760.050  11
   1  -8  11 9569.82 572.442   8
   1  -8  11 8426.84 893.643   7
  -1   8 -11 9475.69 774.880  14
  -1   8 -12 300.202 167.144   4
   1  -8  12 130.484 114.944   3
  -1   8 -12 223.863 127.766  11
   1  -8  12 151.890 151.917   7
  -1   8 -12 132.280 116.276  14
  -1   8 -13 2391.63 340.252   4
  -1   8 -13 2441.23 496.285  12
  -1   8 -13 2859.83 405.870  11
   1  -8  13 2223.31 509.615   7
  -1   8 -13 2959.98 410.024  14
  -1   8 -14 538.084 148.962   4
   1  -8  14 491.171 180.806   7
  -1   8 -14 457.067 197.515  14
  -1   8 -14 626.544 220.411  11
  -1   8 -14 580.811 241.295  12
  -1   8 -15 4436.47 697.256  12
  -1   8 -15 4625.35 548.278  11
   1  -8  15 4341.38 693.334   7
  -1   8 -16 41.0513 168.726  12
  -1   8 -16 198.638 185.019  11
   1  -8  16 327.518 233.255   7
  -1   8 -17 1222.32 384.682  12
   1  -8  17 1381.24 422.149   7
  -1   8 -18 452.917 268.057  12
   1  -8  18 235.512 213.210   7
  -1   8 -19 1991.95 562.161  12
   1  -8  19 1612.90 483.881   7
  -1   8 -20 734.432 357.231  12
   1  -8  20-40.9709 278.216   7
  -1   7  18 273.822 278.816   5
  -1   7  18 535.755 323.372   6
   1  -7 -17 479.031 344.790  12
  -1   7  17-293.726 243.616   6
  -1   7  17 249.831 204.960   5
   1  -7 -16 330.221 226.034  12
  -1   7  16 657.525 343.163   6
   1  -7 -15 284.861 300.501  12
  -1   7  15 273.014 292.250   6
  -1   7  15 290.835 213.602   5
   1  -7 -14 48.8923 262.596  12
  -1   7  14-2.67776 174.567   6
  -1   7  14-40.4295 212.954   5
   1  -7 -13 667.360 317.495  12
  -1   7  13 588.782 281.917   6
  -1   7  13 836.379 333.602   5
  -1   7  12 423.930 107.567  14
  -1   7  12 670.540 162.733   4
   1  -7 -12 515.586 267.737  12
   1  -7 -12 772.284 299.275   8
  -1   7  12 1119.52 327.510   6
  -1   7  12 438.129 225.786   5
  -1   7  11 4917.59 496.841  14
   1  -7 -11 5060.01 704.330  12
  -1   7  11 4719.74 436.491   4
   1  -7 -11 3796.60 568.346   8
  -1   7  11 5460.09 694.773   5
  -1   7  11 4596.03 586.454   6
  -1   7  10 460.531 149.186   2
  -1   7  10 226.089 99.2841   3
  -1   7  10 251.809 122.078   1
  -1   7  10 738.532 225.985  14
   1  -7 -10 353.218 188.335  12
   1  -7 -10 312.549 109.274   3
  -1   7  10 290.955 112.334   4
  -1   7  10 424.976 69.2130  10
   1  -7 -10 363.735 191.922   8
  -1   7  10 307.084 222.351   5
  -1   7  10 356.503 180.700   6
  -1   7   9 20247.9 1042.01   2
  -1   7   9 18498.6 1085.04   3
  -1   7   9 18785.7 1011.97   1
  -1   7   9 17512.5 1086.56  14
   1  -7  -9 21641.5 1405.68  12
   1  -7  -9 20162.2 1068.99   3
  -1   7   9 19205.5 1033.58   4
   1  -7  -9 17123.1 1223.07   8
  -1   7   9 17321.1 775.109   7
  -1   7   9 18519.5 1217.54   6
  -1   7   9 18687.7 1256.49   5
  -1   7   8 21.7745 143.751   3
   1  -7  -8 357.704 177.488   3
  -1   7   8 83.5776 80.8836   1
  -1   7   8-15.0879 73.0434   2
  -1   7   8-10.2474 113.783  14
   1  -7  -8-82.7057 132.532  12
   1  -7  -8 160.060 133.156  13
  -1   7   8 44.5849 79.6099   4
  -1   7   8 76.1237 39.8570  10
  -1   7   8 60.1019 48.1068   7
   1  -7  -8 147.331 139.370   8
   1  -7  -8 106.354 61.0345   7
  -1   7   8-112.856 148.270   6
  -1   7   8 45.1143 127.034   5
   1  -7  -7 2043.75 296.185   3
  -1   7   7 1342.68 292.187   3
  -1   7   7 1696.61 265.740   1
  -1   7   7 1913.21 284.539   2
  -1   7   7 1724.87 320.566  14
   1  -7  -7 1684.10 351.520  13
   1  -7  -7 1358.64 297.727  12
  -1   7   7 2090.72 291.352   4
  -1   7   7 1524.60 177.310  10
  -1   7   7 1543.49 206.519   7
   1  -7  -7 1566.68 312.208   8
   1  -7  -7 1837.19 186.675   7
  -1   7   7 1423.41 254.664   5
  -1   7   6 2811.40 378.620   3
  -1   7   6 3306.12 379.052   2
   1  -7  -6 2565.88 339.571   3
  -1   7   6 2290.48 350.824  14
   1  -7  -6 2812.45 423.807  13
  -1   7   6 2434.77 313.425   4
  -1   7   6 2678.41 244.126  10
   1  -7  -6 2837.31 261.153   7
  -1   7   6 2690.12 354.995   5
  -1   7   6 2646.36 272.756   7
   1  -7  -6 2876.32 393.844   8
  -1   7   6 3253.79 363.459   1
  -1   7   5 2505.83 379.297   3
   1  -7  -5 2358.20 334.951   3
  -1   7   5 2443.51 339.659   2
  -1   7   5 2717.20 346.222   1
  -1   7   5 1955.33 347.797  14
   1  -7  -5 2190.81 367.905  13
  -1   7   5 2568.30 247.136  10
  -1   7   5 2271.77 262.782   7
   1  -7  -5 2549.75 360.793   8
   1  -7  -5 2528.04 255.087   7
  -1   7   5 2053.74 286.455   5
  -1   7   4 2615.97 401.857   3
  -1   7   4 3038.84 363.731   2
  -1   7   4 3532.42 426.495  13
  -1   7   4 2633.36 411.249  14
   1  -7  -4 2578.46 355.738  13
  -1   7   4 3352.61 367.028  11
  -1   7   4 3054.97 366.211   1
   1  -7  -4 2567.33 351.434   1
   1  -7  -4 2656.67 360.908   2
   1  -7  -4 3005.32 376.176   3
   1  -7  -4 2591.23 279.917   7
   1  -7  -4 3120.81 375.082   8
  -1   7   4 2977.67 317.928   7
  -1   7   4 3021.62 310.518   5
  -1   7   3 468.045 199.071   3
   1  -7  -3 538.381 184.295   3
  -1   7   3 405.136 158.659   2
  -1   7   3 426.771 154.889   1
   1  -7  -3 298.555 114.669   1
   1  -7  -3 310.472 100.746   2
   1  -7  -3 184.599 112.439  13
  -1   7   3 401.012 156.607  13
  -1   7   3 307.370 162.713  14
  -1   7   3 677.030 210.943  12
  -1   7   3 423.856 130.501  11
  -1   7   3 456.529 130.608   9
  -1   7   3 416.557 126.971   8
   1  -7  -3 236.909 101.330   7
   1  -7  -3 308.330 130.514   8
  -1   7   3 330.809 108.242   5
  -1   7   2 9044.48 697.373   3
  -1   7   2 9047.70 656.209   2
   1  -7  -2 7789.38 648.034   1
  -1   7   2 9028.47 664.382   1
   1  -7  -2 7254.68 590.750  13
  -1   7   2 10511.1 668.985  13
  -1   7   2 8061.70 663.972  14
  -1   7   2 10298.3 742.599  12
  -1   7   2 8948.59 596.045  11
   1  -7  -2 8930.27 674.465   3
  -1   7   2 9036.56 582.961   9
  -1   7   2 8195.01 574.481  10
   1  -7  -2 7427.95 573.118   8
  -1   7   2 10098.3 608.624   8
  -1   7   2 7717.58 434.349   5
  -1   7   1 28992.7 1340.29   1
   1  -7  -1 22569.1 1175.04  13
  -1   7   1 24134.0 1318.71  14
  -1   7   1 27762.2 1173.96  11
  -1   7   1 29121.4 1346.76  12
  -1   7   1 26863.9 1161.44   9
  -1   7   1 26521.5 1246.51  10
  -1   7   1 28339.4 1322.98   2
  -1   7   1 30600.0 1418.94   3
   1  -7  -1 25780.3 1250.08   7
   1  -7  -1 24186.7 1173.74   8
  -1   7   1 27929.2 1174.76   8
   1  -7  -1 24681.6 1290.31   3
  -1   7   1 23292.2 918.837   5
   1  -7   0 164.865 123.051   1
   1  -7   0 489.271 154.644   2
  -1   7   0 303.361 127.858   1
  -1   7   0 494.966 167.522   2
  -1   7   0 378.545 175.729  14
   1  -7   0 354.899 114.612  13
  -1   7   0 406.009 108.375   9
  -1   7   0 332.910 163.813  10
   1  -7   0 276.479 124.564   7
  -1   7   0 330.712 104.191   8
   1  -7   0 391.302 112.506   8
  -1   7   0 330.615 124.984   3
   1  -7   0 384.152 136.347   3
   1  -7   1 21894.7 1195.32   1
   1  -7   1 22047.2 1194.46   2
  -1   7  -1 26545.9 1274.38   1
   1  -7   1 24230.9 1237.94   3
  -1   7  -1 24608.8 1286.60  14
   1  -7   1 22912.6 1059.45  13
   1  -7   1 21981.9 1027.24   9
  -1   7  -1 25299.0 1238.45  10
   1  -7   1 20998.4 1171.89   7
   1  -7   1 22043.9 1025.10   8
  -1   7  -1 26839.3 1265.98   2
  -1   7  -1 28008.8 1329.89   3
   1  -7   2 3715.02 416.544   1
   1  -7   2 3887.52 420.145   2
  -1   7  -2 3903.77 427.533   1
   1  -7   2 3499.69 411.393   3
   1  -7   2 3452.54 188.801   5
  -1   7  -2 3743.39 442.161  14
   1  -7   2 3637.93 302.149   9
  -1   7  -2 3553.31 420.169  10
   1  -7   2 3483.32 416.718   7
   1  -7   2 3257.84 288.237   8
  -1   7  -2 3699.36 416.496   2
  -1   7  -2 4084.18 439.796   3
  -1   7  -3 3593.21 400.795   1
   1  -7   3 3140.32 383.023   1
   1  -7   3 2932.91 365.055   2
   1  -7   3 3440.71 393.669   3
   1  -7   3 3055.07 261.213   9
  -1   7  -3 3214.14 401.991  10
  -1   7  -3 3183.36 402.732  14
   1  -7   3 3514.45 432.354   7
   1  -7   3 2865.77 252.195   8
  -1   7  -3 3987.60 442.715   3
  -1   7  -3 3697.26 412.181   2
   1  -7   4-93.8835 121.010   1
  -1   7  -4 184.375 129.936   2
  -1   7  -4 49.4805 95.9878   1
   1  -7   4-102.952 110.711   2
  -1   7  -4 123.762 110.958  14
  -1   7  -4 74.9298 132.698  10
   1  -7   4 35.3628 52.2880   9
   1  -7   4 0.67953 52.0402   8
   1  -7   4-66.3272 99.4833   7
  -1   7  -4-20.6007 105.662   3
   1  -7   4-75.9217 81.1493   3
  -1   7  -5 5105.65 488.644   1
   1  -7   5 4407.12 463.719   1
   1  -7   5 4243.25 452.206   2
   1  -7   5 4228.44 464.233   3
  -1   7  -5 4600.81 487.851  14
   1  -7   5 4608.35 311.066   9
  -1   7  -5 4954.71 543.326  10
   1  -7   5 4837.95 316.163   8
   1  -7   5 4855.69 538.891   7
  -1   7  -5 5377.00 518.362   3
  -1   7  -5 5214.64 487.695   2
  -1   7  -6 7005.69 620.234  14
   1  -7   6 6600.42 574.987   3
   1  -7   6 6403.05 648.516   7
  -1   7  -6 7438.07 622.463   3
  -1   7  -6 6924.67 573.942   2
   1  -7   6 6777.75 562.150   2
   1  -7   6 6474.17 556.806   1
  -1   7  -6 6904.16 581.861   1
  -1   7  -7 2644.13 365.697  14
  -1   7  -7 2346.68 342.561   1
   1  -7   7 2525.52 402.821   7
   1  -7   7 2211.45 315.360   3
  -1   7  -7 2275.59 341.097   2
  -1   7  -7 3129.84 398.036   3
  -1   7  -8 327.703 142.309  14
  -1   7  -8 132.358 76.0728  11
  -1   7  -8 241.814 144.540   2
  -1   7  -8 327.447 141.904   1
  -1   7  -8 131.203 78.9243   4
   1  -7   8 227.078 151.816   7
  -1   7  -8 504.426 172.540   3
   1  -7   8 209.653 127.294   3
  -1   7  -9 12295.8 858.276  14
  -1   7  -9 13147.2 808.025  11
  -1   7  -9 12096.7 795.016   1
  -1   7  -9 11940.1 794.526   4
   1  -7   9 11205.1 785.634   3
   1  -7   9 11783.3 978.396   7
  -1   7  -9 12992.6 814.025   2
  -1   7  -9 13008.1 857.977   3
  -1   7 -10 2589.87 364.698  14
  -1   7 -10 2176.19 310.254  11
  -1   7 -10 2566.05 348.580   1
  -1   7 -10 2228.47 313.421   2
  -1   7 -10 2545.85 333.689   4
   1  -7  10 2337.10 421.587   7
   1  -7  10 2713.59 352.923   3
  -1   7 -10 2192.80 319.801   3
  -1   7 -11 512.901 171.841  14
  -1   7 -11 797.153 187.869  11
  -1   7 -11 487.670 141.762   1
   1  -7  11 381.286 165.157   3
  -1   7 -11 860.695 199.612   4
   1  -7  11 431.788 116.007   8
   1  -7  11 398.648 229.877   7
  -1   7 -11 487.332 171.673   2
  -1   7 -11 837.886 201.776   3
  -1   7 -12 1509.66 287.651  14
  -1   7 -12 1586.39 294.608  11
  -1   7 -12 1146.69 237.169   1
  -1   7 -12 1131.61 234.822   4
   1  -7  12 1575.12 394.895   7
   1  -7  12 1261.61 209.223   8
  -1   7 -12 904.073 210.165   2
  -1   7 -12 1516.80 278.768   3
  -1   7 -13 9877.21 777.172  11
   1  -7  13 8908.77 938.202   7
  -1   7 -13 8771.03 690.530  14
  -1   7 -14 2049.17 302.044   4
   1  -7  14 2617.75 519.183   7
  -1   7 -14 2890.06 343.689  14
  -1   7 -14 2966.32 539.932  12
  -1   7 -14 3305.32 454.314  11
  -1   7 -15 137.261 160.865  11
  -1   7 -15 11.9229 143.810  12
   1  -7  15-6.95344 197.116   7
  -1   7 -16 789.946 264.147  11
  -1   7 -16 861.465 356.076  12
   1  -7  16 71.5597 241.151   7
  -1   7 -17 530.915 221.990  11
  -1   7 -17 847.605 362.290  12
   1  -7  17 578.875 291.253   7
  -1   7 -18-103.572 194.456  12
   1  -7  18 557.917 326.064   7
  -1   7 -19-88.3682 243.919  12
   1  -7  19 384.822 256.987   7
  -1   7 -20 489.922 336.393  12
   1  -7  20-579.057 309.656   7
  -1   6  19 43.2085 220.788   6
  -1   6  18 11.9248 220.737   5
  -1   6  18 111.503 175.840   6
   1  -6 -17 5514.47 940.301  12
  -1   6  17 5971.13 954.357   5
  -1   6  17 6689.86 895.295   6
   1  -6 -16 1971.71 579.478  12
  -1   6  16 1054.78 400.353   5
  -1   6  16 1705.23 455.995   6
   1  -6 -15 2227.91 500.063  12
  -1   6  15 1554.43 466.128   5
  -1   6  15 1574.41 423.845   6
   1  -6 -14 2655.11 607.564  12
  -1   6  14 2556.80 535.921   6
  -1   6  14 2701.40 574.345   5
   1  -6 -13 1023.61 399.232  12
  -1   6  13 1617.43 427.278   5
  -1   6  13 1480.23 352.528   6
  -1   6  12 90.5689 106.709  14
   1  -6 -12-70.7215 175.517  12
  -1   6  12 104.894 83.5842   4
  -1   6  12-27.8074 56.7390  10
   1  -6 -12 128.034 178.457   8
  -1   6  12 20.9113 145.024   5
  -1   6  12 54.2947 151.914   6
  -1   6  11 731.144 156.543   2
  -1   6  11 777.419 184.559   3
  -1   6  11 574.663 153.583   1
  -1   6  11 758.371 163.657  14
   1  -6 -11 714.933 279.444  12
  -1   6  11 715.051 162.372   4
   1  -6 -11 1044.41 270.196  11
  -1   6  11 716.276 117.874  10
   1  -6 -11 675.910 212.771   8
  -1   6  11 690.636 101.632   7
  -1   6  11 363.173 206.491   6
  -1   6  10 916.434 184.022   2
  -1   6  10 845.229 193.007   3
  -1   6  10 890.590 192.551   1
  -1   6  10 1392.61 242.185  14
   1  -6 -10 1032.41 306.149  12
  -1   6  10 977.110 181.519   4
  -1   6  10 1051.96 121.345  10
   1  -6 -10 1510.23 304.348  11
   1  -6 -10 962.675 278.294   8
  -1   6  10 1179.57 132.855   7
  -1   6  10 1126.97 288.818   6
  -1   6   9 8805.75 581.751   1
  -1   6   9 7222.12 618.771  14
   1  -6  -9 8054.76 805.170  12
   1  -6  -9 9455.63 629.776   3
  -1   6   9 9054.30 595.992   4
  -1   6   9 8562.39 446.167  10
   1  -6  -9 7264.98 661.270  11
   1  -6  -9 8939.68 805.960   8
  -1   6   9 8399.92 459.726   7
  -1   6   9 8666.24 584.289   2
  -1   6   9 8026.10 629.497   3
  -1   6   8 129.726 80.2552   3
   1  -6  -8 210.983 121.251   3
  -1   6   8 140.049 79.6359   2
  -1   6   8 171.078 108.521   1
  -1   6   8 158.774 93.4913  14
   1  -6  -8 116.098 98.2848  12
   1  -6  -8 162.121 156.408  13
  -1   6   8 227.791 112.156   4
  -1   6   8 167.791 68.1957  10
  -1   6   8 262.762 70.5911   7
   1  -6  -8 240.229 161.814   8
  -1   6   8 57.8829 117.466   6
  -1   6   7 1532.83 249.018   3
   1  -6  -7 1360.86 239.849   3
  -1   6   7 1119.60 189.000   1
  -1   6   7 1491.50 229.902   2
  -1   6   7 997.388 220.002  14
   1  -6  -7 1126.44 284.813  12
   1  -6  -7 1597.77 318.205  13
  -1   6   7 1248.90 219.008   4
  -1   6   7 1276.92 149.970  10
  -1   6   7 1364.87 170.371   7
   1  -6  -7 1290.73 278.907   8
  -1   6   7 1083.91 231.090   6
   1  -6  -7 1636.57 162.109   7
  -1   6   6 1023.54 216.837   3
   1  -6  -6 1092.22 216.073   3
  -1   6   6 1066.06 205.546   2
  -1   6   6 1168.00 216.556   1
  -1   6   6 760.058 165.879  14
   1  -6  -6 904.561 259.510  13
   1  -6  -6 1009.25 243.526  12
  -1   6   6 1060.36 207.729   4
  -1   6   6 1209.07 143.219  10
  -1   6   6 1203.51 170.267   7
   1  -6  -6 1186.33 246.563   8
  -1   6   6 893.721 216.007   5
   1  -6  -6 1412.89 161.093   7
  -1   6   5 3017.62 335.694   2
  -1   6   5 2923.29 369.951   3
  -1   6   5 2664.33 327.069   1
  -1   6   5 2519.90 356.635  14
  -1   6   5 3521.93 417.810  13
   1  -6  -5 2582.86 379.489  13
  -1   6   5 3298.04 377.632  11
   1  -6  -5 2234.23 338.473  12
   1  -6  -5 2858.86 338.630   3
   1  -6  -5 3072.31 253.848   7
  -1   6   5 2389.44 249.283   7
   1  -6  -5 2608.03 349.247   8
  -1   6   5 2650.02 325.779   5
  -1   6   4 23188.7 1230.06   3
  -1   6   4 26040.5 1202.35   2
   1  -6  -4 22313.8 1179.40   1
   1  -6  -4 23254.3 1188.95   2
  -1   6   4 26656.5 1212.22   1
  -1   6   4 21012.2 1199.56  14
  -1   6   4 28362.1 1255.25  11
  -1   6   4 29756.5 1434.01  12
   1  -6  -4 24258.4 1202.87   3
  -1   6   4 23770.2 1018.80  10
  -1   6   4 26958.7 1215.05   9
   1  -6  -4 22098.5 1025.73   7
   1  -6  -4 22832.3 1199.63   8
  -1   6   4 27287.6 1216.29   8
  -1   6   4 24424.5 1095.49   7
  -1   6   4 22490.8 1116.10   5
  -1   6   3 5776.18 477.838   2
  -1   6   3 5470.93 487.898   3
  -1   6   3 5298.55 459.114   1
   1  -6  -3 5295.49 485.357   1
   1  -6  -3 5284.89 487.519   2
  -1   6   3 3968.69 448.322  14
  -1   6   3 6622.23 538.102  13
   1  -6  -3 4699.05 459.687  13
  -1   6   3 6416.30 571.940  12
  -1   6   3 5939.21 470.100  11
   1  -6  -3 5335.78 479.913   3
  -1   6   3 5740.78 442.797   9
   1  -6  -3 4624.25 376.670   7
   1  -6  -3 5099.37 448.666   8
  -1   6   3 6345.50 462.753   8
  -1   6   3 4985.29 378.984   5
  -1   6   2 51397.8 2015.85   2
  -1   6   2 51060.7 2008.08   1
  -1   6   2 44717.2 2020.94  14
   1  -6  -2 42323.8 1924.38  13
  -1   6   2 55500.4 1948.44  11
  -1   6   2 56770.0 2132.36  12
   1  -6  -2 51428.6 2028.43   3
  -1   6   2 52050.0 1929.31   9
   1  -6  -2 42863.4 1866.86   7
  -1   6   2 53045.0 1933.68   8
   1  -6  -2 47578.6 1927.52   8
  -1   6   2 44895.4 1742.24   5
  -1   6   1 97.5163 80.7914   2
  -1   6   1 238.826 114.504   1
   1  -6  -1 195.854 101.163   2
   1  -6  -1 142.707 107.592   1
  -1   6   1 116.779 100.865  14
   1  -6  -1 268.041 112.707  13
  -1   6   1 115.158 82.0666  12
  -1   6   1 101.643 59.0791   9
  -1   6   1 142.149 63.8022  11
   1  -6  -1 191.530 134.523   3
  -1   6   1 73.3343 88.7791   3
  -1   6   1 100.730 76.6506   8
   1  -6  -1 182.123 91.6078   8
   1  -6  -1 166.912 92.0483   7
  -1   6   1 106.609 28.7064   5
  -1   6   0 1771.16 269.208   2
  -1   6   0 1536.04 246.443   1
   1  -6   0 1439.63 237.526   2
   1  -6   0 1946.35 290.256   1
  -1   6   0 1690.70 193.787   9
  -1   6   0 1268.97 225.046  10
   1  -6   0 1277.20 197.395  13
  -1   6   0 1635.51 277.211  14
  -1   6   0 1762.34 194.232   8
   1  -6   0 1234.24 179.752   8
   1  -6   0 1142.19 205.933   7
   1  -6   0 1338.13 253.222   3
  -1   6   0 1476.65 244.412   3
   1  -6   1 60219.0 2506.93   2
  -1   6  -1 71552.0 2576.97   1
   1  -6   1 62117.8 2525.04   1
  -1   6  -1 72205.4 2581.92   2
   1  -6   1 62264.0 2336.12   9
  -1   6  -1 70479.6 2577.45  10
  -1   6  -1 70710.8 2634.22  14
   1  -6   1 62826.5 2352.55  13
   1  -6   1 62959.7 2526.03   7
   1  -6   1 62873.8 2337.99   8
  -1   6  -1 77866.7 2674.46   3
   1  -6   1 68519.8 2575.25   3
   1  -6   2 149365. 5222.58   9
  -1   6  -2 152995. 5508.19  10
   1  -6   2 157347. 5503.20   3
  -1   6  -2 190445. 5633.04   3
   1  -6   2 168187. 5561.56   7
   1  -6   2 153387. 5231.64   8
  -1   6  -2 178148. 5529.72   2
   1  -6   2 146057. 5440.99   2
   1  -6   2 148445. 5454.20   1
  -1   6  -2 179605. 5542.59   1
   1  -6   3 815.606 202.846   1
  -1   6  -3 973.596 182.816   1
  -1   6  -3 949.157 192.404   2
   1  -6   3 824.050 188.441   2
  -1   6  -3 1202.63 236.686  14
  -1   6  -3 988.078 230.076  10
   1  -6   3 826.844 123.707   9
   1  -6   3 863.609 123.365   8
   1  -6   3 632.628 192.430   7
   1  -6   3 966.495 223.636   3
  -1   6  -3 792.576 207.495   3
   1  -6   4 6210.47 516.185   2
  -1   6  -4 7315.62 546.702   1
   1  -6   4 5900.71 514.139   1
   1  -6   4 6489.03 537.281   3
  -1   6  -4 6294.12 546.073  14
  -1   6  -4 6437.51 587.282  10
   1  -6   4 6761.80 587.635   7
  -1   6  -4 7443.19 546.742   2
  -1   6  -4 6972.88 560.073   3
   1  -6   5 8695.54 637.237   1
   1  -6   5 9111.26 642.123   2
  -1   6  -5 10266.4 668.103   1
   1  -6   5 8914.53 654.438   3
  -1   6  -5 9704.91 700.991  14
  -1   6  -5 10266.1 770.894  10
   1  -6   5 9330.17 737.734   7
  -1   6  -5 10411.3 675.548   2
  -1   6  -5 11759.8 733.303   3
  -1   6  -6 9152.40 638.907   1
  -1   6  -6 8884.42 678.500  14
   1  -6   6 8865.12 637.516   3
  -1   6  -6 10283.3 773.991  10
   1  -6   6 8944.38 741.780   7
  -1   6  -6 9821.84 650.891   2
  -1   6  -6 10009.3 687.151   3
  -1   6  -7 232.807 98.2405   2
  -1   6  -7 339.694 131.673   1
  -1   6  -7 168.573 112.285  14
  -1   6  -7 324.008 128.078  11
   1  -6   7 136.104 112.287  10
   1  -6   7-50.4501 110.801   7
   1  -6   7 243.355 92.9035   3
  -1   6  -7 300.060 91.8542   3
  -1   6  -8 3677.08 374.892   1
  -1   6  -8 3781.15 420.694  14
  -1   6  -8 3902.76 384.186  11
   1  -6   8 3177.12 361.132   3
  -1   6  -8 3626.54 374.248   4
   1  -6   8 3273.65 467.377  10
   1  -6   8 3014.72 443.323   7
  -1   6  -8 3283.50 355.754   2
  -1   6  -8 3813.21 396.400   3
  -1   6  -9 13329.6 782.068   1
  -1   6  -9 13134.1 838.944  14
  -1   6  -9 13441.6 834.518  11
   1  -6   9 12712.9 786.948   3
  -1   6  -9 12983.1 779.567   4
   1  -6   9 13124.0 1000.42  10
   1  -6   9 12072.8 964.152   7
  -1   6  -9 14310.7 839.660   3
  -1   6  -9 13796.4 788.939   2
  -1   6 -10 43.6290 88.7859   2
  -1   6 -10 50.5099 70.4749   1
  -1   6 -10 10.7268 93.8796  14
  -1   6 -10 133.356 81.9375  11
   1  -6  10 54.7198 90.9972   3
  -1   6 -10-27.7521 90.9180   4
   1  -6  10-25.5511 129.824  10
   1  -6  10 18.0572 113.663   7
   1  -6  10 6.62230 52.5974   8
  -1   6 -10-32.1742 119.628   3
  -1   6 -11 33.3718 81.5330  14
  -1   6 -11-62.8673 102.152  11
  -1   6 -11 79.0880 106.111   1
  -1   6 -11 204.197 129.044   4
   1  -6  11 78.3932 92.7260   3
   1  -6  11 60.6349 91.1498   8
   1  -6  11-72.2712 190.815   7
  -1   6 -11 151.246 133.750   3
  -1   6 -11-57.3389 89.9565   2
  -1   6 -12 118.574 115.139  14
  -1   6 -12 386.028 163.357  11
  -1   6 -12 615.947 242.370  12
  -1   6 -12 87.4979 73.4698   1
  -1   6 -12 237.629 111.293   4
   1  -6  12 339.765 203.097   7
   1  -6  12 315.382 125.930   8
  -1   6 -12 55.8425 73.3579   2
  -1   6 -12 206.272 141.146   3
  -1   6 -13 9449.38 598.163   4
  -1   6 -13 11797.1 1034.87  12
  -1   6 -13 11340.1 829.380  11
   1  -6  13 10030.5 953.432   7
  -1   6 -13 9800.10 655.590  14
  -1   6 -14 1029.72 183.612   4
   1  -6  14 360.587 183.463   7
  -1   6 -14 815.960 173.998  14
  -1   6 -14 1034.31 247.060  11
  -1   6 -14 567.110 287.081  12
  -1   6 -15 1252.44 300.008  11
  -1   6 -15 973.924 335.141  12
   1  -6  15 713.753 325.004   7
  -1   6 -16 4238.57 555.556  11
  -1   6 -16 4810.36 738.963  12
   1  -6  16 3873.15 614.023   7
  -1   6 -17 3434.29 662.580  12
  -1   6 -17 2853.18 451.838  11
   1  -6  17 2774.60 564.796   7
  -1   6 -18 1642.82 511.172  12
  -1   6 -18 2109.93 432.858  11
   1  -6  18 2215.25 503.892   7
  -1   6 -19-28.2339 181.310  12
   1  -6  19-510.867 364.455   7
  -1   6 -20 20.1903 215.386  12
  -1   5  19-19.4703 262.846   6
  -1   5  18 819.135 427.855   6
  -1   5  18 434.124 333.210   5
   1  -5 -18-212.402 212.544  12
  -1   5  17 800.775 409.759   5
  -1   5  17-16.7984 201.869   6
   1  -5 -17 791.149 363.773  12
  -1   5  16 1641.00 401.866   6
  -1   5  16 1177.81 360.853   5
   1  -5 -16 723.694 343.784  12
  -1   5  15 217.149 199.217   6
  -1   5  15-121.991 205.875   5
   1  -5 -15 253.740 298.752  12
   1  -5 -14 545.661 259.525  11
   1  -5 -14-70.2534 151.748  12
  -1   5  14 230.552 190.306   6
   1  -5 -13 10755.4 1096.75  12
   1  -5 -13 9422.96 855.833  11
  -1   5  13 10422.2 945.773   6
  -1   5  12 4491.43 331.453  14
   1  -5 -12 4884.84 704.972  12
   1  -5 -12 3820.68 518.979  11
  -1   5  12 3926.12 294.260   4
  -1   5  12 3795.43 339.857  10
   1  -5 -12 4086.17 590.514   8
  -1   5  12 3519.97 554.823   6
  -1   5  11 2700.34 277.286   3
  -1   5  11 2348.45 238.594   2
  -1   5  11 2596.58 255.884   1
  -1   5  11 2830.54 295.878  14
   1  -5 -11 2540.71 470.084  12
  -1   5  11 2171.74 242.807   4
   1  -5 -11 2763.81 405.289  11
  -1   5  11 2389.16 251.103  10
  -1   5  11 2841.79 257.028   7
   1  -5 -11 2705.64 438.595   8
  -1   5  11 2877.38 458.457   6
  -1   5  10 1951.82 239.995   2
  -1   5  10 2104.47 252.415   3
  -1   5  10 2196.12 245.318   1
  -1   5  10 1981.04 254.965  14
   1  -5 -10 2176.80 438.567  12
  -1   5  10 1922.50 232.378   4
  -1   5  10 1701.73 190.778  10
   1  -5 -10 2414.89 376.126  11
   1  -5 -10 1999.98 386.878   8
  -1   5  10 2348.24 226.297   7
  -1   5  10 2337.94 379.213   6
  -1   5   9 553.018 143.685   2
  -1   5   9 366.177 94.1574   3
  -1   5   9 518.693 130.824   1
  -1   5   9 373.417 136.187  14
   1  -5  -9 454.567 227.131  12
  -1   5   9 495.976 116.963   4
   1  -5  -9 529.038 120.966   3
   1  -5  -9 367.840 155.382  11
  -1   5   9 502.783 116.613  10
   1  -5  -9 186.211 103.389   8
  -1   5   9 472.057 122.097   7
  -1   5   9 291.088 160.811   6
   1  -5  -8 837.100 160.163   3
  -1   5   8 458.276 127.583   3
  -1   5   8 500.077 135.673   2
  -1   5   8 800.273 137.328   1
  -1   5   8 601.860 157.608  14
   1  -5  -8 323.101 153.423  12
  -1   5   8 612.184 151.262   4
  -1   5   8 820.218 116.610  10
   1  -5  -8 875.128 216.114  11
  -1   5   8 431.842 104.369   7
   1  -5  -8 643.552 217.659   8
  -1   5   8 472.598 178.768   6
   1  -5  -7 608.824 124.326   3
  -1   5   7 264.577 84.4114   3
  -1   5   7 340.204 92.6013   1
  -1   5   7 311.112 92.1636   2
  -1   5   7 244.802 103.193  14
   1  -5  -7 601.923 211.953  13
   1  -5  -7 406.523 189.880  12
  -1   5   7 288.172 99.1404   4
   1  -5  -7 458.965 163.124  11
  -1   5   7 553.519 92.8235  10
  -1   5   7 408.442 102.349   7
   1  -5  -7 521.706 168.794   8
  -1   5   7-34.6845 106.279   6
   1  -5  -7 400.021 78.6196   7
  -1   5   6 47321.6 1957.45   3
  -1   5   6 50200.3 1886.08   2
  -1   5   6 49044.8 1880.09   1
  -1   5   6 60477.0 2309.12  13
  -1   5   6 42969.8 1933.84  14
   1  -5  -6 54560.3 2226.90  12
   1  -5  -6 50947.1 1923.45   3
  -1   5   6 47403.4 1698.06  10
   1  -5  -6 41932.0 1905.39  11
  -1   5   6 43962.9 1751.02   7
   1  -5  -6 43485.4 2021.13   8
   1  -5  -6 49090.4 1702.69   7
   1  -5  -5 1018.62 192.485   3
  -1   5   5 1175.93 213.782   3
  -1   5   5 1197.79 193.388   2
  -1   5   5 1139.15 190.616   1
  -1   5   5 1651.59 285.829  13
  -1   5   5 922.728 189.052  14
   1  -5  -5 1194.16 262.445  13
  -1   5   5 1070.95 207.021  11
  -1   5   5 1403.38 287.236  12
   1  -5  -5 1446.22 272.307  12
  -1   5   5 1038.25 134.011  10
  -1   5   5 1020.95 156.578   7
  -1   5   5 1351.78 222.374   9
   1  -5  -5 1291.92 229.206   8
  -1   5   5 1535.60 242.262   8
   1  -5  -5 1091.83 147.003   7
  -1   5   4 2796.61 317.585   1
  -1   5   4 2119.03 291.392  14
  -1   5   4 3436.30 397.478  13
   1  -5  -4 2493.67 345.597  13
  -1   5   4 3324.65 402.665  12
   1  -5  -4 2746.00 345.821  12
  -1   5   4 3564.67 348.592  11
   1  -5  -4 3074.48 327.444   3
  -1   5   4 3497.68 339.761   9
  -1   5   4 2527.95 223.985  10
  -1   5   4 3117.81 318.785   8
   1  -5  -4 3529.04 266.786   7
  -1   5   4 2816.29 264.462   7
   1  -5  -4 2816.56 324.150   8
  -1   5   4 2543.25 308.461   3
  -1   5   4 3029.27 319.964   2
  -1   5   3 18369.5 961.606   3
  -1   5   3 17987.2 907.738   2
  -1   5   3 18482.3 918.702   1
   1  -5  -3 18035.5 928.337   2
   1  -5  -3 17016.4 921.227   1
  -1   5   3 19329.7 979.366  13
   1  -5  -3 16487.5 932.597  13
  -1   5   3 18303.9 1020.77  12
  -1   5   3 20453.2 932.703  11
   1  -5  -3 17865.4 916.379   3
  -1   5   3 19609.0 914.793   9
   1  -5  -3 17555.3 905.771   8
   1  -5  -3 14865.7 776.641   7
  -1   5   3 19085.6 905.843   8
  -1   5   3 16256.7 829.561   5
   1  -5  -2 999.523 191.295   3
  -1   5   2 746.121 155.744   3
  -1   5   2 924.315 174.706   2
   1  -5  -2 801.550 186.072   1
   1  -5  -2 953.200 195.579   2
  -1   5   2 1061.74 193.856   1
  -1   5   2 938.314 175.568  13
   1  -5  -2 658.729 161.049  13
  -1   5   2 1057.56 202.482  14
  -1   5   2 969.594 177.817  12
  -1   5   2 1112.74 172.416  11
   1  -5  -2 906.633 163.634   8
   1  -5  -2 1026.37 168.062   7
  -1   5   2 867.650 145.530   9
  -1   5   2 1036.80 180.228   7
  -1   5   2 1061.86 169.206   8
  -1   5   2 835.900 127.788   5
   1  -5  -1 569.469 156.215   2
  -1   5   1 697.728 153.650   1
   1  -5  -1 734.297 176.708   1
  -1   5   1 442.886 127.067   2
  -1   5   1 742.460 183.983  14
  -1   5   1 745.022 137.140  13
   1  -5  -1 410.932 111.343  13
  -1   5   1 649.896 157.197  12
  -1   5   1 720.689 125.760   9
  -1   5   1 913.920 154.668  11
   1  -5  -1 657.325 160.286   3
  -1   5   1 665.136 159.428   3
  -1   5   1 887.865 135.193   8
  -1   5   1 947.200 179.611   7
   1  -5  -1 712.427 153.157   7
   1  -5  -1 617.102 131.143   8
  -1   5   1 597.315 86.7614   5
  -1   5   0 24810.6 1102.91   2
  -1   5   0 24015.5 1094.45   1
   1  -5   0 22264.5 1077.06   2
   1  -5   0 23385.2 1096.45   1
  -1   5   0 23098.7 958.070   9
   1  -5   0 21901.6 959.325   9
   1  -5   0 20472.3 961.477  13
  -1   5   0 25161.1 974.666   8
  -1   5   0 20844.8 1037.37   7
   1  -5   0 21026.7 953.277   8
   1  -5   0 24215.0 1118.05   3
  -1   5   0 26077.4 1148.44   3
  -1   5  -1 727.005 176.929   2
   1  -5   1 640.283 165.237   1
   1  -5   1 625.770 154.015   2
  -1   5  -1 614.269 161.780   1
  -1   5  -1 632.428 152.578  10
  -1   5  -1 1023.69 203.966  14
   1  -5   1 802.660 125.829  13
   1  -5   1 702.001 113.788   9
   1  -5   1 530.730 164.591   7
   1  -5   1 804.920 122.247   8
   1  -5   1 764.308 176.015   3
  -1   5  -1 1066.59 200.778   3
  -1   5  -2 95318.6 3134.20   1
   1  -5   2 81019.1 3072.41   2
   1  -5   2 80262.1 3070.41   1
  -1   5  -2 95928.3 3134.76   2
  -1   5  -2 89056.1 3161.15  10
   1  -5   2 79933.2 2874.12   9
  -1   5  -2 89893.1 3161.65  14
   1  -5   2 79665.1 2869.97   8
   1  -5   2 87559.8 3145.64   7
  -1   5  -2 100376. 3198.77   3
   1  -5   2 81319.4 3088.78   3
   1  -5   3 4581.89 398.310   2
   1  -5   3 4466.31 392.350   1
  -1   5  -3 5042.13 433.066   1
  -1   5  -3 4979.35 416.091   2
  -1   5  -3 4038.14 423.366  10
  -1   5  -3 4317.97 419.825  14
   1  -5   3 5324.56 466.596   7
   1  -5   3 4640.75 414.301   3
  -1   5  -3 5659.64 449.131   3
   1  -5   4 28552.6 1283.42   2
  -1   5  -4 28676.9 1318.51   2
   1  -5   4 28329.0 1290.26   1
  -1   5  -4 30649.0 1345.91   1
  -1   5  -4 27907.8 1332.23  14
  -1   5  -4 32249.1 1443.80  10
   1  -5   4 30241.2 1413.15   7
  -1   5  -4 31841.7 1385.03   3
   1  -5   4 27100.1 1292.17   3
  -1   5  -5 8769.41 568.750   2
   1  -5   5 7779.72 541.003   1
  -1   5  -5 8272.90 553.271   1
   1  -5   5 8512.61 558.964   2
   1  -5   5 7564.84 547.875   3
  -1   5  -5 9093.79 679.255  10
  -1   5  -5 7973.17 585.915  14
   1  -5   5 7921.50 642.143   7
  -1   5  -5 9332.92 609.269   3
  -1   5  -6 1718.63 239.610   2
  -1   5  -6 2001.93 252.056   1
  -1   5  -6 1854.57 264.310  14
   1  -5   6 1924.54 313.097  10
  -1   5  -6 2043.52 325.256  10
   1  -5   6 1656.43 286.121   7
   1  -5   6 1710.38 243.829   3
  -1   5  -6 2092.39 260.611   3
  -1   5  -7 6521.24 514.559  14
  -1   5  -7 6554.74 484.112  11
   1  -5   7 4766.64 433.138   3
   1  -5   7 5570.06 561.697  10
  -1   5  -7 6765.21 601.679  10
  -1   5  -7 6468.00 472.156   1
  -1   5  -7 5718.77 442.355   2
  -1   5  -7 6539.86 494.133   3
  -1   5  -8 2075.44 282.732  14
  -1   5  -8 2191.11 289.946  11
  -1   5  -8 2123.17 258.155   4
   1  -5   8 2159.58 357.349  10
  -1   5  -8 2108.25 258.698   1
  -1   5  -8 1880.70 252.455   3
   1  -5   8 1883.24 244.486   3
  -1   5  -8 1901.72 243.460   2
  -1   5  -9 29503.0 1325.48  14
  -1   5  -9 28253.2 1353.16  11
  -1   5  -9 28312.3 1247.09   4
   1  -5   9 25825.9 1231.42   3
   1  -5   9 25609.5 1502.68  10
  -1   5  -9 28725.4 1247.43   2
  -1   5  -9 31457.4 1329.75   3
  -1   5  -9 28146.1 1244.53   1
  -1   5 -10 517.904 139.968   1
  -1   5 -10 646.155 156.806   2
  -1   5 -10 759.086 166.946  14
  -1   5 -10 671.757 192.816  11
   1  -5  10 641.279 151.060   3
  -1   5 -10 689.408 149.726   4
   1  -5  10 569.710 223.090  10
   1  -5  10 626.053 140.768   8
  -1   5 -10 530.755 138.460   3
  -1   5 -11 68.5190 76.3399   1
  -1   5 -11 149.635 101.296  14
  -1   5 -11 206.823 145.854  11
  -1   5 -11 170.721 153.081  12
  -1   5 -11 51.6779 61.5276   4
   1  -5  11 65.6080 61.3849   3
   1  -5  11-5.46581 127.019  10
   1  -5  11 282.257 119.973   8
   1  -5  11-89.8079 166.473   7
  -1   5 -11 83.2461 83.2240   3
  -1   5 -11 48.1865 73.8055   2
  -1   5 -12 6805.20 492.702  14
  -1   5 -12 6886.31 737.818  12
  -1   5 -12 8233.38 684.847  11
  -1   5 -12 6896.41 457.737   1
   1  -5  12 7621.72 564.178   8
   1  -5  12 7486.41 758.860   7
  -1   5 -12 7070.68 479.318   3
  -1   5 -12 7554.45 469.349   2
  -1   5 -13 576.926 139.208  14
  -1   5 -13 513.553 218.722  12
  -1   5 -13 393.834 135.521  11
  -1   5 -13 579.827 119.349   2
  -1   5 -13 781.378 143.044   4
   1  -5  13 591.598 249.273   7
   1  -5  13 937.873 193.514   8
  -1   5 -13 667.166 130.497   1
  -1   5 -14 22.2322 119.258  11
  -1   5 -14-126.725 186.050  12
   1  -5  14 76.3586 173.285   7
  -1   5 -15 37.0729 161.938  12
  -1   5 -15 313.712 164.585  11
   1  -5  15 264.326 240.186   7
  -1   5 -16 5656.98 633.624  11
  -1   5 -16 6450.53 843.969  12
   1  -5  16 4582.84 685.779   7
  -1   5 -17 1291.14 418.050  12
  -1   5 -17 745.301 217.089  11
   1  -5  17 791.831 324.642   7
  -1   5 -18 285.574 274.916  12
  -1   5 -18-4.51544 162.311  11
   1  -5  18-30.4708 234.649   7
  -1   5 -19 355.609 209.236  11
  -1   5 -19 192.626 234.369  12
   1  -5  19-171.641 198.872   7
  -1   5 -20 500.387 367.268  12
  -1   4  19-229.438 291.661   6
  -1   4  18 223.236 238.350   6
  -1   4  18 367.953 246.362   5
   1  -4 -18 539.275 358.916  12
  -1   4  17-128.727 197.056   6
  -1   4  17 26.3204 321.699   5
   1  -4 -17 290.249 189.631  12
   1  -4 -16 1851.17 396.987  11
  -1   4  16 1457.14 377.055   6
   1  -4 -16 1124.01 449.535  12
   1  -4 -15 1832.50 402.111  11
  -1   4  15 1526.61 391.242   6
   1  -4 -15 1592.28 447.248  12
  -1   4  14 4155.58 598.764   6
   1  -4 -14 5182.40 624.111  11
   1  -4 -14 4833.55 725.742  12
   1  -4 -13 1732.48 366.082  11
  -1   4  13 1454.92 235.033  10
  -1   4  13 1842.30 394.657   6
   1  -4 -13 1530.53 395.191  12
   1  -4 -12 414.860 220.816  11
  -1   4  12 457.468 137.018  10
   1  -4 -12 570.770 261.355  12
  -1   4  12 928.096 298.127   6
  -1   4  12 381.667 113.593   7
  -1   4  11 2427.22 200.636   2
  -1   4  11 2636.48 222.977  14
   1  -4 -11 3110.57 542.267  12
  -1   4  11 2459.26 195.552   4
   1  -4 -11 2736.24 407.345  11
   1  -4 -11 2354.12 280.930  10
  -1   4  11 2572.85 276.152  10
   1  -4 -11 2413.98 415.257   8
  -1   4  11 2484.77 260.803   7
  -1   4  11 2832.79 469.842   6
  -1   4  10 18885.0 863.772   3
  -1   4  10 18753.5 819.469   2
  -1   4  10 18604.1 814.186   1
  -1   4  10 19882.4 885.527  14
   1  -4 -10 20395.0 1372.83  12
   1  -4 -10 18116.8 1123.60  11
  -1   4  10 19626.7 912.171  10
   1  -4 -10 18869.2 915.662  10
  -1   4  10 19060.7 881.770   7
   1  -4 -10 17879.4 1203.29   8
  -1   4  10 21241.7 1242.74   6
  -1   4   9 1957.48 215.614   2
  -1   4   9 1715.92 207.196   3
  -1   4   9 1918.54 207.490   1
  -1   4   9 1837.41 219.102  14
   1  -4  -9 1491.91 330.237  12
  -1   4   9 1567.17 184.133   4
   1  -4  -9 2045.64 217.873   3
   1  -4  -9 1906.18 312.555  11
   1  -4  -9 1875.84 218.439  10
  -1   4   9 2009.72 220.563  10
   1  -4  -9 1881.12 327.477   8
  -1   4   9 1972.86 222.708   7
  -1   4   9 1705.67 296.928   6
  -1   4   8 5080.01 360.237   2
  -1   4   8 4517.14 372.153   3
  -1   4   8 5252.20 366.881   1
  -1   4   8 5166.08 414.488  14
   1  -4  -8 5226.13 492.318  11
   1  -4  -8 5443.09 616.554  12
   1  -4  -8 5869.01 390.930   3
  -1   4   8 5249.84 375.119   4
  -1   4   8 5331.23 359.340  10
  -1   4   8 4965.17 355.571   7
   1  -4  -8 5438.07 541.871   8
  -1   4   8 5304.47 524.581   6
  -1   4   7 762.421 152.756   3
   1  -4  -7 1005.29 164.485   3
  -1   4   7 530.926 117.283   1
  -1   4   7 921.175 156.980   2
  -1   4   7 716.058 152.879  14
   1  -4  -7 649.358 198.804  12
  -1   4   7 729.308 140.469   4
   1  -4  -7 774.398 193.715  11
  -1   4   7 767.240 119.362  10
  -1   4   7 666.040 126.410   7
   1  -4  -7 931.194 208.247   8
  -1   4   7 864.851 211.597   6
  -1   4   6 767.933 155.077   3
   1  -4  -6 872.129 147.861   3
  -1   4   6 1026.99 151.901   1
  -1   4   6 1068.91 151.810   2
  -1   4   6 957.297 208.055  13
  -1   4   6 935.824 175.568  14
   1  -4  -6 1153.95 253.622  12
  -1   4   6 1084.42 274.374  12
   1  -4  -6 807.740 213.683  13
  -1   4   6 1526.77 249.622  11
   1  -4  -6 799.735 164.001  11
  -1   4   6 1001.70 126.838  10
  -1   4   6 1310.05 214.550   9
  -1   4   6 1259.10 208.151   8
  -1   4   6 981.974 144.381   7
   1  -4  -6 994.408 203.689   8
   1  -4  -6 1127.84 131.455   7
  -1   4   6 1282.57 223.806   6
  -1   4   5 37324.4 1443.75   2
  -1   4   5 36208.0 1436.36   1
  -1   4   5 43725.8 1759.90  13
  -1   4   5 30821.8 1462.89  14
  -1   4   5 41803.1 1643.75  11
   1  -4  -5 30154.1 1458.78  11
  -1   4   5 46132.7 1833.85  12
   1  -4  -5 37012.1 1460.10   3
  -1   4   5 35643.0 1312.30  10
  -1   4   5 39697.8 1582.04   9
  -1   4   5 39815.9 1569.17   8
   1  -4  -5 32719.2 1546.25   8
  -1   4   5 31385.7 1342.50   7
   1  -4  -5 36615.4 1323.39   7
  -1   4   4 2049.79 246.157   3
  -1   4   4 2074.74 233.870   2
  -1   4   4 1653.03 203.871   1
  -1   4   4 1854.75 235.868  14
  -1   4   4 2125.29 302.746  13
   1  -4  -4 1658.29 258.730  13
  -1   4   4 2055.36 252.236  11
  -1   4   4 2130.05 317.337  12
   1  -4  -4 2033.02 295.946  12
   1  -4  -4 2132.65 248.166   3
  -1   4   4 1975.52 173.316  10
  -1   4   4 2231.50 252.494   9
   1  -4  -4 1607.64 233.600   8
  -1   4   4 2321.37 264.585   8
  -1   4   4 1921.58 197.062   7
   1  -4  -4 2366.72 192.223   7
   1  -4  -3 24439.4 1194.54  13
  -1   4   3 28081.0 1233.62  13
  -1   4   3 25101.6 1168.11  14
  -1   4   3 27908.1 1152.87  11
   1  -4  -3 25041.0 1191.19  12
  -1   4   3 26386.2 1116.76   2
  -1   4   3 24753.2 1106.67   1
  -1   4   3 28581.3 1148.36   9
  -1   4   3 24590.4 1002.06  10
  -1   4   3 29496.0 1156.17   8
  -1   4   3 21906.5 1015.43   7
   1  -4  -3 25524.3 1142.94   8
   1  -4  -3 26132.9 1030.41   7
   1  -4  -3 26174.9 1131.06   3
  -1   4   2 4445.61 320.351  11
  -1   4   2 4037.48 366.912  12
  -1   4   2 3422.91 302.743   2
  -1   4   2 3420.00 310.925   1
  -1   4   2 3866.60 306.276   9
  -1   4   2 3554.81 296.988   8
   1  -4  -2 3660.19 282.768   7
  -1   4   2 3518.11 286.527   7
   1  -4  -2 3566.99 303.864   8
   1  -4  -2 3207.10 317.425  13
  -1   4   2 3836.52 333.249  13
   1  -4  -1 646.294 147.560   3
  -1   4   1 943.392 174.022   3
  -1   4   1 829.734 145.333  13
   1  -4  -1 571.709 129.065  13
  -1   4   1 843.576 166.748  14
  -1   4   1 790.850 159.314  12
  -1   4   1 949.856 129.840   9
  -1   4   1 673.927 84.6939   5
   1  -4  -1 899.730 140.737   8
  -1   4   1 767.000 134.764   7
  -1   4   1 917.345 134.109   8
   1  -4  -1 637.757 136.668   7
   1  -4  -1 768.627 155.994   1
  -1   4   1 713.451 150.492   1
  -1   4   1 716.366 151.504   2
   1  -4  -1 655.443 152.423   2
  -1   4   0 111402. 3582.54   1
   1  -4   0 107418. 3559.32   2
   1  -4   0 106395. 3560.05   1
  -1   4   0 109504. 3572.15   2
   1  -4   0 101207. 3425.16   9
  -1   4   0 105849. 3428.36   9
   1  -4   0 88378.0 3406.07  13
  -1   4   0 90594.5 3497.83   7
  -1   4   0 109518. 3434.26   8
   1  -4   0 100417. 3424.89   8
  -1   4   0 104998. 3579.50   3
   1  -4   1 76879.5 2828.01   2
  -1   4  -1 88346.9 2871.29   2
   1  -4   1 77703.5 2834.99   1
  -1   4  -1 87727.3 2874.31   1
   1  -4   1 78190.9 2686.93   9
  -1   4  -1 81494.1 2875.81  10
  -1   4  -1 85811.7 2913.53  14
   1  -4   1 70803.1 2665.81  13
   1  -4   1 78929.2 2694.23   8
  -1   4  -1 92551.8 2923.61   3
   1  -4   1 79025.8 2850.32   3
   1  -4   2 12066.8 675.874   1
  -1   4  -2 13682.2 703.555   1
  -1   4  -2 14089.8 706.125   2
   1  -4   2 12494.2 680.452   2
  -1   4  -2 13627.5 739.282  10
  -1   4  -2 13073.6 724.571  14
   1  -4   2 12502.9 715.740   7
  -1   4  -2 14432.9 731.416   3
   1  -4   2 12216.1 687.431   3
   1  -4   3-20.7838 71.0357   1
  -1   4  -3 84.5635 95.9931   1
  -1   4  -3 13.4730 78.5601   2
   1  -4   3 42.4257 61.4298   2
  -1   4  -3 22.6153 88.4795  10
  -1   4  -3 78.8439 63.5957  14
   1  -4   3 18.9091 72.0430   7
  -1   4  -3 104.293 78.7520   3
   1  -4   3 130.502 72.2320   3
   1  -4   4 8771.59 534.612   2
  -1   4  -4 8939.58 556.554   2
  -1   4  -4 9324.41 567.554   1
   1  -4   4 8949.16 540.438   1
  -1   4  -4 9742.97 638.350  10
  -1   4  -4 9359.39 579.416  14
   1  -4   4 8217.05 604.306   7
   1  -4   4 7939.51 524.761   3
  -1   4  -4 9959.64 573.514   3
  -1   4  -5 26274.9 1176.92  14
  -1   4  -5 29590.9 1325.06  10
   1  -4   5 24609.6 1259.70  10
  -1   4  -5 28459.4 1184.56   3
   1  -4   5 24293.8 1122.73   3
  -1   4  -5 26215.1 1137.81   2
  -1   4  -5 26170.3 1143.76   1
  -1   4  -6 3028.38 304.483  14
  -1   4  -6 3016.94 297.796  11
   1  -4   6 2468.35 261.931   3
  -1   4  -6 3410.79 384.586  10
   1  -4   6 2994.89 365.921  10
  -1   4  -6 2744.14 275.199   2
  -1   4  -6 3157.62 301.401   3
  -1   4  -6 2715.56 272.896   1
  -1   4  -7 70935.1 2593.50   1
  -1   4  -7 73819.9 2667.82  14
  -1   4  -7 78664.6 2718.81  11
   1  -4   7 64012.4 2573.04   3
  -1   4  -7 75305.2 2884.39  10
   1  -4   7 66404.5 2828.48  10
  -1   4  -7 76580.0 2655.74   3
  -1   4  -7 72057.9 2597.44   2
  -1   4  -7 80150.6 2862.37   6
  -1   4  -8 114.809 52.6590   2
  -1   4  -8 103.617 66.8581   1
  -1   4  -8 285.725 96.7045  14
  -1   4  -8-0.65459 76.9439  11
  -1   4  -8 112.858 133.517  10
   1  -4   8 287.940 135.319  10
  -1   4  -8 164.340 104.265   6
  -1   4  -8 156.827 83.9273   3
   1  -4   8 64.0282 65.8561   3
  -1   4  -9 490.803 120.530   2
  -1   4  -9 609.828 130.274   1
  -1   4  -9 606.598 154.528  14
  -1   4  -9 642.096 207.419  12
  -1   4  -9 623.111 166.991  11
  -1   4  -9 680.364 123.187   4
   1  -4   9 741.925 206.590  10
   1  -4   9 604.298 142.082   8
  -1   4  -9 579.803 123.802   3
   1  -4   9 482.323 119.890   3
  -1   4 -10 9594.64 523.794   1
  -1   4 -10 8858.93 554.066  14
  -1   4 -10 10166.6 700.033  11
  -1   4 -10 9406.63 784.605  12
   1  -4  10 8399.78 516.090   3
  -1   4 -10 9178.35 517.052   4
   1  -4  10 8127.91 733.816  10
   1  -4  10 9677.47 624.014   8
  -1   4 -10 9575.93 525.254   2
  -1   4 -10 10025.3 572.602   3
  -1   4 -11 102.147 57.2071   1
  -1   4 -11 104.994 77.6880  14
  -1   4 -11 253.934 126.278  11
  -1   4 -11 1.24767 108.511  12
  -1   4 -11 21.6132 45.1050   4
   1  -4  11 57.7200 113.942  10
   1  -4  11 112.035 65.1180   8
  -1   4 -11 104.774 68.1479   2
  -1   4 -11 16.9827 60.3426   3
  -1   4 -12 692.739 108.244   1
  -1   4 -12 844.249 137.035  14
  -1   4 -12 1106.89 318.565  12
  -1   4 -12 428.350 161.890  11
  -1   4 -12 768.051 104.759   4
   1  -4  12 495.043 223.821  10
   1  -4  12 594.995 192.851   7
   1  -4  12 754.665 178.603   8
  -1   4 -12 608.224 107.029   2
  -1   4 -13-6.43418 111.458  11
  -1   4 -13 143.955 184.012  12
  -1   4 -13 75.3446 40.5096  14
  -1   4 -13-3.19116 32.4311   4
   1  -4  13 141.822 90.4857   8
   1  -4  13 4.84277 181.531   7
  -1   4 -13 63.6877 32.5014   2
  -1   4 -14-9.32993 126.697  11
  -1   4 -14-24.7601 135.776  12
   1  -4  14 15.5555 150.418   7
  -1   4 -15 872.029 260.238  11
  -1   4 -15 377.725 204.192  12
   1  -4  15 632.036 239.092   7
  -1   4 -16 6370.20 842.734  12
  -1   4 -16 6172.17 669.233  11
   1  -4  16 5374.82 715.720   7
  -1   4 -17-55.1707 143.484  11
  -1   4 -17 101.482 206.899  12
   1  -4  17-79.0827 175.939   7
  -1   4 -18 563.299 294.131  12
  -1   4 -18 64.4598 212.011  11
   1  -4  18 184.398 208.071   7
  -1   4 -19-164.287 164.426  11
  -1   4 -19 47.6279 218.417  12
   1  -4  19-288.118 263.571   7
  -1   4 -20 1344.58 386.388  11
  -1   4 -20 1473.11 483.639  12
   1  -3 -19 836.772 440.821  12
  -1   3  19 531.989 321.544   6
   1  -3 -18 920.491 437.483  12
  -1   3  18 862.322 325.802   5
  -1   3  18 487.917 227.048   6
   1  -3 -17 537.810 372.856  12
  -1   3  17 36.5970 213.698   6
   1  -3 -17-183.009 196.505  11
   1  -3 -16 581.328 274.194  12
  -1   3  16 392.703 239.200   6
   1  -3 -16 493.192 267.115  11
   1  -3 -15-161.077 187.327  12
  -1   3  15 31.0710 173.136   6
   1  -3 -15-26.7783 146.513  11
   1  -3 -14 946.267 345.156  12
  -1   3  14 719.059 269.243   6
   1  -3 -14 628.000 231.889  11
  -1   3  14 905.969 215.818  10
   1  -3 -13 4056.49 639.663  12
  -1   3  13 4179.83 596.070   6
  -1   3  13 4053.74 401.512  10
   1  -3 -13 3903.18 519.304  11
   1  -3 -12 6647.05 772.883  12
   1  -3 -12 5635.06 609.867  11
  -1   3  12 6383.33 709.232   6
   1  -3 -12 6235.38 478.377  10
  -1   3  12 5472.53 475.794  10
   1  -3 -11 836.028 296.929  12
  -1   3  11 900.520 174.787  10
   1  -3 -11 769.046 232.539  11
   1  -3 -11 826.253 168.801  10
   1  -3 -11 863.986 240.760   8
  -1   3  11 862.117 250.113   6
  -1   3  11 721.564 145.249   7
  -1   3  10 3712.16 215.171   2
  -1   3  10 3368.95 209.428   1
  -1   3  10 3674.11 226.094  14
   1  -3 -10 4787.43 627.447  12
   1  -3 -10 4128.91 455.548  11
  -1   3  10 3760.04 216.286   4
  -1   3  10 4190.70 353.889  10
   1  -3 -10 4043.99 354.239  10
   1  -3 -10 4129.21 495.403   8
  -1   3  10 4594.07 530.799   6
  -1   3   9 5568.57 313.005   2
  -1   3   9 5166.07 304.628   1
  -1   3   9 5359.30 338.662  14
   1  -3  -9 6117.67 666.289  12
   1  -3  -9 5611.10 522.084  11
  -1   3   9 4959.02 305.252   4
  -1   3   9 5639.04 407.636  10
   1  -3  -9 5061.48 389.682  10
   1  -3  -9 5287.24 545.033   8
  -1   3   9 5859.39 569.081   6
  -1   3   8 25157.8 1070.65   3
  -1   3   8 27120.8 1029.63   1
  -1   3   8 24942.7 1078.99  14
   1  -3  -8 25034.2 1280.24  11
  -1   3   8 27268.7 1038.41   4
   1  -3  -8 29498.4 1065.69   3
   1  -3  -8 25440.6 1101.82  10
  -1   3   8 26540.3 1108.67  10
  -1   3   8 24594.5 1078.06   7
   1  -3  -8 26036.0 1362.29   8
  -1   3   8 27514.1 1366.36   6
  -1   3   7 2939.21 264.136   3
  -1   3   7 3397.71 252.178   2
  -1   3   7 3323.10 251.098   1
  -1   3   7 3709.45 454.368  13
  -1   3   7 2770.76 264.135  14
  -1   3   7 3958.00 419.540  11
   1  -3  -7 3217.60 350.388  11
  -1   3   7 4229.78 504.713  12
   1  -3  -7 3089.79 418.761  12
  -1   3   7 3665.54 266.265   4
   1  -3  -7 3745.48 274.948   3
   1  -3  -7 3508.27 281.846  10
  -1   3   7 3239.68 270.567  10
  -1   3   7 3321.80 264.795   7
   1  -3  -7 3255.97 374.617   8
  -1   3   7 3919.86 380.070   8
  -1   3   7 2911.23 371.545   6
  -1   3   6 1435.86 163.215   2
  -1   3   6 1025.03 172.966   3
  -1   3   6 1717.33 179.218   1
  -1   3   6 1138.76 173.413  14
  -1   3   6 1457.19 282.616  13
  -1   3   6 2099.87 330.220  12
   1  -3  -6 1589.58 281.185  12
  -1   3   6 1890.29 274.151  11
   1  -3  -6 1737.74 187.767   3
  -1   3   6 1571.90 164.442  10
   1  -3  -6 1543.66 222.671  11
   1  -3  -6 1445.05 160.438  10
  -1   3   6 2136.38 281.508   8
   1  -3  -6 1869.80 264.948   8
  -1   3   6 1313.79 162.385   7
  -1   3   6 1132.95 229.565   6
   1  -3  -5 126.929 67.1727   3
  -1   3   5 179.414 70.3406   3
  -1   3   5 129.419 84.8312  14
  -1   3   5 317.101 133.672  13
  -1   3   5 511.111 164.837  12
   1  -3  -5 148.124 111.613  12
   1  -3  -5 218.622 111.634  13
  -1   3   5 213.312 103.807  11
  -1   3   5 237.442 65.1649   2
  -1   3   5 206.734 73.0298   1
  -1   3   5 233.845 63.2660  10
   1  -3  -5 45.1498 61.5588  11
   1  -3  -5 189.507 60.3721  10
  -1   3   5 339.162 98.3377   8
   1  -3  -5 225.850 97.4576   8
  -1   3   5 267.331 106.625   6
   1  -3  -5 278.235 68.9319   7
  -1   3   4 8111.12 510.835  14
  -1   3   4 10852.2 662.071  13
  -1   3   4 9419.36 654.080  12
   1  -3  -4 7973.17 513.016  11
  -1   3   4 9541.74 574.382  11
   1  -3  -4 9487.65 629.189  12
  -1   3   4 8774.92 480.623   2
  -1   3   4 8453.78 475.403   1
  -1   3   4 9591.88 435.071  10
  -1   3   4 9706.66 565.090   9
   1  -3  -4 8241.07 537.325   8
  -1   3   4 9645.65 562.105   8
  -1   3   4 7889.94 437.875   7
  -1   3   4 8401.53 511.509   3
   1  -3  -4 9432.05 501.832   3
   1  -3  -3 48334.3 2073.73  13
  -1   3   3 47688.1 2005.15  14
   1  -3  -3 52778.5 2114.08  12
  -1   3   3 58999.8 2187.50  12
  -1   3   3 62024.2 2083.03  11
  -1   3   3 57550.3 2017.71   1
  -1   3   3 57362.5 2014.23   2
  -1   3   3 53459.7 1910.13  10
  -1   3   3 65417.3 2087.04   9
   1  -3  -3 57845.3 2064.16   8
  -1   3   3 66146.7 2084.24   8
   1  -3  -3 52937.7 1907.77   7
   1  -3  -3 56576.6 2019.22   3
  -1   3   3 49028.5 2001.60   3
  -1   3   2 117951. 4002.80  12
  -1   3   2 117760. 3891.39  11
   1  -3  -2 125698. 4002.57  12
  -1   3   2 112370. 3888.04   2
  -1   3   2 114877. 3898.96   1
  -1   3   2 119946. 3897.40   9
   1  -3  -2 118113. 3842.97   7
  -1   3   2 106071. 3830.04   7
   1  -3  -2 118609. 3902.64   8
  -1   3   2 121564. 3899.84   8
   1  -3  -2 113811. 3908.75   3
  -1   3   2 112430. 3918.16   3
   1  -3  -1 484.929 103.823  13
  -1   3   1 720.926 118.799  13
  -1   3   1 740.046 149.254  14
  -1   3   1 725.303 133.997  12
  -1   3   1 769.655 138.049   1
   1  -3  -1 621.526 138.803   2
   1  -3  -1 642.670 146.803   1
  -1   3   1 758.466 129.158   2
  -1   3   1 929.757 123.937   9
   1  -3  -1 779.615 118.356   8
  -1   3   1 958.281 121.971   8
   1  -3  -1 734.879 108.568   9
   1  -3  -1 620.582 117.930   7
  -1   3   1 685.417 113.105   7
   1  -3  -1 786.969 137.347   3
  -1   3   1 641.287 133.794   3
  -1   3   0 59402.9 2017.63  14
   1  -3   0 51326.8 1859.06  13
  -1   3   0 51058.4 1851.46  13
  -1   3   0 53358.9 1862.97   9
   1  -3   0 51636.9 1864.95   9
  -1   3   0 57939.1 1970.63   2
   1  -3   0 53550.1 1961.08   2
   1  -3   0 51674.6 1957.72   1
  -1   3   0 56547.1 1970.83   1
   1  -3   0 52209.1 1866.09   8
  -1   3   0 53244.5 1952.91   7
  -1   3   0 57342.3 1874.09   8
  -1   3   0 57591.2 1988.92   3
   1  -3   0 55106.8 1968.30   3
  -1   3  -1 120016. 3787.46  14
   1  -3   1 101475. 3566.88  13
   1  -3   1 109566. 3601.82   9
  -1   3  -1 118207. 3745.60   2
  -1   3  -1 120266. 3752.52   1
   1  -3   1 103557. 3715.09   2
   1  -3   1 104815. 3722.07   1
  -1   3  -1 116636. 3786.56   7
   1  -3   1 107871. 3599.44   8
   1  -3   1 110657. 3759.29   7
  -1   3  -1 124813. 3778.51   3
   1  -3   1 110924. 3741.79   3
  -1   3  -2 1345.35 184.809  14
  -1   3  -2 1318.73 184.058  10
  -1   3  -2 1491.51 186.618   2
  -1   3  -2 1551.21 189.163   1
   1  -3   2 1368.43 176.921   1
   1  -3   2 1163.49 162.604   2
   1  -3   2 1347.28 190.852   7
   1  -3   2 1355.90 180.934   3
  -1   3  -2 1695.44 196.641   3
  -1   3  -3 9283.41 547.253  14
  -1   3  -3 10610.8 606.366  10
  -1   3  -3 10120.3 526.531   2
  -1   3  -3 10208.8 529.774   1
   1  -3   3 9727.31 590.904   7
  -1   3  -3 10487.1 554.102   3
   1  -3   3 8640.81 519.973   3
  -1   3  -4 434.878 102.164  14
  -1   3  -4 452.741 114.446   2
  -1   3  -4 442.035 99.5962   1
  -1   3  -4 402.124 141.419  10
   1  -3   4 309.412 103.660  10
   1  -3   4 327.008 109.338   7
  -1   3  -4 319.797 90.5602   3
   1  -3   4 459.344 103.738   3
  -1   3  -5 514.399 121.560  11
  -1   3  -5 600.008 136.434  14
  -1   3  -5 492.992 143.454  10
   1  -3   5 437.671 144.492  10
  -1   3  -5 656.092 124.037   3
   1  -3   5 468.899 104.500   3
  -1   3  -5 617.465 128.767   1
  -1   3  -5 448.064 89.1210   2
  -1   3  -6 657.539 112.698   2
  -1   3  -6 597.596 100.212   1
  -1   3  -6 737.560 135.639  14
  -1   3  -6 586.959 137.608  11
   1  -3   6 668.705 171.780  10
  -1   3  -6 633.404 131.396  10
  -1   3  -6 667.986 125.433   3
   1  -3   6 552.698 106.688   3
  -1   3  -6 727.708 172.863   6
  -1   3  -7 43317.6 1571.00   1
  -1   3  -7 44841.8 1637.43  14
  -1   3  -7 42553.4 1721.24  11
   1  -3   7 36972.9 1547.42   3
   1  -3   7 38232.0 1794.64  10
  -1   3  -7 44573.7 1849.32  10
  -1   3  -7 42087.1 1560.66   2
  -1   3  -7 44143.8 1613.46   3
  -1   3  -7 45775.6 1834.81   6
  -1   3  -8 2735.37 229.540   1
  -1   3  -8 2496.53 249.989  14
  -1   3  -8 2453.03 305.778  11
  -1   3  -8 2432.66 335.567  12
   1  -3   8 2342.39 215.078   3
   1  -3   8 2229.18 325.511  10
  -1   3  -8 2557.51 338.855  10
  -1   3  -8 3001.21 363.270   6
  -1   3  -8 2660.54 227.073   2
  -1   3  -8 2714.75 243.671   3
  -1   3  -9 224.936 82.7274   3
  -1   3  -9 276.277 84.4832   1
  -1   3  -9 217.384 74.3742   2
  -1   3  -9 132.895 60.8485  14
   1  -3   9 287.649 130.404  13
  -1   3  -9 206.550 109.453  11
  -1   3  -9 16.6878 78.3455  12
   1  -3   9 123.251 60.9244   3
  -1   3  -9 192.302 68.2052   4
  -1   3  -9 236.735 175.053  10
   1  -3   9 124.479 115.328  10
   1  -3   9 27.0150 71.8543   8
  -1   3  -9 179.848 135.773   6
  -1   3 -10 4333.79 271.432   1
  -1   3 -10 3889.91 282.056  14
   1  -3  10 4272.56 478.804  13
  -1   3 -10 3975.25 427.165  11
  -1   3 -10 3290.61 448.323  12
  -1   3 -10 3858.33 259.545   4
   1  -3  10 4168.28 488.333  10
  -1   3 -10 4145.54 453.400  10
   1  -3  10 4010.94 390.234   8
  -1   3 -10 4189.30 267.301   2
  -1   3 -11 10964.6 761.066  11
  -1   3 -11 9323.57 822.534  12
  -1   3 -11 9130.19 415.548   4
   1  -3  11 9545.79 803.301  10
   1  -3  11 11078.4 700.704   8
  -1   3 -11 9242.05 414.755   1
   1  -3  12 79.0678 110.896  10
  -1   3 -12-7.01768 88.6390  11
  -1   3 -12 115.897 123.971  12
   1  -3  12 68.1898 88.7584   8
   1  -3  13 507.808 184.394  10
  -1   3 -13 752.435 236.825  12
  -1   3 -13 548.235 187.047  11
   1  -3  13 1042.82 286.490   7
  -1   3 -14-201.457 224.086  12
  -1   3 -14-50.0445 131.729  11
   1  -3  14 19.6968 121.986   7
  -1   3 -15 1989.58 380.386  11
  -1   3 -15 1594.54 427.303  12
   1  -3  15 2002.00 386.063   7
  -1   3 -16 1283.47 379.021  12
  -1   3 -16 964.514 248.039  11
   1  -3  16 1393.96 339.061   7
  -1   3 -17 2223.14 402.989  11
  -1   3 -17 2060.73 520.093  12
   1  -3  17 1712.30 403.434   7
  -1   3 -18 513.041 264.378  11
  -1   3 -18 522.110 319.551  12
   1  -3  18 114.934 207.749   7
  -1   3 -19 247.988 265.301  12
  -1   3 -19 32.8962 161.996  11
  -1   3 -20 181.111 242.794  11
  -1   3 -20-268.912 216.852  12
  -1   3 -21 391.164 212.084  11
  -1   2  19 798.828 381.065   6
   1  -2 -19 576.126 324.353  12
   1  -2 -18 1673.89 408.143  11
  -1   2  18 440.338 290.152   6
   1  -2 -18 1191.17 413.300  12
   1  -2 -17 52.2253 178.406  11
  -1   2  17 403.894 272.849   6
   1  -2 -17 250.440 253.987  12
   1  -2 -16 1359.10 343.792  11
  -1   2  16 581.627 269.798   6
   1  -2 -16 798.052 375.897  12
  -1   2  15 1781.84 321.257  10
   1  -2 -15 2039.51 408.637  11
  -1   2  15 2321.47 460.005   6
   1  -2 -15 2475.30 539.340  12
  -1   2  14 324.957 145.095  10
   1  -2 -14 328.334 169.076  11
  -1   2  14 169.121 165.730   6
   1  -2 -14 260.069 242.020  12
  -1   2  13 1059.70 235.080  10
   1  -2 -13 686.052 230.920  11
  -1   2  13 1000.30 184.555   7
  -1   2  13 799.549 254.959   6
   1  -2 -13 548.712 293.144  12
  -1   2  12 2829.56 347.859  10
   1  -2 -12 2589.39 331.815  10
  -1   2  12 2774.95 319.289   7
  -1   2  12 2690.10 463.191   6
   1  -2 -12 3707.52 460.888  11
   1  -2 -12 3004.25 520.096  12
   1  -2 -11 1554.29 243.318  10
  -1   2  11 1466.51 252.277  10
  -1   2  11 1291.69 291.384   6
  -1   2  11 1075.87 188.713   7
   1  -2 -11 1586.25 292.811  11
   1  -2 -11 1578.59 353.323  12
   1  -2 -10 634.464 154.318  10
  -1   2  10 557.932 126.162  10
  -1   2  10 454.609 171.411   6
  -1   2  10 525.882 133.683   7
   1  -2 -10 369.763 133.130   8
   1  -2 -10 231.066 85.1462  11
   1  -2 -10 441.380 180.896  12
   1  -2  -9 4185.35 356.251  10
  -1   2   9 3766.14 344.464  10
  -1   2   9 4143.10 461.316   6
  -1   2   9 4085.52 329.471   7
   1  -2  -9 3591.38 438.037   8
   1  -2  -9 4091.25 429.338  11
   1  -2  -9 3781.32 513.543  12
  -1   2   8 4102.71 228.583   1
  -1   2   8 4120.02 322.106   7
  -1   2   8 4053.32 446.993   6
   1  -2  -8 4303.32 415.681  11
   1  -2  -8 4944.91 548.673  12
   1  -2  -8 5140.56 365.408  10
  -1   2   8 4416.03 354.946  10
  -1   2   8 5215.83 459.294   8
   1  -2  -8 4370.16 446.659   8
  -1   2   8 4266.77 231.351   2
  -1   2   7 23726.3 895.144   2
  -1   2   7 21392.9 911.072   3
  -1   2   7 23786.9 893.233   1
  -1   2   7 28463.1 1397.38  13
  -1   2   7 22045.0 921.868  14
   1  -2  -7 25068.4 1338.32  12
  -1   2   7 27996.8 1404.86  12
   1  -2  -7 24142.5 1154.90  11
  -1   2   7 29011.4 1298.59  11
   1  -2  -7 25488.2 912.418   3
  -1   2   7 23840.6 897.932   4
   1  -2  -7 25828.8 1034.24  10
  -1   2   7 24294.7 1019.21  10
   1  -2  -7 22548.6 1176.28   8
  -1   2   7 27647.7 1204.20   8
  -1   2   7 22663.6 1189.02   6
  -1   2   7 22319.2 984.231   7
  -1   2   6 1985.96 180.140   3
  -1   2   6 2198.79 173.339   2
  -1   2   6 2388.79 180.755   1
  -1   2   6 2903.61 374.218  13
  -1   2   6 2030.73 186.674  14
   1  -2  -6 2314.46 329.730  12
  -1   2   6 2828.14 323.302  11
  -1   2   6 2578.01 348.477  12
   1  -2  -6 2128.18 259.337  11
   1  -2  -6 2482.56 192.346   3
   1  -2  -6 2749.82 230.908  10
  -1   2   6 2323.23 216.732  10
  -1   2   6 2566.75 282.293   8
   1  -2  -6 2263.70 280.025   8
  -1   2   6 2361.52 212.329   7
  -1   2   6 2175.12 290.391   6
   1  -2  -5 36975.2 1310.31   3
  -1   2   5 30674.8 1296.00   3
  -1   2   5 30688.7 1307.61  14
  -1   2   5 43840.0 1704.04  13
   1  -2  -5 33481.8 1567.99  12
  -1   2   5 40773.6 1669.76  12
   1  -2  -5 35827.2 1447.95  11
  -1   2   5 40554.5 1541.05  11
  -1   2   5 36104.6 1296.27   2
  -1   2   5 35112.1 1293.11   1
  -1   2   5 35506.3 1315.76  10
   1  -2  -5 39034.6 1344.96  10
  -1   2   5 41367.8 1499.60   8
   1  -2  -5 35154.5 1477.22   8
   1  -2  -5 37524.9 1308.83   7
  -1   2   5 34698.2 1485.24   6
  -1   2   5 32535.3 1296.67   7
   1  -2  -4 8688.52 420.180   7
  -1   2   4 8832.77 539.391   6
  -1   2   4 9755.49 630.832  12
   1  -2  -4 8672.07 588.768  12
   1  -2  -4 8888.62 509.757  11
  -1   2   4 9850.36 555.750  11
  -1   2   4 8916.67 442.682   1
  -1   2   4 8790.31 438.601   2
  -1   2   4 9472.10 433.370  10
  -1   2   4 8935.17 436.780   7
  -1   2   4 10053.5 538.187   8
   1  -2  -4 9002.25 527.224   8
   1  -2  -4 9243.73 453.161   3
  -1   2   4 7611.98 441.955   3
  -1   2   3 21051.5 941.577  13
  -1   2   3 16919.4 814.720  14
   1  -2  -3 20865.0 939.883  13
   1  -2  -3 22091.2 964.509  12
  -1   2   3 21634.5 988.797  12
   1  -2  -3 18996.5 833.950  11
  -1   2   3 20792.9 877.144  11
  -1   2   3 20250.6 807.188   1
  -1   2   3 21999.6 877.844   9
  -1   2   3 21082.9 770.088  10
   1  -2  -3 17191.1 757.746  10
  -1   2   3 18374.3 768.839   7
   1  -2  -3 19119.0 856.027   8
  -1   2   3 21129.0 864.050   8
  -1   2   3 18299.9 805.913   3
   1  -2  -3 19843.2 811.150   3
   1  -2  -2 183723. 5954.77  13
  -1   2   2 183740. 5952.31  13
   1  -2  -2 177350. 5895.26  14
  -1   2   2 157966. 5874.96  14
  -1   2   2 178494. 6018.88  12
   1  -2  -2 192023. 5985.70  12
  -1   2   2 185791. 5898.16  11
  -1   2   2 181548. 5872.93   2
  -1   2   2 184868. 5820.77  10
  -1   2   2 191832. 5900.78   9
  -1   2   2 169648. 5826.36   7
   1  -2  -2 189970. 5824.72   7
  -1   2   2 192186. 5903.63   8
   1  -2  -2 179634. 5890.65   8
   1  -2  -2 179882. 5880.94   3
  -1   2   1 158807. 4982.92  13
  -1   2   1 148624. 4990.93  12
   1  -2  -1 165601. 5008.17  12
  -1   2   1 160650. 4942.71   9
   1  -2  -1 156580. 4939.88   9
  -1   2   1 154889. 4974.33   1
  -1   2   1 143820. 4954.34   2
  -1   2   1 162032. 4943.37   8
   1  -2  -1 156465. 4940.69   8
  -1   2   1 130201. 4919.38   7
   1  -2  -1 146029. 4970.77   3
   1  -2   0 5662.60 366.221  14
   1  -2   0 5650.98 280.123  13
  -1   2   0 5234.13 273.641  13
  -1   2   0 5676.68 284.400   9
   1  -2   0 6124.59 293.144   9
   1  -2   0 5687.53 329.691   7
  -1   2   0 5768.63 284.983   8
   1  -2   0 5508.62 284.884   8
  -1   2   0 4894.00 336.848   3
  -1   2   0 5476.74 331.914   2
  -1   2   0 5155.91 324.127   1
   1  -2   1 14434.7 652.861  14
  -1   2  -1 15836.4 659.000  14
  -1   2  -1 13536.2 619.189   2
  -1   2  -1 14119.5 624.061   1
   1  -2   1 12443.3 617.304   7
  -1   2  -1 14560.6 651.967   7
   1  -2   1 13115.1 618.847   3
  -1   2  -1 14471.5 641.665   3
   1  -2   2 12192.7 575.457  14
  -1   2  -2 12641.7 568.816  14
  -1   2  -2 12081.9 593.532  10
  -1   2  -2 11050.5 539.536   2
  -1   2  -2 11452.6 546.556   1
  -1   2  -2 12049.9 604.834   7
   1  -2   2 12104.8 588.989   7
   1  -2   2 10220.8 526.192   3
  -1   2  -2 11863.8 549.475   3
  -1   2  -3 128162. 4141.90  14
   1  -2   3 124610. 4127.20  14
  -1   2  -3 131600. 4226.88  10
  -1   2  -3 126832. 4107.99   1
  -1   2  -3 128628. 4108.69   2
   1  -2   3 119938. 4192.62   7
   1  -2   3 113713. 4096.40   3
  -1   2  -3 128287. 4119.21   3
   1  -2   4 27335.4 1051.11  14
  -1   2  -4 28156.4 1062.53  14
  -1   2  -4 27982.4 1161.81  10
   1  -2   4 25070.4 1135.23  10
  -1   2  -4 26905.6 1039.96   3
   1  -2   4 24168.0 1014.42   3
  -1   2  -4 27398.4 1032.06   1
  -1   2  -4 27107.3 1027.72   2
  -1   2  -5 15919.4 683.139   1
  -1   2  -5 16259.1 683.923   2
  -1   2  -5 17653.9 796.292  11
  -1   2  -5 16568.6 714.351  14
  -1   2  -5 15426.8 822.367  10
   1  -2   5 16016.5 829.482  10
   1  -2   5 15016.2 676.206   3
  -1   2  -5 16085.1 702.320   3
  -1   2  -5 17525.2 817.928   6
  -1   2  -6 361.792 78.4142   2
  -1   2  -6 379.729 74.2785   1
  -1   2  -6 402.870 85.7119  14
  -1   2  -6 453.366 119.423  11
  -1   2  -6 256.141 104.531  12
  -1   2  -6 257.969 88.9650  10
   1  -2   6 394.774 130.542  10
  -1   2  -6 363.637 88.9687   3
   1  -2   6 345.264 75.3329   3
  -1   2  -6 369.666 144.549   6
  -1   2  -7 11847.2 513.496   1
   1  -2   7 11277.3 695.173  13
  -1   2  -7 11421.9 541.899  14
  -1   2  -7 10802.7 707.801  12
  -1   2  -7 11867.7 683.606  11
   1  -2   7 10696.6 506.806   3
   1  -2   7 10807.6 709.860  10
  -1   2  -7 11729.7 714.269  10
  -1   2  -7 11764.8 715.643   6
  -1   2  -7 11254.5 505.720   2
  -1   2  -7 11189.9 524.108   3
  -1   2  -8 21099.2 808.781   3
  -1   2  -8 20562.0 780.549   2
  -1   2  -8 20337.7 781.474   1
   1  -2   8 21826.5 1091.06  13
  -1   2  -8 19511.5 813.530  14
  -1   2  -8 19256.8 1098.34  12
  -1   2  -8 20355.2 1030.63  11
  -1   2  -8 21115.4 790.037   4
   1  -2   8 18675.4 778.086   3
  -1   2  -8 20585.0 1074.72  10
   1  -2   8 18252.0 1051.60  10
   1  -2   8 21924.6 1007.13   8
  -1   2  -8 21475.7 1118.14   6
  -1   2  -9 423.460 69.8393   2
  -1   2  -9 538.575 74.5467   1
  -1   2  -9 416.877 71.1496  14
   1  -2   9 433.500 150.709  13
  -1   2  -9 229.871 89.4902  11
  -1   2  -9 358.133 144.533  12
  -1   2  -9 320.547 68.9200   4
  -1   2  -9 578.529 75.0635   4
   1  -2   9 290.030 120.857  10
  -1   2  -9 708.107 195.316  10
   1  -2   9 591.471 152.588   8
  -1   2  -9 204.974 116.693   6
   1  -2  10 19379.2 1157.68  10
  -1   2 -10 22167.8 1165.15  10
  -1   2 -10 21785.7 1174.66  11
  -1   2 -10 20160.2 1240.57  12
   1  -2  10 22752.0 1121.72   8
   1  -2  10 22402.2 1243.27  13
   1  -2  11 351.911 141.938   8
   1  -2  11 496.454 160.605  10
  -1   2 -11 502.940 173.950  10
  -1   2 -11 547.468 159.025  11
  -1   2 -11 448.675 177.056  12
   1  -2  12 265.981 120.999   8
   1  -2  12 513.301 211.965  10
  -1   2 -12 343.116 142.107  11
  -1   2 -12 30.9749 102.239  12
   1  -2  13-91.8663 129.926   7
   1  -2  13-217.967 171.502  10
  -1   2 -13-204.287 166.014  11
  -1   2 -13-93.5187 170.669  12
  -1   2 -14 461.343 192.019  12
  -1   2 -14 546.062 188.890  11
   1  -2  14 835.539 264.507   7
  -1   2 -15 433.660 157.522  11
  -1   2 -15 217.067 203.538  12
   1  -2  15 153.352 133.260   7
  -1   2 -16 38.3661 163.638  11
  -1   2 -16-169.703 223.305  12
   1  -2  16-113.848 219.858   7
  -1   2 -17 155.826 202.829  12
  -1   2 -17-188.983 218.681  11
   1  -2  17-130.905 138.110   7
  -1   2 -18 204.571 228.857  12
  -1   2 -18 558.104 275.291  11
   1  -2  18-11.8072 144.017   7
  -1   2 -19 282.229 232.111  12
  -1   2 -19-53.0667 221.292  11
  -1   2 -20 317.415 235.381  12
   1  -2  20 144.611 258.909   5
  -1   2 -21 1555.31 451.601  11
   1  -1 -19 51.4719 234.155  12
   1  -1 -18 305.071 257.099  11
   1  -1 -18 157.862 225.864  12
  -1   1  18 142.098 184.825   6
   1  -1 -17 1223.88 333.936  11
   1  -1 -17 2028.51 631.942  12
  -1   1  17 2282.52 501.955   6
   1  -1 -16 2397.45 452.492  11
  -1   1  16 2539.55 405.119  10
   1  -1 -16 2248.16 556.470  12
  -1   1  16 3113.00 566.133   6
   1  -1 -15 1470.77 324.353  11
  -1   1  15 1504.03 332.995  10
   1  -1 -15 921.575 368.384  12
  -1   1  15 1508.93 403.023   6
   1  -1 -14 86.9045 113.619  11
  -1   1  14 153.204 116.066  10
   1  -1 -14-144.016 201.796  12
  -1   1  14-108.754 157.026   6
  -1   1  13 2361.45 362.611  10
   1  -1 -13 2113.05 363.200  11
   1  -1 -13 2184.07 462.987  12
  -1   1  13 2124.72 308.468   7
  -1   1  13 2399.30 422.970   6
   1  -1 -12-68.8383 82.2656  10
  -1   1  12-38.2487 123.206  10
   1  -1 -12 48.4738 135.796  11
   1  -1 -12-161.288 146.573  12
  -1   1  12-98.2431 130.369   7
  -1   1  12 51.2727 128.793   6
  -1   1  11 131.635 83.6678  10
   1  -1 -11 278.420 162.895  10
   1  -1 -11 161.015 154.730  12
   1  -1 -11 146.134 87.4856  11
  -1   1  11 243.709 89.8009   7
  -1   1  11 292.957 154.115   6
   1  -1 -10 297.545 125.447  10
  -1   1  10 135.213 82.3108  10
   1  -1 -10 65.0149 86.6599  11
   1  -1 -10 119.903 140.021  12
  -1   1  10 227.207 159.883   6
  -1   1  10 28.7005 64.3590   7
  -1   1   9 264.962 107.550  10
   1  -1  -9 663.648 147.731  10
   1  -1  -9 666.104 172.326  11
   1  -1  -9 432.684 195.996  12
  -1   1   9 869.696 197.631   8
   1  -1  -9 796.897 207.896   8
  -1   1   9 402.654 142.937   6
  -1   1   9 600.767 134.330   7
  -1   1   8 6710.15 634.126  13
  -1   1   8 7198.92 656.438  12
  -1   1   8 7570.75 597.167  11
   1  -1  -8 5523.68 584.015  12
   1  -1  -8 5992.56 499.932  11
  -1   1   8 6873.46 512.379   8
   1  -1  -8 5718.31 509.293   8
  -1   1   8 5598.41 405.905   7
   1  -1  -8 6749.05 568.243   6
  -1   1   8 5497.65 532.354   6
  -1   1   8 6705.71 466.151  10
   1  -1  -8 6619.33 456.200  10
   1  -1  -7 8328.25 571.178  11
  -1   1   7 9939.75 661.271  11
  -1   1   7 9941.32 792.739  12
   1  -1  -7 8519.12 688.790  12
   1  -1  -7 8959.71 520.712  10
  -1   1   7 8361.25 527.256  10
   1  -1  -7 8567.65 598.746   8
  -1   1   7 10164.4 608.420   8
  -1   1   7 8562.22 493.266   7
  -1   1   6 2505.36 152.738   2
  -1   1   6 2709.81 157.465   1
  -1   1   6 3416.99 381.660  13
  -1   1   6 2960.58 316.973  11
   1  -1  -6 2961.00 299.474  11
  -1   1   6 3177.13 372.645  12
   1  -1  -6 1859.36 331.079  12
   1  -1  -6 2713.17 158.977   3
  -1   1   6 2667.55 245.230  10
   1  -1  -6 2866.70 253.253  10
   1  -1  -6 2633.03 283.861   8
  -1   1   6 3276.85 301.655   8
   1  -1  -6 2760.21 320.285   6
  -1   1   6 2525.16 301.823   6
  -1   1   6 2272.46 218.852   7
   1  -1  -5 528.836 67.9852   3
  -1   1   5 422.876 132.760  13
  -1   1   5 536.086 72.6490  14
  -1   1   5 659.735 172.726  12
   1  -1  -5 513.275 154.929  12
  -1   1   5 643.957 131.721  11
   1  -1  -5 553.620 115.696  11
  -1   1   5 543.046 71.9527   1
  -1   1   5 652.052 76.7198   2
  -1   1   5 389.069 78.2505  10
   1  -1  -5 557.708 108.578  10
   1  -1  -5 425.791 107.871   8
  -1   1   5 713.987 142.711   8
   1  -1  -5 488.875 141.380   6
  -1   1   5 534.485 138.880   6
  -1   1   5 529.748 98.2108   7
  -1   1   4 16517.8 729.250   3
  -1   1   4 17594.8 739.814  14
  -1   1   4 23691.4 1017.50  13
   1  -1  -4 19210.8 750.143  14
  -1   1   4 21564.7 912.668  11
   1  -1  -4 18660.4 954.824  12
  -1   1   4 21759.8 1006.55  12
   1  -1  -4 20705.3 868.510  11
  -1   1   4 18928.2 735.617   1
  -1   1   4 19037.2 735.896   2
   1  -1  -4 23601.9 825.618  10
  -1   1   4 20118.3 793.624  10
  -1   1   4 22612.6 885.060   8
   1  -1  -4 20575.3 876.830   8
  -1   1   4 18979.2 905.303   6
   1  -1  -4 22327.7 932.394   6
  -1   1   4 19468.6 789.432   7
  -1   1   3 86649.7 3348.57   3
   1  -1  -3 97479.3 3549.68  12
  -1   1   3 114797. 3612.12  12
   1  -1  -3 101172. 3448.61  11
  -1   1   3 107519. 3482.62  11
  -1   1   3 89958.2 3359.21  14
   1  -1  -3 90791.5 3365.56  14
  -1   1   3 127066. 3621.69  13
  -1   1   3 107983. 3390.18  10
  -1   1   3 115684. 3472.96   8
   1  -1  -3 105336. 3463.81   8
   1  -1  -3 112538. 3385.63   7
  -1   1   3 109120. 3506.03   6
  -1   1   3 118457. 3403.51   7
  -1   1   2 200644. 7000.74   3
   1  -1  -2 232294. 7141.95  12
  -1   1   2 231187. 7059.37  11
   1  -1  -2 225643. 7038.43  11
  -1   1   2 233446. 7154.54  12
  -1   1   2 251866. 7063.76   9
  -1   1   2 200343. 7009.66  14
   1  -1  -2 201448. 7012.14  14
  -1   1   2 252399. 7064.24   8
   1  -1  -2 239065. 7059.47   8
   1  -1  -2 278030. 7024.46   7
  -1   1   2 276885. 7032.55   7
   1  -1  -1 13412.7 540.156   8
   1  -1   2 157511. 5100.25   7
  -1   1  -3 6246.46 312.637  14
   1  -1   3 5500.33 310.195  14
  -1   1  -3 6177.39 366.114  10
   1  -1   3 5930.31 350.284   7
  -1   1  -3 6210.93 305.024   3
   1  -1   3 5521.61 293.639   3
  -1   1  -4 1501.63 189.236  12
  -1   1  -4 2084.82 203.640  11
   1  -1   4 1882.87 157.726  14
  -1   1  -4 2106.14 164.701  14
   1  -1   4 2002.07 190.510  13
  -1   1  -4 2153.35 211.762  10
   1  -1   4 1694.37 195.139  10
   1  -1   4 1702.78 142.546   3
  -1   1  -4 2033.52 155.707   3
  -1   1  -4 1981.53 195.915   6
  -1   1  -5 117939. 3739.84   2
  -1   1  -5 117189. 3740.64   1
   1  -1   5 112687. 3939.47  11
  -1   1  -5 117960. 3950.06  12
  -1   1  -5 117226. 3935.93  11
  -1   1  -5 112499. 3750.49  14
   1  -1   5 126301. 3944.18  13
   1  -1   5 116721. 3758.81  14
   1  -1   5 115017. 3935.04  10
  -1   1  -5 120636. 3943.95  10
  -1   1  -5 112126. 3743.43   3
   1  -1   5 109552. 3731.59   3
  -1   1  -5 116245. 3945.84   6
  -1   1  -6 54932.6 1806.49   1
  -1   1  -6 54873.8 1803.30   2
  -1   1  -6 47383.8 1798.96  14
   1  -1   6 59221.5 2097.06  13
  -1   1  -6 57201.9 2069.22  11
  -1   1  -6 55914.8 2102.53  12
   1  -1   6 60419.8 2107.36  11
  -1   1  -6 56791.0 2056.47  10
   1  -1   6 54017.1 2057.54  10
  -1   1  -6 58944.8 2069.63   6
   1  -1   6 51545.9 1801.14   3
  -1   1  -7 3227.49 167.965   2
  -1   1  -7 2938.07 164.267   1
  -1   1  -7 2743.91 167.773  14
   1  -1   7 3336.00 347.798  11
  -1   1  -7 2856.05 310.759  11
  -1   1  -7 2692.75 343.324  12
  -1   1  -7 2389.38 155.197   4
   1  -1   7 3122.74 170.856   3
   1  -1   7 2969.20 322.307  10
  -1   1  -7 3116.65 309.363  10
   1  -1   7 3161.79 302.950   8
  -1   1  -7 2811.35 315.757   6
   1  -1   8 1673.27 277.823  13
  -1   1  -8 1849.78 249.752  10
   1  -1   8 1722.82 258.915  10
  -1   1  -8 1970.70 262.771  11
  -1   1  -8 1540.71 270.919  12
   1  -1   8 2400.66 305.991  11
   1  -1   8 1907.95 254.024   8
  -1   1  -8 1922.82 267.110   6
   1  -1   9 2855.21 392.337  13
  -1   1  -9 3477.43 352.893  10
   1  -1   9 2577.42 338.467  10
   1  -1   9 3975.53 418.305  11
  -1   1  -9 2470.58 355.132  12
  -1   1  -9 3302.73 374.839  11
   1  -1   9 3352.72 347.109   8
  -1   1  -9 3153.02 376.015   6
   1  -1  10 4285.11 492.884  13
   1  -1  10 3803.88 434.235  10
  -1   1 -10 4936.33 458.910  10
  -1   1 -10 4322.63 517.581  12
  -1   1 -10 4217.93 450.790  11
   1  -1  10 4651.59 439.568   8
  -1   1 -10 4322.57 478.460   6
   1  -1  11 1959.12 283.138   8
  -1   1 -11 2028.03 286.115  10
   1  -1  11 1659.66 290.318  10
  -1   1 -11 1812.71 308.471  11
  -1   1 -11 1279.34 297.978  12
  -1   1 -12 14357.4 913.488  10
   1  -1  12 13945.4 961.886  10
  -1   1 -12 13998.1 1078.02  12
  -1   1 -12 14140.6 960.868  11
   1  -1  13 11135.4 848.269   7
   1  -1  13 11317.8 868.268  10
  -1   1 -13 11681.4 1036.80  12
  -1   1 -13 11613.4 892.096  11
  -1   1 -14 16306.3 1308.88  12
  -1   1 -14 15402.5 1093.18  11
   1  -1  14 15298.4 1056.34   7
  -1   1 -15-286.293 218.734  11
  -1   1 -15-65.1075 141.003  12
   1  -1  15 82.7341 164.353   7
  -1   1 -16 1517.60 359.320  11
  -1   1 -16 1879.45 451.477  12
   1  -1  16 1229.94 297.378   7
  -1   1 -17 2262.22 513.181  12
  -1   1 -17 1852.25 381.250  11
   1  -1  17 1949.50 417.563   7
  -1   1 -18-140.848 177.428  11
  -1   1 -18 72.3240 243.269  12
  -1   1 -19 10.4115 266.791  12
  -1   1 -19 827.761 294.735  11
  -1   1 -20 106.230 234.653  11
  -1   1 -20 106.639 344.869  12
   1  -1  20-11.0301 249.204   5
  -1   1 -21 1221.19 369.528  11
   1   0 -19 437.720 244.307  11
   1   0 -19 252.207 197.521  12
   1   0 -18 302.758 218.499  11
   1   0 -18 115.799 274.590  12
   1   0 -17 2232.66 433.225  11
   1   0 -17 2684.20 613.320  12
  -1   0  17 3037.17 576.868   6
   1   0 -16 1132.19 302.284  11
  -1   0  16 1244.71 330.553  10
   1   0 -16 1556.57 415.399  12
  -1   0  16 1533.29 388.406   6
  -1   0  15 2040.96 380.276  10
   1   0 -15 1970.68 403.168  11
   1   0 -15 1900.91 464.088  12
  -1   0  15 2215.95 468.828   6
  -1   0  14 1474.77 330.350  10
   1   0 -14 859.194 327.017  12
   1   0 -14 1198.27 286.019  11
  -1   0  14 1183.68 342.161   6
  -1   0  13 7890.30 698.643  10
   1   0 -13 7299.31 680.598  11
   1   0 -13 6907.91 827.232  12
  -1   0  13 8409.39 806.159   6
   1   0 -12 3526.16 405.461  10
  -1   0  12 3990.08 465.256  10
   1   0 -12 3784.14 459.810  11
   1   0 -12 3817.33 591.288  12
  -1   0  12 3367.14 378.030   7
  -1   0  12 4023.16 532.425   6
  -1   0  11 492.287 168.480  10
   1   0 -11 812.069 202.146  10
   1   0 -11 1141.38 257.207  11
   1   0 -11 363.630 213.646  12
  -1   0  11 852.966 199.056   7
  -1   0  11 929.413 242.101   6
   1   0 -10 1075.92 210.448  10
  -1   0  10 733.730 181.753  10
   1   0 -10 1206.16 244.949  11
   1   0 -10 578.823 209.885  12
  -1   0  10 1054.15 199.606   8
  -1   0  10 591.313 156.729   7
  -1   0  10 769.650 193.502   6
   1   0  -9 2057.83 253.273  10
  -1   0   9 1759.16 252.729  10
   1   0  -9 1172.72 290.483  12
  -1   0   9 1996.70 321.932  11
   1   0  -9 1389.87 253.955  11
  -1   0   9 1831.71 256.978   8
  -1   0   9 1745.00 228.417   7
  -1   0   9 1576.35 275.083   6
  -1   0   8 36.5773 107.878  13
   1   0  -8 152.283 108.057  10
  -1   0   8 78.7739 63.5269  10
  -1   0   8 249.683 142.108  11
   1   0  -8 199.050 100.615  11
   1   0  -8-73.0823 113.581  12
   1   0  -8 5.56927 62.7671   8
  -1   0   8 63.4833 64.2111   8
  -1   0   8 141.845 85.2817   7
   1   0  -8 25.3536 83.2548   6
  -1   0   8 79.6630 82.3271   6
  -1   0   7 11294.8 764.785  13
  -1   0   7 9651.23 595.165  10
   1   0  -7 10276.8 588.315  10
   1   0  -7 8550.12 696.008  12
   1   0  -7 9787.87 621.903  11
  -1   0   7 11958.8 799.142  12
  -1   0   7 10926.4 686.868  11
  -1   0   7 10979.4 620.053   8
   1   0  -7 9901.72 632.783   8
  -1   0   7 9075.12 660.565   6
   1   0  -7 11523.5 725.140   6
  -1   0   7 9260.38 557.954   7
  -1   0   6 5775.03 505.915  13
  -1   0   6 5635.67 435.593  11
   1   0  -6 5698.58 412.542  11
   1   0  -6 5218.70 477.300  12
   1   0  -6 5313.94 400.863   8
  -1   0   6 5964.41 404.661   8
  -1   0   6 5490.32 375.607   7
  -1   0   6 4986.18 432.534   6
   1   0  -6 5319.82 386.322  10
  -1   0   6 5059.52 384.968  10
   1   0  -5 11851.3 752.658  12
  -1   0   5 12463.1 674.424  11
  -1   0   5 12978.4 764.604  12
   1   0  -5 12341.5 640.092  11
  -1   0   5 12320.9 612.933  10
  -1   0   5 13380.7 634.060   8
   1   0  -5 12590.1 640.818   8
  -1   0   5 12048.2 684.105   6
   1   0  -5 13339.6 714.246   6
  -1   0   5 12045.6 591.819   7
  -1   0   4 6997.79 411.385  11
  -1   0   4 7022.77 485.309  12
   1   0  -4 6026.50 377.148  11
   1   0  -4 5834.36 439.463  12
  -1   0   4 5101.24 255.840   4
   1   0  -4 7082.97 385.163  10
  -1   0   4 6292.10 366.552  10
   1   0  -4 6362.74 376.963   8
  -1   0   4 6892.63 380.173   8
  -1   0   4 6755.32 429.946   6
  -1   0   4 6997.74 368.083   7
   1   0  -3 17921.6 709.503   3
   1   0  -3 19185.7 719.021  14
   1   0  -3 18977.1 910.163  12
   1   0  -3 19737.9 803.411  11
  -1   0   3 20530.2 826.685  11
  -1   0   3 22075.4 919.707  12
   1   0  -3 20618.5 820.293  10
  -1   0   3 20538.6 800.527  10
  -1   0   3 22091.3 806.100   8
   1   0  -3 20418.3 801.233   8
  -1   0   3 22328.1 804.134   7
   1   0  -3 22933.7 883.642   6
  -1   0   2 10515.8 448.857  14
   1   0  -2 10920.8 460.626  14
  -1   0   2 12043.3 505.892  11
   1   0  -2 12153.0 497.876  11
  -1   0   2 12035.5 567.421  12
   1   0  -2 11709.7 561.001  12
  -1   0   2 10075.0 449.173   4
   1   0  -2 14672.7 523.601  10
  -1   0   2 12595.8 505.990  10
  -1   0   2 12716.3 496.570   9
   1   0  -2 11993.6 493.388   8
  -1   0   2 12911.0 499.080   8
  -1   0   2 13216.4 510.627   7
   1   0  -2 13501.7 556.870   6
  -1   0   2 11853.2 548.193   6
   1   0  -2 12900.5 503.734   7
   1   0   3 224140. 7321.14   3
   1   0   3 248148. 7464.77  11
  -1   0  -3 196173. 7388.54  12
   1   0   3 237963. 7431.70  12
  -1   0  -3 251833. 7461.27  11
  -1   0  -3 235334. 7322.79  14
   1   0   3 203310. 7318.65  14
   1   0   3 246677. 7432.43  13
  -1   0  -3 240829. 7427.05  13
  -1   0  -3 242411. 7412.29  10
   1   0   3 237614. 7393.99   7
   1   0   3 225979. 7379.12   6
  -1   0  -3 251955. 7393.34   6
   1   0   4 9920.46 539.648  11
   1   0   4 11458.3 560.759  12
  -1   0  -4 8973.03 513.060  12
  -1   0  -4 10545.3 539.542  11
   1   0   4 10870.4 542.759  13
  -1   0  -4 10242.2 398.520  14
   1   0   4 9611.62 407.723  14
  -1   0  -4 10287.8 531.093  13
  -1   0  -4 10339.5 492.821  10
   1   0   4 9782.64 493.330  10
  -1   0  -4 10749.9 504.123   6
   1   0   4 10097.6 493.811   6
   1   0   4 10195.0 402.836   3
   1   0   5 27225.1 1133.77  13
  -1   0  -5 26753.5 1043.41  10
   1   0   5 24862.4 1046.96  10
  -1   0  -5 25378.2 1099.93  11
   1   0   5 24606.5 1103.01  12
  -1   0  -5 25709.7 1124.59  12
   1   0   5 26736.3 1137.82  11
   1   0   5 25966.4 1091.30   8
  -1   0  -5 26761.6 1072.19   6
   1   0   5 25196.0 1051.28   6
   1   0   6 31538.0 1332.94  13
   1   0   6 28606.4 1209.56  10
  -1   0  -6 29850.0 1199.25  10
  -1   0  -6 28130.5 1304.55  12
   1   0   6 30974.2 1325.81  11
   1   0   6 33997.1 1367.65  12
  -1   0  -6 28704.6 1269.65  11
   1   0   6 30425.6 1273.29   8
   1   0   6 27713.2 1216.45   6
  -1   0  -6 29203.2 1247.19   6
   1   0   7 45594.6 1815.48  13
  -1   0  -7 43003.0 1637.40  10
   1   0   7 40361.3 1648.17  10
   1   0   7 45478.0 1797.09  11
  -1   0  -7 42076.9 1728.05  11
   1   0   7 46283.7 1733.60   8
   1   0   7 39159.7 1669.42   6
  -1   0  -7 43216.8 1719.33   6
   1   0   8 40064.9 1821.84  13
  -1   0  -8 40441.3 1632.58  10
   1   0   8 39493.9 1662.64  10
   1   0   8 44933.7 1841.57  11
   1   0   8 46873.7 1881.47  12
  -1   0  -8 38340.4 1807.63  12
  -1   0  -8 39018.6 1730.90  11
   1   0   8 43128.3 1747.44   8
   1   0   8 38226.5 1696.02   6
  -1   0  -8 43022.3 1750.33   6
   1   0   9 14666.0 943.467  13
   1   0   9 17348.1 996.402  11
  -1   0  -9 11504.7 870.771  12
  -1   0  -9 14648.3 886.750  11
   1   0   9 15516.3 879.974   8
   1   0   9 13336.5 836.482   6
  -1   0  -9 15615.0 899.292   6
   1   0   9 13997.7 817.837  10
  -1   0  -9 15379.8 811.730  10
  -1   0 -10 4553.67 474.387  11
  -1   0 -10 4166.87 511.483  12
   1   0  10 4607.91 456.646   8
  -1   0 -10 4814.67 493.881   6
   1   0  10 4530.33 467.484   6
   1   0  10 4335.80 424.115  10
  -1   0 -10 4281.32 409.789  10
  -1   0 -11 7345.83 720.882  12
  -1   0 -11 8894.95 700.984  11
   1   0  11 6710.74 641.850   6
   1   0  11 7081.53 592.818  10
  -1   0 -12 606.399 198.535  11
  -1   0 -12 204.737 191.702  12
   1   0  12 501.402 180.320   6
  -1   0 -12 568.861 168.999  10
   1   0  12 614.777 194.678  10
  -1   0 -13 4318.65 520.969  11
  -1   0 -13 4093.09 593.238  12
   1   0  13 3271.25 411.377   7
   1   0  13 4242.28 528.916   6
  -1   0 -13 3954.02 439.841  10
  -1   0 -14-303.277 226.216  12
  -1   0 -14-32.5779 136.543  11
   1   0  14 28.1063 153.458   7
  -1   0 -15 510.710 183.746  11
  -1   0 -15 349.773 224.620  12
   1   0  15 103.230 109.164   7
  -1   0 -16 1056.61 342.219  12
  -1   0 -16 1222.25 365.870  11
   1   0  16 838.682 243.267   7
  -1   0 -17 3659.25 671.588  12
  -1   0 -17 3334.17 535.019  11
  -1   0 -18 224.031 227.744  12
  -1   0 -18 576.631 238.830  11
  -1   0 -19 229.702 206.987  11
   1   0  19-333.809 237.467   5
  -1   0 -20 81.3754 151.432  11
  -1   0 -20-144.326 315.135  12
   1   0  20 310.543 360.134   5
  -1   0 -21 2330.87 571.232  11
   1   1 -19 3121.93 723.304  12
   1   1 -19 2598.61 499.979  11
   1   1 -18 78.6710 238.303  12
   1   1 -18 195.882 222.826  11
   1   1 -17 779.095 401.443  12
  -1  -1  17 482.095 268.449  10
   1   1 -17 251.027 208.034  11
   1   1 -16 1196.82 388.169  12
  -1  -1  16 1214.76 359.303  10
   1   1 -16 1041.04 291.322  11
   1   1 -15 294.747 175.323  11
   1   1 -15 152.752 202.837  12
  -1  -1  15 234.144 215.345   6
  -1  -1  15 17.4913 145.931  10
   1   1 -14 2090.58 368.270  11
   1   1 -14 1989.36 509.101  12
  -1  -1  14 2524.36 457.210   6
  -1  -1  14 2704.73 427.409  10
   1   1 -13 2099.18 351.052  11
   1   1 -13 2129.58 492.875  12
  -1  -1  13 2174.95 422.939   6
  -1  -1  13 2214.78 386.225  10
   1   1 -12 986.734 318.137  12
   1   1 -12 1165.36 252.747  11
  -1  -1  12 821.301 268.509   6
  -1  -1  12 621.081 209.182  10
   1   1 -11 174.370 165.771  12
   1   1 -11 386.852 163.489  11
  -1  -1  11 763.139 184.848   8
  -1  -1  11 740.833 207.830   7
  -1  -1  11 770.467 230.676   6
   1   1 -11 732.049 206.864  10
  -1  -1  11 430.877 145.637  10
   1   1 -10 15826.4 941.248  11
   1   1 -10 13096.1 1061.89  12
  -1  -1  10 17029.0 908.439   8
  -1  -1  10 15332.7 1037.17   6
  -1  -1  10 15878.6 960.800  10
   1   1 -10 16948.4 944.269  10
  -1  -1   9 33020.4 1543.91  11
   1   1  -9 29708.8 1648.12  12
   1   1  -9 30379.4 1425.38  11
  -1  -1   9 32780.7 1391.38   8
  -1  -1   9 31299.3 1394.03   7
  -1  -1   9 30565.2 1535.34   6
  -1  -1   9 29079.3 1435.27  10
   1   1  -9 33175.7 1436.53  10
  -1  -1   8 1476.20 283.621  13
   1   1  -8 1259.12 264.086  12
   1   1  -8 1373.44 221.078  11
  -1  -1   8 1587.60 271.057  11
  -1  -1   8 1494.19 211.130   8
  -1  -1   8 1266.77 247.058   6
   1   1  -8 1705.81 292.924   6
  -1  -1   8 1064.22 213.903  10
   1   1  -8 1589.89 233.273  10
   1   1  -7 2338.77 340.263  12
   1   1  -7 3367.86 324.033  11
  -1  -1   7 3107.28 334.524  11
  -1  -1   7 2994.78 279.434   8
   1   1  -7 3593.87 381.561   6
  -1  -1   7 3002.16 351.908   6
  -1  -1   7 2660.29 308.765  10
   1   1  -7 3139.66 326.057  10
   1   1  -6 3215.81 286.905  11
   1   1  -6 2873.72 346.213  12
  -1  -1   6 3573.93 324.487  11
  -1  -1   6 3007.72 295.712  10
   1   1  -6 3351.37 304.253  10
  -1  -1   6 3407.47 276.388   8
   1   1  -6 3557.37 359.811   6
  -1  -1   6 3235.29 337.767   6
  -1  -1   5 3091.99 152.952   2
  -1  -1   5 2958.72 150.803   1
   1   1  -5 2721.38 151.958  14
   1   1  -5 2454.03 304.714  12
   1   1  -5 2861.10 253.125  11
  -1  -1   5 3173.30 278.196  11
   1   1  -5 3065.44 157.703   3
  -1  -1   5 2985.99 153.276   4
   1   1  -5 3123.50 280.401  10
  -1  -1   5 2917.78 274.371  10
   1   1  -5 2692.35 240.631   8
  -1  -1   5 3257.91 245.870   8
   1   1  -5 3331.83 321.454   6
  -1  -1   5 2792.76 297.307   6
  -1  -1   4 181796. 5915.88   1
   1   1  -4 211662. 6220.97   6
  -1  -1   4 181767. 6162.44   6
   1   1  -4 185921. 6222.22  12
   1   1  -4 190294. 6068.33  11
  -1  -1   4 196665. 6110.56  11
  -1  -1   4 177955. 5918.82   4
  -1  -1   4 180912. 6108.28  10
   1   1  -4 199028. 6121.66  10
  -1  -1   4 199185. 6033.36   8
   1   1  -4 188455. 6045.42   8
  -1  -1   4 187100. 5919.39   2
   1   1  -3 44751.3 1491.26   1
  -1  -1   3 44928.8 1486.10   1
   1   1  -3 51512.7 1685.00   6
  -1  -1   3 45195.3 1652.09   6
   1   1  -3 46825.2 1560.90  11
  -1  -1   3 46667.2 1581.01  11
   1   1  -3 45820.5 1689.72  12
  -1  -1   3 44223.1 1488.70   4
   1   1  -3 38285.3 1478.71   4
   1   1  -3 48279.4 1618.94  10
  -1  -1   3 44517.1 1608.75  10
  -1  -1   3 47974.7 1533.74   8
   1   1  -3 45469.4 1535.31   8
  -1  -1   3 43574.4 1484.31   2
   1   1  -3 44496.3 1491.41   2
   1   1  -2 3207.13 172.044  11
  -1  -1   2 3026.85 177.963  11
   1   1  -2 2650.45 162.909   4
  -1  -1   2 3061.75 157.126   9
  -1  -1   2 2995.16 208.817  10
   1   1  -2 3011.84 212.941  10
   1   1  -2 2892.02 156.321   8
  -1  -1   2 3058.32 156.383   8
  -1  -1   2 2763.97 219.680   6
   1   1  -2 3066.33 226.452   6
  -1  -1  -3 36296.2 1199.32   2
   1   1   3 34411.9 1200.26   2
   1   1   3 35230.6 1201.44   1
  -1  -1  -3 37061.2 1200.96   1
  -1  -1  -3 37411.6 1343.83  13
   1   1   3 37330.9 1346.92  13
   1   1   3 34213.5 1321.43  12
   1   1   3 37134.2 1341.52  11
  -1  -1  -3 36155.9 1323.82  11
  -1  -1  -3 35137.0 1317.70  12
   1   1   3 35799.8 1207.58   4
  -1  -1  -3 34647.8 1199.10   4
  -1  -1  -3 34734.9 1206.26  10
   1   1   3 36249.4 1329.06   8
   1   1   3 33688.7 1237.92   6
  -1  -1  -4 4371.14 205.130   2
  -1  -1  -4 4472.89 206.063   1
   1   1   4 4638.49 339.052  13
  -1  -1  -4 3811.00 313.320  13
  -1  -1  -4 4261.38 317.464  11
   1   1   4 4777.07 339.335  11
  -1  -1  -4 4302.34 335.523  12
   1   1   4 5222.80 356.778  12
  -1  -1  -4 4232.69 207.034   4
   1   1   4 4224.25 245.089  10
  -1  -1  -4 4231.76 233.776  10
   1   1   4 4591.80 328.812   8
   1   1   4 4170.81 237.791   7
  -1  -1  -4 4726.65 294.444   6
   1   1   4 3490.96 268.837   6
  -1  -1  -5 177031. 5437.79   2
  -1  -1  -5 174737. 5436.44   1
   1   1   5 194178. 5800.76  13
   1   1   5 149694. 5438.69  14
  -1  -1  -5 182701. 5773.75  13
   1   1   5 193156. 5780.67  11
   1   1   5 184510. 5782.02  12
  -1  -1  -5 158250. 5718.13  12
  -1  -1  -5 174268. 5709.75  11
  -1  -1  -5 176284. 5440.31   4
   1   1   5 170847. 5558.34  10
  -1  -1  -5 181548. 5545.68  10
   1   1   5 191537. 5745.93   8
  -1  -1  -5 175446. 5650.90   6
   1   1   5 161767. 5614.27   6
   1   1   6 32588.3 1264.15  14
   1   1   6 45487.3 1677.98  13
  -1  -1  -6 40879.8 1412.41  10
   1   1   6 38322.3 1429.26  10
  -1  -1  -6 38815.6 1569.26  11
   1   1   6 43768.6 1655.14  11
  -1  -1  -6 37861.0 1612.86  12
   1   1   6 46235.4 1704.91  12
   1   1   6 43882.8 1610.05   8
   1   1   6 37147.9 1500.61   6
  -1  -1  -6 42287.2 1534.70   6
   1   1   7 4624.07 456.066  13
  -1  -1  -7 4654.71 325.705  10
   1   1   7 4990.80 351.085  10
   1   1   7 5137.16 461.690  12
  -1  -1  -7 4491.43 409.933  11
   1   1   7 5483.35 461.942  11
  -1  -1  -7 3657.73 398.866  12
   1   1   7 4782.27 407.254   8
  -1  -1  -7 5061.84 395.718   6
   1   1   7 3854.06 354.606   6
   1   1   8 3568.59 410.595  13
   1   1   8 3291.66 312.150  10
  -1  -1  -8 3344.65 294.860  10
   1   1   8 3814.96 440.554  12
   1   1   8 3683.31 407.317  11
  -1  -1  -8 3709.94 377.067  11
  -1  -1  -8 3500.53 413.511  12
   1   1   8 3007.43 350.364   8
   1   1   8 3208.87 334.338   6
  -1  -1  -8 3630.40 354.042   6
   1   1   9 7946.23 671.845  13
  -1  -1  -9 5929.11 444.936  10
   1   1   9 6461.44 480.179  10
   1   1   9 6042.89 510.148   6
  -1  -1  -9 7161.89 558.718   6
   1   1   9 7214.44 574.491   8
  -1  -1  -9 5564.88 568.807  12
   1   1   9 7219.57 629.674  11
   1   1   9 7028.54 633.856  12
  -1  -1  -9 6549.60 553.953  11
   1   1  10 118.716 78.9635  10
  -1  -1 -10 181.846 79.1189  10
   1   1  10 245.921 121.689   6
  -1  -1 -10 276.006 150.077   6
   1   1  10 65.8681 88.5884   8
  -1  -1 -10-28.6882 93.8146  12
  -1  -1 -10 226.524 126.508  11
   1   1  11 15491.6 926.368  10
   1   1  11 17008.0 1030.01   6
   1   1  11 16428.7 838.226   7
  -1  -1 -11 17589.5 1062.00  11
  -1  -1 -11 14999.1 1110.20  12
  -1  -1 -12 9221.34 621.121  10
   1   1  12 8489.02 667.835  10
   1   1  12 10041.3 786.455   6
   1   1  12 9116.21 582.354   7
   1   1  12 8210.62 613.124   7
  -1  -1 -12 8513.14 832.789  12
  -1  -1 -12 9104.23 764.356  11
  -1  -1 -13 328.856 141.501  10
   1   1  13-104.990 175.512   6
   1   1  13 159.894 108.477   7
  -1  -1 -13 275.520 206.812  12
  -1  -1 -13 337.911 183.112  11
   1   1  13 130.611 144.045   7
   1   1  14 7117.21 547.214   7
   1   1  14 7959.46 767.115   6
  -1  -1 -14 7028.48 726.577  11
  -1  -1 -14 8551.50 911.084  12
   1   1  14 7574.97 611.428   7
   1   1  15 6453.09 728.368   6
  -1  -1 -15 6729.80 831.991  12
  -1  -1 -15 6989.90 727.051  11
   1   1  15 5668.76 549.291   7
   1   1  16 1822.06 409.729   6
  -1  -1 -16 1815.49 399.751  11
  -1  -1 -16 1764.36 467.665  12
   1   1  16 1268.78 279.398   7
  -1  -1 -17 566.234 287.059  11
  -1  -1 -17 345.617 220.803  12
   1   1  18 1610.76 512.336   5
  -1  -1 -18 1789.29 502.026  12
  -1  -1 -18 1830.85 430.437  11
   1   1  19 468.333 336.088   5
  -1  -1 -19 582.434 286.781  11
  -1  -1 -19 325.713 288.727  12
  -1  -1 -20 1171.10 370.198  11
  -1  -1 -20 939.448 448.569  12
   1   2 -20 69.6490 258.492  11
   1   2 -19 1677.65 437.304  11
   1   2 -19 2938.05 692.647  12
   1   2 -18 2631.24 490.522  11
   1   2 -18 2962.98 678.855  12
   1   2 -17 3028.40 503.597  11
  -1  -2  17 2933.84 546.618  10
   1   2 -17 3089.14 658.265  12
  -1  -2  16 181.414 198.840  10
   1   2 -16 208.383 147.029  11
   1   2 -16 249.701 244.499  12
  -1  -2  15 403.866 282.206  10
   1   2 -15 612.487 226.055  11
   1   2 -15 104.520 187.799  12
  -1  -2  14 8866.00 843.541  10
   1   2 -14 8826.38 773.273  11
   1   2 -14 7960.29 934.595  12
  -1  -2  13 11.5408 151.071  10
   1   2 -13-107.531 125.491  11
   1   2 -13 22.2032 158.701  12
  -1  -2  12 214.445 146.429  10
  -1  -2  12-8.45957 125.572   6
  -1  -2  12 87.1148 96.3879   8
   1   2 -12 333.032 161.096  12
   1   2 -12 200.953 135.273  11
  -1  -2  11 983.682 243.841  10
  -1  -2  11 793.448 254.179   6
  -1  -2  11 987.699 202.681   8
   1   2 -11 651.050 238.282  12
   1   2 -11 1018.71 211.387  11
   1   2 -10 17940.1 989.453  10
  -1  -2  10 15075.3 979.368  10
  -1  -2  10 14889.3 1013.39   6
  -1  -2  10 15135.4 839.087   8
   1   2 -10 15642.8 1123.71  12
  -1  -2  10 18026.9 1053.20  11
   1   2 -10 15208.5 908.124  11
  -1  -2   9 14393.9 914.007  10
   1   2  -9 15999.0 899.200  10
  -1  -2   9 13562.1 916.511   6
  -1  -2   9 14296.4 768.647   8
   1   2  -9 14067.8 830.915  11
   1   2  -9 13477.0 999.147  12
  -1  -2   9 15383.7 917.807  11
  -1  -2   8 18744.1 1071.37  10
   1   2  -8 22432.9 1098.44  10
  -1  -2   8 19850.1 1138.01   6
   1   2  -8 22727.4 1203.95   6
  -1  -2   8 22039.5 974.926   8
   1   2  -8 20954.7 1226.41  12
  -1  -2   8 22553.2 1117.92  11
   1   2  -8 20822.4 1027.37  11
  -1  -2   7 7451.31 341.856   2
  -1  -2   7 7274.49 340.946   1
  -1  -2   7 7299.50 580.137   6
   1   2  -7 7393.51 624.748  12
   1   2  -7 8050.40 516.349  11
  -1  -2   7 7334.57 546.887  10
   1   2  -7 8619.38 576.515  10
  -1  -2   7 8190.89 467.095   8
   1   2  -7 8191.79 353.503   3
   1   2  -6 880.349 98.9360   1
  -1  -2   6 913.999 96.0188   1
   1   2  -6 866.133 207.109   6
  -1  -2   6 1156.60 215.104   6
   1   2  -6 1174.12 221.414  12
   1   2  -6 1090.84 168.697  11
  -1  -2   6 1588.80 207.742  11
   1   2  -6 872.794 94.8541   4
   1   2  -6 1242.34 115.144   3
  -1  -2   6 940.268 175.032  10
   1   2  -6 996.325 179.585  10
  -1  -2   6 998.008 132.624   8
   1   2  -6 1014.66 102.704   2
  -1  -2   6 1122.85 105.470   2
   1   2  -5 99687.9 3087.11   1
  -1  -2   5 89738.4 3068.28   1
   1   2  -5 107850. 3407.53   6
  -1  -2   5 93021.9 3344.50   6
  -1  -2   5 92093.5 3235.33  11
   1   2  -5 94354.4 3203.02  11
   1   2  -5 85725.2 3068.15   4
   1   2  -5 97175.7 3090.51   3
   1   2  -5 98791.5 3320.77  10
  -1  -2   5 89358.6 3303.63  10
  -1  -2   5 98844.1 3136.98   8
   1   2  -5 99724.0 3086.15   2
  -1  -2   5 89029.7 3065.97   2
   1   2  -4 1379.04 132.032   1
  -1  -2   4 1387.41 123.312   1
   1   2  -4 1634.63 210.808   6
  -1  -2   4 1234.53 185.855   6
  -1  -2   4 1379.07 164.577  11
   1   2  -4 1313.63 143.811  11
   1   2  -4 1331.45 125.397   4
  -1  -2   4 1397.15 127.166   4
   1   2  -4 1403.59 128.572   3
   1   2  -4 1327.55 181.628  10
  -1  -2   4 1249.61 179.127  10
  -1  -2   4 1332.36 119.183   8
   1   2  -4 1512.00 130.561   2
  -1  -2   4 1338.24 122.940   2
  -1  -2   3 9183.41 451.482   1
   1   2  -3 12507.1 481.381   1
   1   2  -3 12139.0 584.332   6
   1   2  -3 11527.5 460.922  11
  -1  -2   3 10193.5 464.452  11
  -1  -2   3 9772.28 454.493   4
   1   2  -3 10795.2 473.572   3
   1   2  -3 11513.5 474.985   4
  -1  -2   3 10650.6 553.313  10
   1   2  -3 11055.3 557.712  10
  -1  -2   3 11406.4 412.547   8
   1   2  -3 8668.84 409.159   8
   1   2  -3 12345.3 478.064   2
  -1  -2   3 9676.55 455.612   2
   1   2  -2 144427. 4623.02   6
   1   2  -2 142211. 4459.55  11
  -1  -2   2 133756. 4465.47  11
  -1  -2   2 125054. 4524.78   4
   1   2  -2 140660. 4546.04   3
   1   2  -2 152486. 4552.56   2
  -1  -2   2 134375. 4521.96   2
   1   2  -2 151800. 4550.04   1
  -1  -2   2 135493. 4523.26   1
   1   2  -2 151524. 4624.62  10
  -1  -2   2 140311. 4610.62  10
   1   2  -1 47541.5 1670.79   3
   1   2  -1 49272.1 1661.42   4
  -1  -2   1 45963.4 1654.35   4
  -1  -2   1 49043.4 1684.45  10
   1   2  -1 51633.3 1665.55   1
  -1  -2   1 47839.1 1651.62   1
  -1  -2   1 47001.5 1648.98   2
   1   2  -1 50146.6 1663.58   2
   1   2   2 19129.6 841.690   5
   1   2   2 24252.2 868.645  11
   1   2   2 22801.9 874.770  12
  -1  -2  -2 22471.5 847.022  11
  -1  -2  -2 21400.7 811.204   1
   1   2   2 21677.9 816.162   1
  -1  -2  -2 21143.4 822.513   4
   1   2   2 21699.1 824.896   3
   1   2   2 20686.4 812.572   4
   1   2   2 21910.1 879.562   8
   1   2   2 21877.2 818.067   2
  -1  -2  -2 22206.5 814.172   2
  -1  -2  -3 30218.4 1090.95   2
   1   2   3 31592.4 1101.83   2
  -1  -2  -3 29749.2 1217.61  13
   1   2   3 34999.6 1252.53  13
  -1  -2  -3 28061.7 1180.66  12
  -1  -2  -3 30711.1 1179.16  11
   1   2   3 34297.8 1220.07  11
   1   2   3 31168.2 1215.01  12
   1   2   3 30970.8 1098.39   1
  -1  -2  -3 30716.9 1093.05   1
   1   2   3 28891.3 1090.09   4
   1   2   3 28664.5 1096.93   3
  -1  -2  -3 29392.6 1100.60   4
   1   2   3 33305.6 1224.18   8
   1   2   3 32535.4 1235.83   5
   1   2   4 25294.0 945.729   2
  -1  -2  -4 25931.9 943.325   2
   1   2   4 25663.0 947.287   1
  -1  -2  -4 26394.9 945.574   1
  -1  -2  -4 28461.5 1153.16  13
   1   2   4 26157.9 1135.38  13
   1   2   4 27725.8 1143.30  12
   1   2   4 30848.9 1140.15  11
  -1  -2  -4 25696.9 1116.28  12
  -1  -2  -4 26214.6 1079.76  11
  -1  -2  -4 24579.8 952.969   4
   1   2   4 24161.2 940.318   4
   1   2   4 23866.0 947.373   3
   1   2   4 29043.8 1126.42   8
   1   2   4 25660.1 1005.82   6
   1   2   4 26343.7 1143.49   5
  -1  -2  -5 46647.3 1545.74   2
   1   2   5 42945.5 1543.49   2
  -1  -2  -5 46628.1 1547.05   1
   1   2   5 43695.8 1545.27   1
   1   2   5 54296.3 1882.18  13
  -1  -2  -5 45632.7 1750.11  11
   1   2   5 46112.1 1827.32  12
   1   2   5 49146.0 1811.47  11
  -1  -2  -5 43795.2 1810.16  12
   1   2   5 40530.5 1544.81   4
   1   2   5 43123.9 1550.21   3
  -1  -2  -5 44286.1 1554.57   4
  -1  -2  -5 47747.8 1514.90  10
   1   2   5 43691.1 1533.30  10
   1   2   5 51371.2 1804.59   8
   1   2   5 43776.8 1671.03   6
  -1  -2  -6 2462.71 165.843   2
  -1  -2  -6 2482.45 167.259   1
   1   2   6 2583.27 316.981  13
  -1  -2  -6 2054.44 312.122  13
   1   2   6 2912.57 341.176  12
  -1  -2  -6 2571.24 285.435  11
  -1  -2  -6 1795.96 267.400  12
   1   2   6 2383.43 282.686  11
   1   2   6 2202.17 166.411   3
  -1  -2  -6 2313.59 172.971  10
   1   2   6 2511.37 197.064  10
   1   2   6 2385.91 281.336   8
   1   2   6 1810.08 232.946   6
   1   2   7 5768.08 312.338   3
   1   2   7 7470.73 585.415  13
  -1  -2  -7 5876.49 570.047  13
  -1  -2  -7 6569.32 561.928  12
   1   2   7 7132.80 587.599  12
   1   2   7 8901.89 616.942  11
  -1  -2  -7 7133.61 524.708  11
   1   2   7 5466.17 301.755   1
  -1  -2  -7 7362.89 323.670   2
  -1  -2  -7 7259.60 323.753   1
   1   2   7 7080.47 395.505  10
   1   2   7 8043.88 559.894   8
  -1  -2  -7 7490.29 504.471   6
   1   2   7 6716.49 336.988   7
   1   2   7 6260.62 478.229   6
   1   2   8 3501.10 208.965   3
   1   2   8 5200.72 520.991  13
   1   2   8 3412.20 212.977  14
  -1  -2  -8 3752.03 446.741  12
  -1  -2  -8 4967.87 448.167  11
   1   2   8 5399.57 495.581  11
   1   2   8 5440.83 532.847  12
   1   2   8 4919.02 447.533   8
  -1  -2  -8 6006.00 459.699   6
   1   2   8 4289.32 273.624   7
   1   2   8 4082.50 379.757   6
  -1  -2  -8 4743.78 315.658  10
   1   2   8 4473.60 326.876  10
   1   2   9 51961.3 2196.21  12
  -1  -2  -9 46108.5 1988.19  11
  -1  -2  -9 45297.4 2092.98  12
   1   2   9 51338.2 2043.38   8
   1   2   9 44110.1 1656.20   7
   1   2   9 46463.6 1940.24   6
   1   2   9 42912.0 1742.45  10
  -1  -2  -9 46360.9 1716.53  10
  -1  -2 -10 3001.74 384.973  11
  -1  -2 -10 3158.46 454.205  12
  -1  -2 -10 3618.27 420.012   6
   1   2  10 3601.48 409.446   6
  -1  -2 -10 3438.22 294.189  10
   1   2  10 2898.00 295.772  10
  -1  -2 -11 141.837 122.387  12
  -1  -2 -11 194.598 138.044  11
   1   2  11 223.064 85.6312   7
   1   2  11 176.099 73.4615   7
   1   2  11 307.641 147.681   6
  -1  -2 -11 341.523 125.735  10
   1   2  11 359.353 102.346  10
  -1  -2 -12 88.1182 149.364  12
  -1  -2 -12 317.184 196.575  11
   1   2  12 79.7552 95.5644   7
   1   2  12 29.3279 81.7569   7
   1   2  12 201.575 129.058   6
  -1  -2 -12 63.7830 111.618  10
  -1  -2 -13 21111.6 1411.56  12
  -1  -2 -13 18415.9 1187.46  11
   1   2  13 18235.4 951.704   7
   1   2  13 15306.0 830.758   7
   1   2  13 19499.5 1212.70   6
  -1  -2 -13 17439.8 916.339  10
  -1  -2 -14 95.5609 163.782  12
  -1  -2 -14 79.1567 130.419  11
   1   2  14-1.98707 128.210   6
   1   2  14 34.4039 95.1518   7
  -1  -2 -15 4493.23 601.511  11
  -1  -2 -15 3988.90 675.976  12
   1   2  15 5135.38 630.247   6
   1   2  15 3401.87 403.387   7
  -1  -2 -16 4944.20 632.658  11
  -1  -2 -16 4376.71 700.210  12
   1   2  16 5051.45 646.130   6
  -1  -2 -17 387.943 254.313  11
  -1  -2 -17 443.517 284.569  12
   1   2  17 563.118 268.103   6
   1   2  17 794.266 349.289   5
  -1  -2 -18 1143.07 391.774  11
  -1  -2 -18 1144.75 410.551  12
   1   2  18 1229.59 399.707   5
  -1  -2 -19-221.118 221.347  12
   1   2  19 196.638 297.242   5
  -1  -2 -19 459.054 208.411  11
  -1  -2 -20 830.907 401.193  12
  -1  -2 -20 1088.20 402.212  11
   1   3 -20 1392.77 391.872  11
   1   3 -19 679.206 372.013  12
   1   3 -19 1338.71 377.992  11
   1   3 -18 470.591 255.405  11
   1   3 -18 85.0412 247.240  12
  -1  -3  18 152.958 214.386   7
   1   3 -17 1227.18 423.105  12
  -1  -3  17 1208.82 388.532  10
   1   3 -17 1068.24 312.508  11
   1   3 -16 1180.15 299.582  11
   1   3 -16 629.080 327.228  12
  -1  -3  16 836.253 315.968  10
   1   3 -15 658.801 193.476  11
   1   3 -15 342.589 227.073  12
  -1  -3  15 769.210 278.558  10
   1   3 -14 7323.79 664.648  11
   1   3 -14 6121.75 792.958  12
  -1  -3  14 5929.81 703.977  10
   1   3 -13 51.8110 95.9840  11
   1   3 -13-215.688 203.777  12
  -1  -3  13-106.630 179.722  10
  -1  -3  12 1461.91 306.130  10
   1   3 -12 1655.86 267.532  11
   1   3 -12 1252.56 345.141  12
  -1  -3  12 1893.62 267.722   8
  -1  -3  11 1280.57 283.698  10
   1   3 -11 1067.34 222.859  11
   1   3 -11 1245.65 312.111  12
  -1  -3  11 1066.05 189.932   8
  -1  -3  10 1531.38 291.367  10
  -1  -3  10 2044.23 242.810   8
   1   3 -10 2136.82 280.341  11
   1   3 -10 1517.75 335.007  12
  -1  -3  10 2111.65 333.097  11
  -1  -3   9 4487.21 440.243  11
   1   3  -9 3854.62 509.256  12
   1   3  -9 4449.54 397.500  11
   1   3  -9 4048.79 237.647   4
   1   3  -9 4803.01 467.030  10
  -1  -3   9 4158.45 470.081  10
  -1  -3   9 4648.03 357.821   8
   1   3  -9 3877.89 251.569  14
  -1  -3   8 3460.49 246.724   1
  -1  -3   8 3508.99 245.535   2
   1   3  -8 3334.34 231.740   1
   1   3  -8 4342.19 462.392   6
  -1  -3   8 3596.67 375.640  11
   1   3  -8 4010.54 355.977  11
   1   3  -8 3286.51 425.042  12
   1   3  -8 3447.16 232.757   4
  -1  -3   8 3808.96 423.218  10
   1   3  -8 4210.48 417.637  10
  -1  -3   8 3726.95 296.791   8
   1   3  -8 4161.03 268.517   3
   1   3  -8 3723.36 238.754   2
  -1  -3   7 10623.7 507.979   2
  -1  -3   7 11133.3 516.571   1
   1   3  -7 10880.5 513.476   1
   1   3  -7 11474.9 774.826   6
   1   3  -7 11400.5 627.514  11
   1   3  -7 9263.35 723.113  12
  -1  -3   7 11954.1 683.199  11
   1   3  -7 9996.80 497.498   4
   1   3  -7 11962.5 731.385  10
  -1  -3   7 9866.30 704.547  10
  -1  -3   7 11313.7 554.450   8
   1   3  -7 12125.7 539.549   3
   1   3  -7 11161.3 512.443   2
  -1  -3   6 38324.9 1472.53   1
   1   3  -6 42924.9 1492.78   1
  -1  -3   6 37965.8 1470.03   2
   1   3  -6 46371.8 1802.91   6
   1   3  -6 40753.1 1566.76  11
  -1  -3   6 38862.4 1596.87  11
  -1  -3   6 37886.2 1710.08  10
   1   3  -6 44737.6 1752.69  10
  -1  -3   6 42355.1 1481.22   8
   1   3  -6 42093.8 1503.35   3
   1   3  -6 43312.3 1495.39   2
  -1  -3   5 30650.8 1189.38   1
   1   3  -5 35734.2 1466.28   6
  -1  -3   5 30541.9 1244.17  11
   1   3  -5 33726.8 1239.43  11
   1   3  -5 31163.2 1202.20   4
   1   3  -5 32574.8 1216.82   3
  -1  -3   5 30602.3 1378.93  10
   1   3  -5 34419.4 1407.89  10
  -1  -3   5 32629.4 1148.03   8
  -1  -3   5 30078.8 1185.35   2
   1   3  -5 32690.8 1214.65   2
  -1  -3   4 1187.85 142.299   1
   1   3  -4 860.361 134.844   1
  -1  -3   4 1192.23 139.675   2
   1   3  -4 1105.62 196.471   6
   1   3  -4 1217.63 128.996  11
  -1  -3   4 1065.23 128.222  11
   1   3  -4 1019.54 139.434   4
  -1  -3   4 994.968 172.908  10
   1   3  -4 1244.73 188.657  10
  -1  -3   4 1283.59 95.2063   8
   1   3  -4 1152.48 138.343   3
   1   3  -4 942.396 131.144   2
   1   3  -3 882.551 140.686   6
   1   3  -3 656.951 81.4268  11
  -1  -3   3 721.139 110.143   4
   1   3  -3 845.602 120.197   4
   1   3  -3 895.169 125.628   3
   1   3  -3 787.034 112.777   2
  -1  -3   3 654.135 103.331   2
  -1  -3   3 666.951 105.307   1
   1   3  -3 871.112 119.772   1
   1   3  -3 821.174 144.744  10
  -1  -3   3 616.769 121.353  10
  -1  -3   2 3512.50 259.431   3
   1   3  -2 3713.10 264.604   3
   1   3  -2 3533.14 260.730   4
  -1  -3   2 3442.68 254.288   4
   1   3  -2 3485.10 259.706   2
  -1  -3   2 3523.22 248.256   2
   1   3  -2 3653.06 260.400   1
  -1  -3   2 3344.90 245.365   1
  -1  -3   2 3436.84 284.836  10
   1   3  -2 3711.83 288.328  10
  -1  -3   1 11033.0 541.597   4
  -1  -3   1 10579.1 545.064   3
   1   3  -1 11151.4 534.935   4
   1   3  -1 11669.7 556.063   3
  -1  -3   1 11377.2 555.320  10
   1   3  -1 12000.4 554.774  10
  -1  -3   1 10954.2 534.107   2
   1   3  -1 11963.8 549.622   2
   1   3  -1 11829.8 547.238   1
  -1  -3   1 11087.3 535.284   1
  -1  -3   0 43734.2 1557.99   2
   1   3   0 49461.2 1584.80   2
  -1  -3   0 38374.6 1416.34  11
   1   3   0 46595.0 1589.79   3
  -1  -3   0 44547.5 1570.61   4
  -1  -3   0 43316.7 1571.79   3
   1   3   0 44654.9 1567.17   4
   1   3   0 44097.4 1532.90  10
  -1  -3   0 44780.7 1537.19  10
   1   3   0 43565.8 1470.80   8
  -1  -3   0 41911.6 1478.29   8
   1   3   0 49287.6 1582.48   1
  -1  -3   0 44391.1 1558.25   1
   1   3   1 82.0903 55.8907   2
   1   3   1 8.08076 47.7132   3
   1   3   1 77.8815 41.5557  11
  -1  -3  -1 11.1892 31.8890  11
  -1  -3  -1 115.016 66.7008   3
  -1  -3  -1 30.6004 32.8339   5
  -1  -3  -1 20.3205 48.9807   4
   1   3   1 23.1659 29.4579   5
   1   3   1 15.4558 53.3604   4
  -1  -3  -1 60.4313 41.4797  10
   1   3   1 66.6759 37.3943  10
   1   3   1 20.3734 30.3476   8
  -1  -3  -1 4.09026 44.5338   8
   1   3   1 44.9912 52.0880   1
  -1  -3  -1 102.967 60.4639   1
  -1  -3  -1 158.338 64.6257   2
   1   3   2 299.383 70.0973   2
   1   3   2 155.972 53.2204   3
  -1  -3  -2 249.260 72.3077   2
  -1  -3  -2 361.623 91.5985   1
   1   3   2 332.480 77.3919   1
  -1  -3  -2 206.212 82.5078  13
   1   3   2 306.014 77.8129  13
  -1  -3  -2 230.987 66.3056  11
   1   3   2 224.840 71.4604  12
   1   3   2 311.300 65.8824  11
   1   3   2 274.565 68.8609   4
  -1  -3  -2 303.186 80.3395   3
   1   3   2 264.294 78.7145   5
  -1  -3  -2 343.260 91.2447   4
  -1  -3  -2 305.469 48.8507  10
   1   3   2 412.137 49.5301  10
  -1  -3  -2 275.062 84.7389   8
   1   3   2 284.827 70.8510   8
  -1  -3  -2 201.537 73.3166   5
  -1  -3  -3 29961.5 1262.38  13
   1   3   3 34791.7 1297.47  13
  -1  -3  -3 31536.0 1240.44  12
  -1  -3  -3 30457.1 1180.22  11
   1   3   3 30637.3 1247.76  12
   1   3   3 32589.6 1220.29  11
  -1  -3  -3 30364.7 1131.47   1
   1   3   3 27074.1 1113.54   1
   1   3   3 27877.2 1123.39   4
   1   3   3 28851.1 1140.70   3
  -1  -3  -3 29079.1 1149.21   4
  -1  -3  -3 30075.6 1212.04   8
   1   3   3 31002.4 1218.38   8
   1   3   3 29792.1 1131.01   2
  -1  -3  -3 29858.1 1127.90   2
  -1  -3  -4 19179.8 773.651   2
   1   3   4 19268.7 775.159   2
   1   3   4 21962.5 974.739  13
  -1  -3  -4 18325.2 920.061  13
  -1  -3  -4 19067.4 860.873  11
   1   3   4 21179.0 916.471  11
  -1  -3  -4 16891.8 874.897  12
   1   3   4 19623.4 935.954  12
   1   3   4 18665.6 766.004   1
  -1  -3  -4 19099.8 772.951   1
   1   3   4 17884.9 784.726   3
   1   3   4 16989.9 756.501   4
  -1  -3  -4 16580.4 874.263   8
   1   3   4 20874.4 910.440   8
   1   3   4 15879.8 862.788   5
  -1  -3  -5 26267.8 1011.86   2
   1   3   5 26611.7 1008.20   2
   1   3   5 25550.7 999.703   1
  -1  -3  -5 25761.8 1010.34   1
   1   3   5 31300.9 1289.67  13
  -1  -3  -5 24908.6 1237.24  13
   1   3   5 28627.0 1264.54  12
   1   3   5 30794.5 1236.49  11
  -1  -3  -5 23906.4 1188.47  12
  -1  -3  -5 24208.2 1128.96  11
   1   3   5 24261.1 1014.04   3
   1   3   5 24840.8 997.537   4
  -1  -3  -5 25853.3 1184.84   8
   1   3   5 29167.6 1213.54   8
   1   3   5 24139.5 1072.60   6
   1   3   6 3479.41 252.689   2
   1   3   6 3640.86 262.617   1
  -1  -3  -6 3527.35 252.413   2
  -1  -3  -6 3812.84 260.421   1
  -1  -3  -6 3454.83 415.627  13
   1   3   6 4602.73 452.809  13
  -1  -3  -6 3544.71 380.156  12
  -1  -3  -6 3902.14 358.747  11
   1   3   6 4588.44 413.700  11
   1   3   6 3765.16 401.015  12
   1   3   6 3348.10 259.412   3
  -1  -3  -6 3917.09 188.852  10
   1   3   6 3841.90 369.060   8
  -1  -3  -6 3487.30 367.758   8
   1   3   6 3727.97 342.258   6
   1   3   7 3896.92 258.799   2
   1   3   7 3852.24 275.054   3
  -1  -3  -7 3998.88 271.124   2
   1   3   7 4123.10 262.821   1
  -1  -3  -7 4084.10 271.137   1
  -1  -3  -7 3080.77 424.128  13
   1   3   7 4448.51 465.338  13
   1   3   7 4455.29 471.362  12
  -1  -3  -7 4144.17 394.371  11
  -1  -3  -7 3925.79 433.685  12
   1   3   7 5280.81 471.575  11
   1   3   7 3812.65 265.589   4
  -1  -3  -7 4561.53 231.871  10
   1   3   7 4068.38 244.944  10
   1   3   7 4617.58 423.679   8
   1   3   7 4423.70 371.587   6
   1   3   7 3994.45 202.236   7
   1   3   8 7499.27 408.317   2
   1   3   8 8020.86 436.570   3
   1   3   8 10331.9 766.064  13
  -1  -3  -8 8505.28 706.297  13
   1   3   8 9990.30 717.368  11
  -1  -3  -8 8529.83 632.549  11
  -1  -3  -8 9226.97 727.549  12
   1   3   8 11676.1 835.769  12
  -1  -3  -8 8691.98 432.794   1
   1   3   8 7738.01 412.184   1
  -1  -3  -8 8301.21 429.193   2
  -1  -3  -8 9253.18 419.305  10
   1   3   8 9037.80 448.485  10
   1   3   8 10172.5 699.303   8
   1   3   8 8199.72 595.733   6
   1   3   9 7910.23 438.347  14
  -1  -3  -9 9078.09 775.067  12
  -1  -3  -9 10216.0 711.467  11
   1   3   9 9651.50 501.590  10
  -1  -3  -9 10914.7 488.420  10
   1   3   9 9499.13 431.483   7
   1   3   9 8209.20 435.460   3
   1   3  10 198.538 43.1674   3
   1   3  10 321.549 64.3347  14
  -1  -3 -10 75.9567 100.321  11
  -1  -3 -10 437.534 204.558  12
   1   3  10 406.691 60.6812   4
   1   3  10 350.665 88.0617   7
   1   3  10 413.205 86.6281   7
   1   3  10 343.858 129.271   6
  -1  -3 -10 377.485 91.3721  10
  -1  -3 -11 5404.46 634.979  12
  -1  -3 -11 5504.40 560.942  11
   1   3  11 5275.26 359.464   7
   1   3  11 4591.01 313.073   7
   1   3  11 5114.93 515.194   6
  -1  -3 -11 5075.10 363.079  10
  -1  -3 -12 189.901 161.173  12
  -1  -3 -12 91.3690 114.724  11
   1   3  12 395.889 104.398   7
   1   3  12 266.022 89.7956   7
   1   3  12 130.228 110.752   6
  -1  -3 -12 345.525 126.110  10
  -1  -3 -13 1313.53 322.018  12
  -1  -3 -13 844.769 240.108  11
   1   3  13 1465.17 200.907   7
   1   3  13 1317.18 288.614   6
   1   3  13 1174.56 160.693   7
  -1  -3 -13 1154.01 184.223  10
  -1  -3 -14 862.016 245.822  11
  -1  -3 -14 1271.81 352.746  12
   1   3  14 876.389 232.229   6
   1   3  14 1080.19 177.251   7
  -1  -3 -15 693.600 284.016  11
  -1  -3 -15 623.741 302.279  12
   1   3  15 738.968 271.280   6
   1   3  15 783.284 312.409   5
  -1  -3 -16 297.902 216.344  12
  -1  -3 -16 495.623 252.665  11
   1   3  16 347.417 229.385   5
   1   3  16-22.4039 175.298   6
  -1  -3 -17 639.219 278.439  11
  -1  -3 -17 636.204 398.768  12
   1   3  17 664.626 299.788   5
   1   3  17 1260.89 368.162   6
  -1  -3 -18 1653.15 478.644  12
  -1  -3 -18 1115.86 326.111  11
   1   3  18 1119.07 300.630   6
   1   3  18 1106.19 407.631   5
  -1  -3 -19-66.2771 198.737  12
   1   3  19 117.422 297.985   5
  -1  -3 -19-71.0610 189.413  11
  -1  -3 -20-244.157 317.070  12
  -1  -3 -20 380.595 287.666  11
   1   4 -19-290.308 311.109  12
   1   4 -19 57.8720 157.365  11
   1   4 -18 1214.80 328.784  11
   1   4 -18 333.564 340.763  12
  -1  -4  18 568.633 348.333   7
   1   4 -17 374.458 204.279  11
   1   4 -17 25.4238 183.400  12
  -1  -4  17-171.597 170.836  10
   1   4 -16 1502.62 318.207  11
   1   4 -16 2054.78 521.852  12
  -1  -4  16 1223.45 323.238  10
   1   4 -15 370.770 221.160  12
   1   4 -15 406.441 165.839  11
  -1  -4  15 320.422 159.001  10
   1   4 -14 223.531 143.859  12
   1   4 -14 486.905 194.695  11
  -1  -4  14 369.620 223.785  10
   1   4 -13 532.418 248.665  12
   1   4 -13 539.454 193.933  11
  -1  -4  13 879.704 252.529  10
  -1  -4  12 1150.38 295.957  10
   1   4 -12 878.727 278.226  12
   1   4 -12 746.931 188.661  11
  -1  -4  12 889.681 173.864   8
  -1  -4  11 12601.2 983.015  10
  -1  -4  11 12913.4 724.278   8
   1   4 -11 14439.1 1113.81  12
   1   4 -11 14488.3 866.202  11
   1   4 -10 1998.11 184.977   1
   1   4 -10 2135.12 210.588  14
   1   4 -10 2556.29 317.325  11
  -1  -4  10 2579.76 353.499  11
   1   4 -10 2487.09 410.298  12
   1   4 -10 1719.57 195.591   4
  -1  -4  10 1980.02 353.857  10
  -1  -4  10 2302.17 246.165   8
   1   4 -10 2208.07 198.644   2
   1   4 -10 2530.25 213.568   3
   1   4  -9 7564.10 436.836   1
   1   4  -9 7537.95 459.353  14
   1   4  -9 8719.13 574.234  11
   1   4  -9 7907.69 719.527  12
  -1  -4   9 8346.14 606.969  11
   1   4  -9 7049.35 426.305   4
  -1  -4   9 7976.74 683.503  10
  -1  -4   9 8009.27 471.981   8
   1   4  -9 8476.77 471.823   3
   1   4  -9 7417.08 431.970   2
  -1  -4   8 4860.67 351.853   1
   1   4  -8 5367.16 357.697   1
  -1  -4   8 5297.65 362.726   2
   1   4  -8 5440.75 383.024  14
   1   4  -8 5786.93 433.213  11
   1   4  -8 5815.15 545.532  10
  -1  -4   8 4611.62 517.254  10
  -1  -4   8 5676.81 355.485   8
   1   4  -8 5692.31 377.720   3
   1   4  -8 5970.97 368.270   2
  -1  -4   7 4069.80 307.302   1
  -1  -4   7 4127.87 309.323   2
   1   4  -7 5045.78 502.603   6
   1   4  -7 4247.32 343.593  11
   1   4  -7 4206.95 312.807   4
  -1  -4   7 3805.52 434.712  10
   1   4  -7 4110.70 430.655  10
  -1  -4   7 4418.78 279.499   8
   1   4  -7 4762.62 342.150   3
   1   4  -7 4402.28 322.251   2
   1   4  -6 2703.53 244.052   1
  -1  -4   6 2472.97 229.464   2
  -1  -4   6 2476.10 234.977   1
   1   4  -6 2934.93 379.272   6
   1   4  -6 2860.82 251.140  11
   1   4  -6 2875.74 252.008   4
   1   4  -6 2371.74 315.864  10
  -1  -4   6 2642.64 344.818  10
  -1  -4   6 2566.55 182.402   8
   1   4  -6 2852.46 263.610   3
   1   4  -6 2815.65 251.512   2
   1   4  -5 4063.09 321.720   2
   1   4  -5 4998.68 312.769  11
   1   4  -5 4466.49 333.489   4
   1   4  -5 5067.91 355.293   3
   1   4  -5 4985.30 429.310  10
  -1  -4   5 4155.10 422.322  10
  -1  -4   5 4934.66 232.961   8
  -1  -4   5 4213.58 327.630   1
  -1  -4   5 4119.24 323.691   2
   1   4  -5 5011.15 349.027   1
   1   4  -4 42852.5 1686.90   6
   1   4  -4 41990.7 1439.53  11
   1   4  -4 41304.1 1553.06   4
   1   4  -4 40817.7 1564.05   3
  -1  -4   4 37487.5 1535.80   3
   1   4  -4 45558.6 1708.88  10
  -1  -4   4 38328.0 1668.65  10
  -1  -4   4 37939.6 1516.84   2
   1   4  -4 42430.1 1566.40   2
  -1  -4   4 37228.6 1517.47   1
   1   4  -4 43255.8 1564.19   1
   1   4  -3 1199.02 100.254  11
  -1  -4   3 1066.04 159.581   3
   1   4  -3 851.259 146.154   4
   1   4  -3 988.068 162.141   2
   1   4  -3 1160.04 168.909   3
   1   4  -3 1065.29 160.887   1
  -1  -4   3 1098.69 151.213   1
  -1  -4   3 1301.67 166.157   2
   1   4  -3 1392.66 207.452  10
  -1  -4   3 1207.69 188.511  10
   1   4  -2 372.965 104.719   4
  -1  -4   2 283.342 94.8078   3
  -1  -4   2 233.161 93.6514  10
   1   4  -2 552.022 127.254  10
   1   4  -2 293.521 101.103   2
   1   4  -2 320.528 98.7763   3
  -1  -4   2 393.446 90.0189   1
   1   4  -2 441.078 114.463   1
  -1  -4   2 465.907 110.409   2
   1   4  -1 23599.8 945.585   2
  -1  -4   1 22054.2 922.717   2
   1   4  -1 19355.2 732.681  11
  -1  -4   1 21168.4 934.475   3
   1   4  -1 22365.1 940.066   4
   1   4  -1 24627.7 974.947   3
   1   4  -1 21979.4 768.208   9
  -1  -4   1 22727.3 950.963  10
   1   4  -1 21269.0 940.342  10
  -1  -4   1 21666.9 784.266   8
   1   4  -1 21348.0 766.341   8
  -1  -4   1 21638.2 920.223   1
   1   4  -1 24501.1 954.224   1
   1   4   0 10772.7 538.367   2
  -1  -4   0 8705.05 506.492   2
   1   4   0 9933.65 416.083  11
   1   4   0 9644.14 537.302   3
  -1  -4   0 8635.14 412.240   5
  -1  -4   0 9808.89 537.060   3
   1   4   0 10160.6 531.794   4
  -1  -4   0 9242.80 508.147  10
   1   4   0 9553.93 491.911  10
   1   4   0 10147.9 439.330   8
  -1  -4   0 9091.19 439.847   8
  -1  -4   0 9329.13 519.345   1
   1   4   0 10541.1 536.482   1
  -1  -4  -1 29522.2 1134.64   1
   1   4   1 29458.2 1128.87   1
  -1  -4  -1 24497.4 1031.85   5
   1   4   1 31336.4 1063.60  11
  -1  -4  -1 25874.8 1005.48  11
   1   4   1 26318.1 1115.34   4
  -1  -4  -1 30020.9 1153.74   3
   1   4   1 27948.7 1139.24   3
   1   4   1 24117.6 988.324   5
  -1  -4  -1 27390.5 1048.56  10
  -1  -4  -1 27017.2 1073.25   8
   1   4   1 29395.4 1070.30   8
   1   4   1 29829.6 1134.11   2
  -1  -4  -1 29048.9 1131.47   2
   1   4   2 1104.72 148.910   2
   1   4   2 742.522 137.939   3
   1   4   2 987.589 142.043   1
  -1  -4  -2 865.935 138.863   2
  -1  -4  -2 785.945 135.279   1
  -1  -4  -2 781.276 146.794  13
   1   4   2 1178.68 146.928  11
  -1  -4  -2 997.981 130.057  11
   1   4   2 939.078 151.820   4
  -1  -4  -2 790.150 134.682   3
   1   4   2 738.286 105.370   5
  -1  -4  -2 997.044 103.012  10
   1   4   2 873.143 99.6574  10
   1   4   2 850.736 132.358   8
  -1  -4  -2 922.829 145.326   8
  -1  -4  -2 922.318 137.093   5
  -1  -4  -3 25170.8 1023.35   2
   1   4   3 25069.4 1025.09   2
  -1  -4  -3 24909.4 1023.26   1
   1   4   3 25839.6 1030.40   1
  -1  -4  -3 22837.7 1094.48  13
   1   4   3 27692.4 1083.71  11
  -1  -4  -3 22924.1 1004.15  11
   1   4   3 26460.3 1145.13  12
   1   4   3 22841.8 1011.50   4
  -1  -4  -3 23941.4 1031.21   3
   1   4   3 24696.1 846.068  10
  -1  -4  -3 25015.0 1086.20   8
   1   4   3 27451.8 1089.95   8
   1   4   3 22084.6 1018.14   5
  -1  -4  -3 23281.5 1090.51   5
  -1  -4  -4 2997.28 345.213  13
  -1  -4  -4 3065.77 280.157  11
  -1  -4  -4 2611.61 309.760  12
   1   4   4 3401.93 348.081  12
   1   4   4 3467.74 323.713  11
  -1  -4  -4 3344.80 272.384   1
   1   4   4 3029.32 256.688   1
   1   4   4 3133.82 265.814   4
   1   4   4 2842.09 270.160   3
  -1  -4  -4 3338.80 280.534   3
  -1  -4  -4 3281.97 317.113   8
   1   4   4 3518.68 324.454   8
  -1  -4  -4 2840.92 255.297   2
   1   4   4 3221.94 265.404   2
   1   4   5 8226.11 461.503   2
  -1  -4  -5 6360.66 547.541  13
   1   4   5 11283.7 686.953  13
   1   4   5 9063.42 589.462  11
  -1  -4  -5 7353.32 508.955  11
  -1  -4  -5 7806.64 573.141  12
   1   4   5 9743.69 655.800  12
   1   4   5 7871.12 456.261   1
  -1  -4  -5 7869.50 463.698   2
  -1  -4  -5 8132.70 475.466   1
   1   4   5 7823.14 478.554   3
   1   4   5 7538.10 454.288   4
   1   4   5 9409.05 596.676   8
  -1  -4  -5 7775.60 563.463   8
   1   4   5 6770.71 527.193   5
   1   4   6 26371.6 1131.07   3
   1   4   6 27598.5 1107.16   2
   1   4   6 35283.9 1480.90  13
  -1  -4  -6 24314.0 1324.18  13
   1   4   6 30352.9 1426.63  12
  -1  -4  -6 25061.9 1224.17  11
  -1  -4  -6 28579.0 1354.84  12
   1   4   6 33266.8 1380.30  11
  -1  -4  -6 28435.8 1126.68   2
  -1  -4  -6 27437.4 1127.45   1
   1   4   6 25698.2 1093.64   1
   1   4   6 25492.9 1091.11   4
  -1  -4  -6 26290.8 1299.05   8
   1   4   6 30932.3 1336.01   8
   1   4   6 26793.0 1187.79   6
   1   4   6 23202.4 1274.88   5
   1   4   7 10961.0 615.045   3
   1   4   7 11932.5 599.348   2
   1   4   7 15534.7 943.547  13
  -1  -4  -7 12447.1 872.598  13
  -1  -4  -7 10767.2 733.337  11
   1   4   7 16421.5 982.820  12
   1   4   7 14318.5 851.619  11
  -1  -4  -7 12432.0 624.180   1
   1   4   7 11600.2 599.748   1
  -1  -4  -7 12105.0 617.653   2
   1   4   7 11430.9 594.384   4
   1   4   7 15129.7 839.147   8
  -1  -4  -7 11334.6 780.580   8
   1   4   7 11436.5 709.008   6
   1   4   7 10242.8 774.629   5
  -1  -4  -8 2726.39 249.443   1
  -1  -4  -8 2787.53 255.395   2
   1   4   8 2787.71 239.456   1
  -1  -4  -8 3197.39 442.502  13
  -1  -4  -8 2624.54 340.884  11
   1   4   8 3299.94 455.846  12
  -1  -4  -8 2321.64 382.596  12
   1   4   8 2897.07 250.282   4
   1   4   8 2871.55 244.440   2
   1   4   8 2720.93 259.605   3
   1   4   8 3184.36 344.880   6
   1   4   8 1982.06 372.199   5
  -1  -4  -9 5210.16 346.509   2
   1   4   9 4635.19 315.390   1
  -1  -4  -9 4868.04 339.509   1
   1   4   9 4455.01 345.988  14
  -1  -4  -9 5798.09 640.756  13
  -1  -4  -9 4846.17 483.698  11
  -1  -4  -9 5850.23 619.070  12
   1   4   9 4308.16 310.201   4
  -1  -4  -9 4685.42 259.671  10
   1   4   9 5478.80 602.319   5
   1   4   9 4437.05 339.404   3
   1   4   9 4658.37 312.927   2
   1   4  10 511.599 103.008   3
   1   4  10 739.590 108.729   2
   1   4  10 543.580 82.9919   1
   1   4  10 751.063 130.465  14
  -1  -4 -10 566.819 158.488  11
  -1  -4 -10 399.718 193.687  12
   1   4  10 655.450 114.928   4
  -1  -4 -10 615.725 90.2471  10
   1   4  10 548.644 66.1942   7
   1   4  10 264.076 64.1554   7
   1   4  10 675.283 242.050   5
   1   4  10 363.595 154.132   6
   1   4  11 130.263 77.1850   3
   1   4  11 229.106 80.5463  14
  -1  -4 -11 101.790 138.738  12
  -1  -4 -11-90.3372 154.890  11
   1   4  11 150.474 67.3347   4
   1   4  11-11.1820 52.2981   7
   1   4  11 138.556 35.9237   7
   1   4  11-124.501 209.695   5
   1   4  11 127.634 111.192   6
  -1  -4 -11 121.723 50.1120  10
  -1  -4 -12 215.018 125.217  12
  -1  -4 -12 203.149 176.388  11
   1   4  12 242.049 65.7939   7
   1   4  12 288.439 69.5096   7
   1   4  12-101.224 179.093   6
   1   4  12 130.489 160.838   5
  -1  -4 -12 263.630 87.4830  10
  -1  -4 -13 482.477 248.167  12
  -1  -4 -13 703.334 172.860  11
   1   4  13 829.819 305.841   5
   1   4  13 641.510 200.571   6
   1   4  13 443.982 86.4040   7
   1   4  13 245.306 81.6340   7
  -1  -4 -14 2198.86 465.648  12
  -1  -4 -14 2228.37 414.789  11
   1   4  14 2328.88 402.560   6
   1   4  14 1795.50 495.733   5
  -1  -4 -15 540.695 272.128  12
  -1  -4 -15 518.346 229.861  11
   1   4  15 686.412 260.185   6
   1   4  15 695.526 314.589   5
  -1  -4 -16-236.170 245.358  12
  -1  -4 -16 595.824 234.913  11
   1   4  16 311.538 269.136   5
   1   4  16 381.538 204.467   6
  -1  -4 -17 30.8435 176.337  12
   1   4  17-91.1246 181.660   5
   1   4  17 306.070 233.494   6
  -1  -4 -17-196.101 213.065  11
  -1  -4 -18 697.479 364.916  12
   1   4  18 727.990 348.177   6
   1   4  18-108.097 257.551   5
  -1  -4 -18 464.047 216.241  11
  -1  -4 -19 280.315 289.972  12
   1   4  19 578.313 290.152   6
   1   4  19-306.444 316.930   5
  -1  -4 -19 96.4129 240.111  11
   1   5 -19 1020.18 440.227  12
  -1  -5  19 466.967 323.950   7
   1   5 -18 165.630 151.018  11
  -1  -5  18 615.570 302.027   7
  -1  -5  17-75.9919 226.086  10
   1   5 -17 164.657 154.616  11
  -1  -5  17-286.111 264.210   7
  -1  -5  16 844.494 345.987  10
   1   5 -16 234.399 108.318  11
   1   5 -16 856.764 329.897  12
  -1  -5  15 348.201 201.139  10
   1   5 -15 157.526 151.625  11
   1   5 -15 268.559 243.059  12
  -1  -5  14-323.340 243.082  10
   1   5 -14-73.1112 222.509  12
   1   5 -14 207.519 145.324  11
  -1  -5  13 168.888 192.587  10
   1   5 -13-124.644 124.597  11
   1   5 -13-234.732 231.055  12
   1   5 -12-48.4381 49.7888  14
   1   5 -12 95.1288 94.1972  11
   1   5 -12-37.6771 128.590  12
   1   5 -12 90.4710 49.2086   4
  -1  -5  12-107.400 138.896  10
  -1  -5  12 165.283 94.6164   8
   1   5 -12 202.231 65.4987   3
   1   5 -11 1197.89 167.880   1
   1   5 -11 1389.96 182.957  14
   1   5 -11 794.409 278.239  12
   1   5 -11 1350.73 225.172  11
   1   5 -11 1270.80 187.855   4
  -1  -5  11 948.172 253.929  10
  -1  -5  11 1038.05 161.030   8
   1   5 -11 1189.75 179.772   3
   1   5 -11 1257.75 163.378   2
   1   5 -10 2252.71 240.004   1
   1   5 -10 2452.39 253.984  14
   1   5 -10 2492.78 415.826  12
   1   5 -10 2424.65 314.257  11
   1   5 -10 2235.41 246.740   4
  -1  -5  10 2807.17 447.244  10
  -1  -5  10 2359.16 229.146   8
   1   5 -10 2431.37 245.176   2
   1   5 -10 2746.32 270.845   3
  -1  -5   9 1090.36 172.634   1
   1   5  -9 1017.98 168.378   1
  -1  -5   9 783.961 151.729   2
   1   5  -9 1486.43 216.070  14
   1   5  -9 1406.47 215.064  11
   1   5  -9 1290.26 185.419   4
  -1  -5   9 1159.94 288.600  10
  -1  -5   9 1305.97 155.902   8
   1   5  -9 1104.00 186.774   2
   1   5  -9 1503.78 203.493   3
   1   5  -8 4529.48 364.778   1
  -1  -5   8 4299.04 357.227   2
  -1  -5   8 4301.65 359.315   1
   1   5  -8 4124.63 365.430  14
   1   5  -8 4584.95 376.220  11
   1   5  -8 4227.20 351.075   4
  -1  -5   8 4436.78 507.515  10
  -1  -5   8 4587.48 283.938   8
   1   5  -8 4535.68 371.306   3
   1   5  -8 4368.87 358.636   2
   1   5  -7 85.8982 79.4433   1
  -1  -5   7-2.50059 59.2315   1
  -1  -5   7 77.4315 80.5142   2
   1   5  -7 28.4297 112.730   6
   1   5  -7 101.968 61.8543  11
   1   5  -7 15.8255 55.0028   4
  -1  -5   7-23.4481 119.728  10
   1   5  -7 90.4741 117.808  10
  -1  -5   7-22.5819 32.6411   8
   1   5  -7 58.0716 65.3698   2
   1   5  -7 83.8263 57.8322   3
  -1  -5   6 232.105 91.1436   2
  -1  -5   6 354.475 111.416   1
   1   5  -6 307.642 99.0189   1
   1   5  -6 131.248 98.0878   6
   1   5  -6 281.331 80.4668  11
   1   5  -6 203.542 86.2999   4
  -1  -5   6 293.398 126.777  10
   1   5  -6 318.706 170.357  10
  -1  -5   6 320.287 52.3147   8
   1   5  -6 253.442 101.917   2
   1   5  -6 280.374 106.213   3
   1   5  -5 3851.03 387.758   6
   1   5  -5 3515.00 244.881  11
  -1  -5   5 2795.42 308.770   3
   1   5  -5 3518.18 316.067   4
   1   5  -5 3260.65 373.303  10
  -1  -5   5 2943.64 367.551  10
   1   5  -5 3571.96 325.550   3
   1   5  -5 3684.73 315.888   2
   1   5  -5 3618.09 321.061   1
  -1  -5   5 3588.16 315.023   1
  -1  -5   5 3189.30 294.415   2
   1   5  -4 5137.85 282.436  11
   1   5  -4 5348.64 456.350  10
   1   5  -4 4862.68 390.104   4
  -1  -5   4 4204.44 364.648   3
   1   5  -4 5362.78 409.258   3
   1   5  -4 5250.16 383.153   2
  -1  -5   4 4910.86 374.965   2
  -1  -5   4 4000.52 349.817   1
   1   5  -4 5532.81 400.860   1
  -1  -5   3 21629.8 1081.06  10
   1   5  -3 23697.6 1113.05  10
  -1  -5   3 20612.1 1008.43   3
   1   5  -3 23784.1 1052.68   3
   1   5  -3 22833.3 1019.47   4
   1   5  -3 25571.1 1049.39   2
  -1  -5   3 20264.6 985.868   2
   1   5  -3 24495.3 1037.76   1
  -1  -5   3 20004.9 982.904   1
   1   5  -2 71943.1 2403.88   2
  -1  -5   2 58947.0 2336.57   2
   1   5  -2 64266.0 2373.87   4
  -1  -5   2 60880.3 2366.45   3
   1   5  -2 70386.2 2434.11   3
  -1  -5   2 65023.6 2421.36  10
  -1  -5   2 64068.5 2130.80   8
   1   5  -2 70890.4 2401.24   1
  -1  -5   2 60020.2 2345.95   1
  -1  -5   1 43641.2 1726.10   2
   1   5  -1 51586.3 1788.47   2
   1   5  -1 43899.4 1511.64  11
   1   5  -1 44846.2 1747.35   4
  -1  -5   1 44554.1 1755.90   3
   1   5  -1 53284.2 1822.71   3
   1   5  -1 48294.6 1765.37  10
   1   5  -1 44089.3 1543.79   9
  -1  -5   1 43647.0 1747.54  10
   1   5  -1 44235.8 1544.40   8
  -1  -5   1 42163.4 1560.03   8
   1   5  -1 50502.0 1782.60   1
  -1  -5   1 43587.5 1727.70   1
   1   5   0 10911.4 591.365   2
  -1  -5   0 8660.14 540.441   2
   1   5   0 9912.24 442.607  11
   1   5   0 9294.23 565.961   4
   1   5   0 10175.9 598.898   3
  -1  -5   0 9164.74 570.772   3
  -1  -5   0 9292.10 439.700   5
   1   5   0 8413.10 509.256  10
  -1  -5   0 8323.59 515.730  10
   1   5   0 9711.42 460.825   8
  -1  -5   0 9319.71 473.608   8
   1   5   0 10998.1 590.621   1
  -1  -5   0 9406.00 559.390   1
  -1  -5  -1 6585.92 454.969   2
   1   5   1 7228.69 466.981   2
   1   5   1 7143.89 464.783   1
  -1  -5  -1 6694.33 462.856   1
  -1  -5  -1 5789.69 422.919  13
   1   5   1 7810.62 405.119  11
   1   5   1 6405.21 342.541   5
  -1  -5  -1 7324.68 487.004   3
   1   5   1 6206.94 448.022   4
   1   5   1 7108.57 478.547   3
   1   5   1 6897.72 401.785  10
  -1  -5  -1 6386.39 406.257   8
   1   5   1 7379.79 408.189   8
  -1  -5  -1 6473.86 379.720   5
   1   5   2 8937.36 533.801   2
  -1  -5  -2 7985.92 523.140   2
   1   5   2 9381.01 544.321   1
  -1  -5  -2 8020.46 523.480   1
  -1  -5  -2 7648.02 523.221  13
  -1  -5  -2 8332.01 459.106  11
   1   5   2 9988.80 515.198  11
  -1  -5  -2 8819.39 543.716   3
   1   5   2 8696.30 536.160   4
   1   5   2 9208.46 554.079   3
   1   5   2 8305.71 430.262  10
  -1  -5  -2 8129.35 454.413   7
  -1  -5  -2 8803.90 523.337   8
   1   5   2 9723.17 522.527   8
   1   5   2 7882.65 442.319   5
  -1  -5  -2 9324.06 511.508   5
   1   5   3 83.8200 60.0866   3
   1   5   3-2.08692 61.9245   2
   1   5   3 42.2169 64.3018   1
  -1  -5  -3 13.0467 63.4924   1
  -1  -5  -3 69.1187 72.9189   2
  -1  -5  -3-28.1759 64.0066  13
   1   5   3 96.0532 84.4140  13
   1   5   3 29.8862 69.1199  12
  -1  -5  -3 34.0481 43.9647  11
   1   5   3 124.938 83.3444  11
  -1  -5  -3 85.2012 82.2544   3
   1   5   3 32.6718 42.7717   5
   1   5   3 66.2853 73.2433   4
   1   5   3 69.5421 42.5238  10
  -1  -5  -3 99.1035 76.0057   8
  -1  -5  -3 99.3224 53.6750   7
   1   5   3 52.5224 53.8936   8
  -1  -5  -3 72.6081 60.8778   5
   1   5   4 6124.02 427.547   2
  -1  -5  -4 6208.61 434.666   1
  -1  -5  -4 6132.95 430.238   2
   1   5   4 6139.82 423.295   1
   1   5   4 7719.32 551.122  13
  -1  -5  -4 5495.32 508.375  13
   1   5   4 6875.15 543.867  12
  -1  -5  -4 5713.08 416.048  11
   1   5   4 7313.69 493.458  11
  -1  -5  -4 6450.57 450.864   3
   1   5   4 5848.98 420.142   4
   1   5   4 5876.72 439.071   3
   1   5   4 5902.71 259.448  10
  -1  -5  -4 5623.57 290.564   7
  -1  -5  -4 5838.48 468.755   8
   1   5   4 6888.77 486.137   8
   1   5   4 5125.16 425.368   5
   1   5   5 8646.75 543.587   3
   1   5   5 8506.39 522.803   2
  -1  -5  -5 6851.90 611.523  13
   1   5   5 9856.17 675.503  13
   1   5   5 9949.63 641.058  11
   1   5   5 9730.00 702.147  12
  -1  -5  -5 8236.07 551.162  11
  -1  -5  -5 7896.57 609.219  12
  -1  -5  -5 8780.80 540.818   2
   1   5   5 7893.57 503.080   1
  -1  -5  -5 8063.71 520.853   1
   1   5   5 8422.79 521.651   4
  -1  -5  -5 8228.20 529.179   3
  -1  -5  -5 7947.76 595.693   8
   1   5   5 9752.41 624.066   8
   1   5   5 8378.82 589.692   5
   1   5   6 710.514 143.357   3
   1   5   6 718.466 141.116   2
   1   5   6 1085.85 243.877  13
  -1  -5  -6 389.125 151.414  13
  -1  -5  -6 640.611 156.996  11
   1   5   6 1206.35 240.432  12
   1   5   6 815.170 204.034  11
  -1  -5  -6 555.497 177.640  12
  -1  -5  -6 829.542 159.946   2
  -1  -5  -6 837.521 156.304   1
   1   5   6 556.971 128.776   1
   1   5   6 799.556 144.186   4
   1   5   6 791.617 187.605   8
  -1  -5  -6 638.118 169.515   8
   1   5   6 737.378 179.018   5
   1   5   7 7101.12 490.938   3
   1   5   7 7177.87 460.983   2
   1   5   7 6602.40 618.793  13
  -1  -5  -7 6120.13 621.957  13
  -1  -5  -7 5549.30 509.818  11
   1   5   7 8001.47 631.138  11
   1   5   7 8058.14 694.831  12
  -1  -5  -7 5437.12 573.365  12
  -1  -5  -7 6923.22 476.134   1
   1   5   7 6484.96 446.097   1
  -1  -5  -7 7391.14 480.718   2
   1   5   7 6659.76 451.481   4
   1   5   7 7486.62 591.722   8
  -1  -5  -7 6082.48 568.292   8
   1   5   7 6179.88 493.089   6
   1   5   7 6464.56 596.371   5
   1   5   8 366.229 90.4439   2
   1   5   8 349.230 110.975   3
  -1  -5  -8 374.556 180.936  13
  -1  -5  -8 218.279 124.414  11
  -1  -5  -8 486.975 181.019  12
  -1  -5  -8 395.802 109.717   1
   1   5   8 323.967 114.661   1
  -1  -5  -8 403.429 117.124   2
   1   5   8 386.718 108.885   4
  -1  -5  -8 40.1818 80.5423   8
   1   5   8 475.457 209.306   5
   1   5   8 230.897 88.3903   6
  -1  -5  -9 106.408 75.1010   2
  -1  -5  -9 188.639 111.554   1
   1   5   9 168.917 52.2999   1
  -1  -5  -9 57.1533 96.2925  11
  -1  -5  -9 268.498 150.399  12
  -1  -5  -9 52.3086 109.604  13
   1   5   9 95.5010 109.211  14
   1   5   9 103.376 63.9684   4
   1   5   9 101.608 64.4785   3
   1   5   9 145.354 53.9600   2
   1   5   9 44.0492 94.9188   5
   1   5   9 236.092 93.2035   6
   1   5  10 11052.4 607.320   1
  -1  -5 -10 11325.2 827.720  11
   1   5  10 10181.2 629.738  14
   1   5  10 10873.7 597.244   4
   1   5  10 10499.3 623.699   3
   1   5  10 10969.5 606.774   2
   1   5  10 13294.8 1011.82   5
   1   5  10 11689.1 843.187   6
   1   5  11 393.192 104.056   1
   1   5  11 287.905 108.053  14
   1   5  11 541.741 119.343   4
  -1  -5 -11 560.574 230.632  12
  -1  -5 -11 269.928 127.558  11
   1   5  11 511.765 111.126   3
   1   5  11 423.048 100.812   2
   1   5  11 276.153 137.525   6
   1   5  11 463.873 202.502   5
   1   5  12 1067.43 146.772  14
  -1  -5 -12 736.788 218.763  11
  -1  -5 -12 660.436 274.062  12
   1   5  12 556.599 189.288   5
   1   5  12 935.137 266.235   6
   1   5  12 738.646 150.356   3
   1   5  12 488.700 123.666   4
  -1  -5 -13 454.695 264.990  12
  -1  -5 -13 648.085 213.039  11
   1   5  13-57.8391 152.241   5
   1   5  13 263.130 157.644   6
  -1  -5 -14 1516.57 411.654  12
  -1  -5 -14 1696.50 356.248  11
   1   5  14 1763.53 466.280   5
   1   5  14 1842.10 355.827   6
  -1  -5 -15 1967.15 414.692  11
  -1  -5 -15 1826.01 532.860  12
   1   5  15 1808.25 375.020   6
   1   5  15 1676.24 450.252   5
  -1  -5 -16 56.3254 170.800  11
  -1  -5 -16-99.7320 192.701  12
   1   5  16 15.5678 145.850   6
   1   5  16 30.9734 204.432   5
  -1  -5 -17 83.6058 251.458  11
  -1  -5 -17 135.138 232.638  12
   1   5  17-156.075 251.456   5
   1   5  17-97.6663 167.788   6
  -1  -5 -18 497.838 275.446  11
  -1  -5 -18 169.565 297.686  12
   1   5  18 226.557 275.752   6
  -1  -5 -19 189.882 213.814  11
   1   5  19 530.946 367.524   5
   1   5  19 577.549 324.510   6
  -1  -5 -19 74.7194 234.722  12
   1   5  20 366.742 303.159   6
  -1  -6  19 201.559 293.915   7
   1   6 -19-346.564 343.984  12
  -1  -6  18-234.260 299.561   7
   1   6 -18-2.78374 203.083  12
  -1  -6  17 320.264 229.966   7
   1   6 -17-42.5926 203.485  12
   1   6 -17 173.001 161.557  11
  -1  -6  16-120.954 178.268  10
   1   6 -16 129.614 120.393  11
   1   6 -16-23.8100 187.523  12
  -1  -6  15 2376.70 477.980  10
   1   6 -15 2229.45 502.049  12
   1   6 -15 2356.05 363.539  11
  -1  -6  14 185.327 200.965  10
   1   6 -14 538.632 294.251  12
   1   6 -14 178.608 121.078  11
  -1  -6  13 6320.77 762.679  10
   1   6 -13 6695.72 587.156  11
   1   6 -13 5802.60 759.913  12
   1   6 -13 6289.85 422.852  14
   1   6 -12 960.800 159.085   1
   1   6 -12 1000.18 179.631  14
   1   6 -12 748.621 294.879  12
   1   6 -12 1442.96 261.664  11
   1   6 -12 934.309 159.061   4
  -1  -6  12 1108.63 325.425  10
  -1  -6  12 884.732 143.381   8
   1   6 -12 1162.60 182.554   3
   1   6 -12 891.046 172.469   2
   1   6 -11 586.680 139.709   1
   1   6 -11 334.339 114.915  14
   1   6 -11 463.090 196.911  12
   1   6 -11 342.702 143.903  11
   1   6 -11 443.487 117.949   4
  -1  -6  11 286.043 159.951  10
  -1  -6  11 314.122 98.3215   8
   1   6 -11 304.207 115.419   2
   1   6 -11 301.192 102.652   3
   1   6 -10 350.728 144.869   1
   1   6 -10 308.264 119.370  14
   1   6 -10 450.276 140.519  11
   1   6 -10 422.748 126.396   4
  -1  -6  10-11.6816 131.712  10
  -1  -6  10 166.985 58.6489   8
   1   6 -10 163.138 80.7075   3
   1   6 -10 244.387 135.523   2
  -1  -6   9 5447.22 447.387   1
  -1  -6   9 5120.56 438.297   2
   1   6  -9 6167.44 504.985  14
   1   6  -9 6334.49 464.478  11
   1   6  -9 5427.77 447.888   4
  -1  -6   9 5083.79 596.601  10
  -1  -6   9 5762.11 320.338   8
   1   6  -9 5998.91 480.138   3
   1   6  -9 5973.25 468.398   2
  -1  -6   8 622.602 137.456   1
  -1  -6   8 716.870 160.706   2
   1   6  -8 741.726 174.054   1
   1   6  -8 574.981 142.279  14
   1   6  -8 653.022 134.741  11
   1   6  -8 639.328 136.648   4
  -1  -6   8 526.631 206.149  10
  -1  -6   8 654.682 83.1132   8
   1   6  -8 752.462 167.578   2
   1   6  -8 571.081 143.574   3
   1   6  -7 9.49585 88.0717   2
   1   6  -7 179.653 105.601   3
   1   6  -7 111.505 61.2106  11
   1   6  -7 68.9782 72.8958   4
  -1  -6   7-10.6970 118.587  10
  -1  -6   7 0.64250 18.7055   8
   1   6  -7 30.4688 86.7005   1
  -1  -6   7-29.5432 68.3709   1
  -1  -6   7-17.3331 92.2626   2
   1   6  -6 10526.8 747.009   6
   1   6  -6 9286.61 475.199  11
  -1  -6   6 7442.03 563.391   3
   1   6  -6 8667.04 591.218   4
   1   6  -6 9418.15 712.678  10
  -1  -6   6 8471.12 696.324  10
   1   6  -6 8495.99 587.935   2
   1   6  -6 9524.38 618.095   3
  -1  -6   6 8249.92 559.964   2
   1   6  -6 8439.72 586.164   1
  -1  -6   6 8297.72 566.541   1
   1   6  -5 678.046 97.5150  11
  -1  -6   5 480.914 131.289   3
   1   6  -5 676.899 150.312   4
  -1  -6   5 651.796 196.910  10
   1   6  -5 973.944 221.947  10
   1   6  -5 562.171 127.578   3
   1   6  -5 660.950 151.814   2
   1   6  -5 603.758 148.504   1
  -1  -6   5 575.863 124.962   2
  -1  -6   5 481.195 137.245   1
   1   6  -4 5013.21 429.418   3
   1   6  -4 4160.41 403.222   2
   1   6  -4 4610.43 273.449  11
  -1  -6   4 4260.19 444.963  10
   1   6  -4 5230.92 475.297  10
  -1  -6   4 4194.47 391.658   3
   1   6  -4 4837.44 419.426   4
  -1  -6   4 4851.07 208.804   8
  -1  -6   4 4633.07 404.035   1
  -1  -6   4 4081.74 374.964   2
   1   6  -4 4471.10 409.839   1
   1   6  -3 303.087 123.231   3
   1   6  -3 403.717 133.860  10
  -1  -6   3 311.467 126.988  10
  -1  -6   3 262.483 103.428   3
   1   6  -3 41.3285 75.9382   4
  -1  -6   3 308.233 54.9897   8
  -1  -6   3 2.35750 66.5799   1
   1   6  -3 245.285 102.964   2
   1   6  -3 347.512 142.598   1
  -1  -6   3 419.247 116.342   2
   1   6  -2 6806.80 492.070   2
  -1  -6   2 5347.44 450.965   3
   1   6  -2 6835.98 503.639   3
   1   6  -2 5733.36 461.029   4
   1   6  -2 5950.31 491.576  10
  -1  -6   2 5920.28 487.936  10
  -1  -6   2 5921.88 316.287   8
  -1  -6   2 5356.07 442.715   2
   1   6  -2 6435.94 481.920   1
  -1  -6   2 5352.41 446.949   1
   1   6  -1 33240.1 1327.71   2
   1   6  -1 28285.9 1049.14  11
   1   6  -1 33655.2 1373.42   3
  -1  -6   1 26553.3 1280.38   3
   1   6  -1 31018.1 1311.26   4
   1   6  -1 29364.0 1279.89  10
   1   6  -1 27956.7 1072.00   9
  -1  -6   1 25155.9 1252.51  10
  -1  -6   1 28021.6 1104.46   8
   1   6  -1 28687.9 1077.01   8
   1   6  -1 34099.1 1335.17   1
  -1  -6   1 27658.7 1271.14   1
  -1  -6   1 28368.7 1275.30   2
   1   6   0 962.258 192.844   3
  -1  -6   0 611.729 164.987   3
   1   6   0 821.041 117.519  11
  -1  -6   0 874.796 116.953   5
   1   6   0 781.168 170.583   4
  -1  -6   0 703.401 143.678  10
   1   6   0 868.312 160.368  10
   1   6   0 900.969 124.988   9
  -1  -6   0 881.911 139.162   8
   1   6   0 847.016 127.306   8
   1   6   0 853.143 180.751   1
   1   6   0 1054.56 197.202   2
  -1  -6   0 726.918 160.570   1
  -1  -6   0 801.795 171.246   2
   1   6   1 36244.8 1438.54   2
  -1  -6  -1 33099.6 1411.42   2
  -1  -6  -1 33187.4 1417.32   1
   1   6   1 37376.9 1451.66   1
  -1  -6  -1 30374.4 1366.51  13
   1   6   1 35584.0 1293.17  11
   1   6   1 30978.3 1396.50   4
  -1  -6  -1 31026.8 1421.82   3
   1   6   1 31370.9 1314.89  10
  -1  -6  -1 32653.9 1341.52  10
   1   6   1 35248.8 1312.48   8
  -1  -6  -1 27950.7 1290.96   8
  -1  -6  -1 32782.4 1275.28   5
  -1  -6  -2 2025.95 265.772   3
   1   6   2 1811.47 243.906   3
  -1  -6  -2 1980.61 258.533   1
  -1  -6  -2 1696.74 243.203   2
   1   6   2 2020.33 255.212   1
   1   6   2 1812.00 249.946   2
  -1  -6  -2 1409.36 242.569  13
  -1  -6  -2 1660.33 189.158  11
   1   6   2 2031.21 223.097  11
   1   6   2 1700.92 175.358   5
   1   6   2 1545.47 230.261   4
   1   6   2 1710.69 190.113  10
   1   6   2 1956.58 225.425   8
  -1  -6  -2 1738.33 234.001   8
  -1  -6  -2 1910.88 208.259   7
  -1  -6  -2 1577.17 200.558   5
   1   6   3 13585.0 731.397   2
   1   6   3 12994.9 753.878   3
  -1  -6  -3 12243.6 719.764   2
  -1  -6  -3 12043.9 716.798   1
   1   6   3 13382.8 737.353   1
  -1  -6  -3 10132.3 723.765  13
   1   6   3 13527.6 803.713  12
  -1  -6  -3 11773.1 641.182  11
   1   6   3 14702.8 731.104  11
   1   6   3 12371.8 721.805   4
  -1  -6  -3 12044.0 734.313   3
   1   6   3 12648.3 572.982  10
  -1  -6  -3 11338.4 608.705   7
  -1  -6  -3 12779.5 743.644   8
   1   6   3 13246.2 720.196   8
  -1  -6  -3 14704.0 760.193   5
   1   6   3 10354.6 633.067   5
   1   6   4 2488.65 290.314   2
   1   6   4 3079.24 333.268   3
   1   6   4 2558.48 299.188   1
  -1  -6  -4 2134.75 281.344   2
  -1  -6  -4 2541.78 301.548   1
  -1  -6  -4 2509.75 337.833  13
   1   6   4 2945.04 367.999  13
   1   6   4 3447.13 340.089  11
  -1  -6  -4 2075.42 248.464  11
   1   6   4 3591.72 409.658  12
   1   6   4 2246.98 282.680   4
  -1  -6  -4 2645.40 302.174   3
   1   6   4 2608.14 180.053  10
  -1  -6  -4 2643.66 324.046   8
   1   6   4 3085.09 322.941   8
  -1  -6  -4 2174.74 199.984   7
   1   6   4 2301.46 263.029   5
   1   6   5 251.199 94.3690   2
   1   6   5 298.223 118.064   3
   1   6   5 321.756 154.277  13
  -1  -6  -5 137.895 115.505  13
   1   6   5 216.630 172.241  12
   1   6   5 314.361 119.518  11
  -1  -6  -5 253.556 100.716  11
  -1  -6  -5 126.178 96.4868   1
   1   6   5 139.105 66.0065   1
  -1  -6  -5 13.9041 80.5237   2
  -1  -6  -5 164.676 77.7388   3
   1   6   5 187.163 99.3509   4
  -1  -6  -5 228.415 52.0585   7
  -1  -6  -5 253.202 126.394   8
   1   6   5 183.203 94.7416   8
   1   6   5 86.5016 70.1439   5
   1   6   6 12033.2 697.186   2
   1   6   6 11650.4 727.750   3
  -1  -6  -6 9878.00 796.163  13
   1   6   6 14655.0 912.444  13
   1   6   6 14091.3 858.532  11
  -1  -6  -6 9789.06 695.921  11
  -1  -6  -6 10810.8 688.857   2
  -1  -6  -6 10882.7 697.740   1
   1   6   6 12664.2 712.538   1
  -1  -6  -6 12519.5 728.338   3
   1   6   6 11912.3 696.877   4
  -1  -6  -6 11994.3 814.931   8
   1   6   6 12844.5 798.396   8
   1   6   6 10833.4 763.442   5
   1   6   7 128.874 121.787   3
   1   6   7-87.0529 59.9880   2
  -1  -6  -7-41.4550 113.177  13
  -1  -6  -7 172.417 112.556  11
  -1  -6  -7-111.158 117.144  12
   1   6   7 37.5852 74.6984   1
  -1  -6  -7-22.0208 82.1969   1
  -1  -6  -7 10.5827 86.0847   2
   1   6   7 1.76067 61.4994   4
  -1  -6  -7-109.787 112.143   8
   1   6   7-15.9024 88.2261   5
   1   6   8-51.1773 69.3933   3
   1   6   8 22.9905 63.8078   2
  -1  -6  -8 3.73241 98.5115  13
   1   6   8-11.7881 118.557  14
  -1  -6  -8-30.2759 89.7905  11
  -1  -6  -8-2.83621 89.8999  12
  -1  -6  -8 29.8047 78.0983   1
   1   6   8-54.4206 68.8768   1
  -1  -6  -8-7.83855 76.7856   2
   1   6   8 111.391 63.4309   4
  -1  -6  -8-86.5565 124.409   8
   1   6   8-40.5787 98.3259   6
   1   6   8-127.366 143.469   5
   1   6   9 2375.22 276.499   2
   1   6   9 2089.18 275.508   3
   1   6   9 1769.19 292.094  14
  -1  -6  -9 1934.03 398.424  13
  -1  -6  -9 2350.92 356.990  11
  -1  -6  -9 1587.74 338.743  12
  -1  -6  -9 2431.94 291.585   1
   1   6   9 2341.76 276.711   1
  -1  -6  -9 2537.07 303.160   2
   1   6   9 2537.92 295.354   4
  -1  -6  -9 2259.95 371.451   8
   1   6   9 2010.90 316.698   6
   1   6   9 2130.71 368.758   5
   1   6  10 12814.4 718.908   1
  -1  -6 -10 15140.7 1109.95  12
  -1  -6 -10 12504.3 914.656  11
   1   6  10 12266.1 777.871  14
  -1  -6 -10 14808.9 1171.65  13
   1   6  10 13399.0 732.611   4
   1   6  10 12595.6 717.403   2
   1   6  10 12311.1 764.933   3
   1   6  10 15159.2 966.732   6
   1   6  11 891.041 168.758   1
   1   6  11 1458.96 245.275  14
   1   6  11 1068.78 184.528   4
   1   6  11 840.447 173.817   3
   1   6  11 1200.60 194.988   2
   1   6  11 1375.97 294.169   6
   1   6  11 1204.66 325.427   5
  -1  -6 -11 1223.80 340.680  12
  -1  -6 -11 1020.75 340.016  13
  -1  -6 -11 1135.34 281.499  11
   1   6  12 4393.33 393.695  14
  -1  -6 -12 5046.95 589.049  11
  -1  -6 -12 5302.94 686.308  12
   1   6  12 4224.53 353.902   2
   1   6  12 4674.61 396.103   3
   1   6  12 5307.14 601.077   6
   1   6  12 5362.33 694.653   5
  -1  -6 -13 1244.18 312.174  11
  -1  -6 -13 1190.75 353.600  12
   1   6  13 403.427 129.513   4
   1   6  13 878.630 166.682  14
   1   6  13 1168.16 297.635   6
   1   6  13 683.661 286.390   5
  -1  -6 -14 250.413 195.149  12
   1   6  14 75.7837 188.340   5
   1   6  14 123.216 194.050   6
  -1  -6 -14 366.628 191.205  11
  -1  -6 -15-39.2196 157.657  12
   1   6  15-103.446 252.538   5
   1   6  15 94.4148 143.852   6
  -1  -6 -15 340.591 243.102  11
  -1  -6 -16 445.733 294.287  12
   1   6  16 404.312 213.124   6
   1   6  16-13.1207 216.011   5
  -1  -6 -16 995.553 351.074  11
  -1  -6 -17 1149.53 431.473  12
   1   6  17-244.906 279.331   6
   1   6  17 70.9699 249.499   5
  -1  -6 -17 898.063 317.644  11
  -1  -6 -18 310.963 206.785  12
   1   6  18 542.007 283.640   6
   1   6  18 483.117 347.336   5
  -1  -6 -18 144.789 161.793  11
   1   6  19-32.7966 266.402   5
   1   6  19 197.511 297.469   6
  -1  -6 -19 379.263 274.717  12
   1   7 -19 842.398 407.479  12
  -1  -7  19 543.907 369.884   7
   1   7 -18 2782.00 641.633  12
  -1  -7  18 2161.53 554.965   7
   1   7 -17 862.714 373.402  12
  -1  -7  17 999.228 350.177   7
   1   7 -16 717.708 316.697  12
   1   7 -16 445.778 166.722  11
  -1  -7  16 703.661 302.799  10
   1   7 -15 2652.99 389.260  11
   1   7 -15 2717.14 568.405  12
  -1  -7  15 2520.12 540.952  10
   1   7 -14-126.728 134.611  11
   1   7 -14 194.329 206.176  12
  -1  -7  14-226.102 261.984  10
  -1  -7  13 1278.78 363.503  10
   1   7 -13 1722.77 251.527   4
   1   7 -13 1373.66 393.575  12
   1   7 -13 2174.02 320.567  11
   1   7 -13 1658.96 262.333  14
  -1  -7  12 3007.97 527.901  10
   1   7 -12 3536.11 357.057   4
   1   7 -12 4120.63 415.511  11
   1   7 -12 3562.24 568.381  12
   1   7 -12 3477.35 390.455  14
   1   7 -11 1109.84 215.961   1
   1   7 -11 1148.66 238.361  14
   1   7 -11 1405.48 234.127  11
   1   7 -11 1302.41 231.858   4
  -1  -7  11 1132.05 291.214  10
  -1  -7  11 1020.00 128.888   9
  -1  -7  11 1296.30 134.864   8
   1   7 -11 1312.14 236.240   2
   1   7 -11 1248.19 253.351   3
  -1  -7  10 8425.48 617.106   2
   1   7 -10 8599.73 624.846   1
  -1  -7  10 8165.42 612.928   1
   1   7 -10 8864.31 675.766  14
   1   7 -10 10078.8 621.778  11
   1   7 -10 8075.03 604.719   4
  -1  -7  10 8517.54 840.403  10
  -1  -7  10 8404.74 394.187   8
   1   7 -10 9992.04 685.029   3
   1   7 -10 8628.74 613.330   2
  -1  -7   9 3548.12 396.289   2
  -1  -7   9 3806.14 411.252   1
   1   7  -9 4589.46 423.767   1
   1   7  -9 4477.76 460.348  14
   1   7  -9 5051.47 394.455  11
   1   7  -9 4636.97 426.429   4
  -1  -7   9 4400.16 579.762  10
  -1  -7   9 3751.31 207.589   8
   1   7  -9 4744.84 422.967   2
   1   7  -9 5061.61 470.524   3
   1   7  -8 354.117 159.791  14
   1   7  -8 524.221 126.594  11
   1   7  -8 617.177 172.980   4
  -1  -7   8 729.225 238.672  10
   1   7  -8 506.083 143.002   3
   1   7  -8 558.437 144.574   2
  -1  -7   8 337.195 114.231   1
  -1  -7   8 582.535 171.195   2
   1   7  -8 294.711 84.3172   1
   1   7  -7 8315.31 477.311  11
   1   7  -7 7221.59 565.102   4
  -1  -7   7 6862.34 683.587  10
   1   7  -7 8652.59 596.105   2
   1   7  -7 8782.68 629.084   3
  -1  -7   7 6799.37 558.070   2
  -1  -7   7 7431.02 578.089   1
   1   7  -7 8392.82 595.452   1
   1   7  -6 6262.94 368.844  11
   1   7  -6 6046.07 494.150   4
  -1  -7   6 5234.73 479.695   3
  -1  -7   6 4812.83 556.690  10
   1   7  -6 6309.58 499.793   2
   1   7  -6 6676.16 528.337   3
  -1  -7   6 4598.66 454.533   2
  -1  -7   6 5036.25 468.071   1
   1   7  -6 6623.45 512.836   1
   1   7  -5 1521.63 154.106  11
  -1  -7   5 1218.17 263.729  10
   1   7  -5 1450.16 258.069  10
   1   7  -5 1164.43 221.649   4
  -1  -7   5 1112.35 226.390   3
   1   7  -5 1538.67 239.412   2
   1   7  -5 1569.69 257.711   3
   1   7  -5 1345.20 228.966   1
  -1  -7   5 1316.94 230.496   1
  -1  -7   5 1245.72 223.491   2
   1   7  -4 3524.08 369.442   2
   1   7  -4 3563.37 379.729   3
   1   7  -4 3024.93 387.340  10
  -1  -7   4 2944.88 401.164  10
  -1  -7   4 2507.75 332.520   3
   1   7  -4 3203.01 352.105   4
  -1  -7   4 3152.15 184.969   8
   1   7  -4 3471.14 356.276   1
  -1  -7   4 2736.45 332.835   2
  -1  -7   4 2910.29 347.198   1
   1   7  -3 9801.67 655.401   3
   1   7  -3 9145.00 618.252   2
  -1  -7   3 7567.39 634.799  10
   1   7  -3 8138.59 597.251   4
  -1  -7   3 8051.45 604.392   3
  -1  -7   3 7779.36 387.337   8
  -1  -7   3 7231.80 570.609   1
   1   7  -3 8912.68 609.433   1
  -1  -7   3 7635.52 583.228   2
   1   7  -2 40107.8 1586.35   2
   1   7  -2 37918.8 1603.41   3
   1   7  -2 35132.4 1543.69   4
  -1  -7   2 33423.0 1533.76   3
  -1  -7   2 34192.7 1563.47  10
   1   7  -2 36741.8 1573.23  10
  -1  -7   2 32350.6 1271.42   8
  -1  -7   2 29787.3 1475.87   1
   1   7  -2 38800.0 1577.51   1
  -1  -7   2 29716.9 1472.22   2
   1   7  -1 13821.9 828.519   3
   1   7  -1 14082.0 798.559   2
   1   7  -1 12765.8 571.980  11
   1   7  -1 12735.4 776.615   4
  -1  -7   1 11931.3 774.778   3
   1   7  -1 12917.2 765.808  10
   1   7  -1 13268.0 597.347   9
   1   7  -1 13245.4 597.041   8
  -1  -7   1 11212.1 602.248   8
   1   7  -1 13078.4 781.591   1
  -1  -7   1 11600.7 751.544   1
  -1  -7   1 11273.0 739.849   2
  -1  -7   0 6614.01 525.141   1
   1   7   0 6534.83 529.992   1
  -1  -7   0 6215.46 516.515   2
  -1  -7   0 6108.61 379.646   5
   1   7   0 7304.75 406.846  11
  -1  -7   0 6693.75 537.455   3
   1   7   0 6222.45 520.213   4
   1   7   0 6663.09 408.195   9
  -1  -7   0 5554.51 474.085  10
   1   7   0 6418.17 487.108  10
  -1  -7   0 5663.26 415.557   8
   1   7   0 6767.11 410.396   8
   1   7   0 7069.00 539.991   2
   1   7   0 7860.78 586.511   3
   1   7   1 14563.5 809.145   2
   1   7   1 15319.3 825.602   1
  -1  -7  -1 13503.9 796.383   1
  -1  -7  -1 13100.9 786.030   2
  -1  -7  -1 11758.7 736.438  13
   1   7   1 14249.4 675.691  11
   1   7   1 13499.5 794.553   4
  -1  -7  -1 11567.5 786.642   3
   1   7   1 12297.0 688.835  10
   1   7   1 13845.4 684.573   9
  -1  -7  -1 11261.4 674.812   8
  -1  -7  -1 11601.2 713.273   7
   1   7   1 13316.7 679.215   8
  -1  -7  -1 12069.7 641.530   5
   1   7   2 9408.69 638.255   2
   1   7   2 9954.02 669.787   3
   1   7   2 9661.02 646.376   1
  -1  -7  -2 8738.20 613.570   2
  -1  -7  -2 9075.24 628.662   1
  -1  -7  -2 7602.04 586.909  13
   1   7   2 8791.99 550.094  11
  -1  -7  -2 9072.69 634.773   3
   1   7   2 7585.98 592.478   4
   1   7   2 8179.47 504.439  10
  -1  -7  -2 8352.24 570.226   8
   1   7   2 9887.34 574.326   8
  -1  -7  -2 7808.64 523.536   7
  -1  -7  -2 8027.64 522.578   5
   1   7   3-33.6324 70.2875   3
  -1  -7  -3-17.0822 74.4464   1
  -1  -7  -3 43.6032 89.0609   2
   1   7   3-20.4993 74.9501   1
   1   7   3 111.435 108.876   2
  -1  -7  -3 79.8610 81.1052  13
   1   7   3 120.893 96.6685  11
   1   7   3 75.8026 79.9272  12
  -1  -7  -3-42.1656 82.3402   3
   1   7   3 66.7214 60.3497   5
   1   7   3-35.2079 72.4966   4
   1   7   3-11.3862 53.9106  10
  -1  -7  -3-9.72236 60.2918   8
   1   7   3-31.5468 48.6689   8
  -1  -7  -3 33.5101 54.3617   7
  -1  -7  -3 2.89924 70.2112   5
  -1  -7  -4 874.351 191.377   2
  -1  -7  -4 750.871 177.830   1
   1   7   4 928.960 203.196   1
  -1  -7  -4 475.317 190.286  13
   1   7   4 1264.35 212.738  11
   1   7   4 1257.06 268.739  12
   1   7   4 958.409 176.889   5
  -1  -7  -4 1103.67 210.669   3
   1   7   4 1171.75 210.919   4
  -1  -7  -4 623.045 151.867  11
   1   7   4 793.908 117.459  10
   1   7   4 1041.70 196.329   8
  -1  -7  -4 1021.03 148.201   7
  -1  -7  -4 922.173 201.145   8
   1   7   4 931.913 213.416   2
   1   7   4 1177.24 230.576   3
   1   7   5 16935.8 964.351   3
   1   7   5 18123.0 927.948   2
   1   7   5 17075.2 910.692   1
  -1  -7  -5 15171.5 901.050   2
  -1  -7  -5 14697.9 898.416   1
   1   7   5 17319.2 1040.11  13
  -1  -7  -5 13457.1 967.409  13
   1   7   5 17599.7 1078.65  12
   1   7   5 17508.7 968.867  11
  -1  -7  -5 13833.2 831.256  11
  -1  -7  -5 16214.5 910.788   3
   1   7   5 14242.0 858.356   4
   1   7   5 16761.6 628.651  10
  -1  -7  -5 14878.3 946.112   8
   1   7   5 18078.3 962.211   8
  -1  -7  -5 14716.6 670.050   7
   1   7   5 14158.6 859.136   5
   1   7   6 3188.76 375.579   3
   1   7   6 3070.69 350.570   2
  -1  -7  -6 2217.92 407.211  13
  -1  -7  -6 2726.55 343.520  11
  -1  -7  -6 2830.38 349.899   2
  -1  -7  -6 2722.35 351.290   1
   1   7   6 2860.33 340.599   1
   1   7   6 2835.91 343.399   4
  -1  -7  -6 3212.61 376.033   3
  -1  -7  -6 3036.92 400.229   8
  -1  -7  -6 2985.23 174.087   7
   1   7   6 2852.99 361.673   5
   1   7   7 4371.69 439.473   3
   1   7   7 4202.25 406.971   2
  -1  -7  -7 4019.77 410.906   2
   1   7   7 4384.37 414.683   1
  -1  -7  -7 4432.83 437.772   1
  -1  -7  -7 3175.29 463.691  13
  -1  -7  -7 3563.71 404.366  11
   1   7   7 4074.79 405.526   4
  -1  -7  -7 4297.16 500.754   8
   1   7   7 3794.13 437.251   5
   1   7   8 3.66927 99.5664   3
   1   7   8 11.8322 65.1772   2
   1   7   8 86.3399 82.3898   1
  -1  -7  -8 179.508 133.576   2
  -1  -7  -8 233.793 130.971   1
  -1  -7  -8-100.015 172.375  13
   1   7   8-70.5953 110.863  14
   1   7   8 158.095 83.6546   4
  -1  -7  -8-8.70939 80.8913  11
  -1  -7  -8-14.3174 111.424   8
   1   7   8 76.1778 111.402   5
   1   7   8-46.6439 81.9248   6
   1   7   9 760.656 159.349   2
   1   7   9 773.471 220.596   3
   1   7   9 375.285 180.413  14
  -1  -7  -9 834.902 308.222  13
  -1  -7  -9 994.128 236.698  11
  -1  -7  -9 249.524 157.602  12
  -1  -7  -9 750.360 189.837   1
   1   7   9 711.372 144.851   1
  -1  -7  -9 771.782 194.426   2
   1   7   9 803.222 180.092   4
  -1  -7  -9 498.560 194.793   8
   1   7   9 408.745 161.524   6
   1   7   9 743.205 209.585   5
   1   7  10 3933.51 394.363   1
  -1  -7 -10 3883.22 585.650  13
   1   7  10 4204.14 447.272  14
  -1  -7 -10 4100.45 564.200  12
  -1  -7 -10 4076.80 506.574  11
   1   7  10 4328.23 456.440   3
   1   7  10 4340.51 404.578   2
   1   7  10 4816.91 524.167   6
   1   7  10 4593.50 585.366   5
   1   7  11 2496.14 292.786   1
   1   7  11 2373.80 332.909  14
  -1  -7 -11 2211.70 483.711  13
  -1  -7 -11 2712.98 482.671  12
   1   7  11 2709.39 310.929   4
  -1  -7 -11 2538.44 402.571  11
   1   7  11 2604.31 318.307   2
   1   7  11 2597.24 336.250   3
   1   7  11 2860.33 495.608   5
   1   7  11 3234.67 424.988   6
  -1  -7 -12 4390.10 636.618  12
  -1  -7 -12 4301.65 547.274  11
   1   7  12 3169.56 388.329  14
   1   7  12 4549.13 647.872   5
   1   7  12 5066.02 588.876   6
   1   7  13 10079.0 625.343   4
  -1  -7 -13 11626.2 1096.59  12
  -1  -7 -13 10003.3 905.194  11
   1   7  13 12178.3 979.155   6
   1   7  13 10374.7 1088.05   5
  -1  -7 -14 466.191 255.033  12
   1   7  14 290.619 255.415   5
   1   7  14 719.817 246.019   6
  -1  -7 -14 476.186 236.488  11
  -1  -7 -15 1083.40 373.127  12
[truncated: 2,653,697 more chars]
